# Supplementary material for: Modeling the structure of the frameshift-stimulatory pseudoknot in SARS-CoV-2 reveals multiple possible conformers
Source: PLoS Comput Biol. 2021 Jan 19;17(1):e1008603. doi: 10.1371/journal.pcbi.1008603 (PMC7845960; doi:10.1371/journal.pcbi.1008603)
Supplement: S1 Data — Files in.pdb format for each of the model structures presented in the manuscript are included in an archived.zip folder. The files corresponding to the structures shown in Figs 3B, 3E, 3H, 4B, 4E, 4H, 5B, 6A–6F, and 7A–7G are named FigNX_1.pdb, where N is the figure number and X is the letter for the figure panel. These structures represent the most populated of the clusters found in the corresponding MD simulations. The structures of the second- and third-most populated clusters from each of the simulations are in the files named FigNX_2.pdb and FigNX_3.pdb, respectively. (ZIP) [file pcbi.1008603.s006.zip › Fig7C_3.pdb]

ATOM      1 HO5'  U5     1      42.365  66.965  66.530  1.00  0.00           H  
ATOM      2  O5'  U5     1      42.472  67.616  65.832  1.00  0.00           O  
ATOM      3  C5'  U5     1      41.659  68.777  66.170  1.00  0.00           C  
ATOM      4  H5'  U5     1      42.030  69.103  67.142  1.00  0.00           H  
ATOM      5 H5''  U5     1      40.664  68.360  66.320  1.00  0.00           H  
ATOM      6  C4'  U5     1      41.860  69.908  65.210  1.00  0.00           C  
ATOM      7  H4'  U5     1      41.183  70.726  65.455  1.00  0.00           H  
ATOM      8  O4'  U5     1      43.110  70.404  65.299  1.00  0.00           O  
ATOM      9  C1'  U5     1      43.438  71.166  64.172  1.00  0.00           C  
ATOM     10  H1'  U5     1      43.245  72.114  64.673  1.00  0.00           H  
ATOM     11  N1   U5     1      44.822  70.930  63.668  1.00  0.00           N  
ATOM     12  C6   U5     1      45.256  69.792  63.049  1.00  0.00           C  
ATOM     13  H6   U5     1      44.519  69.015  62.913  1.00  0.00           H  
ATOM     14  C5   U5     1      46.519  69.591  62.648  1.00  0.00           C  
ATOM     15  H5   U5     1      46.836  68.664  62.194  1.00  0.00           H  
ATOM     16  C4   U5     1      47.528  70.605  62.792  1.00  0.00           C  
ATOM     17  O4   U5     1      48.685  70.515  62.442  1.00  0.00           O  
ATOM     18  N3   U5     1      47.048  71.793  63.327  1.00  0.00           N  
ATOM     19  H3   U5     1      47.756  72.495  63.486  1.00  0.00           H  
ATOM     20  C2   U5     1      45.740  71.984  63.794  1.00  0.00           C  
ATOM     21  O2   U5     1      45.486  73.059  64.326  1.00  0.00           O  
ATOM     22  C3'  U5     1      41.647  69.582  63.755  1.00  0.00           C  
ATOM     23  H3'  U5     1      42.074  68.639  63.413  1.00  0.00           H  
ATOM     24  C2'  U5     1      42.298  70.843  63.123  1.00  0.00           C  
ATOM     25  H2'  U5     1      42.655  70.570  62.130  1.00  0.00           H  
ATOM     26  O2'  U5     1      41.505  71.980  63.065  1.00  0.00           O  
ATOM     27 HO2'  U5     1      40.632  71.652  62.839  1.00  0.00           H  
ATOM     28  O3'  U5     1      40.268  69.753  63.366  1.00  0.00           O  
ATOM     29  P     U     2      39.800  69.259  61.880  1.00  0.00           P  
ATOM     30  OP1   U     2      40.880  69.145  60.915  1.00  0.00           O  
ATOM     31  OP2   U     2      38.570  70.043  61.501  1.00  0.00           O  
ATOM     32  O5'   U     2      39.361  67.680  62.154  1.00  0.00           O  
ATOM     33  C5'   U     2      38.239  67.223  62.959  1.00  0.00           C  
ATOM     34  H5'   U     2      37.285  67.454  62.485  1.00  0.00           H  
ATOM     35 H5''   U     2      38.303  67.803  63.880  1.00  0.00           H  
ATOM     36  C4'   U     2      38.348  65.752  63.274  1.00  0.00           C  
ATOM     37  H4'   U     2      37.368  65.323  63.480  1.00  0.00           H  
ATOM     38  O4'   U     2      38.829  65.135  62.025  1.00  0.00           O  
ATOM     39  C1'   U     2      40.122  64.487  62.348  1.00  0.00           C  
ATOM     40  H1'   U     2      39.894  63.437  62.533  1.00  0.00           H  
ATOM     41  N1    U     2      41.046  64.554  61.209  1.00  0.00           N  
ATOM     42  C6    U     2      40.949  65.572  60.294  1.00  0.00           C  
ATOM     43  H6    U     2      40.362  66.407  60.646  1.00  0.00           H  
ATOM     44  C5    U     2      41.545  65.450  59.081  1.00  0.00           C  
ATOM     45  H5    U     2      41.576  66.317  58.439  1.00  0.00           H  
ATOM     46  C4    U     2      42.468  64.309  58.799  1.00  0.00           C  
ATOM     47  O4    U     2      43.077  64.065  57.792  1.00  0.00           O  
ATOM     48  N3    U     2      42.610  63.457  59.839  1.00  0.00           N  
ATOM     49  H3    U     2      43.392  62.825  59.743  1.00  0.00           H  
ATOM     50  C2    U     2      41.918  63.425  61.022  1.00  0.00           C  
ATOM     51  O2    U     2      42.250  62.530  61.804  1.00  0.00           O  
ATOM     52  C3'   U     2      39.363  65.292  64.360  1.00  0.00           C  
ATOM     53  H3'   U     2      39.464  66.068  65.118  1.00  0.00           H  
ATOM     54  C2'   U     2      40.675  65.177  63.571  1.00  0.00           C  
ATOM     55  H2'   U     2      40.908  66.242  63.559  1.00  0.00           H  
ATOM     56  O2'   U     2      41.802  64.465  64.199  1.00  0.00           O  
ATOM     57 HO2'   U     2      41.536  63.552  64.329  1.00  0.00           H  
ATOM     58  O3'   U     2      39.006  64.005  64.945  1.00  0.00           O  
ATOM     59  P     U     3      38.255  63.863  66.278  1.00  0.00           P  
ATOM     60  OP1   U     3      37.608  62.559  66.143  1.00  0.00           O  
ATOM     61  OP2   U     3      37.361  65.054  66.379  1.00  0.00           O  
ATOM     62  O5'   U     3      39.389  63.830  67.431  1.00  0.00           O  
ATOM     63  C5'   U     3      40.202  62.685  67.626  1.00  0.00           C  
ATOM     64  H5'   U     3      41.148  62.958  67.159  1.00  0.00           H  
ATOM     65 H5''   U     3      39.883  61.804  67.068  1.00  0.00           H  
ATOM     66  C4'   U     3      40.463  62.169  68.988  1.00  0.00           C  
ATOM     67  H4'   U     3      41.226  61.391  68.972  1.00  0.00           H  
ATOM     68  O4'   U     3      40.928  63.112  69.898  1.00  0.00           O  
ATOM     69  C1'   U     3      40.702  62.516  71.179  1.00  0.00           C  
ATOM     70  H1'   U     3      41.690  62.222  71.534  1.00  0.00           H  
ATOM     71  N1    U     3      40.213  63.547  72.188  1.00  0.00           N  
ATOM     72  C6    U     3      39.252  64.432  71.827  1.00  0.00           C  
ATOM     73  H6    U     3      38.889  64.289  70.820  1.00  0.00           H  
ATOM     74  C5    U     3      38.686  65.270  72.786  1.00  0.00           C  
ATOM     75  H5    U     3      37.849  65.888  72.495  1.00  0.00           H  
ATOM     76  C4    U     3      39.184  65.225  74.137  1.00  0.00           C  
ATOM     77  O4    U     3      38.790  65.983  75.009  1.00  0.00           O  
ATOM     78  N3    U     3      40.068  64.233  74.420  1.00  0.00           N  
ATOM     79  H3    U     3      40.373  64.239  75.383  1.00  0.00           H  
ATOM     80  C2    U     3      40.580  63.392  73.546  1.00  0.00           C  
ATOM     81  O2    U     3      41.363  62.526  73.915  1.00  0.00           O  
ATOM     82  C3'   U     3      39.306  61.425  69.600  1.00  0.00           C  
ATOM     83  H3'   U     3      38.408  62.042  69.577  1.00  0.00           H  
ATOM     84  C2'   U     3      39.734  61.301  71.041  1.00  0.00           C  
ATOM     85  H2'   U     3      38.897  61.283  71.739  1.00  0.00           H  
ATOM     86  O2'   U     3      40.524  60.145  71.343  1.00  0.00           O  
ATOM     87 HO2'   U     3      40.000  59.409  71.667  1.00  0.00           H  
ATOM     88  O3'   U     3      39.050  60.202  68.995  1.00  0.00           O  
ATOM     89  P     G     4      37.664  59.409  69.231  1.00  0.00           P  
ATOM     90  OP1   G     4      37.385  58.551  68.040  1.00  0.00           O  
ATOM     91  OP2   G     4      36.565  60.342  69.650  1.00  0.00           O  
ATOM     92  O5'   G     4      37.972  58.487  70.551  1.00  0.00           O  
ATOM     93  C5'   G     4      38.783  57.350  70.400  1.00  0.00           C  
ATOM     94  H5'   G     4      39.555  57.772  69.757  1.00  0.00           H  
ATOM     95 H5''   G     4      38.212  56.575  69.889  1.00  0.00           H  
ATOM     96  C4'   G     4      39.345  56.656  71.675  1.00  0.00           C  
ATOM     97  H4'   G     4      40.024  55.953  71.192  1.00  0.00           H  
ATOM     98  O4'   G     4      40.211  57.431  72.427  1.00  0.00           O  
ATOM     99  C1'   G     4      40.036  57.087  73.804  1.00  0.00           C  
ATOM    100  H1'   G     4      40.968  56.792  74.286  1.00  0.00           H  
ATOM    101  N9    G     4      39.406  58.166  74.593  1.00  0.00           N  
ATOM    102  C8    G     4      38.972  59.400  74.121  1.00  0.00           C  
ATOM    103  H8    G     4      38.885  59.618  73.067  1.00  0.00           H  
ATOM    104  N7    G     4      38.788  60.248  74.985  1.00  0.00           N  
ATOM    105  C5    G     4      39.036  59.606  76.154  1.00  0.00           C  
ATOM    106  C6    G     4      39.004  60.030  77.565  1.00  0.00           C  
ATOM    107  O6    G     4      38.528  61.060  78.053  1.00  0.00           O  
ATOM    108  N1    G     4      39.540  59.102  78.463  1.00  0.00           N  
ATOM    109  H1    G     4      39.799  59.455  79.373  1.00  0.00           H  
ATOM    110  C2    G     4      39.905  57.840  78.124  1.00  0.00           C  
ATOM    111  N2    G     4      40.229  56.936  79.043  1.00  0.00           N  
ATOM    112  H21   G     4      40.233  57.240  80.007  1.00  0.00           H  
ATOM    113  H22   G     4      40.517  56.026  78.715  1.00  0.00           H  
ATOM    114  N3    G     4      39.810  57.352  76.888  1.00  0.00           N  
ATOM    115  C4    G     4      39.430  58.289  75.982  1.00  0.00           C  
ATOM    116  C3'   G     4      38.367  55.894  72.457  1.00  0.00           C  
ATOM    117  H3'   G     4      37.487  56.507  72.654  1.00  0.00           H  
ATOM    118  C2'   G     4      39.200  55.827  73.741  1.00  0.00           C  
ATOM    119  H2'   G     4      38.455  55.971  74.524  1.00  0.00           H  
ATOM    120  O2'   G     4      39.960  54.617  73.825  1.00  0.00           O  
ATOM    121 HO2'   G     4      39.529  53.952  73.284  1.00  0.00           H  
ATOM    122  O3'   G     4      37.890  54.648  71.886  1.00  0.00           O  
ATOM    123  P     C     5      36.410  54.029  72.044  1.00  0.00           P  
ATOM    124  OP1   C     5      36.265  52.735  71.344  1.00  0.00           O  
ATOM    125  OP2   C     5      35.502  55.202  71.767  1.00  0.00           O  
ATOM    126  O5'   C     5      36.453  53.784  73.677  1.00  0.00           O  
ATOM    127  C5'   C     5      37.013  52.563  74.269  1.00  0.00           C  
ATOM    128  H5'   C     5      38.069  52.462  74.018  1.00  0.00           H  
ATOM    129 H5''   C     5      36.546  51.615  74.001  1.00  0.00           H  
ATOM    130  C4'   C     5      36.986  52.671  75.820  1.00  0.00           C  
ATOM    131  H4'   C     5      37.437  51.795  76.285  1.00  0.00           H  
ATOM    132  O4'   C     5      37.639  53.905  76.246  1.00  0.00           O  
ATOM    133  C1'   C     5      37.051  54.298  77.489  1.00  0.00           C  
ATOM    134  H1'   C     5      37.747  54.132  78.312  1.00  0.00           H  
ATOM    135  N1    C     5      36.658  55.772  77.347  1.00  0.00           N  
ATOM    136  C6    C     5      36.122  56.253  76.172  1.00  0.00           C  
ATOM    137  H6    C     5      36.028  55.566  75.344  1.00  0.00           H  
ATOM    138  C5    C     5      35.763  57.592  76.095  1.00  0.00           C  
ATOM    139  H5    C     5      35.285  57.975  75.206  1.00  0.00           H  
ATOM    140  C4    C     5      36.107  58.353  77.295  1.00  0.00           C  
ATOM    141  N4    C     5      35.757  59.605  77.386  1.00  0.00           N  
ATOM    142  H41   C     5      35.329  60.144  76.647  1.00  0.00           H  
ATOM    143  H42   C     5      35.724  59.969  78.328  1.00  0.00           H  
ATOM    144  N3    C     5      36.501  57.886  78.445  1.00  0.00           N  
ATOM    145  C2    C     5      36.745  56.569  78.482  1.00  0.00           C  
ATOM    146  O2    C     5      37.114  56.084  79.534  1.00  0.00           O  
ATOM    147  C3'   C     5      35.484  52.827  76.370  1.00  0.00           C  
ATOM    148  H3'   C     5      35.107  53.639  75.748  1.00  0.00           H  
ATOM    149  C2'   C     5      35.831  53.337  77.738  1.00  0.00           C  
ATOM    150  H2'   C     5      34.999  53.927  78.123  1.00  0.00           H  
ATOM    151  O2'   C     5      36.224  52.246  78.608  1.00  0.00           O  
ATOM    152 HO2'   C     5      35.540  51.574  78.573  1.00  0.00           H  
ATOM    153  O3'   C     5      34.727  51.694  76.191  1.00  0.00           O  
ATOM    154  P     G     6      33.275  51.557  76.651  1.00  0.00           P  
ATOM    155  OP1   G     6      32.615  50.507  75.842  1.00  0.00           O  
ATOM    156  OP2   G     6      32.737  52.885  76.648  1.00  0.00           O  
ATOM    157  O5'   G     6      33.524  51.069  78.128  1.00  0.00           O  
ATOM    158  C5'   G     6      33.803  49.713  78.384  1.00  0.00           C  
ATOM    159  H5'   G     6      34.634  49.444  77.733  1.00  0.00           H  
ATOM    160 H5''   G     6      32.935  49.079  78.202  1.00  0.00           H  
ATOM    161  C4'   G     6      34.220  49.349  79.915  1.00  0.00           C  
ATOM    162  H4'   G     6      34.404  48.275  79.912  1.00  0.00           H  
ATOM    163  O4'   G     6      35.344  50.088  80.241  1.00  0.00           O  
ATOM    164  C1'   G     6      35.400  50.307  81.609  1.00  0.00           C  
ATOM    165  H1'   G     6      36.298  49.838  82.012  1.00  0.00           H  
ATOM    166  N9    G     6      35.261  51.721  82.008  1.00  0.00           N  
ATOM    167  C8    G     6      34.709  52.812  81.253  1.00  0.00           C  
ATOM    168  H8    G     6      34.515  52.802  80.191  1.00  0.00           H  
ATOM    169  N7    G     6      34.660  53.960  81.934  1.00  0.00           N  
ATOM    170  C5    G     6      35.086  53.628  83.249  1.00  0.00           C  
ATOM    171  C6    G     6      35.153  54.377  84.533  1.00  0.00           C  
ATOM    172  O6    G     6      34.879  55.526  84.814  1.00  0.00           O  
ATOM    173  N1    G     6      35.554  53.625  85.592  1.00  0.00           N  
ATOM    174  H1    G     6      35.633  54.133  86.462  1.00  0.00           H  
ATOM    175  C2    G     6      35.859  52.310  85.528  1.00  0.00           C  
ATOM    176  N2    G     6      36.283  51.736  86.646  1.00  0.00           N  
ATOM    177  H21   G     6      36.422  52.210  87.527  1.00  0.00           H  
ATOM    178  H22   G     6      36.771  50.867  86.484  1.00  0.00           H  
ATOM    179  N3    G     6      35.785  51.571  84.403  1.00  0.00           N  
ATOM    180  C4    G     6      35.378  52.278  83.297  1.00  0.00           C  
ATOM    181  C3'   G     6      33.215  49.652  80.992  1.00  0.00           C  
ATOM    182  H3'   G     6      32.898  50.651  80.691  1.00  0.00           H  
ATOM    183  C2'   G     6      34.204  49.555  82.124  1.00  0.00           C  
ATOM    184  H2'   G     6      33.796  50.178  82.920  1.00  0.00           H  
ATOM    185  O2'   G     6      34.520  48.313  82.474  1.00  0.00           O  
ATOM    186 HO2'   G     6      34.502  48.193  83.426  1.00  0.00           H  
ATOM    187  O3'   G     6      32.187  48.727  81.023  1.00  0.00           O  
ATOM    188  P     G     7      30.964  49.026  81.885  1.00  0.00           P  
ATOM    189  OP1   G     7      30.044  47.856  81.858  1.00  0.00           O  
ATOM    190  OP2   G     7      30.444  50.390  81.557  1.00  0.00           O  
ATOM    191  O5'   G     7      31.402  49.080  83.457  1.00  0.00           O  
ATOM    192  C5'   G     7      31.793  47.903  84.159  1.00  0.00           C  
ATOM    193  H5'   G     7      32.459  47.331  83.513  1.00  0.00           H  
ATOM    194 H5''   G     7      30.962  47.225  84.353  1.00  0.00           H  
ATOM    195  C4'   G     7      32.524  48.117  85.452  1.00  0.00           C  
ATOM    196  H4'   G     7      33.093  47.232  85.737  1.00  0.00           H  
ATOM    197  O4'   G     7      33.447  49.218  85.340  1.00  0.00           O  
ATOM    198  C1'   G     7      33.390  49.997  86.589  1.00  0.00           C  
ATOM    199  H1'   G     7      34.380  50.210  86.993  1.00  0.00           H  
ATOM    200  N9    G     7      32.774  51.309  86.301  1.00  0.00           N  
ATOM    201  C8    G     7      32.323  51.885  85.212  1.00  0.00           C  
ATOM    202  H8    G     7      32.290  51.285  84.314  1.00  0.00           H  
ATOM    203  N7    G     7      31.939  53.101  85.304  1.00  0.00           N  
ATOM    204  C5    G     7      32.217  53.396  86.645  1.00  0.00           C  
ATOM    205  C6    G     7      32.186  54.566  87.436  1.00  0.00           C  
ATOM    206  O6    G     7      31.827  55.697  87.179  1.00  0.00           O  
ATOM    207  N1    G     7      32.855  54.454  88.687  1.00  0.00           N  
ATOM    208  H1    G     7      32.844  55.282  89.266  1.00  0.00           H  
ATOM    209  C2    G     7      33.211  53.270  89.203  1.00  0.00           C  
ATOM    210  N2    G     7      33.521  53.271  90.485  1.00  0.00           N  
ATOM    211  H21   G     7      33.415  54.136  90.996  1.00  0.00           H  
ATOM    212  H22   G     7      33.707  52.349  90.852  1.00  0.00           H  
ATOM    213  N3    G     7      33.252  52.147  88.540  1.00  0.00           N  
ATOM    214  C4    G     7      32.728  52.250  87.238  1.00  0.00           C  
ATOM    215  C3'   G     7      31.587  48.494  86.511  1.00  0.00           C  
ATOM    216  H3'   G     7      30.927  49.213  86.027  1.00  0.00           H  
ATOM    217  C2'   G     7      32.485  49.113  87.533  1.00  0.00           C  
ATOM    218  H2'   G     7      31.822  49.640  88.219  1.00  0.00           H  
ATOM    219  O2'   G     7      33.292  48.254  88.282  1.00  0.00           O  
ATOM    220 HO2'   G     7      33.452  47.448  87.786  1.00  0.00           H  
ATOM    221  O3'   G     7      30.863  47.334  86.971  1.00  0.00           O  
ATOM    222  P     U     8      29.475  47.315  87.545  1.00  0.00           P  
ATOM    223  OP1   U     8      29.199  45.945  87.780  1.00  0.00           O  
ATOM    224  OP2   U     8      28.527  48.083  86.653  1.00  0.00           O  
ATOM    225  O5'   U     8      29.743  48.048  88.933  1.00  0.00           O  
ATOM    226  C5'   U     8      30.300  47.458  90.109  1.00  0.00           C  
ATOM    227  H5'   U     8      31.294  47.094  89.852  1.00  0.00           H  
ATOM    228 H5''   U     8      29.750  46.560  90.391  1.00  0.00           H  
ATOM    229  C4'   U     8      30.477  48.405  91.375  1.00  0.00           C  
ATOM    230  H4'   U     8      30.868  47.746  92.150  1.00  0.00           H  
ATOM    231  O4'   U     8      31.401  49.522  91.132  1.00  0.00           O  
ATOM    232  C1'   U     8      30.928  50.646  91.799  1.00  0.00           C  
ATOM    233  H1'   U     8      31.633  51.114  92.486  1.00  0.00           H  
ATOM    234  N1    U     8      30.360  51.648  90.866  1.00  0.00           N  
ATOM    235  C6    U     8      30.079  51.375  89.543  1.00  0.00           C  
ATOM    236  H6    U     8      30.176  50.359  89.190  1.00  0.00           H  
ATOM    237  C5    U     8      29.647  52.346  88.676  1.00  0.00           C  
ATOM    238  H5    U     8      29.595  52.240  87.603  1.00  0.00           H  
ATOM    239  C4    U     8      29.502  53.676  89.132  1.00  0.00           C  
ATOM    240  O4    U     8      29.171  54.625  88.446  1.00  0.00           O  
ATOM    241  N3    U     8      29.709  53.883  90.464  1.00  0.00           N  
ATOM    242  H3    U     8      29.511  54.832  90.750  1.00  0.00           H  
ATOM    243  C2    U     8      30.026  52.902  91.384  1.00  0.00           C  
ATOM    244  O2    U     8      30.123  53.251  92.542  1.00  0.00           O  
ATOM    245  C3'   U     8      29.182  48.877  91.902  1.00  0.00           C  
ATOM    246  H3'   U     8      28.602  49.276  91.070  1.00  0.00           H  
ATOM    247  C2'   U     8      29.766  50.076  92.674  1.00  0.00           C  
ATOM    248  H2'   U     8      28.909  50.738  92.796  1.00  0.00           H  
ATOM    249  O2'   U     8      30.323  49.738  93.911  1.00  0.00           O  
ATOM    250 HO2'   U     8      29.874  48.934  94.184  1.00  0.00           H  
ATOM    251  O3'   U     8      28.429  48.125  92.794  1.00  0.00           O  
ATOM    252  P     G     9      26.939  48.488  93.066  1.00  0.00           P  
ATOM    253  OP1   G     9      26.383  47.459  93.975  1.00  0.00           O  
ATOM    254  OP2   G     9      26.241  48.771  91.810  1.00  0.00           O  
ATOM    255  O5'   G     9      26.945  49.885  93.878  1.00  0.00           O  
ATOM    256  C5'   G     9      27.085  49.935  95.256  1.00  0.00           C  
ATOM    257  H5'   G     9      28.106  49.630  95.484  1.00  0.00           H  
ATOM    258 H5''   G     9      26.341  49.327  95.772  1.00  0.00           H  
ATOM    259  C4'   G     9      26.877  51.371  95.804  1.00  0.00           C  
ATOM    260  H4'   G     9      27.110  51.427  96.867  1.00  0.00           H  
ATOM    261  O4'   G     9      27.731  52.285  95.146  1.00  0.00           O  
ATOM    262  C1'   G     9      27.069  53.548  95.112  1.00  0.00           C  
ATOM    263  H1'   G     9      27.563  54.325  95.694  1.00  0.00           H  
ATOM    264  N9    G     9      26.883  54.095  93.699  1.00  0.00           N  
ATOM    265  C8    G     9      26.842  53.333  92.532  1.00  0.00           C  
ATOM    266  H8    G     9      27.042  52.272  92.504  1.00  0.00           H  
ATOM    267  N7    G     9      26.594  54.075  91.446  1.00  0.00           N  
ATOM    268  C5    G     9      26.413  55.340  91.961  1.00  0.00           C  
ATOM    269  C6    G     9      26.226  56.556  91.245  1.00  0.00           C  
ATOM    270  O6    G     9      26.294  56.764  90.059  1.00  0.00           O  
ATOM    271  N1    G     9      26.077  57.651  92.046  1.00  0.00           N  
ATOM    272  H1    G     9      25.904  58.498  91.524  1.00  0.00           H  
ATOM    273  C2    G     9      26.130  57.573  93.403  1.00  0.00           C  
ATOM    274  N2    G     9      25.795  58.700  94.047  1.00  0.00           N  
ATOM    275  H21   G     9      25.622  58.612  95.038  1.00  0.00           H  
ATOM    276  H22   G     9      25.548  59.513  93.502  1.00  0.00           H  
ATOM    277  N3    G     9      26.423  56.429  94.086  1.00  0.00           N  
ATOM    278  C4    G     9      26.609  55.370  93.295  1.00  0.00           C  
ATOM    279  C3'   G     9      25.457  51.928  95.607  1.00  0.00           C  
ATOM    280  H3'   G     9      25.132  51.708  94.590  1.00  0.00           H  
ATOM    281  C2'   G     9      25.704  53.389  95.822  1.00  0.00           C  
ATOM    282  H2'   G     9      25.023  54.128  95.400  1.00  0.00           H  
ATOM    283  O2'   G     9      25.848  53.751  97.165  1.00  0.00           O  
ATOM    284 HO2'   G     9      25.761  54.707  97.153  1.00  0.00           H  
ATOM    285  O3'   G     9      24.504  51.446  96.573  1.00  0.00           O  
ATOM    286  P     U    10      22.961  51.296  96.191  1.00  0.00           P  
ATOM    287  OP1   U    10      22.288  50.515  97.283  1.00  0.00           O  
ATOM    288  OP2   U    10      22.948  50.685  94.867  1.00  0.00           O  
ATOM    289  O5'   U    10      22.462  52.767  95.965  1.00  0.00           O  
ATOM    290  C5'   U    10      22.330  53.703  97.027  1.00  0.00           C  
ATOM    291  H5'   U    10      23.287  53.721  97.550  1.00  0.00           H  
ATOM    292 H5''   U    10      21.615  53.320  97.756  1.00  0.00           H  
ATOM    293  C4'   U    10      22.071  55.161  96.654  1.00  0.00           C  
ATOM    294  H4'   U    10      21.914  55.699  97.589  1.00  0.00           H  
ATOM    295  O4'   U    10      23.019  55.669  95.705  1.00  0.00           O  
ATOM    296  C1'   U    10      22.514  56.605  94.731  1.00  0.00           C  
ATOM    297  H1'   U    10      22.975  57.576  94.914  1.00  0.00           H  
ATOM    298  N1    U    10      22.606  56.137  93.331  1.00  0.00           N  
ATOM    299  C6    U    10      22.927  54.774  93.004  1.00  0.00           C  
ATOM    300  H6    U    10      23.026  54.069  93.816  1.00  0.00           H  
ATOM    301  C5    U    10      23.195  54.399  91.772  1.00  0.00           C  
ATOM    302  H5    U    10      23.417  53.347  91.675  1.00  0.00           H  
ATOM    303  C4    U    10      23.075  55.271  90.621  1.00  0.00           C  
ATOM    304  O4    U    10      23.194  54.978  89.427  1.00  0.00           O  
ATOM    305  N3    U    10      22.962  56.563  91.044  1.00  0.00           N  
ATOM    306  H3    U    10      23.063  57.234  90.296  1.00  0.00           H  
ATOM    307  C2    U    10      22.634  57.112  92.258  1.00  0.00           C  
ATOM    308  O2    U    10      22.460  58.281  92.565  1.00  0.00           O  
ATOM    309  C3'   U    10      20.734  55.359  95.888  1.00  0.00           C  
ATOM    310  H3'   U    10      20.703  54.594  95.111  1.00  0.00           H  
ATOM    311  C2'   U    10      21.036  56.713  95.176  1.00  0.00           C  
ATOM    312  H2'   U    10      20.436  56.765  94.268  1.00  0.00           H  
ATOM    313  O2'   U    10      20.892  57.807  96.025  1.00  0.00           O  
ATOM    314 HO2'   U    10      20.279  58.510  95.798  1.00  0.00           H  
ATOM    315  O3'   U    10      19.580  55.411  96.703  1.00  0.00           O  
ATOM    316  P     A    11      18.253  54.634  96.257  1.00  0.00           P  
ATOM    317  OP1   A    11      17.285  54.705  97.295  1.00  0.00           O  
ATOM    318  OP2   A    11      18.618  53.355  95.692  1.00  0.00           O  
ATOM    319  O5'   A    11      17.818  55.634  95.081  1.00  0.00           O  
ATOM    320  C5'   A    11      17.316  56.950  95.263  1.00  0.00           C  
ATOM    321  H5'   A    11      17.823  57.470  96.076  1.00  0.00           H  
ATOM    322 H5''   A    11      16.301  56.823  95.639  1.00  0.00           H  
ATOM    323  C4'   A    11      17.215  57.818  94.008  1.00  0.00           C  
ATOM    324  H4'   A    11      16.976  58.801  94.415  1.00  0.00           H  
ATOM    325  O4'   A    11      18.564  57.801  93.443  1.00  0.00           O  
ATOM    326  C1'   A    11      18.387  58.233  92.084  1.00  0.00           C  
ATOM    327  H1'   A    11      18.660  59.286  92.013  1.00  0.00           H  
ATOM    328  N9    A    11      19.180  57.394  91.205  1.00  0.00           N  
ATOM    329  C8    A    11      19.444  56.077  91.291  1.00  0.00           C  
ATOM    330  H8    A    11      19.275  55.408  92.121  1.00  0.00           H  
ATOM    331  N7    A    11      20.091  55.540  90.242  1.00  0.00           N  
ATOM    332  C5    A    11      20.176  56.626  89.343  1.00  0.00           C  
ATOM    333  C6    A    11      20.672  56.933  88.023  1.00  0.00           C  
ATOM    334  N6    A    11      21.258  56.089  87.223  1.00  0.00           N  
ATOM    335  H61   A    11      21.556  55.241  87.684  1.00  0.00           H  
ATOM    336  H62   A    11      21.568  56.515  86.362  1.00  0.00           H  
ATOM    337  N1    A    11      20.425  58.086  87.396  1.00  0.00           N  
ATOM    338  C2    A    11      19.904  59.056  88.137  1.00  0.00           C  
ATOM    339  H2    A    11      19.699  59.977  87.611  1.00  0.00           H  
ATOM    340  N3    A    11      19.487  58.994  89.400  1.00  0.00           N  
ATOM    341  C4    A    11      19.680  57.751  89.917  1.00  0.00           C  
ATOM    342  C3'   A    11      16.252  57.408  92.923  1.00  0.00           C  
ATOM    343  H3'   A    11      16.342  56.322  92.915  1.00  0.00           H  
ATOM    344  C2'   A    11      16.903  58.041  91.712  1.00  0.00           C  
ATOM    345  H2'   A    11      16.681  57.504  90.790  1.00  0.00           H  
ATOM    346  O2'   A    11      16.408  59.384  91.467  1.00  0.00           O  
ATOM    347 HO2'   A    11      15.500  59.377  91.156  1.00  0.00           H  
ATOM    348  O3'   A    11      14.914  57.783  93.120  1.00  0.00           O  
ATOM    349  P     A    12      13.671  57.349  92.154  1.00  0.00           P  
ATOM    350  OP1   A    12      12.491  57.925  92.763  1.00  0.00           O  
ATOM    351  OP2   A    12      13.763  55.905  91.922  1.00  0.00           O  
ATOM    352  O5'   A    12      13.881  58.089  90.716  1.00  0.00           O  
ATOM    353  C5'   A    12      13.128  59.170  90.155  1.00  0.00           C  
ATOM    354  H5'   A    12      13.095  59.872  90.989  1.00  0.00           H  
ATOM    355 H5''   A    12      12.077  58.914  90.019  1.00  0.00           H  
ATOM    356  C4'   A    12      13.779  59.811  88.931  1.00  0.00           C  
ATOM    357  H4'   A    12      13.633  60.891  88.900  1.00  0.00           H  
ATOM    358  O4'   A    12      15.175  59.574  88.844  1.00  0.00           O  
ATOM    359  C1'   A    12      15.625  59.479  87.466  1.00  0.00           C  
ATOM    360  H1'   A    12      16.300  60.298  87.217  1.00  0.00           H  
ATOM    361  N9    A    12      16.442  58.202  87.259  1.00  0.00           N  
ATOM    362  C8    A    12      16.403  57.056  88.033  1.00  0.00           C  
ATOM    363  H8    A    12      15.834  56.979  88.948  1.00  0.00           H  
ATOM    364  N7    A    12      17.138  56.062  87.528  1.00  0.00           N  
ATOM    365  C5    A    12      17.655  56.613  86.351  1.00  0.00           C  
ATOM    366  C6    A    12      18.558  56.136  85.343  1.00  0.00           C  
ATOM    367  N6    A    12      19.070  54.926  85.263  1.00  0.00           N  
ATOM    368  H61   A    12      19.531  54.657  84.406  1.00  0.00           H  
ATOM    369  H62   A    12      18.869  54.302  86.032  1.00  0.00           H  
ATOM    370  N1    A    12      18.872  56.906  84.276  1.00  0.00           N  
ATOM    371  C2    A    12      18.389  58.142  84.331  1.00  0.00           C  
ATOM    372  H2    A    12      18.620  58.740  83.463  1.00  0.00           H  
ATOM    373  N3    A    12      17.568  58.680  85.165  1.00  0.00           N  
ATOM    374  C4    A    12      17.213  57.859  86.191  1.00  0.00           C  
ATOM    375  C3'   A    12      13.320  59.128  87.598  1.00  0.00           C  
ATOM    376  H3'   A    12      13.229  58.045  87.683  1.00  0.00           H  
ATOM    377  C2'   A    12      14.417  59.502  86.556  1.00  0.00           C  
ATOM    378  H2'   A    12      14.375  58.743  85.775  1.00  0.00           H  
ATOM    379  O2'   A    12      14.276  60.791  85.980  1.00  0.00           O  
ATOM    380 HO2'   A    12      14.705  60.845  85.123  1.00  0.00           H  
ATOM    381  O3'   A    12      12.026  59.674  87.258  1.00  0.00           O  
ATOM    382  P     G    13      11.120  59.077  86.105  1.00  0.00           P  
ATOM    383  OP1   G    13       9.994  60.029  85.947  1.00  0.00           O  
ATOM    384  OP2   G    13      10.865  57.676  86.378  1.00  0.00           O  
ATOM    385  O5'   G    13      11.860  58.948  84.739  1.00  0.00           O  
ATOM    386  C5'   G    13      12.155  60.047  83.906  1.00  0.00           C  
ATOM    387  H5'   G    13      12.399  60.949  84.467  1.00  0.00           H  
ATOM    388 H5''   G    13      11.221  60.327  83.418  1.00  0.00           H  
ATOM    389  C4'   G    13      13.235  59.748  82.837  1.00  0.00           C  
ATOM    390  H4'   G    13      13.317  60.666  82.256  1.00  0.00           H  
ATOM    391  O4'   G    13      14.478  59.300  83.248  1.00  0.00           O  
ATOM    392  C1'   G    13      15.133  58.510  82.256  1.00  0.00           C  
ATOM    393  H1'   G    13      16.072  59.028  82.060  1.00  0.00           H  
ATOM    394  N9    G    13      15.313  57.111  82.628  1.00  0.00           N  
ATOM    395  C8    G    13      14.843  56.462  83.709  1.00  0.00           C  
ATOM    396  H8    G    13      14.155  56.914  84.408  1.00  0.00           H  
ATOM    397  N7    G    13      15.413  55.298  83.925  1.00  0.00           N  
ATOM    398  C5    G    13      16.217  55.080  82.721  1.00  0.00           C  
ATOM    399  C6    G    13      16.909  53.941  82.195  1.00  0.00           C  
ATOM    400  O6    G    13      17.057  52.863  82.786  1.00  0.00           O  
ATOM    401  N1    G    13      17.514  54.148  80.931  1.00  0.00           N  
ATOM    402  H1    G    13      17.916  53.382  80.410  1.00  0.00           H  
ATOM    403  C2    G    13      17.408  55.314  80.258  1.00  0.00           C  
ATOM    404  N2    G    13      17.622  55.193  78.998  1.00  0.00           N  
ATOM    405  H21   G    13      18.105  54.360  78.694  1.00  0.00           H  
ATOM    406  H22   G    13      17.432  55.996  78.417  1.00  0.00           H  
ATOM    407  N3    G    13      16.687  56.341  80.727  1.00  0.00           N  
ATOM    408  C4    G    13      16.121  56.211  81.944  1.00  0.00           C  
ATOM    409  C3'   G    13      12.812  58.712  81.844  1.00  0.00           C  
ATOM    410  H3'   G    13      12.521  57.757  82.281  1.00  0.00           H  
ATOM    411  C2'   G    13      14.207  58.595  81.104  1.00  0.00           C  
ATOM    412  H2'   G    13      14.136  57.617  80.629  1.00  0.00           H  
ATOM    413  O2'   G    13      14.500  59.712  80.248  1.00  0.00           O  
ATOM    414 HO2'   G    13      15.119  59.453  79.561  1.00  0.00           H  
ATOM    415  O3'   G    13      11.706  59.063  81.003  1.00  0.00           O  
ATOM    416  P     U    14      10.923  58.007  80.201  1.00  0.00           P  
ATOM    417  OP1   U    14       9.950  58.740  79.330  1.00  0.00           O  
ATOM    418  OP2   U    14      10.315  57.078  81.207  1.00  0.00           O  
ATOM    419  O5'   U    14      11.734  57.097  79.131  1.00  0.00           O  
ATOM    420  C5'   U    14      12.165  57.575  77.885  1.00  0.00           C  
ATOM    421  H5'   U    14      12.565  58.588  77.926  1.00  0.00           H  
ATOM    422 H5''   U    14      11.343  57.708  77.181  1.00  0.00           H  
ATOM    423  C4'   U    14      13.205  56.602  77.268  1.00  0.00           C  
ATOM    424  H4'   U    14      13.684  57.029  76.387  1.00  0.00           H  
ATOM    425  O4'   U    14      14.398  56.419  77.948  1.00  0.00           O  
ATOM    426  C1'   U    14      14.793  55.063  77.893  1.00  0.00           C  
ATOM    427  H1'   U    14      15.796  54.865  77.516  1.00  0.00           H  
ATOM    428  N1    U    14      14.696  54.226  79.174  1.00  0.00           N  
ATOM    429  C6    U    14      13.910  54.640  80.170  1.00  0.00           C  
ATOM    430  H6    U    14      13.451  55.617  80.134  1.00  0.00           H  
ATOM    431  C5    U    14      13.595  53.870  81.223  1.00  0.00           C  
ATOM    432  H5    U    14      13.130  54.325  82.085  1.00  0.00           H  
ATOM    433  C4    U    14      14.098  52.559  81.420  1.00  0.00           C  
ATOM    434  O4    U    14      13.998  51.870  82.419  1.00  0.00           O  
ATOM    435  N3    U    14      14.896  52.140  80.350  1.00  0.00           N  
ATOM    436  H3    U    14      15.327  51.227  80.370  1.00  0.00           H  
ATOM    437  C2    U    14      15.336  52.910  79.256  1.00  0.00           C  
ATOM    438  O2    U    14      16.229  52.483  78.509  1.00  0.00           O  
ATOM    439  C3'   U    14      12.650  55.318  76.827  1.00  0.00           C  
ATOM    440  H3'   U    14      11.917  55.065  77.593  1.00  0.00           H  
ATOM    441  C2'   U    14      13.830  54.415  76.888  1.00  0.00           C  
ATOM    442  H2'   U    14      13.522  53.381  77.044  1.00  0.00           H  
ATOM    443  O2'   U    14      14.553  54.388  75.630  1.00  0.00           O  
ATOM    444 HO2'   U    14      13.928  54.080  74.969  1.00  0.00           H  
ATOM    445  O3'   U    14      12.049  55.371  75.523  1.00  0.00           O  
ATOM    446  P     G    15      11.086  54.247  75.015  1.00  0.00           P  
ATOM    447  OP1   G    15       9.993  54.818  74.204  1.00  0.00           O  
ATOM    448  OP2   G    15      10.737  53.295  76.136  1.00  0.00           O  
ATOM    449  O5'   G    15      12.147  53.483  74.102  1.00  0.00           O  
ATOM    450  C5'   G    15      12.578  53.895  72.833  1.00  0.00           C  
ATOM    451  H5'   G    15      13.277  54.719  72.976  1.00  0.00           H  
ATOM    452 H5''   G    15      11.762  54.274  72.217  1.00  0.00           H  
ATOM    453  C4'   G    15      13.241  52.748  72.067  1.00  0.00           C  
ATOM    454  H4'   G    15      13.904  53.121  71.285  1.00  0.00           H  
ATOM    455  O4'   G    15      14.166  51.932  72.828  1.00  0.00           O  
ATOM    456  C1'   G    15      13.913  50.567  72.405  1.00  0.00           C  
ATOM    457  H1'   G    15      14.820  50.090  72.035  1.00  0.00           H  
ATOM    458  N9    G    15      13.413  49.728  73.542  1.00  0.00           N  
ATOM    459  C8    G    15      12.663  50.052  74.627  1.00  0.00           C  
ATOM    460  H8    G    15      12.346  51.051  74.886  1.00  0.00           H  
ATOM    461  N7    G    15      12.402  49.036  75.405  1.00  0.00           N  
ATOM    462  C5    G    15      13.106  47.985  74.816  1.00  0.00           C  
ATOM    463  C6    G    15      13.237  46.627  75.122  1.00  0.00           C  
ATOM    464  O6    G    15      12.737  45.948  76.033  1.00  0.00           O  
ATOM    465  N1    G    15      14.051  45.890  74.303  1.00  0.00           N  
ATOM    466  H1    G    15      14.304  44.976  74.651  1.00  0.00           H  
ATOM    467  C2    G    15      14.530  46.411  73.095  1.00  0.00           C  
ATOM    468  N2    G    15      15.254  45.612  72.396  1.00  0.00           N  
ATOM    469  H21   G    15      15.431  44.702  72.797  1.00  0.00           H  
ATOM    470  H22   G    15      15.837  45.958  71.647  1.00  0.00           H  
ATOM    471  N3    G    15      14.260  47.670  72.636  1.00  0.00           N  
ATOM    472  C4    G    15      13.548  48.388  73.595  1.00  0.00           C  
ATOM    473  C3'   G    15      12.175  51.848  71.424  1.00  0.00           C  
ATOM    474  H3'   G    15      11.422  51.700  72.198  1.00  0.00           H  
ATOM    475  C2'   G    15      12.980  50.539  71.194  1.00  0.00           C  
ATOM    476  H2'   G    15      12.274  49.719  71.328  1.00  0.00           H  
ATOM    477  O2'   G    15      13.782  50.492  70.029  1.00  0.00           O  
ATOM    478 HO2'   G    15      13.514  49.709  69.541  1.00  0.00           H  
ATOM    479  O3'   G    15      11.753  52.410  70.212  1.00  0.00           O  
ATOM    480  P     C    16      10.380  52.154  69.542  1.00  0.00           P  
ATOM    481  OP1   C    16      10.294  53.046  68.399  1.00  0.00           O  
ATOM    482  OP2   C    16       9.346  52.159  70.565  1.00  0.00           O  
ATOM    483  O5'   C    16      10.531  50.693  69.033  1.00  0.00           O  
ATOM    484  C5'   C    16      11.185  50.365  67.811  1.00  0.00           C  
ATOM    485  H5'   C    16      12.118  50.928  67.776  1.00  0.00           H  
ATOM    486 H5''   C    16      10.687  50.640  66.881  1.00  0.00           H  
ATOM    487  C4'   C    16      11.560  48.914  67.624  1.00  0.00           C  
ATOM    488  H4'   C    16      12.086  48.817  66.675  1.00  0.00           H  
ATOM    489  O4'   C    16      12.154  48.426  68.801  1.00  0.00           O  
ATOM    490  C1'   C    16      12.261  47.032  68.627  1.00  0.00           C  
ATOM    491  H1'   C    16      13.131  46.856  67.995  1.00  0.00           H  
ATOM    492  N1    C    16      12.322  46.213  69.866  1.00  0.00           N  
ATOM    493  C6    C    16      11.518  46.439  70.914  1.00  0.00           C  
ATOM    494  H6    C    16      10.919  47.339  70.924  1.00  0.00           H  
ATOM    495  C5    C    16      11.465  45.576  71.959  1.00  0.00           C  
ATOM    496  H5    C    16      10.791  45.839  72.761  1.00  0.00           H  
ATOM    497  C4    C    16      12.186  44.339  71.869  1.00  0.00           C  
ATOM    498  N4    C    16      12.098  43.420  72.805  1.00  0.00           N  
ATOM    499  H41   C    16      12.544  42.557  72.532  1.00  0.00           H  
ATOM    500  H42   C    16      11.643  43.639  73.680  1.00  0.00           H  
ATOM    501  N3    C    16      12.996  44.160  70.831  1.00  0.00           N  
ATOM    502  C2    C    16      13.072  45.044  69.822  1.00  0.00           C  
ATOM    503  O2    C    16      13.898  44.843  68.966  1.00  0.00           O  
ATOM    504  C3'   C    16      10.366  47.984  67.494  1.00  0.00           C  
ATOM    505  H3'   C    16       9.695  48.085  68.346  1.00  0.00           H  
ATOM    506  C2'   C    16      11.078  46.599  67.733  1.00  0.00           C  
ATOM    507  H2'   C    16      10.517  45.852  68.294  1.00  0.00           H  
ATOM    508  O2'   C    16      11.558  46.191  66.451  1.00  0.00           O  
ATOM    509 HO2'   C    16      11.119  46.689  65.758  1.00  0.00           H  
ATOM    510  O3'   C    16       9.609  48.116  66.348  1.00  0.00           O  
ATOM    511  P     A    17       8.077  47.623  66.351  1.00  0.00           P  
ATOM    512  OP1   A    17       7.716  47.149  64.971  1.00  0.00           O  
ATOM    513  OP2   A    17       7.232  48.645  66.959  1.00  0.00           O  
ATOM    514  O5'   A    17       8.115  46.370  67.269  1.00  0.00           O  
ATOM    515  C5'   A    17       6.969  45.541  67.384  1.00  0.00           C  
ATOM    516  H5'   A    17       6.761  44.961  66.485  1.00  0.00           H  
ATOM    517 H5''   A    17       6.084  46.170  67.483  1.00  0.00           H  
ATOM    518  C4'   A    17       7.075  44.625  68.572  1.00  0.00           C  
ATOM    519  H4'   A    17       6.068  44.242  68.736  1.00  0.00           H  
ATOM    520  O4'   A    17       7.863  43.412  68.238  1.00  0.00           O  
ATOM    521  C1'   A    17       8.351  42.907  69.471  1.00  0.00           C  
ATOM    522  H1'   A    17       7.475  42.393  69.868  1.00  0.00           H  
ATOM    523  N9    A    17       9.493  41.958  69.365  1.00  0.00           N  
ATOM    524  C8    A    17       9.737  40.805  70.099  1.00  0.00           C  
ATOM    525  H8    A    17       9.125  40.452  70.917  1.00  0.00           H  
ATOM    526  N7    A    17      10.769  40.116  69.731  1.00  0.00           N  
ATOM    527  C5    A    17      11.369  40.961  68.804  1.00  0.00           C  
ATOM    528  C6    A    17      12.645  40.911  68.200  1.00  0.00           C  
ATOM    529  N6    A    17      13.466  39.898  68.390  1.00  0.00           N  
ATOM    530  H61   A    17      14.312  39.969  67.844  1.00  0.00           H  
ATOM    531  H62   A    17      13.289  39.044  68.899  1.00  0.00           H  
ATOM    532  N1    A    17      13.004  41.903  67.329  1.00  0.00           N  
ATOM    533  C2    A    17      12.130  42.936  67.278  1.00  0.00           C  
ATOM    534  H2    A    17      12.341  43.736  66.584  1.00  0.00           H  
ATOM    535  N3    A    17      10.908  43.130  67.791  1.00  0.00           N  
ATOM    536  C4    A    17      10.570  42.055  68.550  1.00  0.00           C  
ATOM    537  C3'   A    17       7.589  45.079  69.900  1.00  0.00           C  
ATOM    538  H3'   A    17       8.117  46.027  69.802  1.00  0.00           H  
ATOM    539  C2'   A    17       8.667  44.095  70.386  1.00  0.00           C  
ATOM    540  H2'   A    17       9.641  44.521  70.142  1.00  0.00           H  
ATOM    541  O2'   A    17       8.624  43.775  71.759  1.00  0.00           O  
ATOM    542 HO2'   A    17       7.809  44.134  72.118  1.00  0.00           H  
ATOM    543  O3'   A    17       6.594  45.167  70.950  1.00  0.00           O  
ATOM    544  P     G    18       5.911  46.537  71.376  1.00  0.00           P  
ATOM    545  OP1   G    18       5.377  47.188  70.193  1.00  0.00           O  
ATOM    546  OP2   G    18       6.660  47.253  72.370  1.00  0.00           O  
ATOM    547  O5'   G    18       4.682  45.787  72.085  1.00  0.00           O  
ATOM    548  C5'   G    18       3.730  46.654  72.648  1.00  0.00           C  
ATOM    549  H5'   G    18       3.189  47.400  72.066  1.00  0.00           H  
ATOM    550 H5''   G    18       4.339  47.244  73.333  1.00  0.00           H  
ATOM    551  C4'   G    18       2.718  45.803  73.405  1.00  0.00           C  
ATOM    552  H4'   G    18       1.859  46.399  73.715  1.00  0.00           H  
ATOM    553  O4'   G    18       2.262  44.887  72.469  1.00  0.00           O  
ATOM    554  C1'   G    18       2.356  43.552  73.065  1.00  0.00           C  
ATOM    555  H1'   G    18       1.456  42.970  72.865  1.00  0.00           H  
ATOM    556  N9    G    18       3.453  42.762  72.478  1.00  0.00           N  
ATOM    557  C8    G    18       4.023  43.009  71.245  1.00  0.00           C  
ATOM    558  H8    G    18       3.757  43.889  70.677  1.00  0.00           H  
ATOM    559  N7    G    18       4.894  42.152  70.841  1.00  0.00           N  
ATOM    560  C5    G    18       5.016  41.250  71.915  1.00  0.00           C  
ATOM    561  C6    G    18       5.910  40.131  72.115  1.00  0.00           C  
ATOM    562  O6    G    18       6.884  39.863  71.398  1.00  0.00           O  
ATOM    563  N1    G    18       5.567  39.383  73.218  1.00  0.00           N  
ATOM    564  H1    G    18       6.196  38.648  73.506  1.00  0.00           H  
ATOM    565  C2    G    18       4.581  39.744  74.064  1.00  0.00           C  
ATOM    566  N2    G    18       4.255  38.968  75.058  1.00  0.00           N  
ATOM    567  H21   G    18       3.442  39.118  75.638  1.00  0.00           H  
ATOM    568  H22   G    18       4.779  38.157  75.357  1.00  0.00           H  
ATOM    569  N3    G    18       3.814  40.864  73.944  1.00  0.00           N  
ATOM    570  C4    G    18       4.057  41.558  72.857  1.00  0.00           C  
ATOM    571  C3'   G    18       3.297  45.075  74.656  1.00  0.00           C  
ATOM    572  H3'   G    18       4.367  44.893  74.556  1.00  0.00           H  
ATOM    573  C2'   G    18       2.407  43.810  74.585  1.00  0.00           C  
ATOM    574  H2'   G    18       2.974  43.008  75.059  1.00  0.00           H  
ATOM    575  O2'   G    18       1.149  44.089  75.176  1.00  0.00           O  
ATOM    576 HO2'   G    18       1.195  44.252  76.121  1.00  0.00           H  
ATOM    577  O3'   G    18       2.987  45.805  75.832  1.00  0.00           O  
ATOM    578  P     C    19       4.013  46.003  77.021  1.00  0.00           P  
ATOM    579  OP1   C    19       3.411  46.718  78.162  1.00  0.00           O  
ATOM    580  OP2   C    19       5.295  46.529  76.481  1.00  0.00           O  
ATOM    581  O5'   C    19       4.205  44.517  77.533  1.00  0.00           O  
ATOM    582  C5'   C    19       3.181  43.848  78.245  1.00  0.00           C  
ATOM    583  H5'   C    19       2.278  43.778  77.638  1.00  0.00           H  
ATOM    584 H5''   C    19       2.815  44.423  79.095  1.00  0.00           H  
ATOM    585  C4'   C    19       3.571  42.453  78.682  1.00  0.00           C  
ATOM    586  H4'   C    19       2.729  41.992  79.198  1.00  0.00           H  
ATOM    587  O4'   C    19       3.908  41.667  77.481  1.00  0.00           O  
ATOM    588  C1'   C    19       5.040  40.946  77.737  1.00  0.00           C  
ATOM    589  H1'   C    19       4.680  39.945  77.499  1.00  0.00           H  
ATOM    590  N1    C    19       6.181  41.224  76.816  1.00  0.00           N  
ATOM    591  C6    C    19       6.328  42.456  76.164  1.00  0.00           C  
ATOM    592  H6    C    19       5.747  43.273  76.566  1.00  0.00           H  
ATOM    593  C5    C    19       7.190  42.552  75.119  1.00  0.00           C  
ATOM    594  H5    C    19       7.401  43.504  74.655  1.00  0.00           H  
ATOM    595  C4    C    19       7.886  41.394  74.675  1.00  0.00           C  
ATOM    596  N4    C    19       8.715  41.510  73.672  1.00  0.00           N  
ATOM    597  H41   C    19       8.744  42.360  73.127  1.00  0.00           H  
ATOM    598  H42   C    19       9.233  40.747  73.259  1.00  0.00           H  
ATOM    599  N3    C    19       7.751  40.235  75.295  1.00  0.00           N  
ATOM    600  C2    C    19       6.895  40.134  76.295  1.00  0.00           C  
ATOM    601  O2    C    19       6.784  39.063  76.866  1.00  0.00           O  
ATOM    602  C3'   C    19       4.831  42.369  79.606  1.00  0.00           C  
ATOM    603  H3'   C    19       5.510  43.181  79.346  1.00  0.00           H  
ATOM    604  C2'   C    19       5.343  40.996  79.254  1.00  0.00           C  
ATOM    605  H2'   C    19       6.432  40.989  79.301  1.00  0.00           H  
ATOM    606  O2'   C    19       4.835  39.949  80.145  1.00  0.00           O  
ATOM    607 HO2'   C    19       4.868  40.272  81.048  1.00  0.00           H  
ATOM    608  O3'   C    19       4.568  42.405  81.002  1.00  0.00           O  
ATOM    609  P     C    20       5.524  43.148  82.023  1.00  0.00           P  
ATOM    610  OP1   C    20       4.894  43.153  83.359  1.00  0.00           O  
ATOM    611  OP2   C    20       5.881  44.447  81.412  1.00  0.00           O  
ATOM    612  O5'   C    20       6.841  42.314  82.135  1.00  0.00           O  
ATOM    613  C5'   C    20       6.937  40.977  82.721  1.00  0.00           C  
ATOM    614  H5'   C    20       6.127  40.344  82.359  1.00  0.00           H  
ATOM    615 H5''   C    20       6.995  41.103  83.802  1.00  0.00           H  
ATOM    616  C4'   C    20       8.259  40.202  82.327  1.00  0.00           C  
ATOM    617  H4'   C    20       8.382  39.243  82.831  1.00  0.00           H  
ATOM    618  O4'   C    20       8.256  39.735  80.988  1.00  0.00           O  
ATOM    619  C1'   C    20       9.592  39.516  80.653  1.00  0.00           C  
ATOM    620  H1'   C    20       9.828  38.453  80.607  1.00  0.00           H  
ATOM    621  N1    C    20      10.116  40.155  79.427  1.00  0.00           N  
ATOM    622  C6    C    20       9.512  41.250  78.886  1.00  0.00           C  
ATOM    623  H6    C    20       8.735  41.748  79.446  1.00  0.00           H  
ATOM    624  C5    C    20       9.914  41.803  77.707  1.00  0.00           C  
ATOM    625  H5    C    20       9.392  42.647  77.280  1.00  0.00           H  
ATOM    626  C4    C    20      10.940  41.126  77.012  1.00  0.00           C  
ATOM    627  N4    C    20      11.260  41.559  75.838  1.00  0.00           N  
ATOM    628  H41   C    20      10.800  42.358  75.425  1.00  0.00           H  
ATOM    629  H42   C    20      11.967  41.074  75.304  1.00  0.00           H  
ATOM    630  N3    C    20      11.576  40.021  77.464  1.00  0.00           N  
ATOM    631  C2    C    20      11.109  39.500  78.663  1.00  0.00           C  
ATOM    632  O2    C    20      11.546  38.409  79.065  1.00  0.00           O  
ATOM    633  C3'   C    20       9.512  40.987  82.451  1.00  0.00           C  
ATOM    634  H3'   C    20       9.517  41.882  81.830  1.00  0.00           H  
ATOM    635  C2'   C    20      10.455  39.978  81.820  1.00  0.00           C  
ATOM    636  H2'   C    20      11.224  40.625  81.398  1.00  0.00           H  
ATOM    637  O2'   C    20      10.688  38.854  82.729  1.00  0.00           O  
ATOM    638 HO2'   C    20      11.313  38.370  82.185  1.00  0.00           H  
ATOM    639  O3'   C    20       9.945  41.185  83.755  1.00  0.00           O  
ATOM    640  P     C    21      10.972  42.304  84.105  1.00  0.00           P  
ATOM    641  OP1   C    21      11.145  42.228  85.616  1.00  0.00           O  
ATOM    642  OP2   C    21      10.606  43.623  83.574  1.00  0.00           O  
ATOM    643  O5'   C    21      12.354  41.861  83.368  1.00  0.00           O  
ATOM    644  C5'   C    21      13.049  40.664  83.891  1.00  0.00           C  
ATOM    645  H5'   C    21      12.411  39.826  84.173  1.00  0.00           H  
ATOM    646 H5''   C    21      13.525  40.972  84.822  1.00  0.00           H  
ATOM    647  C4'   C    21      14.068  40.113  82.921  1.00  0.00           C  
ATOM    648  H4'   C    21      14.456  39.196  83.365  1.00  0.00           H  
ATOM    649  O4'   C    21      13.497  39.887  81.630  1.00  0.00           O  
ATOM    650  C1'   C    21      14.508  39.753  80.670  1.00  0.00           C  
ATOM    651  H1'   C    21      14.570  38.733  80.290  1.00  0.00           H  
ATOM    652  N1    C    21      14.315  40.803  79.557  1.00  0.00           N  
ATOM    653  C6    C    21      13.503  41.862  79.708  1.00  0.00           C  
ATOM    654  H6    C    21      12.965  42.069  80.621  1.00  0.00           H  
ATOM    655  C5    C    21      13.417  42.834  78.740  1.00  0.00           C  
ATOM    656  H5    C    21      12.818  43.727  78.837  1.00  0.00           H  
ATOM    657  C4    C    21      14.050  42.619  77.505  1.00  0.00           C  
ATOM    658  N4    C    21      13.876  43.325  76.417  1.00  0.00           N  
ATOM    659  H41   C    21      13.310  44.162  76.415  1.00  0.00           H  
ATOM    660  H42   C    21      14.389  42.985  75.617  1.00  0.00           H  
ATOM    661  N3    C    21      14.760  41.523  77.351  1.00  0.00           N  
ATOM    662  C2    C    21      15.053  40.678  78.392  1.00  0.00           C  
ATOM    663  O2    C    21      15.973  39.840  78.212  1.00  0.00           O  
ATOM    664  C3'   C    21      15.179  41.002  82.506  1.00  0.00           C  
ATOM    665  H3'   C    21      14.787  41.972  82.201  1.00  0.00           H  
ATOM    666  C2'   C    21      15.790  40.166  81.334  1.00  0.00           C  
ATOM    667  H2'   C    21      16.223  40.892  80.646  1.00  0.00           H  
ATOM    668  O2'   C    21      16.738  39.134  81.843  1.00  0.00           O  
ATOM    669 HO2'   C    21      17.214  39.516  82.584  1.00  0.00           H  
ATOM    670  O3'   C    21      16.222  41.152  83.462  1.00  0.00           O  
ATOM    671  P     G    22      17.006  42.505  83.671  1.00  0.00           P  
ATOM    672  OP1   G    22      17.815  42.257  84.944  1.00  0.00           O  
ATOM    673  OP2   G    22      16.092  43.702  83.655  1.00  0.00           O  
ATOM    674  O5'   G    22      17.878  42.680  82.412  1.00  0.00           O  
ATOM    675  C5'   G    22      18.984  41.779  82.140  1.00  0.00           C  
ATOM    676  H5'   G    22      18.682  40.756  82.366  1.00  0.00           H  
ATOM    677 H5''   G    22      19.785  41.982  82.851  1.00  0.00           H  
ATOM    678  C4'   G    22      19.515  41.759  80.681  1.00  0.00           C  
ATOM    679  H4'   G    22      20.296  41.000  80.630  1.00  0.00           H  
ATOM    680  O4'   G    22      18.448  41.486  79.678  1.00  0.00           O  
ATOM    681  C1'   G    22      18.726  42.266  78.489  1.00  0.00           C  
ATOM    682  H1'   G    22      18.549  41.624  77.627  1.00  0.00           H  
ATOM    683  N9    G    22      17.735  43.338  78.567  1.00  0.00           N  
ATOM    684  C8    G    22      16.818  43.666  79.592  1.00  0.00           C  
ATOM    685  H8    G    22      16.616  43.226  80.557  1.00  0.00           H  
ATOM    686  N7    G    22      16.202  44.768  79.357  1.00  0.00           N  
ATOM    687  C5    G    22      16.725  45.241  78.204  1.00  0.00           C  
ATOM    688  C6    G    22      16.171  46.329  77.444  1.00  0.00           C  
ATOM    689  O6    G    22      15.289  47.145  77.821  1.00  0.00           O  
ATOM    690  N1    G    22      16.706  46.448  76.167  1.00  0.00           N  
ATOM    691  H1    G    22      16.378  47.199  75.576  1.00  0.00           H  
ATOM    692  C2    G    22      17.575  45.500  75.738  1.00  0.00           C  
ATOM    693  N2    G    22      17.748  45.541  74.455  1.00  0.00           N  
ATOM    694  H21   G    22      17.495  46.391  73.971  1.00  0.00           H  
ATOM    695  H22   G    22      18.567  45.008  74.201  1.00  0.00           H  
ATOM    696  N3    G    22      18.129  44.482  76.378  1.00  0.00           N  
ATOM    697  C4    G    22      17.601  44.378  77.612  1.00  0.00           C  
ATOM    698  C3'   G    22      20.230  43.058  80.186  1.00  0.00           C  
ATOM    699  H3'   G    22      19.654  43.950  80.429  1.00  0.00           H  
ATOM    700  C2'   G    22      20.132  42.837  78.649  1.00  0.00           C  
ATOM    701  H2'   G    22      20.250  43.793  78.139  1.00  0.00           H  
ATOM    702  O2'   G    22      21.068  41.819  78.188  1.00  0.00           O  
ATOM    703 HO2'   G    22      21.722  41.587  78.851  1.00  0.00           H  
ATOM    704  O3'   G    22      21.547  43.153  80.646  1.00  0.00           O  
ATOM    705  P     U    23      22.254  44.539  81.118  1.00  0.00           P  
ATOM    706  OP1   U    23      23.592  44.246  81.438  1.00  0.00           O  
ATOM    707  OP2   U    23      21.496  45.282  82.151  1.00  0.00           O  
ATOM    708  O5'   U    23      22.436  45.403  79.801  1.00  0.00           O  
ATOM    709  C5'   U    23      23.001  44.828  78.626  1.00  0.00           C  
ATOM    710  H5'   U    23      22.584  43.827  78.522  1.00  0.00           H  
ATOM    711 H5''   U    23      24.069  44.711  78.811  1.00  0.00           H  
ATOM    712  C4'   U    23      22.621  45.707  77.349  1.00  0.00           C  
ATOM    713  H4'   U    23      23.141  45.220  76.524  1.00  0.00           H  
ATOM    714  O4'   U    23      21.237  45.748  77.169  1.00  0.00           O  
ATOM    715  C1'   U    23      20.868  46.996  76.644  1.00  0.00           C  
ATOM    716  H1'   U    23      20.244  46.900  75.756  1.00  0.00           H  
ATOM    717  N1    U    23      19.990  47.716  77.642  1.00  0.00           N  
ATOM    718  C6    U    23      19.778  47.325  78.927  1.00  0.00           C  
ATOM    719  H6    U    23      20.354  46.498  79.316  1.00  0.00           H  
ATOM    720  C5    U    23      19.048  48.025  79.837  1.00  0.00           C  
ATOM    721  H5    U    23      19.060  47.770  80.887  1.00  0.00           H  
ATOM    722  C4    U    23      18.294  49.181  79.414  1.00  0.00           C  
ATOM    723  O4    U    23      17.591  49.837  80.206  1.00  0.00           O  
ATOM    724  N3    U    23      18.319  49.452  78.043  1.00  0.00           N  
ATOM    725  H3    U    23      17.911  50.303  77.683  1.00  0.00           H  
ATOM    726  C2    U    23      19.200  48.804  77.144  1.00  0.00           C  
ATOM    727  O2    U    23      19.420  49.258  76.038  1.00  0.00           O  
ATOM    728  C3'   U    23      23.061  47.165  77.463  1.00  0.00           C  
ATOM    729  H3'   U    23      22.638  47.535  78.397  1.00  0.00           H  
ATOM    730  C2'   U    23      22.130  47.698  76.346  1.00  0.00           C  
ATOM    731  H2'   U    23      22.042  48.783  76.398  1.00  0.00           H  
ATOM    732  O2'   U    23      22.460  47.264  75.093  1.00  0.00           O  
ATOM    733 HO2'   U    23      21.767  47.524  74.482  1.00  0.00           H  
ATOM    734  O3'   U    23      24.427  47.290  77.223  1.00  0.00           O  
ATOM    735  P     C    24      25.192  48.569  77.622  1.00  0.00           P  
ATOM    736  OP1   C    24      26.558  48.578  77.020  1.00  0.00           O  
ATOM    737  OP2   C    24      25.090  48.747  79.098  1.00  0.00           O  
ATOM    738  O5'   C    24      24.454  49.840  77.020  1.00  0.00           O  
ATOM    739  C5'   C    24      24.383  50.114  75.624  1.00  0.00           C  
ATOM    740  H5'   C    24      24.031  49.239  75.079  1.00  0.00           H  
ATOM    741 H5''   C    24      25.399  50.315  75.285  1.00  0.00           H  
ATOM    742  C4'   C    24      23.493  51.315  75.306  1.00  0.00           C  
ATOM    743  H4'   C    24      23.603  51.584  74.256  1.00  0.00           H  
ATOM    744  O4'   C    24      22.124  51.041  75.524  1.00  0.00           O  
ATOM    745  C1'   C    24      21.491  52.157  76.018  1.00  0.00           C  
ATOM    746  H1'   C    24      20.720  52.430  75.298  1.00  0.00           H  
ATOM    747  N1    C    24      21.005  52.039  77.446  1.00  0.00           N  
ATOM    748  C6    C    24      21.583  51.109  78.210  1.00  0.00           C  
ATOM    749  H6    C    24      22.359  50.486  77.791  1.00  0.00           H  
ATOM    750  C5    C    24      21.321  51.014  79.544  1.00  0.00           C  
ATOM    751  H5    C    24      21.674  50.214  80.179  1.00  0.00           H  
ATOM    752  C4    C    24      20.225  51.811  79.999  1.00  0.00           C  
ATOM    753  N4    C    24      19.889  51.734  81.213  1.00  0.00           N  
ATOM    754  H41   C    24      19.050  52.235  81.469  1.00  0.00           H  
ATOM    755  H42   C    24      20.282  51.003  81.789  1.00  0.00           H  
ATOM    756  N3    C    24      19.507  52.614  79.223  1.00  0.00           N  
ATOM    757  C2    C    24      19.917  52.746  77.926  1.00  0.00           C  
ATOM    758  O2    C    24      19.284  53.564  77.264  1.00  0.00           O  
ATOM    759  C3'   C    24      23.851  52.564  76.180  1.00  0.00           C  
ATOM    760  H3'   C    24      24.014  52.184  77.189  1.00  0.00           H  
ATOM    761  C2'   C    24      22.498  53.336  75.976  1.00  0.00           C  
ATOM    762  H2'   C    24      22.305  54.071  76.757  1.00  0.00           H  
ATOM    763  O2'   C    24      22.387  53.844  74.613  1.00  0.00           O  
ATOM    764 HO2'   C    24      21.601  54.393  74.565  1.00  0.00           H  
ATOM    765  O3'   C    24      25.007  53.247  75.671  1.00  0.00           O  
ATOM    766  P     U    25      25.831  54.107  76.703  1.00  0.00           P  
ATOM    767  OP1   U    25      27.038  54.711  76.055  1.00  0.00           O  
ATOM    768  OP2   U    25      26.012  53.292  77.935  1.00  0.00           O  
ATOM    769  O5'   U    25      24.836  55.230  77.128  1.00  0.00           O  
ATOM    770  C5'   U    25      24.516  56.425  76.416  1.00  0.00           C  
ATOM    771  H5'   U    25      24.282  56.108  75.400  1.00  0.00           H  
ATOM    772 H5''   U    25      25.353  57.108  76.268  1.00  0.00           H  
ATOM    773  C4'   U    25      23.333  57.332  76.828  1.00  0.00           C  
ATOM    774  H4'   U    25      22.984  57.917  75.977  1.00  0.00           H  
ATOM    775  O4'   U    25      22.199  56.626  77.256  1.00  0.00           O  
ATOM    776  C1'   U    25      21.513  57.397  78.253  1.00  0.00           C  
ATOM    777  H1'   U    25      20.574  57.733  77.813  1.00  0.00           H  
ATOM    778  N1    U    25      21.259  56.646  79.569  1.00  0.00           N  
ATOM    779  C6    U    25      22.030  55.515  79.891  1.00  0.00           C  
ATOM    780  H6    U    25      22.881  55.278  79.271  1.00  0.00           H  
ATOM    781  C5    U    25      21.786  54.744  80.997  1.00  0.00           C  
ATOM    782  H5    U    25      22.335  53.892  81.369  1.00  0.00           H  
ATOM    783  C4    U    25      20.720  55.128  81.875  1.00  0.00           C  
ATOM    784  O4    U    25      20.416  54.441  82.849  1.00  0.00           O  
ATOM    785  N3    U    25      20.066  56.332  81.632  1.00  0.00           N  
ATOM    786  H3    U    25      19.474  56.722  82.352  1.00  0.00           H  
ATOM    787  C2    U    25      20.347  57.140  80.557  1.00  0.00           C  
ATOM    788  O2    U    25      19.837  58.243  80.541  1.00  0.00           O  
ATOM    789  C3'   U    25      23.689  58.279  78.001  1.00  0.00           C  
ATOM    790  H3'   U    25      24.189  57.633  78.722  1.00  0.00           H  
ATOM    791  C2'   U    25      22.301  58.703  78.507  1.00  0.00           C  
ATOM    792  H2'   U    25      22.346  58.918  79.575  1.00  0.00           H  
ATOM    793  O2'   U    25      21.782  59.681  77.695  1.00  0.00           O  
ATOM    794 HO2'   U    25      22.398  60.010  77.036  1.00  0.00           H  
ATOM    795  O3'   U    25      24.574  59.285  77.569  1.00  0.00           O  
ATOM    796  P     U    26      25.501  59.963  78.585  1.00  0.00           P  
ATOM    797  OP1   U    26      26.273  60.992  77.829  1.00  0.00           O  
ATOM    798  OP2   U    26      26.273  58.923  79.242  1.00  0.00           O  
ATOM    799  O5'   U    26      24.610  60.725  79.613  1.00  0.00           O  
ATOM    800  C5'   U    26      23.841  61.855  79.303  1.00  0.00           C  
ATOM    801  H5'   U    26      23.259  61.606  78.415  1.00  0.00           H  
ATOM    802 H5''   U    26      24.540  62.674  79.140  1.00  0.00           H  
ATOM    803  C4'   U    26      22.852  62.327  80.410  1.00  0.00           C  
ATOM    804  H4'   U    26      22.188  63.129  80.086  1.00  0.00           H  
ATOM    805  O4'   U    26      21.920  61.306  80.797  1.00  0.00           O  
ATOM    806  C1'   U    26      21.683  61.406  82.213  1.00  0.00           C  
ATOM    807  H1'   U    26      20.611  61.544  82.356  1.00  0.00           H  
ATOM    808  N1    U    26      22.064  60.105  82.976  1.00  0.00           N  
ATOM    809  C6    U    26      23.000  59.286  82.476  1.00  0.00           C  
ATOM    810  H6    U    26      23.635  59.664  81.688  1.00  0.00           H  
ATOM    811  C5    U    26      23.212  58.054  82.943  1.00  0.00           C  
ATOM    812  H5    U    26      23.952  57.468  82.419  1.00  0.00           H  
ATOM    813  C4    U    26      22.519  57.561  84.077  1.00  0.00           C  
ATOM    814  O4    U    26      22.658  56.465  84.632  1.00  0.00           O  
ATOM    815  N3    U    26      21.675  58.481  84.704  1.00  0.00           N  
ATOM    816  H3    U    26      21.258  58.169  85.570  1.00  0.00           H  
ATOM    817  C2    U    26      21.391  59.715  84.152  1.00  0.00           C  
ATOM    818  O2    U    26      20.537  60.378  84.795  1.00  0.00           O  
ATOM    819  C3'   U    26      23.565  62.741  81.672  1.00  0.00           C  
ATOM    820  H3'   U    26      24.234  61.930  81.960  1.00  0.00           H  
ATOM    821  C2'   U    26      22.431  62.637  82.693  1.00  0.00           C  
ATOM    822  H2'   U    26      22.894  62.526  83.673  1.00  0.00           H  
ATOM    823  O2'   U    26      21.604  63.757  82.568  1.00  0.00           O  
ATOM    824 HO2'   U    26      22.160  64.523  82.410  1.00  0.00           H  
ATOM    825  O3'   U    26      24.148  64.049  81.647  1.00  0.00           O  
ATOM    826  P     A    27      25.177  64.407  82.789  1.00  0.00           P  
ATOM    827  OP1   A    27      25.788  65.653  82.405  1.00  0.00           O  
ATOM    828  OP2   A    27      26.079  63.232  83.028  1.00  0.00           O  
ATOM    829  O5'   A    27      24.397  64.594  84.140  1.00  0.00           O  
ATOM    830  C5'   A    27      23.672  65.734  84.649  1.00  0.00           C  
ATOM    831  H5'   A    27      22.885  66.089  83.984  1.00  0.00           H  
ATOM    832 H5''   A    27      24.377  66.564  84.593  1.00  0.00           H  
ATOM    833  C4'   A    27      23.242  65.522  86.113  1.00  0.00           C  
ATOM    834  H4'   A    27      22.669  66.385  86.453  1.00  0.00           H  
ATOM    835  O4'   A    27      22.485  64.351  86.189  1.00  0.00           O  
ATOM    836  C1'   A    27      22.683  63.774  87.511  1.00  0.00           C  
ATOM    837  H1'   A    27      21.792  63.717  88.136  1.00  0.00           H  
ATOM    838  N9    A    27      23.240  62.355  87.308  1.00  0.00           N  
ATOM    839  C8    A    27      24.021  61.914  86.246  1.00  0.00           C  
ATOM    840  H8    A    27      24.493  62.512  85.481  1.00  0.00           H  
ATOM    841  N7    A    27      24.348  60.628  86.339  1.00  0.00           N  
ATOM    842  C5    A    27      23.651  60.223  87.497  1.00  0.00           C  
ATOM    843  C6    A    27      23.502  58.942  88.131  1.00  0.00           C  
ATOM    844  N6    A    27      24.023  57.825  87.771  1.00  0.00           N  
ATOM    845  H61   A    27      24.353  57.843  86.817  1.00  0.00           H  
ATOM    846  H62   A    27      23.858  56.975  88.291  1.00  0.00           H  
ATOM    847  N1    A    27      22.887  58.836  89.260  1.00  0.00           N  
ATOM    848  C2    A    27      22.375  59.943  89.715  1.00  0.00           C  
ATOM    849  H2    A    27      21.833  59.825  90.642  1.00  0.00           H  
ATOM    850  N3    A    27      22.342  61.166  89.258  1.00  0.00           N  
ATOM    851  C4    A    27      23.034  61.256  88.111  1.00  0.00           C  
ATOM    852  C3'   A    27      24.387  65.278  87.031  1.00  0.00           C  
ATOM    853  H3'   A    27      25.109  64.588  86.594  1.00  0.00           H  
ATOM    854  C2'   A    27      23.669  64.701  88.239  1.00  0.00           C  
ATOM    855  H2'   A    27      24.356  64.176  88.903  1.00  0.00           H  
ATOM    856  O2'   A    27      23.071  65.772  88.908  1.00  0.00           O  
ATOM    857 HO2'   A    27      22.843  65.518  89.805  1.00  0.00           H  
ATOM    858  O3'   A    27      25.066  66.499  87.287  1.00  0.00           O  
ATOM    859  P     C    28      26.584  66.768  87.483  1.00  0.00           P  
ATOM    860  OP1   C    28      26.770  68.250  87.359  1.00  0.00           O  
ATOM    861  OP2   C    28      27.305  65.840  86.572  1.00  0.00           O  
ATOM    862  O5'   C    28      26.830  66.379  89.027  1.00  0.00           O  
ATOM    863  C5'   C    28      26.223  66.985  90.092  1.00  0.00           C  
ATOM    864  H5'   C    28      25.179  67.152  89.824  1.00  0.00           H  
ATOM    865 H5''   C    28      26.681  67.967  90.211  1.00  0.00           H  
ATOM    866  C4'   C    28      26.266  66.119  91.382  1.00  0.00           C  
ATOM    867  H4'   C    28      25.820  66.702  92.188  1.00  0.00           H  
ATOM    868  O4'   C    28      25.333  65.115  91.058  1.00  0.00           O  
ATOM    869  C1'   C    28      25.765  63.928  91.764  1.00  0.00           C  
ATOM    870  H1'   C    28      24.853  63.749  92.335  1.00  0.00           H  
ATOM    871  N1    C    28      25.965  62.781  90.891  1.00  0.00           N  
ATOM    872  C6    C    28      26.343  62.869  89.541  1.00  0.00           C  
ATOM    873  H6    C    28      26.495  63.868  89.159  1.00  0.00           H  
ATOM    874  C5    C    28      26.594  61.796  88.799  1.00  0.00           C  
ATOM    875  H5    C    28      26.767  61.920  87.740  1.00  0.00           H  
ATOM    876  C4    C    28      26.307  60.604  89.377  1.00  0.00           C  
ATOM    877  N4    C    28      26.512  59.509  88.761  1.00  0.00           N  
ATOM    878  H41   C    28      26.142  58.652  89.149  1.00  0.00           H  
ATOM    879  H42   C    28      26.584  59.618  87.760  1.00  0.00           H  
ATOM    880  N3    C    28      25.893  60.407  90.584  1.00  0.00           N  
ATOM    881  C2    C    28      25.778  61.465  91.411  1.00  0.00           C  
ATOM    882  O2    C    28      25.398  61.331  92.591  1.00  0.00           O  
ATOM    883  C3'   C    28      27.507  65.398  91.701  1.00  0.00           C  
ATOM    884  H3'   C    28      27.945  65.013  90.781  1.00  0.00           H  
ATOM    885  C2'   C    28      27.006  64.279  92.598  1.00  0.00           C  
ATOM    886  H2'   C    28      27.685  63.429  92.667  1.00  0.00           H  
ATOM    887  O2'   C    28      26.494  64.759  93.810  1.00  0.00           O  
ATOM    888 HO2'   C    28      26.296  63.966  94.313  1.00  0.00           H  
ATOM    889  O3'   C    28      28.420  66.202  92.434  1.00  0.00           O  
ATOM    890  P     A    29      29.879  65.694  92.597  1.00  0.00           P  
ATOM    891  OP1   A    29      30.645  66.720  93.302  1.00  0.00           O  
ATOM    892  OP2   A    29      30.421  65.319  91.258  1.00  0.00           O  
ATOM    893  O5'   A    29      29.921  64.421  93.492  1.00  0.00           O  
ATOM    894  C5'   A    29      29.620  64.350  94.852  1.00  0.00           C  
ATOM    895  H5'   A    29      28.625  64.696  95.132  1.00  0.00           H  
ATOM    896 H5''   A    29      30.333  65.009  95.346  1.00  0.00           H  
ATOM    897  C4'   A    29      29.855  62.907  95.298  1.00  0.00           C  
ATOM    898  H4'   A    29      29.833  62.933  96.388  1.00  0.00           H  
ATOM    899  O4'   A    29      28.859  62.061  94.713  1.00  0.00           O  
ATOM    900  C1'   A    29      29.350  60.733  94.446  1.00  0.00           C  
ATOM    901  H1'   A    29      28.793  60.001  95.031  1.00  0.00           H  
ATOM    902  N9    A    29      29.294  60.267  93.030  1.00  0.00           N  
ATOM    903  C8    A    29      29.416  61.107  91.972  1.00  0.00           C  
ATOM    904  H8    A    29      29.406  62.178  92.116  1.00  0.00           H  
ATOM    905  N7    A    29      29.496  60.489  90.837  1.00  0.00           N  
ATOM    906  C5    A    29      29.391  59.121  91.158  1.00  0.00           C  
ATOM    907  C6    A    29      29.365  57.857  90.506  1.00  0.00           C  
ATOM    908  N6    A    29      29.333  57.611  89.265  1.00  0.00           N  
ATOM    909  H61   A    29      29.631  56.668  89.062  1.00  0.00           H  
ATOM    910  H62   A    29      29.280  58.294  88.522  1.00  0.00           H  
ATOM    911  N1    A    29      29.427  56.730  91.241  1.00  0.00           N  
ATOM    912  C2    A    29      29.534  56.798  92.548  1.00  0.00           C  
ATOM    913  H2    A    29      29.554  55.806  92.974  1.00  0.00           H  
ATOM    914  N3    A    29      29.440  57.914  93.297  1.00  0.00           N  
ATOM    915  C4    A    29      29.378  58.987  92.522  1.00  0.00           C  
ATOM    916  C3'   A    29      31.208  62.355  94.888  1.00  0.00           C  
ATOM    917  H3'   A    29      31.398  62.705  93.873  1.00  0.00           H  
ATOM    918  C2'   A    29      30.873  60.838  94.834  1.00  0.00           C  
ATOM    919  H2'   A    29      31.586  60.473  94.095  1.00  0.00           H  
ATOM    920  O2'   A    29      31.041  60.233  96.095  1.00  0.00           O  
ATOM    921 HO2'   A    29      31.874  59.777  95.953  1.00  0.00           H  
ATOM    922  O3'   A    29      32.363  62.676  95.633  1.00  0.00           O  
ATOM    923  P     C    30      33.834  62.456  94.974  1.00  0.00           P  
ATOM    924  OP1   C    30      34.833  63.146  95.852  1.00  0.00           O  
ATOM    925  OP2   C    30      33.769  62.839  93.545  1.00  0.00           O  
ATOM    926  O5'   C    30      34.166  60.904  94.934  1.00  0.00           O  
ATOM    927  C5'   C    30      34.537  60.179  96.059  1.00  0.00           C  
ATOM    928  H5'   C    30      33.778  60.365  96.819  1.00  0.00           H  
ATOM    929 H5''   C    30      35.576  60.384  96.315  1.00  0.00           H  
ATOM    930  C4'   C    30      34.450  58.669  95.844  1.00  0.00           C  
ATOM    931  H4'   C    30      34.464  58.166  96.811  1.00  0.00           H  
ATOM    932  O4'   C    30      33.210  58.272  95.261  1.00  0.00           O  
ATOM    933  C1'   C    30      33.419  57.069  94.466  1.00  0.00           C  
ATOM    934  H1'   C    30      32.691  56.351  94.842  1.00  0.00           H  
ATOM    935  N1    C    30      33.168  57.448  92.995  1.00  0.00           N  
ATOM    936  C6    C    30      33.115  58.708  92.543  1.00  0.00           C  
ATOM    937  H6    C    30      33.317  59.538  93.204  1.00  0.00           H  
ATOM    938  C5    C    30      32.814  58.949  91.238  1.00  0.00           C  
ATOM    939  H5    C    30      32.768  59.980  90.920  1.00  0.00           H  
ATOM    940  C4    C    30      32.656  57.919  90.283  1.00  0.00           C  
ATOM    941  N4    C    30      32.627  58.212  89.031  1.00  0.00           N  
ATOM    942  H41   C    30      32.535  59.152  88.673  1.00  0.00           H  
ATOM    943  H42   C    30      32.481  57.386  88.469  1.00  0.00           H  
ATOM    944  N3    C    30      32.747  56.646  90.699  1.00  0.00           N  
ATOM    945  C2    C    30      32.958  56.410  92.051  1.00  0.00           C  
ATOM    946  O2    C    30      32.871  55.248  92.432  1.00  0.00           O  
ATOM    947  C3'   C    30      35.474  58.061  94.893  1.00  0.00           C  
ATOM    948  H3'   C    30      35.561  58.564  93.930  1.00  0.00           H  
ATOM    949  C2'   C    30      34.886  56.688  94.858  1.00  0.00           C  
ATOM    950  H2'   C    30      35.423  56.264  94.010  1.00  0.00           H  
ATOM    951  O2'   C    30      34.992  55.999  96.073  1.00  0.00           O  
ATOM    952 HO2'   C    30      35.909  56.002  96.357  1.00  0.00           H  
ATOM    953  O3'   C    30      36.817  58.087  95.521  1.00  0.00           O  
ATOM    954  P     C    31      38.147  58.209  94.523  1.00  0.00           P  
ATOM    955  OP1   C    31      39.363  58.083  95.317  1.00  0.00           O  
ATOM    956  OP2   C    31      38.033  59.404  93.680  1.00  0.00           O  
ATOM    957  O5'   C    31      37.904  56.872  93.679  1.00  0.00           O  
ATOM    958  C5'   C    31      38.279  55.586  94.298  1.00  0.00           C  
ATOM    959  H5'   C    31      37.563  55.417  95.102  1.00  0.00           H  
ATOM    960 H5''   C    31      39.241  55.691  94.800  1.00  0.00           H  
ATOM    961  C4'   C    31      38.250  54.255  93.506  1.00  0.00           C  
ATOM    962  H4'   C    31      38.456  53.437  94.197  1.00  0.00           H  
ATOM    963  O4'   C    31      36.970  54.231  92.936  1.00  0.00           O  
ATOM    964  C1'   C    31      36.990  53.682  91.618  1.00  0.00           C  
ATOM    965  H1'   C    31      36.406  52.762  91.668  1.00  0.00           H  
ATOM    966  N1    C    31      36.565  54.604  90.547  1.00  0.00           N  
ATOM    967  C6    C    31      36.318  55.935  90.681  1.00  0.00           C  
ATOM    968  H6    C    31      36.366  56.346  91.679  1.00  0.00           H  
ATOM    969  C5    C    31      35.914  56.735  89.657  1.00  0.00           C  
ATOM    970  H5    C    31      35.553  57.714  89.935  1.00  0.00           H  
ATOM    971  C4    C    31      35.679  56.123  88.410  1.00  0.00           C  
ATOM    972  N4    C    31      35.139  56.779  87.419  1.00  0.00           N  
ATOM    973  H41   C    31      35.128  56.283  86.539  1.00  0.00           H  
ATOM    974  H42   C    31      35.152  57.788  87.463  1.00  0.00           H  
ATOM    975  N3    C    31      35.970  54.850  88.234  1.00  0.00           N  
ATOM    976  C2    C    31      36.488  54.097  89.216  1.00  0.00           C  
ATOM    977  O2    C    31      36.843  52.959  88.915  1.00  0.00           O  
ATOM    978  C3'   C    31      39.157  54.178  92.295  1.00  0.00           C  
ATOM    979  H3'   C    31      39.248  55.157  91.825  1.00  0.00           H  
ATOM    980  C2'   C    31      38.426  53.238  91.337  1.00  0.00           C  
ATOM    981  H2'   C    31      38.683  53.328  90.281  1.00  0.00           H  
ATOM    982  O2'   C    31      38.485  51.848  91.736  1.00  0.00           O  
ATOM    983 HO2'   C    31      39.422  51.647  91.780  1.00  0.00           H  
ATOM    984  O3'   C    31      40.518  53.783  92.596  1.00  0.00           O  
ATOM    985  P     G    32      41.648  54.117  91.569  1.00  0.00           P  
ATOM    986  OP1   G    32      42.833  53.357  91.890  1.00  0.00           O  
ATOM    987  OP2   G    32      41.699  55.594  91.379  1.00  0.00           O  
ATOM    988  O5'   G    32      41.231  53.540  90.144  1.00  0.00           O  
ATOM    989  C5'   G    32      41.423  52.121  89.786  1.00  0.00           C  
ATOM    990  H5'   G    32      40.994  51.446  90.527  1.00  0.00           H  
ATOM    991 H5''   G    32      42.499  51.954  89.747  1.00  0.00           H  
ATOM    992  C4'   G    32      40.993  51.796  88.305  1.00  0.00           C  
ATOM    993  H4'   G    32      40.861  50.715  88.257  1.00  0.00           H  
ATOM    994  O4'   G    32      39.724  52.314  88.028  1.00  0.00           O  
ATOM    995  C1'   G    32      39.565  52.633  86.706  1.00  0.00           C  
ATOM    996  H1'   G    32      38.688  52.135  86.293  1.00  0.00           H  
ATOM    997  N9    G    32      39.228  54.076  86.435  1.00  0.00           N  
ATOM    998  C8    G    32      39.246  55.136  87.238  1.00  0.00           C  
ATOM    999  H8    G    32      39.625  55.081  88.248  1.00  0.00           H  
ATOM   1000  N7    G    32      39.054  56.294  86.726  1.00  0.00           N  
ATOM   1001  C5    G    32      38.695  55.975  85.416  1.00  0.00           C  
ATOM   1002  C6    G    32      38.241  56.806  84.310  1.00  0.00           C  
ATOM   1003  O6    G    32      37.948  58.026  84.313  1.00  0.00           O  
ATOM   1004  N1    G    32      37.988  56.049  83.131  1.00  0.00           N  
ATOM   1005  H1    G    32      37.780  56.545  82.276  1.00  0.00           H  
ATOM   1006  C2    G    32      38.347  54.774  82.979  1.00  0.00           C  
ATOM   1007  N2    G    32      38.378  54.249  81.782  1.00  0.00           N  
ATOM   1008  H21   G    32      38.676  53.298  81.615  1.00  0.00           H  
ATOM   1009  H22   G    32      38.020  54.868  81.068  1.00  0.00           H  
ATOM   1010  N3    G    32      38.782  53.976  83.958  1.00  0.00           N  
ATOM   1011  C4    G    32      38.874  54.660  85.188  1.00  0.00           C  
ATOM   1012  C3'   G    32      41.838  52.316  87.174  1.00  0.00           C  
ATOM   1013  H3'   G    32      42.120  53.361  87.300  1.00  0.00           H  
ATOM   1014  C2'   G    32      40.810  52.203  86.021  1.00  0.00           C  
ATOM   1015  H2'   G    32      41.077  52.868  85.199  1.00  0.00           H  
ATOM   1016  O2'   G    32      40.799  50.867  85.531  1.00  0.00           O  
ATOM   1017 HO2'   G    32      41.661  50.485  85.712  1.00  0.00           H  
ATOM   1018  O3'   G    32      43.038  51.535  86.928  1.00  0.00           O  
ATOM   1019  P     U    33      44.348  52.304  86.499  1.00  0.00           P  
ATOM   1020  OP1   U    33      45.369  51.269  86.283  1.00  0.00           O  
ATOM   1021  OP2   U    33      44.482  53.427  87.383  1.00  0.00           O  
ATOM   1022  O5'   U    33      44.003  52.836  85.073  1.00  0.00           O  
ATOM   1023  C5'   U    33      43.989  51.990  84.002  1.00  0.00           C  
ATOM   1024  H5'   U    33      43.123  51.381  84.261  1.00  0.00           H  
ATOM   1025 H5''   U    33      44.874  51.414  83.731  1.00  0.00           H  
ATOM   1026  C4'   U    33      43.567  52.835  82.791  1.00  0.00           C  
ATOM   1027  H4'   U    33      43.501  52.087  82.001  1.00  0.00           H  
ATOM   1028  O4'   U    33      42.284  53.444  82.914  1.00  0.00           O  
ATOM   1029  C1'   U    33      42.321  54.742  82.287  1.00  0.00           C  
ATOM   1030  H1'   U    33      41.622  54.772  81.450  1.00  0.00           H  
ATOM   1031  N1    U    33      42.142  55.911  83.314  1.00  0.00           N  
ATOM   1032  C6    U    33      42.743  55.935  84.573  1.00  0.00           C  
ATOM   1033  H6    U    33      43.342  55.126  84.965  1.00  0.00           H  
ATOM   1034  C5    U    33      42.570  57.019  85.396  1.00  0.00           C  
ATOM   1035  H5    U    33      42.982  57.001  86.394  1.00  0.00           H  
ATOM   1036  C4    U    33      41.706  58.106  85.035  1.00  0.00           C  
ATOM   1037  O4    U    33      41.377  59.005  85.836  1.00  0.00           O  
ATOM   1038  N3    U    33      41.167  57.980  83.785  1.00  0.00           N  
ATOM   1039  H3    U    33      40.489  58.649  83.449  1.00  0.00           H  
ATOM   1040  C2    U    33      41.343  56.988  82.904  1.00  0.00           C  
ATOM   1041  O2    U    33      40.750  57.075  81.852  1.00  0.00           O  
ATOM   1042  C3'   U    33      44.640  53.918  82.489  1.00  0.00           C  
ATOM   1043  H3'   U    33      44.811  54.403  83.450  1.00  0.00           H  
ATOM   1044  C2'   U    33      43.780  54.938  81.695  1.00  0.00           C  
ATOM   1045  H2'   U    33      44.145  55.964  81.727  1.00  0.00           H  
ATOM   1046  O2'   U    33      43.654  54.611  80.316  1.00  0.00           O  
ATOM   1047 HO2'   U    33      44.448  54.921  79.875  1.00  0.00           H  
ATOM   1048  O3'   U    33      45.897  53.482  81.946  1.00  0.00           O  
ATOM   1049  P     G    34      46.979  54.580  81.436  1.00  0.00           P  
ATOM   1050  OP1   G    34      48.302  53.929  81.337  1.00  0.00           O  
ATOM   1051  OP2   G    34      46.906  55.765  82.310  1.00  0.00           O  
ATOM   1052  O5'   G    34      46.654  55.066  79.975  1.00  0.00           O  
ATOM   1053  C5'   G    34      46.609  54.109  78.965  1.00  0.00           C  
ATOM   1054  H5'   G    34      45.926  53.287  79.181  1.00  0.00           H  
ATOM   1055 H5''   G    34      47.661  53.855  78.837  1.00  0.00           H  
ATOM   1056  C4'   G    34      46.076  54.630  77.582  1.00  0.00           C  
ATOM   1057  H4'   G    34      46.014  53.769  76.917  1.00  0.00           H  
ATOM   1058  O4'   G    34      44.739  55.162  77.657  1.00  0.00           O  
ATOM   1059  C1'   G    34      44.495  56.069  76.613  1.00  0.00           C  
ATOM   1060  H1'   G    34      43.760  55.755  75.872  1.00  0.00           H  
ATOM   1061  N9    G    34      43.894  57.228  77.261  1.00  0.00           N  
ATOM   1062  C8    G    34      43.957  57.676  78.591  1.00  0.00           C  
ATOM   1063  H8    G    34      44.389  57.146  79.427  1.00  0.00           H  
ATOM   1064  N7    G    34      43.472  58.915  78.705  1.00  0.00           N  
ATOM   1065  C5    G    34      43.000  59.270  77.436  1.00  0.00           C  
ATOM   1066  C6    G    34      42.430  60.522  76.937  1.00  0.00           C  
ATOM   1067  O6    G    34      42.126  61.618  77.531  1.00  0.00           O  
ATOM   1068  N1    G    34      42.220  60.455  75.529  1.00  0.00           N  
ATOM   1069  H1    G    34      41.977  61.298  75.029  1.00  0.00           H  
ATOM   1070  C2    G    34      42.714  59.504  74.787  1.00  0.00           C  
ATOM   1071  N2    G    34      42.569  59.653  73.486  1.00  0.00           N  
ATOM   1072  H21   G    34      42.906  58.918  72.880  1.00  0.00           H  
ATOM   1073  H22   G    34      42.121  60.386  72.954  1.00  0.00           H  
ATOM   1074  N3    G    34      43.285  58.377  75.210  1.00  0.00           N  
ATOM   1075  C4    G    34      43.366  58.263  76.552  1.00  0.00           C  
ATOM   1076  C3'   G    34      46.880  55.765  77.016  1.00  0.00           C  
ATOM   1077  H3'   G    34      47.210  56.436  77.809  1.00  0.00           H  
ATOM   1078  C2'   G    34      45.838  56.450  76.115  1.00  0.00           C  
ATOM   1079  H2'   G    34      46.050  57.516  76.029  1.00  0.00           H  
ATOM   1080  O2'   G    34      45.856  56.084  74.800  1.00  0.00           O  
ATOM   1081 HO2'   G    34      46.723  55.690  74.675  1.00  0.00           H  
ATOM   1082  O3'   G    34      48.103  55.383  76.366  1.00  0.00           O  
ATOM   1083  P     C    35      49.208  56.470  76.043  1.00  0.00           P  
ATOM   1084  OP1   C    35      50.336  55.696  75.445  1.00  0.00           O  
ATOM   1085  OP2   C    35      49.537  57.230  77.260  1.00  0.00           O  
ATOM   1086  O5'   C    35      48.615  57.452  74.972  1.00  0.00           O  
ATOM   1087  C5'   C    35      48.685  57.132  73.620  1.00  0.00           C  
ATOM   1088  H5'   C    35      48.306  56.116  73.511  1.00  0.00           H  
ATOM   1089 H5''   C    35      49.739  57.085  73.347  1.00  0.00           H  
ATOM   1090  C4'   C    35      47.881  58.106  72.654  1.00  0.00           C  
ATOM   1091  H4'   C    35      47.753  57.640  71.677  1.00  0.00           H  
ATOM   1092  O4'   C    35      46.725  58.516  73.474  1.00  0.00           O  
ATOM   1093  C1'   C    35      46.218  59.737  72.934  1.00  0.00           C  
ATOM   1094  H1'   C    35      45.386  59.546  72.256  1.00  0.00           H  
ATOM   1095  N1    C    35      45.770  60.727  73.996  1.00  0.00           N  
ATOM   1096  C6    C    35      46.057  60.480  75.335  1.00  0.00           C  
ATOM   1097  H6    C    35      46.652  59.663  75.717  1.00  0.00           H  
ATOM   1098  C5    C    35      45.662  61.516  76.217  1.00  0.00           C  
ATOM   1099  H5    C    35      45.788  61.347  77.276  1.00  0.00           H  
ATOM   1100  C4    C    35      44.950  62.602  75.783  1.00  0.00           C  
ATOM   1101  N4    C    35      44.374  63.385  76.663  1.00  0.00           N  
ATOM   1102  H41   C    35      44.459  63.064  77.617  1.00  0.00           H  
ATOM   1103  H42   C    35      43.655  63.996  76.304  1.00  0.00           H  
ATOM   1104  N3    C    35      44.626  62.783  74.576  1.00  0.00           N  
ATOM   1105  C2    C    35      45.012  61.861  73.611  1.00  0.00           C  
ATOM   1106  O2    C    35      44.607  62.041  72.484  1.00  0.00           O  
ATOM   1107  C3'   C    35      48.514  59.526  72.502  1.00  0.00           C  
ATOM   1108  H3'   C    35      49.000  59.837  73.426  1.00  0.00           H  
ATOM   1109  C2'   C    35      47.333  60.346  72.135  1.00  0.00           C  
ATOM   1110  H2'   C    35      47.579  61.309  72.583  1.00  0.00           H  
ATOM   1111  O2'   C    35      47.096  60.381  70.757  1.00  0.00           O  
ATOM   1112 HO2'   C    35      47.940  60.566  70.338  1.00  0.00           H  
ATOM   1113  O3'   C    35      49.598  59.596  71.568  1.00  0.00           O  
ATOM   1114  P     G    36      50.528  60.842  71.248  1.00  0.00           P  
ATOM   1115  OP1   G    36      51.636  60.335  70.437  1.00  0.00           O  
ATOM   1116  OP2   G    36      50.751  61.548  72.547  1.00  0.00           O  
ATOM   1117  O5'   G    36      49.601  61.806  70.320  1.00  0.00           O  
ATOM   1118  C5'   G    36      49.505  61.647  68.904  1.00  0.00           C  
ATOM   1119  H5'   G    36      49.084  60.647  68.800  1.00  0.00           H  
ATOM   1120 H5''   G    36      50.455  61.769  68.384  1.00  0.00           H  
ATOM   1121  C4'   G    36      48.601  62.748  68.328  1.00  0.00           C  
ATOM   1122  H4'   G    36      48.409  62.530  67.278  1.00  0.00           H  
ATOM   1123  O4'   G    36      47.422  62.946  68.947  1.00  0.00           O  
ATOM   1124  C1'   G    36      47.002  64.353  69.002  1.00  0.00           C  
ATOM   1125  H1'   G    36      46.012  64.545  68.590  1.00  0.00           H  
ATOM   1126  N9    G    36      47.130  64.786  70.402  1.00  0.00           N  
ATOM   1127  C8    G    36      47.523  64.060  71.504  1.00  0.00           C  
ATOM   1128  H8    G    36      48.121  63.164  71.436  1.00  0.00           H  
ATOM   1129  N7    G    36      47.365  64.694  72.599  1.00  0.00           N  
ATOM   1130  C5    G    36      46.648  65.826  72.256  1.00  0.00           C  
ATOM   1131  C6    G    36      46.047  66.881  73.033  1.00  0.00           C  
ATOM   1132  O6    G    36      46.013  67.073  74.265  1.00  0.00           O  
ATOM   1133  N1    G    36      45.402  67.852  72.252  1.00  0.00           N  
ATOM   1134  H1    G    36      44.878  68.572  72.729  1.00  0.00           H  
ATOM   1135  C2    G    36      45.410  67.907  70.925  1.00  0.00           C  
ATOM   1136  N2    G    36      44.915  69.012  70.366  1.00  0.00           N  
ATOM   1137  H21   G    36      44.983  69.180  69.372  1.00  0.00           H  
ATOM   1138  H22   G    36      44.461  69.709  70.939  1.00  0.00           H  
ATOM   1139  N3    G    36      46.022  66.964  70.194  1.00  0.00           N  
ATOM   1140  C4    G    36      46.661  65.961  70.917  1.00  0.00           C  
ATOM   1141  C3'   G    36      49.266  64.159  68.410  1.00  0.00           C  
ATOM   1142  H3'   G    36      49.738  64.278  69.385  1.00  0.00           H  
ATOM   1143  C2'   G    36      48.056  65.082  68.248  1.00  0.00           C  
ATOM   1144  H2'   G    36      48.164  66.048  68.743  1.00  0.00           H  
ATOM   1145  O2'   G    36      47.525  65.174  66.887  1.00  0.00           O  
ATOM   1146 HO2'   G    36      48.027  64.640  66.266  1.00  0.00           H  
ATOM   1147  O3'   G    36      50.111  64.433  67.295  1.00  0.00           O  
ATOM   1148  P     G    37      51.242  65.535  67.265  1.00  0.00           P  
ATOM   1149  OP1   G    37      52.205  65.280  66.204  1.00  0.00           O  
ATOM   1150  OP2   G    37      51.699  65.528  68.615  1.00  0.00           O  
ATOM   1151  O5'   G    37      50.404  66.952  67.019  1.00  0.00           O  
ATOM   1152  C5'   G    37      50.044  67.460  65.730  1.00  0.00           C  
ATOM   1153  H5'   G    37      49.397  66.744  65.223  1.00  0.00           H  
ATOM   1154 H5''   G    37      50.967  67.776  65.242  1.00  0.00           H  
ATOM   1155  C4'   G    37      49.238  68.759  65.985  1.00  0.00           C  
ATOM   1156  H4'   G    37      48.874  69.086  65.011  1.00  0.00           H  
ATOM   1157  O4'   G    37      48.235  68.600  66.927  1.00  0.00           O  
ATOM   1158  C1'   G    37      48.125  69.781  67.825  1.00  0.00           C  
ATOM   1159  H1'   G    37      47.114  70.188  67.795  1.00  0.00           H  
ATOM   1160  N9    G    37      48.372  69.489  69.245  1.00  0.00           N  
ATOM   1161  C8    G    37      48.956  68.313  69.760  1.00  0.00           C  
ATOM   1162  H8    G    37      49.433  67.666  69.039  1.00  0.00           H  
ATOM   1163  N7    G    37      48.992  68.254  71.078  1.00  0.00           N  
ATOM   1164  C5    G    37      48.344  69.448  71.483  1.00  0.00           C  
ATOM   1165  C6    G    37      48.030  69.988  72.750  1.00  0.00           C  
ATOM   1166  O6    G    37      48.080  69.530  73.871  1.00  0.00           O  
ATOM   1167  N1    G    37      47.616  71.285  72.692  1.00  0.00           N  
ATOM   1168  H1    G    37      47.279  71.715  73.542  1.00  0.00           H  
ATOM   1169  C2    G    37      47.383  71.945  71.547  1.00  0.00           C  
ATOM   1170  N2    G    37      46.865  73.144  71.662  1.00  0.00           N  
ATOM   1171  H21   G    37      46.671  73.591  72.547  1.00  0.00           H  
ATOM   1172  H22   G    37      46.685  73.723  70.854  1.00  0.00           H  
ATOM   1173  N3    G    37      47.470  71.480  70.326  1.00  0.00           N  
ATOM   1174  C4    G    37      47.960  70.212  70.358  1.00  0.00           C  
ATOM   1175  C3'   G    37      50.197  69.766  66.605  1.00  0.00           C  
ATOM   1176  H3'   G    37      50.927  69.324  67.283  1.00  0.00           H  
ATOM   1177  C2'   G    37      49.186  70.723  67.203  1.00  0.00           C  
ATOM   1178  H2'   G    37      49.618  71.343  67.989  1.00  0.00           H  
ATOM   1179  O2'   G    37      48.626  71.565  66.194  1.00  0.00           O  
ATOM   1180 HO2'   G    37      49.272  71.929  65.583  1.00  0.00           H  
ATOM   1181  O3'   G    37      51.017  70.499  65.649  1.00  0.00           O  
ATOM   1182  P     C    38      52.560  70.958  66.023  1.00  0.00           P  
ATOM   1183  OP1   C    38      53.086  71.650  64.840  1.00  0.00           O  
ATOM   1184  OP2   C    38      53.320  69.787  66.582  1.00  0.00           O  
ATOM   1185  O5'   C    38      52.219  71.922  67.171  1.00  0.00           O  
ATOM   1186  C5'   C    38      51.686  73.180  66.877  1.00  0.00           C  
ATOM   1187  H5'   C    38      50.888  72.980  66.161  1.00  0.00           H  
ATOM   1188 H5''   C    38      52.361  73.784  66.271  1.00  0.00           H  
ATOM   1189  C4'   C    38      51.162  73.991  68.052  1.00  0.00           C  
ATOM   1190  H4'   C    38      50.761  74.861  67.532  1.00  0.00           H  
ATOM   1191  O4'   C    38      50.306  73.274  68.989  1.00  0.00           O  
ATOM   1192  C1'   C    38      50.515  73.634  70.264  1.00  0.00           C  
ATOM   1193  H1'   C    38      49.621  74.088  70.691  1.00  0.00           H  
ATOM   1194  N1    C    38      50.952  72.532  71.158  1.00  0.00           N  
ATOM   1195  C6    C    38      51.603  71.360  70.806  1.00  0.00           C  
ATOM   1196  H6    C    38      51.880  71.199  69.774  1.00  0.00           H  
ATOM   1197  C5    C    38      51.946  70.460  71.720  1.00  0.00           C  
ATOM   1198  H5    C    38      52.371  69.488  71.516  1.00  0.00           H  
ATOM   1199  C4    C    38      51.615  70.694  73.038  1.00  0.00           C  
ATOM   1200  N4    C    38      51.647  69.659  73.818  1.00  0.00           N  
ATOM   1201  H41   C    38      51.169  69.817  74.693  1.00  0.00           H  
ATOM   1202  H42   C    38      51.680  68.732  73.417  1.00  0.00           H  
ATOM   1203  N3    C    38      50.923  71.706  73.478  1.00  0.00           N  
ATOM   1204  C2    C    38      50.623  72.618  72.541  1.00  0.00           C  
ATOM   1205  O2    C    38      50.043  73.645  72.960  1.00  0.00           O  
ATOM   1206  C3'   C    38      52.361  74.384  68.917  1.00  0.00           C  
ATOM   1207  H3'   C    38      52.976  73.505  69.109  1.00  0.00           H  
ATOM   1208  C2'   C    38      51.626  74.699  70.259  1.00  0.00           C  
ATOM   1209  H2'   C    38      52.324  74.481  71.067  1.00  0.00           H  
ATOM   1210  O2'   C    38      51.184  75.991  70.298  1.00  0.00           O  
ATOM   1211 HO2'   C    38      51.800  76.612  70.695  1.00  0.00           H  
ATOM   1212  O3'   C    38      53.151  75.383  68.402  1.00  0.00           O  
ATOM   1213  P     A    39      54.710  75.438  68.890  1.00  0.00           P  
ATOM   1214  OP1   A    39      55.445  76.342  67.973  1.00  0.00           O  
ATOM   1215  OP2   A    39      55.286  74.046  69.111  1.00  0.00           O  
ATOM   1216  O5'   A    39      54.746  76.078  70.428  1.00  0.00           O  
ATOM   1217  C5'   A    39      54.440  77.468  70.590  1.00  0.00           C  
ATOM   1218  H5'   A    39      53.482  77.693  70.121  1.00  0.00           H  
ATOM   1219 H5''   A    39      55.276  78.094  70.276  1.00  0.00           H  
ATOM   1220  C4'   A    39      54.262  77.825  72.048  1.00  0.00           C  
ATOM   1221  H4'   A    39      53.953  78.858  72.207  1.00  0.00           H  
ATOM   1222  O4'   A    39      53.170  77.090  72.578  1.00  0.00           O  
ATOM   1223  C1'   A    39      53.508  76.659  73.869  1.00  0.00           C  
ATOM   1224  H1'   A    39      52.796  77.133  74.545  1.00  0.00           H  
ATOM   1225  N9    A    39      53.562  75.157  74.083  1.00  0.00           N  
ATOM   1226  C8    A    39      53.895  74.174  73.146  1.00  0.00           C  
ATOM   1227  H8    A    39      54.038  74.440  72.109  1.00  0.00           H  
ATOM   1228  N7    A    39      54.100  73.014  73.662  1.00  0.00           N  
ATOM   1229  C5    A    39      53.729  73.265  74.992  1.00  0.00           C  
ATOM   1230  C6    A    39      53.701  72.354  76.146  1.00  0.00           C  
ATOM   1231  N6    A    39      53.939  71.083  76.143  1.00  0.00           N  
ATOM   1232  H61   A    39      54.047  70.511  75.318  1.00  0.00           H  
ATOM   1233  H62   A    39      53.865  70.537  76.989  1.00  0.00           H  
ATOM   1234  N1    A    39      53.321  72.912  77.346  1.00  0.00           N  
ATOM   1235  C2    A    39      53.113  74.195  77.394  1.00  0.00           C  
ATOM   1236  H2    A    39      52.744  74.600  78.324  1.00  0.00           H  
ATOM   1237  N3    A    39      53.155  75.137  76.443  1.00  0.00           N  
ATOM   1238  C4    A    39      53.461  74.568  75.262  1.00  0.00           C  
ATOM   1239  C3'   A    39      55.512  77.485  72.909  1.00  0.00           C  
ATOM   1240  H3'   A    39      55.978  76.550  72.596  1.00  0.00           H  
ATOM   1241  C2'   A    39      54.874  77.293  74.285  1.00  0.00           C  
ATOM   1242  H2'   A    39      55.472  76.652  74.933  1.00  0.00           H  
ATOM   1243  O2'   A    39      54.596  78.526  74.959  1.00  0.00           O  
ATOM   1244 HO2'   A    39      55.323  78.782  75.531  1.00  0.00           H  
ATOM   1245  O3'   A    39      56.521  78.481  72.765  1.00  0.00           O  
ATOM   1246  P     C    40      57.963  78.074  72.346  1.00  0.00           P  
ATOM   1247  OP1   C    40      58.598  79.371  72.166  1.00  0.00           O  
ATOM   1248  OP2   C    40      57.934  77.117  71.207  1.00  0.00           O  
ATOM   1249  O5'   C    40      58.665  77.301  73.590  1.00  0.00           O  
ATOM   1250  C5'   C    40      59.081  78.057  74.675  1.00  0.00           C  
ATOM   1251  H5'   C    40      58.152  78.419  75.115  1.00  0.00           H  
ATOM   1252 H5''   C    40      59.695  78.841  74.231  1.00  0.00           H  
ATOM   1253  C4'   C    40      59.920  77.269  75.665  1.00  0.00           C  
ATOM   1254  H4'   C    40      60.478  77.923  76.335  1.00  0.00           H  
ATOM   1255  O4'   C    40      59.101  76.373  76.409  1.00  0.00           O  
ATOM   1256  C1'   C    40      59.853  75.135  76.495  1.00  0.00           C  
ATOM   1257  H1'   C    40      59.883  74.928  77.565  1.00  0.00           H  
ATOM   1258  N1    C    40      59.260  74.061  75.638  1.00  0.00           N  
ATOM   1259  C6    C    40      58.124  74.171  74.953  1.00  0.00           C  
ATOM   1260  H6    C    40      57.742  75.167  74.786  1.00  0.00           H  
ATOM   1261  C5    C    40      57.579  73.137  74.353  1.00  0.00           C  
ATOM   1262  H5    C    40      56.741  73.338  73.702  1.00  0.00           H  
ATOM   1263  C4    C    40      58.233  71.866  74.546  1.00  0.00           C  
ATOM   1264  N4    C    40      57.715  70.784  74.046  1.00  0.00           N  
ATOM   1265  H41   C    40      56.938  70.805  73.401  1.00  0.00           H  
ATOM   1266  H42   C    40      57.936  69.875  74.427  1.00  0.00           H  
ATOM   1267  N3    C    40      59.200  71.685  75.423  1.00  0.00           N  
ATOM   1268  C2    C    40      59.609  72.762  76.066  1.00  0.00           C  
ATOM   1269  O2    C    40      60.297  72.617  77.013  1.00  0.00           O  
ATOM   1270  C3'   C    40      61.064  76.521  75.039  1.00  0.00           C  
ATOM   1271  H3'   C    40      60.763  75.883  74.208  1.00  0.00           H  
ATOM   1272  C2'   C    40      61.297  75.511  76.167  1.00  0.00           C  
ATOM   1273  H2'   C    40      61.793  74.594  75.850  1.00  0.00           H  
ATOM   1274  O2'   C    40      61.903  75.992  77.365  1.00  0.00           O  
ATOM   1275 HO2'   C    40      62.615  76.604  77.163  1.00  0.00           H  
ATOM   1276  O3'   C    40      62.286  77.273  74.818  1.00  0.00           O  
ATOM   1277  P     A    41      63.388  76.820  73.750  1.00  0.00           P  
ATOM   1278  OP1   A    41      64.478  77.860  73.646  1.00  0.00           O  
ATOM   1279  OP2   A    41      62.750  76.407  72.510  1.00  0.00           O  
ATOM   1280  O5'   A    41      64.046  75.519  74.500  1.00  0.00           O  
ATOM   1281  C5'   A    41      64.871  75.508  75.701  1.00  0.00           C  
ATOM   1282  H5'   A    41      64.284  76.030  76.457  1.00  0.00           H  
ATOM   1283 H5''   A    41      65.747  76.137  75.541  1.00  0.00           H  
ATOM   1284  C4'   A    41      65.279  74.135  76.181  1.00  0.00           C  
ATOM   1285  H4'   A    41      65.951  74.131  77.039  1.00  0.00           H  
ATOM   1286  O4'   A    41      64.093  73.399  76.477  1.00  0.00           O  
ATOM   1287  C1'   A    41      64.300  72.131  75.952  1.00  0.00           C  
ATOM   1288  H1'   A    41      64.172  71.399  76.749  1.00  0.00           H  
ATOM   1289  N9    A    41      63.296  71.770  74.854  1.00  0.00           N  
ATOM   1290  C8    A    41      62.623  72.611  74.038  1.00  0.00           C  
ATOM   1291  H8    A    41      62.690  73.685  74.131  1.00  0.00           H  
ATOM   1292  N7    A    41      61.664  72.022  73.319  1.00  0.00           N  
ATOM   1293  C5    A    41      61.845  70.657  73.676  1.00  0.00           C  
ATOM   1294  C6    A    41      61.244  69.403  73.417  1.00  0.00           C  
ATOM   1295  N6    A    41      60.127  69.315  72.709  1.00  0.00           N  
ATOM   1296  H61   A    41      59.770  70.162  72.289  1.00  0.00           H  
ATOM   1297  H62   A    41      59.642  68.429  72.703  1.00  0.00           H  
ATOM   1298  N1    A    41      61.559  68.298  74.040  1.00  0.00           N  
ATOM   1299  C2    A    41      62.531  68.305  74.912  1.00  0.00           C  
ATOM   1300  H2    A    41      62.680  67.375  75.442  1.00  0.00           H  
ATOM   1301  N3    A    41      63.249  69.394  75.261  1.00  0.00           N  
ATOM   1302  C4    A    41      62.834  70.540  74.615  1.00  0.00           C  
ATOM   1303  C3'   A    41      66.052  73.396  75.103  1.00  0.00           C  
ATOM   1304  H3'   A    41      65.677  73.607  74.102  1.00  0.00           H  
ATOM   1305  C2'   A    41      65.756  71.946  75.502  1.00  0.00           C  
ATOM   1306  H2'   A    41      65.758  71.136  74.772  1.00  0.00           H  
ATOM   1307  O2'   A    41      66.369  71.492  76.720  1.00  0.00           O  
ATOM   1308 HO2'   A    41      67.068  72.102  76.968  1.00  0.00           H  
ATOM   1309  O3'   A    41      67.482  73.649  75.263  1.00  0.00           O  
ATOM   1310  P     G    42      68.506  73.574  74.049  1.00  0.00           P  
ATOM   1311  OP1   G    42      69.810  74.085  74.533  1.00  0.00           O  
ATOM   1312  OP2   G    42      67.894  74.160  72.843  1.00  0.00           O  
ATOM   1313  O5'   G    42      68.764  72.020  73.606  1.00  0.00           O  
ATOM   1314  C5'   G    42      69.293  71.104  74.596  1.00  0.00           C  
ATOM   1315  H5'   G    42      68.816  71.218  75.570  1.00  0.00           H  
ATOM   1316 H5''   G    42      70.351  71.305  74.761  1.00  0.00           H  
ATOM   1317  C4'   G    42      68.955  69.706  74.090  1.00  0.00           C  
ATOM   1318  H4'   G    42      69.493  68.931  74.637  1.00  0.00           H  
ATOM   1319  O4'   G    42      67.566  69.531  73.985  1.00  0.00           O  
ATOM   1320  C1'   G    42      67.394  68.494  73.063  1.00  0.00           C  
ATOM   1321  H1'   G    42      67.334  67.547  73.599  1.00  0.00           H  
ATOM   1322  N9    G    42      66.117  68.817  72.377  1.00  0.00           N  
ATOM   1323  C8    G    42      65.537  69.991  71.932  1.00  0.00           C  
ATOM   1324  H8    G    42      66.077  70.922  72.021  1.00  0.00           H  
ATOM   1325  N7    G    42      64.429  69.820  71.265  1.00  0.00           N  
ATOM   1326  C5    G    42      64.164  68.474  71.384  1.00  0.00           C  
ATOM   1327  C6    G    42      63.003  67.751  70.928  1.00  0.00           C  
ATOM   1328  O6    G    42      61.980  68.199  70.407  1.00  0.00           O  
ATOM   1329  N1    G    42      63.153  66.403  71.176  1.00  0.00           N  
ATOM   1330  H1    G    42      62.616  65.700  70.690  1.00  0.00           H  
ATOM   1331  C2    G    42      64.176  65.905  71.845  1.00  0.00           C  
ATOM   1332  N2    G    42      64.387  64.651  71.892  1.00  0.00           N  
ATOM   1333  H21   G    42      63.717  63.949  71.611  1.00  0.00           H  
ATOM   1334  H22   G    42      65.267  64.280  72.221  1.00  0.00           H  
ATOM   1335  N3    G    42      65.267  66.535  72.290  1.00  0.00           N  
ATOM   1336  C4    G    42      65.185  67.848  72.041  1.00  0.00           C  
ATOM   1337  C3'   G    42      69.449  69.562  72.586  1.00  0.00           C  
ATOM   1338  H3'   G    42      69.156  70.450  72.026  1.00  0.00           H  
ATOM   1339  C2'   G    42      68.623  68.433  72.079  1.00  0.00           C  
ATOM   1340  H2'   G    42      68.288  68.650  71.065  1.00  0.00           H  
ATOM   1341  O2'   G    42      69.179  67.153  72.318  1.00  0.00           O  
ATOM   1342 HO2'   G    42      69.588  66.826  71.514  1.00  0.00           H  
ATOM   1343  O3'   G    42      70.824  69.363  72.565  1.00  0.00           O  
ATOM   1344  P     G    43      71.522  69.342  71.120  1.00  0.00           P  
ATOM   1345  OP1   G    43      72.948  69.614  71.446  1.00  0.00           O  
ATOM   1346  OP2   G    43      70.795  70.241  70.157  1.00  0.00           O  
ATOM   1347  O5'   G    43      71.529  67.823  70.593  1.00  0.00           O  
ATOM   1348  C5'   G    43      72.289  66.814  71.270  1.00  0.00           C  
ATOM   1349  H5'   G    43      71.931  66.636  72.284  1.00  0.00           H  
ATOM   1350 H5''   G    43      73.325  67.114  71.430  1.00  0.00           H  
ATOM   1351  C4'   G    43      72.467  65.589  70.405  1.00  0.00           C  
ATOM   1352  H4'   G    43      73.220  65.010  70.939  1.00  0.00           H  
ATOM   1353  O4'   G    43      71.240  64.870  70.327  1.00  0.00           O  
ATOM   1354  C1'   G    43      70.628  64.803  68.967  1.00  0.00           C  
ATOM   1355  H1'   G    43      70.315  63.783  68.744  1.00  0.00           H  
ATOM   1356  N9    G    43      69.427  65.618  68.893  1.00  0.00           N  
ATOM   1357  C8    G    43      69.334  66.995  68.743  1.00  0.00           C  
ATOM   1358  H8    G    43      70.209  67.613  68.605  1.00  0.00           H  
ATOM   1359  N7    G    43      68.107  67.478  68.714  1.00  0.00           N  
ATOM   1360  C5    G    43      67.297  66.311  68.865  1.00  0.00           C  
ATOM   1361  C6    G    43      65.933  66.074  68.734  1.00  0.00           C  
ATOM   1362  O6    G    43      65.095  66.917  68.587  1.00  0.00           O  
ATOM   1363  N1    G    43      65.496  64.813  68.867  1.00  0.00           N  
ATOM   1364  H1    G    43      64.518  64.681  68.648  1.00  0.00           H  
ATOM   1365  C2    G    43      66.333  63.756  69.158  1.00  0.00           C  
ATOM   1366  N2    G    43      65.808  62.616  69.635  1.00  0.00           N  
ATOM   1367  H21   G    43      64.824  62.466  69.467  1.00  0.00           H  
ATOM   1368  H22   G    43      66.437  61.887  69.941  1.00  0.00           H  
ATOM   1369  N3    G    43      67.667  63.956  69.275  1.00  0.00           N  
ATOM   1370  C4    G    43      68.116  65.202  68.978  1.00  0.00           C  
ATOM   1371  C3'   G    43      72.870  65.775  68.940  1.00  0.00           C  
ATOM   1372  H3'   G    43      72.827  66.848  68.755  1.00  0.00           H  
ATOM   1373  C2'   G    43      71.795  65.173  68.025  1.00  0.00           C  
ATOM   1374  H2'   G    43      71.435  65.890  67.289  1.00  0.00           H  
ATOM   1375  O2'   G    43      72.311  64.053  67.419  1.00  0.00           O  
ATOM   1376 HO2'   G    43      73.166  63.909  67.833  1.00  0.00           H  
ATOM   1377  O3'   G    43      74.099  65.184  68.668  1.00  0.00           O  
ATOM   1378  P     C    44      75.425  66.029  68.700  1.00  0.00           P  
ATOM   1379  OP1   C    44      76.505  65.088  68.700  1.00  0.00           O  
ATOM   1380  OP2   C    44      75.408  67.010  69.755  1.00  0.00           O  
ATOM   1381  O5'   C    44      75.569  66.791  67.267  1.00  0.00           O  
ATOM   1382  C5'   C    44      75.928  66.101  66.037  1.00  0.00           C  
ATOM   1383  H5'   C    44      75.189  65.302  65.969  1.00  0.00           H  
ATOM   1384 H5''   C    44      76.949  65.719  66.014  1.00  0.00           H  
ATOM   1385  C4'   C    44      75.714  67.055  64.825  1.00  0.00           C  
ATOM   1386  H4'   C    44      76.256  66.618  63.986  1.00  0.00           H  
ATOM   1387  O4'   C    44      74.448  67.229  64.312  1.00  0.00           O  
ATOM   1388  C1'   C    44      74.246  68.595  63.952  1.00  0.00           C  
ATOM   1389  H1'   C    44      73.982  68.695  62.899  1.00  0.00           H  
ATOM   1390  N1    C    44      73.197  69.224  64.834  1.00  0.00           N  
ATOM   1391  C6    C    44      73.286  69.008  66.190  1.00  0.00           C  
ATOM   1392  H6    C    44      74.166  68.566  66.634  1.00  0.00           H  
ATOM   1393  C5    C    44      72.269  69.450  66.966  1.00  0.00           C  
ATOM   1394  H5    C    44      72.430  69.189  68.002  1.00  0.00           H  
ATOM   1395  C4    C    44      71.014  69.918  66.336  1.00  0.00           C  
ATOM   1396  N4    C    44      69.983  70.087  67.084  1.00  0.00           N  
ATOM   1397  H41   C    44      69.191  70.306  66.496  1.00  0.00           H  
ATOM   1398  H42   C    44      70.061  69.930  68.079  1.00  0.00           H  
ATOM   1399  N3    C    44      70.930  70.069  64.989  1.00  0.00           N  
ATOM   1400  C2    C    44      71.956  69.652  64.282  1.00  0.00           C  
ATOM   1401  O2    C    44      71.920  69.669  63.026  1.00  0.00           O  
ATOM   1402  C3'   C    44      76.395  68.398  65.016  1.00  0.00           C  
ATOM   1403  H3'   C    44      76.387  68.688  66.067  1.00  0.00           H  
ATOM   1404  C2'   C    44      75.648  69.352  64.083  1.00  0.00           C  
ATOM   1405  H2'   C    44      75.658  70.369  64.474  1.00  0.00           H  
ATOM   1406  O2'   C    44      76.210  69.321  62.746  1.00  0.00           O  
ATOM   1407 HO2'   C    44      77.137  69.074  62.792  1.00  0.00           H  
ATOM   1408  O3'   C    44      77.691  68.129  64.469  1.00  0.00           O  
ATOM   1409  P     A    45      78.816  69.179  64.660  1.00  0.00           P  
ATOM   1410  OP1   A    45      80.087  68.515  64.305  1.00  0.00           O  
ATOM   1411  OP2   A    45      78.704  69.677  66.067  1.00  0.00           O  
ATOM   1412  O5'   A    45      78.610  70.296  63.505  1.00  0.00           O  
ATOM   1413  C5'   A    45      79.612  71.353  63.416  1.00  0.00           C  
ATOM   1414  H5'   A    45      80.632  70.974  63.472  1.00  0.00           H  
ATOM   1415 H5''   A    45      79.490  71.980  64.299  1.00  0.00           H  
ATOM   1416  C4'   A    45      79.520  72.218  62.177  1.00  0.00           C  
ATOM   1417  H4'   A    45      80.175  73.083  62.282  1.00  0.00           H  
ATOM   1418  O4'   A    45      79.970  71.359  61.141  1.00  0.00           O  
ATOM   1419  C1'   A    45      79.315  71.551  59.918  1.00  0.00           C  
ATOM   1420  H1'   A    45      79.965  71.904  59.117  1.00  0.00           H  
ATOM   1421  N9    A    45      78.564  70.409  59.509  1.00  0.00           N  
ATOM   1422  C8    A    45      78.314  69.289  60.264  1.00  0.00           C  
ATOM   1423  H8    A    45      78.784  69.183  61.231  1.00  0.00           H  
ATOM   1424  N7    A    45      77.431  68.480  59.720  1.00  0.00           N  
ATOM   1425  C5    A    45      77.171  69.088  58.481  1.00  0.00           C  
ATOM   1426  C6    A    45      76.393  68.671  57.351  1.00  0.00           C  
ATOM   1427  N6    A    45      75.766  67.529  57.240  1.00  0.00           N  
ATOM   1428  H61   A    45      75.827  66.900  58.028  1.00  0.00           H  
ATOM   1429  H62   A    45      75.425  67.235  56.335  1.00  0.00           H  
ATOM   1430  N1    A    45      76.353  69.440  56.308  1.00  0.00           N  
ATOM   1431  C2    A    45      77.069  70.578  56.271  1.00  0.00           C  
ATOM   1432  H2    A    45      76.945  71.111  55.340  1.00  0.00           H  
ATOM   1433  N3    A    45      77.755  71.088  57.240  1.00  0.00           N  
ATOM   1434  C4    A    45      77.837  70.280  58.335  1.00  0.00           C  
ATOM   1435  C3'   A    45      78.091  72.625  61.769  1.00  0.00           C  
ATOM   1436  H3'   A    45      77.360  71.860  62.030  1.00  0.00           H  
ATOM   1437  C2'   A    45      78.365  72.707  60.232  1.00  0.00           C  
ATOM   1438  H2'   A    45      77.502  72.657  59.568  1.00  0.00           H  
ATOM   1439  O2'   A    45      79.141  73.841  60.001  1.00  0.00           O  
ATOM   1440 HO2'   A    45      78.929  74.377  59.234  1.00  0.00           H  
ATOM   1441  O3'   A    45      77.774  73.877  62.384  1.00  0.00           O  
ATOM   1442  P     C    46      76.302  74.403  62.470  1.00  0.00           P  
ATOM   1443  OP1   C    46      76.400  75.739  63.047  1.00  0.00           O  
ATOM   1444  OP2   C    46      75.545  73.414  63.203  1.00  0.00           O  
ATOM   1445  O5'   C    46      75.702  74.527  61.010  1.00  0.00           O  
ATOM   1446  C5'   C    46      76.080  75.595  60.172  1.00  0.00           C  
ATOM   1447  H5'   C    46      77.162  75.517  60.063  1.00  0.00           H  
ATOM   1448 H5''   C    46      75.843  76.550  60.641  1.00  0.00           H  
ATOM   1449  C4'   C    46      75.553  75.651  58.776  1.00  0.00           C  
ATOM   1450  H4'   C    46      75.794  76.582  58.262  1.00  0.00           H  
ATOM   1451  O4'   C    46      75.976  74.626  57.905  1.00  0.00           O  
ATOM   1452  C1'   C    46      74.935  74.203  56.966  1.00  0.00           C  
ATOM   1453  H1'   C    46      75.210  74.392  55.929  1.00  0.00           H  
ATOM   1454  N1    C    46      74.528  72.769  57.019  1.00  0.00           N  
ATOM   1455  C6    C    46      74.689  72.180  58.235  1.00  0.00           C  
ATOM   1456  H6    C    46      75.290  72.723  58.950  1.00  0.00           H  
ATOM   1457  C5    C    46      74.195  70.915  58.458  1.00  0.00           C  
ATOM   1458  H5    C    46      74.321  70.363  59.378  1.00  0.00           H  
ATOM   1459  C4    C    46      73.455  70.374  57.395  1.00  0.00           C  
ATOM   1460  N4    C    46      73.003  69.174  57.544  1.00  0.00           N  
ATOM   1461  H41   C    46      72.474  68.817  56.761  1.00  0.00           H  
ATOM   1462  H42   C    46      73.315  68.680  58.367  1.00  0.00           H  
ATOM   1463  N3    C    46      73.064  70.969  56.297  1.00  0.00           N  
ATOM   1464  C2    C    46      73.661  72.217  56.095  1.00  0.00           C  
ATOM   1465  O2    C    46      73.286  72.817  55.088  1.00  0.00           O  
ATOM   1466  C3'   C    46      74.009  75.435  58.830  1.00  0.00           C  
ATOM   1467  H3'   C    46      73.708  74.661  59.536  1.00  0.00           H  
ATOM   1468  C2'   C    46      73.780  75.124  57.333  1.00  0.00           C  
ATOM   1469  H2'   C    46      72.815  74.672  57.103  1.00  0.00           H  
ATOM   1470  O2'   C    46      73.833  76.319  56.546  1.00  0.00           O  
ATOM   1471 HO2'   C    46      74.762  76.386  56.312  1.00  0.00           H  
ATOM   1472  O3'   C    46      73.356  76.679  59.231  1.00  0.00           O  
ATOM   1473  P     U    47      71.813  76.602  59.754  1.00  0.00           P  
ATOM   1474  OP1   U    47      71.362  77.971  60.053  1.00  0.00           O  
ATOM   1475  OP2   U    47      71.639  75.589  60.822  1.00  0.00           O  
ATOM   1476  O5'   U    47      71.054  76.018  58.539  1.00  0.00           O  
ATOM   1477  C5'   U    47      70.696  76.770  57.449  1.00  0.00           C  
ATOM   1478  H5'   U    47      71.639  77.115  57.024  1.00  0.00           H  
ATOM   1479 H5''   U    47      70.143  77.668  57.724  1.00  0.00           H  
ATOM   1480  C4'   U    47      69.907  75.980  56.296  1.00  0.00           C  
ATOM   1481  H4'   U    47      69.682  76.767  55.576  1.00  0.00           H  
ATOM   1482  O4'   U    47      70.559  74.927  55.633  1.00  0.00           O  
ATOM   1483  C1'   U    47      69.524  74.155  54.997  1.00  0.00           C  
ATOM   1484  H1'   U    47      69.706  74.060  53.926  1.00  0.00           H  
ATOM   1485  N1    U    47      69.562  72.773  55.496  1.00  0.00           N  
ATOM   1486  C6    U    47      70.311  72.485  56.665  1.00  0.00           C  
ATOM   1487  H6    U    47      70.833  73.262  57.203  1.00  0.00           H  
ATOM   1488  C5    U    47      70.222  71.250  57.235  1.00  0.00           C  
ATOM   1489  H5    U    47      70.782  71.205  58.157  1.00  0.00           H  
ATOM   1490  C4    U    47      69.251  70.230  56.882  1.00  0.00           C  
ATOM   1491  O4    U    47      68.945  69.220  57.471  1.00  0.00           O  
ATOM   1492  N3    U    47      68.773  70.501  55.632  1.00  0.00           N  
ATOM   1493  H3    U    47      68.303  69.748  55.150  1.00  0.00           H  
ATOM   1494  C2    U    47      68.723  71.750  54.970  1.00  0.00           C  
ATOM   1495  O2    U    47      67.951  71.879  54.027  1.00  0.00           O  
ATOM   1496  C3'   U    47      68.431  75.538  56.598  1.00  0.00           C  
ATOM   1497  H3'   U    47      68.461  74.838  57.433  1.00  0.00           H  
ATOM   1498  C2'   U    47      68.159  74.821  55.251  1.00  0.00           C  
ATOM   1499  H2'   U    47      67.445  74.001  55.334  1.00  0.00           H  
ATOM   1500  O2'   U    47      67.748  75.608  54.102  1.00  0.00           O  
ATOM   1501 HO2'   U    47      67.667  76.524  54.380  1.00  0.00           H  
ATOM   1502  O3'   U    47      67.536  76.600  56.897  1.00  0.00           O  
ATOM   1503  P     A    48      66.244  76.421  57.826  1.00  0.00           P  
ATOM   1504  OP1   A    48      65.575  77.683  57.786  1.00  0.00           O  
ATOM   1505  OP2   A    48      66.745  75.869  59.104  1.00  0.00           O  
ATOM   1506  O5'   A    48      65.314  75.332  57.013  1.00  0.00           O  
ATOM   1507  C5'   A    48      64.762  75.683  55.809  1.00  0.00           C  
ATOM   1508  H5'   A    48      65.499  76.078  55.110  1.00  0.00           H  
ATOM   1509 H5''   A    48      64.021  76.480  55.861  1.00  0.00           H  
ATOM   1510  C4'   A    48      64.137  74.476  55.108  1.00  0.00           C  
ATOM   1511  H4'   A    48      63.803  74.863  54.146  1.00  0.00           H  
ATOM   1512  O4'   A    48      65.096  73.450  54.855  1.00  0.00           O  
ATOM   1513  C1'   A    48      64.471  72.224  55.036  1.00  0.00           C  
ATOM   1514  H1'   A    48      64.418  71.617  54.132  1.00  0.00           H  
ATOM   1515  N9    A    48      65.281  71.450  56.088  1.00  0.00           N  
ATOM   1516  C8    A    48      65.982  71.902  57.229  1.00  0.00           C  
ATOM   1517  H8    A    48      66.222  72.936  57.429  1.00  0.00           H  
ATOM   1518  N7    A    48      66.333  70.994  58.050  1.00  0.00           N  
ATOM   1519  C5    A    48      65.910  69.809  57.378  1.00  0.00           C  
ATOM   1520  C6    A    48      65.936  68.453  57.677  1.00  0.00           C  
ATOM   1521  N6    A    48      66.429  68.071  58.891  1.00  0.00           N  
ATOM   1522  H61   A    48      66.903  68.785  59.425  1.00  0.00           H  
ATOM   1523  H62   A    48      66.705  67.109  59.026  1.00  0.00           H  
ATOM   1524  N1    A    48      65.414  67.501  56.881  1.00  0.00           N  
ATOM   1525  C2    A    48      64.782  67.919  55.786  1.00  0.00           C  
ATOM   1526  H2    A    48      64.416  67.098  55.187  1.00  0.00           H  
ATOM   1527  N3    A    48      64.570  69.191  55.456  1.00  0.00           N  
ATOM   1528  C4    A    48      65.273  70.073  56.180  1.00  0.00           C  
ATOM   1529  C3'   A    48      63.086  73.859  56.036  1.00  0.00           C  
ATOM   1530  H3'   A    48      63.518  73.927  57.035  1.00  0.00           H  
ATOM   1531  C2'   A    48      63.083  72.429  55.558  1.00  0.00           C  
ATOM   1532  H2'   A    48      62.746  71.841  56.413  1.00  0.00           H  
ATOM   1533  O2'   A    48      62.159  72.402  54.451  1.00  0.00           O  
ATOM   1534 HO2'   A    48      61.815  73.272  54.233  1.00  0.00           H  
ATOM   1535  O3'   A    48      61.828  74.467  55.887  1.00  0.00           O  
ATOM   1536  P     G    49      60.790  74.419  57.133  1.00  0.00           P  
ATOM   1537  OP1   G    49      59.637  75.152  56.715  1.00  0.00           O  
ATOM   1538  OP2   G    49      61.555  74.868  58.335  1.00  0.00           O  
ATOM   1539  O5'   G    49      60.459  72.875  57.222  1.00  0.00           O  
ATOM   1540  C5'   G    49      59.290  72.362  56.618  1.00  0.00           C  
ATOM   1541  H5'   G    49      59.162  72.676  55.582  1.00  0.00           H  
ATOM   1542 H5''   G    49      58.502  72.659  57.310  1.00  0.00           H  
ATOM   1543  C4'   G    49      59.173  70.871  56.559  1.00  0.00           C  
ATOM   1544  H4'   G    49      58.480  70.625  55.755  1.00  0.00           H  
ATOM   1545  O4'   G    49      60.406  70.436  56.335  1.00  0.00           O  
ATOM   1546  C1'   G    49      60.594  69.090  56.761  1.00  0.00           C  
ATOM   1547  H1'   G    49      60.913  68.503  55.900  1.00  0.00           H  
ATOM   1548  N9    G    49      61.548  69.109  57.904  1.00  0.00           N  
ATOM   1549  C8    G    49      62.170  70.149  58.592  1.00  0.00           C  
ATOM   1550  H8    G    49      62.016  71.201  58.403  1.00  0.00           H  
ATOM   1551  N7    G    49      62.965  69.741  59.564  1.00  0.00           N  
ATOM   1552  C5    G    49      62.869  68.341  59.510  1.00  0.00           C  
ATOM   1553  C6    G    49      63.566  67.294  60.267  1.00  0.00           C  
ATOM   1554  O6    G    49      64.298  67.376  61.206  1.00  0.00           O  
ATOM   1555  N1    G    49      63.233  66.077  59.884  1.00  0.00           N  
ATOM   1556  H1    G    49      63.623  65.263  60.337  1.00  0.00           H  
ATOM   1557  C2    G    49      62.308  65.788  58.970  1.00  0.00           C  
ATOM   1558  N2    G    49      62.282  64.492  58.744  1.00  0.00           N  
ATOM   1559  H21   G    49      62.828  63.827  59.272  1.00  0.00           H  
ATOM   1560  H22   G    49      61.957  64.079  57.881  1.00  0.00           H  
ATOM   1561  N3    G    49      61.656  66.633  58.200  1.00  0.00           N  
ATOM   1562  C4    G    49      62.037  67.941  58.441  1.00  0.00           C  
ATOM   1563  C3'   G    49      58.794  69.993  57.749  1.00  0.00           C  
ATOM   1564  H3'   G    49      59.292  70.310  58.665  1.00  0.00           H  
ATOM   1565  C2'   G    49      59.258  68.634  57.215  1.00  0.00           C  
ATOM   1566  H2'   G    49      59.372  67.889  58.003  1.00  0.00           H  
ATOM   1567  O2'   G    49      58.418  68.190  56.082  1.00  0.00           O  
ATOM   1568 HO2'   G    49      57.605  68.698  56.044  1.00  0.00           H  
ATOM   1569  O3'   G    49      57.383  69.957  57.888  1.00  0.00           O  
ATOM   1570  P     U    50      56.801  69.704  59.346  1.00  0.00           P  
ATOM   1571  OP1   U    50      55.379  69.799  59.343  1.00  0.00           O  
ATOM   1572  OP2   U    50      57.526  70.667  60.252  1.00  0.00           O  
ATOM   1573  O5'   U    50      57.186  68.270  59.724  1.00  0.00           O  
ATOM   1574  C5'   U    50      56.593  67.150  59.095  1.00  0.00           C  
ATOM   1575  H5'   U    50      56.573  67.249  58.009  1.00  0.00           H  
ATOM   1576 H5''   U    50      55.572  67.012  59.449  1.00  0.00           H  
ATOM   1577  C4'   U    50      57.350  65.824  59.545  1.00  0.00           C  
ATOM   1578  H4'   U    50      57.096  65.013  58.863  1.00  0.00           H  
ATOM   1579  O4'   U    50      58.789  66.077  59.569  1.00  0.00           O  
ATOM   1580  C1'   U    50      59.455  65.258  60.525  1.00  0.00           C  
ATOM   1581  H1'   U    50      60.094  64.588  59.948  1.00  0.00           H  
ATOM   1582  N1    U    50      60.310  66.024  61.477  1.00  0.00           N  
ATOM   1583  C6    U    50      60.240  67.408  61.616  1.00  0.00           C  
ATOM   1584  H6    U    50      59.458  67.955  61.111  1.00  0.00           H  
ATOM   1585  C5    U    50      61.089  68.100  62.464  1.00  0.00           C  
ATOM   1586  H5    U    50      60.976  69.174  62.493  1.00  0.00           H  
ATOM   1587  C4    U    50      61.929  67.437  63.327  1.00  0.00           C  
ATOM   1588  O4    U    50      62.702  68.053  64.079  1.00  0.00           O  
ATOM   1589  N3    U    50      61.996  66.057  63.140  1.00  0.00           N  
ATOM   1590  H3    U    50      62.758  65.527  63.539  1.00  0.00           H  
ATOM   1591  C2    U    50      61.206  65.349  62.326  1.00  0.00           C  
ATOM   1592  O2    U    50      61.339  64.125  62.246  1.00  0.00           O  
ATOM   1593  C3'   U    50      57.071  65.322  60.970  1.00  0.00           C  
ATOM   1594  H3'   U    50      57.058  66.228  61.576  1.00  0.00           H  
ATOM   1595  C2'   U    50      58.369  64.496  61.214  1.00  0.00           C  
ATOM   1596  H2'   U    50      58.571  64.540  62.284  1.00  0.00           H  
ATOM   1597  O2'   U    50      58.346  63.229  60.533  1.00  0.00           O  
ATOM   1598 HO2'   U    50      57.430  63.211  60.247  1.00  0.00           H  
ATOM   1599  O3'   U    50      55.855  64.661  61.030  1.00  0.00           O  
ATOM   1600  P     A    51      55.044  64.793  62.380  1.00  0.00           P  
ATOM   1601  OP1   A    51      53.827  64.103  61.979  1.00  0.00           O  
ATOM   1602  OP2   A    51      54.880  66.213  62.823  1.00  0.00           O  
ATOM   1603  O5'   A    51      55.829  63.904  63.450  1.00  0.00           O  
ATOM   1604  C5'   A    51      55.856  62.548  63.242  1.00  0.00           C  
ATOM   1605  H5'   A    51      55.950  62.319  62.181  1.00  0.00           H  
ATOM   1606 H5''   A    51      54.977  62.057  63.661  1.00  0.00           H  
ATOM   1607  C4'   A    51      57.076  61.855  63.812  1.00  0.00           C  
ATOM   1608  H4'   A    51      57.119  60.817  63.483  1.00  0.00           H  
ATOM   1609  O4'   A    51      58.370  62.415  63.496  1.00  0.00           O  
ATOM   1610  C1'   A    51      59.235  62.146  64.612  1.00  0.00           C  
ATOM   1611  H1'   A    51      60.114  61.588  64.288  1.00  0.00           H  
ATOM   1612  N9    A    51      59.826  63.342  65.151  1.00  0.00           N  
ATOM   1613  C8    A    51      59.351  64.627  64.997  1.00  0.00           C  
ATOM   1614  H8    A    51      58.491  64.863  64.388  1.00  0.00           H  
ATOM   1615  N7    A    51      60.051  65.566  65.582  1.00  0.00           N  
ATOM   1616  C5    A    51      61.076  64.785  66.181  1.00  0.00           C  
ATOM   1617  C6    A    51      62.220  65.055  66.961  1.00  0.00           C  
ATOM   1618  N6    A    51      62.560  66.245  67.351  1.00  0.00           N  
ATOM   1619  H61   A    51      63.251  66.318  68.084  1.00  0.00           H  
ATOM   1620  H62   A    51      62.071  67.057  67.002  1.00  0.00           H  
ATOM   1621  N1    A    51      62.973  64.058  67.519  1.00  0.00           N  
ATOM   1622  C2    A    51      62.553  62.850  67.338  1.00  0.00           C  
ATOM   1623  H2    A    51      63.090  62.030  67.792  1.00  0.00           H  
ATOM   1624  N3    A    51      61.532  62.465  66.616  1.00  0.00           N  
ATOM   1625  C4    A    51      60.858  63.451  65.980  1.00  0.00           C  
ATOM   1626  C3'   A    51      57.001  61.737  65.343  1.00  0.00           C  
ATOM   1627  H3'   A    51      56.937  62.702  65.847  1.00  0.00           H  
ATOM   1628  C2'   A    51      58.475  61.381  65.670  1.00  0.00           C  
ATOM   1629  H2'   A    51      58.855  61.598  66.669  1.00  0.00           H  
ATOM   1630  O2'   A    51      58.774  60.049  65.332  1.00  0.00           O  
ATOM   1631 HO2'   A    51      59.684  59.906  65.605  1.00  0.00           H  
ATOM   1632  O3'   A    51      56.080  60.796  65.881  1.00  0.00           O  
ATOM   1633  P     C    52      55.712  60.896  67.373  1.00  0.00           P  
ATOM   1634  OP1   C    52      54.799  59.779  67.698  1.00  0.00           O  
ATOM   1635  OP2   C    52      55.283  62.289  67.615  1.00  0.00           O  
ATOM   1636  O5'   C    52      57.073  60.592  68.124  1.00  0.00           O  
ATOM   1637  C5'   C    52      57.563  59.272  68.304  1.00  0.00           C  
ATOM   1638  H5'   C    52      57.964  58.840  67.387  1.00  0.00           H  
ATOM   1639 H5''   C    52      56.764  58.701  68.776  1.00  0.00           H  
ATOM   1640  C4'   C    52      58.867  59.385  69.105  1.00  0.00           C  
ATOM   1641  H4'   C    52      59.401  58.436  69.056  1.00  0.00           H  
ATOM   1642  O4'   C    52      59.604  60.565  68.621  1.00  0.00           O  
ATOM   1643  C1'   C    52      60.299  61.171  69.642  1.00  0.00           C  
ATOM   1644  H1'   C    52      61.332  61.044  69.320  1.00  0.00           H  
ATOM   1645  N1    C    52      60.074  62.616  69.753  1.00  0.00           N  
ATOM   1646  C6    C    52      58.910  63.206  69.337  1.00  0.00           C  
ATOM   1647  H6    C    52      58.133  62.629  68.859  1.00  0.00           H  
ATOM   1648  C5    C    52      58.781  64.528  69.354  1.00  0.00           C  
ATOM   1649  H5    C    52      57.899  64.974  68.919  1.00  0.00           H  
ATOM   1650  C4    C    52      59.889  65.310  69.681  1.00  0.00           C  
ATOM   1651  N4    C    52      59.857  66.615  69.436  1.00  0.00           N  
ATOM   1652  H41   C    52      60.537  67.108  69.996  1.00  0.00           H  
ATOM   1653  H42   C    52      59.052  66.991  68.956  1.00  0.00           H  
ATOM   1654  N3    C    52      60.901  64.763  70.242  1.00  0.00           N  
ATOM   1655  C2    C    52      61.068  63.429  70.285  1.00  0.00           C  
ATOM   1656  O2    C    52      62.094  63.016  70.831  1.00  0.00           O  
ATOM   1657  C3'   C    52      58.587  59.826  70.570  1.00  0.00           C  
ATOM   1658  H3'   C    52      57.852  60.630  70.593  1.00  0.00           H  
ATOM   1659  C2'   C    52      59.918  60.466  70.951  1.00  0.00           C  
ATOM   1660  H2'   C    52      59.791  61.102  71.826  1.00  0.00           H  
ATOM   1661  O2'   C    52      60.909  59.425  71.232  1.00  0.00           O  
ATOM   1662 HO2'   C    52      60.469  58.640  71.568  1.00  0.00           H  
ATOM   1663  O3'   C    52      58.275  58.822  71.490  1.00  0.00           O  
ATOM   1664  P     U    53      57.680  59.188  72.889  1.00  0.00           P  
ATOM   1665  OP1   U    53      57.148  57.984  73.537  1.00  0.00           O  
ATOM   1666  OP2   U    53      56.785  60.342  72.635  1.00  0.00           O  
ATOM   1667  O5'   U    53      58.670  59.766  73.849  1.00  0.00           O  
ATOM   1668  C5'   U    53      59.762  59.069  74.360  1.00  0.00           C  
ATOM   1669  H5'   U    53      60.215  58.479  73.563  1.00  0.00           H  
ATOM   1670 H5''   U    53      59.535  58.355  75.152  1.00  0.00           H  
ATOM   1671  C4'   U    53      60.693  60.118  74.986  1.00  0.00           C  
ATOM   1672  H4'   U    53      61.544  59.592  75.418  1.00  0.00           H  
ATOM   1673  O4'   U    53      61.136  61.137  73.988  1.00  0.00           O  
ATOM   1674  C1'   U    53      61.406  62.354  74.681  1.00  0.00           C  
ATOM   1675  H1'   U    53      62.469  62.592  74.668  1.00  0.00           H  
ATOM   1676  N1    U    53      60.558  63.491  74.046  1.00  0.00           N  
ATOM   1677  C6    U    53      59.278  63.171  73.577  1.00  0.00           C  
ATOM   1678  H6    U    53      58.858  62.178  73.640  1.00  0.00           H  
ATOM   1679  C5    U    53      58.524  64.157  73.103  1.00  0.00           C  
ATOM   1680  H5    U    53      57.562  64.012  72.634  1.00  0.00           H  
ATOM   1681  C4    U    53      59.025  65.544  73.046  1.00  0.00           C  
ATOM   1682  O4    U    53      58.409  66.479  72.649  1.00  0.00           O  
ATOM   1683  N3    U    53      60.335  65.725  73.465  1.00  0.00           N  
ATOM   1684  H3    U    53      60.695  66.667  73.522  1.00  0.00           H  
ATOM   1685  C2    U    53      61.083  64.757  74.047  1.00  0.00           C  
ATOM   1686  O2    U    53      62.179  65.094  74.517  1.00  0.00           O  
ATOM   1687  C3'   U    53      60.077  60.946  76.130  1.00  0.00           C  
ATOM   1688  H3'   U    53      59.078  61.225  75.794  1.00  0.00           H  
ATOM   1689  C2'   U    53      60.923  62.296  76.109  1.00  0.00           C  
ATOM   1690  H2'   U    53      60.263  63.128  76.352  1.00  0.00           H  
ATOM   1691  O2'   U    53      62.098  62.250  76.921  1.00  0.00           O  
ATOM   1692 HO2'   U    53      61.907  62.750  77.718  1.00  0.00           H  
ATOM   1693  O3'   U    53      60.059  60.301  77.340  1.00  0.00           O  
ATOM   1694  P     G    54      58.993  60.629  78.483  1.00  0.00           P  
ATOM   1695  OP1   G    54      58.978  59.509  79.444  1.00  0.00           O  
ATOM   1696  OP2   G    54      57.721  61.194  77.892  1.00  0.00           O  
ATOM   1697  O5'   G    54      59.616  61.917  79.245  1.00  0.00           O  
ATOM   1698  C5'   G    54      60.742  61.836  80.097  1.00  0.00           C  
ATOM   1699  H5'   G    54      61.487  61.120  79.749  1.00  0.00           H  
ATOM   1700 H5''   G    54      60.425  61.495  81.082  1.00  0.00           H  
ATOM   1701  C4'   G    54      61.407  63.150  80.486  1.00  0.00           C  
ATOM   1702  H4'   G    54      62.165  62.979  81.250  1.00  0.00           H  
ATOM   1703  O4'   G    54      61.993  63.804  79.337  1.00  0.00           O  
ATOM   1704  C1'   G    54      61.761  65.239  79.475  1.00  0.00           C  
ATOM   1705  H1'   G    54      62.653  65.864  79.434  1.00  0.00           H  
ATOM   1706  N9    G    54      60.827  65.817  78.405  1.00  0.00           N  
ATOM   1707  C8    G    54      59.769  65.197  77.811  1.00  0.00           C  
ATOM   1708  H8    G    54      59.696  64.135  77.993  1.00  0.00           H  
ATOM   1709  N7    G    54      59.001  65.904  77.076  1.00  0.00           N  
ATOM   1710  C5    G    54      59.627  67.204  77.215  1.00  0.00           C  
ATOM   1711  C6    G    54      59.334  68.400  76.561  1.00  0.00           C  
ATOM   1712  O6    G    54      58.489  68.605  75.678  1.00  0.00           O  
ATOM   1713  N1    G    54      60.089  69.448  76.930  1.00  0.00           N  
ATOM   1714  H1    G    54      59.755  70.339  76.592  1.00  0.00           H  
ATOM   1715  C2    G    54      61.109  69.334  77.815  1.00  0.00           C  
ATOM   1716  N2    G    54      61.710  70.407  78.124  1.00  0.00           N  
ATOM   1717  H21   G    54      61.427  71.282  77.707  1.00  0.00           H  
ATOM   1718  H22   G    54      62.477  70.266  78.766  1.00  0.00           H  
ATOM   1719  N3    G    54      61.399  68.267  78.501  1.00  0.00           N  
ATOM   1720  C4    G    54      60.661  67.175  78.097  1.00  0.00           C  
ATOM   1721  C3'   G    54      60.346  64.124  81.074  1.00  0.00           C  
ATOM   1722  H3'   G    54      59.494  64.055  80.398  1.00  0.00           H  
ATOM   1723  C2'   G    54      61.167  65.339  80.841  1.00  0.00           C  
ATOM   1724  H2'   G    54      60.565  66.244  80.924  1.00  0.00           H  
ATOM   1725  O2'   G    54      62.189  65.426  81.830  1.00  0.00           O  
ATOM   1726 HO2'   G    54      61.878  64.994  82.629  1.00  0.00           H  
ATOM   1727  O3'   G    54      60.058  63.827  82.429  1.00  0.00           O  
ATOM   1728  P     A    55      58.727  64.144  83.106  1.00  0.00           P  
ATOM   1729  OP1   A    55      58.659  63.454  84.422  1.00  0.00           O  
ATOM   1730  OP2   A    55      57.624  63.941  82.145  1.00  0.00           O  
ATOM   1731  O5'   A    55      58.844  65.702  83.303  1.00  0.00           O  
ATOM   1732  C5'   A    55      59.680  66.234  84.273  1.00  0.00           C  
ATOM   1733  H5'   A    55      60.750  66.090  84.125  1.00  0.00           H  
ATOM   1734 H5''   A    55      59.361  65.880  85.253  1.00  0.00           H  
ATOM   1735  C4'   A    55      59.548  67.757  84.286  1.00  0.00           C  
ATOM   1736  H4'   A    55      60.160  68.081  85.128  1.00  0.00           H  
ATOM   1737  O4'   A    55      60.073  68.425  83.103  1.00  0.00           O  
ATOM   1738  C1'   A    55      59.377  69.617  83.037  1.00  0.00           C  
ATOM   1739  H1'   A    55      60.066  70.452  83.169  1.00  0.00           H  
ATOM   1740  N9    A    55      58.763  69.656  81.666  1.00  0.00           N  
ATOM   1741  C8    A    55      58.401  68.604  80.812  1.00  0.00           C  
ATOM   1742  H8    A    55      58.635  67.577  81.052  1.00  0.00           H  
ATOM   1743  N7    A    55      57.975  68.989  79.643  1.00  0.00           N  
ATOM   1744  C5    A    55      57.894  70.439  79.782  1.00  0.00           C  
ATOM   1745  C6    A    55      57.665  71.479  78.891  1.00  0.00           C  
ATOM   1746  N6    A    55      57.181  71.297  77.684  1.00  0.00           N  
ATOM   1747  H61   A    55      56.887  72.122  77.180  1.00  0.00           H  
ATOM   1748  H62   A    55      56.913  70.407  77.288  1.00  0.00           H  
ATOM   1749  N1    A    55      57.646  72.752  79.258  1.00  0.00           N  
ATOM   1750  C2    A    55      58.052  72.912  80.548  1.00  0.00           C  
ATOM   1751  H2    A    55      58.188  73.923  80.903  1.00  0.00           H  
ATOM   1752  N3    A    55      58.477  72.058  81.506  1.00  0.00           N  
ATOM   1753  C4    A    55      58.304  70.805  81.051  1.00  0.00           C  
ATOM   1754  C3'   A    55      58.059  68.295  84.407  1.00  0.00           C  
ATOM   1755  H3'   A    55      57.552  67.846  83.554  1.00  0.00           H  
ATOM   1756  C2'   A    55      58.286  69.754  84.168  1.00  0.00           C  
ATOM   1757  H2'   A    55      57.385  70.253  83.810  1.00  0.00           H  
ATOM   1758  O2'   A    55      58.859  70.515  85.217  1.00  0.00           O  
ATOM   1759 HO2'   A    55      58.579  71.431  85.149  1.00  0.00           H  
ATOM   1760  O3'   A    55      57.378  68.091  85.587  1.00  0.00           O  
ATOM   1761  P     U    56      55.826  67.767  85.644  1.00  0.00           P  
ATOM   1762  OP1   U    56      55.324  67.523  87.009  1.00  0.00           O  
ATOM   1763  OP2   U    56      55.430  66.905  84.553  1.00  0.00           O  
ATOM   1764  O5'   U    56      55.227  69.130  85.238  1.00  0.00           O  
ATOM   1765  C5'   U    56      55.069  70.150  86.128  1.00  0.00           C  
ATOM   1766  H5'   U    56      56.004  70.317  86.662  1.00  0.00           H  
ATOM   1767 H5''   U    56      54.432  69.770  86.927  1.00  0.00           H  
ATOM   1768  C4'   U    56      54.559  71.431  85.487  1.00  0.00           C  
ATOM   1769  H4'   U    56      54.571  72.103  86.346  1.00  0.00           H  
ATOM   1770  O4'   U    56      55.332  71.838  84.380  1.00  0.00           O  
ATOM   1771  C1'   U    56      54.561  72.482  83.357  1.00  0.00           C  
ATOM   1772  H1'   U    56      54.927  73.506  83.292  1.00  0.00           H  
ATOM   1773  N1    U    56      54.612  71.745  82.072  1.00  0.00           N  
ATOM   1774  C6    U    56      54.592  70.322  82.106  1.00  0.00           C  
ATOM   1775  H6    U    56      54.584  69.775  83.037  1.00  0.00           H  
ATOM   1776  C5    U    56      54.550  69.579  80.940  1.00  0.00           C  
ATOM   1777  H5    U    56      54.659  68.505  80.953  1.00  0.00           H  
ATOM   1778  C4    U    56      54.413  70.242  79.688  1.00  0.00           C  
ATOM   1779  O4    U    56      54.378  69.705  78.594  1.00  0.00           O  
ATOM   1780  N3    U    56      54.374  71.632  79.733  1.00  0.00           N  
ATOM   1781  H3    U    56      54.011  71.998  78.865  1.00  0.00           H  
ATOM   1782  C2    U    56      54.390  72.422  80.875  1.00  0.00           C  
ATOM   1783  O2    U    56      54.250  73.718  80.808  1.00  0.00           O  
ATOM   1784  C3'   U    56      53.131  71.258  84.932  1.00  0.00           C  
ATOM   1785  H3'   U    56      53.160  70.271  84.472  1.00  0.00           H  
ATOM   1786  C2'   U    56      53.157  72.467  83.932  1.00  0.00           C  
ATOM   1787  H2'   U    56      52.381  72.454  83.167  1.00  0.00           H  
ATOM   1788  O2'   U    56      53.030  73.775  84.593  1.00  0.00           O  
ATOM   1789 HO2'   U    56      52.685  73.718  85.487  1.00  0.00           H  
ATOM   1790  O3'   U    56      52.004  71.546  85.813  1.00  0.00           O  
ATOM   1791  P     G    57      50.581  71.099  85.366  1.00  0.00           P  
ATOM   1792  OP1   G    57      49.786  71.259  86.627  1.00  0.00           O  
ATOM   1793  OP2   G    57      50.700  69.784  84.716  1.00  0.00           O  
ATOM   1794  O5'   G    57      50.081  72.129  84.185  1.00  0.00           O  
ATOM   1795  C5'   G    57      49.771  73.487  84.495  1.00  0.00           C  
ATOM   1796  H5'   G    57      50.652  73.809  85.050  1.00  0.00           H  
ATOM   1797 H5''   G    57      48.860  73.726  85.045  1.00  0.00           H  
ATOM   1798  C4'   G    57      49.701  74.390  83.202  1.00  0.00           C  
ATOM   1799  H4'   G    57      49.694  75.436  83.511  1.00  0.00           H  
ATOM   1800  O4'   G    57      50.783  74.140  82.279  1.00  0.00           O  
ATOM   1801  C1'   G    57      50.469  74.362  80.946  1.00  0.00           C  
ATOM   1802  H1'   G    57      51.137  75.105  80.510  1.00  0.00           H  
ATOM   1803  N9    G    57      50.604  73.129  80.190  1.00  0.00           N  
ATOM   1804  C8    G    57      50.929  71.872  80.667  1.00  0.00           C  
ATOM   1805  H8    G    57      51.073  71.819  81.736  1.00  0.00           H  
ATOM   1806  N7    G    57      50.841  70.941  79.738  1.00  0.00           N  
ATOM   1807  C5    G    57      50.539  71.662  78.575  1.00  0.00           C  
ATOM   1808  C6    G    57      50.487  71.301  77.188  1.00  0.00           C  
ATOM   1809  O6    G    57      50.642  70.137  76.681  1.00  0.00           O  
ATOM   1810  N1    G    57      50.286  72.335  76.302  1.00  0.00           N  
ATOM   1811  H1    G    57      50.411  72.073  75.335  1.00  0.00           H  
ATOM   1812  C2    G    57      50.088  73.602  76.672  1.00  0.00           C  
ATOM   1813  N2    G    57      49.761  74.404  75.679  1.00  0.00           N  
ATOM   1814  H21   G    57      49.929  74.038  74.753  1.00  0.00           H  
ATOM   1815  H22   G    57      49.604  75.364  75.951  1.00  0.00           H  
ATOM   1816  N3    G    57      50.201  74.038  77.971  1.00  0.00           N  
ATOM   1817  C4    G    57      50.340  72.980  78.836  1.00  0.00           C  
ATOM   1818  C3'   G    57      48.458  74.275  82.312  1.00  0.00           C  
ATOM   1819  H3'   G    57      48.179  73.229  82.189  1.00  0.00           H  
ATOM   1820  C2'   G    57      49.049  74.804  80.920  1.00  0.00           C  
ATOM   1821  H2'   G    57      48.442  74.388  80.115  1.00  0.00           H  
ATOM   1822  O2'   G    57      49.078  76.212  80.822  1.00  0.00           O  
ATOM   1823 HO2'   G    57      49.383  76.422  81.707  1.00  0.00           H  
ATOM   1824  O3'   G    57      47.410  75.102  82.906  1.00  0.00           O  
ATOM   1825  P     U    58      45.871  74.929  82.485  1.00  0.00           P  
ATOM   1826  OP1   U    58      45.180  76.104  83.122  1.00  0.00           O  
ATOM   1827  OP2   U    58      45.316  73.637  82.878  1.00  0.00           O  
ATOM   1828  O5'   U    58      45.686  74.961  80.925  1.00  0.00           O  
ATOM   1829  C5'   U    58      45.737  76.225  80.304  1.00  0.00           C  
ATOM   1830  H5'   U    58      46.668  76.667  80.657  1.00  0.00           H  
ATOM   1831 H5''   U    58      45.028  76.932  80.735  1.00  0.00           H  
ATOM   1832  C4'   U    58      45.696  76.105  78.718  1.00  0.00           C  
ATOM   1833  H4'   U    58      45.747  77.113  78.308  1.00  0.00           H  
ATOM   1834  O4'   U    58      46.819  75.401  78.051  1.00  0.00           O  
ATOM   1835  C1'   U    58      46.391  74.621  76.997  1.00  0.00           C  
ATOM   1836  H1'   U    58      46.877  74.852  76.049  1.00  0.00           H  
ATOM   1837  N1    U    58      46.641  73.142  77.147  1.00  0.00           N  
ATOM   1838  C6    U    58      46.730  72.559  78.404  1.00  0.00           C  
ATOM   1839  H6    U    58      46.444  73.129  79.275  1.00  0.00           H  
ATOM   1840  C5    U    58      47.117  71.271  78.513  1.00  0.00           C  
ATOM   1841  H5    U    58      47.201  70.764  79.463  1.00  0.00           H  
ATOM   1842  C4    U    58      47.390  70.432  77.416  1.00  0.00           C  
ATOM   1843  O4    U    58      47.737  69.236  77.561  1.00  0.00           O  
ATOM   1844  N3    U    58      47.259  71.080  76.184  1.00  0.00           N  
ATOM   1845  H3    U    58      47.379  70.460  75.396  1.00  0.00           H  
ATOM   1846  C2    U    58      46.928  72.375  76.003  1.00  0.00           C  
ATOM   1847  O2    U    58      46.915  72.843  74.887  1.00  0.00           O  
ATOM   1848  C3'   U    58      44.488  75.404  78.160  1.00  0.00           C  
ATOM   1849  H3'   U    58      44.358  74.526  78.793  1.00  0.00           H  
ATOM   1850  C2'   U    58      44.962  74.958  76.746  1.00  0.00           C  
ATOM   1851  H2'   U    58      44.526  74.023  76.394  1.00  0.00           H  
ATOM   1852  O2'   U    58      44.949  75.982  75.781  1.00  0.00           O  
ATOM   1853 HO2'   U    58      44.017  76.186  75.674  1.00  0.00           H  
ATOM   1854  O3'   U    58      43.266  76.169  78.119  1.00  0.00           O  
ATOM   1855  P     C    59      41.857  75.522  77.797  1.00  0.00           P  
ATOM   1856  OP1   C    59      40.880  76.609  77.932  1.00  0.00           O  
ATOM   1857  OP2   C    59      41.758  74.300  78.643  1.00  0.00           O  
ATOM   1858  O5'   C    59      41.823  74.965  76.313  1.00  0.00           O  
ATOM   1859  C5'   C    59      41.444  75.768  75.189  1.00  0.00           C  
ATOM   1860  H5'   C    59      41.894  76.759  75.243  1.00  0.00           H  
ATOM   1861 H5''   C    59      40.392  76.041  75.274  1.00  0.00           H  
ATOM   1862  C4'   C    59      41.837  75.168  73.800  1.00  0.00           C  
ATOM   1863  H4'   C    59      41.718  75.944  73.043  1.00  0.00           H  
ATOM   1864  O4'   C    59      43.202  74.709  73.865  1.00  0.00           O  
ATOM   1865  C1'   C    59      43.283  73.535  73.040  1.00  0.00           C  
ATOM   1866  H1'   C    59      44.067  73.695  72.300  1.00  0.00           H  
ATOM   1867  N1    C    59      43.550  72.314  73.900  1.00  0.00           N  
ATOM   1868  C6    C    59      43.031  72.188  75.147  1.00  0.00           C  
ATOM   1869  H6    C    59      42.327  72.937  75.478  1.00  0.00           H  
ATOM   1870  C5    C    59      43.316  71.056  75.819  1.00  0.00           C  
ATOM   1871  H5    C    59      43.007  70.946  76.848  1.00  0.00           H  
ATOM   1872  C4    C    59      44.133  70.074  75.156  1.00  0.00           C  
ATOM   1873  N4    C    59      44.547  68.988  75.796  1.00  0.00           N  
ATOM   1874  H41   C    59      44.124  68.796  76.693  1.00  0.00           H  
ATOM   1875  H42   C    59      44.994  68.283  75.227  1.00  0.00           H  
ATOM   1876  N3    C    59      44.496  70.068  73.898  1.00  0.00           N  
ATOM   1877  C2    C    59      44.148  71.187  73.249  1.00  0.00           C  
ATOM   1878  O2    C    59      44.407  71.211  72.069  1.00  0.00           O  
ATOM   1879  C3'   C    59      40.913  73.998  73.329  1.00  0.00           C  
ATOM   1880  H3'   C    59      40.701  73.255  74.099  1.00  0.00           H  
ATOM   1881  C2'   C    59      41.918  73.295  72.362  1.00  0.00           C  
ATOM   1882  H2'   C    59      41.640  72.258  72.175  1.00  0.00           H  
ATOM   1883  O2'   C    59      41.986  74.019  71.129  1.00  0.00           O  
ATOM   1884 HO2'   C    59      42.736  73.625  70.678  1.00  0.00           H  
ATOM   1885  O3'   C    59      39.765  74.400  72.727  1.00  0.00           O  
ATOM   1886  P     G    60      38.583  73.368  72.514  1.00  0.00           P  
ATOM   1887  OP1   G    60      37.609  74.023  71.610  1.00  0.00           O  
ATOM   1888  OP2   G    60      38.145  72.955  73.841  1.00  0.00           O  
ATOM   1889  O5'   G    60      39.071  72.072  71.810  1.00  0.00           O  
ATOM   1890  C5'   G    60      39.173  71.976  70.397  1.00  0.00           C  
ATOM   1891  H5'   G    60      39.740  72.820  70.002  1.00  0.00           H  
ATOM   1892 H5''   G    60      38.164  71.876  69.999  1.00  0.00           H  
ATOM   1893  C4'   G    60      39.864  70.668  70.014  1.00  0.00           C  
ATOM   1894  H4'   G    60      39.921  70.529  68.935  1.00  0.00           H  
ATOM   1895  O4'   G    60      41.161  70.480  70.569  1.00  0.00           O  
ATOM   1896  C1'   G    60      41.250  69.068  70.799  1.00  0.00           C  
ATOM   1897  H1'   G    60      42.015  68.604  70.176  1.00  0.00           H  
ATOM   1898  N9    G    60      41.549  68.735  72.233  1.00  0.00           N  
ATOM   1899  C8    G    60      41.193  69.385  73.391  1.00  0.00           C  
ATOM   1900  H8    G    60      40.682  70.337  73.374  1.00  0.00           H  
ATOM   1901  N7    G    60      41.499  68.725  74.490  1.00  0.00           N  
ATOM   1902  C5    G    60      42.066  67.558  74.055  1.00  0.00           C  
ATOM   1903  C6    G    60      42.551  66.403  74.764  1.00  0.00           C  
ATOM   1904  O6    G    60      42.724  66.183  75.977  1.00  0.00           O  
ATOM   1905  N1    G    60      43.131  65.513  73.938  1.00  0.00           N  
ATOM   1906  H1    G    60      43.669  64.790  74.396  1.00  0.00           H  
ATOM   1907  C2    G    60      43.158  65.652  72.572  1.00  0.00           C  
ATOM   1908  N2    G    60      43.617  64.602  72.021  1.00  0.00           N  
ATOM   1909  H21   G    60      43.701  64.696  71.019  1.00  0.00           H  
ATOM   1910  H22   G    60      44.041  63.801  72.467  1.00  0.00           H  
ATOM   1911  N3    G    60      42.585  66.604  71.885  1.00  0.00           N  
ATOM   1912  C4    G    60      42.127  67.575  72.657  1.00  0.00           C  
ATOM   1913  C3'   G    60      38.929  69.535  70.562  1.00  0.00           C  
ATOM   1914  H3'   G    60      38.731  69.676  71.624  1.00  0.00           H  
ATOM   1915  C2'   G    60      39.938  68.420  70.470  1.00  0.00           C  
ATOM   1916  H2'   G    60      39.813  67.574  71.146  1.00  0.00           H  
ATOM   1917  O2'   G    60      40.099  68.119  69.096  1.00  0.00           O  
ATOM   1918 HO2'   G    60      39.290  68.095  68.580  1.00  0.00           H  
ATOM   1919  O3'   G    60      37.773  69.219  69.857  1.00  0.00           O  
ATOM   1920  P     U    61      36.403  68.833  70.619  1.00  0.00           P  
ATOM   1921  OP1   U    61      35.257  69.229  69.718  1.00  0.00           O  
ATOM   1922  OP2   U    61      36.462  69.467  71.941  1.00  0.00           O  
ATOM   1923  O5'   U    61      36.225  67.261  70.763  1.00  0.00           O  
ATOM   1924  C5'   U    61      36.247  66.371  69.576  1.00  0.00           C  
ATOM   1925  H5'   U    61      37.262  66.168  69.233  1.00  0.00           H  
ATOM   1926 H5''   U    61      35.707  66.882  68.779  1.00  0.00           H  
ATOM   1927  C4'   U    61      35.579  64.983  69.847  1.00  0.00           C  
ATOM   1928  H4'   U    61      35.412  64.551  68.860  1.00  0.00           H  
ATOM   1929  O4'   U    61      36.390  64.124  70.777  1.00  0.00           O  
ATOM   1930  C1'   U    61      35.436  63.425  71.568  1.00  0.00           C  
ATOM   1931  H1'   U    61      35.432  62.356  71.354  1.00  0.00           H  
ATOM   1932  N1    U    61      35.714  63.555  72.981  1.00  0.00           N  
ATOM   1933  C6    U    61      35.512  64.713  73.738  1.00  0.00           C  
ATOM   1934  H6    U    61      34.909  65.515  73.338  1.00  0.00           H  
ATOM   1935  C5    U    61      36.004  64.776  74.991  1.00  0.00           C  
ATOM   1936  H5    U    61      35.763  65.700  75.496  1.00  0.00           H  
ATOM   1937  C4    U    61      36.616  63.676  75.644  1.00  0.00           C  
ATOM   1938  O4    U    61      36.930  63.653  76.825  1.00  0.00           O  
ATOM   1939  N3    U    61      36.784  62.599  74.815  1.00  0.00           N  
ATOM   1940  H3    U    61      37.395  61.840  75.081  1.00  0.00           H  
ATOM   1941  C2    U    61      36.398  62.467  73.514  1.00  0.00           C  
ATOM   1942  O2    U    61      36.629  61.464  72.960  1.00  0.00           O  
ATOM   1943  C3'   U    61      34.217  65.276  70.546  1.00  0.00           C  
ATOM   1944  H3'   U    61      34.379  66.014  71.332  1.00  0.00           H  
ATOM   1945  C2'   U    61      34.031  63.895  71.234  1.00  0.00           C  
ATOM   1946  H2'   U    61      33.299  63.912  72.042  1.00  0.00           H  
ATOM   1947  O2'   U    61      33.543  63.073  70.225  1.00  0.00           O  
ATOM   1948 HO2'   U    61      32.649  62.889  70.524  1.00  0.00           H  
ATOM   1949  O3'   U    61      33.172  65.731  69.632  1.00  0.00           O  
ATOM   1950  P     A    62      31.821  66.348  70.134  1.00  0.00           P  
ATOM   1951  OP1   A    62      31.289  67.066  68.950  1.00  0.00           O  
ATOM   1952  OP2   A    62      31.868  67.041  71.397  1.00  0.00           O  
ATOM   1953  O5'   A    62      30.936  65.012  70.458  1.00  0.00           O  
ATOM   1954  C5'   A    62      30.383  64.178  69.399  1.00  0.00           C  
ATOM   1955  H5'   A    62      31.169  63.882  68.704  1.00  0.00           H  
ATOM   1956 H5''   A    62      29.561  64.624  68.839  1.00  0.00           H  
ATOM   1957  C4'   A    62      29.984  62.776  69.867  1.00  0.00           C  
ATOM   1958  H4'   A    62      29.659  62.162  69.027  1.00  0.00           H  
ATOM   1959  O4'   A    62      31.072  62.143  70.548  1.00  0.00           O  
ATOM   1960  C1'   A    62      30.562  61.796  71.829  1.00  0.00           C  
ATOM   1961  H1'   A    62      30.744  60.759  72.111  1.00  0.00           H  
ATOM   1962  N9    A    62      31.184  62.643  72.894  1.00  0.00           N  
ATOM   1963  C8    A    62      30.890  63.898  73.353  1.00  0.00           C  
ATOM   1964  H8    A    62      30.171  64.609  72.974  1.00  0.00           H  
ATOM   1965  N7    A    62      31.554  64.156  74.440  1.00  0.00           N  
ATOM   1966  C5    A    62      32.418  63.045  74.612  1.00  0.00           C  
ATOM   1967  C6    A    62      33.366  62.604  75.574  1.00  0.00           C  
ATOM   1968  N6    A    62      33.692  63.295  76.637  1.00  0.00           N  
ATOM   1969  H61   A    62      33.336  64.229  76.788  1.00  0.00           H  
ATOM   1970  H62   A    62      34.561  62.965  77.033  1.00  0.00           H  
ATOM   1971  N1    A    62      34.065  61.453  75.420  1.00  0.00           N  
ATOM   1972  C2    A    62      33.817  60.698  74.296  1.00  0.00           C  
ATOM   1973  H2    A    62      34.376  59.795  74.100  1.00  0.00           H  
ATOM   1974  N3    A    62      32.874  61.000  73.375  1.00  0.00           N  
ATOM   1975  C4    A    62      32.189  62.149  73.681  1.00  0.00           C  
ATOM   1976  C3'   A    62      28.794  62.998  70.738  1.00  0.00           C  
ATOM   1977  H3'   A    62      28.892  63.951  71.258  1.00  0.00           H  
ATOM   1978  C2'   A    62      28.977  61.777  71.674  1.00  0.00           C  
ATOM   1979  H2'   A    62      28.534  61.975  72.650  1.00  0.00           H  
ATOM   1980  O2'   A    62      28.556  60.493  71.065  1.00  0.00           O  
ATOM   1981 HO2'   A    62      27.610  60.333  71.105  1.00  0.00           H  
ATOM   1982  O3'   A    62      27.633  63.081  69.877  1.00  0.00           O  
ATOM   1983  P     U    63      26.259  63.391  70.579  1.00  0.00           P  
ATOM   1984  OP1   U    63      25.361  63.677  69.442  1.00  0.00           O  
ATOM   1985  OP2   U    63      26.494  64.391  71.661  1.00  0.00           O  
ATOM   1986  O5'   U    63      25.713  62.131  71.295  1.00  0.00           O  
ATOM   1987  C5'   U    63      25.121  61.023  70.655  1.00  0.00           C  
ATOM   1988  H5'   U    63      25.853  60.708  69.911  1.00  0.00           H  
ATOM   1989 H5''   U    63      24.202  61.178  70.089  1.00  0.00           H  
ATOM   1990  C4'   U    63      24.819  59.950  71.697  1.00  0.00           C  
ATOM   1991  H4'   U    63      24.211  59.251  71.122  1.00  0.00           H  
ATOM   1992  O4'   U    63      26.054  59.360  72.092  1.00  0.00           O  
ATOM   1993  C1'   U    63      25.915  58.950  73.446  1.00  0.00           C  
ATOM   1994  H1'   U    63      26.021  57.888  73.667  1.00  0.00           H  
ATOM   1995  N1    U    63      26.935  59.650  74.312  1.00  0.00           N  
ATOM   1996  C6    U    63      26.942  60.987  74.366  1.00  0.00           C  
ATOM   1997  H6    U    63      26.218  61.676  73.956  1.00  0.00           H  
ATOM   1998  C5    U    63      27.979  61.599  75.019  1.00  0.00           C  
ATOM   1999  H5    U    63      27.925  62.664  75.192  1.00  0.00           H  
ATOM   2000  C4    U    63      29.070  60.849  75.661  1.00  0.00           C  
ATOM   2001  O4    U    63      30.007  61.384  76.237  1.00  0.00           O  
ATOM   2002  N3    U    63      28.863  59.483  75.806  1.00  0.00           N  
ATOM   2003  H3    U    63      29.533  58.926  76.317  1.00  0.00           H  
ATOM   2004  C2    U    63      27.780  58.866  75.126  1.00  0.00           C  
ATOM   2005  O2    U    63      27.522  57.721  75.420  1.00  0.00           O  
ATOM   2006  C3'   U    63      24.003  60.363  72.952  1.00  0.00           C  
ATOM   2007  H3'   U    63      24.294  61.307  73.414  1.00  0.00           H  
ATOM   2008  C2'   U    63      24.480  59.231  73.822  1.00  0.00           C  
ATOM   2009  H2'   U    63      24.420  59.447  74.888  1.00  0.00           H  
ATOM   2010  O2'   U    63      23.805  58.057  73.633  1.00  0.00           O  
ATOM   2011 HO2'   U    63      22.890  58.346  73.593  1.00  0.00           H  
ATOM   2012  O3'   U    63      22.613  60.333  72.773  1.00  0.00           O  
ATOM   2013  P     A    64      21.590  60.597  74.058  1.00  0.00           P  
ATOM   2014  OP1   A    64      20.470  61.419  73.584  1.00  0.00           O  
ATOM   2015  OP2   A    64      22.372  61.003  75.250  1.00  0.00           O  
ATOM   2016  O5'   A    64      21.043  59.241  74.527  1.00  0.00           O  
ATOM   2017  C5'   A    64      20.118  58.540  73.707  1.00  0.00           C  
ATOM   2018  H5'   A    64      20.368  58.682  72.656  1.00  0.00           H  
ATOM   2019 H5''   A    64      19.136  59.003  73.805  1.00  0.00           H  
ATOM   2020  C4'   A    64      20.108  56.977  73.956  1.00  0.00           C  
ATOM   2021  H4'   A    64      21.098  56.558  73.772  1.00  0.00           H  
ATOM   2022  O4'   A    64      19.551  56.700  75.253  1.00  0.00           O  
ATOM   2023  C1'   A    64      18.442  55.816  75.181  1.00  0.00           C  
ATOM   2024  H1'   A    64      18.554  55.066  75.964  1.00  0.00           H  
ATOM   2025  N9    A    64      17.212  56.694  75.325  1.00  0.00           N  
ATOM   2026  C8    A    64      16.203  57.005  74.418  1.00  0.00           C  
ATOM   2027  H8    A    64      16.161  56.456  73.489  1.00  0.00           H  
ATOM   2028  N7    A    64      15.512  58.064  74.713  1.00  0.00           N  
ATOM   2029  C5    A    64      16.028  58.429  75.939  1.00  0.00           C  
ATOM   2030  C6    A    64      15.677  59.361  76.915  1.00  0.00           C  
ATOM   2031  N6    A    64      14.652  60.129  76.684  1.00  0.00           N  
ATOM   2032  H61   A    64      14.300  60.791  77.361  1.00  0.00           H  
ATOM   2033  H62   A    64      14.231  59.992  75.777  1.00  0.00           H  
ATOM   2034  N1    A    64      16.211  59.358  78.155  1.00  0.00           N  
ATOM   2035  C2    A    64      17.193  58.525  78.405  1.00  0.00           C  
ATOM   2036  H2    A    64      17.703  58.731  79.335  1.00  0.00           H  
ATOM   2037  N3    A    64      17.740  57.714  77.547  1.00  0.00           N  
ATOM   2038  C4    A    64      17.065  57.594  76.327  1.00  0.00           C  
ATOM   2039  C3'   A    64      19.161  56.336  72.961  1.00  0.00           C  
ATOM   2040  H3'   A    64      18.345  57.020  72.730  1.00  0.00           H  
ATOM   2041  C2'   A    64      18.635  55.215  73.794  1.00  0.00           C  
ATOM   2042  H2'   A    64      17.692  54.912  73.337  1.00  0.00           H  
ATOM   2043  O2'   A    64      19.630  54.169  73.906  1.00  0.00           O  
ATOM   2044 HO2'   A    64      19.855  53.909  73.010  1.00  0.00           H  
ATOM   2045  O3'   A    64      19.882  55.807  71.796  1.00  0.00           O  
ATOM   2046  P     C    65      19.100  55.243  70.470  1.00  0.00           P  
ATOM   2047  OP1   C    65      19.874  55.674  69.291  1.00  0.00           O  
ATOM   2048  OP2   C    65      17.633  55.622  70.516  1.00  0.00           O  
ATOM   2049  O5'   C    65      19.190  53.637  70.738  1.00  0.00           O  
ATOM   2050  C5'   C    65      20.233  52.825  70.217  1.00  0.00           C  
ATOM   2051  H5'   C    65      21.190  53.206  70.574  1.00  0.00           H  
ATOM   2052 H5''   C    65      20.206  52.917  69.131  1.00  0.00           H  
ATOM   2053  C4'   C    65      20.027  51.315  70.528  1.00  0.00           C  
ATOM   2054  H4'   C    65      20.966  50.793  70.343  1.00  0.00           H  
ATOM   2055  O4'   C    65      19.626  51.132  71.872  1.00  0.00           O  
ATOM   2056  C1'   C    65      18.530  50.202  71.977  1.00  0.00           C  
ATOM   2057  H1'   C    65      18.956  49.200  71.938  1.00  0.00           H  
ATOM   2058  N1    C    65      17.789  50.342  73.268  1.00  0.00           N  
ATOM   2059  C6    C    65      17.577  51.546  73.890  1.00  0.00           C  
ATOM   2060  H6    C    65      18.003  52.454  73.487  1.00  0.00           H  
ATOM   2061  C5    C    65      16.893  51.603  75.051  1.00  0.00           C  
ATOM   2062  H5    C    65      16.694  52.501  75.618  1.00  0.00           H  
ATOM   2063  C4    C    65      16.359  50.378  75.550  1.00  0.00           C  
ATOM   2064  N4    C    65      15.574  50.367  76.614  1.00  0.00           N  
ATOM   2065  H41   C    65      15.279  49.453  76.925  1.00  0.00           H  
ATOM   2066  H42   C    65      15.564  51.152  77.250  1.00  0.00           H  
ATOM   2067  N3    C    65      16.491  49.244  74.881  1.00  0.00           N  
ATOM   2068  C2    C    65      17.185  49.175  73.748  1.00  0.00           C  
ATOM   2069  O2    C    65      17.248  48.084  73.188  1.00  0.00           O  
ATOM   2070  C3'   C    65      18.867  50.689  69.732  1.00  0.00           C  
ATOM   2071  H3'   C    65      18.546  51.246  68.851  1.00  0.00           H  
ATOM   2072  C2'   C    65      17.754  50.682  70.746  1.00  0.00           C  
ATOM   2073  H2'   C    65      17.332  51.687  70.763  1.00  0.00           H  
ATOM   2074  O2'   C    65      16.668  49.900  70.394  1.00  0.00           O  
ATOM   2075 HO2'   C    65      15.899  50.364  70.055  1.00  0.00           H  
ATOM   2076  O3'   C    65      19.308  49.360  69.264  1.00  0.00           O  
ATOM   2077  P     A    66      19.844  49.076  67.702  1.00  0.00           P  
ATOM   2078  OP1   A    66      20.296  50.363  67.145  1.00  0.00           O  
ATOM   2079  OP2   A    66      18.891  48.221  66.882  1.00  0.00           O  
ATOM   2080  O5'   A    66      21.097  48.182  68.007  1.00  0.00           O  
ATOM   2081  C5'   A    66      20.881  46.812  68.188  1.00  0.00           C  
ATOM   2082  H5'   A    66      20.571  46.319  67.267  1.00  0.00           H  
ATOM   2083 H5''   A    66      20.107  46.711  68.949  1.00  0.00           H  
ATOM   2084  C4'   A    66      22.148  46.193  68.597  1.00  0.00           C  
ATOM   2085  H4'   A    66      22.917  46.313  67.834  1.00  0.00           H  
ATOM   2086  O4'   A    66      22.498  46.524  69.858  1.00  0.00           O  
ATOM   2087  C1'   A    66      23.050  45.423  70.649  1.00  0.00           C  
ATOM   2088  H1'   A    66      24.027  45.704  71.044  1.00  0.00           H  
ATOM   2089  N9    A    66      22.224  45.114  71.842  1.00  0.00           N  
ATOM   2090  C8    A    66      21.028  45.638  72.200  1.00  0.00           C  
ATOM   2091  H8    A    66      20.567  46.431  71.628  1.00  0.00           H  
ATOM   2092  N7    A    66      20.563  45.119  73.266  1.00  0.00           N  
ATOM   2093  C5    A    66      21.536  44.198  73.637  1.00  0.00           C  
ATOM   2094  C6    A    66      21.635  43.297  74.697  1.00  0.00           C  
ATOM   2095  N6    A    66      20.681  43.192  75.635  1.00  0.00           N  
ATOM   2096  H61   A    66      19.921  43.847  75.748  1.00  0.00           H  
ATOM   2097  H62   A    66      20.761  42.540  76.402  1.00  0.00           H  
ATOM   2098  N1    A    66      22.641  42.393  74.803  1.00  0.00           N  
ATOM   2099  C2    A    66      23.600  42.508  73.916  1.00  0.00           C  
ATOM   2100  H2    A    66      24.478  41.936  74.173  1.00  0.00           H  
ATOM   2101  N3    A    66      23.715  43.294  72.847  1.00  0.00           N  
ATOM   2102  C4    A    66      22.539  44.138  72.735  1.00  0.00           C  
ATOM   2103  C3'   A    66      22.033  44.682  68.682  1.00  0.00           C  
ATOM   2104  H3'   A    66      21.037  44.500  69.087  1.00  0.00           H  
ATOM   2105  C2'   A    66      23.128  44.233  69.653  1.00  0.00           C  
ATOM   2106  H2'   A    66      22.841  43.264  70.062  1.00  0.00           H  
ATOM   2107  O2'   A    66      24.456  44.194  69.164  1.00  0.00           O  
ATOM   2108 HO2'   A    66      24.528  43.933  68.243  1.00  0.00           H  
ATOM   2109  O3'   A    66      22.169  44.055  67.467  1.00  0.00           O  
ATOM   2110  P     G    67      21.050  43.053  66.957  1.00  0.00           P  
ATOM   2111  OP1   G    67      21.545  42.412  65.766  1.00  0.00           O  
ATOM   2112  OP2   G    67      19.761  43.816  66.817  1.00  0.00           O  
ATOM   2113  O5'   G    67      20.855  41.890  68.055  1.00  0.00           O  
ATOM   2114  C5'   G    67      21.882  40.953  68.308  1.00  0.00           C  
ATOM   2115  H5'   G    67      22.843  41.462  68.372  1.00  0.00           H  
ATOM   2116 H5''   G    67      21.861  40.163  67.557  1.00  0.00           H  
ATOM   2117  C4'   G    67      21.603  40.245  69.679  1.00  0.00           C  
ATOM   2118  H4'   G    67      22.450  39.594  69.894  1.00  0.00           H  
ATOM   2119  O4'   G    67      21.453  41.161  70.749  1.00  0.00           O  
ATOM   2120  C1'   G    67      20.488  40.678  71.641  1.00  0.00           C  
ATOM   2121  H1'   G    67      20.948  40.476  72.609  1.00  0.00           H  
ATOM   2122  N9    G    67      19.365  41.618  71.971  1.00  0.00           N  
ATOM   2123  C8    G    67      18.822  42.656  71.249  1.00  0.00           C  
ATOM   2124  H8    G    67      19.289  43.000  70.338  1.00  0.00           H  
ATOM   2125  N7    G    67      17.710  43.046  71.774  1.00  0.00           N  
ATOM   2126  C5    G    67      17.513  42.319  72.943  1.00  0.00           C  
ATOM   2127  C6    G    67      16.520  42.443  74.025  1.00  0.00           C  
ATOM   2128  O6    G    67      15.605  43.197  74.166  1.00  0.00           O  
ATOM   2129  N1    G    67      16.678  41.557  75.025  1.00  0.00           N  
ATOM   2130  H1    G    67      16.090  41.688  75.835  1.00  0.00           H  
ATOM   2131  C2    G    67      17.801  40.752  75.123  1.00  0.00           C  
ATOM   2132  N2    G    67      17.770  39.851  76.050  1.00  0.00           N  
ATOM   2133  H21   G    67      17.037  39.827  76.745  1.00  0.00           H  
ATOM   2134  H22   G    67      18.473  39.128  76.108  1.00  0.00           H  
ATOM   2135  N3    G    67      18.719  40.615  74.198  1.00  0.00           N  
ATOM   2136  C4    G    67      18.536  41.421  73.118  1.00  0.00           C  
ATOM   2137  C3'   G    67      20.254  39.521  69.610  1.00  0.00           C  
ATOM   2138  H3'   G    67      19.451  40.160  69.241  1.00  0.00           H  
ATOM   2139  C2'   G    67      19.934  39.329  71.124  1.00  0.00           C  
ATOM   2140  H2'   G    67      18.877  39.168  71.338  1.00  0.00           H  
ATOM   2141  O2'   G    67      20.701  38.330  71.713  1.00  0.00           O  
ATOM   2142 HO2'   G    67      21.390  38.029  71.116  1.00  0.00           H  
ATOM   2143  O3'   G    67      20.416  38.261  68.941  1.00  0.00           O  
ATOM   2144  P     G    68      19.282  37.216  68.638  1.00  0.00           P  
ATOM   2145  OP1   G    68      19.917  36.194  67.794  1.00  0.00           O  
ATOM   2146  OP2   G    68      18.211  38.018  68.099  1.00  0.00           O  
ATOM   2147  O5'   G    68      18.732  36.657  70.005  1.00  0.00           O  
ATOM   2148  C5'   G    68      19.229  35.497  70.572  1.00  0.00           C  
ATOM   2149  H5'   G    68      20.313  35.410  70.491  1.00  0.00           H  
ATOM   2150 H5''   G    68      18.818  34.599  70.112  1.00  0.00           H  
ATOM   2151  C4'   G    68      18.850  35.393  72.029  1.00  0.00           C  
ATOM   2152  H4'   G    68      19.671  34.742  72.332  1.00  0.00           H  
ATOM   2153  O4'   G    68      18.874  36.520  72.876  1.00  0.00           O  
ATOM   2154  C1'   G    68      17.851  36.275  73.903  1.00  0.00           C  
ATOM   2155  H1'   G    68      18.189  36.323  74.938  1.00  0.00           H  
ATOM   2156  N9    G    68      16.721  37.269  73.636  1.00  0.00           N  
ATOM   2157  C8    G    68      16.650  38.186  72.689  1.00  0.00           C  
ATOM   2158  H8    G    68      17.359  38.190  71.873  1.00  0.00           H  
ATOM   2159  N7    G    68      15.707  39.078  72.761  1.00  0.00           N  
ATOM   2160  C5    G    68      15.165  38.766  73.973  1.00  0.00           C  
ATOM   2161  C6    G    68      14.015  39.375  74.601  1.00  0.00           C  
ATOM   2162  O6    G    68      13.312  40.344  74.228  1.00  0.00           O  
ATOM   2163  N1    G    68      13.705  38.814  75.793  1.00  0.00           N  
ATOM   2164  H1    G    68      13.151  39.339  76.454  1.00  0.00           H  
ATOM   2165  C2    G    68      14.263  37.656  76.269  1.00  0.00           C  
ATOM   2166  N2    G    68      13.884  37.368  77.491  1.00  0.00           N  
ATOM   2167  H21   G    68      12.999  37.716  77.833  1.00  0.00           H  
ATOM   2168  H22   G    68      14.336  36.532  77.832  1.00  0.00           H  
ATOM   2169  N3    G    68      15.275  36.987  75.656  1.00  0.00           N  
ATOM   2170  C4    G    68      15.691  37.622  74.540  1.00  0.00           C  
ATOM   2171  C3'   G    68      17.482  34.723  72.174  1.00  0.00           C  
ATOM   2172  H3'   G    68      16.726  35.290  71.631  1.00  0.00           H  
ATOM   2173  C2'   G    68      17.203  34.907  73.682  1.00  0.00           C  
ATOM   2174  H2'   G    68      16.138  34.866  73.913  1.00  0.00           H  
ATOM   2175  O2'   G    68      17.890  33.880  74.407  1.00  0.00           O  
ATOM   2176 HO2'   G    68      18.179  33.345  73.664  1.00  0.00           H  
ATOM   2177  O3'   G    68      17.550  33.345  71.839  1.00  0.00           O  
ATOM   2178  P     G    69      16.375  32.551  71.096  1.00  0.00           P  
ATOM   2179  OP1   G    69      16.607  31.092  71.022  1.00  0.00           O  
ATOM   2180  OP2   G    69      15.949  33.249  69.846  1.00  0.00           O  
ATOM   2181  O5'   G    69      15.214  32.724  72.166  1.00  0.00           O  
ATOM   2182  C5'   G    69      15.212  32.018  73.397  1.00  0.00           C  
ATOM   2183  H5'   G    69      16.108  32.182  73.997  1.00  0.00           H  
ATOM   2184 H5''   G    69      15.203  30.966  73.110  1.00  0.00           H  
ATOM   2185  C4'   G    69      14.081  32.267  74.274  1.00  0.00           C  
ATOM   2186  H4'   G    69      14.215  31.538  75.074  1.00  0.00           H  
ATOM   2187  O4'   G    69      14.381  33.573  74.945  1.00  0.00           O  
ATOM   2188  C1'   G    69      13.042  34.143  75.262  1.00  0.00           C  
ATOM   2189  H1'   G    69      13.083  34.435  76.312  1.00  0.00           H  
ATOM   2190  N9    G    69      12.677  35.360  74.424  1.00  0.00           N  
ATOM   2191  C8    G    69      13.204  35.871  73.279  1.00  0.00           C  
ATOM   2192  H8    G    69      14.022  35.431  72.728  1.00  0.00           H  
ATOM   2193  N7    G    69      12.669  36.958  72.831  1.00  0.00           N  
ATOM   2194  C5    G    69      11.669  37.224  73.795  1.00  0.00           C  
ATOM   2195  C6    G    69      10.763  38.342  73.894  1.00  0.00           C  
ATOM   2196  O6    G    69      10.594  39.338  73.173  1.00  0.00           O  
ATOM   2197  N1    G    69      10.077  38.348  75.107  1.00  0.00           N  
ATOM   2198  H1    G    69       9.365  39.063  75.131  1.00  0.00           H  
ATOM   2199  C2    G    69      10.031  37.334  75.971  1.00  0.00           C  
ATOM   2200  N2    G    69       9.035  37.333  76.834  1.00  0.00           N  
ATOM   2201  H21   G    69       8.463  38.165  76.871  1.00  0.00           H  
ATOM   2202  H22   G    69       8.804  36.487  77.334  1.00  0.00           H  
ATOM   2203  N3    G    69      10.766  36.205  75.829  1.00  0.00           N  
ATOM   2204  C4    G    69      11.633  36.195  74.754  1.00  0.00           C  
ATOM   2205  C3'   G    69      12.627  32.123  73.808  1.00  0.00           C  
ATOM   2206  H3'   G    69      12.487  32.684  72.884  1.00  0.00           H  
ATOM   2207  C2'   G    69      11.999  32.970  74.954  1.00  0.00           C  
ATOM   2208  H2'   G    69      11.032  33.319  74.592  1.00  0.00           H  
ATOM   2209  O2'   G    69      11.860  32.206  76.069  1.00  0.00           O  
ATOM   2210 HO2'   G    69      11.930  31.272  75.860  1.00  0.00           H  
ATOM   2211  O3'   G    69      12.179  30.759  73.775  1.00  0.00           O  
ATOM   2212  P     C    70      10.836  30.425  73.003  1.00  0.00           P  
ATOM   2213  OP1   C    70      10.672  28.963  73.115  1.00  0.00           O  
ATOM   2214  OP2   C    70      10.817  31.031  71.659  1.00  0.00           O  
ATOM   2215  O5'   C    70       9.707  31.146  73.787  1.00  0.00           O  
ATOM   2216  C5'   C    70       9.072  30.589  74.899  1.00  0.00           C  
ATOM   2217  H5'   C    70       9.742  30.335  75.720  1.00  0.00           H  
ATOM   2218 H5''   C    70       8.663  29.646  74.537  1.00  0.00           H  
ATOM   2219  C4'   C    70       7.924  31.484  75.253  1.00  0.00           C  
ATOM   2220  H4'   C    70       7.535  31.108  76.198  1.00  0.00           H  
ATOM   2221  O4'   C    70       8.337  32.839  75.494  1.00  0.00           O  
ATOM   2222  C1'   C    70       7.239  33.763  75.236  1.00  0.00           C  
ATOM   2223  H1'   C    70       6.943  34.262  76.159  1.00  0.00           H  
ATOM   2224  N1    C    70       7.592  34.752  74.143  1.00  0.00           N  
ATOM   2225  C6    C    70       8.561  34.521  73.231  1.00  0.00           C  
ATOM   2226  H6    C    70       9.211  33.664  73.132  1.00  0.00           H  
ATOM   2227  C5    C    70       8.912  35.439  72.277  1.00  0.00           C  
ATOM   2228  H5    C    70       9.711  35.322  71.559  1.00  0.00           H  
ATOM   2229  C4    C    70       8.286  36.715  72.333  1.00  0.00           C  
ATOM   2230  N4    C    70       8.645  37.671  71.488  1.00  0.00           N  
ATOM   2231  H41   C    70       9.173  37.462  70.652  1.00  0.00           H  
ATOM   2232  H42   C    70       8.112  38.528  71.473  1.00  0.00           H  
ATOM   2233  N3    C    70       7.414  37.008  73.297  1.00  0.00           N  
ATOM   2234  C2    C    70       7.008  36.048  74.127  1.00  0.00           C  
ATOM   2235  O2    C    70       6.142  36.286  74.928  1.00  0.00           O  
ATOM   2236  C3'   C    70       6.796  31.578  74.297  1.00  0.00           C  
ATOM   2237  H3'   C    70       7.175  31.744  73.289  1.00  0.00           H  
ATOM   2238  C2'   C    70       6.051  32.795  74.869  1.00  0.00           C  
ATOM   2239  H2'   C    70       5.454  33.298  74.108  1.00  0.00           H  
ATOM   2240  O2'   C    70       5.326  32.386  76.028  1.00  0.00           O  
ATOM   2241 HO2'   C    70       4.480  32.049  75.723  1.00  0.00           H  
ATOM   2242  O3'   C    70       5.991  30.422  74.322  1.00  0.00           O  
ATOM   2243  P    U3    71       5.066  30.119  73.135  1.00  0.00           P  
ATOM   2244  OP1  U3    71       4.220  29.028  73.721  1.00  0.00           O  
ATOM   2245  OP2  U3    71       5.896  29.859  71.912  1.00  0.00           O  
ATOM   2246  O5'  U3    71       4.169  31.464  72.892  1.00  0.00           O  
ATOM   2247  C5'  U3    71       2.902  31.691  73.390  1.00  0.00           C  
ATOM   2248  H5'  U3    71       3.066  31.663  74.468  1.00  0.00           H  
ATOM   2249 H5''  U3    71       2.180  30.902  73.180  1.00  0.00           H  
ATOM   2250  C4'  U3    71       2.104  32.970  72.942  1.00  0.00           C  
ATOM   2251  H4'  U3    71       1.141  33.031  73.449  1.00  0.00           H  
ATOM   2252  O4'  U3    71       2.777  34.201  73.008  1.00  0.00           O  
ATOM   2253  C1'  U3    71       2.687  35.007  71.820  1.00  0.00           C  
ATOM   2254  H1'  U3    71       2.122  35.921  72.002  1.00  0.00           H  
ATOM   2255  N1   U3    71       3.924  35.205  71.120  1.00  0.00           N  
ATOM   2256  C6   U3    71       4.834  34.144  71.054  1.00  0.00           C  
ATOM   2257  H6   U3    71       4.617  33.128  71.349  1.00  0.00           H  
ATOM   2258  C5   U3    71       5.956  34.341  70.324  1.00  0.00           C  
ATOM   2259  H5   U3    71       6.739  33.620  70.140  1.00  0.00           H  
ATOM   2260  C4   U3    71       6.241  35.592  69.686  1.00  0.00           C  
ATOM   2261  O4   U3    71       7.302  35.806  69.038  1.00  0.00           O  
ATOM   2262  N3   U3    71       5.362  36.614  69.905  1.00  0.00           N  
ATOM   2263  H3   U3    71       5.670  37.472  69.471  1.00  0.00           H  
ATOM   2264  C2   U3    71       4.310  36.482  70.725  1.00  0.00           C  
ATOM   2265  O2   U3    71       3.707  37.506  71.070  1.00  0.00           O  
ATOM   2266  C3'  U3    71       1.754  32.714  71.488  1.00  0.00           C  
ATOM   2267  H3'  U3    71       2.631  32.192  71.105  1.00  0.00           H  
ATOM   2268  C2'  U3    71       1.773  34.145  70.967  1.00  0.00           C  
ATOM   2269  H2'  U3    71       2.086  34.056  69.927  1.00  0.00           H  
ATOM   2270  O2'  U3    71       0.468  34.664  70.937  1.00  0.00           O  
ATOM   2271 HO2'  U3    71       0.539  35.336  70.255  1.00  0.00           H  
ATOM   2272  O3'  U3    71       0.432  32.070  71.228  1.00  0.00           O  
ATOM   2273 HO3'  U3    71      -0.206  32.740  70.970  1.00  0.00           H  
TER    2274       U3    71 
ATOM   2274 HO5'  U5    72      98.203  45.280  40.593  1.00  0.00           H  
ATOM   2275  O5'  U5    72      97.803  45.307  41.466  1.00  0.00           O  
ATOM   2276  C5'  U5    72      96.691  44.442  41.391  1.00  0.00           C  
ATOM   2277  H5'  U5    72      96.648  43.774  42.251  1.00  0.00           H  
ATOM   2278 H5''  U5    72      96.928  43.915  40.466  1.00  0.00           H  
ATOM   2279  C4'  U5    72      95.260  44.974  41.389  1.00  0.00           C  
ATOM   2280  H4'  U5    72      94.595  44.111  41.376  1.00  0.00           H  
ATOM   2281  O4'  U5    72      94.925  45.784  42.460  1.00  0.00           O  
ATOM   2282  C1'  U5    72      94.038  46.922  42.210  1.00  0.00           C  
ATOM   2283  H1'  U5    72      93.143  46.799  42.819  1.00  0.00           H  
ATOM   2284  N1   U5    72      94.519  48.267  42.431  1.00  0.00           N  
ATOM   2285  C6   U5    72      95.854  48.572  42.374  1.00  0.00           C  
ATOM   2286  H6   U5    72      96.489  47.771  42.027  1.00  0.00           H  
ATOM   2287  C5   U5    72      96.350  49.786  42.701  1.00  0.00           C  
ATOM   2288  H5   U5    72      97.405  49.962  42.852  1.00  0.00           H  
ATOM   2289  C4   U5    72      95.426  50.818  43.197  1.00  0.00           C  
ATOM   2290  O4   U5    72      95.695  51.988  43.591  1.00  0.00           O  
ATOM   2291  N3   U5    72      94.074  50.532  43.125  1.00  0.00           N  
ATOM   2292  H3   U5    72      93.468  51.117  43.682  1.00  0.00           H  
ATOM   2293  C2   U5    72      93.550  49.306  42.640  1.00  0.00           C  
ATOM   2294  O2   U5    72      92.347  49.077  42.517  1.00  0.00           O  
ATOM   2295  C3'  U5    72      94.895  45.886  40.178  1.00  0.00           C  
ATOM   2296  H3'  U5    72      95.788  46.437  39.883  1.00  0.00           H  
ATOM   2297  C2'  U5    72      93.699  46.725  40.736  1.00  0.00           C  
ATOM   2298  H2'  U5    72      93.694  47.674  40.198  1.00  0.00           H  
ATOM   2299  O2'  U5    72      92.495  46.005  40.552  1.00  0.00           O  
ATOM   2300 HO2'  U5    72      92.644  45.217  40.025  1.00  0.00           H  
ATOM   2301  O3'  U5    72      94.604  45.010  39.078  1.00  0.00           O  
ATOM   2302  P     U    73      94.861  45.444  37.636  1.00  0.00           P  
ATOM   2303  OP1   U    73      94.386  44.362  36.737  1.00  0.00           O  
ATOM   2304  OP2   U    73      96.280  45.921  37.510  1.00  0.00           O  
ATOM   2305  O5'   U    73      93.764  46.581  37.621  1.00  0.00           O  
ATOM   2306  C5'   U    73      92.382  46.256  37.264  1.00  0.00           C  
ATOM   2307  H5'   U    73      92.004  45.487  37.937  1.00  0.00           H  
ATOM   2308 H5''   U    73      92.265  45.831  36.267  1.00  0.00           H  
ATOM   2309  C4'   U    73      91.496  47.534  37.271  1.00  0.00           C  
ATOM   2310  H4'   U    73      90.488  47.187  37.046  1.00  0.00           H  
ATOM   2311  O4'   U    73      91.458  48.216  38.525  1.00  0.00           O  
ATOM   2312  C1'   U    73      91.276  49.631  38.344  1.00  0.00           C  
ATOM   2313  H1'   U    73      90.308  49.924  38.750  1.00  0.00           H  
ATOM   2314  N1    U    73      92.293  50.415  39.083  1.00  0.00           N  
ATOM   2315  C6    U    73      93.632  50.082  38.998  1.00  0.00           C  
ATOM   2316  H6    U    73      93.828  49.071  38.675  1.00  0.00           H  
ATOM   2317  C5    U    73      94.642  50.834  39.455  1.00  0.00           C  
ATOM   2318  H5    U    73      95.648  50.442  39.444  1.00  0.00           H  
ATOM   2319  C4    U    73      94.395  52.118  39.960  1.00  0.00           C  
ATOM   2320  O4    U    73      95.196  52.905  40.424  1.00  0.00           O  
ATOM   2321  N3    U    73      93.060  52.500  39.883  1.00  0.00           N  
ATOM   2322  H3    U    73      92.901  53.367  40.376  1.00  0.00           H  
ATOM   2323  C2    U    73      91.993  51.751  39.477  1.00  0.00           C  
ATOM   2324  O2    U    73      90.816  52.164  39.554  1.00  0.00           O  
ATOM   2325  C3'   U    73      91.849  48.661  36.331  1.00  0.00           C  
ATOM   2326  H3'   U    73      92.926  48.768  36.454  1.00  0.00           H  
ATOM   2327  C2'   U    73      91.202  49.900  36.885  1.00  0.00           C  
ATOM   2328  H2'   U    73      91.857  50.699  36.537  1.00  0.00           H  
ATOM   2329  O2'   U    73      89.798  50.046  36.497  1.00  0.00           O  
ATOM   2330 HO2'   U    73      89.695  50.439  35.627  1.00  0.00           H  
ATOM   2331  O3'   U    73      91.503  48.331  34.981  1.00  0.00           O  
ATOM   2332  P     U    74      91.961  49.271  33.760  1.00  0.00           P  
ATOM   2333  OP1   U    74      92.136  48.494  32.501  1.00  0.00           O  
ATOM   2334  OP2   U    74      93.042  50.140  34.204  1.00  0.00           O  
ATOM   2335  O5'   U    74      90.666  50.222  33.640  1.00  0.00           O  
ATOM   2336  C5'   U    74      89.455  49.768  33.211  1.00  0.00           C  
ATOM   2337  H5'   U    74      89.131  49.032  33.947  1.00  0.00           H  
ATOM   2338 H5''   U    74      89.555  49.298  32.232  1.00  0.00           H  
ATOM   2339  C4'   U    74      88.420  50.921  33.180  1.00  0.00           C  
ATOM   2340  H4'   U    74      87.514  50.545  32.706  1.00  0.00           H  
ATOM   2341  O4'   U    74      88.055  51.442  34.455  1.00  0.00           O  
ATOM   2342  C1'   U    74      87.686  52.841  34.323  1.00  0.00           C  
ATOM   2343  H1'   U    74      86.598  52.868  34.249  1.00  0.00           H  
ATOM   2344  N1    U    74      88.103  53.583  35.503  1.00  0.00           N  
ATOM   2345  C6    U    74      87.232  54.312  36.335  1.00  0.00           C  
ATOM   2346  H6    U    74      86.173  54.122  36.234  1.00  0.00           H  
ATOM   2347  C5    U    74      87.674  55.048  37.395  1.00  0.00           C  
ATOM   2348  H5    U    74      87.085  55.501  38.178  1.00  0.00           H  
ATOM   2349  C4    U    74      89.126  55.219  37.522  1.00  0.00           C  
ATOM   2350  O4    U    74      89.613  56.005  38.347  1.00  0.00           O  
ATOM   2351  N3    U    74      89.867  54.356  36.881  1.00  0.00           N  
ATOM   2352  H3    U    74      90.864  54.474  36.987  1.00  0.00           H  
ATOM   2353  C2    U    74      89.492  53.719  35.739  1.00  0.00           C  
ATOM   2354  O2    U    74      90.393  53.215  35.039  1.00  0.00           O  
ATOM   2355  C3'   U    74      88.930  52.151  32.356  1.00  0.00           C  
ATOM   2356  H3'   U    74      90.007  52.267  32.472  1.00  0.00           H  
ATOM   2357  C2'   U    74      88.142  53.327  32.953  1.00  0.00           C  
ATOM   2358  H2'   U    74      88.862  54.144  33.016  1.00  0.00           H  
ATOM   2359  O2'   U    74      86.984  53.882  32.333  1.00  0.00           O  
ATOM   2360 HO2'   U    74      86.878  54.763  32.698  1.00  0.00           H  
ATOM   2361  O3'   U    74      88.599  52.073  30.942  1.00  0.00           O  
ATOM   2362  P     G    75      89.576  52.809  29.950  1.00  0.00           P  
ATOM   2363  OP1   G    75      88.787  52.755  28.679  1.00  0.00           O  
ATOM   2364  OP2   G    75      90.863  52.108  29.931  1.00  0.00           O  
ATOM   2365  O5'   G    75      89.758  54.279  30.491  1.00  0.00           O  
ATOM   2366  C5'   G    75      89.006  55.278  30.008  1.00  0.00           C  
ATOM   2367  H5'   G    75      87.983  55.312  30.384  1.00  0.00           H  
ATOM   2368 H5''   G    75      88.954  55.257  28.920  1.00  0.00           H  
ATOM   2369  C4'   G    75      89.715  56.558  30.256  1.00  0.00           C  
ATOM   2370  H4'   G    75      88.938  57.248  29.926  1.00  0.00           H  
ATOM   2371  O4'   G    75      89.797  56.838  31.667  1.00  0.00           O  
ATOM   2372  C1'   G    75      91.070  57.474  31.937  1.00  0.00           C  
ATOM   2373  H1'   G    75      91.010  58.461  32.397  1.00  0.00           H  
ATOM   2374  N9    G    75      91.951  56.583  32.687  1.00  0.00           N  
ATOM   2375  C8    G    75      91.751  55.286  33.013  1.00  0.00           C  
ATOM   2376  H8    G    75      90.926  54.728  32.597  1.00  0.00           H  
ATOM   2377  N7    G    75      92.782  54.751  33.664  1.00  0.00           N  
ATOM   2378  C5    G    75      93.609  55.847  33.913  1.00  0.00           C  
ATOM   2379  C6    G    75      94.942  55.964  34.519  1.00  0.00           C  
ATOM   2380  O6    G    75      95.553  55.109  35.159  1.00  0.00           O  
ATOM   2381  N1    G    75      95.498  57.192  34.392  1.00  0.00           N  
ATOM   2382  H1    G    75      96.360  57.328  34.900  1.00  0.00           H  
ATOM   2383  C2    G    75      94.867  58.259  33.800  1.00  0.00           C  
ATOM   2384  N2    G    75      95.515  59.384  33.837  1.00  0.00           N  
ATOM   2385  H21   G    75      95.041  60.165  33.405  1.00  0.00           H  
ATOM   2386  H22   G    75      96.409  59.490  34.295  1.00  0.00           H  
ATOM   2387  N3    G    75      93.656  58.207  33.205  1.00  0.00           N  
ATOM   2388  C4    G    75      93.108  56.995  33.306  1.00  0.00           C  
ATOM   2389  C3'   G    75      91.150  56.625  29.682  1.00  0.00           C  
ATOM   2390  H3'   G    75      91.671  55.674  29.791  1.00  0.00           H  
ATOM   2391  C2'   G    75      91.801  57.699  30.598  1.00  0.00           C  
ATOM   2392  H2'   G    75      92.869  57.507  30.493  1.00  0.00           H  
ATOM   2393  O2'   G    75      91.393  59.030  30.154  1.00  0.00           O  
ATOM   2394 HO2'   G    75      90.919  58.932  29.326  1.00  0.00           H  
ATOM   2395  O3'   G    75      91.078  57.130  28.357  1.00  0.00           O  
ATOM   2396  P     C    76      92.273  56.895  27.296  1.00  0.00           P  
ATOM   2397  OP1   C    76      91.882  57.677  26.123  1.00  0.00           O  
ATOM   2398  OP2   C    76      92.462  55.445  27.184  1.00  0.00           O  
ATOM   2399  O5'   C    76      93.585  57.558  27.907  1.00  0.00           O  
ATOM   2400  C5'   C    76      93.800  58.979  27.819  1.00  0.00           C  
ATOM   2401  H5'   C    76      92.998  59.468  28.373  1.00  0.00           H  
ATOM   2402 H5''   C    76      93.817  59.454  26.838  1.00  0.00           H  
ATOM   2403  C4'   C    76      95.076  59.252  28.639  1.00  0.00           C  
ATOM   2404  H4'   C    76      95.116  60.339  28.719  1.00  0.00           H  
ATOM   2405  O4'   C    76      95.122  58.762  29.946  1.00  0.00           O  
ATOM   2406  C1'   C    76      96.495  58.760  30.313  1.00  0.00           C  
ATOM   2407  H1'   C    76      96.698  59.490  31.097  1.00  0.00           H  
ATOM   2408  N1    C    76      96.844  57.480  30.977  1.00  0.00           N  
ATOM   2409  C6    C    76      96.057  56.397  30.888  1.00  0.00           C  
ATOM   2410  H6    C    76      95.177  56.533  30.277  1.00  0.00           H  
ATOM   2411  C5    C    76      96.420  55.211  31.500  1.00  0.00           C  
ATOM   2412  H5    C    76      95.718  54.404  31.346  1.00  0.00           H  
ATOM   2413  C4    C    76      97.529  55.234  32.370  1.00  0.00           C  
ATOM   2414  N4    C    76      97.895  54.199  33.056  1.00  0.00           N  
ATOM   2415  H41   C    76      98.853  54.231  33.373  1.00  0.00           H  
ATOM   2416  H42   C    76      97.315  53.373  33.091  1.00  0.00           H  
ATOM   2417  N3    C    76      98.343  56.260  32.424  1.00  0.00           N  
ATOM   2418  C2    C    76      98.060  57.405  31.729  1.00  0.00           C  
ATOM   2419  O2    C    76      98.753  58.379  31.865  1.00  0.00           O  
ATOM   2420  C3'   C    76      96.321  58.620  27.952  1.00  0.00           C  
ATOM   2421  H3'   C    76      96.197  57.537  27.943  1.00  0.00           H  
ATOM   2422  C2'   C    76      97.303  58.890  29.100  1.00  0.00           C  
ATOM   2423  H2'   C    76      98.163  58.222  29.122  1.00  0.00           H  
ATOM   2424  O2'   C    76      97.737  60.187  29.129  1.00  0.00           O  
ATOM   2425 HO2'   C    76      98.365  60.381  28.429  1.00  0.00           H  
ATOM   2426  O3'   C    76      96.622  59.235  26.732  1.00  0.00           O  
ATOM   2427  P     G    77      97.532  58.418  25.743  1.00  0.00           P  
ATOM   2428  OP1   G    77      97.721  59.441  24.677  1.00  0.00           O  
ATOM   2429  OP2   G    77      96.856  57.137  25.449  1.00  0.00           O  
ATOM   2430  O5'   G    77      98.953  58.273  26.468  1.00  0.00           O  
ATOM   2431  C5'   G    77      99.968  59.282  26.607  1.00  0.00           C  
ATOM   2432  H5'   G    77      99.537  60.252  26.857  1.00  0.00           H  
ATOM   2433 H5''   G    77     100.511  59.400  25.670  1.00  0.00           H  
ATOM   2434  C4'   G    77     101.067  59.045  27.557  1.00  0.00           C  
ATOM   2435  H4'   G    77     101.755  59.880  27.422  1.00  0.00           H  
ATOM   2436  O4'   G    77     100.774  58.586  28.918  1.00  0.00           O  
ATOM   2437  C1'   G    77     101.788  57.718  29.381  1.00  0.00           C  
ATOM   2438  H1'   G    77     102.139  58.014  30.370  1.00  0.00           H  
ATOM   2439  N9    G    77     101.185  56.356  29.728  1.00  0.00           N  
ATOM   2440  C8    G    77      99.921  55.791  29.520  1.00  0.00           C  
ATOM   2441  H8    G    77      99.114  56.385  29.117  1.00  0.00           H  
ATOM   2442  N7    G    77      99.745  54.560  29.829  1.00  0.00           N  
ATOM   2443  C5    G    77     101.040  54.200  30.219  1.00  0.00           C  
ATOM   2444  C6    G    77     101.582  52.904  30.617  1.00  0.00           C  
ATOM   2445  O6    G    77     100.985  51.810  30.652  1.00  0.00           O  
ATOM   2446  N1    G    77     102.932  52.956  31.007  1.00  0.00           N  
ATOM   2447  H1    G    77     103.188  52.152  31.562  1.00  0.00           H  
ATOM   2448  C2    G    77     103.620  54.140  31.012  1.00  0.00           C  
ATOM   2449  N2    G    77     104.928  54.058  31.364  1.00  0.00           N  
ATOM   2450  H21   G    77     105.280  53.134  31.567  1.00  0.00           H  
ATOM   2451  H22   G    77     105.527  54.867  31.450  1.00  0.00           H  
ATOM   2452  N3    G    77     103.120  55.291  30.590  1.00  0.00           N  
ATOM   2453  C4    G    77     101.861  55.307  30.244  1.00  0.00           C  
ATOM   2454  C3'   G    77     101.892  57.861  27.035  1.00  0.00           C  
ATOM   2455  H3'   G    77     101.215  57.012  26.941  1.00  0.00           H  
ATOM   2456  C2'   G    77     102.828  57.595  28.301  1.00  0.00           C  
ATOM   2457  H2'   G    77     103.392  56.663  28.337  1.00  0.00           H  
ATOM   2458  O2'   G    77     103.813  58.618  28.483  1.00  0.00           O  
ATOM   2459 HO2'   G    77     104.178  58.661  29.370  1.00  0.00           H  
ATOM   2460  O3'   G    77     102.711  58.208  25.871  1.00  0.00           O  
ATOM   2461  P     G    78     103.108  57.133  24.773  1.00  0.00           P  
ATOM   2462  OP1   G    78     103.549  57.893  23.598  1.00  0.00           O  
ATOM   2463  OP2   G    78     102.088  56.067  24.748  1.00  0.00           O  
ATOM   2464  O5'   G    78     104.420  56.437  25.269  1.00  0.00           O  
ATOM   2465  C5'   G    78     105.590  57.234  25.578  1.00  0.00           C  
ATOM   2466  H5'   G    78     105.314  58.212  25.972  1.00  0.00           H  
ATOM   2467 H5''   G    78     106.059  57.385  24.606  1.00  0.00           H  
ATOM   2468  C4'   G    78     106.486  56.394  26.518  1.00  0.00           C  
ATOM   2469  H4'   G    78     107.353  56.933  26.897  1.00  0.00           H  
ATOM   2470  O4'   G    78     105.880  55.986  27.717  1.00  0.00           O  
ATOM   2471  C1'   G    78     106.379  54.700  27.995  1.00  0.00           C  
ATOM   2472  H1'   G    78     106.724  54.666  29.029  1.00  0.00           H  
ATOM   2473  N9    G    78     105.313  53.726  27.949  1.00  0.00           N  
ATOM   2474  C8    G    78     104.047  53.781  27.341  1.00  0.00           C  
ATOM   2475  H8    G    78     103.623  54.684  26.928  1.00  0.00           H  
ATOM   2476  N7    G    78     103.307  52.652  27.563  1.00  0.00           N  
ATOM   2477  C5    G    78     104.166  51.855  28.279  1.00  0.00           C  
ATOM   2478  C6    G    78     103.958  50.542  28.791  1.00  0.00           C  
ATOM   2479  O6    G    78     102.982  49.834  28.685  1.00  0.00           O  
ATOM   2480  N1    G    78     105.120  50.066  29.384  1.00  0.00           N  
ATOM   2481  H1    G    78     105.183  49.198  29.897  1.00  0.00           H  
ATOM   2482  C2    G    78     106.243  50.809  29.534  1.00  0.00           C  
ATOM   2483  N2    G    78     107.244  50.133  30.130  1.00  0.00           N  
ATOM   2484  H21   G    78     108.078  50.668  30.327  1.00  0.00           H  
ATOM   2485  H22   G    78     107.034  49.265  30.602  1.00  0.00           H  
ATOM   2486  N3    G    78     106.477  51.965  29.041  1.00  0.00           N  
ATOM   2487  C4    G    78     105.353  52.500  28.502  1.00  0.00           C  
ATOM   2488  C3'   G    78     107.040  55.158  25.796  1.00  0.00           C  
ATOM   2489  H3'   G    78     106.165  54.735  25.303  1.00  0.00           H  
ATOM   2490  C2'   G    78     107.470  54.317  26.997  1.00  0.00           C  
ATOM   2491  H2'   G    78     107.471  53.255  26.753  1.00  0.00           H  
ATOM   2492  O2'   G    78     108.755  54.637  27.582  1.00  0.00           O  
ATOM   2493 HO2'   G    78     109.415  54.839  26.914  1.00  0.00           H  
ATOM   2494  O3'   G    78     108.088  55.574  24.878  1.00  0.00           O  
ATOM   2495  P     U    79     108.242  54.760  23.494  1.00  0.00           P  
ATOM   2496  OP1   U    79     109.483  55.122  22.856  1.00  0.00           O  
ATOM   2497  OP2   U    79     106.999  54.725  22.775  1.00  0.00           O  
ATOM   2498  O5'   U    79     108.461  53.270  24.136  1.00  0.00           O  
ATOM   2499  C5'   U    79     109.712  52.959  24.703  1.00  0.00           C  
ATOM   2500  H5'   U    79     109.802  53.550  25.615  1.00  0.00           H  
ATOM   2501 H5''   U    79     110.582  53.189  24.088  1.00  0.00           H  
ATOM   2502  C4'   U    79     109.675  51.475  25.048  1.00  0.00           C  
ATOM   2503  H4'   U    79     110.731  51.269  25.223  1.00  0.00           H  
ATOM   2504  O4'   U    79     108.864  51.244  26.263  1.00  0.00           O  
ATOM   2505  C1'   U    79     108.397  49.871  26.269  1.00  0.00           C  
ATOM   2506  H1'   U    79     108.769  49.395  27.176  1.00  0.00           H  
ATOM   2507  N1    U    79     106.909  49.601  26.339  1.00  0.00           N  
ATOM   2508  C6    U    79     106.017  50.557  25.925  1.00  0.00           C  
ATOM   2509  H6    U    79     106.425  51.464  25.504  1.00  0.00           H  
ATOM   2510  C5    U    79     104.673  50.258  25.840  1.00  0.00           C  
ATOM   2511  H5    U    79     104.001  51.042  25.520  1.00  0.00           H  
ATOM   2512  C4    U    79     104.213  48.967  26.229  1.00  0.00           C  
ATOM   2513  O4    U    79     103.096  48.515  26.185  1.00  0.00           O  
ATOM   2514  N3    U    79     105.133  48.131  26.680  1.00  0.00           N  
ATOM   2515  H3    U    79     104.732  47.265  27.010  1.00  0.00           H  
ATOM   2516  C2    U    79     106.488  48.339  26.839  1.00  0.00           C  
ATOM   2517  O2    U    79     107.263  47.465  27.274  1.00  0.00           O  
ATOM   2518  C3'   U    79     109.178  50.487  23.991  1.00  0.00           C  
ATOM   2519  H3'   U    79     108.219  50.777  23.562  1.00  0.00           H  
ATOM   2520  C2'   U    79     109.012  49.311  25.009  1.00  0.00           C  
ATOM   2521  H2'   U    79     108.353  48.490  24.725  1.00  0.00           H  
ATOM   2522  O2'   U    79     110.283  48.857  25.369  1.00  0.00           O  
ATOM   2523 HO2'   U    79     110.741  48.528  24.592  1.00  0.00           H  
ATOM   2524  O3'   U    79     110.060  50.064  22.966  1.00  0.00           O  
ATOM   2525  P     G    80     109.480  49.295  21.682  1.00  0.00           P  
ATOM   2526  OP1   G    80     110.485  49.297  20.665  1.00  0.00           O  
ATOM   2527  OP2   G    80     108.083  49.755  21.378  1.00  0.00           O  
ATOM   2528  O5'   G    80     109.309  47.847  22.270  1.00  0.00           O  
ATOM   2529  C5'   G    80     110.470  47.058  22.579  1.00  0.00           C  
ATOM   2530  H5'   G    80     111.005  47.568  23.380  1.00  0.00           H  
ATOM   2531 H5''   G    80     111.120  46.901  21.718  1.00  0.00           H  
ATOM   2532  C4'   G    80     110.177  45.645  23.112  1.00  0.00           C  
ATOM   2533  H4'   G    80     111.145  45.157  23.220  1.00  0.00           H  
ATOM   2534  O4'   G    80     109.348  45.536  24.248  1.00  0.00           O  
ATOM   2535  C1'   G    80     108.514  44.340  24.276  1.00  0.00           C  
ATOM   2536  H1'   G    80     108.699  43.856  25.235  1.00  0.00           H  
ATOM   2537  N9    G    80     107.090  44.848  24.229  1.00  0.00           N  
ATOM   2538  C8    G    80     106.648  46.164  24.125  1.00  0.00           C  
ATOM   2539  H8    G    80     107.340  46.991  24.062  1.00  0.00           H  
ATOM   2540  N7    G    80     105.367  46.226  23.976  1.00  0.00           N  
ATOM   2541  C5    G    80     104.896  44.905  24.231  1.00  0.00           C  
ATOM   2542  C6    G    80     103.589  44.283  24.354  1.00  0.00           C  
ATOM   2543  O6    G    80     102.493  44.833  24.199  1.00  0.00           O  
ATOM   2544  N1    G    80     103.616  42.910  24.580  1.00  0.00           N  
ATOM   2545  H1    G    80     102.727  42.523  24.865  1.00  0.00           H  
ATOM   2546  C2    G    80     104.768  42.229  24.757  1.00  0.00           C  
ATOM   2547  N2    G    80     104.642  41.054  25.320  1.00  0.00           N  
ATOM   2548  H21   G    80     103.740  40.645  25.516  1.00  0.00           H  
ATOM   2549  H22   G    80     105.504  40.624  25.623  1.00  0.00           H  
ATOM   2550  N3    G    80     106.022  42.745  24.729  1.00  0.00           N  
ATOM   2551  C4    G    80     105.974  44.093  24.454  1.00  0.00           C  
ATOM   2552  C3'   G    80     109.351  44.817  22.169  1.00  0.00           C  
ATOM   2553  H3'   G    80     108.477  45.379  21.842  1.00  0.00           H  
ATOM   2554  C2'   G    80     108.893  43.626  23.012  1.00  0.00           C  
ATOM   2555  H2'   G    80     108.020  43.168  22.547  1.00  0.00           H  
ATOM   2556  O2'   G    80     109.892  42.661  23.330  1.00  0.00           O  
ATOM   2557 HO2'   G    80     109.472  42.070  23.959  1.00  0.00           H  
ATOM   2558  O3'   G    80     110.203  44.547  21.131  1.00  0.00           O  
ATOM   2559  P     U    81     109.684  44.537  19.640  1.00  0.00           P  
ATOM   2560  OP1   U    81     110.764  44.277  18.695  1.00  0.00           O  
ATOM   2561  OP2   U    81     108.756  45.657  19.459  1.00  0.00           O  
ATOM   2562  O5'   U    81     108.754  43.183  19.623  1.00  0.00           O  
ATOM   2563  C5'   U    81     109.293  41.923  19.926  1.00  0.00           C  
ATOM   2564  H5'   U    81     110.015  41.941  20.742  1.00  0.00           H  
ATOM   2565 H5''   U    81     109.895  41.568  19.091  1.00  0.00           H  
ATOM   2566  C4'   U    81     108.254  40.816  20.139  1.00  0.00           C  
ATOM   2567  H4'   U    81     108.772  39.887  20.376  1.00  0.00           H  
ATOM   2568  O4'   U    81     107.415  41.117  21.255  1.00  0.00           O  
ATOM   2569  C1'   U    81     106.077  40.550  21.123  1.00  0.00           C  
ATOM   2570  H1'   U    81     105.806  39.870  21.931  1.00  0.00           H  
ATOM   2571  N1    U    81     105.101  41.650  21.046  1.00  0.00           N  
ATOM   2572  C6    U    81     105.450  42.943  20.751  1.00  0.00           C  
ATOM   2573  H6    U    81     106.481  43.100  20.472  1.00  0.00           H  
ATOM   2574  C5    U    81     104.472  43.911  20.592  1.00  0.00           C  
ATOM   2575  H5    U    81     104.813  44.868  20.228  1.00  0.00           H  
ATOM   2576  C4    U    81     103.113  43.659  20.953  1.00  0.00           C  
ATOM   2577  O4    U    81     102.254  44.486  20.752  1.00  0.00           O  
ATOM   2578  N3    U    81     102.901  42.430  21.486  1.00  0.00           N  
ATOM   2579  H3    U    81     101.950  42.263  21.783  1.00  0.00           H  
ATOM   2580  C2    U    81     103.739  41.317  21.336  1.00  0.00           C  
ATOM   2581  O2    U    81     103.292  40.171  21.393  1.00  0.00           O  
ATOM   2582  C3'   U    81     107.273  40.601  18.988  1.00  0.00           C  
ATOM   2583  H3'   U    81     106.881  41.590  18.749  1.00  0.00           H  
ATOM   2584  C2'   U    81     106.175  39.815  19.712  1.00  0.00           C  
ATOM   2585  H2'   U    81     105.237  39.868  19.161  1.00  0.00           H  
ATOM   2586  O2'   U    81     106.505  38.452  19.919  1.00  0.00           O  
ATOM   2587 HO2'   U    81     105.672  37.997  20.063  1.00  0.00           H  
ATOM   2588  O3'   U    81     107.661  39.850  17.825  1.00  0.00           O  
ATOM   2589  P     A    82     106.934  40.021  16.353  1.00  0.00           P  
ATOM   2590  OP1   A    82     107.784  39.328  15.306  1.00  0.00           O  
ATOM   2591  OP2   A    82     106.558  41.404  16.109  1.00  0.00           O  
ATOM   2592  O5'   A    82     105.555  39.233  16.581  1.00  0.00           O  
ATOM   2593  C5'   A    82     105.470  37.861  16.616  1.00  0.00           C  
ATOM   2594  H5'   A    82     106.105  37.419  17.384  1.00  0.00           H  
ATOM   2595 H5''   A    82     105.722  37.408  15.658  1.00  0.00           H  
ATOM   2596  C4'   A    82     104.043  37.460  16.889  1.00  0.00           C  
ATOM   2597  H4'   A    82     104.018  36.380  17.032  1.00  0.00           H  
ATOM   2598  O4'   A    82     103.594  38.005  18.118  1.00  0.00           O  
ATOM   2599  C1'   A    82     102.181  38.217  18.043  1.00  0.00           C  
ATOM   2600  H1'   A    82     101.518  37.734  18.761  1.00  0.00           H  
ATOM   2601  N9    A    82     101.998  39.688  18.214  1.00  0.00           N  
ATOM   2602  C8    A    82     102.954  40.676  18.229  1.00  0.00           C  
ATOM   2603  H8    A    82     103.989  40.554  17.946  1.00  0.00           H  
ATOM   2604  N7    A    82     102.488  41.827  18.583  1.00  0.00           N  
ATOM   2605  C5    A    82     101.136  41.599  18.858  1.00  0.00           C  
ATOM   2606  C6    A    82      99.985  42.380  19.216  1.00  0.00           C  
ATOM   2607  N6    A    82     100.021  43.665  19.391  1.00  0.00           N  
ATOM   2608  H61   A    82      99.206  44.195  19.666  1.00  0.00           H  
ATOM   2609  H62   A    82     100.909  44.076  19.641  1.00  0.00           H  
ATOM   2610  N1    A    82      98.763  41.903  19.342  1.00  0.00           N  
ATOM   2611  C2    A    82      98.592  40.632  19.048  1.00  0.00           C  
ATOM   2612  H2    A    82      97.548  40.370  18.959  1.00  0.00           H  
ATOM   2613  N3    A    82      99.526  39.745  18.641  1.00  0.00           N  
ATOM   2614  C4    A    82     100.820  40.332  18.560  1.00  0.00           C  
ATOM   2615  C3'   A    82     103.111  37.970  15.844  1.00  0.00           C  
ATOM   2616  H3'   A    82     103.265  39.049  15.846  1.00  0.00           H  
ATOM   2617  C2'   A    82     101.737  37.881  16.567  1.00  0.00           C  
ATOM   2618  H2'   A    82     100.976  38.568  16.196  1.00  0.00           H  
ATOM   2619  O2'   A    82     101.200  36.552  16.565  1.00  0.00           O  
ATOM   2620 HO2'   A    82     100.292  36.547  16.874  1.00  0.00           H  
ATOM   2621  O3'   A    82     103.172  37.320  14.506  1.00  0.00           O  
ATOM   2622  P     A    83     102.630  38.077  13.216  1.00  0.00           P  
ATOM   2623  OP1   A    83     103.014  37.358  11.990  1.00  0.00           O  
ATOM   2624  OP2   A    83     103.112  39.428  13.333  1.00  0.00           O  
ATOM   2625  O5'   A    83     100.986  38.179  13.249  1.00  0.00           O  
ATOM   2626  C5'   A    83     100.155  37.015  13.083  1.00  0.00           C  
ATOM   2627  H5'   A    83     100.449  36.166  13.700  1.00  0.00           H  
ATOM   2628 H5''   A    83     100.198  36.675  12.049  1.00  0.00           H  
ATOM   2629  C4'   A    83      98.682  37.286  13.534  1.00  0.00           C  
ATOM   2630  H4'   A    83      98.031  36.430  13.707  1.00  0.00           H  
ATOM   2631  O4'   A    83      98.854  37.779  14.842  1.00  0.00           O  
ATOM   2632  C1'   A    83      97.901  38.805  15.069  1.00  0.00           C  
ATOM   2633  H1'   A    83      97.236  38.568  15.899  1.00  0.00           H  
ATOM   2634  N9    A    83      98.491  40.146  15.277  1.00  0.00           N  
ATOM   2635  C8    A    83      99.761  40.627  14.981  1.00  0.00           C  
ATOM   2636  H8    A    83     100.519  39.998  14.538  1.00  0.00           H  
ATOM   2637  N7    A    83      99.925  41.852  15.369  1.00  0.00           N  
ATOM   2638  C5    A    83      98.679  42.235  15.824  1.00  0.00           C  
ATOM   2639  C6    A    83      98.193  43.406  16.383  1.00  0.00           C  
ATOM   2640  N6    A    83      98.843  44.526  16.564  1.00  0.00           N  
ATOM   2641  H61   A    83      98.382  45.375  16.858  1.00  0.00           H  
ATOM   2642  H62   A    83      99.795  44.498  16.228  1.00  0.00           H  
ATOM   2643  N1    A    83      96.940  43.519  16.765  1.00  0.00           N  
ATOM   2644  C2    A    83      96.118  42.410  16.697  1.00  0.00           C  
ATOM   2645  H2    A    83      95.102  42.605  17.008  1.00  0.00           H  
ATOM   2646  N3    A    83      96.563  41.209  16.296  1.00  0.00           N  
ATOM   2647  C4    A    83      97.855  41.201  15.821  1.00  0.00           C  
ATOM   2648  C3'   A    83      97.974  38.446  12.752  1.00  0.00           C  
ATOM   2649  H3'   A    83      98.683  39.240  12.518  1.00  0.00           H  
ATOM   2650  C2'   A    83      96.981  38.874  13.874  1.00  0.00           C  
ATOM   2651  H2'   A    83      96.566  39.879  13.788  1.00  0.00           H  
ATOM   2652  O2'   A    83      95.940  37.890  14.100  1.00  0.00           O  
ATOM   2653 HO2'   A    83      95.132  38.142  13.649  1.00  0.00           H  
ATOM   2654  O3'   A    83      97.379  37.961  11.521  1.00  0.00           O  
ATOM   2655  P     G    84      96.653  39.008  10.551  1.00  0.00           P  
ATOM   2656  OP1   G    84      96.066  38.256   9.365  1.00  0.00           O  
ATOM   2657  OP2   G    84      97.578  40.077  10.225  1.00  0.00           O  
ATOM   2658  O5'   G    84      95.408  39.526  11.372  1.00  0.00           O  
ATOM   2659  C5'   G    84      94.263  38.770  11.530  1.00  0.00           C  
ATOM   2660  H5'   G    84      94.540  37.804  11.951  1.00  0.00           H  
ATOM   2661 H5''   G    84      93.935  38.536  10.518  1.00  0.00           H  
ATOM   2662  C4'   G    84      93.177  39.530  12.292  1.00  0.00           C  
ATOM   2663  H4'   G    84      92.393  38.888  12.695  1.00  0.00           H  
ATOM   2664  O4'   G    84      93.834  40.166  13.388  1.00  0.00           O  
ATOM   2665  C1'   G    84      93.448  41.566  13.565  1.00  0.00           C  
ATOM   2666  H1'   G    84      93.230  41.567  14.633  1.00  0.00           H  
ATOM   2667  N9    G    84      94.562  42.541  13.387  1.00  0.00           N  
ATOM   2668  C8    G    84      95.824  42.401  12.913  1.00  0.00           C  
ATOM   2669  H8    G    84      96.275  41.531  12.460  1.00  0.00           H  
ATOM   2670  N7    G    84      96.606  43.458  13.150  1.00  0.00           N  
ATOM   2671  C5    G    84      95.769  44.410  13.748  1.00  0.00           C  
ATOM   2672  C6    G    84      95.982  45.818  14.138  1.00  0.00           C  
ATOM   2673  O6    G    84      97.002  46.455  13.998  1.00  0.00           O  
ATOM   2674  N1    G    84      94.830  46.493  14.471  1.00  0.00           N  
ATOM   2675  H1    G    84      94.948  47.476  14.670  1.00  0.00           H  
ATOM   2676  C2    G    84      93.582  45.914  14.410  1.00  0.00           C  
ATOM   2677  N2    G    84      92.584  46.688  14.437  1.00  0.00           N  
ATOM   2678  H21   G    84      92.772  47.674  14.552  1.00  0.00           H  
ATOM   2679  H22   G    84      91.639  46.392  14.242  1.00  0.00           H  
ATOM   2680  N3    G    84      93.338  44.641  14.119  1.00  0.00           N  
ATOM   2681  C4    G    84      94.479  43.862  13.812  1.00  0.00           C  
ATOM   2682  C3'   G    84      92.707  40.716  11.522  1.00  0.00           C  
ATOM   2683  H3'   G    84      93.602  41.150  11.078  1.00  0.00           H  
ATOM   2684  C2'   G    84      92.220  41.636  12.682  1.00  0.00           C  
ATOM   2685  H2'   G    84      92.156  42.661  12.318  1.00  0.00           H  
ATOM   2686  O2'   G    84      90.999  41.062  13.285  1.00  0.00           O  
ATOM   2687 HO2'   G    84      90.638  41.789  13.798  1.00  0.00           H  
ATOM   2688  O3'   G    84      91.720  40.210  10.593  1.00  0.00           O  
ATOM   2689  P     U    85      91.349  41.026   9.342  1.00  0.00           P  
ATOM   2690  OP1   U    85      90.486  40.255   8.441  1.00  0.00           O  
ATOM   2691  OP2   U    85      92.676  41.234   8.790  1.00  0.00           O  
ATOM   2692  O5'   U    85      90.778  42.486   9.668  1.00  0.00           O  
ATOM   2693  C5'   U    85      89.627  42.650  10.503  1.00  0.00           C  
ATOM   2694  H5'   U    85      89.771  42.094  11.429  1.00  0.00           H  
ATOM   2695 H5''   U    85      88.779  42.228   9.965  1.00  0.00           H  
ATOM   2696  C4'   U    85      89.253  44.163  10.829  1.00  0.00           C  
ATOM   2697  H4'   U    85      88.433  44.091  11.543  1.00  0.00           H  
ATOM   2698  O4'   U    85      90.322  44.836  11.479  1.00  0.00           O  
ATOM   2699  C1'   U    85      90.489  46.088  10.872  1.00  0.00           C  
ATOM   2700  H1'   U    85      89.774  46.805  11.276  1.00  0.00           H  
ATOM   2701  N1    U    85      91.902  46.647  11.067  1.00  0.00           N  
ATOM   2702  C6    U    85      92.991  45.833  10.982  1.00  0.00           C  
ATOM   2703  H6    U    85      92.893  44.774  10.795  1.00  0.00           H  
ATOM   2704  C5    U    85      94.263  46.358  11.049  1.00  0.00           C  
ATOM   2705  H5    U    85      95.082  45.655  11.000  1.00  0.00           H  
ATOM   2706  C4    U    85      94.457  47.741  11.301  1.00  0.00           C  
ATOM   2707  O4    U    85      95.452  48.315  11.708  1.00  0.00           O  
ATOM   2708  N3    U    85      93.370  48.560  11.163  1.00  0.00           N  
ATOM   2709  H3    U    85      93.447  49.558  11.292  1.00  0.00           H  
ATOM   2710  C2    U    85      92.070  48.042  11.162  1.00  0.00           C  
ATOM   2711  O2    U    85      91.139  48.881  11.162  1.00  0.00           O  
ATOM   2712  C3'   U    85      88.822  45.109   9.638  1.00  0.00           C  
ATOM   2713  H3'   U    85      88.527  44.536   8.759  1.00  0.00           H  
ATOM   2714  C2'   U    85      90.099  45.903   9.433  1.00  0.00           C  
ATOM   2715  H2'   U    85      90.864  45.316   8.925  1.00  0.00           H  
ATOM   2716  O2'   U    85      89.955  47.176   8.681  1.00  0.00           O  
ATOM   2717 HO2'   U    85      89.182  47.584   9.078  1.00  0.00           H  
ATOM   2718  O3'   U    85      87.788  46.005  10.042  1.00  0.00           O  
ATOM   2719  P     G    86      86.353  45.517  10.578  1.00  0.00           P  
ATOM   2720  OP1   G    86      86.258  45.919  12.019  1.00  0.00           O  
ATOM   2721  OP2   G    86      86.044  44.163  10.052  1.00  0.00           O  
ATOM   2722  O5'   G    86      85.507  46.531   9.817  1.00  0.00           O  
ATOM   2723  C5'   G    86      84.140  46.747  10.185  1.00  0.00           C  
ATOM   2724  H5'   G    86      83.927  46.928  11.239  1.00  0.00           H  
ATOM   2725 H5''   G    86      83.577  45.883   9.832  1.00  0.00           H  
ATOM   2726  C4'   G    86      83.453  47.956   9.432  1.00  0.00           C  
ATOM   2727  H4'   G    86      82.409  48.018   9.740  1.00  0.00           H  
ATOM   2728  O4'   G    86      84.047  49.130   9.806  1.00  0.00           O  
ATOM   2729  C1'   G    86      84.614  49.900   8.701  1.00  0.00           C  
ATOM   2730  H1'   G    86      84.323  50.935   8.881  1.00  0.00           H  
ATOM   2731  N9    G    86      86.072  49.840   8.735  1.00  0.00           N  
ATOM   2732  C8    G    86      86.905  49.364   9.744  1.00  0.00           C  
ATOM   2733  H8    G    86      86.652  48.756  10.600  1.00  0.00           H  
ATOM   2734  N7    G    86      88.190  49.529   9.536  1.00  0.00           N  
ATOM   2735  C5    G    86      88.198  50.198   8.313  1.00  0.00           C  
ATOM   2736  C6    G    86      89.250  50.798   7.607  1.00  0.00           C  
ATOM   2737  O6    G    86      90.429  50.829   7.971  1.00  0.00           O  
ATOM   2738  N1    G    86      88.896  51.319   6.402  1.00  0.00           N  
ATOM   2739  H1    G    86      89.665  51.800   5.958  1.00  0.00           H  
ATOM   2740  C2    G    86      87.603  51.354   5.907  1.00  0.00           C  
ATOM   2741  N2    G    86      87.498  51.986   4.784  1.00  0.00           N  
ATOM   2742  H21   G    86      86.610  52.285   4.407  1.00  0.00           H  
ATOM   2743  H22   G    86      88.318  52.487   4.476  1.00  0.00           H  
ATOM   2744  N3    G    86      86.521  50.974   6.603  1.00  0.00           N  
ATOM   2745  C4    G    86      86.903  50.407   7.769  1.00  0.00           C  
ATOM   2746  C3'   G    86      83.604  47.845   7.928  1.00  0.00           C  
ATOM   2747  H3'   G    86      84.536  47.334   7.686  1.00  0.00           H  
ATOM   2748  C2'   G    86      83.813  49.272   7.526  1.00  0.00           C  
ATOM   2749  H2'   G    86      84.421  49.325   6.623  1.00  0.00           H  
ATOM   2750  O2'   G    86      82.450  49.831   7.443  1.00  0.00           O  
ATOM   2751 HO2'   G    86      81.865  49.278   6.920  1.00  0.00           H  
ATOM   2752  O3'   G    86      82.518  47.302   7.204  1.00  0.00           O  
ATOM   2753  P     C    87      82.695  46.307   5.992  1.00  0.00           P  
ATOM   2754  OP1   C    87      81.297  45.884   5.622  1.00  0.00           O  
ATOM   2755  OP2   C    87      83.675  45.316   6.440  1.00  0.00           O  
ATOM   2756  O5'   C    87      83.329  47.108   4.773  1.00  0.00           O  
ATOM   2757  C5'   C    87      82.489  47.720   3.791  1.00  0.00           C  
ATOM   2758  H5'   C    87      81.781  48.426   4.224  1.00  0.00           H  
ATOM   2759 H5''   C    87      81.962  46.931   3.254  1.00  0.00           H  
ATOM   2760  C4'   C    87      83.418  48.504   2.932  1.00  0.00           C  
ATOM   2761  H4'   C    87      82.800  49.089   2.252  1.00  0.00           H  
ATOM   2762  O4'   C    87      84.275  49.378   3.685  1.00  0.00           O  
ATOM   2763  C1'   C    87      85.588  49.374   3.079  1.00  0.00           C  
ATOM   2764  H1'   C    87      85.911  50.399   2.897  1.00  0.00           H  
ATOM   2765  N1    C    87      86.742  48.845   3.832  1.00  0.00           N  
ATOM   2766  C6    C    87      86.713  48.083   5.016  1.00  0.00           C  
ATOM   2767  H6    C    87      85.741  47.877   5.439  1.00  0.00           H  
ATOM   2768  C5    C    87      87.850  47.724   5.671  1.00  0.00           C  
ATOM   2769  H5    C    87      87.771  47.073   6.529  1.00  0.00           H  
ATOM   2770  C4    C    87      89.082  48.206   5.125  1.00  0.00           C  
ATOM   2771  N4    C    87      90.193  47.993   5.837  1.00  0.00           N  
ATOM   2772  H41   C    87      91.097  48.121   5.405  1.00  0.00           H  
ATOM   2773  H42   C    87      90.076  47.304   6.566  1.00  0.00           H  
ATOM   2774  N3    C    87      89.253  48.946   4.017  1.00  0.00           N  
ATOM   2775  C2    C    87      88.019  49.198   3.334  1.00  0.00           C  
ATOM   2776  O2    C    87      88.137  49.738   2.209  1.00  0.00           O  
ATOM   2777  C3'   C    87      84.374  47.612   2.118  1.00  0.00           C  
ATOM   2778  H3'   C    87      84.766  46.808   2.741  1.00  0.00           H  
ATOM   2779  C2'   C    87      85.482  48.518   1.839  1.00  0.00           C  
ATOM   2780  H2'   C    87      86.401  47.999   1.566  1.00  0.00           H  
ATOM   2781  O2'   C    87      85.304  49.376   0.697  1.00  0.00           O  
ATOM   2782 HO2'   C    87      84.478  49.118   0.281  1.00  0.00           H  
ATOM   2783  O3'   C    87      83.834  47.048   0.980  1.00  0.00           O  
ATOM   2784  P     A    88      84.253  45.678   0.329  1.00  0.00           P  
ATOM   2785  OP1   A    88      83.741  45.847  -1.044  1.00  0.00           O  
ATOM   2786  OP2   A    88      83.729  44.607   1.186  1.00  0.00           O  
ATOM   2787  O5'   A    88      85.880  45.670   0.274  1.00  0.00           O  
ATOM   2788  C5'   A    88      86.679  46.277  -0.747  1.00  0.00           C  
ATOM   2789  H5'   A    88      86.532  47.357  -0.749  1.00  0.00           H  
ATOM   2790 H5''   A    88      86.468  45.812  -1.710  1.00  0.00           H  
ATOM   2791  C4'   A    88      88.228  46.091  -0.605  1.00  0.00           C  
ATOM   2792  H4'   A    88      88.588  46.578  -1.511  1.00  0.00           H  
ATOM   2793  O4'   A    88      88.729  46.672   0.580  1.00  0.00           O  
ATOM   2794  C1'   A    88      89.749  45.906   1.212  1.00  0.00           C  
ATOM   2795  H1'   A    88      90.610  46.573   1.266  1.00  0.00           H  
ATOM   2796  N9    A    88      89.432  45.365   2.528  1.00  0.00           N  
ATOM   2797  C8    A    88      88.308  44.664   3.014  1.00  0.00           C  
ATOM   2798  H8    A    88      87.416  44.560   2.414  1.00  0.00           H  
ATOM   2799  N7    A    88      88.305  44.385   4.291  1.00  0.00           N  
ATOM   2800  C5    A    88      89.621  44.621   4.653  1.00  0.00           C  
ATOM   2801  C6    A    88      90.470  44.332   5.745  1.00  0.00           C  
ATOM   2802  N6    A    88      90.184  43.747   6.924  1.00  0.00           N  
ATOM   2803  H61   A    88      90.830  43.632   7.692  1.00  0.00           H  
ATOM   2804  H62   A    88      89.309  43.248   6.851  1.00  0.00           H  
ATOM   2805  N1    A    88      91.702  44.747   5.845  1.00  0.00           N  
ATOM   2806  C2    A    88      92.242  45.298   4.776  1.00  0.00           C  
ATOM   2807  H2    A    88      93.313  45.433   4.779  1.00  0.00           H  
ATOM   2808  N3    A    88      91.625  45.547   3.652  1.00  0.00           N  
ATOM   2809  C4    A    88      90.331  45.153   3.616  1.00  0.00           C  
ATOM   2810  C3'   A    88      88.654  44.648  -0.536  1.00  0.00           C  
ATOM   2811  H3'   A    88      87.935  44.092   0.065  1.00  0.00           H  
ATOM   2812  C2'   A    88      90.001  44.761   0.262  1.00  0.00           C  
ATOM   2813  H2'   A    88      90.163  43.809   0.768  1.00  0.00           H  
ATOM   2814  O2'   A    88      91.062  45.013  -0.679  1.00  0.00           O  
ATOM   2815 HO2'   A    88      90.871  44.393  -1.387  1.00  0.00           H  
ATOM   2816  O3'   A    88      88.929  44.144  -1.810  1.00  0.00           O  
ATOM   2817  P     G    89      88.968  42.526  -2.023  1.00  0.00           P  
ATOM   2818  OP1   G    89      88.828  42.303  -3.427  1.00  0.00           O  
ATOM   2819  OP2   G    89      87.954  41.888  -1.083  1.00  0.00           O  
ATOM   2820  O5'   G    89      90.499  42.300  -1.629  1.00  0.00           O  
ATOM   2821  C5'   G    89      91.117  41.044  -1.602  1.00  0.00           C  
ATOM   2822  H5'   G    89      90.643  40.237  -2.161  1.00  0.00           H  
ATOM   2823 H5''   G    89      91.307  40.768  -0.565  1.00  0.00           H  
ATOM   2824  C4'   G    89      92.499  41.290  -2.275  1.00  0.00           C  
ATOM   2825  H4'   G    89      93.032  40.358  -2.459  1.00  0.00           H  
ATOM   2826  O4'   G    89      92.446  41.945  -3.554  1.00  0.00           O  
ATOM   2827  C1'   G    89      93.621  42.787  -3.586  1.00  0.00           C  
ATOM   2828  H1'   G    89      94.261  42.734  -4.467  1.00  0.00           H  
ATOM   2829  N9    G    89      93.296  44.141  -3.553  1.00  0.00           N  
ATOM   2830  C8    G    89      92.009  44.860  -3.574  1.00  0.00           C  
ATOM   2831  H8    G    89      91.084  44.331  -3.403  1.00  0.00           H  
ATOM   2832  N7    G    89      92.180  46.100  -3.867  1.00  0.00           N  
ATOM   2833  C5    G    89      93.540  46.197  -4.119  1.00  0.00           C  
ATOM   2834  C6    G    89      94.196  47.415  -4.606  1.00  0.00           C  
ATOM   2835  O6    G    89      93.860  48.487  -4.927  1.00  0.00           O  
ATOM   2836  N1    G    89      95.534  47.165  -4.588  1.00  0.00           N  
ATOM   2837  H1    G    89      96.157  47.929  -4.808  1.00  0.00           H  
ATOM   2838  C2    G    89      96.158  45.969  -4.288  1.00  0.00           C  
ATOM   2839  N2    G    89      97.527  45.981  -4.344  1.00  0.00           N  
ATOM   2840  H21   G    89      97.912  45.078  -4.104  1.00  0.00           H  
ATOM   2841  H22   G    89      98.125  46.780  -4.502  1.00  0.00           H  
ATOM   2842  N3    G    89      95.530  44.838  -3.968  1.00  0.00           N  
ATOM   2843  C4    G    89      94.213  45.072  -3.728  1.00  0.00           C  
ATOM   2844  C3'   G    89      93.405  42.050  -1.373  1.00  0.00           C  
ATOM   2845  H3'   G    89      92.809  42.843  -0.922  1.00  0.00           H  
ATOM   2846  C2'   G    89      94.477  42.503  -2.351  1.00  0.00           C  
ATOM   2847  H2'   G    89      95.121  43.315  -2.014  1.00  0.00           H  
ATOM   2848  O2'   G    89      95.294  41.404  -2.763  1.00  0.00           O  
ATOM   2849 HO2'   G    89      95.977  41.438  -2.090  1.00  0.00           H  
ATOM   2850  O3'   G    89      93.843  41.092  -0.364  1.00  0.00           O  
ATOM   2851  P     C    90      94.503  41.578   0.970  1.00  0.00           P  
ATOM   2852  OP1   C    90      94.779  40.308   1.690  1.00  0.00           O  
ATOM   2853  OP2   C    90      93.604  42.552   1.596  1.00  0.00           O  
ATOM   2854  O5'   C    90      95.953  42.142   0.497  1.00  0.00           O  
ATOM   2855  C5'   C    90      96.974  41.212   0.252  1.00  0.00           C  
ATOM   2856  H5'   C    90      96.605  40.553  -0.534  1.00  0.00           H  
ATOM   2857 H5''   C    90      97.276  40.748   1.191  1.00  0.00           H  
ATOM   2858  C4'   C    90      98.130  42.030  -0.354  1.00  0.00           C  
ATOM   2859  H4'   C    90      98.856  41.274  -0.650  1.00  0.00           H  
ATOM   2860  O4'   C    90      97.864  42.814  -1.515  1.00  0.00           O  
ATOM   2861  C1'   C    90      98.590  44.031  -1.388  1.00  0.00           C  
ATOM   2862  H1'   C    90      99.027  44.193  -2.373  1.00  0.00           H  
ATOM   2863  N1    C    90      97.767  45.256  -0.992  1.00  0.00           N  
ATOM   2864  C6    C    90      96.473  45.209  -0.779  1.00  0.00           C  
ATOM   2865  H6    C    90      96.037  44.291  -0.413  1.00  0.00           H  
ATOM   2866  C5    C    90      95.695  46.317  -0.891  1.00  0.00           C  
ATOM   2867  H5    C    90      94.658  46.113  -0.668  1.00  0.00           H  
ATOM   2868  C4    C    90      96.350  47.520  -1.078  1.00  0.00           C  
ATOM   2869  N4    C    90      95.542  48.608  -1.163  1.00  0.00           N  
ATOM   2870  H41   C    90      95.949  49.505  -1.387  1.00  0.00           H  
ATOM   2871  H42   C    90      94.536  48.573  -1.080  1.00  0.00           H  
ATOM   2872  N3    C    90      97.657  47.621  -1.289  1.00  0.00           N  
ATOM   2873  C2    C    90      98.377  46.481  -1.296  1.00  0.00           C  
ATOM   2874  O2    C    90      99.634  46.514  -1.454  1.00  0.00           O  
ATOM   2875  C3'   C    90      98.847  42.835   0.724  1.00  0.00           C  
ATOM   2876  H3'   C    90      98.107  43.289   1.383  1.00  0.00           H  
ATOM   2877  C2'   C    90      99.591  43.807  -0.229  1.00  0.00           C  
ATOM   2878  H2'   C    90      99.839  44.750   0.259  1.00  0.00           H  
ATOM   2879  O2'   C    90     100.726  43.058  -0.713  1.00  0.00           O  
ATOM   2880 HO2'   C    90     101.535  43.319  -0.267  1.00  0.00           H  
ATOM   2881  O3'   C    90      99.739  42.037   1.493  1.00  0.00           O  
ATOM   2882  P     C    91     100.034  42.258   3.044  1.00  0.00           P  
ATOM   2883  OP1   C    91     100.789  41.077   3.528  1.00  0.00           O  
ATOM   2884  OP2   C    91      98.771  42.623   3.740  1.00  0.00           O  
ATOM   2885  O5'   C    91     100.958  43.486   3.015  1.00  0.00           O  
ATOM   2886  C5'   C    91     102.363  43.366   2.676  1.00  0.00           C  
ATOM   2887  H5'   C    91     102.478  42.841   1.727  1.00  0.00           H  
ATOM   2888 H5''   C    91     102.763  42.623   3.367  1.00  0.00           H  
ATOM   2889  C4'   C    91     103.205  44.615   2.517  1.00  0.00           C  
ATOM   2890  H4'   C    91     104.241  44.451   2.220  1.00  0.00           H  
ATOM   2891  O4'   C    91     102.686  45.388   1.404  1.00  0.00           O  
ATOM   2892  C1'   C    91     102.740  46.774   1.864  1.00  0.00           C  
ATOM   2893  H1'   C    91     103.332  47.345   1.148  1.00  0.00           H  
ATOM   2894  N1    C    91     101.441  47.438   2.036  1.00  0.00           N  
ATOM   2895  C6    C    91     100.316  46.625   2.065  1.00  0.00           C  
ATOM   2896  H6    C    91     100.318  45.545   2.038  1.00  0.00           H  
ATOM   2897  C5    C    91      99.106  47.155   2.016  1.00  0.00           C  
ATOM   2898  H5    C    91      98.271  46.478   1.914  1.00  0.00           H  
ATOM   2899  C4    C    91      99.018  48.606   1.954  1.00  0.00           C  
ATOM   2900  N4    C    91      97.802  49.095   1.898  1.00  0.00           N  
ATOM   2901  H41   C    91      97.624  50.076   2.061  1.00  0.00           H  
ATOM   2902  H42   C    91      96.892  48.661   1.850  1.00  0.00           H  
ATOM   2903  N3    C    91     100.073  49.387   2.078  1.00  0.00           N  
ATOM   2904  C2    C    91     101.299  48.792   2.030  1.00  0.00           C  
ATOM   2905  O2    C    91     102.272  49.556   1.975  1.00  0.00           O  
ATOM   2906  C3'   C    91     103.239  45.436   3.792  1.00  0.00           C  
ATOM   2907  H3'   C    91     102.275  45.397   4.300  1.00  0.00           H  
ATOM   2908  C2'   C    91     103.607  46.792   3.132  1.00  0.00           C  
ATOM   2909  H2'   C    91     103.418  47.658   3.767  1.00  0.00           H  
ATOM   2910  O2'   C    91     104.950  46.848   2.757  1.00  0.00           O  
ATOM   2911 HO2'   C    91     105.402  46.068   3.086  1.00  0.00           H  
ATOM   2912  O3'   C    91     104.244  44.997   4.690  1.00  0.00           O  
ATOM   2913  P     C    92     104.140  45.120   6.251  1.00  0.00           P  
ATOM   2914  OP1   C    92     105.422  44.601   6.798  1.00  0.00           O  
ATOM   2915  OP2   C    92     102.890  44.543   6.705  1.00  0.00           O  
ATOM   2916  O5'   C    92     104.178  46.658   6.464  1.00  0.00           O  
ATOM   2917  C5'   C    92     105.340  47.465   6.301  1.00  0.00           C  
ATOM   2918  H5'   C    92     105.654  47.322   5.268  1.00  0.00           H  
ATOM   2919 H5''   C    92     106.157  47.252   6.991  1.00  0.00           H  
ATOM   2920  C4'   C    92     104.966  48.955   6.407  1.00  0.00           C  
ATOM   2921  H4'   C    92     105.940  49.442   6.385  1.00  0.00           H  
ATOM   2922  O4'   C    92     104.203  49.387   5.286  1.00  0.00           O  
ATOM   2923  C1'   C    92     103.504  50.494   5.807  1.00  0.00           C  
ATOM   2924  H1'   C    92     103.689  51.361   5.173  1.00  0.00           H  
ATOM   2925  N1    C    92     102.051  50.272   5.767  1.00  0.00           N  
ATOM   2926  C6    C    92     101.513  48.994   5.734  1.00  0.00           C  
ATOM   2927  H6    C    92     102.135  48.144   5.969  1.00  0.00           H  
ATOM   2928  C5    C    92     100.154  48.826   5.639  1.00  0.00           C  
ATOM   2929  H5    C    92      99.733  47.837   5.740  1.00  0.00           H  
ATOM   2930  C4    C    92      99.346  50.008   5.454  1.00  0.00           C  
ATOM   2931  N4    C    92      98.043  49.904   5.431  1.00  0.00           N  
ATOM   2932  H41   C    92      97.626  50.823   5.472  1.00  0.00           H  
ATOM   2933  H42   C    92      97.496  49.067   5.290  1.00  0.00           H  
ATOM   2934  N3    C    92      99.855  51.247   5.665  1.00  0.00           N  
ATOM   2935  C2    C    92     101.183  51.389   5.869  1.00  0.00           C  
ATOM   2936  O2    C    92     101.554  52.553   6.036  1.00  0.00           O  
ATOM   2937  C3'   C    92     104.170  49.306   7.687  1.00  0.00           C  
ATOM   2938  H3'   C    92     103.333  48.615   7.793  1.00  0.00           H  
ATOM   2939  C2'   C    92     103.863  50.742   7.282  1.00  0.00           C  
ATOM   2940  H2'   C    92     103.023  51.145   7.848  1.00  0.00           H  
ATOM   2941  O2'   C    92     105.029  51.603   7.359  1.00  0.00           O  
ATOM   2942 HO2'   C    92     105.707  51.108   7.826  1.00  0.00           H  
ATOM   2943  O3'   C    92     104.969  49.350   8.891  1.00  0.00           O  
ATOM   2944  P     G    93     104.285  49.079  10.300  1.00  0.00           P  
ATOM   2945  OP1   G    93     105.247  49.566  11.355  1.00  0.00           O  
ATOM   2946  OP2   G    93     103.668  47.734  10.345  1.00  0.00           O  
ATOM   2947  O5'   G    93     103.014  50.090  10.205  1.00  0.00           O  
ATOM   2948  C5'   G    93     103.104  51.439  10.519  1.00  0.00           C  
ATOM   2949  H5'   G    93     103.836  51.938   9.884  1.00  0.00           H  
ATOM   2950 H5''   G    93     103.552  51.570  11.503  1.00  0.00           H  
ATOM   2951  C4'   G    93     101.721  52.052  10.440  1.00  0.00           C  
ATOM   2952  H4'   G    93     101.914  53.107  10.634  1.00  0.00           H  
ATOM   2953  O4'   G    93     101.106  51.850   9.189  1.00  0.00           O  
ATOM   2954  C1'   G    93      99.666  51.769   9.400  1.00  0.00           C  
ATOM   2955  H1'   G    93      99.120  52.449   8.745  1.00  0.00           H  
ATOM   2956  N9    G    93      99.089  50.438   9.337  1.00  0.00           N  
ATOM   2957  C8    G    93      99.804  49.267   9.151  1.00  0.00           C  
ATOM   2958  H8    G    93     100.877  49.147   9.184  1.00  0.00           H  
ATOM   2959  N7    G    93      99.049  48.247   8.888  1.00  0.00           N  
ATOM   2960  C5    G    93      97.746  48.733   8.741  1.00  0.00           C  
ATOM   2961  C6    G    93      96.476  48.120   8.337  1.00  0.00           C  
ATOM   2962  O6    G    93      96.304  46.962   7.988  1.00  0.00           O  
ATOM   2963  N1    G    93      95.463  48.995   8.268  1.00  0.00           N  
ATOM   2964  H1    G    93      94.619  48.539   7.952  1.00  0.00           H  
ATOM   2965  C2    G    93      95.473  50.225   8.866  1.00  0.00           C  
ATOM   2966  N2    G    93      94.340  50.825   8.685  1.00  0.00           N  
ATOM   2967  H21   G    93      94.291  51.766   9.047  1.00  0.00           H  
ATOM   2968  H22   G    93      93.495  50.274   8.647  1.00  0.00           H  
ATOM   2969  N3    G    93      96.659  50.847   9.129  1.00  0.00           N  
ATOM   2970  C4    G    93      97.783  50.082   8.991  1.00  0.00           C  
ATOM   2971  C3'   G    93     100.739  51.689  11.475  1.00  0.00           C  
ATOM   2972  H3'   G    93     100.632  50.615  11.626  1.00  0.00           H  
ATOM   2973  C2'   G    93      99.469  52.144  10.853  1.00  0.00           C  
ATOM   2974  H2'   G    93      98.620  51.673  11.348  1.00  0.00           H  
ATOM   2975  O2'   G    93      99.190  53.554  10.947  1.00  0.00           O  
ATOM   2976 HO2'   G    93      99.565  53.961  11.731  1.00  0.00           H  
ATOM   2977  O3'   G    93     101.128  52.168  12.768  1.00  0.00           O  
ATOM   2978  P     U    94     100.330  51.924  14.091  1.00  0.00           P  
ATOM   2979  OP1   U    94     101.244  52.076  15.231  1.00  0.00           O  
ATOM   2980  OP2   U    94      99.591  50.697  14.025  1.00  0.00           O  
ATOM   2981  O5'   U    94      99.228  53.036  14.109  1.00  0.00           O  
ATOM   2982  C5'   U    94      99.536  54.390  14.341  1.00  0.00           C  
ATOM   2983  H5'   U    94     100.208  54.757  13.566  1.00  0.00           H  
ATOM   2984 H5''   U    94     100.023  54.525  15.307  1.00  0.00           H  
ATOM   2985  C4'   U    94      98.345  55.375  14.339  1.00  0.00           C  
ATOM   2986  H4'   U    94      98.861  56.333  14.409  1.00  0.00           H  
ATOM   2987  O4'   U    94      97.689  55.354  13.054  1.00  0.00           O  
ATOM   2988  C1'   U    94      96.312  55.584  13.306  1.00  0.00           C  
ATOM   2989  H1'   U    94      95.959  56.387  12.659  1.00  0.00           H  
ATOM   2990  N1    U    94      95.615  54.338  13.046  1.00  0.00           N  
ATOM   2991  C6    U    94      96.114  53.077  12.839  1.00  0.00           C  
ATOM   2992  H6    U    94      97.166  52.897  13.010  1.00  0.00           H  
ATOM   2993  C5    U    94      95.347  52.013  12.356  1.00  0.00           C  
ATOM   2994  H5    U    94      95.859  51.083  12.155  1.00  0.00           H  
ATOM   2995  C4    U    94      93.909  52.168  12.178  1.00  0.00           C  
ATOM   2996  O4    U    94      93.173  51.269  11.712  1.00  0.00           O  
ATOM   2997  N3    U    94      93.480  53.456  12.524  1.00  0.00           N  
ATOM   2998  H3    U    94      92.485  53.611  12.449  1.00  0.00           H  
ATOM   2999  C2    U    94      94.228  54.539  12.851  1.00  0.00           C  
ATOM   3000  O2    U    94      93.656  55.664  13.013  1.00  0.00           O  
ATOM   3001  C3'   U    94      97.300  55.181  15.426  1.00  0.00           C  
ATOM   3002  H3'   U    94      97.128  54.108  15.516  1.00  0.00           H  
ATOM   3003  C2'   U    94      96.192  55.958  14.736  1.00  0.00           C  
ATOM   3004  H2'   U    94      95.182  55.681  15.039  1.00  0.00           H  
ATOM   3005  O2'   U    94      96.346  57.367  14.854  1.00  0.00           O  
ATOM   3006 HO2'   U    94      96.327  57.505  15.803  1.00  0.00           H  
ATOM   3007  O3'   U    94      97.704  55.605  16.722  1.00  0.00           O  
ATOM   3008  P     C    95      96.583  55.854  17.799  1.00  0.00           P  
ATOM   3009  OP1   C    95      96.146  57.236  17.539  1.00  0.00           O  
ATOM   3010  OP2   C    95      97.057  55.454  19.121  1.00  0.00           O  
ATOM   3011  O5'   C    95      95.383  54.850  17.485  1.00  0.00           O  
ATOM   3012  C5'   C    95      94.021  55.269  17.517  1.00  0.00           C  
ATOM   3013  H5'   C    95      93.808  56.135  16.890  1.00  0.00           H  
ATOM   3014 H5''   C    95      93.730  55.655  18.493  1.00  0.00           H  
ATOM   3015  C4'   C    95      93.045  54.130  17.217  1.00  0.00           C  
ATOM   3016  H4'   C    95      92.010  54.471  17.209  1.00  0.00           H  
ATOM   3017  O4'   C    95      93.381  53.686  15.961  1.00  0.00           O  
ATOM   3018  C1'   C    95      92.988  52.255  16.000  1.00  0.00           C  
ATOM   3019  H1'   C    95      92.169  52.047  15.313  1.00  0.00           H  
ATOM   3020  N1    C    95      94.186  51.409  15.736  1.00  0.00           N  
ATOM   3021  C6    C    95      95.495  51.907  15.915  1.00  0.00           C  
ATOM   3022  H6    C    95      95.688  52.878  16.347  1.00  0.00           H  
ATOM   3023  C5    C    95      96.586  51.154  15.660  1.00  0.00           C  
ATOM   3024  H5    C    95      97.581  51.467  15.940  1.00  0.00           H  
ATOM   3025  C4    C    95      96.384  49.866  15.122  1.00  0.00           C  
ATOM   3026  N4    C    95      97.389  49.083  14.935  1.00  0.00           N  
ATOM   3027  H41   C    95      97.218  48.110  14.728  1.00  0.00           H  
ATOM   3028  H42   C    95      98.328  49.455  14.907  1.00  0.00           H  
ATOM   3029  N3    C    95      95.147  49.348  14.981  1.00  0.00           N  
ATOM   3030  C2    C    95      94.042  50.084  15.200  1.00  0.00           C  
ATOM   3031  O2    C    95      92.967  49.549  14.882  1.00  0.00           O  
ATOM   3032  C3'   C    95      93.144  52.978  18.248  1.00  0.00           C  
ATOM   3033  H3'   C    95      94.192  52.738  18.428  1.00  0.00           H  
ATOM   3034  C2'   C    95      92.415  51.925  17.420  1.00  0.00           C  
ATOM   3035  H2'   C    95      92.692  50.938  17.788  1.00  0.00           H  
ATOM   3036  O2'   C    95      91.004  52.249  17.436  1.00  0.00           O  
ATOM   3037 HO2'   C    95      90.769  52.470  18.340  1.00  0.00           H  
ATOM   3038  O3'   C    95      92.489  53.271  19.451  1.00  0.00           O  
ATOM   3039  P     U    96      92.770  52.464  20.778  1.00  0.00           P  
ATOM   3040  OP1   U    96      91.917  53.052  21.788  1.00  0.00           O  
ATOM   3041  OP2   U    96      94.240  52.488  21.084  1.00  0.00           O  
ATOM   3042  O5'   U    96      92.541  50.913  20.438  1.00  0.00           O  
ATOM   3043  C5'   U    96      91.169  50.442  20.343  1.00  0.00           C  
ATOM   3044  H5'   U    96      90.637  50.825  19.472  1.00  0.00           H  
ATOM   3045 H5''   U    96      90.585  50.549  21.257  1.00  0.00           H  
ATOM   3046  C4'   U    96      91.174  48.941  19.831  1.00  0.00           C  
ATOM   3047  H4'   U    96      90.172  48.677  19.493  1.00  0.00           H  
ATOM   3048  O4'   U    96      91.981  48.726  18.684  1.00  0.00           O  
ATOM   3049  C1'   U    96      92.406  47.324  18.620  1.00  0.00           C  
ATOM   3050  H1'   U    96      91.877  46.758  17.853  1.00  0.00           H  
ATOM   3051  N1    U    96      93.898  47.262  18.584  1.00  0.00           N  
ATOM   3052  C6    U    96      94.710  48.296  18.957  1.00  0.00           C  
ATOM   3053  H6    U    96      94.189  49.108  19.441  1.00  0.00           H  
ATOM   3054  C5    U    96      96.038  48.254  18.694  1.00  0.00           C  
ATOM   3055  H5    U    96      96.654  49.096  18.973  1.00  0.00           H  
ATOM   3056  C4    U    96      96.682  47.107  18.196  1.00  0.00           C  
ATOM   3057  O4    U    96      97.854  47.078  17.794  1.00  0.00           O  
ATOM   3058  N3    U    96      95.870  46.028  18.038  1.00  0.00           N  
ATOM   3059  H3    U    96      96.333  45.218  17.651  1.00  0.00           H  
ATOM   3060  C2    U    96      94.484  46.056  18.218  1.00  0.00           C  
ATOM   3061  O2    U    96      93.886  45.022  17.980  1.00  0.00           O  
ATOM   3062  C3'   U    96      91.531  47.944  20.838  1.00  0.00           C  
ATOM   3063  H3'   U    96      92.409  48.319  21.363  1.00  0.00           H  
ATOM   3064  C2'   U    96      91.828  46.767  19.879  1.00  0.00           C  
ATOM   3065  H2'   U    96      92.403  46.019  20.425  1.00  0.00           H  
ATOM   3066  O2'   U    96      90.653  46.031  19.459  1.00  0.00           O  
ATOM   3067 HO2'   U    96      89.903  46.546  19.766  1.00  0.00           H  
ATOM   3068  O3'   U    96      90.399  47.678  21.750  1.00  0.00           O  
ATOM   3069  P     U    97      90.618  47.202  23.229  1.00  0.00           P  
ATOM   3070  OP1   U    97      89.271  47.106  23.859  1.00  0.00           O  
ATOM   3071  OP2   U    97      91.642  48.064  23.823  1.00  0.00           O  
ATOM   3072  O5'   U    97      91.134  45.733  23.216  1.00  0.00           O  
ATOM   3073  C5'   U    97      90.249  44.692  22.908  1.00  0.00           C  
ATOM   3074  H5'   U    97      89.520  45.201  22.278  1.00  0.00           H  
ATOM   3075 H5''   U    97      89.746  44.329  23.804  1.00  0.00           H  
ATOM   3076  C4'   U    97      90.947  43.474  22.241  1.00  0.00           C  
ATOM   3077  H4'   U    97      90.033  42.949  21.962  1.00  0.00           H  
ATOM   3078  O4'   U    97      91.684  43.749  21.074  1.00  0.00           O  
ATOM   3079  C1'   U    97      92.700  42.766  20.907  1.00  0.00           C  
ATOM   3080  H1'   U    97      92.576  42.186  19.992  1.00  0.00           H  
ATOM   3081  N1    U    97      94.071  43.313  21.009  1.00  0.00           N  
ATOM   3082  C6    U    97      94.416  44.439  21.724  1.00  0.00           C  
ATOM   3083  H6    U    97      93.705  44.870  22.414  1.00  0.00           H  
ATOM   3084  C5    U    97      95.629  44.999  21.694  1.00  0.00           C  
ATOM   3085  H5    U    97      95.914  45.869  22.268  1.00  0.00           H  
ATOM   3086  C4    U    97      96.615  44.408  20.881  1.00  0.00           C  
ATOM   3087  O4    U    97      97.735  44.842  20.683  1.00  0.00           O  
ATOM   3088  N3    U    97      96.260  43.319  20.233  1.00  0.00           N  
ATOM   3089  H3    U    97      96.987  42.763  19.805  1.00  0.00           H  
ATOM   3090  C2    U    97      95.051  42.719  20.205  1.00  0.00           C  
ATOM   3091  O2    U    97      94.940  41.647  19.551  1.00  0.00           O  
ATOM   3092  C3'   U    97      91.875  42.682  23.073  1.00  0.00           C  
ATOM   3093  H3'   U    97      92.578  43.377  23.532  1.00  0.00           H  
ATOM   3094  C2'   U    97      92.537  41.793  22.068  1.00  0.00           C  
ATOM   3095  H2'   U    97      93.470  41.291  22.323  1.00  0.00           H  
ATOM   3096  O2'   U    97      91.593  40.816  21.607  1.00  0.00           O  
ATOM   3097 HO2'   U    97      90.819  41.236  21.225  1.00  0.00           H  
ATOM   3098  O3'   U    97      91.194  41.980  24.131  1.00  0.00           O  
ATOM   3099  P     A    98      91.913  41.560  25.532  1.00  0.00           P  
ATOM   3100  OP1   A    98      90.955  40.793  26.371  1.00  0.00           O  
ATOM   3101  OP2   A    98      92.589  42.734  26.094  1.00  0.00           O  
ATOM   3102  O5'   A    98      92.993  40.563  25.110  1.00  0.00           O  
ATOM   3103  C5'   A    98      92.724  39.174  24.791  1.00  0.00           C  
ATOM   3104  H5'   A    98      91.999  39.177  23.978  1.00  0.00           H  
ATOM   3105 H5''   A    98      92.277  38.635  25.627  1.00  0.00           H  
ATOM   3106  C4'   A    98      94.055  38.562  24.402  1.00  0.00           C  
ATOM   3107  H4'   A    98      93.890  37.507  24.184  1.00  0.00           H  
ATOM   3108  O4'   A    98      94.695  39.100  23.295  1.00  0.00           O  
ATOM   3109  C1'   A    98      96.105  39.081  23.520  1.00  0.00           C  
ATOM   3110  H1'   A    98      96.599  38.419  22.807  1.00  0.00           H  
ATOM   3111  N9    A    98      96.682  40.482  23.335  1.00  0.00           N  
ATOM   3112  C8    A    98      96.072  41.671  23.569  1.00  0.00           C  
ATOM   3113  H8    A    98      95.050  41.803  23.892  1.00  0.00           H  
ATOM   3114  N7    A    98      96.817  42.709  23.343  1.00  0.00           N  
ATOM   3115  C5    A    98      98.022  42.156  22.996  1.00  0.00           C  
ATOM   3116  C6    A    98      99.290  42.718  22.736  1.00  0.00           C  
ATOM   3117  N6    A    98      99.651  43.960  22.711  1.00  0.00           N  
ATOM   3118  H61   A    98     100.581  44.180  22.385  1.00  0.00           H  
ATOM   3119  H62   A    98      98.953  44.681  22.822  1.00  0.00           H  
ATOM   3120  N1    A    98     100.280  41.877  22.367  1.00  0.00           N  
ATOM   3121  C2    A    98     100.112  40.593  22.406  1.00  0.00           C  
ATOM   3122  H2    A    98     100.951  39.948  22.191  1.00  0.00           H  
ATOM   3123  N3    A    98      99.039  39.920  22.780  1.00  0.00           N  
ATOM   3124  C4    A    98      97.989  40.758  22.960  1.00  0.00           C  
ATOM   3125  C3'   A    98      95.013  38.665  25.551  1.00  0.00           C  
ATOM   3126  H3'   A    98      95.028  39.622  26.072  1.00  0.00           H  
ATOM   3127  C2'   A    98      96.299  38.350  24.815  1.00  0.00           C  
ATOM   3128  H2'   A    98      97.191  38.630  25.375  1.00  0.00           H  
ATOM   3129  O2'   A    98      96.366  37.002  24.439  1.00  0.00           O  
ATOM   3130 HO2'   A    98      95.777  36.619  25.093  1.00  0.00           H  
ATOM   3131  O3'   A    98      94.756  37.565  26.507  1.00  0.00           O  
ATOM   3132  P     C    99      94.981  37.758  28.057  1.00  0.00           P  
ATOM   3133  OP1   C    99      94.327  36.660  28.822  1.00  0.00           O  
ATOM   3134  OP2   C    99      94.504  39.140  28.462  1.00  0.00           O  
ATOM   3135  O5'   C    99      96.634  37.767  28.257  1.00  0.00           O  
ATOM   3136  C5'   C    99      97.396  36.574  28.418  1.00  0.00           C  
ATOM   3137  H5'   C    99      96.973  35.742  27.855  1.00  0.00           H  
ATOM   3138 H5''   C    99      97.327  36.172  29.429  1.00  0.00           H  
ATOM   3139  C4'   C    99      98.914  36.829  28.151  1.00  0.00           C  
ATOM   3140  H4'   C    99      99.445  35.887  28.288  1.00  0.00           H  
ATOM   3141  O4'   C    99      99.092  37.399  26.943  1.00  0.00           O  
ATOM   3142  C1'   C    99     100.336  38.137  26.929  1.00  0.00           C  
ATOM   3143  H1'   C    99     101.118  37.641  26.353  1.00  0.00           H  
ATOM   3144  N1    C    99     100.184  39.573  26.391  1.00  0.00           N  
ATOM   3145  C6    C    99      99.032  40.313  26.483  1.00  0.00           C  
ATOM   3146  H6    C    99      98.091  39.876  26.782  1.00  0.00           H  
ATOM   3147  C5    C    99      99.151  41.642  26.367  1.00  0.00           C  
ATOM   3148  H5    C    99      98.310  42.317  26.437  1.00  0.00           H  
ATOM   3149  C4    C    99     100.360  42.222  25.820  1.00  0.00           C  
ATOM   3150  N4    C    99     100.422  43.529  25.671  1.00  0.00           N  
ATOM   3151  H41   C    99      99.546  44.022  25.769  1.00  0.00           H  
ATOM   3152  H42   C    99     101.089  44.023  25.095  1.00  0.00           H  
ATOM   3153  N3    C    99     101.396  41.425  25.535  1.00  0.00           N  
ATOM   3154  C2    C    99     101.360  40.105  25.899  1.00  0.00           C  
ATOM   3155  O2    C    99     102.410  39.496  25.831  1.00  0.00           O  
ATOM   3156  C3'   C    99      99.619  37.690  29.183  1.00  0.00           C  
ATOM   3157  H3'   C    99      98.960  38.550  29.304  1.00  0.00           H  
ATOM   3158  C2'   C    99     100.824  38.152  28.396  1.00  0.00           C  
ATOM   3159  H2'   C    99     101.119  39.101  28.844  1.00  0.00           H  
ATOM   3160  O2'   C    99     101.940  37.303  28.428  1.00  0.00           O  
ATOM   3161 HO2'   C    99     102.661  37.761  28.864  1.00  0.00           H  
ATOM   3162  O3'   C    99      99.880  37.042  30.427  1.00  0.00           O  
ATOM   3163  P     A   100     100.137  37.990  31.689  1.00  0.00           P  
ATOM   3164  OP1   A   100     100.309  37.112  32.898  1.00  0.00           O  
ATOM   3165  OP2   A   100      98.955  38.839  31.818  1.00  0.00           O  
ATOM   3166  O5'   A   100     101.447  38.794  31.390  1.00  0.00           O  
ATOM   3167  C5'   A   100     102.680  38.143  31.451  1.00  0.00           C  
ATOM   3168  H5'   A   100     102.623  37.268  30.803  1.00  0.00           H  
ATOM   3169 H5''   A   100     102.894  37.773  32.454  1.00  0.00           H  
ATOM   3170  C4'   A   100     103.856  38.997  30.956  1.00  0.00           C  
ATOM   3171  H4'   A   100     104.737  38.358  31.026  1.00  0.00           H  
ATOM   3172  O4'   A   100     103.837  39.416  29.616  1.00  0.00           O  
ATOM   3173  C1'   A   100     104.402  40.653  29.470  1.00  0.00           C  
ATOM   3174  H1'   A   100     105.139  40.467  28.689  1.00  0.00           H  
ATOM   3175  N9    A   100     103.432  41.680  28.932  1.00  0.00           N  
ATOM   3176  C8    A   100     102.042  41.787  29.150  1.00  0.00           C  
ATOM   3177  H8    A   100     101.384  41.013  29.517  1.00  0.00           H  
ATOM   3178  N7    A   100     101.597  42.883  28.656  1.00  0.00           N  
ATOM   3179  C5    A   100     102.712  43.581  28.209  1.00  0.00           C  
ATOM   3180  C6    A   100     103.020  44.857  27.694  1.00  0.00           C  
ATOM   3181  N6    A   100     102.066  45.733  27.404  1.00  0.00           N  
ATOM   3182  H61   A   100     101.121  45.378  27.457  1.00  0.00           H  
ATOM   3183  H62   A   100     102.236  46.667  27.060  1.00  0.00           H  
ATOM   3184  N1    A   100     104.225  45.258  27.404  1.00  0.00           N  
ATOM   3185  C2    A   100     105.238  44.441  27.712  1.00  0.00           C  
ATOM   3186  H2    A   100     106.197  44.936  27.747  1.00  0.00           H  
ATOM   3187  N3    A   100     105.098  43.198  28.136  1.00  0.00           N  
ATOM   3188  C4    A   100     103.823  42.838  28.364  1.00  0.00           C  
ATOM   3189  C3'   A   100     104.032  40.271  31.798  1.00  0.00           C  
ATOM   3190  H3'   A   100     103.033  40.642  32.024  1.00  0.00           H  
ATOM   3191  C2'   A   100     104.845  41.133  30.880  1.00  0.00           C  
ATOM   3192  H2'   A   100     104.615  42.179  31.080  1.00  0.00           H  
ATOM   3193  O2'   A   100     106.234  40.922  30.918  1.00  0.00           O  
ATOM   3194 HO2'   A   100     106.289  40.367  31.700  1.00  0.00           H  
ATOM   3195  O3'   A   100     104.653  40.008  33.054  1.00  0.00           O  
ATOM   3196  P     C   101     104.747  41.030  34.267  1.00  0.00           P  
ATOM   3197  OP1   C   101     105.270  40.225  35.364  1.00  0.00           O  
ATOM   3198  OP2   C   101     103.389  41.683  34.397  1.00  0.00           O  
ATOM   3199  O5'   C   101     105.791  42.158  33.896  1.00  0.00           O  
ATOM   3200  C5'   C   101     107.196  42.003  34.173  1.00  0.00           C  
ATOM   3201  H5'   C   101     107.540  41.289  33.425  1.00  0.00           H  
ATOM   3202 H5''   C   101     107.282  41.720  35.222  1.00  0.00           H  
ATOM   3203  C4'   C   101     107.724  43.408  33.851  1.00  0.00           C  
ATOM   3204  H4'   C   101     108.777  43.317  34.119  1.00  0.00           H  
ATOM   3205  O4'   C   101     107.406  43.745  32.508  1.00  0.00           O  
ATOM   3206  C1'   C   101     107.333  45.195  32.438  1.00  0.00           C  
ATOM   3207  H1'   C   101     108.187  45.513  31.840  1.00  0.00           H  
ATOM   3208  N1    C   101     106.062  45.629  31.777  1.00  0.00           N  
ATOM   3209  C6    C   101     104.879  44.979  31.942  1.00  0.00           C  
ATOM   3210  H6    C   101     104.887  44.052  32.497  1.00  0.00           H  
ATOM   3211  C5    C   101     103.707  45.546  31.485  1.00  0.00           C  
ATOM   3212  H5    C   101     102.747  45.058  31.561  1.00  0.00           H  
ATOM   3213  C4    C   101     103.812  46.771  30.849  1.00  0.00           C  
ATOM   3214  N4    C   101     102.796  47.470  30.455  1.00  0.00           N  
ATOM   3215  H41   C   101     101.858  47.098  30.414  1.00  0.00           H  
ATOM   3216  H42   C   101     102.991  48.378  30.058  1.00  0.00           H  
ATOM   3217  N3    C   101     104.895  47.469  30.814  1.00  0.00           N  
ATOM   3218  C2    C   101     106.075  46.974  31.343  1.00  0.00           C  
ATOM   3219  O2    C   101     107.078  47.656  31.339  1.00  0.00           O  
ATOM   3220  C3'   C   101     107.229  44.462  34.715  1.00  0.00           C  
ATOM   3221  H3'   C   101     106.163  44.239  34.731  1.00  0.00           H  
ATOM   3222  C2'   C   101     107.375  45.719  33.869  1.00  0.00           C  
ATOM   3223  H2'   C   101     106.565  46.383  34.171  1.00  0.00           H  
ATOM   3224  O2'   C   101     108.635  46.317  34.018  1.00  0.00           O  
ATOM   3225 HO2'   C   101     108.583  46.903  34.777  1.00  0.00           H  
ATOM   3226  O3'   C   101     107.676  44.462  36.020  1.00  0.00           O  
ATOM   3227  P     C   102     107.095  45.440  37.042  1.00  0.00           P  
ATOM   3228  OP1   C   102     107.659  45.083  38.358  1.00  0.00           O  
ATOM   3229  OP2   C   102     105.619  45.546  36.964  1.00  0.00           O  
ATOM   3230  O5'   C   102     107.699  46.815  36.557  1.00  0.00           O  
ATOM   3231  C5'   C   102     107.481  48.068  37.237  1.00  0.00           C  
ATOM   3232  H5'   C   102     107.977  48.069  38.208  1.00  0.00           H  
ATOM   3233 H5''   C   102     106.433  48.209  37.502  1.00  0.00           H  
ATOM   3234  C4'   C   102     107.990  49.214  36.408  1.00  0.00           C  
ATOM   3235  H4'   C   102     109.058  49.209  36.626  1.00  0.00           H  
ATOM   3236  O4'   C   102     107.885  48.978  35.011  1.00  0.00           O  
ATOM   3237  C1'   C   102     107.265  50.101  34.343  1.00  0.00           C  
ATOM   3238  H1'   C   102     107.876  50.424  33.500  1.00  0.00           H  
ATOM   3239  N1    C   102     105.870  49.858  33.874  1.00  0.00           N  
ATOM   3240  C6    C   102     105.136  48.733  34.279  1.00  0.00           C  
ATOM   3241  H6    C   102     105.473  48.043  35.038  1.00  0.00           H  
ATOM   3242  C5    C   102     103.887  48.553  33.851  1.00  0.00           C  
ATOM   3243  H5    C   102     103.413  47.696  34.308  1.00  0.00           H  
ATOM   3244  C4    C   102     103.309  49.566  33.023  1.00  0.00           C  
ATOM   3245  N4    C   102     102.054  49.496  32.629  1.00  0.00           N  
ATOM   3246  H41   C   102     101.756  50.098  31.875  1.00  0.00           H  
ATOM   3247  H42   C   102     101.496  48.812  33.121  1.00  0.00           H  
ATOM   3248  N3    C   102     104.062  50.548  32.476  1.00  0.00           N  
ATOM   3249  C2    C   102     105.338  50.748  32.899  1.00  0.00           C  
ATOM   3250  O2    C   102     105.979  51.683  32.385  1.00  0.00           O  
ATOM   3251  C3'   C   102     107.199  50.529  36.717  1.00  0.00           C  
ATOM   3252  H3'   C   102     106.193  50.182  36.956  1.00  0.00           H  
ATOM   3253  C2'   C   102     107.270  51.285  35.342  1.00  0.00           C  
ATOM   3254  H2'   C   102     106.371  51.903  35.340  1.00  0.00           H  
ATOM   3255  O2'   C   102     108.483  52.025  35.132  1.00  0.00           O  
ATOM   3256 HO2'   C   102     108.502  52.669  35.844  1.00  0.00           H  
ATOM   3257  O3'   C   102     107.600  51.276  37.840  1.00  0.00           O  
ATOM   3258  P     G   103     106.691  52.360  38.572  1.00  0.00           P  
ATOM   3259  OP1   G   103     107.393  52.805  39.849  1.00  0.00           O  
ATOM   3260  OP2   G   103     105.306  51.880  38.620  1.00  0.00           O  
ATOM   3261  O5'   G   103     106.828  53.614  37.558  1.00  0.00           O  
ATOM   3262  C5'   G   103     107.781  54.614  37.618  1.00  0.00           C  
ATOM   3263  H5'   G   103     108.640  54.231  37.068  1.00  0.00           H  
ATOM   3264 H5''   G   103     108.013  54.883  38.649  1.00  0.00           H  
ATOM   3265  C4'   G   103     107.296  55.869  36.917  1.00  0.00           C  
ATOM   3266  H4'   G   103     108.141  56.552  37.010  1.00  0.00           H  
ATOM   3267  O4'   G   103     107.074  55.578  35.496  1.00  0.00           O  
ATOM   3268  C1'   G   103     105.906  56.299  34.992  1.00  0.00           C  
ATOM   3269  H1'   G   103     106.106  56.930  34.126  1.00  0.00           H  
ATOM   3270  N9    G   103     104.832  55.360  34.758  1.00  0.00           N  
ATOM   3271  C8    G   103     104.718  54.117  35.262  1.00  0.00           C  
ATOM   3272  H8    G   103     105.539  53.719  35.840  1.00  0.00           H  
ATOM   3273  N7    G   103     103.549  53.506  35.166  1.00  0.00           N  
ATOM   3274  C5    G   103     102.756  54.467  34.391  1.00  0.00           C  
ATOM   3275  C6    G   103     101.395  54.439  33.860  1.00  0.00           C  
ATOM   3276  O6    G   103     100.610  53.524  33.880  1.00  0.00           O  
ATOM   3277  N1    G   103     101.122  55.612  33.277  1.00  0.00           N  
ATOM   3278  H1    G   103     100.162  55.709  32.980  1.00  0.00           H  
ATOM   3279  C2    G   103     101.950  56.674  33.152  1.00  0.00           C  
ATOM   3280  N2    G   103     101.458  57.819  32.776  1.00  0.00           N  
ATOM   3281  H21   G   103     100.482  57.970  32.568  1.00  0.00           H  
ATOM   3282  H22   G   103     102.022  58.657  32.754  1.00  0.00           H  
ATOM   3283  N3    G   103     103.256  56.725  33.537  1.00  0.00           N  
ATOM   3284  C4    G   103     103.564  55.610  34.237  1.00  0.00           C  
ATOM   3285  C3'   G   103     106.003  56.470  37.421  1.00  0.00           C  
ATOM   3286  H3'   G   103     105.313  55.643  37.588  1.00  0.00           H  
ATOM   3287  C2'   G   103     105.620  57.235  36.175  1.00  0.00           C  
ATOM   3288  H2'   G   103     104.581  57.561  36.118  1.00  0.00           H  
ATOM   3289  O2'   G   103     106.357  58.399  36.012  1.00  0.00           O  
ATOM   3290 HO2'   G   103     107.305  58.273  36.100  1.00  0.00           H  
ATOM   3291  O3'   G   103     106.108  57.269  38.536  1.00  0.00           O  
ATOM   3292  P     U   104     104.763  57.546  39.424  1.00  0.00           P  
ATOM   3293  OP1   U   104     105.035  58.542  40.416  1.00  0.00           O  
ATOM   3294  OP2   U   104     104.300  56.240  39.958  1.00  0.00           O  
ATOM   3295  O5'   U   104     103.664  58.059  38.545  1.00  0.00           O  
ATOM   3296  C5'   U   104     103.694  59.306  37.909  1.00  0.00           C  
ATOM   3297  H5'   U   104     104.524  59.290  37.202  1.00  0.00           H  
ATOM   3298 H5''   U   104     103.880  60.075  38.659  1.00  0.00           H  
ATOM   3299  C4'   U   104     102.395  59.724  37.142  1.00  0.00           C  
ATOM   3300  H4'   U   104     102.512  60.691  36.653  1.00  0.00           H  
ATOM   3301  O4'   U   104     102.156  58.699  36.099  1.00  0.00           O  
ATOM   3302  C1'   U   104     100.775  58.575  35.854  1.00  0.00           C  
ATOM   3303  H1'   U   104     100.522  59.006  34.886  1.00  0.00           H  
ATOM   3304  N1    U   104     100.285  57.160  36.052  1.00  0.00           N  
ATOM   3305  C6    U   104     101.092  56.239  36.636  1.00  0.00           C  
ATOM   3306  H6    U   104     102.023  56.688  36.950  1.00  0.00           H  
ATOM   3307  C5    U   104     100.629  55.018  36.960  1.00  0.00           C  
ATOM   3308  H5    U   104     101.324  54.362  37.463  1.00  0.00           H  
ATOM   3309  C4    U   104      99.323  54.619  36.558  1.00  0.00           C  
ATOM   3310  O4    U   104      98.895  53.488  36.617  1.00  0.00           O  
ATOM   3311  N3    U   104      98.523  55.556  36.055  1.00  0.00           N  
ATOM   3312  H3    U   104      97.662  55.183  35.681  1.00  0.00           H  
ATOM   3313  C2    U   104      98.946  56.849  35.717  1.00  0.00           C  
ATOM   3314  O2    U   104      98.223  57.627  35.186  1.00  0.00           O  
ATOM   3315  C3'   U   104     101.117  59.769  37.984  1.00  0.00           C  
ATOM   3316  H3'   U   104     101.226  58.923  38.663  1.00  0.00           H  
ATOM   3317  C2'   U   104     100.089  59.470  36.890  1.00  0.00           C  
ATOM   3318  H2'   U   104      99.295  58.889  37.360  1.00  0.00           H  
ATOM   3319  O2'   U   104      99.689  60.671  36.218  1.00  0.00           O  
ATOM   3320 HO2'   U   104      98.964  61.079  36.696  1.00  0.00           H  
ATOM   3321  O3'   U   104     100.934  61.008  38.570  1.00  0.00           O  
ATOM   3322  P     G   105      99.947  61.128  39.836  1.00  0.00           P  
ATOM   3323  OP1   G   105     100.416  62.339  40.542  1.00  0.00           O  
ATOM   3324  OP2   G   105      99.953  59.873  40.616  1.00  0.00           O  
ATOM   3325  O5'   G   105      98.517  61.419  39.136  1.00  0.00           O  
ATOM   3326  C5'   G   105      98.237  62.622  38.354  1.00  0.00           C  
ATOM   3327  H5'   G   105      99.000  62.784  37.592  1.00  0.00           H  
ATOM   3328 H5''   G   105      98.277  63.505  38.992  1.00  0.00           H  
ATOM   3329  C4'   G   105      96.900  62.633  37.603  1.00  0.00           C  
ATOM   3330  H4'   G   105      96.697  63.610  37.163  1.00  0.00           H  
ATOM   3331  O4'   G   105      96.827  61.587  36.653  1.00  0.00           O  
ATOM   3332  C1'   G   105      95.418  61.117  36.668  1.00  0.00           C  
ATOM   3333  H1'   G   105      94.899  61.419  35.759  1.00  0.00           H  
ATOM   3334  N9    G   105      95.194  59.731  37.169  1.00  0.00           N  
ATOM   3335  C8    G   105      96.038  58.700  37.414  1.00  0.00           C  
ATOM   3336  H8    G   105      97.117  58.734  37.388  1.00  0.00           H  
ATOM   3337  N7    G   105      95.412  57.602  37.547  1.00  0.00           N  
ATOM   3338  C5    G   105      94.056  57.786  37.292  1.00  0.00           C  
ATOM   3339  C6    G   105      92.932  56.962  37.048  1.00  0.00           C  
ATOM   3340  O6    G   105      92.902  55.735  37.001  1.00  0.00           O  
ATOM   3341  N1    G   105      91.850  57.574  36.470  1.00  0.00           N  
ATOM   3342  H1    G   105      91.078  56.971  36.222  1.00  0.00           H  
ATOM   3343  C2    G   105      91.802  58.941  36.231  1.00  0.00           C  
ATOM   3344  N2    G   105      90.692  59.386  35.662  1.00  0.00           N  
ATOM   3345  H21   G   105      89.848  58.845  35.543  1.00  0.00           H  
ATOM   3346  H22   G   105      90.697  60.372  35.444  1.00  0.00           H  
ATOM   3347  N3    G   105      92.761  59.796  36.599  1.00  0.00           N  
ATOM   3348  C4    G   105      93.936  59.154  37.079  1.00  0.00           C  
ATOM   3349  C3'   G   105      95.791  62.493  38.585  1.00  0.00           C  
ATOM   3350  H3'   G   105      95.959  61.653  39.258  1.00  0.00           H  
ATOM   3351  C2'   G   105      94.722  62.085  37.579  1.00  0.00           C  
ATOM   3352  H2'   G   105      93.939  61.574  38.140  1.00  0.00           H  
ATOM   3353  O2'   G   105      94.153  63.146  36.767  1.00  0.00           O  
ATOM   3354 HO2'   G   105      93.482  63.535  37.333  1.00  0.00           H  
ATOM   3355  O3'   G   105      95.522  63.644  39.280  1.00  0.00           O  
ATOM   3356  P     C   106      94.372  63.577  40.322  1.00  0.00           P  
ATOM   3357  OP1   C   106      94.688  64.735  41.124  1.00  0.00           O  
ATOM   3358  OP2   C   106      94.277  62.287  41.036  1.00  0.00           O  
ATOM   3359  O5'   C   106      92.941  63.881  39.605  1.00  0.00           O  
ATOM   3360  C5'   C   106      92.619  65.172  38.960  1.00  0.00           C  
ATOM   3361  H5'   C   106      93.338  65.201  38.142  1.00  0.00           H  
ATOM   3362 H5''   C   106      92.776  66.045  39.594  1.00  0.00           H  
ATOM   3363  C4'   C   106      91.176  65.052  38.405  1.00  0.00           C  
ATOM   3364  H4'   C   106      90.894  65.954  37.862  1.00  0.00           H  
ATOM   3365  O4'   C   106      91.040  63.767  37.665  1.00  0.00           O  
ATOM   3366  C1'   C   106      89.693  63.586  37.489  1.00  0.00           C  
ATOM   3367  H1'   C   106      89.489  63.806  36.441  1.00  0.00           H  
ATOM   3368  N1    C   106      89.224  62.163  37.703  1.00  0.00           N  
ATOM   3369  C6    C   106      89.942  61.271  38.480  1.00  0.00           C  
ATOM   3370  H6    C   106      90.893  61.638  38.837  1.00  0.00           H  
ATOM   3371  C5    C   106      89.643  59.990  38.473  1.00  0.00           C  
ATOM   3372  H5    C   106      90.344  59.281  38.891  1.00  0.00           H  
ATOM   3373  C4    C   106      88.411  59.617  37.981  1.00  0.00           C  
ATOM   3374  N4    C   106      88.025  58.404  38.109  1.00  0.00           N  
ATOM   3375  H41   C   106      87.043  58.230  37.951  1.00  0.00           H  
ATOM   3376  H42   C   106      88.737  57.736  38.370  1.00  0.00           H  
ATOM   3377  N3    C   106      87.647  60.443  37.201  1.00  0.00           N  
ATOM   3378  C2    C   106      88.087  61.695  37.021  1.00  0.00           C  
ATOM   3379  O2    C   106      87.287  62.417  36.375  1.00  0.00           O  
ATOM   3380  C3'   C   106      90.039  64.929  39.459  1.00  0.00           C  
ATOM   3381  H3'   C   106      90.203  64.092  40.138  1.00  0.00           H  
ATOM   3382  C2'   C   106      88.915  64.514  38.470  1.00  0.00           C  
ATOM   3383  H2'   C   106      88.174  63.928  39.014  1.00  0.00           H  
ATOM   3384  O2'   C   106      88.332  65.602  37.808  1.00  0.00           O  
ATOM   3385 HO2'   C   106      87.612  65.791  38.414  1.00  0.00           H  
ATOM   3386  O3'   C   106      89.774  66.096  40.196  1.00  0.00           O  
ATOM   3387  P     G   107      88.593  66.098  41.222  1.00  0.00           P  
ATOM   3388  OP1   G   107      88.506  67.325  42.024  1.00  0.00           O  
ATOM   3389  OP2   G   107      88.520  64.834  41.999  1.00  0.00           O  
ATOM   3390  O5'   G   107      87.227  66.010  40.355  1.00  0.00           O  
ATOM   3391  C5'   G   107      86.586  67.148  39.946  1.00  0.00           C  
ATOM   3392  H5'   G   107      87.301  67.782  39.422  1.00  0.00           H  
ATOM   3393 H5''   G   107      86.207  67.624  40.850  1.00  0.00           H  
ATOM   3394  C4'   G   107      85.405  66.674  39.200  1.00  0.00           C  
ATOM   3395  H4'   G   107      84.882  67.507  38.729  1.00  0.00           H  
ATOM   3396  O4'   G   107      85.693  65.640  38.234  1.00  0.00           O  
ATOM   3397  C1'   G   107      84.592  64.722  38.183  1.00  0.00           C  
ATOM   3398  H1'   G   107      84.297  64.660  37.136  1.00  0.00           H  
ATOM   3399  N9    G   107      84.996  63.402  38.653  1.00  0.00           N  
ATOM   3400  C8    G   107      85.721  63.032  39.766  1.00  0.00           C  
ATOM   3401  H8    G   107      86.327  63.591  40.464  1.00  0.00           H  
ATOM   3402  N7    G   107      85.920  61.693  39.804  1.00  0.00           N  
ATOM   3403  C5    G   107      85.018  61.196  38.921  1.00  0.00           C  
ATOM   3404  C6    G   107      84.696  59.844  38.517  1.00  0.00           C  
ATOM   3405  O6    G   107      85.210  58.748  38.882  1.00  0.00           O  
ATOM   3406  N1    G   107      83.606  59.786  37.688  1.00  0.00           N  
ATOM   3407  H1    G   107      83.253  58.907  37.340  1.00  0.00           H  
ATOM   3408  C2    G   107      82.993  60.874  37.185  1.00  0.00           C  
ATOM   3409  N2    G   107      81.920  60.672  36.503  1.00  0.00           N  
ATOM   3410  H21   G   107      81.575  59.723  36.506  1.00  0.00           H  
ATOM   3411  H22   G   107      81.220  61.341  36.217  1.00  0.00           H  
ATOM   3412  N3    G   107      83.345  62.118  37.306  1.00  0.00           N  
ATOM   3413  C4    G   107      84.397  62.225  38.227  1.00  0.00           C  
ATOM   3414  C3'   G   107      84.366  66.015  40.138  1.00  0.00           C  
ATOM   3415  H3'   G   107      84.798  65.316  40.855  1.00  0.00           H  
ATOM   3416  C2'   G   107      83.537  65.288  39.086  1.00  0.00           C  
ATOM   3417  H2'   G   107      83.102  64.470  39.659  1.00  0.00           H  
ATOM   3418  O2'   G   107      82.577  66.059  38.362  1.00  0.00           O  
ATOM   3419 HO2'   G   107      82.087  66.534  39.038  1.00  0.00           H  
ATOM   3420  O3'   G   107      83.399  66.866  40.839  1.00  0.00           O  
ATOM   3421  P     G   108      82.412  66.272  41.911  1.00  0.00           P  
ATOM   3422  OP1   G   108      82.207  67.366  42.915  1.00  0.00           O  
ATOM   3423  OP2   G   108      82.876  64.992  42.364  1.00  0.00           O  
ATOM   3424  O5'   G   108      81.144  66.028  41.036  1.00  0.00           O  
ATOM   3425  C5'   G   108      80.047  65.377  41.511  1.00  0.00           C  
ATOM   3426  H5'   G   108      79.380  65.981  42.125  1.00  0.00           H  
ATOM   3427 H5''   G   108      80.338  64.492  42.078  1.00  0.00           H  
ATOM   3428  C4'   G   108      79.334  64.850  40.301  1.00  0.00           C  
ATOM   3429  H4'   G   108      78.701  65.651  39.918  1.00  0.00           H  
ATOM   3430  O4'   G   108      80.279  64.306  39.343  1.00  0.00           O  
ATOM   3431  C1'   G   108      79.826  63.028  39.002  1.00  0.00           C  
ATOM   3432  H1'   G   108      79.831  62.784  37.940  1.00  0.00           H  
ATOM   3433  N9    G   108      80.690  61.977  39.692  1.00  0.00           N  
ATOM   3434  C8    G   108      81.846  62.140  40.404  1.00  0.00           C  
ATOM   3435  H8    G   108      82.170  63.142  40.643  1.00  0.00           H  
ATOM   3436  N7    G   108      82.384  61.005  40.807  1.00  0.00           N  
ATOM   3437  C5    G   108      81.589  60.027  40.270  1.00  0.00           C  
ATOM   3438  C6    G   108      81.539  58.546  40.414  1.00  0.00           C  
ATOM   3439  O6    G   108      82.318  57.834  41.033  1.00  0.00           O  
ATOM   3440  N1    G   108      80.563  57.902  39.624  1.00  0.00           N  
ATOM   3441  H1    G   108      80.387  56.913  39.734  1.00  0.00           H  
ATOM   3442  C2    G   108      79.633  58.625  38.973  1.00  0.00           C  
ATOM   3443  N2    G   108      78.661  57.996  38.427  1.00  0.00           N  
ATOM   3444  H21   G   108      78.351  57.037  38.494  1.00  0.00           H  
ATOM   3445  H22   G   108      77.875  58.566  38.148  1.00  0.00           H  
ATOM   3446  N3    G   108      79.508  59.982  38.974  1.00  0.00           N  
ATOM   3447  C4    G   108      80.534  60.581  39.617  1.00  0.00           C  
ATOM   3448  C3'   G   108      78.352  63.740  40.745  1.00  0.00           C  
ATOM   3449  H3'   G   108      78.825  63.070  41.463  1.00  0.00           H  
ATOM   3450  C2'   G   108      78.353  62.898  39.469  1.00  0.00           C  
ATOM   3451  H2'   G   108      78.165  61.844  39.675  1.00  0.00           H  
ATOM   3452  O2'   G   108      77.397  63.351  38.535  1.00  0.00           O  
ATOM   3453 HO2'   G   108      76.851  63.987  39.004  1.00  0.00           H  
ATOM   3454  O3'   G   108      77.067  64.225  41.084  1.00  0.00           O  
ATOM   3455  P     C   109      76.528  63.995  42.465  1.00  0.00           P  
ATOM   3456  OP1   C   109      75.252  64.757  42.391  1.00  0.00           O  
ATOM   3457  OP2   C   109      77.525  64.356  43.474  1.00  0.00           O  
ATOM   3458  O5'   C   109      76.209  62.415  42.449  1.00  0.00           O  
ATOM   3459  C5'   C   109      75.286  61.908  41.498  1.00  0.00           C  
ATOM   3460  H5'   C   109      75.392  62.423  40.543  1.00  0.00           H  
ATOM   3461 H5''   C   109      74.305  62.026  41.959  1.00  0.00           H  
ATOM   3462  C4'   C   109      75.354  60.395  41.289  1.00  0.00           C  
ATOM   3463  H4'   C   109      74.568  60.127  40.583  1.00  0.00           H  
ATOM   3464  O4'   C   109      76.646  60.105  40.825  1.00  0.00           O  
ATOM   3465  C1'   C   109      76.924  58.823  41.295  1.00  0.00           C  
ATOM   3466  H1'   C   109      76.995  58.095  40.487  1.00  0.00           H  
ATOM   3467  N1    C   109      78.211  58.714  42.037  1.00  0.00           N  
ATOM   3468  C6    C   109      78.741  59.781  42.713  1.00  0.00           C  
ATOM   3469  H6    C   109      78.274  60.737  42.529  1.00  0.00           H  
ATOM   3470  C5    C   109      79.870  59.646  43.468  1.00  0.00           C  
ATOM   3471  H5    C   109      80.320  60.455  44.024  1.00  0.00           H  
ATOM   3472  C4    C   109      80.345  58.313  43.633  1.00  0.00           C  
ATOM   3473  N4    C   109      81.317  58.165  44.462  1.00  0.00           N  
ATOM   3474  H41   C   109      81.787  58.911  44.953  1.00  0.00           H  
ATOM   3475  H42   C   109      81.217  57.242  44.861  1.00  0.00           H  
ATOM   3476  N3    C   109      79.771  57.282  43.077  1.00  0.00           N  
ATOM   3477  C2    C   109      78.711  57.479  42.217  1.00  0.00           C  
ATOM   3478  O2    C   109      78.190  56.485  41.690  1.00  0.00           O  
ATOM   3479  C3'   C   109      75.114  59.700  42.592  1.00  0.00           C  
ATOM   3480  H3'   C   109      75.794  60.131  43.327  1.00  0.00           H  
ATOM   3481  C2'   C   109      75.777  58.311  42.158  1.00  0.00           C  
ATOM   3482  H2'   C   109      76.177  57.837  43.055  1.00  0.00           H  
ATOM   3483  O2'   C   109      75.057  57.363  41.402  1.00  0.00           O  
ATOM   3484 HO2'   C   109      74.142  57.469  41.675  1.00  0.00           H  
ATOM   3485  O3'   C   109      73.788  59.555  43.121  1.00  0.00           O  
ATOM   3486  P     A   110      73.602  59.437  44.681  1.00  0.00           P  
ATOM   3487  OP1   A   110      72.192  59.570  45.054  1.00  0.00           O  
ATOM   3488  OP2   A   110      74.544  60.424  45.263  1.00  0.00           O  
ATOM   3489  O5'   A   110      74.158  57.987  45.226  1.00  0.00           O  
ATOM   3490  C5'   A   110      73.380  56.819  44.817  1.00  0.00           C  
ATOM   3491  H5'   A   110      73.383  56.896  43.730  1.00  0.00           H  
ATOM   3492 H5''   A   110      72.395  56.804  45.284  1.00  0.00           H  
ATOM   3493  C4'   A   110      74.118  55.547  45.218  1.00  0.00           C  
ATOM   3494  H4'   A   110      73.694  54.698  44.683  1.00  0.00           H  
ATOM   3495  O4'   A   110      75.466  55.701  44.808  1.00  0.00           O  
ATOM   3496  C1'   A   110      76.365  54.919  45.554  1.00  0.00           C  
ATOM   3497  H1'   A   110      76.769  54.085  44.981  1.00  0.00           H  
ATOM   3498  N9    A   110      77.532  55.725  46.055  1.00  0.00           N  
ATOM   3499  C8    A   110      77.692  57.128  45.986  1.00  0.00           C  
ATOM   3500  H8    A   110      76.891  57.759  45.630  1.00  0.00           H  
ATOM   3501  N7    A   110      78.831  57.536  46.437  1.00  0.00           N  
ATOM   3502  C5    A   110      79.391  56.348  46.994  1.00  0.00           C  
ATOM   3503  C6    A   110      80.637  55.990  47.622  1.00  0.00           C  
ATOM   3504  N6    A   110      81.621  56.797  47.933  1.00  0.00           N  
ATOM   3505  H61   A   110      81.478  57.793  47.842  1.00  0.00           H  
ATOM   3506  H62   A   110      82.374  56.301  48.388  1.00  0.00           H  
ATOM   3507  N1    A   110      80.930  54.721  47.899  1.00  0.00           N  
ATOM   3508  C2    A   110      80.004  53.826  47.714  1.00  0.00           C  
ATOM   3509  H2    A   110      80.231  52.799  47.959  1.00  0.00           H  
ATOM   3510  N3    A   110      78.818  53.996  47.200  1.00  0.00           N  
ATOM   3511  C4    A   110      78.588  55.231  46.793  1.00  0.00           C  
ATOM   3512  C3'   A   110      74.358  55.331  46.742  1.00  0.00           C  
ATOM   3513  H3'   A   110      74.688  56.243  47.239  1.00  0.00           H  
ATOM   3514  C2'   A   110      75.603  54.391  46.826  1.00  0.00           C  
ATOM   3515  H2'   A   110      76.135  54.532  47.767  1.00  0.00           H  
ATOM   3516  O2'   A   110      75.166  53.005  46.718  1.00  0.00           O  
ATOM   3517 HO2'   A   110      74.209  53.072  46.684  1.00  0.00           H  
ATOM   3518  O3'   A   110      73.160  54.944  47.266  1.00  0.00           O  
ATOM   3519  P     C   111      72.518  55.537  48.562  1.00  0.00           P  
ATOM   3520  OP1   C   111      71.056  55.259  48.593  1.00  0.00           O  
ATOM   3521  OP2   C   111      72.891  56.946  48.657  1.00  0.00           O  
ATOM   3522  O5'   C   111      73.174  54.707  49.730  1.00  0.00           O  
ATOM   3523  C5'   C   111      73.138  53.278  49.814  1.00  0.00           C  
ATOM   3524  H5'   C   111      73.233  52.731  48.876  1.00  0.00           H  
ATOM   3525 H5''   C   111      72.204  52.926  50.252  1.00  0.00           H  
ATOM   3526  C4'   C   111      74.322  52.884  50.596  1.00  0.00           C  
ATOM   3527  H4'   C   111      74.157  51.831  50.826  1.00  0.00           H  
ATOM   3528  O4'   C   111      75.534  53.033  49.821  1.00  0.00           O  
ATOM   3529  C1'   C   111      76.667  53.297  50.644  1.00  0.00           C  
ATOM   3530  H1'   C   111      77.468  52.621  50.346  1.00  0.00           H  
ATOM   3531  N1    C   111      77.274  54.652  50.448  1.00  0.00           N  
ATOM   3532  C6    C   111      76.508  55.765  50.049  1.00  0.00           C  
ATOM   3533  H6    C   111      75.445  55.678  49.879  1.00  0.00           H  
ATOM   3534  C5    C   111      77.115  56.990  49.915  1.00  0.00           C  
ATOM   3535  H5    C   111      76.403  57.677  49.482  1.00  0.00           H  
ATOM   3536  C4    C   111      78.504  57.105  50.148  1.00  0.00           C  
ATOM   3537  N4    C   111      79.114  58.272  50.039  1.00  0.00           N  
ATOM   3538  H41   C   111      78.584  59.054  49.681  1.00  0.00           H  
ATOM   3539  H42   C   111      80.116  58.362  50.127  1.00  0.00           H  
ATOM   3540  N3    C   111      79.212  56.044  50.546  1.00  0.00           N  
ATOM   3541  C2    C   111      78.620  54.867  50.746  1.00  0.00           C  
ATOM   3542  O2    C   111      79.260  53.902  51.159  1.00  0.00           O  
ATOM   3543  C3'   C   111      74.662  53.629  51.869  1.00  0.00           C  
ATOM   3544  H3'   C   111      74.608  54.700  51.674  1.00  0.00           H  
ATOM   3545  C2'   C   111      76.089  53.174  52.032  1.00  0.00           C  
ATOM   3546  H2'   C   111      76.604  53.925  52.632  1.00  0.00           H  
ATOM   3547  O2'   C   111      76.207  51.836  52.480  1.00  0.00           O  
ATOM   3548 HO2'   C   111      75.352  51.645  52.872  1.00  0.00           H  
ATOM   3549  O3'   C   111      73.854  53.208  52.997  1.00  0.00           O  
ATOM   3550  P     A   112      73.670  54.149  54.272  1.00  0.00           P  
ATOM   3551  OP1   A   112      72.664  53.581  55.134  1.00  0.00           O  
ATOM   3552  OP2   A   112      73.596  55.556  53.787  1.00  0.00           O  
ATOM   3553  O5'   A   112      75.085  53.965  54.977  1.00  0.00           O  
ATOM   3554  C5'   A   112      75.510  52.643  55.502  1.00  0.00           C  
ATOM   3555  H5'   A   112      75.506  51.788  54.825  1.00  0.00           H  
ATOM   3556 H5''   A   112      74.854  52.235  56.271  1.00  0.00           H  
ATOM   3557  C4'   A   112      76.953  52.635  56.080  1.00  0.00           C  
ATOM   3558  H4'   A   112      77.124  51.618  56.432  1.00  0.00           H  
ATOM   3559  O4'   A   112      77.900  52.970  55.023  1.00  0.00           O  
ATOM   3560  C1'   A   112      78.888  53.880  55.468  1.00  0.00           C  
ATOM   3561  H1'   A   112      79.886  53.458  55.353  1.00  0.00           H  
ATOM   3562  N9    A   112      78.804  55.253  54.853  1.00  0.00           N  
ATOM   3563  C8    A   112      77.711  55.713  54.206  1.00  0.00           C  
ATOM   3564  H8    A   112      76.879  55.042  54.051  1.00  0.00           H  
ATOM   3565  N7    A   112      77.786  56.880  53.613  1.00  0.00           N  
ATOM   3566  C5    A   112      79.053  57.268  54.039  1.00  0.00           C  
ATOM   3567  C6    A   112      79.932  58.367  53.689  1.00  0.00           C  
ATOM   3568  N6    A   112      79.693  59.307  52.787  1.00  0.00           N  
ATOM   3569  H61   A   112      78.862  59.201  52.222  1.00  0.00           H  
ATOM   3570  H62   A   112      80.345  60.078  52.801  1.00  0.00           H  
ATOM   3571  N1    A   112      81.115  58.508  54.289  1.00  0.00           N  
ATOM   3572  C2    A   112      81.469  57.561  55.122  1.00  0.00           C  
ATOM   3573  H2    A   112      82.483  57.672  55.477  1.00  0.00           H  
ATOM   3574  N3    A   112      80.956  56.326  55.344  1.00  0.00           N  
ATOM   3575  C4    A   112      79.707  56.279  54.811  1.00  0.00           C  
ATOM   3576  C3'   A   112      77.125  53.685  57.162  1.00  0.00           C  
ATOM   3577  H3'   A   112      76.556  54.564  56.858  1.00  0.00           H  
ATOM   3578  C2'   A   112      78.658  54.000  56.958  1.00  0.00           C  
ATOM   3579  H2'   A   112      78.927  55.020  57.235  1.00  0.00           H  
ATOM   3580  O2'   A   112      79.464  53.000  57.606  1.00  0.00           O  
ATOM   3581 HO2'   A   112      79.009  52.236  57.966  1.00  0.00           H  
ATOM   3582  O3'   A   112      76.822  53.245  58.471  1.00  0.00           O  
ATOM   3583  P     G   113      76.401  54.223  59.612  1.00  0.00           P  
ATOM   3584  OP1   G   113      75.969  53.495  60.826  1.00  0.00           O  
ATOM   3585  OP2   G   113      75.514  55.235  58.985  1.00  0.00           O  
ATOM   3586  O5'   G   113      77.707  54.954  59.968  1.00  0.00           O  
ATOM   3587  C5'   G   113      78.779  54.363  60.701  1.00  0.00           C  
ATOM   3588  H5'   G   113      79.250  53.564  60.129  1.00  0.00           H  
ATOM   3589 H5''   G   113      78.477  53.893  61.638  1.00  0.00           H  
ATOM   3590  C4'   G   113      79.970  55.321  60.892  1.00  0.00           C  
ATOM   3591  H4'   G   113      80.739  54.997  61.593  1.00  0.00           H  
ATOM   3592  O4'   G   113      80.673  55.615  59.676  1.00  0.00           O  
ATOM   3593  C1'   G   113      81.042  57.053  59.619  1.00  0.00           C  
ATOM   3594  H1'   G   113      82.092  57.203  59.368  1.00  0.00           H  
ATOM   3595  N9    G   113      80.190  57.916  58.759  1.00  0.00           N  
ATOM   3596  C8    G   113      79.009  57.624  58.120  1.00  0.00           C  
ATOM   3597  H8    G   113      78.421  56.720  58.186  1.00  0.00           H  
ATOM   3598  N7    G   113      78.609  58.691  57.481  1.00  0.00           N  
ATOM   3599  C5    G   113      79.585  59.642  57.562  1.00  0.00           C  
ATOM   3600  C6    G   113      79.740  60.973  56.977  1.00  0.00           C  
ATOM   3601  O6    G   113      78.957  61.593  56.192  1.00  0.00           O  
ATOM   3602  N1    G   113      80.998  61.482  57.163  1.00  0.00           N  
ATOM   3603  H1    G   113      81.214  62.385  56.766  1.00  0.00           H  
ATOM   3604  C2    G   113      81.845  61.006  58.083  1.00  0.00           C  
ATOM   3605  N2    G   113      82.942  61.668  58.260  1.00  0.00           N  
ATOM   3606  H21   G   113      83.047  62.611  57.916  1.00  0.00           H  
ATOM   3607  H22   G   113      83.573  61.337  58.976  1.00  0.00           H  
ATOM   3608  N3    G   113      81.672  59.868  58.796  1.00  0.00           N  
ATOM   3609  C4    G   113      80.561  59.177  58.417  1.00  0.00           C  
ATOM   3610  C3'   G   113      79.565  56.658  61.489  1.00  0.00           C  
ATOM   3611  H3'   G   113      78.713  57.024  60.915  1.00  0.00           H  
ATOM   3612  C2'   G   113      80.762  57.573  61.085  1.00  0.00           C  
ATOM   3613  H2'   G   113      80.358  58.585  61.103  1.00  0.00           H  
ATOM   3614  O2'   G   113      81.894  57.381  61.934  1.00  0.00           O  
ATOM   3615 HO2'   G   113      82.541  58.078  61.803  1.00  0.00           H  
ATOM   3616  O3'   G   113      79.264  56.560  62.908  1.00  0.00           O  
ATOM   3617  P     G   114      78.500  57.682  63.690  1.00  0.00           P  
ATOM   3618  OP1   G   114      78.176  57.224  65.014  1.00  0.00           O  
ATOM   3619  OP2   G   114      77.326  58.196  62.868  1.00  0.00           O  
ATOM   3620  O5'   G   114      79.457  58.975  63.961  1.00  0.00           O  
ATOM   3621  C5'   G   114      80.750  58.856  64.636  1.00  0.00           C  
ATOM   3622  H5'   G   114      81.271  58.051  64.119  1.00  0.00           H  
ATOM   3623 H5''   G   114      80.621  58.639  65.697  1.00  0.00           H  
ATOM   3624  C4'   G   114      81.635  60.100  64.367  1.00  0.00           C  
ATOM   3625  H4'   G   114      82.430  60.145  65.111  1.00  0.00           H  
ATOM   3626  O4'   G   114      82.089  60.127  63.003  1.00  0.00           O  
ATOM   3627  C1'   G   114      82.085  61.531  62.574  1.00  0.00           C  
ATOM   3628  H1'   G   114      82.956  61.676  61.934  1.00  0.00           H  
ATOM   3629  N9    G   114      80.931  61.838  61.712  1.00  0.00           N  
ATOM   3630  C8    G   114      79.660  61.279  61.700  1.00  0.00           C  
ATOM   3631  H8    G   114      79.369  60.404  62.261  1.00  0.00           H  
ATOM   3632  N7    G   114      78.990  61.729  60.692  1.00  0.00           N  
ATOM   3633  C5    G   114      79.735  62.722  60.130  1.00  0.00           C  
ATOM   3634  C6    G   114      79.394  63.685  59.082  1.00  0.00           C  
ATOM   3635  O6    G   114      78.395  63.744  58.325  1.00  0.00           O  
ATOM   3636  N1    G   114      80.365  64.640  58.932  1.00  0.00           N  
ATOM   3637  H1    G   114      80.149  65.331  58.228  1.00  0.00           H  
ATOM   3638  C2    G   114      81.525  64.690  59.732  1.00  0.00           C  
ATOM   3639  N2    G   114      82.306  65.734  59.622  1.00  0.00           N  
ATOM   3640  H21   G   114      82.009  66.545  59.099  1.00  0.00           H  
ATOM   3641  H22   G   114      83.169  65.669  60.143  1.00  0.00           H  
ATOM   3642  N3    G   114      81.897  63.804  60.604  1.00  0.00           N  
ATOM   3643  C4    G   114      80.911  62.884  60.815  1.00  0.00           C  
ATOM   3644  C3'   G   114      80.938  61.449  64.618  1.00  0.00           C  
ATOM   3645  H3'   G   114      79.946  61.390  64.170  1.00  0.00           H  
ATOM   3646  C2'   G   114      81.869  62.375  63.827  1.00  0.00           C  
ATOM   3647  H2'   G   114      81.343  63.298  63.583  1.00  0.00           H  
ATOM   3648  O2'   G   114      83.201  62.536  64.401  1.00  0.00           O  
ATOM   3649 HO2'   G   114      83.158  62.902  65.288  1.00  0.00           H  
ATOM   3650  O3'   G   114      80.922  61.967  66.011  1.00  0.00           O  
ATOM   3651  P     C   115      79.899  61.448  67.082  1.00  0.00           P  
ATOM   3652  OP1   C   115      79.980  62.411  68.206  1.00  0.00           O  
ATOM   3653  OP2   C   115      80.093  60.027  67.395  1.00  0.00           O  
ATOM   3654  O5'   C   115      78.433  61.613  66.363  1.00  0.00           O  
ATOM   3655  C5'   C   115      77.270  61.633  67.169  1.00  0.00           C  
ATOM   3656  H5'   C   115      77.197  62.412  67.928  1.00  0.00           H  
ATOM   3657 H5''   C   115      77.278  60.683  67.704  1.00  0.00           H  
ATOM   3658  C4'   C   115      75.978  61.592  66.246  1.00  0.00           C  
ATOM   3659  H4'   C   115      75.150  61.574  66.955  1.00  0.00           H  
ATOM   3660  O4'   C   115      75.792  62.796  65.429  1.00  0.00           O  
ATOM   3661  C1'   C   115      75.863  62.395  64.140  1.00  0.00           C  
ATOM   3662  H1'   C   115      74.830  62.540  63.826  1.00  0.00           H  
ATOM   3663  N1    C   115      76.697  63.351  63.373  1.00  0.00           N  
ATOM   3664  C6    C   115      77.956  63.688  63.810  1.00  0.00           C  
ATOM   3665  H6    C   115      78.380  63.290  64.720  1.00  0.00           H  
ATOM   3666  C5    C   115      78.688  64.666  63.146  1.00  0.00           C  
ATOM   3667  H5    C   115      79.638  65.065  63.468  1.00  0.00           H  
ATOM   3668  C4    C   115      78.042  65.329  62.040  1.00  0.00           C  
ATOM   3669  N4    C   115      78.692  66.325  61.406  1.00  0.00           N  
ATOM   3670  H41   C   115      78.266  66.748  60.594  1.00  0.00           H  
ATOM   3671  H42   C   115      79.621  66.555  61.728  1.00  0.00           H  
ATOM   3672  N3    C   115      76.880  64.932  61.537  1.00  0.00           N  
ATOM   3673  C2    C   115      76.175  64.007  62.239  1.00  0.00           C  
ATOM   3674  O2    C   115      75.065  63.652  61.786  1.00  0.00           O  
ATOM   3675  C3'   C   115      75.828  60.391  65.349  1.00  0.00           C  
ATOM   3676  H3'   C   115      76.479  59.529  65.499  1.00  0.00           H  
ATOM   3677  C2'   C   115      76.315  60.989  64.034  1.00  0.00           C  
ATOM   3678  H2'   C   115      77.388  60.856  64.180  1.00  0.00           H  
ATOM   3679  O2'   C   115      75.785  60.264  62.873  1.00  0.00           O  
ATOM   3680 HO2'   C   115      76.176  59.388  62.891  1.00  0.00           H  
ATOM   3681  O3'   C   115      74.527  59.931  65.235  1.00  0.00           O  
ATOM   3682  P     A   116      73.888  59.096  66.477  1.00  0.00           P  
ATOM   3683  OP1   A   116      74.306  59.689  67.809  1.00  0.00           O  
ATOM   3684  OP2   A   116      74.125  57.689  66.222  1.00  0.00           O  
ATOM   3685  O5'   A   116      72.283  59.584  66.205  1.00  0.00           O  
ATOM   3686  C5'   A   116      71.798  60.790  66.637  1.00  0.00           C  
ATOM   3687  H5'   A   116      72.324  61.633  66.189  1.00  0.00           H  
ATOM   3688 H5''   A   116      71.804  60.747  67.726  1.00  0.00           H  
ATOM   3689  C4'   A   116      70.302  60.814  66.284  1.00  0.00           C  
ATOM   3690  H4'   A   116      69.876  60.034  66.916  1.00  0.00           H  
ATOM   3691  O4'   A   116      69.674  62.038  66.646  1.00  0.00           O  
ATOM   3692  C1'   A   116      68.412  62.020  65.995  1.00  0.00           C  
ATOM   3693  H1'   A   116      67.617  61.604  66.613  1.00  0.00           H  
ATOM   3694  N9    A   116      68.002  63.485  65.692  1.00  0.00           N  
ATOM   3695  C8    A   116      68.729  64.669  65.645  1.00  0.00           C  
ATOM   3696  H8    A   116      69.775  64.742  65.905  1.00  0.00           H  
ATOM   3697  N7    A   116      68.069  65.667  65.273  1.00  0.00           N  
ATOM   3698  C5    A   116      66.797  65.169  65.104  1.00  0.00           C  
ATOM   3699  C6    A   116      65.526  65.730  64.743  1.00  0.00           C  
ATOM   3700  N6    A   116      65.389  67.053  64.482  1.00  0.00           N  
ATOM   3701  H61   A   116      66.146  67.659  64.766  1.00  0.00           H  
ATOM   3702  H62   A   116      64.524  67.499  64.214  1.00  0.00           H  
ATOM   3703  N1    A   116      64.501  64.997  64.445  1.00  0.00           N  
ATOM   3704  C2    A   116      64.627  63.705  64.579  1.00  0.00           C  
ATOM   3705  H2    A   116      63.771  63.115  64.288  1.00  0.00           H  
ATOM   3706  N3    A   116      65.732  62.996  65.043  1.00  0.00           N  
ATOM   3707  C4    A   116      66.784  63.789  65.255  1.00  0.00           C  
ATOM   3708  C3'   A   116      69.981  60.567  64.738  1.00  0.00           C  
ATOM   3709  H3'   A   116      70.664  61.156  64.125  1.00  0.00           H  
ATOM   3710  C2'   A   116      68.572  61.244  64.675  1.00  0.00           C  
ATOM   3711  H2'   A   116      68.447  61.769  63.728  1.00  0.00           H  
ATOM   3712  O2'   A   116      67.531  60.246  64.695  1.00  0.00           O  
ATOM   3713 HO2'   A   116      67.613  59.802  63.848  1.00  0.00           H  
ATOM   3714  O3'   A   116      70.020  59.232  64.323  1.00  0.00           O  
ATOM   3715  P     C   117      69.954  58.940  62.757  1.00  0.00           P  
ATOM   3716  OP1   C   117      70.283  57.491  62.602  1.00  0.00           O  
ATOM   3717  OP2   C   117      70.694  59.870  61.897  1.00  0.00           O  
ATOM   3718  O5'   C   117      68.423  59.099  62.437  1.00  0.00           O  
ATOM   3719  C5'   C   117      67.660  57.925  62.214  1.00  0.00           C  
ATOM   3720  H5'   C   117      67.527  57.366  63.140  1.00  0.00           H  
ATOM   3721 H5''   C   117      68.097  57.215  61.512  1.00  0.00           H  
ATOM   3722  C4'   C   117      66.332  58.360  61.620  1.00  0.00           C  
ATOM   3723  H4'   C   117      65.742  57.446  61.551  1.00  0.00           H  
ATOM   3724  O4'   C   117      65.737  59.488  62.220  1.00  0.00           O  
ATOM   3725  C1'   C   117      65.132  60.277  61.226  1.00  0.00           C  
ATOM   3726  H1'   C   117      64.062  60.403  61.389  1.00  0.00           H  
ATOM   3727  N1    C   117      65.703  61.710  61.215  1.00  0.00           N  
ATOM   3728  C6    C   117      66.990  62.086  61.618  1.00  0.00           C  
ATOM   3729  H6    C   117      67.721  61.369  61.963  1.00  0.00           H  
ATOM   3730  C5    C   117      67.311  63.342  61.772  1.00  0.00           C  
ATOM   3731  H5    C   117      68.275  63.689  62.112  1.00  0.00           H  
ATOM   3732  C4    C   117      66.283  64.313  61.480  1.00  0.00           C  
ATOM   3733  N4    C   117      66.664  65.584  61.540  1.00  0.00           N  
ATOM   3734  H41   C   117      67.539  65.771  62.008  1.00  0.00           H  
ATOM   3735  H42   C   117      66.026  66.356  61.407  1.00  0.00           H  
ATOM   3736  N3    C   117      65.126  64.043  60.924  1.00  0.00           N  
ATOM   3737  C2    C   117      64.795  62.722  60.804  1.00  0.00           C  
ATOM   3738  O2    C   117      63.740  62.479  60.156  1.00  0.00           O  
ATOM   3739  C3'   C   117      66.558  58.765  60.201  1.00  0.00           C  
ATOM   3740  H3'   C   117      67.400  59.457  60.210  1.00  0.00           H  
ATOM   3741  C2'   C   117      65.323  59.615  59.918  1.00  0.00           C  
ATOM   3742  H2'   C   117      65.643  60.367  59.196  1.00  0.00           H  
ATOM   3743  O2'   C   117      64.134  58.931  59.471  1.00  0.00           O  
ATOM   3744 HO2'   C   117      63.662  59.448  58.813  1.00  0.00           H  
ATOM   3745  O3'   C   117      66.752  57.639  59.259  1.00  0.00           O  
ATOM   3746  P     U   118      67.550  57.708  57.916  1.00  0.00           P  
ATOM   3747  OP1   U   118      67.682  56.307  57.332  1.00  0.00           O  
ATOM   3748  OP2   U   118      68.845  58.401  58.349  1.00  0.00           O  
ATOM   3749  O5'   U   118      66.744  58.747  57.069  1.00  0.00           O  
ATOM   3750  C5'   U   118      65.398  58.359  56.611  1.00  0.00           C  
ATOM   3751  H5'   U   118      64.863  57.964  57.475  1.00  0.00           H  
ATOM   3752 H5''   U   118      65.670  57.597  55.881  1.00  0.00           H  
ATOM   3753  C4'   U   118      64.650  59.468  55.871  1.00  0.00           C  
ATOM   3754  H4'   U   118      63.755  58.988  55.476  1.00  0.00           H  
ATOM   3755  O4'   U   118      64.301  60.553  56.724  1.00  0.00           O  
ATOM   3756  C1'   U   118      64.385  61.728  55.972  1.00  0.00           C  
ATOM   3757  H1'   U   118      63.412  62.220  55.938  1.00  0.00           H  
ATOM   3758  N1    U   118      65.357  62.693  56.584  1.00  0.00           N  
ATOM   3759  C6    U   118      66.396  62.247  57.380  1.00  0.00           C  
ATOM   3760  H6    U   118      66.585  61.188  57.482  1.00  0.00           H  
ATOM   3761  C5    U   118      67.177  63.103  58.084  1.00  0.00           C  
ATOM   3762  H5    U   118      67.966  62.717  58.713  1.00  0.00           H  
ATOM   3763  C4    U   118      67.004  64.541  57.951  1.00  0.00           C  
ATOM   3764  O4    U   118      67.643  65.438  58.481  1.00  0.00           O  
ATOM   3765  N3    U   118      65.782  64.883  57.434  1.00  0.00           N  
ATOM   3766  H3    U   118      65.384  65.780  57.676  1.00  0.00           H  
ATOM   3767  C2    U   118      65.007  64.074  56.632  1.00  0.00           C  
ATOM   3768  O2    U   118      64.074  64.605  56.084  1.00  0.00           O  
ATOM   3769  C3'   U   118      65.476  59.952  54.676  1.00  0.00           C  
ATOM   3770  H3'   U   118      66.489  60.209  54.984  1.00  0.00           H  
ATOM   3771  C2'   U   118      64.730  61.290  54.533  1.00  0.00           C  
ATOM   3772  H2'   U   118      65.460  62.008  54.161  1.00  0.00           H  
ATOM   3773  O2'   U   118      63.523  61.021  53.785  1.00  0.00           O  
ATOM   3774 HO2'   U   118      63.866  60.343  53.198  1.00  0.00           H  
ATOM   3775  O3'   U   118      65.418  59.189  53.515  1.00  0.00           O  
ATOM   3776  P     A   119      66.512  59.386  52.317  1.00  0.00           P  
ATOM   3777  OP1   A   119      66.101  58.355  51.339  1.00  0.00           O  
ATOM   3778  OP2   A   119      67.871  59.321  52.873  1.00  0.00           O  
ATOM   3779  O5'   A   119      66.393  60.835  51.656  1.00  0.00           O  
ATOM   3780  C5'   A   119      65.449  61.089  50.668  1.00  0.00           C  
ATOM   3781  H5'   A   119      64.464  60.734  50.971  1.00  0.00           H  
ATOM   3782 H5''   A   119      65.625  60.479  49.782  1.00  0.00           H  
ATOM   3783  C4'   A   119      65.361  62.569  50.186  1.00  0.00           C  
ATOM   3784  H4'   A   119      64.686  62.669  49.336  1.00  0.00           H  
ATOM   3785  O4'   A   119      65.023  63.506  51.237  1.00  0.00           O  
ATOM   3786  C1'   A   119      65.672  64.738  51.056  1.00  0.00           C  
ATOM   3787  H1'   A   119      64.982  65.580  50.985  1.00  0.00           H  
ATOM   3788  N9    A   119      66.531  64.935  52.231  1.00  0.00           N  
ATOM   3789  C8    A   119      67.106  63.984  52.958  1.00  0.00           C  
ATOM   3790  H8    A   119      66.946  62.941  52.728  1.00  0.00           H  
ATOM   3791  N7    A   119      67.669  64.526  54.023  1.00  0.00           N  
ATOM   3792  C5    A   119      67.452  65.907  53.929  1.00  0.00           C  
ATOM   3793  C6    A   119      67.808  67.032  54.751  1.00  0.00           C  
ATOM   3794  N6    A   119      68.506  66.974  55.904  1.00  0.00           N  
ATOM   3795  H61   A   119      68.697  66.058  56.284  1.00  0.00           H  
ATOM   3796  H62   A   119      68.908  67.821  56.279  1.00  0.00           H  
ATOM   3797  N1    A   119      67.523  68.243  54.297  1.00  0.00           N  
ATOM   3798  C2    A   119      66.837  68.353  53.193  1.00  0.00           C  
ATOM   3799  H2    A   119      66.628  69.376  52.915  1.00  0.00           H  
ATOM   3800  N3    A   119      66.416  67.446  52.346  1.00  0.00           N  
ATOM   3801  C4    A   119      66.737  66.147  52.833  1.00  0.00           C  
ATOM   3802  C3'   A   119      66.808  63.018  49.798  1.00  0.00           C  
ATOM   3803  H3'   A   119      67.450  62.726  50.628  1.00  0.00           H  
ATOM   3804  C2'   A   119      66.560  64.555  49.791  1.00  0.00           C  
ATOM   3805  H2'   A   119      67.496  65.112  49.827  1.00  0.00           H  
ATOM   3806  O2'   A   119      65.869  65.013  48.678  1.00  0.00           O  
ATOM   3807 HO2'   A   119      64.917  64.909  48.752  1.00  0.00           H  
ATOM   3808  O3'   A   119      67.197  62.588  48.508  1.00  0.00           O  
ATOM   3809  P     G   120      68.690  62.589  48.121  1.00  0.00           P  
ATOM   3810  OP1   G   120      68.717  62.205  46.695  1.00  0.00           O  
ATOM   3811  OP2   G   120      69.302  61.751  49.161  1.00  0.00           O  
ATOM   3812  O5'   G   120      69.269  64.090  48.441  1.00  0.00           O  
ATOM   3813  C5'   G   120      68.935  65.171  47.574  1.00  0.00           C  
ATOM   3814  H5'   G   120      67.867  65.384  47.608  1.00  0.00           H  
ATOM   3815 H5''   G   120      69.166  64.961  46.530  1.00  0.00           H  
ATOM   3816  C4'   G   120      69.581  66.548  47.998  1.00  0.00           C  
ATOM   3817  H4'   G   120      69.396  67.164  47.118  1.00  0.00           H  
ATOM   3818  O4'   G   120      68.863  67.119  49.070  1.00  0.00           O  
ATOM   3819  C1'   G   120      69.766  68.091  49.631  1.00  0.00           C  
ATOM   3820  H1'   G   120      69.375  69.100  49.496  1.00  0.00           H  
ATOM   3821  N9    G   120      69.981  67.791  51.061  1.00  0.00           N  
ATOM   3822  C8    G   120      69.929  66.510  51.604  1.00  0.00           C  
ATOM   3823  H8    G   120      69.428  65.690  51.111  1.00  0.00           H  
ATOM   3824  N7    G   120      70.246  66.488  52.878  1.00  0.00           N  
ATOM   3825  C5    G   120      70.711  67.812  53.154  1.00  0.00           C  
ATOM   3826  C6    G   120      71.302  68.363  54.373  1.00  0.00           C  
ATOM   3827  O6    G   120      71.729  67.778  55.393  1.00  0.00           O  
ATOM   3828  N1    G   120      71.674  69.714  54.156  1.00  0.00           N  
ATOM   3829  H1    G   120      72.092  70.122  54.980  1.00  0.00           H  
ATOM   3830  C2    G   120      71.302  70.463  53.049  1.00  0.00           C  
ATOM   3831  N2    G   120      71.503  71.744  53.054  1.00  0.00           N  
ATOM   3832  H21   G   120      72.101  72.059  53.805  1.00  0.00           H  
ATOM   3833  H22   G   120      71.359  72.318  52.235  1.00  0.00           H  
ATOM   3834  N3    G   120      70.727  69.949  51.902  1.00  0.00           N  
ATOM   3835  C4    G   120      70.442  68.654  52.085  1.00  0.00           C  
ATOM   3836  C3'   G   120      71.004  66.632  48.348  1.00  0.00           C  
ATOM   3837  H3'   G   120      71.257  65.920  49.133  1.00  0.00           H  
ATOM   3838  C2'   G   120      71.152  68.053  48.895  1.00  0.00           C  
ATOM   3839  H2'   G   120      72.091  68.092  49.448  1.00  0.00           H  
ATOM   3840  O2'   G   120      71.131  69.156  48.017  1.00  0.00           O  
ATOM   3841 HO2'   G   120      71.401  68.958  47.117  1.00  0.00           H  
ATOM   3842  O3'   G   120      71.919  66.370  47.238  1.00  0.00           O  
ATOM   3843  P     U   121      73.525  65.890  47.596  1.00  0.00           P  
ATOM   3844  OP1   U   121      74.294  65.479  46.412  1.00  0.00           O  
ATOM   3845  OP2   U   121      73.346  64.919  48.706  1.00  0.00           O  
ATOM   3846  O5'   U   121      74.431  67.102  48.269  1.00  0.00           O  
ATOM   3847  C5'   U   121      74.639  68.319  47.535  1.00  0.00           C  
ATOM   3848  H5'   U   121      73.760  68.783  47.089  1.00  0.00           H  
ATOM   3849 H5''   U   121      75.352  67.970  46.788  1.00  0.00           H  
ATOM   3850  C4'   U   121      75.197  69.449  48.435  1.00  0.00           C  
ATOM   3851  H4'   U   121      75.285  70.340  47.814  1.00  0.00           H  
ATOM   3852  O4'   U   121      74.178  69.639  49.429  1.00  0.00           O  
ATOM   3853  C1'   U   121      74.770  70.084  50.627  1.00  0.00           C  
ATOM   3854  H1'   U   121      74.367  71.054  50.920  1.00  0.00           H  
ATOM   3855  N1    U   121      74.463  69.122  51.755  1.00  0.00           N  
ATOM   3856  C6    U   121      74.177  67.846  51.537  1.00  0.00           C  
ATOM   3857  H6    U   121      74.111  67.405  50.554  1.00  0.00           H  
ATOM   3858  C5    U   121      74.180  66.963  52.614  1.00  0.00           C  
ATOM   3859  H5    U   121      74.138  65.885  52.559  1.00  0.00           H  
ATOM   3860  C4    U   121      74.398  67.449  53.961  1.00  0.00           C  
ATOM   3861  O4    U   121      74.506  66.743  54.919  1.00  0.00           O  
ATOM   3862  N3    U   121      74.531  68.809  54.126  1.00  0.00           N  
ATOM   3863  H3    U   121      75.047  69.048  54.961  1.00  0.00           H  
ATOM   3864  C2    U   121      74.636  69.670  53.057  1.00  0.00           C  
ATOM   3865  O2    U   121      74.922  70.871  53.306  1.00  0.00           O  
ATOM   3866  C3'   U   121      76.452  69.227  49.258  1.00  0.00           C  
ATOM   3867  H3'   U   121      76.463  68.242  49.724  1.00  0.00           H  
ATOM   3868  C2'   U   121      76.207  70.231  50.307  1.00  0.00           C  
ATOM   3869  H2'   U   121      76.883  70.182  51.161  1.00  0.00           H  
ATOM   3870  O2'   U   121      76.435  71.549  49.835  1.00  0.00           O  
ATOM   3871 HO2'   U   121      76.992  71.537  49.053  1.00  0.00           H  
ATOM   3872  O3'   U   121      77.643  69.571  48.536  1.00  0.00           O  
ATOM   3873  P     A   122      78.991  68.847  48.790  1.00  0.00           P  
ATOM   3874  OP1   A   122      79.973  69.244  47.759  1.00  0.00           O  
ATOM   3875  OP2   A   122      78.616  67.440  48.988  1.00  0.00           O  
ATOM   3876  O5'   A   122      79.487  69.478  50.150  1.00  0.00           O  
ATOM   3877  C5'   A   122      79.955  70.752  50.132  1.00  0.00           C  
ATOM   3878  H5'   A   122      79.295  71.476  49.652  1.00  0.00           H  
ATOM   3879 H5''   A   122      80.837  70.824  49.497  1.00  0.00           H  
ATOM   3880  C4'   A   122      80.235  71.262  51.590  1.00  0.00           C  
ATOM   3881  H4'   A   122      80.496  72.320  51.629  1.00  0.00           H  
ATOM   3882  O4'   A   122      79.145  71.172  52.451  1.00  0.00           O  
ATOM   3883  C1'   A   122      79.576  70.671  53.736  1.00  0.00           C  
ATOM   3884  H1'   A   122      79.243  71.367  54.506  1.00  0.00           H  
ATOM   3885  N9    A   122      79.241  69.207  53.964  1.00  0.00           N  
ATOM   3886  C8    A   122      78.431  68.426  53.179  1.00  0.00           C  
ATOM   3887  H8    A   122      78.166  68.659  52.158  1.00  0.00           H  
ATOM   3888  N7    A   122      78.003  67.301  53.725  1.00  0.00           N  
ATOM   3889  C5    A   122      78.629  67.336  55.001  1.00  0.00           C  
ATOM   3890  C6    A   122      78.690  66.465  56.093  1.00  0.00           C  
ATOM   3891  N6    A   122      77.950  65.368  56.179  1.00  0.00           N  
ATOM   3892  H61   A   122      77.448  65.067  55.356  1.00  0.00           H  
ATOM   3893  H62   A   122      77.991  64.967  57.105  1.00  0.00           H  
ATOM   3894  N1    A   122      79.425  66.775  57.149  1.00  0.00           N  
ATOM   3895  C2    A   122      80.164  67.889  57.161  1.00  0.00           C  
ATOM   3896  H2    A   122      80.797  68.057  58.020  1.00  0.00           H  
ATOM   3897  N3    A   122      80.309  68.724  56.162  1.00  0.00           N  
ATOM   3898  C4    A   122      79.449  68.448  55.138  1.00  0.00           C  
ATOM   3899  C3'   A   122      81.319  70.459  52.320  1.00  0.00           C  
ATOM   3900  H3'   A   122      81.054  69.403  52.261  1.00  0.00           H  
ATOM   3901  C2'   A   122      81.066  70.856  53.741  1.00  0.00           C  
ATOM   3902  H2'   A   122      81.563  70.141  54.396  1.00  0.00           H  
ATOM   3903  O2'   A   122      81.307  72.218  54.068  1.00  0.00           O  
ATOM   3904 HO2'   A   122      82.148  72.432  53.659  1.00  0.00           H  
ATOM   3905  O3'   A   122      82.657  70.818  51.977  1.00  0.00           O  
ATOM   3906  P     C   123      83.731  69.671  51.584  1.00  0.00           P  
ATOM   3907  OP1   C   123      84.899  70.331  51.015  1.00  0.00           O  
ATOM   3908  OP2   C   123      83.063  68.644  50.854  1.00  0.00           O  
ATOM   3909  O5'   C   123      84.195  68.985  52.894  1.00  0.00           O  
ATOM   3910  C5'   C   123      84.765  69.610  54.030  1.00  0.00           C  
ATOM   3911  H5'   C   123      84.188  70.462  54.387  1.00  0.00           H  
ATOM   3912 H5''   C   123      85.755  70.032  53.859  1.00  0.00           H  
ATOM   3913  C4'   C   123      84.970  68.581  55.146  1.00  0.00           C  
ATOM   3914  H4'   C   123      85.526  69.021  55.975  1.00  0.00           H  
ATOM   3915  O4'   C   123      83.793  68.145  55.764  1.00  0.00           O  
ATOM   3916  C1'   C   123      83.926  66.803  56.097  1.00  0.00           C  
ATOM   3917  H1'   C   123      83.821  66.671  57.174  1.00  0.00           H  
ATOM   3918  N1    C   123      82.910  65.934  55.499  1.00  0.00           N  
ATOM   3919  C6    C   123      82.219  66.290  54.410  1.00  0.00           C  
ATOM   3920  H6    C   123      82.317  67.192  53.824  1.00  0.00           H  
ATOM   3921  C5    C   123      81.185  65.574  53.891  1.00  0.00           C  
ATOM   3922  H5    C   123      80.501  66.011  53.178  1.00  0.00           H  
ATOM   3923  C4    C   123      80.845  64.367  54.610  1.00  0.00           C  
ATOM   3924  N4    C   123      79.782  63.680  54.256  1.00  0.00           N  
ATOM   3925  H41   C   123      79.264  64.047  53.471  1.00  0.00           H  
ATOM   3926  H42   C   123      79.323  63.118  54.958  1.00  0.00           H  
ATOM   3927  N3    C   123      81.592  63.910  55.602  1.00  0.00           N  
ATOM   3928  C2    C   123      82.682  64.629  56.061  1.00  0.00           C  
ATOM   3929  O2    C   123      83.330  64.202  56.968  1.00  0.00           O  
ATOM   3930  C3'   C   123      85.665  67.275  54.673  1.00  0.00           C  
ATOM   3931  H3'   C   123      85.119  66.768  53.878  1.00  0.00           H  
ATOM   3932  C2'   C   123      85.321  66.342  55.860  1.00  0.00           C  
ATOM   3933  H2'   C   123      85.338  65.262  55.715  1.00  0.00           H  
ATOM   3934  O2'   C   123      86.016  66.675  57.071  1.00  0.00           O  
ATOM   3935 HO2'   C   123      86.068  65.941  57.688  1.00  0.00           H  
ATOM   3936  O3'   C   123      87.039  67.290  54.345  1.00  0.00           O  
ATOM   3937  P     U   124      87.631  66.180  53.416  1.00  0.00           P  
ATOM   3938  OP1   U   124      89.075  66.356  53.260  1.00  0.00           O  
ATOM   3939  OP2   U   124      86.784  66.201  52.160  1.00  0.00           O  
ATOM   3940  O5'   U   124      87.376  64.834  54.220  1.00  0.00           O  
ATOM   3941  C5'   U   124      88.260  64.438  55.366  1.00  0.00           C  
ATOM   3942  H5'   U   124      87.873  65.076  56.160  1.00  0.00           H  
ATOM   3943 H5''   U   124      89.338  64.509  55.218  1.00  0.00           H  
ATOM   3944  C4'   U   124      87.884  62.955  55.764  1.00  0.00           C  
ATOM   3945  H4'   U   124      88.531  62.651  56.587  1.00  0.00           H  
ATOM   3946  O4'   U   124      86.518  63.075  56.076  1.00  0.00           O  
ATOM   3947  C1'   U   124      85.955  61.731  55.907  1.00  0.00           C  
ATOM   3948  H1'   U   124      85.582  61.496  56.904  1.00  0.00           H  
ATOM   3949  N1    U   124      84.861  61.728  54.943  1.00  0.00           N  
ATOM   3950  C6    U   124      84.791  62.725  53.895  1.00  0.00           C  
ATOM   3951  H6    U   124      85.600  63.439  53.840  1.00  0.00           H  
ATOM   3952  C5    U   124      83.708  62.831  53.077  1.00  0.00           C  
ATOM   3953  H5    U   124      83.633  63.766  52.542  1.00  0.00           H  
ATOM   3954  C4    U   124      82.644  61.898  53.259  1.00  0.00           C  
ATOM   3955  O4    U   124      81.623  61.802  52.591  1.00  0.00           O  
ATOM   3956  N3    U   124      82.722  60.992  54.238  1.00  0.00           N  
ATOM   3957  H3    U   124      81.934  60.364  54.301  1.00  0.00           H  
ATOM   3958  C2    U   124      83.782  60.857  55.108  1.00  0.00           C  
ATOM   3959  O2    U   124      83.786  59.902  55.889  1.00  0.00           O  
ATOM   3960  C3'   U   124      88.041  61.840  54.710  1.00  0.00           C  
ATOM   3961  H3'   U   124      87.534  62.291  53.857  1.00  0.00           H  
ATOM   3962  C2'   U   124      87.137  60.790  55.492  1.00  0.00           C  
ATOM   3963  H2'   U   124      86.918  59.921  54.871  1.00  0.00           H  
ATOM   3964  O2'   U   124      87.655  60.297  56.772  1.00  0.00           O  
ATOM   3965 HO2'   U   124      87.265  59.443  56.971  1.00  0.00           H  
ATOM   3966  O3'   U   124      89.360  61.533  54.415  1.00  0.00           O  
ATOM   3967  P     G   125      89.721  60.734  53.151  1.00  0.00           P  
ATOM   3968  OP1   G   125      91.139  60.621  53.105  1.00  0.00           O  
ATOM   3969  OP2   G   125      89.182  61.349  51.995  1.00  0.00           O  
ATOM   3970  O5'   G   125      89.156  59.330  53.275  1.00  0.00           O  
ATOM   3971  C5'   G   125      89.759  58.300  54.071  1.00  0.00           C  
ATOM   3972  H5'   G   125      90.147  58.662  55.023  1.00  0.00           H  
ATOM   3973 H5''   G   125      90.641  57.923  53.553  1.00  0.00           H  
ATOM   3974  C4'   G   125      88.794  57.055  54.259  1.00  0.00           C  
ATOM   3975  H4'   G   125      89.164  56.273  54.922  1.00  0.00           H  
ATOM   3976  O4'   G   125      87.463  57.456  54.766  1.00  0.00           O  
ATOM   3977  C1'   G   125      86.427  56.735  54.039  1.00  0.00           C  
ATOM   3978  H1'   G   125      85.738  56.129  54.627  1.00  0.00           H  
ATOM   3979  N9    G   125      85.574  57.548  53.164  1.00  0.00           N  
ATOM   3980  C8    G   125      85.872  58.799  52.649  1.00  0.00           C  
ATOM   3981  H8    G   125      86.755  59.396  52.822  1.00  0.00           H  
ATOM   3982  N7    G   125      84.925  59.274  51.907  1.00  0.00           N  
ATOM   3983  C5    G   125      83.948  58.237  51.860  1.00  0.00           C  
ATOM   3984  C6    G   125      82.752  58.104  51.130  1.00  0.00           C  
ATOM   3985  O6    G   125      82.163  58.805  50.276  1.00  0.00           O  
ATOM   3986  N1    G   125      81.937  57.015  51.513  1.00  0.00           N  
ATOM   3987  H1    G   125      80.995  56.878  51.177  1.00  0.00           H  
ATOM   3988  C2    G   125      82.401  56.078  52.404  1.00  0.00           C  
ATOM   3989  N2    G   125      81.682  55.039  52.601  1.00  0.00           N  
ATOM   3990  H21   G   125      81.995  54.312  53.229  1.00  0.00           H  
ATOM   3991  H22   G   125      80.739  55.052  52.240  1.00  0.00           H  
ATOM   3992  N3    G   125      83.599  56.127  52.985  1.00  0.00           N  
ATOM   3993  C4    G   125      84.338  57.209  52.703  1.00  0.00           C  
ATOM   3994  C3'   G   125      88.590  56.284  52.942  1.00  0.00           C  
ATOM   3995  H3'   G   125      88.524  56.939  52.073  1.00  0.00           H  
ATOM   3996  C2'   G   125      87.197  55.702  53.247  1.00  0.00           C  
ATOM   3997  H2'   G   125      86.742  55.403  52.302  1.00  0.00           H  
ATOM   3998  O2'   G   125      87.376  54.656  54.129  1.00  0.00           O  
ATOM   3999 HO2'   G   125      87.948  54.013  53.705  1.00  0.00           H  
ATOM   4000  O3'   G   125      89.621  55.318  52.766  1.00  0.00           O  
ATOM   4001  P     A   126      89.617  54.350  51.515  1.00  0.00           P  
ATOM   4002  OP1   A   126      91.005  53.837  51.385  1.00  0.00           O  
ATOM   4003  OP2   A   126      88.884  54.885  50.360  1.00  0.00           O  
ATOM   4004  O5'   A   126      88.858  53.073  52.185  1.00  0.00           O  
ATOM   4005  C5'   A   126      89.577  52.178  53.075  1.00  0.00           C  
ATOM   4006  H5'   A   126      90.000  52.761  53.893  1.00  0.00           H  
ATOM   4007 H5''   A   126      90.332  51.660  52.484  1.00  0.00           H  
ATOM   4008  C4'   A   126      88.641  51.191  53.689  1.00  0.00           C  
ATOM   4009  H4'   A   126      89.160  50.569  54.419  1.00  0.00           H  
ATOM   4010  O4'   A   126      87.521  51.805  54.319  1.00  0.00           O  
ATOM   4011  C1'   A   126      86.413  50.885  54.378  1.00  0.00           C  
ATOM   4012  H1'   A   126      86.101  50.589  55.379  1.00  0.00           H  
ATOM   4013  N9    A   126      85.153  51.549  53.831  1.00  0.00           N  
ATOM   4014  C8    A   126      84.914  52.711  53.143  1.00  0.00           C  
ATOM   4015  H8    A   126      85.641  53.427  52.790  1.00  0.00           H  
ATOM   4016  N7    A   126      83.573  52.787  52.843  1.00  0.00           N  
ATOM   4017  C5    A   126      82.974  51.668  53.444  1.00  0.00           C  
ATOM   4018  C6    A   126      81.687  51.217  53.593  1.00  0.00           C  
ATOM   4019  N6    A   126      80.576  51.718  53.102  1.00  0.00           N  
ATOM   4020  H61   A   126      79.724  51.185  53.209  1.00  0.00           H  
ATOM   4021  H62   A   126      80.559  52.439  52.395  1.00  0.00           H  
ATOM   4022  N1    A   126      81.418  50.100  54.319  1.00  0.00           N  
ATOM   4023  C2    A   126      82.459  49.440  54.876  1.00  0.00           C  
ATOM   4024  H2    A   126      82.295  48.491  55.365  1.00  0.00           H  
ATOM   4025  N3    A   126      83.766  49.773  54.818  1.00  0.00           N  
ATOM   4026  C4    A   126      83.930  50.969  54.115  1.00  0.00           C  
ATOM   4027  C3'   A   126      87.921  50.199  52.742  1.00  0.00           C  
ATOM   4028  H3'   A   126      87.576  50.901  51.983  1.00  0.00           H  
ATOM   4029  C2'   A   126      86.714  49.687  53.634  1.00  0.00           C  
ATOM   4030  H2'   A   126      85.898  49.282  53.035  1.00  0.00           H  
ATOM   4031  O2'   A   126      87.221  48.707  54.538  1.00  0.00           O  
ATOM   4032 HO2'   A   126      87.954  48.228  54.145  1.00  0.00           H  
ATOM   4033  O3'   A   126      88.733  49.130  52.300  1.00  0.00           O  
ATOM   4034  P     U   127      89.047  49.036  50.688  1.00  0.00           P  
ATOM   4035  OP1   U   127      89.748  47.735  50.447  1.00  0.00           O  
ATOM   4036  OP2   U   127      89.606  50.276  50.229  1.00  0.00           O  
ATOM   4037  O5'   U   127      87.637  48.945  50.049  1.00  0.00           O  
ATOM   4038  C5'   U   127      86.795  47.758  50.285  1.00  0.00           C  
ATOM   4039  H5'   U   127      86.782  47.423  51.322  1.00  0.00           H  
ATOM   4040 H5''   U   127      87.123  47.079  49.497  1.00  0.00           H  
ATOM   4041  C4'   U   127      85.409  48.170  49.774  1.00  0.00           C  
ATOM   4042  H4'   U   127      84.730  47.319  49.823  1.00  0.00           H  
ATOM   4043  O4'   U   127      84.952  49.245  50.550  1.00  0.00           O  
ATOM   4044  C1'   U   127      83.920  49.960  49.849  1.00  0.00           C  
ATOM   4045  H1'   U   127      82.963  49.725  50.315  1.00  0.00           H  
ATOM   4046  N1    U   127      84.205  51.402  50.013  1.00  0.00           N  
ATOM   4047  C6    U   127      85.478  51.917  50.084  1.00  0.00           C  
ATOM   4048  H6    U   127      86.282  51.197  50.128  1.00  0.00           H  
ATOM   4049  C5    U   127      85.665  53.250  49.886  1.00  0.00           C  
ATOM   4050  H5    U   127      86.692  53.578  49.832  1.00  0.00           H  
ATOM   4051  C4    U   127      84.533  54.163  49.746  1.00  0.00           C  
ATOM   4052  O4    U   127      84.649  55.340  49.439  1.00  0.00           O  
ATOM   4053  N3    U   127      83.262  53.561  49.860  1.00  0.00           N  
ATOM   4054  H3    U   127      82.390  54.057  49.738  1.00  0.00           H  
ATOM   4055  C2    U   127      83.120  52.212  49.981  1.00  0.00           C  
ATOM   4056  O2    U   127      81.960  51.847  50.161  1.00  0.00           O  
ATOM   4057  C3'   U   127      85.265  48.609  48.342  1.00  0.00           C  
ATOM   4058  H3'   U   127      86.193  49.166  48.210  1.00  0.00           H  
ATOM   4059  C2'   U   127      84.024  49.514  48.357  1.00  0.00           C  
ATOM   4060  H2'   U   127      84.176  50.410  47.755  1.00  0.00           H  
ATOM   4061  O2'   U   127      82.850  48.800  47.993  1.00  0.00           O  
ATOM   4062 HO2'   U   127      83.019  48.259  47.218  1.00  0.00           H  
ATOM   4063  O3'   U   127      85.194  47.498  47.423  1.00  0.00           O  
ATOM   4064  P     G   128      85.049  47.690  45.860  1.00  0.00           P  
ATOM   4065  OP1   G   128      85.378  46.394  45.294  1.00  0.00           O  
ATOM   4066  OP2   G   128      85.904  48.825  45.512  1.00  0.00           O  
ATOM   4067  O5'   G   128      83.476  48.048  45.525  1.00  0.00           O  
ATOM   4068  C5'   G   128      82.493  47.056  45.187  1.00  0.00           C  
ATOM   4069  H5'   G   128      82.566  46.360  46.023  1.00  0.00           H  
ATOM   4070 H5''   G   128      82.735  46.446  44.317  1.00  0.00           H  
ATOM   4071  C4'   G   128      81.012  47.467  44.925  1.00  0.00           C  
ATOM   4072  H4'   G   128      80.316  46.653  45.128  1.00  0.00           H  
ATOM   4073  O4'   G   128      80.732  48.435  45.914  1.00  0.00           O  
ATOM   4074  C1'   G   128      79.934  49.492  45.336  1.00  0.00           C  
ATOM   4075  H1'   G   128      79.134  49.715  46.043  1.00  0.00           H  
ATOM   4076  N9    G   128      80.748  50.740  45.331  1.00  0.00           N  
ATOM   4077  C8    G   128      82.076  50.878  45.770  1.00  0.00           C  
ATOM   4078  H8    G   128      82.680  50.050  46.109  1.00  0.00           H  
ATOM   4079  N7    G   128      82.540  52.090  45.685  1.00  0.00           N  
ATOM   4080  C5    G   128      81.442  52.812  45.039  1.00  0.00           C  
ATOM   4081  C6    G   128      81.285  54.178  44.635  1.00  0.00           C  
ATOM   4082  O6    G   128      82.083  55.131  44.768  1.00  0.00           O  
ATOM   4083  N1    G   128      80.146  54.449  43.956  1.00  0.00           N  
ATOM   4084  H1    G   128      80.054  55.352  43.514  1.00  0.00           H  
ATOM   4085  C2    G   128      79.188  53.496  43.755  1.00  0.00           C  
ATOM   4086  N2    G   128      78.244  53.899  42.967  1.00  0.00           N  
ATOM   4087  H21   G   128      77.492  53.258  42.756  1.00  0.00           H  
ATOM   4088  H22   G   128      78.146  54.885  42.775  1.00  0.00           H  
ATOM   4089  N3    G   128      79.143  52.259  44.225  1.00  0.00           N  
ATOM   4090  C4    G   128      80.389  51.948  44.828  1.00  0.00           C  
ATOM   4091  C3'   G   128      80.731  48.275  43.609  1.00  0.00           C  
ATOM   4092  H3'   G   128      81.592  48.911  43.402  1.00  0.00           H  
ATOM   4093  C2'   G   128      79.558  49.161  43.941  1.00  0.00           C  
ATOM   4094  H2'   G   128      79.533  49.939  43.178  1.00  0.00           H  
ATOM   4095  O2'   G   128      78.291  48.581  43.949  1.00  0.00           O  
ATOM   4096 HO2'   G   128      78.012  48.433  43.042  1.00  0.00           H  
ATOM   4097  O3'   G   128      80.352  47.284  42.609  1.00  0.00           O  
ATOM   4098  P     U   129      80.824  47.342  41.076  1.00  0.00           P  
ATOM   4099  OP1   U   129      79.972  46.335  40.365  1.00  0.00           O  
ATOM   4100  OP2   U   129      82.286  47.176  41.049  1.00  0.00           O  
ATOM   4101  O5'   U   129      80.367  48.776  40.584  1.00  0.00           O  
ATOM   4102  C5'   U   129      79.075  49.003  40.080  1.00  0.00           C  
ATOM   4103  H5'   U   129      78.349  48.728  40.845  1.00  0.00           H  
ATOM   4104 H5''   U   129      78.956  48.368  39.201  1.00  0.00           H  
ATOM   4105  C4'   U   129      78.795  50.458  39.796  1.00  0.00           C  
ATOM   4106  H4'   U   129      77.740  50.485  39.524  1.00  0.00           H  
ATOM   4107  O4'   U   129      79.115  51.382  40.850  1.00  0.00           O  
ATOM   4108  C1'   U   129      79.504  52.601  40.253  1.00  0.00           C  
ATOM   4109  H1'   U   129      78.738  53.332  40.510  1.00  0.00           H  
ATOM   4110  N1    U   129      80.829  53.090  40.757  1.00  0.00           N  
ATOM   4111  C6    U   129      81.763  52.268  41.349  1.00  0.00           C  
ATOM   4112  H6    U   129      81.580  51.204  41.324  1.00  0.00           H  
ATOM   4113  C5    U   129      82.890  52.799  41.856  1.00  0.00           C  
ATOM   4114  H5    U   129      83.621  52.091  42.217  1.00  0.00           H  
ATOM   4115  C4    U   129      83.161  54.236  41.841  1.00  0.00           C  
ATOM   4116  O4    U   129      84.237  54.798  42.160  1.00  0.00           O  
ATOM   4117  N3    U   129      82.226  54.957  41.123  1.00  0.00           N  
ATOM   4118  H3    U   129      82.376  55.936  40.925  1.00  0.00           H  
ATOM   4119  C2    U   129      81.035  54.445  40.648  1.00  0.00           C  
ATOM   4120  O2    U   129      80.247  55.224  40.088  1.00  0.00           O  
ATOM   4121  C3'   U   129      79.543  50.981  38.546  1.00  0.00           C  
ATOM   4122  H3'   U   129      80.590  50.685  38.612  1.00  0.00           H  
ATOM   4123  C2'   U   129      79.461  52.471  38.706  1.00  0.00           C  
ATOM   4124  H2'   U   129      80.341  52.939  38.264  1.00  0.00           H  
ATOM   4125  O2'   U   129      78.214  53.069  38.412  1.00  0.00           O  
ATOM   4126 HO2'   U   129      78.164  53.130  37.455  1.00  0.00           H  
ATOM   4127  O3'   U   129      78.948  50.605  37.297  1.00  0.00           O  
ATOM   4128  P     C   130      79.751  50.528  36.021  1.00  0.00           P  
ATOM   4129  OP1   C   130      79.145  49.634  35.020  1.00  0.00           O  
ATOM   4130  OP2   C   130      81.188  50.295  36.416  1.00  0.00           O  
ATOM   4131  O5'   C   130      79.579  52.036  35.655  1.00  0.00           O  
ATOM   4132  C5'   C   130      78.328  52.444  35.125  1.00  0.00           C  
ATOM   4133  H5'   C   130      77.459  52.187  35.731  1.00  0.00           H  
ATOM   4134 H5''   C   130      78.215  51.848  34.220  1.00  0.00           H  
ATOM   4135  C4'   C   130      78.317  53.924  34.734  1.00  0.00           C  
ATOM   4136  H4'   C   130      77.309  54.173  34.403  1.00  0.00           H  
ATOM   4137  O4'   C   130      78.392  54.750  35.883  1.00  0.00           O  
ATOM   4138  C1'   C   130      79.078  55.947  35.556  1.00  0.00           C  
ATOM   4139  H1'   C   130      78.661  56.909  35.854  1.00  0.00           H  
ATOM   4140  N1    C   130      80.477  56.004  36.076  1.00  0.00           N  
ATOM   4141  C6    C   130      81.069  54.862  36.500  1.00  0.00           C  
ATOM   4142  H6    C   130      80.651  53.879  36.336  1.00  0.00           H  
ATOM   4143  C5    C   130      82.162  55.045  37.277  1.00  0.00           C  
ATOM   4144  H5    C   130      82.596  54.197  37.785  1.00  0.00           H  
ATOM   4145  C4    C   130      82.760  56.327  37.438  1.00  0.00           C  
ATOM   4146  N4    C   130      83.748  56.525  38.282  1.00  0.00           N  
ATOM   4147  H41   C   130      84.253  55.752  38.691  1.00  0.00           H  
ATOM   4148  H42   C   130      83.892  57.505  38.482  1.00  0.00           H  
ATOM   4149  N3    C   130      82.279  57.415  36.790  1.00  0.00           N  
ATOM   4150  C2    C   130      81.135  57.237  36.127  1.00  0.00           C  
ATOM   4151  O2    C   130      80.570  58.223  35.644  1.00  0.00           O  
ATOM   4152  C3'   C   130      79.301  54.376  33.720  1.00  0.00           C  
ATOM   4153  H3'   C   130      80.276  54.012  34.046  1.00  0.00           H  
ATOM   4154  C2'   C   130      79.168  55.903  34.009  1.00  0.00           C  
ATOM   4155  H2'   C   130      80.078  56.439  33.738  1.00  0.00           H  
ATOM   4156  O2'   C   130      78.005  56.525  33.521  1.00  0.00           O  
ATOM   4157 HO2'   C   130      77.702  57.126  34.206  1.00  0.00           H  
ATOM   4158  O3'   C   130      78.982  54.045  32.368  1.00  0.00           O  
ATOM   4159  P     G   131      80.095  54.019  31.238  1.00  0.00           P  
ATOM   4160  OP1   G   131      79.493  53.725  29.991  1.00  0.00           O  
ATOM   4161  OP2   G   131      81.252  53.283  31.760  1.00  0.00           O  
ATOM   4162  O5'   G   131      80.430  55.628  31.141  1.00  0.00           O  
ATOM   4163  C5'   G   131      79.571  56.578  30.659  1.00  0.00           C  
ATOM   4164  H5'   G   131      78.751  56.618  31.376  1.00  0.00           H  
ATOM   4165 H5''   G   131      79.239  56.211  29.688  1.00  0.00           H  
ATOM   4166  C4'   G   131      80.225  57.972  30.443  1.00  0.00           C  
ATOM   4167  H4'   G   131      79.455  58.558  29.941  1.00  0.00           H  
ATOM   4168  O4'   G   131      80.857  58.517  31.643  1.00  0.00           O  
ATOM   4169  C1'   G   131      82.265  58.638  31.592  1.00  0.00           C  
ATOM   4170  H1'   G   131      82.545  59.659  31.332  1.00  0.00           H  
ATOM   4171  N9    G   131      82.960  58.021  32.767  1.00  0.00           N  
ATOM   4172  C8    G   131      82.989  56.676  33.139  1.00  0.00           C  
ATOM   4173  H8    G   131      82.346  55.958  32.652  1.00  0.00           H  
ATOM   4174  N7    G   131      83.893  56.475  34.026  1.00  0.00           N  
ATOM   4175  C5    G   131      84.459  57.690  34.366  1.00  0.00           C  
ATOM   4176  C6    G   131      85.573  58.045  35.207  1.00  0.00           C  
ATOM   4177  O6    G   131      86.333  57.390  35.905  1.00  0.00           O  
ATOM   4178  N1    G   131      85.992  59.411  35.157  1.00  0.00           N  
ATOM   4179  H1    G   131      86.767  59.699  35.737  1.00  0.00           H  
ATOM   4180  C2    G   131      85.216  60.256  34.467  1.00  0.00           C  
ATOM   4181  N2    G   131      85.337  61.520  34.717  1.00  0.00           N  
ATOM   4182  H21   G   131      86.069  61.809  35.350  1.00  0.00           H  
ATOM   4183  H22   G   131      84.893  62.201  34.118  1.00  0.00           H  
ATOM   4184  N3    G   131      84.280  59.960  33.546  1.00  0.00           N  
ATOM   4185  C4    G   131      83.899  58.633  33.589  1.00  0.00           C  
ATOM   4186  C3'   G   131      81.403  57.864  29.428  1.00  0.00           C  
ATOM   4187  H3'   G   131      81.396  56.942  28.847  1.00  0.00           H  
ATOM   4188  C2'   G   131      82.596  57.771  30.327  1.00  0.00           C  
ATOM   4189  H2'   G   131      82.774  56.757  30.683  1.00  0.00           H  
ATOM   4190  O2'   G   131      83.729  58.287  29.637  1.00  0.00           O  
ATOM   4191 HO2'   G   131      83.405  59.093  29.229  1.00  0.00           H  
ATOM   4192  O3'   G   131      81.411  58.997  28.536  1.00  0.00           O  
ATOM   4193  P     U   132      80.654  58.883  27.151  1.00  0.00           P  
ATOM   4194  OP1   U   132      80.526  60.282  26.644  1.00  0.00           O  
ATOM   4195  OP2   U   132      79.358  58.121  27.320  1.00  0.00           O  
ATOM   4196  O5'   U   132      81.664  58.103  26.239  1.00  0.00           O  
ATOM   4197  C5'   U   132      82.471  58.740  25.250  1.00  0.00           C  
ATOM   4198  H5'   U   132      82.749  59.665  25.754  1.00  0.00           H  
ATOM   4199 H5''   U   132      81.916  58.947  24.335  1.00  0.00           H  
ATOM   4200  C4'   U   132      83.725  57.934  24.818  1.00  0.00           C  
ATOM   4201  H4'   U   132      84.140  58.613  24.073  1.00  0.00           H  
ATOM   4202  O4'   U   132      84.609  57.665  25.872  1.00  0.00           O  
ATOM   4203  C1'   U   132      84.920  56.365  25.955  1.00  0.00           C  
ATOM   4204  H1'   U   132      86.003  56.243  25.938  1.00  0.00           H  
ATOM   4205  N1    U   132      84.508  55.814  27.314  1.00  0.00           N  
ATOM   4206  C6    U   132      83.244  55.314  27.591  1.00  0.00           C  
ATOM   4207  H6    U   132      82.489  55.537  26.852  1.00  0.00           H  
ATOM   4208  C5    U   132      83.005  54.604  28.739  1.00  0.00           C  
ATOM   4209  H5    U   132      82.014  54.237  28.961  1.00  0.00           H  
ATOM   4210  C4    U   132      84.015  54.440  29.725  1.00  0.00           C  
ATOM   4211  O4    U   132      83.861  53.943  30.826  1.00  0.00           O  
ATOM   4212  N3    U   132      85.223  54.953  29.364  1.00  0.00           N  
ATOM   4213  H3    U   132      85.938  54.809  30.062  1.00  0.00           H  
ATOM   4214  C2    U   132      85.549  55.729  28.270  1.00  0.00           C  
ATOM   4215  O2    U   132      86.611  56.348  28.174  1.00  0.00           O  
ATOM   4216  C3'   U   132      83.356  56.548  24.291  1.00  0.00           C  
ATOM   4217  H3'   U   132      82.445  56.182  24.765  1.00  0.00           H  
ATOM   4218  C2'   U   132      84.431  55.587  24.772  1.00  0.00           C  
ATOM   4219  H2'   U   132      84.064  54.617  25.110  1.00  0.00           H  
ATOM   4220  O2'   U   132      85.474  55.407  23.767  1.00  0.00           O  
ATOM   4221 HO2'   U   132      85.244  55.867  22.957  1.00  0.00           H  
ATOM   4222  O3'   U   132      83.276  56.408  22.909  1.00  0.00           O  
ATOM   4223  P     A   133      82.233  57.292  22.041  1.00  0.00           P  
ATOM   4224  OP1   A   133      82.775  58.638  21.865  1.00  0.00           O  
ATOM   4225  OP2   A   133      80.900  57.202  22.581  1.00  0.00           O  
ATOM   4226  O5'   A   133      82.224  56.534  20.595  1.00  0.00           O  
ATOM   4227  C5'   A   133      83.415  56.251  20.026  1.00  0.00           C  
ATOM   4228  H5'   A   133      84.251  56.345  20.718  1.00  0.00           H  
ATOM   4229 H5''   A   133      83.586  56.896  19.164  1.00  0.00           H  
ATOM   4230  C4'   A   133      83.499  54.882  19.455  1.00  0.00           C  
ATOM   4231  H4'   A   133      82.686  54.763  18.739  1.00  0.00           H  
ATOM   4232  O4'   A   133      84.822  54.775  18.877  1.00  0.00           O  
ATOM   4233  C1'   A   133      85.477  53.594  19.409  1.00  0.00           C  
ATOM   4234  H1'   A   133      85.234  52.667  18.889  1.00  0.00           H  
ATOM   4235  N9    A   133      86.948  53.688  19.557  1.00  0.00           N  
ATOM   4236  C8    A   133      87.899  52.892  19.103  1.00  0.00           C  
ATOM   4237  H8    A   133      87.732  51.980  18.549  1.00  0.00           H  
ATOM   4238  N7    A   133      89.083  53.359  19.379  1.00  0.00           N  
ATOM   4239  C5    A   133      88.874  54.627  19.859  1.00  0.00           C  
ATOM   4240  C6    A   133      89.733  55.685  20.260  1.00  0.00           C  
ATOM   4241  N6    A   133      91.103  55.740  20.265  1.00  0.00           N  
ATOM   4242  H61   A   133      91.516  56.629  20.509  1.00  0.00           H  
ATOM   4243  H62   A   133      91.699  54.980  19.973  1.00  0.00           H  
ATOM   4244  N1    A   133      89.202  56.824  20.707  1.00  0.00           N  
ATOM   4245  C2    A   133      87.855  56.968  20.742  1.00  0.00           C  
ATOM   4246  H2    A   133      87.530  57.917  21.145  1.00  0.00           H  
ATOM   4247  N3    A   133      86.953  55.991  20.412  1.00  0.00           N  
ATOM   4248  C4    A   133      87.551  54.904  19.957  1.00  0.00           C  
ATOM   4249  C3'   A   133      83.433  53.821  20.568  1.00  0.00           C  
ATOM   4250  H3'   A   133      82.998  54.158  21.509  1.00  0.00           H  
ATOM   4251  C2'   A   133      84.861  53.419  20.797  1.00  0.00           C  
ATOM   4252  H2'   A   133      85.381  54.094  21.477  1.00  0.00           H  
ATOM   4253  O2'   A   133      84.978  52.067  21.156  1.00  0.00           O  
ATOM   4254 HO2'   A   133      84.433  51.555  20.554  1.00  0.00           H  
ATOM   4255  O3'   A   133      82.748  52.726  20.090  1.00  0.00           O  
ATOM   4256  P     U   134      81.207  52.392  20.588  1.00  0.00           P  
ATOM   4257  OP1   U   134      81.141  52.502  22.039  1.00  0.00           O  
ATOM   4258  OP2   U   134      80.651  51.152  19.977  1.00  0.00           O  
ATOM   4259  O5'   U   134      80.341  53.691  20.099  1.00  0.00           O  
ATOM   4260  C5'   U   134      79.624  53.642  18.844  1.00  0.00           C  
ATOM   4261  H5'   U   134      79.169  52.658  18.729  1.00  0.00           H  
ATOM   4262 H5''   U   134      80.331  53.716  18.018  1.00  0.00           H  
ATOM   4263  C4'   U   134      78.606  54.784  18.700  1.00  0.00           C  
ATOM   4264  H4'   U   134      78.073  54.565  17.775  1.00  0.00           H  
ATOM   4265  O4'   U   134      77.766  54.638  19.852  1.00  0.00           O  
ATOM   4266  C1'   U   134      77.154  55.872  20.049  1.00  0.00           C  
ATOM   4267  H1'   U   134      76.482  55.977  19.197  1.00  0.00           H  
ATOM   4268  N1    U   134      76.423  55.965  21.388  1.00  0.00           N  
ATOM   4269  C6    U   134      77.132  55.826  22.519  1.00  0.00           C  
ATOM   4270  H6    U   134      78.208  55.736  22.480  1.00  0.00           H  
ATOM   4271  C5    U   134      76.422  55.745  23.687  1.00  0.00           C  
ATOM   4272  H5    U   134      76.995  55.653  24.598  1.00  0.00           H  
ATOM   4273  C4    U   134      74.976  55.907  23.798  1.00  0.00           C  
ATOM   4274  O4    U   134      74.302  56.149  24.770  1.00  0.00           O  
ATOM   4275  N3    U   134      74.365  56.117  22.577  1.00  0.00           N  
ATOM   4276  H3    U   134      73.419  56.460  22.494  1.00  0.00           H  
ATOM   4277  C2    U   134      75.024  56.098  21.423  1.00  0.00           C  
ATOM   4278  O2    U   134      74.345  56.174  20.362  1.00  0.00           O  
ATOM   4279  C3'   U   134      79.053  56.292  18.622  1.00  0.00           C  
ATOM   4280  H3'   U   134      80.130  56.407  18.748  1.00  0.00           H  
ATOM   4281  C2'   U   134      78.318  56.951  19.825  1.00  0.00           C  
ATOM   4282  H2'   U   134      79.080  56.980  20.603  1.00  0.00           H  
ATOM   4283  O2'   U   134      77.705  58.153  19.491  1.00  0.00           O  
ATOM   4284 HO2'   U   134      78.169  58.613  18.787  1.00  0.00           H  
ATOM   4285  O3'   U   134      78.637  56.701  17.297  1.00  0.00           O  
ATOM   4286  P     A   135      79.051  58.027  16.578  1.00  0.00           P  
ATOM   4287  OP1   A   135      79.292  59.093  17.603  1.00  0.00           O  
ATOM   4288  OP2   A   135      78.050  58.205  15.537  1.00  0.00           O  
ATOM   4289  O5'   A   135      80.402  57.591  15.940  1.00  0.00           O  
ATOM   4290  C5'   A   135      81.645  57.852  16.568  1.00  0.00           C  
ATOM   4291  H5'   A   135      81.519  57.862  17.650  1.00  0.00           H  
ATOM   4292 H5''   A   135      82.149  58.743  16.193  1.00  0.00           H  
ATOM   4293  C4'   A   135      82.649  56.853  16.098  1.00  0.00           C  
ATOM   4294  H4'   A   135      83.615  57.156  16.503  1.00  0.00           H  
ATOM   4295  O4'   A   135      82.359  55.549  16.573  1.00  0.00           O  
ATOM   4296  C1'   A   135      82.903  54.568  15.703  1.00  0.00           C  
ATOM   4297  H1'   A   135      83.770  54.068  16.136  1.00  0.00           H  
ATOM   4298  N9    A   135      81.761  53.652  15.386  1.00  0.00           N  
ATOM   4299  C8    A   135      80.474  53.964  14.959  1.00  0.00           C  
ATOM   4300  H8    A   135      80.080  54.958  14.802  1.00  0.00           H  
ATOM   4301  N7    A   135      79.732  52.867  14.841  1.00  0.00           N  
ATOM   4302  C5    A   135      80.570  51.807  15.274  1.00  0.00           C  
ATOM   4303  C6    A   135      80.544  50.390  15.241  1.00  0.00           C  
ATOM   4304  N6    A   135      79.616  49.666  14.638  1.00  0.00           N  
ATOM   4305  H61   A   135      78.684  49.973  14.398  1.00  0.00           H  
ATOM   4306  H62   A   135      79.728  48.663  14.684  1.00  0.00           H  
ATOM   4307  N1    A   135      81.582  49.656  15.545  1.00  0.00           N  
ATOM   4308  C2    A   135      82.699  50.296  15.816  1.00  0.00           C  
ATOM   4309  H2    A   135      83.537  49.633  15.972  1.00  0.00           H  
ATOM   4310  N3    A   135      82.992  51.577  15.905  1.00  0.00           N  
ATOM   4311  C4    A   135      81.849  52.284  15.561  1.00  0.00           C  
ATOM   4312  C3'   A   135      82.788  56.721  14.533  1.00  0.00           C  
ATOM   4313  H3'   A   135      81.804  56.557  14.095  1.00  0.00           H  
ATOM   4314  C2'   A   135      83.445  55.374  14.472  1.00  0.00           C  
ATOM   4315  H2'   A   135      83.224  54.881  13.526  1.00  0.00           H  
ATOM   4316  O2'   A   135      84.817  55.516  14.731  1.00  0.00           O  
ATOM   4317 HO2'   A   135      85.241  55.654  13.881  1.00  0.00           H  
ATOM   4318  O3'   A   135      83.419  57.763  13.817  1.00  0.00           O  
ATOM   4319  P     C   136      83.401  57.825  12.158  1.00  0.00           P  
ATOM   4320  OP1   C   136      83.804  59.176  11.706  1.00  0.00           O  
ATOM   4321  OP2   C   136      82.166  57.243  11.644  1.00  0.00           O  
ATOM   4322  O5'   C   136      84.537  56.745  11.847  1.00  0.00           O  
ATOM   4323  C5'   C   136      85.873  56.907  11.952  1.00  0.00           C  
ATOM   4324  H5'   C   136      86.185  57.207  12.952  1.00  0.00           H  
ATOM   4325 H5''   C   136      85.912  57.734  11.242  1.00  0.00           H  
ATOM   4326  C4'   C   136      86.629  55.663  11.504  1.00  0.00           C  
ATOM   4327  H4'   C   136      87.682  55.846  11.287  1.00  0.00           H  
ATOM   4328  O4'   C   136      86.437  54.619  12.424  1.00  0.00           O  
ATOM   4329  C1'   C   136      86.708  53.431  11.918  1.00  0.00           C  
ATOM   4330  H1'   C   136      87.728  53.123  12.150  1.00  0.00           H  
ATOM   4331  N1    C   136      85.774  52.386  12.320  1.00  0.00           N  
ATOM   4332  C6    C   136      84.433  52.607  12.260  1.00  0.00           C  
ATOM   4333  H6    C   136      84.167  53.607  11.949  1.00  0.00           H  
ATOM   4334  C5    C   136      83.548  51.590  12.490  1.00  0.00           C  
ATOM   4335  H5    C   136      82.496  51.714  12.278  1.00  0.00           H  
ATOM   4336  C4    C   136      84.114  50.268  12.813  1.00  0.00           C  
ATOM   4337  N4    C   136      83.409  49.208  12.988  1.00  0.00           N  
ATOM   4338  H41   C   136      83.921  48.354  13.159  1.00  0.00           H  
ATOM   4339  H42   C   136      82.408  49.214  12.854  1.00  0.00           H  
ATOM   4340  N3    C   136      85.414  50.119  12.980  1.00  0.00           N  
ATOM   4341  C2    C   136      86.261  51.179  12.775  1.00  0.00           C  
ATOM   4342  O2    C   136      87.482  50.984  12.862  1.00  0.00           O  
ATOM   4343  C3'   C   136      86.091  54.960  10.268  1.00  0.00           C  
ATOM   4344  H3'   C   136      85.020  55.163  10.276  1.00  0.00           H  
ATOM   4345  C2'   C   136      86.539  53.478  10.387  1.00  0.00           C  
ATOM   4346  H2'   C   136      85.663  52.965   9.990  1.00  0.00           H  
ATOM   4347  O2'   C   136      87.781  53.125   9.770  1.00  0.00           O  
ATOM   4348 HO2'   C   136      87.681  53.370   8.847  1.00  0.00           H  
ATOM   4349  O3'   C   136      86.639  55.604   9.074  1.00  0.00           O  
ATOM   4350  P     A   137      86.366  54.953   7.611  1.00  0.00           P  
ATOM   4351  OP1   A   137      86.114  55.994   6.570  1.00  0.00           O  
ATOM   4352  OP2   A   137      85.299  53.975   7.724  1.00  0.00           O  
ATOM   4353  O5'   A   137      87.643  54.100   7.212  1.00  0.00           O  
ATOM   4354  C5'   A   137      88.796  54.573   6.535  1.00  0.00           C  
ATOM   4355  H5'   A   137      88.459  54.979   5.582  1.00  0.00           H  
ATOM   4356 H5''   A   137      89.594  53.865   6.313  1.00  0.00           H  
ATOM   4357  C4'   A   137      89.437  55.759   7.243  1.00  0.00           C  
ATOM   4358  H4'   A   137      88.614  56.453   7.411  1.00  0.00           H  
ATOM   4359  O4'   A   137      90.011  55.255   8.461  1.00  0.00           O  
ATOM   4360  C1'   A   137      91.088  56.097   8.840  1.00  0.00           C  
ATOM   4361  H1'   A   137      90.998  56.611   9.796  1.00  0.00           H  
ATOM   4362  N9    A   137      92.267  55.193   8.840  1.00  0.00           N  
ATOM   4363  C8    A   137      92.402  53.896   8.379  1.00  0.00           C  
ATOM   4364  H8    A   137      91.592  53.355   7.913  1.00  0.00           H  
ATOM   4365  N7    A   137      93.569  53.418   8.500  1.00  0.00           N  
ATOM   4366  C5    A   137      94.312  54.467   9.075  1.00  0.00           C  
ATOM   4367  C6    A   137      95.674  54.703   9.504  1.00  0.00           C  
ATOM   4368  N6    A   137      96.686  53.885   9.515  1.00  0.00           N  
ATOM   4369  H61   A   137      97.540  54.127   9.998  1.00  0.00           H  
ATOM   4370  H62   A   137      96.567  52.902   9.315  1.00  0.00           H  
ATOM   4371  N1    A   137      96.044  55.895   9.910  1.00  0.00           N  
ATOM   4372  C2    A   137      95.222  56.914   9.901  1.00  0.00           C  
ATOM   4373  H2    A   137      95.545  57.904  10.186  1.00  0.00           H  
ATOM   4374  N3    A   137      93.913  56.802   9.670  1.00  0.00           N  
ATOM   4375  C4    A   137      93.545  55.563   9.282  1.00  0.00           C  
ATOM   4376  C3'   A   137      90.714  56.422   6.543  1.00  0.00           C  
ATOM   4377  H3'   A   137      91.317  55.585   6.191  1.00  0.00           H  
ATOM   4378  C2'   A   137      91.308  57.082   7.701  1.00  0.00           C  
ATOM   4379  H2'   A   137      92.361  57.261   7.483  1.00  0.00           H  
ATOM   4380  O2'   A   137      90.650  58.253   8.028  1.00  0.00           O  
ATOM   4381 HO2'   A   137      90.336  58.710   7.244  1.00  0.00           H  
ATOM   4382  O3'   A   137      90.253  57.249   5.497  1.00  0.00           O  
ATOM   4383  P     G   138      91.141  57.612   4.209  1.00  0.00           P  
ATOM   4384  OP1   G   138      90.426  58.695   3.453  1.00  0.00           O  
ATOM   4385  OP2   G   138      91.488  56.389   3.436  1.00  0.00           O  
ATOM   4386  O5'   G   138      92.610  58.255   4.567  1.00  0.00           O  
ATOM   4387  C5'   G   138      92.748  59.467   5.354  1.00  0.00           C  
ATOM   4388  H5'   G   138      92.012  59.426   6.156  1.00  0.00           H  
ATOM   4389 H5''   G   138      92.558  60.315   4.696  1.00  0.00           H  
ATOM   4390  C4'   G   138      94.126  59.609   6.005  1.00  0.00           C  
ATOM   4391  H4'   G   138      94.029  60.575   6.499  1.00  0.00           H  
ATOM   4392  O4'   G   138      94.442  58.557   7.018  1.00  0.00           O  
ATOM   4393  C1'   G   138      95.811  58.066   6.853  1.00  0.00           C  
ATOM   4394  H1'   G   138      96.418  58.021   7.757  1.00  0.00           H  
ATOM   4395  N9    G   138      95.709  56.677   6.334  1.00  0.00           N  
ATOM   4396  C8    G   138      94.557  56.066   5.899  1.00  0.00           C  
ATOM   4397  H8    G   138      93.562  56.480   5.825  1.00  0.00           H  
ATOM   4398  N7    G   138      94.781  54.830   5.503  1.00  0.00           N  
ATOM   4399  C5    G   138      96.160  54.674   5.771  1.00  0.00           C  
ATOM   4400  C6    G   138      96.988  53.446   5.701  1.00  0.00           C  
ATOM   4401  O6    G   138      96.671  52.305   5.397  1.00  0.00           O  
ATOM   4402  N1    G   138      98.265  53.649   6.059  1.00  0.00           N  
ATOM   4403  H1    G   138      98.805  52.798   6.126  1.00  0.00           H  
ATOM   4404  C2    G   138      98.758  54.843   6.440  1.00  0.00           C  
ATOM   4405  N2    G   138     100.012  55.015   6.684  1.00  0.00           N  
ATOM   4406  H21   G   138     100.687  54.273   6.564  1.00  0.00           H  
ATOM   4407  H22   G   138     100.328  55.806   7.227  1.00  0.00           H  
ATOM   4408  N3    G   138      98.036  55.960   6.550  1.00  0.00           N  
ATOM   4409  C4    G   138      96.735  55.829   6.171  1.00  0.00           C  
ATOM   4410  C3'   G   138      95.222  59.520   4.958  1.00  0.00           C  
ATOM   4411  H3'   G   138      95.051  58.646   4.329  1.00  0.00           H  
ATOM   4412  C2'   G   138      96.479  59.074   5.888  1.00  0.00           C  
ATOM   4413  H2'   G   138      97.179  58.435   5.350  1.00  0.00           H  
ATOM   4414  O2'   G   138      96.988  60.200   6.565  1.00  0.00           O  
ATOM   4415 HO2'   G   138      97.290  60.828   5.905  1.00  0.00           H  
ATOM   4416  O3'   G   138      95.398  60.724   4.165  1.00  0.00           O  
ATOM   4417  P     G   139      95.979  60.428   2.664  1.00  0.00           P  
ATOM   4418  OP1   G   139      96.218  61.770   2.019  1.00  0.00           O  
ATOM   4419  OP2   G   139      95.030  59.468   2.032  1.00  0.00           O  
ATOM   4420  O5'   G   139      97.406  59.700   2.692  1.00  0.00           O  
ATOM   4421  C5'   G   139      98.596  60.346   3.121  1.00  0.00           C  
ATOM   4422  H5'   G   139      98.543  60.640   4.169  1.00  0.00           H  
ATOM   4423 H5''   G   139      98.734  61.165   2.415  1.00  0.00           H  
ATOM   4424  C4'   G   139      99.824  59.380   3.134  1.00  0.00           C  
ATOM   4425  H4'   G   139     100.646  59.983   3.519  1.00  0.00           H  
ATOM   4426  O4'   G   139      99.644  58.296   4.038  1.00  0.00           O  
ATOM   4427  C1'   G   139     100.367  57.146   3.485  1.00  0.00           C  
ATOM   4428  H1'   G   139     101.129  56.777   4.171  1.00  0.00           H  
ATOM   4429  N9    G   139      99.450  56.111   3.260  1.00  0.00           N  
ATOM   4430  C8    G   139      98.098  56.282   3.128  1.00  0.00           C  
ATOM   4431  H8    G   139      97.565  57.214   3.247  1.00  0.00           H  
ATOM   4432  N7    G   139      97.521  55.183   2.767  1.00  0.00           N  
ATOM   4433  C5    G   139      98.514  54.208   2.859  1.00  0.00           C  
ATOM   4434  C6    G   139      98.485  52.780   2.588  1.00  0.00           C  
ATOM   4435  O6    G   139      97.609  51.950   2.304  1.00  0.00           O  
ATOM   4436  N1    G   139      99.736  52.268   2.342  1.00  0.00           N  
ATOM   4437  H1    G   139      99.779  51.285   2.113  1.00  0.00           H  
ATOM   4438  C2    G   139     100.874  52.867   2.710  1.00  0.00           C  
ATOM   4439  N2    G   139     101.988  52.179   2.498  1.00  0.00           N  
ATOM   4440  H21   G   139     102.846  52.696   2.629  1.00  0.00           H  
ATOM   4441  H22   G   139     101.940  51.261   2.079  1.00  0.00           H  
ATOM   4442  N3    G   139     100.957  54.198   3.017  1.00  0.00           N  
ATOM   4443  C4    G   139      99.718  54.776   3.080  1.00  0.00           C  
ATOM   4444  C3'   G   139     100.129  58.714   1.762  1.00  0.00           C  
ATOM   4445  H3'   G   139      99.225  58.283   1.331  1.00  0.00           H  
ATOM   4446  C2'   G   139     101.058  57.538   2.198  1.00  0.00           C  
ATOM   4447  H2'   G   139     100.931  56.756   1.449  1.00  0.00           H  
ATOM   4448  O2'   G   139     102.359  57.912   2.485  1.00  0.00           O  
ATOM   4449 HO2'   G   139     102.479  58.811   2.171  1.00  0.00           H  
ATOM   4450  O3'   G   139     100.600  59.605   0.744  1.00  0.00           O  
ATOM   4451  P     G   140     100.316  59.354  -0.778  1.00  0.00           P  
ATOM   4452  OP1   G   140     100.929  60.488  -1.560  1.00  0.00           O  
ATOM   4453  OP2   G   140      98.962  58.930  -0.958  1.00  0.00           O  
ATOM   4454  O5'   G   140     101.109  58.001  -1.110  1.00  0.00           O  
ATOM   4455  C5'   G   140     102.546  57.881  -1.161  1.00  0.00           C  
ATOM   4456  H5'   G   140     103.097  58.274  -0.307  1.00  0.00           H  
ATOM   4457 H5''   G   140     102.848  58.518  -1.992  1.00  0.00           H  
ATOM   4458  C4'   G   140     102.852  56.329  -1.357  1.00  0.00           C  
ATOM   4459  H4'   G   140     103.920  56.135  -1.252  1.00  0.00           H  
ATOM   4460  O4'   G   140     102.113  55.652  -0.326  1.00  0.00           O  
ATOM   4461  C1'   G   140     101.851  54.274  -0.668  1.00  0.00           C  
ATOM   4462  H1'   G   140     102.428  53.692   0.052  1.00  0.00           H  
ATOM   4463  N9    G   140     100.415  53.931  -0.804  1.00  0.00           N  
ATOM   4464  C8    G   140      99.383  54.725  -0.537  1.00  0.00           C  
ATOM   4465  H8    G   140      99.584  55.779  -0.416  1.00  0.00           H  
ATOM   4466  N7    G   140      98.211  54.161  -0.571  1.00  0.00           N  
ATOM   4467  C5    G   140      98.516  52.773  -0.780  1.00  0.00           C  
ATOM   4468  C6    G   140      97.720  51.518  -0.803  1.00  0.00           C  
ATOM   4469  O6    G   140      96.557  51.265  -0.706  1.00  0.00           O  
ATOM   4470  N1    G   140      98.536  50.441  -0.877  1.00  0.00           N  
ATOM   4471  H1    G   140      98.031  49.566  -0.842  1.00  0.00           H  
ATOM   4472  C2    G   140      99.850  50.465  -1.137  1.00  0.00           C  
ATOM   4473  N2    G   140     100.425  49.340  -1.487  1.00  0.00           N  
ATOM   4474  H21   G   140      99.989  48.433  -1.410  1.00  0.00           H  
ATOM   4475  H22   G   140     101.392  49.420  -1.768  1.00  0.00           H  
ATOM   4476  N3    G   140     100.625  51.522  -0.934  1.00  0.00           N  
ATOM   4477  C4    G   140      99.907  52.649  -0.816  1.00  0.00           C  
ATOM   4478  C3'   G   140     102.265  55.568  -2.551  1.00  0.00           C  
ATOM   4479  H3'   G   140     101.224  55.890  -2.519  1.00  0.00           H  
ATOM   4480  C2'   G   140     102.389  54.069  -2.074  1.00  0.00           C  
ATOM   4481  H2'   G   140     101.734  53.436  -2.672  1.00  0.00           H  
ATOM   4482  O2'   G   140     103.691  53.523  -2.003  1.00  0.00           O  
ATOM   4483 HO2'   G   140     103.670  52.610  -1.707  1.00  0.00           H  
ATOM   4484  O3'   G   140     102.794  55.995  -3.763  1.00  0.00           O  
ATOM   4485  P     C   141     101.966  55.929  -5.055  1.00  0.00           P  
ATOM   4486  OP1   C   141     102.794  56.328  -6.209  1.00  0.00           O  
ATOM   4487  OP2   C   141     100.741  56.692  -4.744  1.00  0.00           O  
ATOM   4488  O5'   C   141     101.508  54.435  -5.264  1.00  0.00           O  
ATOM   4489  C5'   C   141     102.440  53.484  -5.749  1.00  0.00           C  
ATOM   4490  H5'   C   141     103.267  53.470  -5.039  1.00  0.00           H  
ATOM   4491 H5''   C   141     102.965  53.834  -6.638  1.00  0.00           H  
ATOM   4492  C4'   C   141     101.977  52.061  -5.835  1.00  0.00           C  
ATOM   4493  H4'   C   141     102.815  51.467  -6.200  1.00  0.00           H  
ATOM   4494  O4'   C   141     101.395  51.590  -4.748  1.00  0.00           O  
ATOM   4495  C1'   C   141     100.556  50.589  -5.229  1.00  0.00           C  
ATOM   4496  H1'   C   141     100.895  49.570  -5.043  1.00  0.00           H  
ATOM   4497  N1    C   141      99.165  50.698  -4.652  1.00  0.00           N  
ATOM   4498  C6    C   141      98.602  51.925  -4.334  1.00  0.00           C  
ATOM   4499  H6    C   141      99.221  52.803  -4.217  1.00  0.00           H  
ATOM   4500  C5    C   141      97.321  51.983  -3.979  1.00  0.00           C  
ATOM   4501  H5    C   141      96.840  52.856  -3.563  1.00  0.00           H  
ATOM   4502  C4    C   141      96.623  50.769  -3.929  1.00  0.00           C  
ATOM   4503  N4    C   141      95.323  50.713  -3.685  1.00  0.00           N  
ATOM   4504  H41   C   141      95.054  51.564  -3.211  1.00  0.00           H  
ATOM   4505  H42   C   141      94.738  49.901  -3.819  1.00  0.00           H  
ATOM   4506  N3    C   141      97.139  49.609  -4.328  1.00  0.00           N  
ATOM   4507  C2    C   141      98.464  49.560  -4.653  1.00  0.00           C  
ATOM   4508  O2    C   141      98.934  48.491  -5.079  1.00  0.00           O  
ATOM   4509  C3'   C   141     100.954  52.032  -7.010  1.00  0.00           C  
ATOM   4510  H3'   C   141     100.258  52.870  -6.995  1.00  0.00           H  
ATOM   4511  C2'   C   141     100.401  50.661  -6.744  1.00  0.00           C  
ATOM   4512  H2'   C   141      99.388  50.410  -7.061  1.00  0.00           H  
ATOM   4513  O2'   C   141     101.291  49.681  -7.285  1.00  0.00           O  
ATOM   4514 HO2'   C   141     101.629  50.148  -8.053  1.00  0.00           H  
ATOM   4515  O3'   C   141     101.782  52.049  -8.171  1.00  0.00           O  
ATOM   4516  P    U3   142     101.354  52.423  -9.634  1.00  0.00           P  
ATOM   4517  OP1  U3   142     102.556  52.592 -10.438  1.00  0.00           O  
ATOM   4518  OP2  U3   142     100.417  53.565  -9.580  1.00  0.00           O  
ATOM   4519  O5'  U3   142     100.514  51.120 -10.123  1.00  0.00           O  
ATOM   4520  C5'  U3   142     101.138  49.866 -10.449  1.00  0.00           C  
ATOM   4521  H5'  U3   142     101.973  49.618  -9.794  1.00  0.00           H  
ATOM   4522 H5''  U3   142     101.642  50.027 -11.401  1.00  0.00           H  
ATOM   4523  C4'  U3   142     100.154  48.636 -10.500  1.00  0.00           C  
ATOM   4524  H4'  U3   142     100.577  47.645 -10.666  1.00  0.00           H  
ATOM   4525  O4'  U3   142      99.635  48.505  -9.143  1.00  0.00           O  
ATOM   4526  C1'  U3   142      98.281  48.079  -9.203  1.00  0.00           C  
ATOM   4527  H1'  U3   142      98.241  47.077  -8.775  1.00  0.00           H  
ATOM   4528  N1   U3   142      97.409  49.016  -8.544  1.00  0.00           N  
ATOM   4529  C6   U3   142      97.431  50.417  -8.745  1.00  0.00           C  
ATOM   4530  H6   U3   142      98.222  50.830  -9.354  1.00  0.00           H  
ATOM   4531  C5   U3   142      96.597  51.238  -8.024  1.00  0.00           C  
ATOM   4532  H5   U3   142      96.722  52.304  -8.145  1.00  0.00           H  
ATOM   4533  C4   U3   142      95.507  50.670  -7.244  1.00  0.00           C  
ATOM   4534  O4   U3   142      94.573  51.274  -6.769  1.00  0.00           O  
ATOM   4535  N3   U3   142      95.542  49.301  -7.139  1.00  0.00           N  
ATOM   4536  H3   U3   142      94.936  48.824  -6.487  1.00  0.00           H  
ATOM   4537  C2   U3   142      96.496  48.425  -7.687  1.00  0.00           C  
ATOM   4538  O2   U3   142      96.468  47.307  -7.251  1.00  0.00           O  
ATOM   4539  C3'  U3   142      98.932  48.815 -11.401  1.00  0.00           C  
ATOM   4540  H3'  U3   142      98.637  49.860 -11.306  1.00  0.00           H  
ATOM   4541  C2'  U3   142      97.838  47.928 -10.686  1.00  0.00           C  
ATOM   4542  H2'  U3   142      96.805  48.255 -10.800  1.00  0.00           H  
ATOM   4543  O2'  U3   142      97.912  46.524 -11.006  1.00  0.00           O  
ATOM   4544 HO2'  U3   142      97.673  46.527 -11.936  1.00  0.00           H  
ATOM   4545  O3'  U3   142      99.318  48.506 -12.731  1.00  0.00           O  
ATOM   4546 HO3'  U3   142      99.388  49.371 -13.142  1.00  0.00           H  
TER    4547       U3   142 
END   
