# Supplementary material for: Modeling the structure of the frameshift-stimulatory pseudoknot in SARS-CoV-2 reveals multiple possible conformers
Source: PLoS Comput Biol. 2021 Jan 19;17(1):e1008603. doi: 10.1371/journal.pcbi.1008603 (PMC7845960; doi:10.1371/journal.pcbi.1008603)
Supplement: S1 Data — Files in.pdb format for each of the model structures presented in the manuscript are included in an archived.zip folder. The files corresponding to the structures shown in Figs 3B, 3E, 3H, 4B, 4E, 4H, 5B, 6A–6F, and 7A–7G are named FigNX_1.pdb, where N is the figure number and X is the letter for the figure panel. These structures represent the most populated of the clusters found in the corresponding MD simulations. The structures of the second- and third-most populated clusters from each of the simulations are in the files named FigNX_2.pdb and FigNX_3.pdb, respectively. (ZIP) [file pcbi.1008603.s006.zip › Fig7D_1.pdb]

ATOM      1 HO5'  U5     1      39.319  43.756  83.921  1.00  0.00           H  
ATOM      2  O5'  U5     1      40.194  44.098  83.722  1.00  0.00           O  
ATOM      3  C5'  U5     1      40.877  43.298  82.736  1.00  0.00           C  
ATOM      4  H5'  U5     1      40.121  43.056  81.989  1.00  0.00           H  
ATOM      5 H5''  U5     1      41.133  42.399  83.296  1.00  0.00           H  
ATOM      6  C4'  U5     1      42.281  43.978  82.338  1.00  0.00           C  
ATOM      7  H4'  U5     1      42.915  43.183  81.944  1.00  0.00           H  
ATOM      8  O4'  U5     1      41.947  45.003  81.462  1.00  0.00           O  
ATOM      9  C1'  U5     1      42.981  45.985  81.499  1.00  0.00           C  
ATOM     10  H1'  U5     1      43.562  46.004  80.577  1.00  0.00           H  
ATOM     11  N1   U5     1      42.531  47.350  81.538  1.00  0.00           N  
ATOM     12  C6   U5     1      41.355  47.713  82.105  1.00  0.00           C  
ATOM     13  H6   U5     1      40.683  46.968  82.502  1.00  0.00           H  
ATOM     14  C5   U5     1      40.916  49.003  82.023  1.00  0.00           C  
ATOM     15  H5   U5     1      39.920  49.270  82.343  1.00  0.00           H  
ATOM     16  C4   U5     1      41.797  50.074  81.553  1.00  0.00           C  
ATOM     17  O4   U5     1      41.472  51.238  81.586  1.00  0.00           O  
ATOM     18  N3   U5     1      42.990  49.613  80.997  1.00  0.00           N  
ATOM     19  H3   U5     1      43.504  50.297  80.460  1.00  0.00           H  
ATOM     20  C2   U5     1      43.417  48.277  80.927  1.00  0.00           C  
ATOM     21  O2   U5     1      44.501  48.039  80.352  1.00  0.00           O  
ATOM     22  C3'  U5     1      43.039  44.717  83.468  1.00  0.00           C  
ATOM     23  H3'  U5     1      42.395  45.427  83.986  1.00  0.00           H  
ATOM     24  C2'  U5     1      44.022  45.608  82.629  1.00  0.00           C  
ATOM     25  H2'  U5     1      44.377  46.502  83.142  1.00  0.00           H  
ATOM     26  O2'  U5     1      45.021  44.744  82.137  1.00  0.00           O  
ATOM     27 HO2'  U5     1      45.335  44.110  82.786  1.00  0.00           H  
ATOM     28  O3'  U5     1      43.561  43.834  84.378  1.00  0.00           O  
ATOM     29  P     U     2      43.962  44.181  85.899  1.00  0.00           P  
ATOM     30  OP1   U     2      44.311  42.869  86.518  1.00  0.00           O  
ATOM     31  OP2   U     2      42.947  45.057  86.489  1.00  0.00           O  
ATOM     32  O5'   U     2      45.273  45.071  85.671  1.00  0.00           O  
ATOM     33  C5'   U     2      46.554  44.369  85.469  1.00  0.00           C  
ATOM     34  H5'   U     2      46.491  43.647  84.655  1.00  0.00           H  
ATOM     35 H5''   U     2      46.760  43.821  86.389  1.00  0.00           H  
ATOM     36  C4'   U     2      47.653  45.333  85.136  1.00  0.00           C  
ATOM     37  H4'   U     2      48.575  44.760  85.041  1.00  0.00           H  
ATOM     38  O4'   U     2      47.463  45.888  83.803  1.00  0.00           O  
ATOM     39  C1'   U     2      48.016  47.196  83.715  1.00  0.00           C  
ATOM     40  H1'   U     2      48.719  47.139  82.884  1.00  0.00           H  
ATOM     41  N1    U     2      47.018  48.285  83.478  1.00  0.00           N  
ATOM     42  C6    U     2      46.066  48.653  84.438  1.00  0.00           C  
ATOM     43  H6    U     2      45.938  48.060  85.331  1.00  0.00           H  
ATOM     44  C5    U     2      45.271  49.713  84.154  1.00  0.00           C  
ATOM     45  H5    U     2      44.624  49.992  84.972  1.00  0.00           H  
ATOM     46  C4    U     2      45.459  50.608  83.049  1.00  0.00           C  
ATOM     47  O4    U     2      44.722  51.582  82.761  1.00  0.00           O  
ATOM     48  N3    U     2      46.440  50.271  82.237  1.00  0.00           N  
ATOM     49  H3    U     2      46.480  50.775  81.363  1.00  0.00           H  
ATOM     50  C2    U     2      47.193  49.097  82.325  1.00  0.00           C  
ATOM     51  O2    U     2      48.007  48.842  81.428  1.00  0.00           O  
ATOM     52  C3'   U     2      48.033  46.476  86.084  1.00  0.00           C  
ATOM     53  H3'   U     2      47.116  46.890  86.504  1.00  0.00           H  
ATOM     54  C2'   U     2      48.762  47.397  85.033  1.00  0.00           C  
ATOM     55  H2'   U     2      48.797  48.443  85.338  1.00  0.00           H  
ATOM     56  O2'   U     2      50.059  46.944  84.871  1.00  0.00           O  
ATOM     57 HO2'   U     2      50.554  47.197  85.654  1.00  0.00           H  
ATOM     58  O3'   U     2      48.872  45.914  87.133  1.00  0.00           O  
ATOM     59  P     U     3      48.469  45.881  88.585  1.00  0.00           P  
ATOM     60  OP1   U     3      49.008  44.571  89.047  1.00  0.00           O  
ATOM     61  OP2   U     3      47.003  46.050  88.603  1.00  0.00           O  
ATOM     62  O5'   U     3      49.191  47.106  89.469  1.00  0.00           O  
ATOM     63  C5'   U     3      50.608  47.152  89.440  1.00  0.00           C  
ATOM     64  H5'   U     3      50.955  47.202  88.409  1.00  0.00           H  
ATOM     65 H5''   U     3      51.001  46.243  89.896  1.00  0.00           H  
ATOM     66  C4'   U     3      51.118  48.314  90.243  1.00  0.00           C  
ATOM     67  H4'   U     3      52.205  48.285  90.309  1.00  0.00           H  
ATOM     68  O4'   U     3      50.906  49.549  89.456  1.00  0.00           O  
ATOM     69  C1'   U     3      50.479  50.577  90.391  1.00  0.00           C  
ATOM     70  H1'   U     3      51.158  51.426  90.308  1.00  0.00           H  
ATOM     71  N1    U     3      49.079  50.980  90.172  1.00  0.00           N  
ATOM     72  C6    U     3      48.295  50.367  89.200  1.00  0.00           C  
ATOM     73  H6    U     3      48.612  49.481  88.669  1.00  0.00           H  
ATOM     74  C5    U     3      47.026  50.869  88.942  1.00  0.00           C  
ATOM     75  H5    U     3      46.383  50.409  88.207  1.00  0.00           H  
ATOM     76  C4    U     3      46.483  51.966  89.693  1.00  0.00           C  
ATOM     77  O4    U     3      45.284  52.299  89.624  1.00  0.00           O  
ATOM     78  N3    U     3      47.390  52.622  90.526  1.00  0.00           N  
ATOM     79  H3    U     3      47.101  53.486  90.961  1.00  0.00           H  
ATOM     80  C2    U     3      48.737  52.244  90.674  1.00  0.00           C  
ATOM     81  O2    U     3      49.561  52.968  91.215  1.00  0.00           O  
ATOM     82  C3'   U     3      50.430  48.508  91.633  1.00  0.00           C  
ATOM     83  H3'   U     3      49.380  48.222  91.578  1.00  0.00           H  
ATOM     84  C2'   U     3      50.644  50.028  91.840  1.00  0.00           C  
ATOM     85  H2'   U     3      49.856  50.329  92.531  1.00  0.00           H  
ATOM     86  O2'   U     3      51.948  50.359  92.319  1.00  0.00           O  
ATOM     87 HO2'   U     3      52.241  49.502  92.636  1.00  0.00           H  
ATOM     88  O3'   U     3      51.121  47.889  92.702  1.00  0.00           O  
ATOM     89  P     G     4      50.320  47.101  93.853  1.00  0.00           P  
ATOM     90  OP1   G     4      51.366  46.839  94.903  1.00  0.00           O  
ATOM     91  OP2   G     4      49.618  45.979  93.273  1.00  0.00           O  
ATOM     92  O5'   G     4      49.385  48.299  94.328  1.00  0.00           O  
ATOM     93  C5'   G     4      49.754  49.327  95.158  1.00  0.00           C  
ATOM     94  H5'   G     4      50.601  49.921  94.815  1.00  0.00           H  
ATOM     95 H5''   G     4      49.956  48.807  96.094  1.00  0.00           H  
ATOM     96  C4'   G     4      48.594  50.319  95.164  1.00  0.00           C  
ATOM     97  H4'   G     4      48.823  51.057  95.933  1.00  0.00           H  
ATOM     98  O4'   G     4      48.319  51.103  94.054  1.00  0.00           O  
ATOM     99  C1'   G     4      46.881  51.373  94.148  1.00  0.00           C  
ATOM    100  H1'   G     4      46.614  52.414  93.964  1.00  0.00           H  
ATOM    101  N9    G     4      46.216  50.575  93.073  1.00  0.00           N  
ATOM    102  C8    G     4      46.808  49.662  92.188  1.00  0.00           C  
ATOM    103  H8    G     4      47.854  49.407  92.265  1.00  0.00           H  
ATOM    104  N7    G     4      45.937  48.945  91.537  1.00  0.00           N  
ATOM    105  C5    G     4      44.666  49.488  91.909  1.00  0.00           C  
ATOM    106  C6    G     4      43.280  49.285  91.517  1.00  0.00           C  
ATOM    107  O6    G     4      42.849  48.399  90.793  1.00  0.00           O  
ATOM    108  N1    G     4      42.375  50.220  91.893  1.00  0.00           N  
ATOM    109  H1    G     4      41.380  50.056  91.850  1.00  0.00           H  
ATOM    110  C2    G     4      42.735  51.057  92.926  1.00  0.00           C  
ATOM    111  N2    G     4      41.688  51.543  93.532  1.00  0.00           N  
ATOM    112  H21   G     4      40.699  51.358  93.451  1.00  0.00           H  
ATOM    113  H22   G     4      41.880  52.328  94.137  1.00  0.00           H  
ATOM    114  N3    G     4      43.932  51.334  93.428  1.00  0.00           N  
ATOM    115  C4    G     4      44.878  50.501  92.805  1.00  0.00           C  
ATOM    116  C3'   G     4      47.366  49.726  95.812  1.00  0.00           C  
ATOM    117  H3'   G     4      47.041  48.842  95.263  1.00  0.00           H  
ATOM    118  C2'   G     4      46.334  50.798  95.520  1.00  0.00           C  
ATOM    119  H2'   G     4      45.344  50.348  95.450  1.00  0.00           H  
ATOM    120  O2'   G     4      46.370  51.919  96.376  1.00  0.00           O  
ATOM    121 HO2'   G     4      46.904  51.795  97.164  1.00  0.00           H  
ATOM    122  O3'   G     4      47.516  49.483  97.170  1.00  0.00           O  
ATOM    123  P     C     5      46.815  48.307  97.963  1.00  0.00           P  
ATOM    124  OP1   C     5      47.204  48.446  99.358  1.00  0.00           O  
ATOM    125  OP2   C     5      47.200  47.083  97.287  1.00  0.00           O  
ATOM    126  O5'   C     5      45.265  48.451  97.813  1.00  0.00           O  
ATOM    127  C5'   C     5      44.527  49.390  98.509  1.00  0.00           C  
ATOM    128  H5'   C     5      44.898  50.404  98.360  1.00  0.00           H  
ATOM    129 H5''   C     5      44.541  49.270  99.592  1.00  0.00           H  
ATOM    130  C4'   C     5      42.994  49.363  98.203  1.00  0.00           C  
ATOM    131  H4'   C     5      42.631  50.222  98.766  1.00  0.00           H  
ATOM    132  O4'   C     5      42.791  49.706  96.834  1.00  0.00           O  
ATOM    133  C1'   C     5      41.639  48.966  96.476  1.00  0.00           C  
ATOM    134  H1'   C     5      40.848  49.633  96.135  1.00  0.00           H  
ATOM    135  N1    C     5      41.840  48.009  95.374  1.00  0.00           N  
ATOM    136  C6    C     5      43.081  47.399  95.234  1.00  0.00           C  
ATOM    137  H6    C     5      43.921  47.614  95.878  1.00  0.00           H  
ATOM    138  C5    C     5      43.225  46.556  94.165  1.00  0.00           C  
ATOM    139  H5    C     5      44.125  45.998  93.949  1.00  0.00           H  
ATOM    140  C4    C     5      42.178  46.422  93.228  1.00  0.00           C  
ATOM    141  N4    C     5      42.291  45.561  92.291  1.00  0.00           N  
ATOM    142  H41   C     5      43.167  45.102  92.085  1.00  0.00           H  
ATOM    143  H42   C     5      41.526  45.438  91.644  1.00  0.00           H  
ATOM    144  N3    C     5      41.039  47.010  93.343  1.00  0.00           N  
ATOM    145  C2    C     5      40.850  47.870  94.393  1.00  0.00           C  
ATOM    146  O2    C     5      39.656  48.256  94.588  1.00  0.00           O  
ATOM    147  C3'   C     5      42.187  48.073  98.559  1.00  0.00           C  
ATOM    148  H3'   C     5      42.763  47.171  98.357  1.00  0.00           H  
ATOM    149  C2'   C     5      41.021  48.199  97.638  1.00  0.00           C  
ATOM    150  H2'   C     5      40.495  47.310  97.287  1.00  0.00           H  
ATOM    151  O2'   C     5      40.080  49.003  98.376  1.00  0.00           O  
ATOM    152 HO2'   C     5      40.298  48.981  99.310  1.00  0.00           H  
ATOM    153  O3'   C     5      41.837  47.995  99.889  1.00  0.00           O  
ATOM    154  P     G     6      41.176  46.621 100.486  1.00  0.00           P  
ATOM    155  OP1   G     6      41.023  46.729 101.947  1.00  0.00           O  
ATOM    156  OP2   G     6      41.864  45.425 100.055  1.00  0.00           O  
ATOM    157  O5'   G     6      39.757  46.402  99.825  1.00  0.00           O  
ATOM    158  C5'   G     6      38.521  46.789 100.428  1.00  0.00           C  
ATOM    159  H5'   G     6      38.399  47.872 100.405  1.00  0.00           H  
ATOM    160 H5''   G     6      38.509  46.409 101.450  1.00  0.00           H  
ATOM    161  C4'   G     6      37.349  46.182  99.767  1.00  0.00           C  
ATOM    162  H4'   G     6      36.382  46.339 100.245  1.00  0.00           H  
ATOM    163  O4'   G     6      37.027  46.542  98.498  1.00  0.00           O  
ATOM    164  C1'   G     6      36.568  45.361  97.727  1.00  0.00           C  
ATOM    165  H1'   G     6      35.685  45.538  97.113  1.00  0.00           H  
ATOM    166  N9    G     6      37.597  44.989  96.767  1.00  0.00           N  
ATOM    167  C8    G     6      39.002  45.202  96.794  1.00  0.00           C  
ATOM    168  H8    G     6      39.504  45.471  97.712  1.00  0.00           H  
ATOM    169  N7    G     6      39.660  44.790  95.683  1.00  0.00           N  
ATOM    170  C5    G     6      38.608  44.385  94.833  1.00  0.00           C  
ATOM    171  C6    G     6      38.689  43.733  93.508  1.00  0.00           C  
ATOM    172  O6    G     6      39.686  43.502  92.829  1.00  0.00           O  
ATOM    173  N1    G     6      37.426  43.411  93.028  1.00  0.00           N  
ATOM    174  H1    G     6      37.467  43.207  92.039  1.00  0.00           H  
ATOM    175  C2    G     6      36.270  43.762  93.607  1.00  0.00           C  
ATOM    176  N2    G     6      35.168  43.347  93.075  1.00  0.00           N  
ATOM    177  H21   G     6      35.294  42.820  92.223  1.00  0.00           H  
ATOM    178  H22   G     6      34.405  43.272  93.732  1.00  0.00           H  
ATOM    179  N3    G     6      36.170  44.125  94.902  1.00  0.00           N  
ATOM    180  C4    G     6      37.383  44.464  95.457  1.00  0.00           C  
ATOM    181  C3'   G     6      37.366  44.633  99.709  1.00  0.00           C  
ATOM    182  H3'   G     6      38.402  44.467  99.414  1.00  0.00           H  
ATOM    183  C2'   G     6      36.327  44.172  98.630  1.00  0.00           C  
ATOM    184  H2'   G     6      36.535  43.259  98.072  1.00  0.00           H  
ATOM    185  O2'   G     6      34.904  44.132  99.060  1.00  0.00           O  
ATOM    186 HO2'   G     6      34.766  44.809  99.726  1.00  0.00           H  
ATOM    187  O3'   G     6      36.950  43.945 100.914  1.00  0.00           O  
ATOM    188  P     G     7      37.544  42.456 101.217  1.00  0.00           P  
ATOM    189  OP1   G     7      37.188  42.072 102.598  1.00  0.00           O  
ATOM    190  OP2   G     7      39.035  42.458 100.824  1.00  0.00           O  
ATOM    191  O5'   G     7      36.888  41.513 100.106  1.00  0.00           O  
ATOM    192  C5'   G     7      35.508  41.131 100.199  1.00  0.00           C  
ATOM    193  H5'   G     7      34.928  42.054 100.189  1.00  0.00           H  
ATOM    194 H5''   G     7      35.289  40.494 101.056  1.00  0.00           H  
ATOM    195  C4'   G     7      34.964  40.438  98.908  1.00  0.00           C  
ATOM    196  H4'   G     7      33.876  40.376  98.921  1.00  0.00           H  
ATOM    197  O4'   G     7      35.371  41.175  97.760  1.00  0.00           O  
ATOM    198  C1'   G     7      35.815  40.374  96.706  1.00  0.00           C  
ATOM    199  H1'   G     7      35.241  40.630  95.815  1.00  0.00           H  
ATOM    200  N9    G     7      37.239  40.588  96.392  1.00  0.00           N  
ATOM    201  C8    G     7      38.304  41.105  97.091  1.00  0.00           C  
ATOM    202  H8    G     7      38.241  41.471  98.105  1.00  0.00           H  
ATOM    203  N7    G     7      39.426  41.138  96.337  1.00  0.00           N  
ATOM    204  C5    G     7      39.052  40.523  95.140  1.00  0.00           C  
ATOM    205  C6    G     7      39.788  40.342  93.928  1.00  0.00           C  
ATOM    206  O6    G     7      41.007  40.545  93.697  1.00  0.00           O  
ATOM    207  N1    G     7      39.029  40.003  92.864  1.00  0.00           N  
ATOM    208  H1    G     7      39.401  39.977  91.925  1.00  0.00           H  
ATOM    209  C2    G     7      37.775  39.518  93.045  1.00  0.00           C  
ATOM    210  N2    G     7      37.175  38.821  92.095  1.00  0.00           N  
ATOM    211  H21   G     7      37.585  38.650  91.188  1.00  0.00           H  
ATOM    212  H22   G     7      36.236  38.670  92.435  1.00  0.00           H  
ATOM    213  N3    G     7      37.022  39.679  94.120  1.00  0.00           N  
ATOM    214  C4    G     7      37.756  40.213  95.149  1.00  0.00           C  
ATOM    215  C3'   G     7      35.558  39.065  98.718  1.00  0.00           C  
ATOM    216  H3'   G     7      36.563  39.128  99.135  1.00  0.00           H  
ATOM    217  C2'   G     7      35.629  38.914  97.224  1.00  0.00           C  
ATOM    218  H2'   G     7      36.462  38.272  96.939  1.00  0.00           H  
ATOM    219  O2'   G     7      34.364  38.408  96.762  1.00  0.00           O  
ATOM    220 HO2'   G     7      33.785  38.238  97.508  1.00  0.00           H  
ATOM    221  O3'   G     7      34.783  38.071  99.508  1.00  0.00           O  
ATOM    222  P     U     8      35.505  36.674  99.759  1.00  0.00           P  
ATOM    223  OP1   U     8      34.618  35.929 100.711  1.00  0.00           O  
ATOM    224  OP2   U     8      36.843  37.001 100.232  1.00  0.00           O  
ATOM    225  O5'   U     8      35.660  35.879  98.402  1.00  0.00           O  
ATOM    226  C5'   U     8      34.611  35.264  97.678  1.00  0.00           C  
ATOM    227  H5'   U     8      33.713  35.874  97.575  1.00  0.00           H  
ATOM    228 H5''   U     8      34.207  34.423  98.242  1.00  0.00           H  
ATOM    229  C4'   U     8      34.997  34.626  96.301  1.00  0.00           C  
ATOM    230  H4'   U     8      34.155  33.978  96.057  1.00  0.00           H  
ATOM    231  O4'   U     8      35.496  35.581  95.448  1.00  0.00           O  
ATOM    232  C1'   U     8      36.354  34.999  94.432  1.00  0.00           C  
ATOM    233  H1'   U     8      35.952  34.979  93.419  1.00  0.00           H  
ATOM    234  N1    U     8      37.731  35.650  94.364  1.00  0.00           N  
ATOM    235  C6    U     8      38.193  36.545  95.330  1.00  0.00           C  
ATOM    236  H6    U     8      37.709  36.726  96.278  1.00  0.00           H  
ATOM    237  C5    U     8      39.393  37.195  95.061  1.00  0.00           C  
ATOM    238  H5    U     8      39.795  37.789  95.868  1.00  0.00           H  
ATOM    239  C4    U     8      40.192  36.816  93.978  1.00  0.00           C  
ATOM    240  O4    U     8      41.313  37.249  93.770  1.00  0.00           O  
ATOM    241  N3    U     8      39.708  35.891  93.175  1.00  0.00           N  
ATOM    242  H3    U     8      40.249  35.562  92.388  1.00  0.00           H  
ATOM    243  C2    U     8      38.503  35.283  93.314  1.00  0.00           C  
ATOM    244  O2    U     8      38.236  34.390  92.516  1.00  0.00           O  
ATOM    245  C3'   U     8      36.285  33.738  96.518  1.00  0.00           C  
ATOM    246  H3'   U     8      37.093  34.342  96.931  1.00  0.00           H  
ATOM    247  C2'   U     8      36.631  33.558  94.994  1.00  0.00           C  
ATOM    248  H2'   U     8      37.635  33.181  94.797  1.00  0.00           H  
ATOM    249  O2'   U     8      35.636  32.820  94.236  1.00  0.00           O  
ATOM    250 HO2'   U     8      35.754  31.874  94.348  1.00  0.00           H  
ATOM    251  O3'   U     8      36.108  32.518  97.283  1.00  0.00           O  
ATOM    252  P     G     9      37.447  31.827  97.811  1.00  0.00           P  
ATOM    253  OP1   G     9      36.948  30.607  98.461  1.00  0.00           O  
ATOM    254  OP2   G     9      38.157  32.832  98.601  1.00  0.00           O  
ATOM    255  O5'   G     9      38.306  31.454  96.601  1.00  0.00           O  
ATOM    256  C5'   G     9      37.920  30.250  95.896  1.00  0.00           C  
ATOM    257  H5'   G     9      36.883  30.274  95.560  1.00  0.00           H  
ATOM    258 H5''   G     9      38.111  29.366  96.504  1.00  0.00           H  
ATOM    259  C4'   G     9      38.721  30.109  94.578  1.00  0.00           C  
ATOM    260  H4'   G     9      38.292  29.329  93.950  1.00  0.00           H  
ATOM    261  O4'   G     9      39.007  31.313  93.833  1.00  0.00           O  
ATOM    262  C1'   G     9      40.403  31.231  93.401  1.00  0.00           C  
ATOM    263  H1'   G     9      40.553  31.391  92.333  1.00  0.00           H  
ATOM    264  N9    G     9      41.302  32.247  94.064  1.00  0.00           N  
ATOM    265  C8    G     9      41.107  33.138  95.080  1.00  0.00           C  
ATOM    266  H8    G     9      40.319  33.063  95.815  1.00  0.00           H  
ATOM    267  N7    G     9      42.080  34.072  95.178  1.00  0.00           N  
ATOM    268  C5    G     9      42.912  33.786  94.093  1.00  0.00           C  
ATOM    269  C6    G     9      44.139  34.445  93.679  1.00  0.00           C  
ATOM    270  O6    G     9      44.645  35.528  93.992  1.00  0.00           O  
ATOM    271  N1    G     9      44.707  33.816  92.604  1.00  0.00           N  
ATOM    272  H1    G     9      45.579  34.188  92.256  1.00  0.00           H  
ATOM    273  C2    G     9      44.303  32.539  92.237  1.00  0.00           C  
ATOM    274  N2    G     9      45.080  31.887  91.425  1.00  0.00           N  
ATOM    275  H21   G     9      44.931  30.939  91.111  1.00  0.00           H  
ATOM    276  H22   G     9      45.957  32.271  91.104  1.00  0.00           H  
ATOM    277  N3    G     9      43.168  31.923  92.504  1.00  0.00           N  
ATOM    278  C4    G     9      42.485  32.667  93.496  1.00  0.00           C  
ATOM    279  C3'   G     9      40.096  29.626  95.051  1.00  0.00           C  
ATOM    280  H3'   G     9      40.462  30.259  95.859  1.00  0.00           H  
ATOM    281  C2'   G     9      40.960  29.826  93.848  1.00  0.00           C  
ATOM    282  H2'   G     9      42.011  29.931  94.116  1.00  0.00           H  
ATOM    283  O2'   G     9      40.683  28.945  92.699  1.00  0.00           O  
ATOM    284 HO2'   G     9      41.487  28.750  92.212  1.00  0.00           H  
ATOM    285  O3'   G     9      40.053  28.282  95.325  1.00  0.00           O  
ATOM    286  P     U    10      41.067  27.651  96.359  1.00  0.00           P  
ATOM    287  OP1   U    10      40.637  26.257  96.631  1.00  0.00           O  
ATOM    288  OP2   U    10      41.129  28.530  97.499  1.00  0.00           O  
ATOM    289  O5'   U    10      42.442  27.691  95.573  1.00  0.00           O  
ATOM    290  C5'   U    10      42.883  26.620  94.754  1.00  0.00           C  
ATOM    291  H5'   U    10      42.146  26.398  93.982  1.00  0.00           H  
ATOM    292 H5''   U    10      43.077  25.734  95.359  1.00  0.00           H  
ATOM    293  C4'   U    10      44.169  26.920  93.953  1.00  0.00           C  
ATOM    294  H4'   U    10      44.208  26.373  93.011  1.00  0.00           H  
ATOM    295  O4'   U    10      44.209  28.278  93.521  1.00  0.00           O  
ATOM    296  C1'   U    10      45.532  28.790  93.508  1.00  0.00           C  
ATOM    297  H1'   U    10      45.845  29.034  92.493  1.00  0.00           H  
ATOM    298  N1    U    10      45.625  30.000  94.287  1.00  0.00           N  
ATOM    299  C6    U    10      44.669  30.275  95.204  1.00  0.00           C  
ATOM    300  H6    U    10      43.790  29.669  95.366  1.00  0.00           H  
ATOM    301  C5    U    10      44.679  31.392  95.954  1.00  0.00           C  
ATOM    302  H5    U    10      43.861  31.672  96.602  1.00  0.00           H  
ATOM    303  C4    U    10      45.791  32.328  95.917  1.00  0.00           C  
ATOM    304  O4    U    10      45.859  33.481  96.402  1.00  0.00           O  
ATOM    305  N3    U    10      46.781  31.994  95.004  1.00  0.00           N  
ATOM    306  H3    U    10      47.426  32.755  94.843  1.00  0.00           H  
ATOM    307  C2    U    10      46.731  30.877  94.130  1.00  0.00           C  
ATOM    308  O2    U    10      47.587  30.692  93.258  1.00  0.00           O  
ATOM    309  C3'   U    10      45.448  26.747  94.657  1.00  0.00           C  
ATOM    310  H3'   U    10      45.316  26.967  95.717  1.00  0.00           H  
ATOM    311  C2'   U    10      46.445  27.751  94.023  1.00  0.00           C  
ATOM    312  H2'   U    10      47.117  28.151  94.783  1.00  0.00           H  
ATOM    313  O2'   U    10      47.247  27.129  93.018  1.00  0.00           O  
ATOM    314 HO2'   U    10      47.791  26.456  93.434  1.00  0.00           H  
ATOM    315  O3'   U    10      45.861  25.348  94.653  1.00  0.00           O  
ATOM    316  P     A    11      47.037  24.867  95.653  1.00  0.00           P  
ATOM    317  OP1   A    11      47.056  23.427  95.433  1.00  0.00           O  
ATOM    318  OP2   A    11      46.855  25.481  96.975  1.00  0.00           O  
ATOM    319  O5'   A    11      48.425  25.461  95.017  1.00  0.00           O  
ATOM    320  C5'   A    11      49.506  25.624  95.847  1.00  0.00           C  
ATOM    321  H5'   A    11      49.924  24.642  96.068  1.00  0.00           H  
ATOM    322 H5''   A    11      49.226  26.179  96.742  1.00  0.00           H  
ATOM    323  C4'   A    11      50.535  26.441  94.993  1.00  0.00           C  
ATOM    324  H4'   A    11      50.809  25.883  94.098  1.00  0.00           H  
ATOM    325  O4'   A    11      49.817  27.637  94.626  1.00  0.00           O  
ATOM    326  C1'   A    11      50.654  28.772  94.654  1.00  0.00           C  
ATOM    327  H1'   A    11      50.678  29.238  93.669  1.00  0.00           H  
ATOM    328  N9    A    11      50.217  29.760  95.660  1.00  0.00           N  
ATOM    329  C8    A    11      49.192  29.645  96.512  1.00  0.00           C  
ATOM    330  H8    A    11      48.669  28.743  96.794  1.00  0.00           H  
ATOM    331  N7    A    11      48.931  30.758  97.200  1.00  0.00           N  
ATOM    332  C5    A    11      49.936  31.623  96.779  1.00  0.00           C  
ATOM    333  C6    A    11      50.102  33.029  96.880  1.00  0.00           C  
ATOM    334  N6    A    11      49.307  33.789  97.629  1.00  0.00           N  
ATOM    335  H61   A    11      48.545  33.332  98.110  1.00  0.00           H  
ATOM    336  H62   A    11      49.471  34.780  97.735  1.00  0.00           H  
ATOM    337  N1    A    11      51.134  33.639  96.322  1.00  0.00           N  
ATOM    338  C2    A    11      51.864  32.907  95.603  1.00  0.00           C  
ATOM    339  H2    A    11      52.747  33.438  95.281  1.00  0.00           H  
ATOM    340  N3    A    11      51.868  31.571  95.323  1.00  0.00           N  
ATOM    341  C4    A    11      50.836  30.980  95.942  1.00  0.00           C  
ATOM    342  C3'   A    11      51.739  26.967  95.731  1.00  0.00           C  
ATOM    343  H3'   A    11      51.461  27.296  96.732  1.00  0.00           H  
ATOM    344  C2'   A    11      52.050  28.214  94.949  1.00  0.00           C  
ATOM    345  H2'   A    11      52.649  28.929  95.513  1.00  0.00           H  
ATOM    346  O2'   A    11      52.809  27.983  93.729  1.00  0.00           O  
ATOM    347 HO2'   A    11      53.210  27.112  93.778  1.00  0.00           H  
ATOM    348  O3'   A    11      52.766  26.013  95.853  1.00  0.00           O  
ATOM    349  P     A    12      53.719  26.134  97.184  1.00  0.00           P  
ATOM    350  OP1   A    12      54.662  25.012  96.996  1.00  0.00           O  
ATOM    351  OP2   A    12      52.867  26.157  98.396  1.00  0.00           O  
ATOM    352  O5'   A    12      54.471  27.539  97.140  1.00  0.00           O  
ATOM    353  C5'   A    12      55.490  27.725  96.221  1.00  0.00           C  
ATOM    354  H5'   A    12      55.038  27.543  95.245  1.00  0.00           H  
ATOM    355 H5''   A    12      56.319  27.079  96.508  1.00  0.00           H  
ATOM    356  C4'   A    12      56.004  29.183  96.195  1.00  0.00           C  
ATOM    357  H4'   A    12      56.702  29.267  95.362  1.00  0.00           H  
ATOM    358  O4'   A    12      54.871  30.010  96.047  1.00  0.00           O  
ATOM    359  C1'   A    12      55.133  31.144  96.931  1.00  0.00           C  
ATOM    360  H1'   A    12      55.055  31.998  96.258  1.00  0.00           H  
ATOM    361  N9    A    12      54.034  31.344  97.957  1.00  0.00           N  
ATOM    362  C8    A    12      53.007  30.444  98.318  1.00  0.00           C  
ATOM    363  H8    A    12      52.977  29.393  98.073  1.00  0.00           H  
ATOM    364  N7    A    12      52.121  31.030  99.028  1.00  0.00           N  
ATOM    365  C5    A    12      52.521  32.314  99.214  1.00  0.00           C  
ATOM    366  C6    A    12      52.026  33.495  99.913  1.00  0.00           C  
ATOM    367  N6    A    12      50.845  33.483 100.448  1.00  0.00           N  
ATOM    368  H61   A    12      50.282  32.664 100.268  1.00  0.00           H  
ATOM    369  H62   A    12      50.436  34.333 100.809  1.00  0.00           H  
ATOM    370  N1    A    12      52.690  34.644  99.875  1.00  0.00           N  
ATOM    371  C2    A    12      53.771  34.718  99.082  1.00  0.00           C  
ATOM    372  H2    A    12      54.332  35.637  98.991  1.00  0.00           H  
ATOM    373  N3    A    12      54.323  33.760  98.355  1.00  0.00           N  
ATOM    374  C4    A    12      53.628  32.597  98.480  1.00  0.00           C  
ATOM    375  C3'   A    12      56.702  29.411  97.545  1.00  0.00           C  
ATOM    376  H3'   A    12      56.073  29.035  98.351  1.00  0.00           H  
ATOM    377  C2'   A    12      56.599  30.911  97.492  1.00  0.00           C  
ATOM    378  H2'   A    12      56.602  31.445  98.442  1.00  0.00           H  
ATOM    379  O2'   A    12      57.391  31.606  96.575  1.00  0.00           O  
ATOM    380 HO2'   A    12      57.174  32.526  96.743  1.00  0.00           H  
ATOM    381  O3'   A    12      58.039  28.871  97.642  1.00  0.00           O  
ATOM    382  P     G    13      58.501  28.329  99.020  1.00  0.00           P  
ATOM    383  OP1   G    13      59.911  27.878  98.856  1.00  0.00           O  
ATOM    384  OP2   G    13      57.562  27.377  99.587  1.00  0.00           O  
ATOM    385  O5'   G    13      58.504  29.620  99.967  1.00  0.00           O  
ATOM    386  C5'   G    13      59.488  30.538  99.746  1.00  0.00           C  
ATOM    387  H5'   G    13      59.464  30.769  98.681  1.00  0.00           H  
ATOM    388 H5''   G    13      60.450  30.123 100.046  1.00  0.00           H  
ATOM    389  C4'   G    13      59.261  31.928 100.518  1.00  0.00           C  
ATOM    390  H4'   G    13      60.124  32.521 100.216  1.00  0.00           H  
ATOM    391  O4'   G    13      57.951  32.458 100.339  1.00  0.00           O  
ATOM    392  C1'   G    13      57.538  33.253 101.458  1.00  0.00           C  
ATOM    393  H1'   G    13      57.590  34.294 101.140  1.00  0.00           H  
ATOM    394  N9    G    13      56.166  32.840 101.880  1.00  0.00           N  
ATOM    395  C8    G    13      55.528  31.671 101.677  1.00  0.00           C  
ATOM    396  H8    G    13      55.972  30.858 101.122  1.00  0.00           H  
ATOM    397  N7    G    13      54.307  31.581 102.133  1.00  0.00           N  
ATOM    398  C5    G    13      54.045  32.897 102.597  1.00  0.00           C  
ATOM    399  C6    G    13      52.852  33.531 103.126  1.00  0.00           C  
ATOM    400  O6    G    13      51.787  33.070 103.486  1.00  0.00           O  
ATOM    401  N1    G    13      53.023  34.856 103.289  1.00  0.00           N  
ATOM    402  H1    G    13      52.227  35.372 103.633  1.00  0.00           H  
ATOM    403  C2    G    13      54.179  35.504 103.111  1.00  0.00           C  
ATOM    404  N2    G    13      54.174  36.673 103.625  1.00  0.00           N  
ATOM    405  H21   G    13      53.501  37.011 104.298  1.00  0.00           H  
ATOM    406  H22   G    13      55.035  37.188 103.508  1.00  0.00           H  
ATOM    407  N3    G    13      55.274  35.046 102.577  1.00  0.00           N  
ATOM    408  C4    G    13      55.156  33.681 102.324  1.00  0.00           C  
ATOM    409  C3'   G    13      59.257  31.668 102.049  1.00  0.00           C  
ATOM    410  H3'   G    13      58.503  30.897 102.205  1.00  0.00           H  
ATOM    411  C2'   G    13      58.611  32.986 102.488  1.00  0.00           C  
ATOM    412  H2'   G    13      58.300  32.937 103.532  1.00  0.00           H  
ATOM    413  O2'   G    13      59.549  34.080 102.440  1.00  0.00           O  
ATOM    414 HO2'   G    13      59.304  34.564 103.232  1.00  0.00           H  
ATOM    415  O3'   G    13      60.526  31.411 102.593  1.00  0.00           O  
ATOM    416  P     U    14      60.732  30.371 103.762  1.00  0.00           P  
ATOM    417  OP1   U    14      62.150  30.583 104.158  1.00  0.00           O  
ATOM    418  OP2   U    14      60.335  29.020 103.337  1.00  0.00           O  
ATOM    419  O5'   U    14      59.800  30.844 105.014  1.00  0.00           O  
ATOM    420  C5'   U    14      60.378  31.760 105.890  1.00  0.00           C  
ATOM    421  H5'   U    14      60.774  32.584 105.297  1.00  0.00           H  
ATOM    422 H5''   U    14      61.149  31.283 106.495  1.00  0.00           H  
ATOM    423  C4'   U    14      59.303  32.346 106.800  1.00  0.00           C  
ATOM    424  H4'   U    14      59.664  33.155 107.435  1.00  0.00           H  
ATOM    425  O4'   U    14      58.176  32.811 106.034  1.00  0.00           O  
ATOM    426  C1'   U    14      56.938  32.639 106.782  1.00  0.00           C  
ATOM    427  H1'   U    14      56.456  33.598 106.974  1.00  0.00           H  
ATOM    428  N1    U    14      56.027  31.694 106.073  1.00  0.00           N  
ATOM    429  C6    U    14      56.436  30.409 105.850  1.00  0.00           C  
ATOM    430  H6    U    14      57.462  30.073 105.846  1.00  0.00           H  
ATOM    431  C5    U    14      55.548  29.543 105.279  1.00  0.00           C  
ATOM    432  H5    U    14      55.740  28.501 105.070  1.00  0.00           H  
ATOM    433  C4    U    14      54.216  29.878 104.881  1.00  0.00           C  
ATOM    434  O4    U    14      53.423  29.091 104.420  1.00  0.00           O  
ATOM    435  N3    U    14      53.886  31.128 105.334  1.00  0.00           N  
ATOM    436  H3    U    14      52.891  31.257 105.448  1.00  0.00           H  
ATOM    437  C2    U    14      54.728  32.061 105.819  1.00  0.00           C  
ATOM    438  O2    U    14      54.270  33.165 106.024  1.00  0.00           O  
ATOM    439  C3'   U    14      58.835  31.489 107.904  1.00  0.00           C  
ATOM    440  H3'   U    14      58.704  30.429 107.688  1.00  0.00           H  
ATOM    441  C2'   U    14      57.379  32.099 108.112  1.00  0.00           C  
ATOM    442  H2'   U    14      56.686  31.384 108.558  1.00  0.00           H  
ATOM    443  O2'   U    14      57.454  33.293 109.000  1.00  0.00           O  
ATOM    444 HO2'   U    14      57.825  33.092 109.862  1.00  0.00           H  
ATOM    445  O3'   U    14      59.644  31.516 109.039  1.00  0.00           O  
ATOM    446  P     G    15      59.393  30.648 110.315  1.00  0.00           P  
ATOM    447  OP1   G    15      60.649  30.296 110.940  1.00  0.00           O  
ATOM    448  OP2   G    15      58.425  29.539 109.949  1.00  0.00           O  
ATOM    449  O5'   G    15      58.690  31.623 111.212  1.00  0.00           O  
ATOM    450  C5'   G    15      59.398  32.729 111.767  1.00  0.00           C  
ATOM    451  H5'   G    15      59.619  33.394 110.932  1.00  0.00           H  
ATOM    452 H5''   G    15      60.319  32.492 112.299  1.00  0.00           H  
ATOM    453  C4'   G    15      58.548  33.545 112.698  1.00  0.00           C  
ATOM    454  H4'   G    15      59.130  34.399 113.043  1.00  0.00           H  
ATOM    455  O4'   G    15      57.244  33.852 112.082  1.00  0.00           O  
ATOM    456  C1'   G    15      56.212  33.326 112.863  1.00  0.00           C  
ATOM    457  H1'   G    15      55.587  34.122 113.266  1.00  0.00           H  
ATOM    458  N9    G    15      55.175  32.587 112.207  1.00  0.00           N  
ATOM    459  C8    G    15      55.367  31.519 111.396  1.00  0.00           C  
ATOM    460  H8    G    15      56.235  31.420 110.760  1.00  0.00           H  
ATOM    461  N7    G    15      54.312  30.847 111.130  1.00  0.00           N  
ATOM    462  C5    G    15      53.325  31.444 111.913  1.00  0.00           C  
ATOM    463  C6    G    15      51.937  31.105 112.040  1.00  0.00           C  
ATOM    464  O6    G    15      51.300  30.152 111.640  1.00  0.00           O  
ATOM    465  N1    G    15      51.273  32.103 112.755  1.00  0.00           N  
ATOM    466  H1    G    15      50.270  32.137 112.876  1.00  0.00           H  
ATOM    467  C2    G    15      51.842  33.113 113.379  1.00  0.00           C  
ATOM    468  N2    G    15      51.068  33.916 114.078  1.00  0.00           N  
ATOM    469  H21   G    15      51.530  34.691 114.532  1.00  0.00           H  
ATOM    470  H22   G    15      50.082  33.724 114.179  1.00  0.00           H  
ATOM    471  N3    G    15      53.151  33.374 113.403  1.00  0.00           N  
ATOM    472  C4    G    15      53.848  32.552 112.531  1.00  0.00           C  
ATOM    473  C3'   G    15      58.270  32.832 114.033  1.00  0.00           C  
ATOM    474  H3'   G    15      58.931  31.973 114.147  1.00  0.00           H  
ATOM    475  C2'   G    15      56.807  32.452 113.939  1.00  0.00           C  
ATOM    476  H2'   G    15      56.711  31.382 113.755  1.00  0.00           H  
ATOM    477  O2'   G    15      56.113  32.822 115.137  1.00  0.00           O  
ATOM    478 HO2'   G    15      56.696  33.366 115.672  1.00  0.00           H  
ATOM    479  O3'   G    15      58.406  33.675 115.200  1.00  0.00           O  
ATOM    480  P     C    16      59.692  33.548 116.111  1.00  0.00           P  
ATOM    481  OP1   C    16      59.538  34.641 117.077  1.00  0.00           O  
ATOM    482  OP2   C    16      60.930  33.406 115.367  1.00  0.00           O  
ATOM    483  O5'   C    16      59.487  32.140 116.888  1.00  0.00           O  
ATOM    484  C5'   C    16      58.876  32.113 118.117  1.00  0.00           C  
ATOM    485  H5'   C    16      57.907  32.612 118.115  1.00  0.00           H  
ATOM    486 H5''   C    16      59.451  32.612 118.898  1.00  0.00           H  
ATOM    487  C4'   C    16      58.766  30.720 118.633  1.00  0.00           C  
ATOM    488  H4'   C    16      58.516  30.928 119.673  1.00  0.00           H  
ATOM    489  O4'   C    16      57.588  29.991 118.191  1.00  0.00           O  
ATOM    490  C1'   C    16      57.975  28.759 117.542  1.00  0.00           C  
ATOM    491  H1'   C    16      57.275  27.974 117.826  1.00  0.00           H  
ATOM    492  N1    C    16      57.777  28.770 116.015  1.00  0.00           N  
ATOM    493  C6    C    16      58.794  29.109 115.107  1.00  0.00           C  
ATOM    494  H6    C    16      59.792  29.359 115.437  1.00  0.00           H  
ATOM    495  C5    C    16      58.557  29.115 113.768  1.00  0.00           C  
ATOM    496  H5    C    16      59.298  29.377 113.028  1.00  0.00           H  
ATOM    497  C4    C    16      57.241  28.874 113.359  1.00  0.00           C  
ATOM    498  N4    C    16      56.882  29.054 112.132  1.00  0.00           N  
ATOM    499  H41   C    16      56.034  28.610 111.809  1.00  0.00           H  
ATOM    500  H42   C    16      57.632  29.231 111.480  1.00  0.00           H  
ATOM    501  N3    C    16      56.255  28.460 114.136  1.00  0.00           N  
ATOM    502  C2    C    16      56.490  28.392 115.470  1.00  0.00           C  
ATOM    503  O2    C    16      55.542  28.101 116.172  1.00  0.00           O  
ATOM    504  C3'   C    16      59.989  29.869 118.452  1.00  0.00           C  
ATOM    505  H3'   C    16      60.564  30.262 117.614  1.00  0.00           H  
ATOM    506  C2'   C    16      59.364  28.500 118.118  1.00  0.00           C  
ATOM    507  H2'   C    16      59.952  27.982 117.360  1.00  0.00           H  
ATOM    508  O2'   C    16      59.179  27.649 119.249  1.00  0.00           O  
ATOM    509 HO2'   C    16      60.000  27.592 119.742  1.00  0.00           H  
ATOM    510  O3'   C    16      60.716  29.757 119.696  1.00  0.00           O  
ATOM    511  P     A    17      62.091  29.166 119.745  1.00  0.00           P  
ATOM    512  OP1   A    17      62.586  29.262 121.131  1.00  0.00           O  
ATOM    513  OP2   A    17      62.862  29.861 118.650  1.00  0.00           O  
ATOM    514  O5'   A    17      61.973  27.593 119.360  1.00  0.00           O  
ATOM    515  C5'   A    17      63.055  26.834 118.908  1.00  0.00           C  
ATOM    516  H5'   A    17      63.874  26.948 119.618  1.00  0.00           H  
ATOM    517 H5''   A    17      63.273  27.279 117.938  1.00  0.00           H  
ATOM    518  C4'   A    17      62.653  25.434 118.667  1.00  0.00           C  
ATOM    519  H4'   A    17      63.613  25.021 118.357  1.00  0.00           H  
ATOM    520  O4'   A    17      62.330  24.757 119.914  1.00  0.00           O  
ATOM    521  C1'   A    17      61.413  23.638 119.687  1.00  0.00           C  
ATOM    522  H1'   A    17      61.762  22.696 120.111  1.00  0.00           H  
ATOM    523  N9    A    17      60.149  24.086 120.370  1.00  0.00           N  
ATOM    524  C8    A    17      60.050  25.146 121.250  1.00  0.00           C  
ATOM    525  H8    A    17      60.794  25.892 121.488  1.00  0.00           H  
ATOM    526  N7    A    17      58.816  25.237 121.814  1.00  0.00           N  
ATOM    527  C5    A    17      58.054  24.256 121.163  1.00  0.00           C  
ATOM    528  C6    A    17      56.715  23.874 121.223  1.00  0.00           C  
ATOM    529  N6    A    17      55.751  24.461 121.903  1.00  0.00           N  
ATOM    530  H61   A    17      54.787  24.229 121.708  1.00  0.00           H  
ATOM    531  H62   A    17      55.894  25.324 122.407  1.00  0.00           H  
ATOM    532  N1    A    17      56.230  22.810 120.591  1.00  0.00           N  
ATOM    533  C2    A    17      57.130  22.161 119.932  1.00  0.00           C  
ATOM    534  H2    A    17      56.790  21.377 119.272  1.00  0.00           H  
ATOM    535  N3    A    17      58.429  22.462 119.717  1.00  0.00           N  
ATOM    536  C4    A    17      58.848  23.490 120.417  1.00  0.00           C  
ATOM    537  C3'   A    17      61.573  25.030 117.689  1.00  0.00           C  
ATOM    538  H3'   A    17      60.708  25.672 117.852  1.00  0.00           H  
ATOM    539  C2'   A    17      61.262  23.568 118.168  1.00  0.00           C  
ATOM    540  H2'   A    17      60.234  23.285 117.945  1.00  0.00           H  
ATOM    541  O2'   A    17      62.281  22.657 117.729  1.00  0.00           O  
ATOM    542 HO2'   A    17      62.230  22.792 116.780  1.00  0.00           H  
ATOM    543  O3'   A    17      61.907  24.880 116.351  1.00  0.00           O  
ATOM    544  P     G    18      61.500  26.013 115.201  1.00  0.00           P  
ATOM    545  OP1   G    18      61.783  25.362 113.915  1.00  0.00           O  
ATOM    546  OP2   G    18      62.178  27.266 115.482  1.00  0.00           O  
ATOM    547  O5'   G    18      59.888  26.327 115.253  1.00  0.00           O  
ATOM    548  C5'   G    18      58.933  25.756 114.412  1.00  0.00           C  
ATOM    549  H5'   G    18      58.786  26.169 113.414  1.00  0.00           H  
ATOM    550 H5''   G    18      57.996  26.120 114.831  1.00  0.00           H  
ATOM    551  C4'   G    18      58.951  24.241 114.260  1.00  0.00           C  
ATOM    552  H4'   G    18      59.703  24.005 113.507  1.00  0.00           H  
ATOM    553  O4'   G    18      59.152  23.618 115.483  1.00  0.00           O  
ATOM    554  C1'   G    18      57.908  22.906 115.816  1.00  0.00           C  
ATOM    555  H1'   G    18      58.128  21.958 116.308  1.00  0.00           H  
ATOM    556  N9    G    18      57.091  23.791 116.782  1.00  0.00           N  
ATOM    557  C8    G    18      57.494  24.930 117.544  1.00  0.00           C  
ATOM    558  H8    G    18      58.446  25.439 117.517  1.00  0.00           H  
ATOM    559  N7    G    18      56.542  25.322 118.341  1.00  0.00           N  
ATOM    560  C5    G    18      55.412  24.546 118.099  1.00  0.00           C  
ATOM    561  C6    G    18      54.140  24.500 118.710  1.00  0.00           C  
ATOM    562  O6    G    18      53.714  25.118 119.704  1.00  0.00           O  
ATOM    563  N1    G    18      53.279  23.526 118.193  1.00  0.00           N  
ATOM    564  H1    G    18      52.384  23.424 118.650  1.00  0.00           H  
ATOM    565  C2    G    18      53.711  22.610 117.337  1.00  0.00           C  
ATOM    566  N2    G    18      52.966  21.541 117.045  1.00  0.00           N  
ATOM    567  H21   G    18      52.004  21.495 117.349  1.00  0.00           H  
ATOM    568  H22   G    18      53.427  20.811 116.521  1.00  0.00           H  
ATOM    569  N3    G    18      54.969  22.548 116.792  1.00  0.00           N  
ATOM    570  C4    G    18      55.723  23.595 117.192  1.00  0.00           C  
ATOM    571  C3'   G    18      57.710  23.704 113.593  1.00  0.00           C  
ATOM    572  H3'   G    18      56.911  24.444 113.641  1.00  0.00           H  
ATOM    573  C2'   G    18      57.286  22.572 114.525  1.00  0.00           C  
ATOM    574  H2'   G    18      56.197  22.579 114.487  1.00  0.00           H  
ATOM    575  O2'   G    18      57.787  21.333 114.103  1.00  0.00           O  
ATOM    576 HO2'   G    18      57.653  21.170 113.166  1.00  0.00           H  
ATOM    577  O3'   G    18      58.054  23.161 112.303  1.00  0.00           O  
ATOM    578  P     C    19      57.473  23.832 110.970  1.00  0.00           P  
ATOM    579  OP1   C    19      58.122  23.168 109.847  1.00  0.00           O  
ATOM    580  OP2   C    19      57.461  25.316 111.036  1.00  0.00           O  
ATOM    581  O5'   C    19      55.963  23.302 111.082  1.00  0.00           O  
ATOM    582  C5'   C    19      55.747  21.914 110.812  1.00  0.00           C  
ATOM    583  H5'   C    19      56.526  21.391 111.366  1.00  0.00           H  
ATOM    584 H5''   C    19      55.836  21.637 109.762  1.00  0.00           H  
ATOM    585  C4'   C    19      54.407  21.407 111.441  1.00  0.00           C  
ATOM    586  H4'   C    19      54.348  20.319 111.404  1.00  0.00           H  
ATOM    587  O4'   C    19      54.364  21.700 112.810  1.00  0.00           O  
ATOM    588  C1'   C    19      52.996  22.008 113.186  1.00  0.00           C  
ATOM    589  H1'   C    19      52.582  21.277 113.882  1.00  0.00           H  
ATOM    590  N1    C    19      52.942  23.388 113.853  1.00  0.00           N  
ATOM    591  C6    C    19      54.044  24.227 113.913  1.00  0.00           C  
ATOM    592  H6    C    19      54.940  23.957 113.373  1.00  0.00           H  
ATOM    593  C5    C    19      54.081  25.319 114.752  1.00  0.00           C  
ATOM    594  H5    C    19      54.972  25.928 114.743  1.00  0.00           H  
ATOM    595  C4    C    19      52.921  25.638 115.479  1.00  0.00           C  
ATOM    596  N4    C    19      52.906  26.652 116.290  1.00  0.00           N  
ATOM    597  H41   C    19      53.758  27.192 116.339  1.00  0.00           H  
ATOM    598  H42   C    19      52.045  26.938 116.734  1.00  0.00           H  
ATOM    599  N3    C    19      51.818  24.849 115.483  1.00  0.00           N  
ATOM    600  C2    C    19      51.857  23.716 114.702  1.00  0.00           C  
ATOM    601  O2    C    19      50.906  22.965 114.620  1.00  0.00           O  
ATOM    602  C3'   C    19      53.232  22.220 110.808  1.00  0.00           C  
ATOM    603  H3'   C    19      53.486  23.279 110.794  1.00  0.00           H  
ATOM    604  C2'   C    19      52.185  21.980 111.897  1.00  0.00           C  
ATOM    605  H2'   C    19      51.383  22.710 111.787  1.00  0.00           H  
ATOM    606  O2'   C    19      51.816  20.631 111.874  1.00  0.00           O  
ATOM    607 HO2'   C    19      51.458  20.315 111.041  1.00  0.00           H  
ATOM    608  O3'   C    19      52.689  21.760 109.548  1.00  0.00           O  
ATOM    609  P     C    20      51.879  22.812 108.525  1.00  0.00           P  
ATOM    610  OP1   C    20      51.624  22.042 107.295  1.00  0.00           O  
ATOM    611  OP2   C    20      52.720  24.032 108.418  1.00  0.00           O  
ATOM    612  O5'   C    20      50.512  23.145 109.141  1.00  0.00           O  
ATOM    613  C5'   C    20      49.499  22.100 109.346  1.00  0.00           C  
ATOM    614  H5'   C    20      50.050  21.279 109.805  1.00  0.00           H  
ATOM    615 H5''   C    20      49.143  21.812 108.356  1.00  0.00           H  
ATOM    616  C4'   C    20      48.309  22.453 110.286  1.00  0.00           C  
ATOM    617  H4'   C    20      47.596  21.630 110.234  1.00  0.00           H  
ATOM    618  O4'   C    20      48.707  22.704 111.650  1.00  0.00           O  
ATOM    619  C1'   C    20      47.830  23.650 112.256  1.00  0.00           C  
ATOM    620  H1'   C    20      47.350  23.204 113.127  1.00  0.00           H  
ATOM    621  N1    C    20      48.482  24.936 112.691  1.00  0.00           N  
ATOM    622  C6    C    20      49.790  25.176 112.395  1.00  0.00           C  
ATOM    623  H6    C    20      50.276  24.485 111.722  1.00  0.00           H  
ATOM    624  C5    C    20      50.444  26.230 112.992  1.00  0.00           C  
ATOM    625  H5    C    20      51.434  26.611 112.786  1.00  0.00           H  
ATOM    626  C4    C    20      49.707  27.028 113.939  1.00  0.00           C  
ATOM    627  N4    C    20      50.273  28.049 114.502  1.00  0.00           N  
ATOM    628  H41   C    20      49.697  28.562 115.154  1.00  0.00           H  
ATOM    629  H42   C    20      51.279  28.129 114.483  1.00  0.00           H  
ATOM    630  N3    C    20      48.439  26.798 114.137  1.00  0.00           N  
ATOM    631  C2    C    20      47.831  25.772 113.551  1.00  0.00           C  
ATOM    632  O2    C    20      46.621  25.607 113.897  1.00  0.00           O  
ATOM    633  C3'   C    20      47.613  23.756 109.826  1.00  0.00           C  
ATOM    634  H3'   C    20      48.385  24.516 109.706  1.00  0.00           H  
ATOM    635  C2'   C    20      46.827  24.016 111.087  1.00  0.00           C  
ATOM    636  H2'   C    20      46.664  25.081 111.247  1.00  0.00           H  
ATOM    637  O2'   C    20      45.654  23.254 111.296  1.00  0.00           O  
ATOM    638 HO2'   C    20      45.034  23.715 111.866  1.00  0.00           H  
ATOM    639  O3'   C    20      46.662  23.616 108.758  1.00  0.00           O  
ATOM    640  P     C    21      46.213  24.837 107.999  1.00  0.00           P  
ATOM    641  OP1   C    21      45.330  24.304 106.903  1.00  0.00           O  
ATOM    642  OP2   C    21      47.317  25.761 107.639  1.00  0.00           O  
ATOM    643  O5'   C    21      45.209  25.607 109.023  1.00  0.00           O  
ATOM    644  C5'   C    21      43.929  25.154 109.385  1.00  0.00           C  
ATOM    645  H5'   C    21      44.009  24.154 109.811  1.00  0.00           H  
ATOM    646 H5''   C    21      43.334  25.246 108.476  1.00  0.00           H  
ATOM    647  C4'   C    21      43.264  26.081 110.411  1.00  0.00           C  
ATOM    648  H4'   C    21      42.300  25.678 110.720  1.00  0.00           H  
ATOM    649  O4'   C    21      44.124  26.308 111.555  1.00  0.00           O  
ATOM    650  C1'   C    21      44.019  27.641 112.053  1.00  0.00           C  
ATOM    651  H1'   C    21      43.579  27.652 113.050  1.00  0.00           H  
ATOM    652  N1    C    21      45.290  28.406 111.999  1.00  0.00           N  
ATOM    653  C6    C    21      46.400  28.059 111.314  1.00  0.00           C  
ATOM    654  H6    C    21      46.359  27.190 110.675  1.00  0.00           H  
ATOM    655  C5    C    21      47.540  28.700 111.550  1.00  0.00           C  
ATOM    656  H5    C    21      48.437  28.453 111.001  1.00  0.00           H  
ATOM    657  C4    C    21      47.548  29.730 112.465  1.00  0.00           C  
ATOM    658  N4    C    21      48.594  30.434 112.751  1.00  0.00           N  
ATOM    659  H41   C    21      48.446  31.176 113.420  1.00  0.00           H  
ATOM    660  H42   C    21      49.514  30.173 112.428  1.00  0.00           H  
ATOM    661  N3    C    21      46.453  30.177 113.042  1.00  0.00           N  
ATOM    662  C2    C    21      45.290  29.533 112.797  1.00  0.00           C  
ATOM    663  O2    C    21      44.283  30.007 113.382  1.00  0.00           O  
ATOM    664  C3'   C    21      43.041  27.458 109.844  1.00  0.00           C  
ATOM    665  H3'   C    21      43.870  27.921 109.309  1.00  0.00           H  
ATOM    666  C2'   C    21      42.985  28.276 111.139  1.00  0.00           C  
ATOM    667  H2'   C    21      43.179  29.316 110.877  1.00  0.00           H  
ATOM    668  O2'   C    21      41.686  28.184 111.755  1.00  0.00           O  
ATOM    669 HO2'   C    21      41.478  29.050 112.114  1.00  0.00           H  
ATOM    670  O3'   C    21      41.825  27.575 109.032  1.00  0.00           O  
ATOM    671  P     G    22      41.847  28.528 107.761  1.00  0.00           P  
ATOM    672  OP1   G    22      40.475  28.483 107.301  1.00  0.00           O  
ATOM    673  OP2   G    22      42.883  27.978 106.886  1.00  0.00           O  
ATOM    674  O5'   G    22      42.201  30.014 108.242  1.00  0.00           O  
ATOM    675  C5'   G    22      41.380  30.801 109.121  1.00  0.00           C  
ATOM    676  H5'   G    22      40.907  30.204 109.901  1.00  0.00           H  
ATOM    677 H5''   G    22      40.562  31.219 108.535  1.00  0.00           H  
ATOM    678  C4'   G    22      42.107  32.023 109.659  1.00  0.00           C  
ATOM    679  H4'   G    22      41.327  32.443 110.293  1.00  0.00           H  
ATOM    680  O4'   G    22      43.147  31.642 110.599  1.00  0.00           O  
ATOM    681  C1'   G    22      44.223  32.585 110.601  1.00  0.00           C  
ATOM    682  H1'   G    22      44.279  32.928 111.634  1.00  0.00           H  
ATOM    683  N9    G    22      45.383  31.915 110.022  1.00  0.00           N  
ATOM    684  C8    G    22      45.394  31.000 109.047  1.00  0.00           C  
ATOM    685  H8    G    22      44.500  30.616 108.577  1.00  0.00           H  
ATOM    686  N7    G    22      46.552  30.627 108.701  1.00  0.00           N  
ATOM    687  C5    G    22      47.441  31.435 109.449  1.00  0.00           C  
ATOM    688  C6    G    22      48.860  31.702 109.436  1.00  0.00           C  
ATOM    689  O6    G    22      49.733  31.162 108.722  1.00  0.00           O  
ATOM    690  N1    G    22      49.253  32.623 110.326  1.00  0.00           N  
ATOM    691  H1    G    22      50.161  33.065 110.302  1.00  0.00           H  
ATOM    692  C2    G    22      48.446  33.327 111.135  1.00  0.00           C  
ATOM    693  N2    G    22      48.958  34.353 111.700  1.00  0.00           N  
ATOM    694  H21   G    22      49.929  34.592 111.554  1.00  0.00           H  
ATOM    695  H22   G    22      48.373  35.018 112.185  1.00  0.00           H  
ATOM    696  N3    G    22      47.120  33.298 111.112  1.00  0.00           N  
ATOM    697  C4    G    22      46.695  32.265 110.287  1.00  0.00           C  
ATOM    698  C3'   G    22      42.726  33.064 108.774  1.00  0.00           C  
ATOM    699  H3'   G    22      43.376  32.497 108.107  1.00  0.00           H  
ATOM    700  C2'   G    22      43.733  33.768 109.720  1.00  0.00           C  
ATOM    701  H2'   G    22      44.449  34.345 109.135  1.00  0.00           H  
ATOM    702  O2'   G    22      42.996  34.778 110.493  1.00  0.00           O  
ATOM    703 HO2'   G    22      43.117  35.611 110.030  1.00  0.00           H  
ATOM    704  O3'   G    22      41.858  33.915 108.138  1.00  0.00           O  
ATOM    705  P     U    23      42.393  34.936 106.994  1.00  0.00           P  
ATOM    706  OP1   U    23      41.217  35.607 106.368  1.00  0.00           O  
ATOM    707  OP2   U    23      43.247  34.131 106.066  1.00  0.00           O  
ATOM    708  O5'   U    23      43.241  35.997 107.747  1.00  0.00           O  
ATOM    709  C5'   U    23      42.743  37.084 108.428  1.00  0.00           C  
ATOM    710  H5'   U    23      42.072  36.838 109.251  1.00  0.00           H  
ATOM    711 H5''   U    23      42.203  37.755 107.760  1.00  0.00           H  
ATOM    712  C4'   U    23      43.836  37.948 109.031  1.00  0.00           C  
ATOM    713  H4'   U    23      43.324  38.615 109.725  1.00  0.00           H  
ATOM    714  O4'   U    23      44.775  37.086 109.619  1.00  0.00           O  
ATOM    715  C1'   U    23      46.079  37.635 109.441  1.00  0.00           C  
ATOM    716  H1'   U    23      46.502  37.854 110.421  1.00  0.00           H  
ATOM    717  N1    U    23      47.102  36.674 108.787  1.00  0.00           N  
ATOM    718  C6    U    23      46.720  35.745 107.890  1.00  0.00           C  
ATOM    719  H6    U    23      45.677  35.621 107.639  1.00  0.00           H  
ATOM    720  C5    U    23      47.538  34.805 107.373  1.00  0.00           C  
ATOM    721  H5    U    23      47.066  33.970 106.876  1.00  0.00           H  
ATOM    722  C4    U    23      48.950  34.772 107.662  1.00  0.00           C  
ATOM    723  O4    U    23      49.717  33.940 107.267  1.00  0.00           O  
ATOM    724  N3    U    23      49.306  35.872 108.436  1.00  0.00           N  
ATOM    725  H3    U    23      50.257  35.878 108.776  1.00  0.00           H  
ATOM    726  C2    U    23      48.445  36.801 109.083  1.00  0.00           C  
ATOM    727  O2    U    23      48.809  37.644 109.923  1.00  0.00           O  
ATOM    728  C3'   U    23      44.648  38.707 108.021  1.00  0.00           C  
ATOM    729  H3'   U    23      44.813  38.154 107.097  1.00  0.00           H  
ATOM    730  C2'   U    23      45.965  38.927 108.724  1.00  0.00           C  
ATOM    731  H2'   U    23      46.819  39.100 108.069  1.00  0.00           H  
ATOM    732  O2'   U    23      45.905  39.989 109.644  1.00  0.00           O  
ATOM    733 HO2'   U    23      46.765  40.211 110.007  1.00  0.00           H  
ATOM    734  O3'   U    23      44.061  39.921 107.552  1.00  0.00           O  
ATOM    735  P     C    24      44.710  40.676 106.314  1.00  0.00           P  
ATOM    736  OP1   C    24      44.145  42.056 106.247  1.00  0.00           O  
ATOM    737  OP2   C    24      44.491  39.865 105.149  1.00  0.00           O  
ATOM    738  O5'   C    24      46.260  40.799 106.323  1.00  0.00           O  
ATOM    739  C5'   C    24      47.057  41.718 107.006  1.00  0.00           C  
ATOM    740  H5'   C    24      47.054  41.633 108.092  1.00  0.00           H  
ATOM    741 H5''   C    24      46.754  42.739 106.772  1.00  0.00           H  
ATOM    742  C4'   C    24      48.520  41.529 106.610  1.00  0.00           C  
ATOM    743  H4'   C    24      49.098  42.328 107.076  1.00  0.00           H  
ATOM    744  O4'   C    24      49.024  40.254 106.956  1.00  0.00           O  
ATOM    745  C1'   C    24      50.110  39.811 106.135  1.00  0.00           C  
ATOM    746  H1'   C    24      50.969  39.621 106.778  1.00  0.00           H  
ATOM    747  N1    C    24      49.803  38.508 105.402  1.00  0.00           N  
ATOM    748  C6    C    24      48.561  38.082 105.317  1.00  0.00           C  
ATOM    749  H6    C    24      47.776  38.739 105.662  1.00  0.00           H  
ATOM    750  C5    C    24      48.356  36.799 104.959  1.00  0.00           C  
ATOM    751  H5    C    24      47.320  36.494 104.956  1.00  0.00           H  
ATOM    752  C4    C    24      49.467  36.010 104.644  1.00  0.00           C  
ATOM    753  N4    C    24      49.290  34.708 104.413  1.00  0.00           N  
ATOM    754  H41   C    24      50.030  34.126 104.048  1.00  0.00           H  
ATOM    755  H42   C    24      48.345  34.380 104.554  1.00  0.00           H  
ATOM    756  N3    C    24      50.735  36.429 104.576  1.00  0.00           N  
ATOM    757  C2    C    24      50.915  37.755 104.896  1.00  0.00           C  
ATOM    758  O2    C    24      51.990  38.274 104.662  1.00  0.00           O  
ATOM    759  C3'   C    24      48.844  41.594 105.097  1.00  0.00           C  
ATOM    760  H3'   C    24      48.163  41.041 104.450  1.00  0.00           H  
ATOM    761  C2'   C    24      50.254  40.941 105.066  1.00  0.00           C  
ATOM    762  H2'   C    24      50.400  40.586 104.046  1.00  0.00           H  
ATOM    763  O2'   C    24      51.216  41.827 105.607  1.00  0.00           O  
ATOM    764 HO2'   C    24      52.096  41.598 105.301  1.00  0.00           H  
ATOM    765  O3'   C    24      48.919  42.910 104.605  1.00  0.00           O  
ATOM    766  P     U    25      48.668  43.187 103.068  1.00  0.00           P  
ATOM    767  OP1   U    25      48.474  44.672 102.931  1.00  0.00           O  
ATOM    768  OP2   U    25      47.566  42.346 102.523  1.00  0.00           O  
ATOM    769  O5'   U    25      49.990  42.748 102.229  1.00  0.00           O  
ATOM    770  C5'   U    25      51.250  43.346 102.487  1.00  0.00           C  
ATOM    771  H5'   U    25      51.385  43.397 103.568  1.00  0.00           H  
ATOM    772 H5''   U    25      51.303  44.368 102.111  1.00  0.00           H  
ATOM    773  C4'   U    25      52.423  42.632 101.948  1.00  0.00           C  
ATOM    774  H4'   U    25      53.357  43.181 102.075  1.00  0.00           H  
ATOM    775  O4'   U    25      52.690  41.430 102.641  1.00  0.00           O  
ATOM    776  C1'   U    25      53.136  40.483 101.751  1.00  0.00           C  
ATOM    777  H1'   U    25      54.053  39.997 102.082  1.00  0.00           H  
ATOM    778  N1    U    25      52.096  39.353 101.533  1.00  0.00           N  
ATOM    779  C6    U    25      50.747  39.576 101.696  1.00  0.00           C  
ATOM    780  H6    U    25      50.383  40.560 101.953  1.00  0.00           H  
ATOM    781  C5    U    25      49.893  38.531 101.502  1.00  0.00           C  
ATOM    782  H5    U    25      48.843  38.781 101.542  1.00  0.00           H  
ATOM    783  C4    U    25      50.378  37.181 101.107  1.00  0.00           C  
ATOM    784  O4    U    25      49.689  36.188 100.915  1.00  0.00           O  
ATOM    785  N3    U    25      51.735  37.053 101.073  1.00  0.00           N  
ATOM    786  H3    U    25      52.081  36.179 100.704  1.00  0.00           H  
ATOM    787  C2    U    25      52.617  38.087 101.234  1.00  0.00           C  
ATOM    788  O2    U    25      53.824  37.958 100.946  1.00  0.00           O  
ATOM    789  C3'   U    25      52.233  42.247 100.475  1.00  0.00           C  
ATOM    790  H3'   U    25      51.186  41.947 100.424  1.00  0.00           H  
ATOM    791  C2'   U    25      53.303  41.138 100.402  1.00  0.00           C  
ATOM    792  H2'   U    25      52.980  40.406  99.662  1.00  0.00           H  
ATOM    793  O2'   U    25      54.634  41.517 100.284  1.00  0.00           O  
ATOM    794 HO2'   U    25      54.763  42.463 100.187  1.00  0.00           H  
ATOM    795  O3'   U    25      52.522  43.354  99.574  1.00  0.00           O  
ATOM    796  P     U    26      52.134  43.285  98.065  1.00  0.00           P  
ATOM    797  OP1   U    26      52.567  44.564  97.484  1.00  0.00           O  
ATOM    798  OP2   U    26      50.650  42.991  97.889  1.00  0.00           O  
ATOM    799  O5'   U    26      52.854  42.086  97.220  1.00  0.00           O  
ATOM    800  C5'   U    26      54.168  42.241  96.563  1.00  0.00           C  
ATOM    801  H5'   U    26      54.868  42.728  97.242  1.00  0.00           H  
ATOM    802 H5''   U    26      54.042  42.896  95.701  1.00  0.00           H  
ATOM    803  C4'   U    26      54.749  40.888  96.132  1.00  0.00           C  
ATOM    804  H4'   U    26      55.761  41.022  95.749  1.00  0.00           H  
ATOM    805  O4'   U    26      54.487  39.826  97.135  1.00  0.00           O  
ATOM    806  C1'   U    26      54.127  38.635  96.478  1.00  0.00           C  
ATOM    807  H1'   U    26      54.811  37.816  96.698  1.00  0.00           H  
ATOM    808  N1    U    26      52.763  38.110  96.838  1.00  0.00           N  
ATOM    809  C6    U    26      51.746  38.911  97.441  1.00  0.00           C  
ATOM    810  H6    U    26      52.019  39.919  97.715  1.00  0.00           H  
ATOM    811  C5    U    26      50.564  38.474  97.699  1.00  0.00           C  
ATOM    812  H5    U    26      49.761  39.031  98.159  1.00  0.00           H  
ATOM    813  C4    U    26      50.222  37.073  97.536  1.00  0.00           C  
ATOM    814  O4    U    26      49.170  36.534  97.926  1.00  0.00           O  
ATOM    815  N3    U    26      51.223  36.386  96.882  1.00  0.00           N  
ATOM    816  H3    U    26      51.053  35.438  96.577  1.00  0.00           H  
ATOM    817  C2    U    26      52.459  36.796  96.480  1.00  0.00           C  
ATOM    818  O2    U    26      53.246  36.027  95.904  1.00  0.00           O  
ATOM    819  C3'   U    26      54.078  40.435  94.849  1.00  0.00           C  
ATOM    820  H3'   U    26      53.032  40.735  94.909  1.00  0.00           H  
ATOM    821  C2'   U    26      54.203  38.947  95.020  1.00  0.00           C  
ATOM    822  H2'   U    26      53.465  38.417  94.418  1.00  0.00           H  
ATOM    823  O2'   U    26      55.571  38.584  94.680  1.00  0.00           O  
ATOM    824 HO2'   U    26      56.028  39.297  94.227  1.00  0.00           H  
ATOM    825  O3'   U    26      54.735  40.863  93.668  1.00  0.00           O  
ATOM    826  P     A    27      53.916  41.069  92.327  1.00  0.00           P  
ATOM    827  OP1   A    27      54.717  41.885  91.406  1.00  0.00           O  
ATOM    828  OP2   A    27      52.572  41.647  92.728  1.00  0.00           O  
ATOM    829  O5'   A    27      53.681  39.700  91.612  1.00  0.00           O  
ATOM    830  C5'   A    27      54.683  38.919  91.122  1.00  0.00           C  
ATOM    831  H5'   A    27      55.440  38.704  91.876  1.00  0.00           H  
ATOM    832 H5''   A    27      55.168  39.390  90.267  1.00  0.00           H  
ATOM    833  C4'   A    27      54.154  37.568  90.686  1.00  0.00           C  
ATOM    834  H4'   A    27      55.013  37.016  90.303  1.00  0.00           H  
ATOM    835  O4'   A    27      53.710  36.759  91.790  1.00  0.00           O  
ATOM    836  C1'   A    27      52.620  35.938  91.416  1.00  0.00           C  
ATOM    837  H1'   A    27      52.918  34.890  91.400  1.00  0.00           H  
ATOM    838  N9    A    27      51.433  36.304  92.266  1.00  0.00           N  
ATOM    839  C8    A    27      51.080  37.511  92.822  1.00  0.00           C  
ATOM    840  H8    A    27      51.683  38.378  92.596  1.00  0.00           H  
ATOM    841  N7    A    27      49.985  37.498  93.628  1.00  0.00           N  
ATOM    842  C5    A    27      49.634  36.126  93.511  1.00  0.00           C  
ATOM    843  C6    A    27      48.626  35.321  94.058  1.00  0.00           C  
ATOM    844  N6    A    27      47.741  35.739  94.919  1.00  0.00           N  
ATOM    845  H61   A    27      47.205  35.003  95.357  1.00  0.00           H  
ATOM    846  H62   A    27      47.557  36.730  94.987  1.00  0.00           H  
ATOM    847  N1    A    27      48.558  33.998  93.886  1.00  0.00           N  
ATOM    848  C2    A    27      49.433  33.448  93.070  1.00  0.00           C  
ATOM    849  H2    A    27      49.362  32.374  92.986  1.00  0.00           H  
ATOM    850  N3    A    27      50.352  34.088  92.337  1.00  0.00           N  
ATOM    851  C4    A    27      50.455  35.429  92.701  1.00  0.00           C  
ATOM    852  C3'   A    27      52.988  37.578  89.652  1.00  0.00           C  
ATOM    853  H3'   A    27      52.281  38.361  89.925  1.00  0.00           H  
ATOM    854  C2'   A    27      52.280  36.212  89.952  1.00  0.00           C  
ATOM    855  H2'   A    27      51.205  36.395  89.963  1.00  0.00           H  
ATOM    856  O2'   A    27      52.671  35.174  89.076  1.00  0.00           O  
ATOM    857 HO2'   A    27      52.003  35.136  88.387  1.00  0.00           H  
ATOM    858  O3'   A    27      53.377  37.736  88.252  1.00  0.00           O  
ATOM    859  P     C    28      52.329  38.278  87.191  1.00  0.00           P  
ATOM    860  OP1   C    28      52.979  38.465  85.930  1.00  0.00           O  
ATOM    861  OP2   C    28      51.552  39.424  87.785  1.00  0.00           O  
ATOM    862  O5'   C    28      51.280  37.090  87.077  1.00  0.00           O  
ATOM    863  C5'   C    28      51.573  36.058  86.158  1.00  0.00           C  
ATOM    864  H5'   C    28      52.544  35.681  86.477  1.00  0.00           H  
ATOM    865 H5''   C    28      51.670  36.488  85.161  1.00  0.00           H  
ATOM    866  C4'   C    28      50.514  34.929  86.270  1.00  0.00           C  
ATOM    867  H4'   C    28      50.808  34.089  85.641  1.00  0.00           H  
ATOM    868  O4'   C    28      50.388  34.483  87.580  1.00  0.00           O  
ATOM    869  C1'   C    28      49.029  34.020  87.817  1.00  0.00           C  
ATOM    870  H1'   C    28      49.072  33.001  88.201  1.00  0.00           H  
ATOM    871  N1    C    28      48.344  34.848  88.922  1.00  0.00           N  
ATOM    872  C6    C    28      48.644  36.183  89.129  1.00  0.00           C  
ATOM    873  H6    C    28      49.326  36.673  88.450  1.00  0.00           H  
ATOM    874  C5    C    28      48.086  36.838  90.210  1.00  0.00           C  
ATOM    875  H5    C    28      48.456  37.840  90.371  1.00  0.00           H  
ATOM    876  C4    C    28      47.139  36.173  91.021  1.00  0.00           C  
ATOM    877  N4    C    28      46.456  36.773  91.976  1.00  0.00           N  
ATOM    878  H41   C    28      45.750  36.234  92.457  1.00  0.00           H  
ATOM    879  H42   C    28      46.688  37.676  92.363  1.00  0.00           H  
ATOM    880  N3    C    28      46.868  34.898  90.843  1.00  0.00           N  
ATOM    881  C2    C    28      47.550  34.144  89.882  1.00  0.00           C  
ATOM    882  O2    C    28      47.335  32.939  89.782  1.00  0.00           O  
ATOM    883  C3'   C    28      49.135  35.328  85.851  1.00  0.00           C  
ATOM    884  H3'   C    28      48.837  36.200  86.434  1.00  0.00           H  
ATOM    885  C2'   C    28      48.319  34.165  86.507  1.00  0.00           C  
ATOM    886  H2'   C    28      47.275  34.466  86.590  1.00  0.00           H  
ATOM    887  O2'   C    28      48.534  32.943  85.895  1.00  0.00           O  
ATOM    888 HO2'   C    28      48.170  32.994  85.008  1.00  0.00           H  
ATOM    889  O3'   C    28      49.103  35.444  84.483  1.00  0.00           O  
ATOM    890  P     A    29      48.008  36.207  83.806  1.00  0.00           P  
ATOM    891  OP1   A    29      48.111  36.079  82.310  1.00  0.00           O  
ATOM    892  OP2   A    29      47.950  37.560  84.370  1.00  0.00           O  
ATOM    893  O5'   A    29      46.618  35.469  84.182  1.00  0.00           O  
ATOM    894  C5'   A    29      46.132  34.257  83.667  1.00  0.00           C  
ATOM    895  H5'   A    29      46.892  33.488  83.803  1.00  0.00           H  
ATOM    896 H5''   A    29      45.921  34.427  82.611  1.00  0.00           H  
ATOM    897  C4'   A    29      44.988  33.752  84.527  1.00  0.00           C  
ATOM    898  H4'   A    29      44.673  32.739  84.280  1.00  0.00           H  
ATOM    899  O4'   A    29      45.308  33.922  85.922  1.00  0.00           O  
ATOM    900  C1'   A    29      44.099  33.908  86.663  1.00  0.00           C  
ATOM    901  H1'   A    29      43.982  32.891  87.037  1.00  0.00           H  
ATOM    902  N9    A    29      44.072  34.909  87.790  1.00  0.00           N  
ATOM    903  C8    A    29      44.591  36.144  87.828  1.00  0.00           C  
ATOM    904  H8    A    29      45.237  36.499  87.039  1.00  0.00           H  
ATOM    905  N7    A    29      44.324  36.836  88.900  1.00  0.00           N  
ATOM    906  C5    A    29      43.463  35.993  89.621  1.00  0.00           C  
ATOM    907  C6    A    29      42.867  36.052  90.888  1.00  0.00           C  
ATOM    908  N6    A    29      43.073  37.006  91.761  1.00  0.00           N  
ATOM    909  H61   A    29      43.779  37.721  91.661  1.00  0.00           H  
ATOM    910  H62   A    29      42.467  37.015  92.569  1.00  0.00           H  
ATOM    911  N1    A    29      42.058  35.072  91.300  1.00  0.00           N  
ATOM    912  C2    A    29      41.997  33.974  90.503  1.00  0.00           C  
ATOM    913  H2    A    29      41.380  33.130  90.775  1.00  0.00           H  
ATOM    914  N3    A    29      42.627  33.709  89.392  1.00  0.00           N  
ATOM    915  C4    A    29      43.317  34.808  88.934  1.00  0.00           C  
ATOM    916  C3'   A    29      43.842  34.770  84.500  1.00  0.00           C  
ATOM    917  H3'   A    29      44.197  35.773  84.736  1.00  0.00           H  
ATOM    918  C2'   A    29      43.008  34.274  85.691  1.00  0.00           C  
ATOM    919  H2'   A    29      42.407  35.135  85.980  1.00  0.00           H  
ATOM    920  O2'   A    29      42.201  33.063  85.388  1.00  0.00           O  
ATOM    921 HO2'   A    29      41.437  33.139  85.965  1.00  0.00           H  
ATOM    922  O3'   A    29      43.123  34.840  83.261  1.00  0.00           O  
ATOM    923  P     C    30      42.526  36.320  82.833  1.00  0.00           P  
ATOM    924  OP1   C    30      41.837  36.131  81.570  1.00  0.00           O  
ATOM    925  OP2   C    30      43.603  37.346  82.969  1.00  0.00           O  
ATOM    926  O5'   C    30      41.485  36.595  84.002  1.00  0.00           O  
ATOM    927  C5'   C    30      40.330  35.800  84.097  1.00  0.00           C  
ATOM    928  H5'   C    30      40.509  34.728  84.175  1.00  0.00           H  
ATOM    929 H5''   C    30      39.771  36.098  83.210  1.00  0.00           H  
ATOM    930  C4'   C    30      39.470  36.184  85.334  1.00  0.00           C  
ATOM    931  H4'   C    30      38.556  35.597  85.243  1.00  0.00           H  
ATOM    932  O4'   C    30      39.986  35.920  86.606  1.00  0.00           O  
ATOM    933  C1'   C    30      39.227  36.640  87.495  1.00  0.00           C  
ATOM    934  H1'   C    30      38.541  36.021  88.073  1.00  0.00           H  
ATOM    935  N1    C    30      40.059  37.414  88.434  1.00  0.00           N  
ATOM    936  C6    C    30      41.171  38.006  88.042  1.00  0.00           C  
ATOM    937  H6    C    30      41.539  37.683  87.079  1.00  0.00           H  
ATOM    938  C5    C    30      41.877  38.905  88.835  1.00  0.00           C  
ATOM    939  H5    C    30      42.830  39.285  88.497  1.00  0.00           H  
ATOM    940  C4    C    30      41.234  39.238  90.048  1.00  0.00           C  
ATOM    941  N4    C    30      41.750  39.992  90.956  1.00  0.00           N  
ATOM    942  H41   C    30      42.595  40.525  90.805  1.00  0.00           H  
ATOM    943  H42   C    30      41.182  40.159  91.774  1.00  0.00           H  
ATOM    944  N3    C    30      40.090  38.744  90.412  1.00  0.00           N  
ATOM    945  C2    C    30      39.465  37.842  89.642  1.00  0.00           C  
ATOM    946  O2    C    30      38.324  37.510  89.927  1.00  0.00           O  
ATOM    947  C3'   C    30      38.998  37.628  85.285  1.00  0.00           C  
ATOM    948  H3'   C    30      39.899  38.240  85.316  1.00  0.00           H  
ATOM    949  C2'   C    30      38.338  37.657  86.700  1.00  0.00           C  
ATOM    950  H2'   C    30      38.405  38.594  87.254  1.00  0.00           H  
ATOM    951  O2'   C    30      37.012  37.167  86.672  1.00  0.00           O  
ATOM    952 HO2'   C    30      36.484  37.846  86.247  1.00  0.00           H  
ATOM    953  O3'   C    30      38.118  37.846  84.214  1.00  0.00           O  
ATOM    954  P     C    31      37.709  39.262  83.754  1.00  0.00           P  
ATOM    955  OP1   C    31      37.063  39.173  82.438  1.00  0.00           O  
ATOM    956  OP2   C    31      38.933  40.074  83.928  1.00  0.00           O  
ATOM    957  O5'   C    31      36.674  39.792  84.844  1.00  0.00           O  
ATOM    958  C5'   C    31      35.292  39.372  84.986  1.00  0.00           C  
ATOM    959  H5'   C    31      35.224  38.289  85.086  1.00  0.00           H  
ATOM    960 H5''   C    31      34.829  39.779  84.087  1.00  0.00           H  
ATOM    961  C4'   C    31      34.562  39.890  86.225  1.00  0.00           C  
ATOM    962  H4'   C    31      33.538  39.551  86.070  1.00  0.00           H  
ATOM    963  O4'   C    31      35.017  39.294  87.472  1.00  0.00           O  
ATOM    964  C1'   C    31      34.912  40.376  88.475  1.00  0.00           C  
ATOM    965  H1'   C    31      34.272  40.067  89.302  1.00  0.00           H  
ATOM    966  N1    C    31      36.266  40.735  89.013  1.00  0.00           N  
ATOM    967  C6    C    31      37.381  40.605  88.275  1.00  0.00           C  
ATOM    968  H6    C    31      37.265  40.301  87.245  1.00  0.00           H  
ATOM    969  C5    C    31      38.514  41.107  88.687  1.00  0.00           C  
ATOM    970  H5    C    31      39.329  41.030  87.983  1.00  0.00           H  
ATOM    971  C4    C    31      38.669  41.651  90.009  1.00  0.00           C  
ATOM    972  N4    C    31      39.850  42.065  90.379  1.00  0.00           N  
ATOM    973  H41   C    31      40.494  42.308  89.640  1.00  0.00           H  
ATOM    974  H42   C    31      39.943  42.601  91.230  1.00  0.00           H  
ATOM    975  N3    C    31      37.532  41.860  90.705  1.00  0.00           N  
ATOM    976  C2    C    31      36.312  41.464  90.219  1.00  0.00           C  
ATOM    977  O2    C    31      35.261  41.840  90.765  1.00  0.00           O  
ATOM    978  C3'   C    31      34.516  41.362  86.336  1.00  0.00           C  
ATOM    979  H3'   C    31      35.554  41.647  86.167  1.00  0.00           H  
ATOM    980  C2'   C    31      34.150  41.547  87.820  1.00  0.00           C  
ATOM    981  H2'   C    31      34.457  42.544  88.136  1.00  0.00           H  
ATOM    982  O2'   C    31      32.758  41.318  87.983  1.00  0.00           O  
ATOM    983 HO2'   C    31      32.348  41.271  87.115  1.00  0.00           H  
ATOM    984  O3'   C    31      33.670  41.973  85.348  1.00  0.00           O  
ATOM    985  P     G    32      33.925  43.419  84.783  1.00  0.00           P  
ATOM    986  OP1   G    32      32.787  43.752  83.901  1.00  0.00           O  
ATOM    987  OP2   G    32      35.214  43.417  84.165  1.00  0.00           O  
ATOM    988  O5'   G    32      33.891  44.380  86.032  1.00  0.00           O  
ATOM    989  C5'   G    32      32.653  44.688  86.617  1.00  0.00           C  
ATOM    990  H5'   G    32      32.253  43.727  86.942  1.00  0.00           H  
ATOM    991 H5''   G    32      31.896  45.126  85.967  1.00  0.00           H  
ATOM    992  C4'   G    32      32.816  45.593  87.826  1.00  0.00           C  
ATOM    993  H4'   G    32      31.792  45.897  88.045  1.00  0.00           H  
ATOM    994  O4'   G    32      33.265  44.971  88.978  1.00  0.00           O  
ATOM    995  C1'   G    32      34.236  45.776  89.634  1.00  0.00           C  
ATOM    996  H1'   G    32      34.045  45.818  90.706  1.00  0.00           H  
ATOM    997  N9    G    32      35.683  45.348  89.469  1.00  0.00           N  
ATOM    998  C8    G    32      36.366  44.652  88.445  1.00  0.00           C  
ATOM    999  H8    G    32      35.785  44.229  87.639  1.00  0.00           H  
ATOM   1000  N7    G    32      37.660  44.646  88.625  1.00  0.00           N  
ATOM   1001  C5    G    32      37.842  45.367  89.819  1.00  0.00           C  
ATOM   1002  C6    G    32      39.013  45.596  90.653  1.00  0.00           C  
ATOM   1003  O6    G    32      40.167  45.220  90.496  1.00  0.00           O  
ATOM   1004  N1    G    32      38.739  46.393  91.794  1.00  0.00           N  
ATOM   1005  H1    G    32      39.481  46.573  92.455  1.00  0.00           H  
ATOM   1006  C2    G    32      37.483  46.721  92.145  1.00  0.00           C  
ATOM   1007  N2    G    32      37.408  47.528  93.154  1.00  0.00           N  
ATOM   1008  H21   G    32      38.260  47.764  93.643  1.00  0.00           H  
ATOM   1009  H22   G    32      36.467  47.826  93.365  1.00  0.00           H  
ATOM   1010  N3    G    32      36.384  46.428  91.468  1.00  0.00           N  
ATOM   1011  C4    G    32      36.630  45.794  90.271  1.00  0.00           C  
ATOM   1012  C3'   G    32      33.723  46.828  87.618  1.00  0.00           C  
ATOM   1013  H3'   G    32      34.665  46.422  87.249  1.00  0.00           H  
ATOM   1014  C2'   G    32      33.970  47.169  89.134  1.00  0.00           C  
ATOM   1015  H2'   G    32      34.851  47.791  89.287  1.00  0.00           H  
ATOM   1016  O2'   G    32      32.792  47.643  89.827  1.00  0.00           O  
ATOM   1017 HO2'   G    32      32.060  47.590  89.208  1.00  0.00           H  
ATOM   1018  O3'   G    32      33.169  47.972  87.062  1.00  0.00           O  
ATOM   1019  P     U    33      34.082  48.971  86.157  1.00  0.00           P  
ATOM   1020  OP1   U    33      33.157  49.796  85.357  1.00  0.00           O  
ATOM   1021  OP2   U    33      35.098  48.108  85.468  1.00  0.00           O  
ATOM   1022  O5'   U    33      34.853  49.894  87.233  1.00  0.00           O  
ATOM   1023  C5'   U    33      34.180  50.843  88.024  1.00  0.00           C  
ATOM   1024  H5'   U    33      33.272  50.374  88.402  1.00  0.00           H  
ATOM   1025 H5''   U    33      34.065  51.700  87.360  1.00  0.00           H  
ATOM   1026  C4'   U    33      35.095  51.236  89.180  1.00  0.00           C  
ATOM   1027  H4'   U    33      34.510  51.850  89.864  1.00  0.00           H  
ATOM   1028  O4'   U    33      35.480  50.115  89.951  1.00  0.00           O  
ATOM   1029  C1'   U    33      36.794  50.297  90.436  1.00  0.00           C  
ATOM   1030  H1'   U    33      36.916  50.170  91.512  1.00  0.00           H  
ATOM   1031  N1    U    33      37.862  49.435  89.689  1.00  0.00           N  
ATOM   1032  C6    U    33      37.533  48.596  88.617  1.00  0.00           C  
ATOM   1033  H6    U    33      36.537  48.590  88.199  1.00  0.00           H  
ATOM   1034  C5    U    33      38.501  47.786  88.127  1.00  0.00           C  
ATOM   1035  H5    U    33      38.286  47.177  87.261  1.00  0.00           H  
ATOM   1036  C4    U    33      39.842  47.592  88.728  1.00  0.00           C  
ATOM   1037  O4    U    33      40.707  46.983  88.107  1.00  0.00           O  
ATOM   1038  N3    U    33      40.043  48.518  89.707  1.00  0.00           N  
ATOM   1039  H3    U    33      40.967  48.491  90.114  1.00  0.00           H  
ATOM   1040  C2    U    33      39.079  49.368  90.314  1.00  0.00           C  
ATOM   1041  O2    U    33      39.342  49.884  91.363  1.00  0.00           O  
ATOM   1042  C3'   U    33      36.375  51.964  88.690  1.00  0.00           C  
ATOM   1043  H3'   U    33      36.833  51.427  87.860  1.00  0.00           H  
ATOM   1044  C2'   U    33      37.154  51.719  90.011  1.00  0.00           C  
ATOM   1045  H2'   U    33      38.241  51.802  90.010  1.00  0.00           H  
ATOM   1046  O2'   U    33      36.781  52.653  91.048  1.00  0.00           O  
ATOM   1047 HO2'   U    33      36.053  52.240  91.519  1.00  0.00           H  
ATOM   1048  O3'   U    33      36.011  53.287  88.395  1.00  0.00           O  
ATOM   1049  P     G    34      36.925  54.141  87.271  1.00  0.00           P  
ATOM   1050  OP1   G    34      36.569  55.599  87.340  1.00  0.00           O  
ATOM   1051  OP2   G    34      36.537  53.517  86.003  1.00  0.00           O  
ATOM   1052  O5'   G    34      38.483  53.893  87.612  1.00  0.00           O  
ATOM   1053  C5'   G    34      39.015  54.533  88.713  1.00  0.00           C  
ATOM   1054  H5'   G    34      38.429  54.320  89.607  1.00  0.00           H  
ATOM   1055 H5''   G    34      38.946  55.599  88.499  1.00  0.00           H  
ATOM   1056  C4'   G    34      40.498  54.206  88.986  1.00  0.00           C  
ATOM   1057  H4'   G    34      40.740  54.831  89.845  1.00  0.00           H  
ATOM   1058  O4'   G    34      40.648  52.887  89.251  1.00  0.00           O  
ATOM   1059  C1'   G    34      41.908  52.499  88.706  1.00  0.00           C  
ATOM   1060  H1'   G    34      42.530  52.022  89.464  1.00  0.00           H  
ATOM   1061  N9    G    34      41.751  51.416  87.610  1.00  0.00           N  
ATOM   1062  C8    G    34      40.652  51.263  86.797  1.00  0.00           C  
ATOM   1063  H8    G    34      39.711  51.789  86.867  1.00  0.00           H  
ATOM   1064  N7    G    34      40.744  50.271  85.924  1.00  0.00           N  
ATOM   1065  C5    G    34      41.901  49.588  86.409  1.00  0.00           C  
ATOM   1066  C6    G    34      42.446  48.285  86.125  1.00  0.00           C  
ATOM   1067  O6    G    34      42.049  47.449  85.355  1.00  0.00           O  
ATOM   1068  N1    G    34      43.524  47.934  86.935  1.00  0.00           N  
ATOM   1069  H1    G    34      43.816  46.968  86.946  1.00  0.00           H  
ATOM   1070  C2    G    34      44.155  48.786  87.726  1.00  0.00           C  
ATOM   1071  N2    G    34      45.175  48.322  88.362  1.00  0.00           N  
ATOM   1072  H21   G    34      45.442  47.348  88.350  1.00  0.00           H  
ATOM   1073  H22   G    34      45.327  48.809  89.233  1.00  0.00           H  
ATOM   1074  N3    G    34      43.701  49.984  88.045  1.00  0.00           N  
ATOM   1075  C4    G    34      42.501  50.320  87.389  1.00  0.00           C  
ATOM   1076  C3'   G    34      41.424  54.613  87.898  1.00  0.00           C  
ATOM   1077  H3'   G    34      41.123  54.279  86.905  1.00  0.00           H  
ATOM   1078  C2'   G    34      42.616  53.764  88.248  1.00  0.00           C  
ATOM   1079  H2'   G    34      43.194  53.587  87.342  1.00  0.00           H  
ATOM   1080  O2'   G    34      43.422  54.252  89.273  1.00  0.00           O  
ATOM   1081 HO2'   G    34      44.173  53.662  89.372  1.00  0.00           H  
ATOM   1082  O3'   G    34      41.670  55.965  87.862  1.00  0.00           O  
ATOM   1083  P     C    35      42.577  56.749  86.830  1.00  0.00           P  
ATOM   1084  OP1   C    35      41.985  58.127  86.744  1.00  0.00           O  
ATOM   1085  OP2   C    35      42.654  56.021  85.596  1.00  0.00           O  
ATOM   1086  O5'   C    35      44.041  56.808  87.492  1.00  0.00           O  
ATOM   1087  C5'   C    35      44.374  57.748  88.450  1.00  0.00           C  
ATOM   1088  H5'   C    35      43.726  57.660  89.322  1.00  0.00           H  
ATOM   1089 H5''   C    35      44.128  58.711  88.002  1.00  0.00           H  
ATOM   1090  C4'   C    35      45.789  57.577  89.008  1.00  0.00           C  
ATOM   1091  H4'   C    35      45.770  58.276  89.844  1.00  0.00           H  
ATOM   1092  O4'   C    35      46.038  56.218  89.470  1.00  0.00           O  
ATOM   1093  C1'   C    35      47.385  55.857  89.143  1.00  0.00           C  
ATOM   1094  H1'   C    35      47.996  55.514  89.977  1.00  0.00           H  
ATOM   1095  N1    C    35      47.519  54.821  87.990  1.00  0.00           N  
ATOM   1096  C6    C    35      46.452  54.347  87.276  1.00  0.00           C  
ATOM   1097  H6    C    35      45.464  54.754  87.434  1.00  0.00           H  
ATOM   1098  C5    C    35      46.538  53.328  86.454  1.00  0.00           C  
ATOM   1099  H5    C    35      45.681  52.851  86.002  1.00  0.00           H  
ATOM   1100  C4    C    35      47.794  52.727  86.392  1.00  0.00           C  
ATOM   1101  N4    C    35      47.945  51.823  85.485  1.00  0.00           N  
ATOM   1102  H41   C    35      48.877  51.443  85.396  1.00  0.00           H  
ATOM   1103  H42   C    35      47.305  51.659  84.722  1.00  0.00           H  
ATOM   1104  N3    C    35      48.889  53.235  86.879  1.00  0.00           N  
ATOM   1105  C2    C    35      48.805  54.298  87.724  1.00  0.00           C  
ATOM   1106  O2    C    35      49.833  54.730  88.299  1.00  0.00           O  
ATOM   1107  C3'   C    35      46.849  57.905  87.991  1.00  0.00           C  
ATOM   1108  H3'   C    35      46.449  57.437  87.091  1.00  0.00           H  
ATOM   1109  C2'   C    35      48.064  57.114  88.521  1.00  0.00           C  
ATOM   1110  H2'   C    35      48.770  56.808  87.749  1.00  0.00           H  
ATOM   1111  O2'   C    35      48.643  57.902  89.562  1.00  0.00           O  
ATOM   1112 HO2'   C    35      48.731  58.774  89.170  1.00  0.00           H  
ATOM   1113  O3'   C    35      47.073  59.305  87.803  1.00  0.00           O  
ATOM   1114  P     G    36      47.098  59.983  86.348  1.00  0.00           P  
ATOM   1115  OP1   G    36      46.656  61.370  86.566  1.00  0.00           O  
ATOM   1116  OP2   G    36      46.317  59.164  85.440  1.00  0.00           O  
ATOM   1117  O5'   G    36      48.609  59.919  85.926  1.00  0.00           O  
ATOM   1118  C5'   G    36      49.687  60.625  86.547  1.00  0.00           C  
ATOM   1119  H5'   G    36      49.333  60.955  87.524  1.00  0.00           H  
ATOM   1120 H5''   G    36      49.846  61.497  85.913  1.00  0.00           H  
ATOM   1121  C4'   G    36      50.947  59.757  86.734  1.00  0.00           C  
ATOM   1122  H4'   G    36      51.540  60.370  87.413  1.00  0.00           H  
ATOM   1123  O4'   G    36      50.592  58.521  87.256  1.00  0.00           O  
ATOM   1124  C1'   G    36      51.452  57.533  86.667  1.00  0.00           C  
ATOM   1125  H1'   G    36      51.924  56.891  87.411  1.00  0.00           H  
ATOM   1126  N9    G    36      50.654  56.702  85.756  1.00  0.00           N  
ATOM   1127  C8    G    36      49.339  56.806  85.224  1.00  0.00           C  
ATOM   1128  H8    G    36      48.610  57.560  85.486  1.00  0.00           H  
ATOM   1129  N7    G    36      48.999  55.881  84.436  1.00  0.00           N  
ATOM   1130  C5    G    36      50.184  55.106  84.328  1.00  0.00           C  
ATOM   1131  C6    G    36      50.399  53.862  83.677  1.00  0.00           C  
ATOM   1132  O6    G    36      49.656  53.168  82.992  1.00  0.00           O  
ATOM   1133  N1    G    36      51.615  53.285  83.958  1.00  0.00           N  
ATOM   1134  H1    G    36      51.799  52.342  83.647  1.00  0.00           H  
ATOM   1135  C2    G    36      52.582  53.879  84.710  1.00  0.00           C  
ATOM   1136  N2    G    36      53.797  53.356  84.808  1.00  0.00           N  
ATOM   1137  H21   G    36      54.117  52.630  84.183  1.00  0.00           H  
ATOM   1138  H22   G    36      54.555  53.918  85.169  1.00  0.00           H  
ATOM   1139  N3    G    36      52.441  55.080  85.320  1.00  0.00           N  
ATOM   1140  C4    G    36      51.188  55.621  85.146  1.00  0.00           C  
ATOM   1141  C3'   G    36      51.658  59.445  85.435  1.00  0.00           C  
ATOM   1142  H3'   G    36      50.910  59.130  84.708  1.00  0.00           H  
ATOM   1143  C2'   G    36      52.528  58.255  85.794  1.00  0.00           C  
ATOM   1144  H2'   G    36      52.781  57.640  84.931  1.00  0.00           H  
ATOM   1145  O2'   G    36      53.699  58.554  86.580  1.00  0.00           O  
ATOM   1146 HO2'   G    36      53.527  58.743  87.506  1.00  0.00           H  
ATOM   1147  O3'   G    36      52.278  60.618  84.965  1.00  0.00           O  
ATOM   1148  P     G    37      52.705  60.818  83.378  1.00  0.00           P  
ATOM   1149  OP1   G    37      53.110  62.190  83.101  1.00  0.00           O  
ATOM   1150  OP2   G    37      51.552  60.274  82.551  1.00  0.00           O  
ATOM   1151  O5'   G    37      53.945  59.960  83.195  1.00  0.00           O  
ATOM   1152  C5'   G    37      55.205  60.136  83.930  1.00  0.00           C  
ATOM   1153  H5'   G    37      55.134  60.105  85.017  1.00  0.00           H  
ATOM   1154 H5''   G    37      55.625  61.074  83.567  1.00  0.00           H  
ATOM   1155  C4'   G    37      56.132  59.071  83.345  1.00  0.00           C  
ATOM   1156  H4'   G    37      57.081  59.262  83.845  1.00  0.00           H  
ATOM   1157  O4'   G    37      55.756  57.820  83.840  1.00  0.00           O  
ATOM   1158  C1'   G    37      56.090  56.786  82.875  1.00  0.00           C  
ATOM   1159  H1'   G    37      56.687  56.096  83.472  1.00  0.00           H  
ATOM   1160  N9    G    37      54.879  56.120  82.311  1.00  0.00           N  
ATOM   1161  C8    G    37      53.563  56.483  82.302  1.00  0.00           C  
ATOM   1162  H8    G    37      53.263  57.382  82.820  1.00  0.00           H  
ATOM   1163  N7    G    37      52.808  55.614  81.712  1.00  0.00           N  
ATOM   1164  C5    G    37      53.614  54.651  81.105  1.00  0.00           C  
ATOM   1165  C6    G    37      53.436  53.402  80.430  1.00  0.00           C  
ATOM   1166  O6    G    37      52.415  52.889  80.031  1.00  0.00           O  
ATOM   1167  N1    G    37      54.585  52.690  80.243  1.00  0.00           N  
ATOM   1168  H1    G    37      54.559  51.957  79.549  1.00  0.00           H  
ATOM   1169  C2    G    37      55.783  53.142  80.682  1.00  0.00           C  
ATOM   1170  N2    G    37      56.868  52.457  80.516  1.00  0.00           N  
ATOM   1171  H21   G    37      57.727  52.882  80.834  1.00  0.00           H  
ATOM   1172  H22   G    37      56.876  51.529  80.116  1.00  0.00           H  
ATOM   1173  N3    G    37      56.052  54.291  81.149  1.00  0.00           N  
ATOM   1174  C4    G    37      54.930  54.995  81.489  1.00  0.00           C  
ATOM   1175  C3'   G    37      56.234  58.927  81.833  1.00  0.00           C  
ATOM   1176  H3'   G    37      55.222  58.792  81.452  1.00  0.00           H  
ATOM   1177  C2'   G    37      56.924  57.527  81.845  1.00  0.00           C  
ATOM   1178  H2'   G    37      56.763  57.032  80.887  1.00  0.00           H  
ATOM   1179  O2'   G    37      58.324  57.543  82.220  1.00  0.00           O  
ATOM   1180 HO2'   G    37      58.634  58.414  81.960  1.00  0.00           H  
ATOM   1181  O3'   G    37      57.036  59.910  81.323  1.00  0.00           O  
ATOM   1182  P     C    38      56.787  60.466  79.903  1.00  0.00           P  
ATOM   1183  OP1   C    38      57.677  61.549  79.652  1.00  0.00           O  
ATOM   1184  OP2   C    38      55.329  60.730  79.696  1.00  0.00           O  
ATOM   1185  O5'   C    38      57.162  59.178  79.026  1.00  0.00           O  
ATOM   1186  C5'   C    38      58.497  58.858  78.846  1.00  0.00           C  
ATOM   1187  H5'   C    38      59.082  58.904  79.764  1.00  0.00           H  
ATOM   1188 H5''   C    38      58.885  59.595  78.143  1.00  0.00           H  
ATOM   1189  C4'   C    38      58.660  57.525  78.287  1.00  0.00           C  
ATOM   1190  H4'   C    38      59.676  57.133  78.340  1.00  0.00           H  
ATOM   1191  O4'   C    38      57.871  56.467  78.871  1.00  0.00           O  
ATOM   1192  C1'   C    38      57.193  55.566  77.941  1.00  0.00           C  
ATOM   1193  H1'   C    38      57.434  54.514  78.095  1.00  0.00           H  
ATOM   1194  N1    C    38      55.765  55.767  77.850  1.00  0.00           N  
ATOM   1195  C6    C    38      55.142  56.799  78.476  1.00  0.00           C  
ATOM   1196  H6    C    38      55.681  57.606  78.951  1.00  0.00           H  
ATOM   1197  C5    C    38      53.799  56.878  78.590  1.00  0.00           C  
ATOM   1198  H5    C    38      53.261  57.634  79.143  1.00  0.00           H  
ATOM   1199  C4    C    38      53.072  55.763  78.081  1.00  0.00           C  
ATOM   1200  N4    C    38      51.785  55.703  78.313  1.00  0.00           N  
ATOM   1201  H41   C    38      51.298  56.235  79.020  1.00  0.00           H  
ATOM   1202  H42   C    38      51.392  54.854  77.932  1.00  0.00           H  
ATOM   1203  N3    C    38      53.616  54.786  77.343  1.00  0.00           N  
ATOM   1204  C2    C    38      54.954  54.819  77.185  1.00  0.00           C  
ATOM   1205  O2    C    38      55.529  53.962  76.459  1.00  0.00           O  
ATOM   1206  C3'   C    38      58.318  57.374  76.842  1.00  0.00           C  
ATOM   1207  H3'   C    38      57.317  57.790  76.732  1.00  0.00           H  
ATOM   1208  C2'   C    38      57.989  55.855  76.626  1.00  0.00           C  
ATOM   1209  H2'   C    38      57.363  55.709  75.746  1.00  0.00           H  
ATOM   1210  O2'   C    38      59.153  55.018  76.676  1.00  0.00           O  
ATOM   1211 HO2'   C    38      59.638  55.338  75.912  1.00  0.00           H  
ATOM   1212  O3'   C    38      59.258  57.955  75.982  1.00  0.00           O  
ATOM   1213  P     A    39      58.781  58.842  74.688  1.00  0.00           P  
ATOM   1214  OP1   A    39      59.934  59.349  73.997  1.00  0.00           O  
ATOM   1215  OP2   A    39      57.800  59.874  75.151  1.00  0.00           O  
ATOM   1216  O5'   A    39      57.978  57.795  73.723  1.00  0.00           O  
ATOM   1217  C5'   A    39      58.739  56.883  72.869  1.00  0.00           C  
ATOM   1218  H5'   A    39      59.324  56.251  73.537  1.00  0.00           H  
ATOM   1219 H5''   A    39      59.338  57.364  72.096  1.00  0.00           H  
ATOM   1220  C4'   A    39      57.838  55.823  72.077  1.00  0.00           C  
ATOM   1221  H4'   A    39      58.421  55.091  71.518  1.00  0.00           H  
ATOM   1222  O4'   A    39      57.117  55.027  73.005  1.00  0.00           O  
ATOM   1223  C1'   A    39      55.829  54.697  72.442  1.00  0.00           C  
ATOM   1224  H1'   A    39      55.752  53.610  72.444  1.00  0.00           H  
ATOM   1225  N9    A    39      54.712  55.279  73.301  1.00  0.00           N  
ATOM   1226  C8    A    39      54.846  56.230  74.212  1.00  0.00           C  
ATOM   1227  H8    A    39      55.796  56.540  74.621  1.00  0.00           H  
ATOM   1228  N7    A    39      53.724  56.545  74.775  1.00  0.00           N  
ATOM   1229  C5    A    39      52.775  55.812  74.033  1.00  0.00           C  
ATOM   1230  C6    A    39      51.358  55.650  74.097  1.00  0.00           C  
ATOM   1231  N6    A    39      50.608  56.078  75.004  1.00  0.00           N  
ATOM   1232  H61   A    39      49.626  56.008  74.780  1.00  0.00           H  
ATOM   1233  H62   A    39      51.014  56.496  75.828  1.00  0.00           H  
ATOM   1234  N1    A    39      50.747  54.777  73.289  1.00  0.00           N  
ATOM   1235  C2    A    39      51.474  54.087  72.423  1.00  0.00           C  
ATOM   1236  H2    A    39      50.949  53.396  71.779  1.00  0.00           H  
ATOM   1237  N3    A    39      52.812  54.077  72.300  1.00  0.00           N  
ATOM   1238  C4    A    39      53.405  55.024  73.122  1.00  0.00           C  
ATOM   1239  C3'   A    39      56.835  56.493  71.147  1.00  0.00           C  
ATOM   1240  H3'   A    39      56.340  57.302  71.684  1.00  0.00           H  
ATOM   1241  C2'   A    39      55.784  55.353  71.010  1.00  0.00           C  
ATOM   1242  H2'   A    39      54.793  55.698  70.716  1.00  0.00           H  
ATOM   1243  O2'   A    39      56.157  54.317  70.094  1.00  0.00           O  
ATOM   1244 HO2'   A    39      56.618  54.629  69.312  1.00  0.00           H  
ATOM   1245  O3'   A    39      57.256  56.922  69.883  1.00  0.00           O  
ATOM   1246  P     C    40      56.409  58.013  69.082  1.00  0.00           P  
ATOM   1247  OP1   C    40      56.846  57.936  67.713  1.00  0.00           O  
ATOM   1248  OP2   C    40      56.542  59.347  69.728  1.00  0.00           O  
ATOM   1249  O5'   C    40      54.910  57.660  68.966  1.00  0.00           O  
ATOM   1250  C5'   C    40      54.503  56.581  68.223  1.00  0.00           C  
ATOM   1251  H5'   C    40      55.172  55.726  68.319  1.00  0.00           H  
ATOM   1252 H5''   C    40      54.702  57.002  67.238  1.00  0.00           H  
ATOM   1253  C4'   C    40      53.064  56.029  68.219  1.00  0.00           C  
ATOM   1254  H4'   C    40      52.947  55.096  67.667  1.00  0.00           H  
ATOM   1255  O4'   C    40      52.619  55.955  69.531  1.00  0.00           O  
ATOM   1256  C1'   C    40      51.300  56.368  69.651  1.00  0.00           C  
ATOM   1257  H1'   C    40      50.747  55.483  69.965  1.00  0.00           H  
ATOM   1258  N1    C    40      51.122  57.484  70.656  1.00  0.00           N  
ATOM   1259  C6    C    40      52.185  58.099  71.267  1.00  0.00           C  
ATOM   1260  H6    C    40      53.213  57.871  71.028  1.00  0.00           H  
ATOM   1261  C5    C    40      51.966  59.032  72.300  1.00  0.00           C  
ATOM   1262  H5    C    40      52.869  59.518  72.641  1.00  0.00           H  
ATOM   1263  C4    C    40      50.581  59.238  72.725  1.00  0.00           C  
ATOM   1264  N4    C    40      50.395  59.777  73.880  1.00  0.00           N  
ATOM   1265  H41   C    40      49.502  60.172  74.139  1.00  0.00           H  
ATOM   1266  H42   C    40      51.170  60.126  74.426  1.00  0.00           H  
ATOM   1267  N3    C    40      49.552  58.538  72.183  1.00  0.00           N  
ATOM   1268  C2    C    40      49.797  57.767  71.066  1.00  0.00           C  
ATOM   1269  O2    C    40      48.764  57.305  70.546  1.00  0.00           O  
ATOM   1270  C3'   C    40      52.213  57.143  67.578  1.00  0.00           C  
ATOM   1271  H3'   C    40      52.675  58.073  67.909  1.00  0.00           H  
ATOM   1272  C2'   C    40      50.873  56.854  68.293  1.00  0.00           C  
ATOM   1273  H2'   C    40      50.287  57.762  68.436  1.00  0.00           H  
ATOM   1274  O2'   C    40      50.002  55.959  67.598  1.00  0.00           O  
ATOM   1275 HO2'   C    40      50.208  56.043  66.664  1.00  0.00           H  
ATOM   1276  O3'   C    40      52.098  57.179  66.122  1.00  0.00           O  
ATOM   1277  P     A    41      52.192  58.553  65.406  1.00  0.00           P  
ATOM   1278  OP1   A    41      52.041  58.327  63.937  1.00  0.00           O  
ATOM   1279  OP2   A    41      53.410  59.259  65.867  1.00  0.00           O  
ATOM   1280  O5'   A    41      50.953  59.382  65.955  1.00  0.00           O  
ATOM   1281  C5'   A    41      49.591  58.910  65.770  1.00  0.00           C  
ATOM   1282  H5'   A    41      49.449  57.868  66.055  1.00  0.00           H  
ATOM   1283 H5''   A    41      49.323  59.028  64.720  1.00  0.00           H  
ATOM   1284  C4'   A    41      48.526  59.746  66.503  1.00  0.00           C  
ATOM   1285  H4'   A    41      47.547  59.388  66.183  1.00  0.00           H  
ATOM   1286  O4'   A    41      48.511  59.600  67.912  1.00  0.00           O  
ATOM   1287  C1'   A    41      47.790  60.730  68.428  1.00  0.00           C  
ATOM   1288  H1'   A    41      46.845  60.370  68.832  1.00  0.00           H  
ATOM   1289  N9    A    41      48.488  61.408  69.488  1.00  0.00           N  
ATOM   1290  C8    A    41      49.663  61.169  70.039  1.00  0.00           C  
ATOM   1291  H8    A    41      50.379  60.464  69.643  1.00  0.00           H  
ATOM   1292  N7    A    41      49.856  61.910  71.074  1.00  0.00           N  
ATOM   1293  C5    A    41      48.669  62.619  71.215  1.00  0.00           C  
ATOM   1294  C6    A    41      48.162  63.504  72.253  1.00  0.00           C  
ATOM   1295  N6    A    41      48.851  63.792  73.354  1.00  0.00           N  
ATOM   1296  H61   A    41      48.318  64.159  74.129  1.00  0.00           H  
ATOM   1297  H62   A    41      49.787  63.426  73.451  1.00  0.00           H  
ATOM   1298  N1    A    41      46.942  63.980  72.215  1.00  0.00           N  
ATOM   1299  C2    A    41      46.200  63.644  71.167  1.00  0.00           C  
ATOM   1300  H2    A    41      45.287  64.201  71.017  1.00  0.00           H  
ATOM   1301  N3    A    41      46.526  62.812  70.135  1.00  0.00           N  
ATOM   1302  C4    A    41      47.750  62.286  70.310  1.00  0.00           C  
ATOM   1303  C3'   A    41      48.694  61.247  66.303  1.00  0.00           C  
ATOM   1304  H3'   A    41      49.660  61.598  66.667  1.00  0.00           H  
ATOM   1305  C2'   A    41      47.590  61.771  67.205  1.00  0.00           C  
ATOM   1306  H2'   A    41      47.603  62.833  67.446  1.00  0.00           H  
ATOM   1307  O2'   A    41      46.310  61.432  66.787  1.00  0.00           O  
ATOM   1308 HO2'   A    41      45.635  61.673  67.427  1.00  0.00           H  
ATOM   1309  O3'   A    41      48.495  61.575  64.968  1.00  0.00           O  
ATOM   1310  P     G    42      48.453  63.086  64.439  1.00  0.00           P  
ATOM   1311  OP1   G    42      48.144  63.027  62.965  1.00  0.00           O  
ATOM   1312  OP2   G    42      49.790  63.700  64.861  1.00  0.00           O  
ATOM   1313  O5'   G    42      47.306  63.853  65.157  1.00  0.00           O  
ATOM   1314  C5'   G    42      46.042  63.900  64.620  1.00  0.00           C  
ATOM   1315  H5'   G    42      45.473  62.973  64.699  1.00  0.00           H  
ATOM   1316 H5''   G    42      46.113  64.353  63.631  1.00  0.00           H  
ATOM   1317  C4'   G    42      45.091  64.803  65.271  1.00  0.00           C  
ATOM   1318  H4'   G    42      44.058  64.556  65.025  1.00  0.00           H  
ATOM   1319  O4'   G    42      45.229  64.565  66.637  1.00  0.00           O  
ATOM   1320  C1'   G    42      45.102  65.848  67.224  1.00  0.00           C  
ATOM   1321  H1'   G    42      44.327  65.707  67.977  1.00  0.00           H  
ATOM   1322  N9    G    42      46.331  66.235  67.971  1.00  0.00           N  
ATOM   1323  C8    G    42      47.631  65.831  67.713  1.00  0.00           C  
ATOM   1324  H8    G    42      47.944  65.360  66.793  1.00  0.00           H  
ATOM   1325  N7    G    42      48.458  66.066  68.713  1.00  0.00           N  
ATOM   1326  C5    G    42      47.672  66.639  69.690  1.00  0.00           C  
ATOM   1327  C6    G    42      48.001  67.091  71.010  1.00  0.00           C  
ATOM   1328  O6    G    42      49.152  67.133  71.545  1.00  0.00           O  
ATOM   1329  N1    G    42      46.917  67.517  71.736  1.00  0.00           N  
ATOM   1330  H1    G    42      46.896  67.939  72.653  1.00  0.00           H  
ATOM   1331  C2    G    42      45.656  67.606  71.208  1.00  0.00           C  
ATOM   1332  N2    G    42      44.726  68.111  71.989  1.00  0.00           N  
ATOM   1333  H21   G    42      43.772  67.941  71.704  1.00  0.00           H  
ATOM   1334  H22   G    42      44.947  68.644  72.818  1.00  0.00           H  
ATOM   1335  N3    G    42      45.253  67.180  69.970  1.00  0.00           N  
ATOM   1336  C4    G    42      46.352  66.748  69.209  1.00  0.00           C  
ATOM   1337  C3'   G    42      45.395  66.284  64.979  1.00  0.00           C  
ATOM   1338  H3'   G    42      46.471  66.369  65.127  1.00  0.00           H  
ATOM   1339  C2'   G    42      44.698  66.919  66.208  1.00  0.00           C  
ATOM   1340  H2'   G    42      45.178  67.872  66.430  1.00  0.00           H  
ATOM   1341  O2'   G    42      43.279  66.978  65.988  1.00  0.00           O  
ATOM   1342 HO2'   G    42      43.132  67.910  65.808  1.00  0.00           H  
ATOM   1343  O3'   G    42      45.017  66.754  63.698  1.00  0.00           O  
ATOM   1344  P     G    43      45.504  68.168  63.091  1.00  0.00           P  
ATOM   1345  OP1   G    43      45.029  68.231  61.726  1.00  0.00           O  
ATOM   1346  OP2   G    43      46.938  68.423  63.228  1.00  0.00           O  
ATOM   1347  O5'   G    43      44.846  69.349  63.881  1.00  0.00           O  
ATOM   1348  C5'   G    43      43.488  69.815  63.576  1.00  0.00           C  
ATOM   1349  H5'   G    43      42.834  68.950  63.460  1.00  0.00           H  
ATOM   1350 H5''   G    43      43.379  70.321  62.617  1.00  0.00           H  
ATOM   1351  C4'   G    43      42.969  70.621  64.776  1.00  0.00           C  
ATOM   1352  H4'   G    43      41.918  70.825  64.567  1.00  0.00           H  
ATOM   1353  O4'   G    43      43.149  69.964  66.091  1.00  0.00           O  
ATOM   1354  C1'   G    43      43.527  70.948  67.061  1.00  0.00           C  
ATOM   1355  H1'   G    43      42.825  71.070  67.887  1.00  0.00           H  
ATOM   1356  N9    G    43      44.874  70.731  67.622  1.00  0.00           N  
ATOM   1357  C8    G    43      46.044  70.515  66.829  1.00  0.00           C  
ATOM   1358  H8    G    43      45.989  70.366  65.761  1.00  0.00           H  
ATOM   1359  N7    G    43      47.138  70.421  67.523  1.00  0.00           N  
ATOM   1360  C5    G    43      46.726  70.587  68.879  1.00  0.00           C  
ATOM   1361  C6    G    43      47.436  70.671  70.104  1.00  0.00           C  
ATOM   1362  O6    G    43      48.599  70.458  70.420  1.00  0.00           O  
ATOM   1363  N1    G    43      46.614  71.038  71.187  1.00  0.00           N  
ATOM   1364  H1    G    43      47.051  71.077  72.096  1.00  0.00           H  
ATOM   1365  C2    G    43      45.329  71.297  71.029  1.00  0.00           C  
ATOM   1366  N2    G    43      44.673  71.545  72.087  1.00  0.00           N  
ATOM   1367  H21   G    43      43.699  71.793  71.985  1.00  0.00           H  
ATOM   1368  H22   G    43      45.171  71.652  72.959  1.00  0.00           H  
ATOM   1369  N3    G    43      44.612  71.265  69.841  1.00  0.00           N  
ATOM   1370  C4    G    43      45.415  70.895  68.875  1.00  0.00           C  
ATOM   1371  C3'   G    43      43.777  71.883  64.801  1.00  0.00           C  
ATOM   1372  H3'   G    43      44.818  71.686  64.546  1.00  0.00           H  
ATOM   1373  C2'   G    43      43.691  72.249  66.309  1.00  0.00           C  
ATOM   1374  H2'   G    43      44.645  72.713  66.563  1.00  0.00           H  
ATOM   1375  O2'   G    43      42.559  73.082  66.657  1.00  0.00           O  
ATOM   1376 HO2'   G    43      41.748  72.571  66.711  1.00  0.00           H  
ATOM   1377  O3'   G    43      43.243  72.797  63.915  1.00  0.00           O  
ATOM   1378  P     C    44      44.000  74.118  63.551  1.00  0.00           P  
ATOM   1379  OP1   C    44      44.620  74.670  64.788  1.00  0.00           O  
ATOM   1380  OP2   C    44      43.094  74.933  62.710  1.00  0.00           O  
ATOM   1381  O5'   C    44      45.214  73.580  62.769  1.00  0.00           O  
ATOM   1382  C5'   C    44      45.063  73.118  61.405  1.00  0.00           C  
ATOM   1383  H5'   C    44      44.133  73.433  60.933  1.00  0.00           H  
ATOM   1384 H5''   C    44      45.074  72.038  61.554  1.00  0.00           H  
ATOM   1385  C4'   C    44      46.328  73.412  60.532  1.00  0.00           C  
ATOM   1386  H4'   C    44      46.407  72.763  59.660  1.00  0.00           H  
ATOM   1387  O4'   C    44      46.211  74.739  59.982  1.00  0.00           O  
ATOM   1388  C1'   C    44      47.321  75.517  60.396  1.00  0.00           C  
ATOM   1389  H1'   C    44      48.015  75.434  59.560  1.00  0.00           H  
ATOM   1390  N1    C    44      46.834  76.928  60.700  1.00  0.00           N  
ATOM   1391  C6    C    44      45.572  77.223  61.211  1.00  0.00           C  
ATOM   1392  H6    C    44      44.877  76.428  61.435  1.00  0.00           H  
ATOM   1393  C5    C    44      45.119  78.526  61.320  1.00  0.00           C  
ATOM   1394  H5    C    44      44.119  78.725  61.675  1.00  0.00           H  
ATOM   1395  C4    C    44      46.046  79.561  60.990  1.00  0.00           C  
ATOM   1396  N4    C    44      45.767  80.806  61.333  1.00  0.00           N  
ATOM   1397  H41   C    44      46.502  81.495  61.266  1.00  0.00           H  
ATOM   1398  H42   C    44      45.061  80.893  62.050  1.00  0.00           H  
ATOM   1399  N3    C    44      47.205  79.283  60.340  1.00  0.00           N  
ATOM   1400  C2    C    44      47.594  77.975  60.259  1.00  0.00           C  
ATOM   1401  O2    C    44      48.712  77.722  59.773  1.00  0.00           O  
ATOM   1402  C3'   C    44      47.654  73.402  61.351  1.00  0.00           C  
ATOM   1403  H3'   C    44      47.569  72.897  62.314  1.00  0.00           H  
ATOM   1404  C2'   C    44      47.959  74.919  61.577  1.00  0.00           C  
ATOM   1405  H2'   C    44      47.451  75.289  62.467  1.00  0.00           H  
ATOM   1406  O2'   C    44      49.310  75.357  61.696  1.00  0.00           O  
ATOM   1407 HO2'   C    44      49.886  74.589  61.696  1.00  0.00           H  
ATOM   1408  O3'   C    44      48.685  72.861  60.532  1.00  0.00           O  
ATOM   1409  P     A    45      49.869  72.007  61.133  1.00  0.00           P  
ATOM   1410  OP1   A    45      49.334  70.616  61.288  1.00  0.00           O  
ATOM   1411  OP2   A    45      50.417  72.778  62.271  1.00  0.00           O  
ATOM   1412  O5'   A    45      50.836  72.045  59.912  1.00  0.00           O  
ATOM   1413  C5'   A    45      50.529  71.339  58.752  1.00  0.00           C  
ATOM   1414  H5'   A    45      49.544  71.690  58.446  1.00  0.00           H  
ATOM   1415 H5''   A    45      50.438  70.262  58.895  1.00  0.00           H  
ATOM   1416  C4'   A    45      51.435  71.670  57.518  1.00  0.00           C  
ATOM   1417  H4'   A    45      51.054  71.086  56.680  1.00  0.00           H  
ATOM   1418  O4'   A    45      51.304  73.022  57.098  1.00  0.00           O  
ATOM   1419  C1'   A    45      52.553  73.735  57.223  1.00  0.00           C  
ATOM   1420  H1'   A    45      52.795  74.455  56.442  1.00  0.00           H  
ATOM   1421  N9    A    45      52.713  74.608  58.409  1.00  0.00           N  
ATOM   1422  C8    A    45      51.813  74.997  59.385  1.00  0.00           C  
ATOM   1423  H8    A    45      50.852  74.507  59.322  1.00  0.00           H  
ATOM   1424  N7    A    45      52.261  75.912  60.200  1.00  0.00           N  
ATOM   1425  C5    A    45      53.547  76.106  59.828  1.00  0.00           C  
ATOM   1426  C6    A    45      54.499  77.097  60.122  1.00  0.00           C  
ATOM   1427  N6    A    45      54.236  78.035  60.984  1.00  0.00           N  
ATOM   1428  H61   A    45      53.505  77.704  61.597  1.00  0.00           H  
ATOM   1429  H62   A    45      54.859  78.738  61.356  1.00  0.00           H  
ATOM   1430  N1    A    45      55.688  77.130  59.497  1.00  0.00           N  
ATOM   1431  C2    A    45      55.862  76.235  58.506  1.00  0.00           C  
ATOM   1432  H2    A    45      56.762  76.458  57.952  1.00  0.00           H  
ATOM   1433  N3    A    45      55.052  75.337  58.007  1.00  0.00           N  
ATOM   1434  C4    A    45      53.869  75.320  58.731  1.00  0.00           C  
ATOM   1435  C3'   A    45      52.926  71.360  57.816  1.00  0.00           C  
ATOM   1436  H3'   A    45      53.123  71.542  58.873  1.00  0.00           H  
ATOM   1437  C2'   A    45      53.546  72.581  57.055  1.00  0.00           C  
ATOM   1438  H2'   A    45      54.490  72.808  57.550  1.00  0.00           H  
ATOM   1439  O2'   A    45      53.695  72.310  55.686  1.00  0.00           O  
ATOM   1440 HO2'   A    45      52.850  71.928  55.437  1.00  0.00           H  
ATOM   1441  O3'   A    45      53.376  70.133  57.400  1.00  0.00           O  
ATOM   1442  P     C    46      54.165  69.186  58.380  1.00  0.00           P  
ATOM   1443  OP1   C    46      54.286  67.877  57.703  1.00  0.00           O  
ATOM   1444  OP2   C    46      53.445  69.166  59.683  1.00  0.00           O  
ATOM   1445  O5'   C    46      55.624  69.809  58.580  1.00  0.00           O  
ATOM   1446  C5'   C    46      56.566  69.584  57.570  1.00  0.00           C  
ATOM   1447  H5'   C    46      56.119  69.933  56.639  1.00  0.00           H  
ATOM   1448 H5''   C    46      56.836  68.545  57.379  1.00  0.00           H  
ATOM   1449  C4'   C    46      57.698  70.520  57.858  1.00  0.00           C  
ATOM   1450  H4'   C    46      58.502  70.370  57.137  1.00  0.00           H  
ATOM   1451  O4'   C    46      57.386  71.895  57.826  1.00  0.00           O  
ATOM   1452  C1'   C    46      58.174  72.634  58.827  1.00  0.00           C  
ATOM   1453  H1'   C    46      58.615  73.423  58.218  1.00  0.00           H  
ATOM   1454  N1    C    46      57.303  73.197  59.883  1.00  0.00           N  
ATOM   1455  C6    C    46      55.951  72.838  60.079  1.00  0.00           C  
ATOM   1456  H6    C    46      55.592  72.105  59.372  1.00  0.00           H  
ATOM   1457  C5    C    46      55.226  73.429  61.082  1.00  0.00           C  
ATOM   1458  H5    C    46      54.168  73.212  61.098  1.00  0.00           H  
ATOM   1459  C4    C    46      55.936  74.325  61.900  1.00  0.00           C  
ATOM   1460  N4    C    46      55.288  75.025  62.798  1.00  0.00           N  
ATOM   1461  H41   C    46      54.351  74.727  63.028  1.00  0.00           H  
ATOM   1462  H42   C    46      55.857  75.670  63.329  1.00  0.00           H  
ATOM   1463  N3    C    46      57.186  74.709  61.666  1.00  0.00           N  
ATOM   1464  C2    C    46      57.901  74.193  60.668  1.00  0.00           C  
ATOM   1465  O2    C    46      59.027  74.649  60.498  1.00  0.00           O  
ATOM   1466  C3'   C    46      58.276  70.371  59.281  1.00  0.00           C  
ATOM   1467  H3'   C    46      57.516  70.482  60.056  1.00  0.00           H  
ATOM   1468  C2'   C    46      59.162  71.573  59.376  1.00  0.00           C  
ATOM   1469  H2'   C    46      59.335  71.730  60.440  1.00  0.00           H  
ATOM   1470  O2'   C    46      60.383  71.581  58.708  1.00  0.00           O  
ATOM   1471 HO2'   C    46      60.848  72.319  59.109  1.00  0.00           H  
ATOM   1472  O3'   C    46      59.073  69.195  59.496  1.00  0.00           O  
ATOM   1473  P     U    47      59.013  68.587  60.949  1.00  0.00           P  
ATOM   1474  OP1   U    47      59.683  67.269  60.854  1.00  0.00           O  
ATOM   1475  OP2   U    47      57.626  68.641  61.449  1.00  0.00           O  
ATOM   1476  O5'   U    47      59.972  69.575  61.811  1.00  0.00           O  
ATOM   1477  C5'   U    47      61.374  69.466  61.713  1.00  0.00           C  
ATOM   1478  H5'   U    47      61.631  69.679  60.675  1.00  0.00           H  
ATOM   1479 H5''   U    47      61.627  68.445  62.001  1.00  0.00           H  
ATOM   1480  C4'   U    47      62.002  70.498  62.685  1.00  0.00           C  
ATOM   1481  H4'   U    47      63.048  70.542  62.384  1.00  0.00           H  
ATOM   1482  O4'   U    47      61.505  71.829  62.629  1.00  0.00           O  
ATOM   1483  C1'   U    47      61.512  72.439  63.915  1.00  0.00           C  
ATOM   1484  H1'   U    47      62.264  73.221  63.804  1.00  0.00           H  
ATOM   1485  N1    U    47      60.234  73.046  64.270  1.00  0.00           N  
ATOM   1486  C6    U    47      59.037  72.332  64.053  1.00  0.00           C  
ATOM   1487  H6    U    47      59.107  71.351  63.606  1.00  0.00           H  
ATOM   1488  C5    U    47      57.857  72.940  64.347  1.00  0.00           C  
ATOM   1489  H5    U    47      56.911  72.487  64.091  1.00  0.00           H  
ATOM   1490  C4    U    47      57.887  74.243  64.992  1.00  0.00           C  
ATOM   1491  O4    U    47      56.834  74.813  65.241  1.00  0.00           O  
ATOM   1492  N3    U    47      59.079  74.836  65.158  1.00  0.00           N  
ATOM   1493  H3    U    47      58.996  75.750  65.580  1.00  0.00           H  
ATOM   1494  C2    U    47      60.318  74.357  64.814  1.00  0.00           C  
ATOM   1495  O2    U    47      61.327  74.988  65.046  1.00  0.00           O  
ATOM   1496  C3'   U    47      61.803  70.120  64.166  1.00  0.00           C  
ATOM   1497  H3'   U    47      60.826  69.660  64.309  1.00  0.00           H  
ATOM   1498  C2'   U    47      62.076  71.403  64.904  1.00  0.00           C  
ATOM   1499  H2'   U    47      61.490  71.455  65.822  1.00  0.00           H  
ATOM   1500  O2'   U    47      63.452  71.676  65.165  1.00  0.00           O  
ATOM   1501 HO2'   U    47      63.591  71.678  66.115  1.00  0.00           H  
ATOM   1502  O3'   U    47      62.721  69.075  64.520  1.00  0.00           O  
ATOM   1503  P     A    48      62.410  68.171  65.820  1.00  0.00           P  
ATOM   1504  OP1   A    48      63.475  67.146  65.931  1.00  0.00           O  
ATOM   1505  OP2   A    48      61.039  67.611  65.678  1.00  0.00           O  
ATOM   1506  O5'   A    48      62.380  69.040  67.192  1.00  0.00           O  
ATOM   1507  C5'   A    48      63.574  69.658  67.619  1.00  0.00           C  
ATOM   1508  H5'   A    48      64.166  70.044  66.790  1.00  0.00           H  
ATOM   1509 H5''   A    48      64.228  68.925  68.091  1.00  0.00           H  
ATOM   1510  C4'   A    48      63.363  70.880  68.566  1.00  0.00           C  
ATOM   1511  H4'   A    48      64.271  71.363  68.926  1.00  0.00           H  
ATOM   1512  O4'   A    48      62.663  71.966  68.005  1.00  0.00           O  
ATOM   1513  C1'   A    48      62.054  72.750  69.001  1.00  0.00           C  
ATOM   1514  H1'   A    48      62.578  73.676  69.239  1.00  0.00           H  
ATOM   1515  N9    A    48      60.731  73.250  68.581  1.00  0.00           N  
ATOM   1516  C8    A    48      59.837  72.468  67.912  1.00  0.00           C  
ATOM   1517  H8    A    48      60.044  71.550  67.381  1.00  0.00           H  
ATOM   1518  N7    A    48      58.614  72.965  67.944  1.00  0.00           N  
ATOM   1519  C5    A    48      58.666  74.043  68.804  1.00  0.00           C  
ATOM   1520  C6    A    48      57.772  75.005  69.347  1.00  0.00           C  
ATOM   1521  N6    A    48      56.488  75.119  69.071  1.00  0.00           N  
ATOM   1522  H61   A    48      55.892  75.856  69.421  1.00  0.00           H  
ATOM   1523  H62   A    48      56.107  74.461  68.406  1.00  0.00           H  
ATOM   1524  N1    A    48      58.274  75.990  70.163  1.00  0.00           N  
ATOM   1525  C2    A    48      59.568  76.076  70.458  1.00  0.00           C  
ATOM   1526  H2    A    48      59.839  77.003  70.941  1.00  0.00           H  
ATOM   1527  N3    A    48      60.532  75.240  69.942  1.00  0.00           N  
ATOM   1528  C4    A    48      59.975  74.210  69.146  1.00  0.00           C  
ATOM   1529  C3'   A    48      62.422  70.441  69.768  1.00  0.00           C  
ATOM   1530  H3'   A    48      61.644  69.826  69.315  1.00  0.00           H  
ATOM   1531  C2'   A    48      61.949  71.878  70.236  1.00  0.00           C  
ATOM   1532  H2'   A    48      60.929  71.764  70.605  1.00  0.00           H  
ATOM   1533  O2'   A    48      62.844  72.434  71.169  1.00  0.00           O  
ATOM   1534 HO2'   A    48      63.002  71.765  71.839  1.00  0.00           H  
ATOM   1535  O3'   A    48      63.032  69.779  70.794  1.00  0.00           O  
ATOM   1536  P     G    49      62.141  68.937  71.815  1.00  0.00           P  
ATOM   1537  OP1   G    49      63.222  68.159  72.544  1.00  0.00           O  
ATOM   1538  OP2   G    49      61.087  68.194  71.142  1.00  0.00           O  
ATOM   1539  O5'   G    49      61.443  70.026  72.802  1.00  0.00           O  
ATOM   1540  C5'   G    49      62.206  70.674  73.777  1.00  0.00           C  
ATOM   1541  H5'   G    49      63.119  71.087  73.348  1.00  0.00           H  
ATOM   1542 H5''   G    49      62.663  69.938  74.438  1.00  0.00           H  
ATOM   1543  C4'   G    49      61.427  71.686  74.546  1.00  0.00           C  
ATOM   1544  H4'   G    49      62.095  71.988  75.353  1.00  0.00           H  
ATOM   1545  O4'   G    49      61.011  72.856  73.756  1.00  0.00           O  
ATOM   1546  C1'   G    49      59.788  73.328  74.342  1.00  0.00           C  
ATOM   1547  H1'   G    49      59.856  74.377  74.631  1.00  0.00           H  
ATOM   1548  N9    G    49      58.637  73.205  73.429  1.00  0.00           N  
ATOM   1549  C8    G    49      58.500  72.411  72.267  1.00  0.00           C  
ATOM   1550  H8    G    49      59.182  71.599  72.062  1.00  0.00           H  
ATOM   1551  N7    G    49      57.451  72.611  71.556  1.00  0.00           N  
ATOM   1552  C5    G    49      56.805  73.634  72.298  1.00  0.00           C  
ATOM   1553  C6    G    49      55.582  74.345  72.048  1.00  0.00           C  
ATOM   1554  O6    G    49      54.809  74.166  71.142  1.00  0.00           O  
ATOM   1555  N1    G    49      55.238  75.276  73.013  1.00  0.00           N  
ATOM   1556  H1    G    49      54.368  75.777  72.900  1.00  0.00           H  
ATOM   1557  C2    G    49      56.069  75.627  74.044  1.00  0.00           C  
ATOM   1558  N2    G    49      55.817  76.693  74.755  1.00  0.00           N  
ATOM   1559  H21   G    49      56.455  76.926  75.503  1.00  0.00           H  
ATOM   1560  H22   G    49      54.891  77.084  74.654  1.00  0.00           H  
ATOM   1561  N3    G    49      57.217  74.979  74.280  1.00  0.00           N  
ATOM   1562  C4    G    49      57.484  73.969  73.438  1.00  0.00           C  
ATOM   1563  C3'   G    49      60.200  71.129  75.250  1.00  0.00           C  
ATOM   1564  H3'   G    49      59.671  70.692  74.403  1.00  0.00           H  
ATOM   1565  C2'   G    49      59.549  72.437  75.575  1.00  0.00           C  
ATOM   1566  H2'   G    49      58.498  72.250  75.796  1.00  0.00           H  
ATOM   1567  O2'   G    49      59.948  73.027  76.755  1.00  0.00           O  
ATOM   1568 HO2'   G    49      59.517  73.871  76.904  1.00  0.00           H  
ATOM   1569  O3'   G    49      60.374  70.189  76.349  1.00  0.00           O  
ATOM   1570  P     U    50      59.176  69.086  76.568  1.00  0.00           P  
ATOM   1571  OP1   U    50      59.577  68.257  77.677  1.00  0.00           O  
ATOM   1572  OP2   U    50      58.664  68.485  75.320  1.00  0.00           O  
ATOM   1573  O5'   U    50      57.892  69.984  77.106  1.00  0.00           O  
ATOM   1574  C5'   U    50      57.942  70.731  78.384  1.00  0.00           C  
ATOM   1575  H5'   U    50      58.862  71.315  78.430  1.00  0.00           H  
ATOM   1576 H5''   U    50      57.909  70.074  79.253  1.00  0.00           H  
ATOM   1577  C4'   U    50      56.730  71.642  78.529  1.00  0.00           C  
ATOM   1578  H4'   U    50      56.867  72.233  79.435  1.00  0.00           H  
ATOM   1579  O4'   U    50      56.563  72.520  77.454  1.00  0.00           O  
ATOM   1580  C1'   U    50      55.228  72.812  77.065  1.00  0.00           C  
ATOM   1581  H1'   U    50      55.108  73.889  77.183  1.00  0.00           H  
ATOM   1582  N1    U    50      54.865  72.352  75.715  1.00  0.00           N  
ATOM   1583  C6    U    50      55.283  71.209  75.154  1.00  0.00           C  
ATOM   1584  H6    U    50      56.086  70.605  75.548  1.00  0.00           H  
ATOM   1585  C5    U    50      54.599  70.726  74.087  1.00  0.00           C  
ATOM   1586  H5    U    50      54.994  69.783  73.739  1.00  0.00           H  
ATOM   1587  C4    U    50      53.639  71.513  73.365  1.00  0.00           C  
ATOM   1588  O4    U    50      53.123  71.228  72.276  1.00  0.00           O  
ATOM   1589  N3    U    50      53.355  72.733  73.948  1.00  0.00           N  
ATOM   1590  H3    U    50      52.600  73.185  73.453  1.00  0.00           H  
ATOM   1591  C2    U    50      53.793  73.093  75.214  1.00  0.00           C  
ATOM   1592  O2    U    50      53.230  74.023  75.862  1.00  0.00           O  
ATOM   1593  C3'   U    50      55.364  70.899  78.589  1.00  0.00           C  
ATOM   1594  H3'   U    50      55.316  70.064  77.889  1.00  0.00           H  
ATOM   1595  C2'   U    50      54.401  72.040  78.139  1.00  0.00           C  
ATOM   1596  H2'   U    50      53.479  71.737  77.643  1.00  0.00           H  
ATOM   1597  O2'   U    50      54.192  72.988  79.179  1.00  0.00           O  
ATOM   1598 HO2'   U    50      53.879  72.584  79.992  1.00  0.00           H  
ATOM   1599  O3'   U    50      55.128  70.444  79.870  1.00  0.00           O  
ATOM   1600  P     A    51      54.107  69.248  80.038  1.00  0.00           P  
ATOM   1601  OP1   A    51      54.203  68.777  81.447  1.00  0.00           O  
ATOM   1602  OP2   A    51      54.410  68.248  78.949  1.00  0.00           O  
ATOM   1603  O5'   A    51      52.653  69.906  79.843  1.00  0.00           O  
ATOM   1604  C5'   A    51      51.923  70.372  80.922  1.00  0.00           C  
ATOM   1605  H5'   A    51      52.464  71.153  81.456  1.00  0.00           H  
ATOM   1606 H5''   A    51      51.571  69.633  81.642  1.00  0.00           H  
ATOM   1607  C4'   A    51      50.724  71.283  80.440  1.00  0.00           C  
ATOM   1608  H4'   A    51      50.658  71.843  81.373  1.00  0.00           H  
ATOM   1609  O4'   A    51      51.114  72.095  79.375  1.00  0.00           O  
ATOM   1610  C1'   A    51      49.990  72.077  78.434  1.00  0.00           C  
ATOM   1611  H1'   A    51      49.656  73.074  78.149  1.00  0.00           H  
ATOM   1612  N9    A    51      50.193  71.263  77.248  1.00  0.00           N  
ATOM   1613  C8    A    51      51.123  70.279  76.953  1.00  0.00           C  
ATOM   1614  H8    A    51      51.877  70.061  77.695  1.00  0.00           H  
ATOM   1615  N7    A    51      51.100  69.867  75.658  1.00  0.00           N  
ATOM   1616  C5    A    51      50.099  70.611  75.097  1.00  0.00           C  
ATOM   1617  C6    A    51      49.530  70.572  73.769  1.00  0.00           C  
ATOM   1618  N6    A    51      49.875  69.847  72.743  1.00  0.00           N  
ATOM   1619  H61   A    51      49.354  69.909  71.881  1.00  0.00           H  
ATOM   1620  H62   A    51      50.663  69.228  72.870  1.00  0.00           H  
ATOM   1621  N1    A    51      48.455  71.318  73.549  1.00  0.00           N  
ATOM   1622  C2    A    51      47.997  72.076  74.523  1.00  0.00           C  
ATOM   1623  H2    A    51      47.194  72.743  74.248  1.00  0.00           H  
ATOM   1624  N3    A    51      48.467  72.233  75.781  1.00  0.00           N  
ATOM   1625  C4    A    51      49.529  71.409  76.040  1.00  0.00           C  
ATOM   1626  C3'   A    51      49.377  70.671  80.211  1.00  0.00           C  
ATOM   1627  H3'   A    51      49.566  69.727  79.700  1.00  0.00           H  
ATOM   1628  C2'   A    51      48.820  71.797  79.322  1.00  0.00           C  
ATOM   1629  H2'   A    51      47.950  71.510  78.731  1.00  0.00           H  
ATOM   1630  O2'   A    51      48.369  73.014  79.840  1.00  0.00           O  
ATOM   1631 HO2'   A    51      47.575  73.275  79.368  1.00  0.00           H  
ATOM   1632  O3'   A    51      48.834  70.460  81.462  1.00  0.00           O  
ATOM   1633  P     C    52      47.800  69.313  81.690  1.00  0.00           P  
ATOM   1634  OP1   C    52      47.289  69.538  83.053  1.00  0.00           O  
ATOM   1635  OP2   C    52      48.493  68.044  81.332  1.00  0.00           O  
ATOM   1636  O5'   C    52      46.552  69.455  80.648  1.00  0.00           O  
ATOM   1637  C5'   C    52      45.607  70.504  80.759  1.00  0.00           C  
ATOM   1638  H5'   C    52      46.185  71.426  80.828  1.00  0.00           H  
ATOM   1639 H5''   C    52      45.023  70.393  81.672  1.00  0.00           H  
ATOM   1640  C4'   C    52      44.751  70.684  79.465  1.00  0.00           C  
ATOM   1641  H4'   C    52      43.971  71.418  79.670  1.00  0.00           H  
ATOM   1642  O4'   C    52      45.517  71.168  78.353  1.00  0.00           O  
ATOM   1643  C1'   C    52      45.006  70.596  77.167  1.00  0.00           C  
ATOM   1644  H1'   C    52      44.854  71.391  76.436  1.00  0.00           H  
ATOM   1645  N1    C    52      45.949  69.675  76.424  1.00  0.00           N  
ATOM   1646  C6    C    52      47.002  68.992  77.105  1.00  0.00           C  
ATOM   1647  H6    C    52      47.283  69.278  78.108  1.00  0.00           H  
ATOM   1648  C5    C    52      47.819  68.084  76.541  1.00  0.00           C  
ATOM   1649  H5    C    52      48.687  67.682  77.044  1.00  0.00           H  
ATOM   1650  C4    C    52      47.629  67.963  75.129  1.00  0.00           C  
ATOM   1651  N4    C    52      48.505  67.232  74.428  1.00  0.00           N  
ATOM   1652  H41   C    52      49.373  66.942  74.856  1.00  0.00           H  
ATOM   1653  H42   C    52      48.506  67.317  73.421  1.00  0.00           H  
ATOM   1654  N3    C    52      46.508  68.420  74.466  1.00  0.00           N  
ATOM   1655  C2    C    52      45.664  69.275  75.116  1.00  0.00           C  
ATOM   1656  O2    C    52      44.640  69.717  74.570  1.00  0.00           O  
ATOM   1657  C3'   C    52      44.104  69.432  79.095  1.00  0.00           C  
ATOM   1658  H3'   C    52      44.761  68.579  79.260  1.00  0.00           H  
ATOM   1659  C2'   C    52      43.802  69.737  77.573  1.00  0.00           C  
ATOM   1660  H2'   C    52      43.673  68.877  76.917  1.00  0.00           H  
ATOM   1661  O2'   C    52      42.763  70.678  77.381  1.00  0.00           O  
ATOM   1662 HO2'   C    52      42.350  70.888  78.222  1.00  0.00           H  
ATOM   1663  O3'   C    52      42.925  69.196  79.761  1.00  0.00           O  
ATOM   1664  P     U    53      42.346  67.816  80.003  1.00  0.00           P  
ATOM   1665  OP1   U    53      41.144  67.956  80.908  1.00  0.00           O  
ATOM   1666  OP2   U    53      43.474  66.928  80.546  1.00  0.00           O  
ATOM   1667  O5'   U    53      41.960  67.206  78.591  1.00  0.00           O  
ATOM   1668  C5'   U    53      40.783  67.725  77.905  1.00  0.00           C  
ATOM   1669  H5'   U    53      40.788  68.814  77.894  1.00  0.00           H  
ATOM   1670 H5''   U    53      39.857  67.532  78.447  1.00  0.00           H  
ATOM   1671  C4'   U    53      40.703  67.258  76.447  1.00  0.00           C  
ATOM   1672  H4'   U    53      39.880  67.771  75.949  1.00  0.00           H  
ATOM   1673  O4'   U    53      41.834  67.741  75.683  1.00  0.00           O  
ATOM   1674  C1'   U    53      42.317  66.779  74.762  1.00  0.00           C  
ATOM   1675  H1'   U    53      42.458  67.264  73.796  1.00  0.00           H  
ATOM   1676  N1    U    53      43.685  66.184  75.124  1.00  0.00           N  
ATOM   1677  C6    U    53      44.175  66.113  76.426  1.00  0.00           C  
ATOM   1678  H6    U    53      43.622  66.560  77.239  1.00  0.00           H  
ATOM   1679  C5    U    53      45.346  65.558  76.771  1.00  0.00           C  
ATOM   1680  H5    U    53      45.617  65.503  77.815  1.00  0.00           H  
ATOM   1681  C4    U    53      46.194  65.085  75.711  1.00  0.00           C  
ATOM   1682  O4    U    53      47.312  64.571  75.769  1.00  0.00           O  
ATOM   1683  N3    U    53      45.624  65.003  74.452  1.00  0.00           N  
ATOM   1684  H3    U    53      46.181  64.593  73.716  1.00  0.00           H  
ATOM   1685  C2    U    53      44.402  65.533  74.091  1.00  0.00           C  
ATOM   1686  O2    U    53      43.888  65.280  72.997  1.00  0.00           O  
ATOM   1687  C3'   U    53      40.612  65.765  76.105  1.00  0.00           C  
ATOM   1688  H3'   U    53      41.348  65.209  76.686  1.00  0.00           H  
ATOM   1689  C2'   U    53      41.220  65.675  74.706  1.00  0.00           C  
ATOM   1690  H2'   U    53      41.700  64.703  74.593  1.00  0.00           H  
ATOM   1691  O2'   U    53      40.348  66.018  73.653  1.00  0.00           O  
ATOM   1692 HO2'   U    53      39.527  65.617  73.949  1.00  0.00           H  
ATOM   1693  O3'   U    53      39.335  65.174  76.033  1.00  0.00           O  
ATOM   1694  P     G    54      39.063  63.634  76.393  1.00  0.00           P  
ATOM   1695  OP1   G    54      37.612  63.371  76.421  1.00  0.00           O  
ATOM   1696  OP2   G    54      39.895  63.184  77.544  1.00  0.00           O  
ATOM   1697  O5'   G    54      39.649  62.818  75.100  1.00  0.00           O  
ATOM   1698  C5'   G    54      39.082  62.868  73.787  1.00  0.00           C  
ATOM   1699  H5'   G    54      38.998  63.915  73.494  1.00  0.00           H  
ATOM   1700 H5''   G    54      38.068  62.476  73.706  1.00  0.00           H  
ATOM   1701  C4'   G    54      39.931  62.037  72.751  1.00  0.00           C  
ATOM   1702  H4'   G    54      39.432  62.019  71.783  1.00  0.00           H  
ATOM   1703  O4'   G    54      41.167  62.632  72.607  1.00  0.00           O  
ATOM   1704  C1'   G    54      42.101  61.683  72.127  1.00  0.00           C  
ATOM   1705  H1'   G    54      42.525  61.892  71.144  1.00  0.00           H  
ATOM   1706  N9    G    54      43.264  61.522  72.992  1.00  0.00           N  
ATOM   1707  C8    G    54      43.562  62.262  74.138  1.00  0.00           C  
ATOM   1708  H8    G    54      42.857  62.902  74.648  1.00  0.00           H  
ATOM   1709  N7    G    54      44.805  62.024  74.512  1.00  0.00           N  
ATOM   1710  C5    G    54      45.333  61.125  73.618  1.00  0.00           C  
ATOM   1711  C6    G    54      46.672  60.699  73.433  1.00  0.00           C  
ATOM   1712  O6    G    54      47.661  60.963  74.193  1.00  0.00           O  
ATOM   1713  N1    G    54      46.855  59.918  72.331  1.00  0.00           N  
ATOM   1714  H1    G    54      47.737  59.433  72.239  1.00  0.00           H  
ATOM   1715  C2    G    54      45.846  59.493  71.486  1.00  0.00           C  
ATOM   1716  N2    G    54      46.117  58.558  70.627  1.00  0.00           N  
ATOM   1717  H21   G    54      45.360  58.163  70.088  1.00  0.00           H  
ATOM   1718  H22   G    54      47.078  58.252  70.574  1.00  0.00           H  
ATOM   1719  N3    G    54      44.567  59.893  71.601  1.00  0.00           N  
ATOM   1720  C4    G    54      44.397  60.777  72.662  1.00  0.00           C  
ATOM   1721  C3'   G    54      40.164  60.607  73.186  1.00  0.00           C  
ATOM   1722  H3'   G    54      40.577  60.667  74.193  1.00  0.00           H  
ATOM   1723  C2'   G    54      41.300  60.312  72.121  1.00  0.00           C  
ATOM   1724  H2'   G    54      41.820  59.454  72.547  1.00  0.00           H  
ATOM   1725  O2'   G    54      40.748  60.062  70.821  1.00  0.00           O  
ATOM   1726 HO2'   G    54      40.134  59.339  70.970  1.00  0.00           H  
ATOM   1727  O3'   G    54      38.987  59.759  73.070  1.00  0.00           O  
ATOM   1728  P     A    55      38.804  58.458  73.958  1.00  0.00           P  
ATOM   1729  OP1   A    55      37.394  58.048  73.907  1.00  0.00           O  
ATOM   1730  OP2   A    55      39.369  58.792  75.308  1.00  0.00           O  
ATOM   1731  O5'   A    55      39.751  57.271  73.391  1.00  0.00           O  
ATOM   1732  C5'   A    55      39.748  56.775  72.083  1.00  0.00           C  
ATOM   1733  H5'   A    55      39.455  57.522  71.345  1.00  0.00           H  
ATOM   1734 H5''   A    55      39.022  55.965  72.010  1.00  0.00           H  
ATOM   1735  C4'   A    55      41.114  56.118  71.798  1.00  0.00           C  
ATOM   1736  H4'   A    55      41.150  55.635  70.821  1.00  0.00           H  
ATOM   1737  O4'   A    55      42.138  57.111  71.810  1.00  0.00           O  
ATOM   1738  C1'   A    55      43.283  56.569  72.417  1.00  0.00           C  
ATOM   1739  H1'   A    55      44.069  56.730  71.679  1.00  0.00           H  
ATOM   1740  N9    A    55      43.710  57.301  73.689  1.00  0.00           N  
ATOM   1741  C8    A    55      42.891  57.910  74.633  1.00  0.00           C  
ATOM   1742  H8    A    55      41.811  57.939  74.629  1.00  0.00           H  
ATOM   1743  N7    A    55      43.565  58.468  75.647  1.00  0.00           N  
ATOM   1744  C5    A    55      44.912  57.990  75.330  1.00  0.00           C  
ATOM   1745  C6    A    55      46.179  58.197  75.945  1.00  0.00           C  
ATOM   1746  N6    A    55      46.365  58.942  77.023  1.00  0.00           N  
ATOM   1747  H61   A    55      47.257  58.861  77.489  1.00  0.00           H  
ATOM   1748  H62   A    55      45.576  59.340  77.511  1.00  0.00           H  
ATOM   1749  N1    A    55      47.310  57.695  75.406  1.00  0.00           N  
ATOM   1750  C2    A    55      47.166  57.149  74.226  1.00  0.00           C  
ATOM   1751  H2    A    55      48.127  56.922  73.789  1.00  0.00           H  
ATOM   1752  N3    A    55      46.089  56.854  73.523  1.00  0.00           N  
ATOM   1753  C4    A    55      44.980  57.236  74.218  1.00  0.00           C  
ATOM   1754  C3'   A    55      41.483  55.023  72.826  1.00  0.00           C  
ATOM   1755  H3'   A    55      41.172  55.443  73.783  1.00  0.00           H  
ATOM   1756  C2'   A    55      43.048  55.092  72.789  1.00  0.00           C  
ATOM   1757  H2'   A    55      43.494  54.700  73.703  1.00  0.00           H  
ATOM   1758  O2'   A    55      43.527  54.375  71.643  1.00  0.00           O  
ATOM   1759 HO2'   A    55      43.420  53.437  71.818  1.00  0.00           H  
ATOM   1760  O3'   A    55      40.885  53.752  72.506  1.00  0.00           O  
ATOM   1761  P     U    56      41.164  52.446  73.431  1.00  0.00           P  
ATOM   1762  OP1   U    56      40.085  51.447  73.286  1.00  0.00           O  
ATOM   1763  OP2   U    56      41.595  52.861  74.789  1.00  0.00           O  
ATOM   1764  O5'   U    56      42.527  51.876  72.780  1.00  0.00           O  
ATOM   1765  C5'   U    56      42.594  50.721  71.842  1.00  0.00           C  
ATOM   1766  H5'   U    56      41.958  50.888  70.972  1.00  0.00           H  
ATOM   1767 H5''   U    56      42.191  49.947  72.495  1.00  0.00           H  
ATOM   1768  C4'   U    56      44.034  50.372  71.373  1.00  0.00           C  
ATOM   1769  H4'   U    56      44.014  49.860  70.411  1.00  0.00           H  
ATOM   1770  O4'   U    56      44.697  51.605  71.266  1.00  0.00           O  
ATOM   1771  C1'   U    56      46.067  51.488  71.559  1.00  0.00           C  
ATOM   1772  H1'   U    56      46.691  51.661  70.682  1.00  0.00           H  
ATOM   1773  N1    U    56      46.512  52.394  72.668  1.00  0.00           N  
ATOM   1774  C6    U    56      45.748  52.805  73.742  1.00  0.00           C  
ATOM   1775  H6    U    56      44.745  52.424  73.862  1.00  0.00           H  
ATOM   1776  C5    U    56      46.133  53.648  74.792  1.00  0.00           C  
ATOM   1777  H5    U    56      45.462  54.025  75.549  1.00  0.00           H  
ATOM   1778  C4    U    56      47.533  53.977  74.826  1.00  0.00           C  
ATOM   1779  O4    U    56      47.980  54.636  75.778  1.00  0.00           O  
ATOM   1780  N3    U    56      48.269  53.444  73.749  1.00  0.00           N  
ATOM   1781  H3    U    56      49.230  53.745  73.678  1.00  0.00           H  
ATOM   1782  C2    U    56      47.841  52.637  72.756  1.00  0.00           C  
ATOM   1783  O2    U    56      48.686  52.137  71.996  1.00  0.00           O  
ATOM   1784  C3'   U    56      44.854  49.638  72.393  1.00  0.00           C  
ATOM   1785  H3'   U    56      44.687  50.103  73.365  1.00  0.00           H  
ATOM   1786  C2'   U    56      46.240  50.040  71.943  1.00  0.00           C  
ATOM   1787  H2'   U    56      47.042  49.892  72.667  1.00  0.00           H  
ATOM   1788  O2'   U    56      46.628  49.390  70.651  1.00  0.00           O  
ATOM   1789 HO2'   U    56      46.165  48.556  70.542  1.00  0.00           H  
ATOM   1790  O3'   U    56      44.714  48.228  72.372  1.00  0.00           O  
ATOM   1791  P     G    57      45.267  47.378  73.623  1.00  0.00           P  
ATOM   1792  OP1   G    57      44.881  45.923  73.416  1.00  0.00           O  
ATOM   1793  OP2   G    57      44.856  48.042  74.883  1.00  0.00           O  
ATOM   1794  O5'   G    57      46.870  47.471  73.502  1.00  0.00           O  
ATOM   1795  C5'   G    57      47.523  46.673  72.510  1.00  0.00           C  
ATOM   1796  H5'   G    57      47.084  46.710  71.513  1.00  0.00           H  
ATOM   1797 H5''   G    57      47.610  45.637  72.838  1.00  0.00           H  
ATOM   1798  C4'   G    57      49.014  47.143  72.410  1.00  0.00           C  
ATOM   1799  H4'   G    57      49.505  46.753  71.518  1.00  0.00           H  
ATOM   1800  O4'   G    57      49.104  48.592  72.499  1.00  0.00           O  
ATOM   1801  C1'   G    57      50.266  48.939  73.194  1.00  0.00           C  
ATOM   1802  H1'   G    57      50.991  49.347  72.490  1.00  0.00           H  
ATOM   1803  N9    G    57      50.007  49.943  74.263  1.00  0.00           N  
ATOM   1804  C8    G    57      48.807  50.209  74.902  1.00  0.00           C  
ATOM   1805  H8    G    57      47.851  49.708  74.888  1.00  0.00           H  
ATOM   1806  N7    G    57      48.826  51.199  75.718  1.00  0.00           N  
ATOM   1807  C5    G    57      50.185  51.663  75.609  1.00  0.00           C  
ATOM   1808  C6    G    57      50.887  52.727  76.230  1.00  0.00           C  
ATOM   1809  O6    G    57      50.427  53.443  77.114  1.00  0.00           O  
ATOM   1810  N1    G    57      52.193  52.867  75.805  1.00  0.00           N  
ATOM   1811  H1    G    57      52.782  53.466  76.365  1.00  0.00           H  
ATOM   1812  C2    G    57      52.776  52.019  74.954  1.00  0.00           C  
ATOM   1813  N2    G    57      54.065  52.015  74.811  1.00  0.00           N  
ATOM   1814  H21   G    57      54.636  52.580  75.422  1.00  0.00           H  
ATOM   1815  H22   G    57      54.429  51.278  74.224  1.00  0.00           H  
ATOM   1816  N3    G    57      52.220  50.955  74.380  1.00  0.00           N  
ATOM   1817  C4    G    57      50.916  50.871  74.700  1.00  0.00           C  
ATOM   1818  C3'   G    57      49.698  46.623  73.735  1.00  0.00           C  
ATOM   1819  H3'   G    57      49.076  46.947  74.570  1.00  0.00           H  
ATOM   1820  C2'   G    57      50.830  47.633  73.774  1.00  0.00           C  
ATOM   1821  H2'   G    57      51.251  47.817  74.762  1.00  0.00           H  
ATOM   1822  O2'   G    57      51.888  47.383  72.834  1.00  0.00           O  
ATOM   1823 HO2'   G    57      52.747  47.683  73.141  1.00  0.00           H  
ATOM   1824  O3'   G    57      50.090  45.247  73.712  1.00  0.00           O  
ATOM   1825  P     U    58      50.405  44.449  75.024  1.00  0.00           P  
ATOM   1826  OP1   U    58      50.908  43.106  74.649  1.00  0.00           O  
ATOM   1827  OP2   U    58      49.206  44.548  75.909  1.00  0.00           O  
ATOM   1828  O5'   U    58      51.491  45.299  75.694  1.00  0.00           O  
ATOM   1829  C5'   U    58      52.867  45.139  75.454  1.00  0.00           C  
ATOM   1830  H5'   U    58      52.981  45.228  74.374  1.00  0.00           H  
ATOM   1831 H5''   U    58      53.239  44.166  75.775  1.00  0.00           H  
ATOM   1832  C4'   U    58      53.669  46.192  76.176  1.00  0.00           C  
ATOM   1833  H4'   U    58      54.687  46.052  75.813  1.00  0.00           H  
ATOM   1834  O4'   U    58      53.275  47.526  75.885  1.00  0.00           O  
ATOM   1835  C1'   U    58      53.556  48.334  76.968  1.00  0.00           C  
ATOM   1836  H1'   U    58      54.361  49.033  76.740  1.00  0.00           H  
ATOM   1837  N1    U    58      52.311  48.949  77.522  1.00  0.00           N  
ATOM   1838  C6    U    58      51.016  48.402  77.362  1.00  0.00           C  
ATOM   1839  H6    U    58      50.994  47.481  76.799  1.00  0.00           H  
ATOM   1840  C5    U    58      49.937  49.022  77.966  1.00  0.00           C  
ATOM   1841  H5    U    58      48.957  48.570  77.927  1.00  0.00           H  
ATOM   1842  C4    U    58      50.045  50.228  78.719  1.00  0.00           C  
ATOM   1843  O4    U    58      49.080  50.854  79.242  1.00  0.00           O  
ATOM   1844  N3    U    58      51.343  50.732  78.736  1.00  0.00           N  
ATOM   1845  H3    U    58      51.459  51.570  79.289  1.00  0.00           H  
ATOM   1846  C2    U    58      52.494  50.131  78.230  1.00  0.00           C  
ATOM   1847  O2    U    58      53.553  50.545  78.556  1.00  0.00           O  
ATOM   1848  C3'   U    58      53.624  46.150  77.699  1.00  0.00           C  
ATOM   1849  H3'   U    58      52.597  46.050  78.049  1.00  0.00           H  
ATOM   1850  C2'   U    58      54.041  47.532  78.110  1.00  0.00           C  
ATOM   1851  H2'   U    58      53.515  47.793  79.028  1.00  0.00           H  
ATOM   1852  O2'   U    58      55.467  47.654  78.154  1.00  0.00           O  
ATOM   1853 HO2'   U    58      55.750  48.486  78.540  1.00  0.00           H  
ATOM   1854  O3'   U    58      54.396  45.165  78.250  1.00  0.00           O  
ATOM   1855  P     C    59      54.111  44.553  79.686  1.00  0.00           P  
ATOM   1856  OP1   C    59      54.735  43.189  79.853  1.00  0.00           O  
ATOM   1857  OP2   C    59      52.678  44.663  79.954  1.00  0.00           O  
ATOM   1858  O5'   C    59      54.842  45.466  80.730  1.00  0.00           O  
ATOM   1859  C5'   C    59      56.233  45.636  80.724  1.00  0.00           C  
ATOM   1860  H5'   C    59      56.573  45.825  79.705  1.00  0.00           H  
ATOM   1861 H5''   C    59      56.776  44.744  81.036  1.00  0.00           H  
ATOM   1862  C4'   C    59      56.599  46.806  81.653  1.00  0.00           C  
ATOM   1863  H4'   C    59      57.665  46.972  81.494  1.00  0.00           H  
ATOM   1864  O4'   C    59      55.836  48.005  81.304  1.00  0.00           O  
ATOM   1865  C1'   C    59      55.409  48.706  82.440  1.00  0.00           C  
ATOM   1866  H1'   C    59      56.060  49.540  82.700  1.00  0.00           H  
ATOM   1867  N1    C    59      54.021  49.167  82.296  1.00  0.00           N  
ATOM   1868  C6    C    59      53.006  48.365  81.742  1.00  0.00           C  
ATOM   1869  H6    C    59      53.318  47.385  81.412  1.00  0.00           H  
ATOM   1870  C5    C    59      51.690  48.734  81.600  1.00  0.00           C  
ATOM   1871  H5    C    59      50.995  48.010  81.202  1.00  0.00           H  
ATOM   1872  C4    C    59      51.423  50.019  82.115  1.00  0.00           C  
ATOM   1873  N4    C    59      50.254  50.536  82.048  1.00  0.00           N  
ATOM   1874  H41   C    59      50.195  51.485  82.390  1.00  0.00           H  
ATOM   1875  H42   C    59      49.476  50.039  81.638  1.00  0.00           H  
ATOM   1876  N3    C    59      52.315  50.842  82.685  1.00  0.00           N  
ATOM   1877  C2    C    59      53.658  50.471  82.742  1.00  0.00           C  
ATOM   1878  O2    C    59      54.489  51.246  83.249  1.00  0.00           O  
ATOM   1879  C3'   C    59      56.335  46.450  83.121  1.00  0.00           C  
ATOM   1880  H3'   C    59      55.728  45.582  83.377  1.00  0.00           H  
ATOM   1881  C2'   C    59      55.526  47.715  83.573  1.00  0.00           C  
ATOM   1882  H2'   C    59      54.489  47.411  83.716  1.00  0.00           H  
ATOM   1883  O2'   C    59      55.966  48.459  84.770  1.00  0.00           O  
ATOM   1884 HO2'   C    59      56.358  47.844  85.395  1.00  0.00           H  
ATOM   1885  O3'   C    59      57.588  46.314  83.778  1.00  0.00           O  
ATOM   1886  P     G    60      57.746  45.479  85.020  1.00  0.00           P  
ATOM   1887  OP1   G    60      59.210  45.282  85.284  1.00  0.00           O  
ATOM   1888  OP2   G    60      56.839  44.293  85.000  1.00  0.00           O  
ATOM   1889  O5'   G    60      57.201  46.441  86.197  1.00  0.00           O  
ATOM   1890  C5'   G    60      58.129  47.160  86.965  1.00  0.00           C  
ATOM   1891  H5'   G    60      58.556  47.879  86.265  1.00  0.00           H  
ATOM   1892 H5''   G    60      58.972  46.551  87.292  1.00  0.00           H  
ATOM   1893  C4'   G    60      57.534  47.986  88.082  1.00  0.00           C  
ATOM   1894  H4'   G    60      58.345  48.625  88.431  1.00  0.00           H  
ATOM   1895  O4'   G    60      56.547  48.725  87.486  1.00  0.00           O  
ATOM   1896  C1'   G    60      55.312  48.674  88.242  1.00  0.00           C  
ATOM   1897  H1'   G    60      55.446  49.340  89.095  1.00  0.00           H  
ATOM   1898  N9    G    60      54.136  48.828  87.408  1.00  0.00           N  
ATOM   1899  C8    G    60      53.540  47.827  86.600  1.00  0.00           C  
ATOM   1900  H8    G    60      54.091  46.932  86.354  1.00  0.00           H  
ATOM   1901  N7    G    60      52.454  48.237  85.998  1.00  0.00           N  
ATOM   1902  C5    G    60      52.211  49.499  86.519  1.00  0.00           C  
ATOM   1903  C6    G    60      51.135  50.382  86.361  1.00  0.00           C  
ATOM   1904  O6    G    60      50.098  50.296  85.705  1.00  0.00           O  
ATOM   1905  N1    G    60      51.280  51.559  87.014  1.00  0.00           N  
ATOM   1906  H1    G    60      50.499  52.189  86.901  1.00  0.00           H  
ATOM   1907  C2    G    60      52.266  51.805  87.916  1.00  0.00           C  
ATOM   1908  N2    G    60      52.174  52.894  88.611  1.00  0.00           N  
ATOM   1909  H21   G    60      51.403  53.537  88.506  1.00  0.00           H  
ATOM   1910  H22   G    60      52.833  52.957  89.374  1.00  0.00           H  
ATOM   1911  N3    G    60      53.275  51.008  88.187  1.00  0.00           N  
ATOM   1912  C4    G    60      53.192  49.855  87.454  1.00  0.00           C  
ATOM   1913  C3'   G    60      56.887  47.227  89.228  1.00  0.00           C  
ATOM   1914  H3'   G    60      57.198  46.185  89.308  1.00  0.00           H  
ATOM   1915  C2'   G    60      55.392  47.293  88.877  1.00  0.00           C  
ATOM   1916  H2'   G    60      55.388  46.481  88.149  1.00  0.00           H  
ATOM   1917  O2'   G    60      54.407  47.087  89.851  1.00  0.00           O  
ATOM   1918 HO2'   G    60      54.336  46.167  90.116  1.00  0.00           H  
ATOM   1919  O3'   G    60      57.150  47.983  90.385  1.00  0.00           O  
ATOM   1920  P     U    61      58.342  47.783  91.313  1.00  0.00           P  
ATOM   1921  OP1   U    61      58.507  48.937  92.276  1.00  0.00           O  
ATOM   1922  OP2   U    61      59.481  47.305  90.483  1.00  0.00           O  
ATOM   1923  O5'   U    61      57.975  46.517  92.207  1.00  0.00           O  
ATOM   1924  C5'   U    61      56.698  46.500  92.892  1.00  0.00           C  
ATOM   1925  H5'   U    61      55.866  46.245  92.237  1.00  0.00           H  
ATOM   1926 H5''   U    61      56.389  47.294  93.572  1.00  0.00           H  
ATOM   1927  C4'   U    61      56.771  45.219  93.832  1.00  0.00           C  
ATOM   1928  H4'   U    61      55.806  45.301  94.333  1.00  0.00           H  
ATOM   1929  O4'   U    61      56.739  44.089  93.018  1.00  0.00           O  
ATOM   1930  C1'   U    61      57.345  42.999  93.665  1.00  0.00           C  
ATOM   1931  H1'   U    61      56.557  42.252  93.766  1.00  0.00           H  
ATOM   1932  N1    U    61      58.522  42.477  92.952  1.00  0.00           N  
ATOM   1933  C6    U    61      59.373  43.363  92.261  1.00  0.00           C  
ATOM   1934  H6    U    61      59.174  44.425  92.278  1.00  0.00           H  
ATOM   1935  C5    U    61      60.384  42.843  91.516  1.00  0.00           C  
ATOM   1936  H5    U    61      61.088  43.487  91.011  1.00  0.00           H  
ATOM   1937  C4    U    61      60.551  41.427  91.402  1.00  0.00           C  
ATOM   1938  O4    U    61      61.438  40.831  90.804  1.00  0.00           O  
ATOM   1939  N3    U    61      59.667  40.609  92.052  1.00  0.00           N  
ATOM   1940  H3    U    61      59.908  39.630  91.985  1.00  0.00           H  
ATOM   1941  C2    U    61      58.609  41.114  92.857  1.00  0.00           C  
ATOM   1942  O2    U    61      57.967  40.318  93.526  1.00  0.00           O  
ATOM   1943  C3'   U    61      57.927  45.090  94.808  1.00  0.00           C  
ATOM   1944  H3'   U    61      58.876  45.360  94.345  1.00  0.00           H  
ATOM   1945  C2'   U    61      57.841  43.542  94.995  1.00  0.00           C  
ATOM   1946  H2'   U    61      58.866  43.256  95.234  1.00  0.00           H  
ATOM   1947  O2'   U    61      56.909  43.313  96.000  1.00  0.00           O  
ATOM   1948 HO2'   U    61      57.363  43.468  96.831  1.00  0.00           H  
ATOM   1949  O3'   U    61      57.770  45.863  95.957  1.00  0.00           O  
ATOM   1950  P     A    62      58.929  45.948  97.079  1.00  0.00           P  
ATOM   1951  OP1   A    62      58.766  47.170  97.886  1.00  0.00           O  
ATOM   1952  OP2   A    62      60.302  45.670  96.548  1.00  0.00           O  
ATOM   1953  O5'   A    62      58.546  44.694  97.871  1.00  0.00           O  
ATOM   1954  C5'   A    62      57.592  44.706  98.940  1.00  0.00           C  
ATOM   1955  H5'   A    62      56.613  44.968  98.538  1.00  0.00           H  
ATOM   1956 H5''   A    62      57.927  45.355  99.750  1.00  0.00           H  
ATOM   1957  C4'   A    62      57.511  43.255  99.500  1.00  0.00           C  
ATOM   1958  H4'   A    62      56.839  43.214 100.358  1.00  0.00           H  
ATOM   1959  O4'   A    62      57.066  42.305  98.529  1.00  0.00           O  
ATOM   1960  C1'   A    62      57.558  41.013  98.900  1.00  0.00           C  
ATOM   1961  H1'   A    62      56.724  40.390  99.223  1.00  0.00           H  
ATOM   1962  N9    A    62      58.306  40.290  97.823  1.00  0.00           N  
ATOM   1963  C8    A    62      57.943  39.064  97.402  1.00  0.00           C  
ATOM   1964  H8    A    62      56.978  38.662  97.674  1.00  0.00           H  
ATOM   1965  N7    A    62      58.769  38.461  96.586  1.00  0.00           N  
ATOM   1966  C5    A    62      59.727  39.479  96.338  1.00  0.00           C  
ATOM   1967  C6    A    62      60.916  39.651  95.569  1.00  0.00           C  
ATOM   1968  N6    A    62      61.491  38.717  94.818  1.00  0.00           N  
ATOM   1969  H61   A    62      61.134  37.796  94.607  1.00  0.00           H  
ATOM   1970  H62   A    62      62.274  39.054  94.277  1.00  0.00           H  
ATOM   1971  N1    A    62      61.451  40.889  95.415  1.00  0.00           N  
ATOM   1972  C2    A    62      60.952  41.914  96.078  1.00  0.00           C  
ATOM   1973  H2    A    62      61.359  42.914  96.085  1.00  0.00           H  
ATOM   1974  N3    A    62      59.971  41.890  96.969  1.00  0.00           N  
ATOM   1975  C4    A    62      59.386  40.647  97.032  1.00  0.00           C  
ATOM   1976  C3'   A    62      58.851  42.725  99.910  1.00  0.00           C  
ATOM   1977  H3'   A    62      59.615  42.925  99.160  1.00  0.00           H  
ATOM   1978  C2'   A    62      58.583  41.221 100.100  1.00  0.00           C  
ATOM   1979  H2'   A    62      59.478  40.598 100.085  1.00  0.00           H  
ATOM   1980  O2'   A    62      57.826  40.977 101.327  1.00  0.00           O  
ATOM   1981 HO2'   A    62      58.383  40.945 102.109  1.00  0.00           H  
ATOM   1982  O3'   A    62      59.304  43.333 101.182  1.00  0.00           O  
ATOM   1983  P     U    63      60.692  42.924 101.817  1.00  0.00           P  
ATOM   1984  OP1   U    63      61.221  44.023 102.630  1.00  0.00           O  
ATOM   1985  OP2   U    63      61.571  42.516 100.689  1.00  0.00           O  
ATOM   1986  O5'   U    63      60.535  41.588 102.716  1.00  0.00           O  
ATOM   1987  C5'   U    63      60.318  41.666 104.128  1.00  0.00           C  
ATOM   1988  H5'   U    63      59.506  42.362 104.336  1.00  0.00           H  
ATOM   1989 H5''   U    63      61.233  41.993 104.623  1.00  0.00           H  
ATOM   1990  C4'   U    63      59.980  40.248 104.686  1.00  0.00           C  
ATOM   1991  H4'   U    63      59.625  40.151 105.712  1.00  0.00           H  
ATOM   1992  O4'   U    63      58.973  39.724 103.769  1.00  0.00           O  
ATOM   1993  C1'   U    63      59.416  38.441 103.442  1.00  0.00           C  
ATOM   1994  H1'   U    63      59.128  37.758 104.241  1.00  0.00           H  
ATOM   1995  N1    U    63      58.781  37.954 102.143  1.00  0.00           N  
ATOM   1996  C6    U    63      59.453  37.599 100.989  1.00  0.00           C  
ATOM   1997  H6    U    63      60.524  37.741 100.964  1.00  0.00           H  
ATOM   1998  C5    U    63      58.730  37.200  99.844  1.00  0.00           C  
ATOM   1999  H5    U    63      59.372  36.929  99.019  1.00  0.00           H  
ATOM   2000  C4    U    63      57.288  37.130  99.813  1.00  0.00           C  
ATOM   2001  O4    U    63      56.567  36.643  98.947  1.00  0.00           O  
ATOM   2002  N3    U    63      56.696  37.592 100.959  1.00  0.00           N  
ATOM   2003  H3    U    63      55.688  37.599 101.021  1.00  0.00           H  
ATOM   2004  C2    U    63      57.391  37.798 102.156  1.00  0.00           C  
ATOM   2005  O2    U    63      56.774  37.920 103.216  1.00  0.00           O  
ATOM   2006  C3'   U    63      61.247  39.363 104.638  1.00  0.00           C  
ATOM   2007  H3'   U    63      62.055  40.065 104.434  1.00  0.00           H  
ATOM   2008  C2'   U    63      60.987  38.523 103.438  1.00  0.00           C  
ATOM   2009  H2'   U    63      61.254  39.016 102.504  1.00  0.00           H  
ATOM   2010  O2'   U    63      61.508  37.209 103.505  1.00  0.00           O  
ATOM   2011 HO2'   U    63      62.343  37.283 103.037  1.00  0.00           H  
ATOM   2012  O3'   U    63      61.382  38.557 105.792  1.00  0.00           O  
ATOM   2013  P     A    64      62.057  39.243 107.074  1.00  0.00           P  
ATOM   2014  OP1   A    64      62.792  40.443 106.656  1.00  0.00           O  
ATOM   2015  OP2   A    64      62.870  38.241 107.769  1.00  0.00           O  
ATOM   2016  O5'   A    64      60.853  39.755 108.015  1.00  0.00           O  
ATOM   2017  C5'   A    64      60.055  38.772 108.632  1.00  0.00           C  
ATOM   2018  H5'   A    64      60.617  38.397 109.487  1.00  0.00           H  
ATOM   2019 H5''   A    64      59.865  37.967 107.923  1.00  0.00           H  
ATOM   2020  C4'   A    64      58.762  39.549 109.002  1.00  0.00           C  
ATOM   2021  H4'   A    64      59.088  40.570 109.198  1.00  0.00           H  
ATOM   2022  O4'   A    64      57.803  39.383 107.974  1.00  0.00           O  
ATOM   2023  C1'   A    64      56.516  39.383 108.388  1.00  0.00           C  
ATOM   2024  H1'   A    64      55.963  40.229 107.980  1.00  0.00           H  
ATOM   2025  N9    A    64      55.845  38.090 107.984  1.00  0.00           N  
ATOM   2026  C8    A    64      56.407  36.974 107.370  1.00  0.00           C  
ATOM   2027  H8    A    64      57.477  36.911 107.236  1.00  0.00           H  
ATOM   2028  N7    A    64      55.598  36.079 106.984  1.00  0.00           N  
ATOM   2029  C5    A    64      54.333  36.630 107.390  1.00  0.00           C  
ATOM   2030  C6    A    64      52.983  36.247 107.369  1.00  0.00           C  
ATOM   2031  N6    A    64      52.499  35.202 106.739  1.00  0.00           N  
ATOM   2032  H61   A    64      51.527  34.977 106.901  1.00  0.00           H  
ATOM   2033  H62   A    64      53.108  34.484 106.374  1.00  0.00           H  
ATOM   2034  N1    A    64      51.998  37.011 107.783  1.00  0.00           N  
ATOM   2035  C2    A    64      52.308  38.169 108.265  1.00  0.00           C  
ATOM   2036  H2    A    64      51.531  38.814 108.648  1.00  0.00           H  
ATOM   2037  N3    A    64      53.515  38.650 108.474  1.00  0.00           N  
ATOM   2038  C4    A    64      54.479  37.830 108.028  1.00  0.00           C  
ATOM   2039  C3'   A    64      58.103  39.007 110.260  1.00  0.00           C  
ATOM   2040  H3'   A    64      58.136  37.917 110.275  1.00  0.00           H  
ATOM   2041  C2'   A    64      56.714  39.492 109.938  1.00  0.00           C  
ATOM   2042  H2'   A    64      55.848  38.971 110.346  1.00  0.00           H  
ATOM   2043  O2'   A    64      56.632  40.912 110.123  1.00  0.00           O  
ATOM   2044 HO2'   A    64      56.926  41.159 111.003  1.00  0.00           H  
ATOM   2045  O3'   A    64      58.712  39.548 111.453  1.00  0.00           O  
ATOM   2046  P     C    65      58.072  39.345 112.894  1.00  0.00           P  
ATOM   2047  OP1   C    65      56.865  40.171 113.045  1.00  0.00           O  
ATOM   2048  OP2   C    65      59.106  39.418 113.922  1.00  0.00           O  
ATOM   2049  O5'   C    65      57.665  37.841 112.811  1.00  0.00           O  
ATOM   2050  C5'   C    65      56.794  37.246 113.729  1.00  0.00           C  
ATOM   2051  H5'   C    65      56.984  37.637 114.729  1.00  0.00           H  
ATOM   2052 H5''   C    65      56.973  36.171 113.762  1.00  0.00           H  
ATOM   2053  C4'   C    65      55.362  37.470 113.332  1.00  0.00           C  
ATOM   2054  H4'   C    65      55.106  38.523 113.450  1.00  0.00           H  
ATOM   2055  O4'   C    65      55.176  37.002 111.943  1.00  0.00           O  
ATOM   2056  C1'   C    65      53.803  36.842 111.740  1.00  0.00           C  
ATOM   2057  H1'   C    65      53.476  37.671 111.113  1.00  0.00           H  
ATOM   2058  N1    C    65      53.534  35.629 110.887  1.00  0.00           N  
ATOM   2059  C6    C    65      54.487  35.120 109.992  1.00  0.00           C  
ATOM   2060  H6    C    65      55.492  35.497 109.870  1.00  0.00           H  
ATOM   2061  C5    C    65      54.164  33.963 109.321  1.00  0.00           C  
ATOM   2062  H5    C    65      54.853  33.504 108.627  1.00  0.00           H  
ATOM   2063  C4    C    65      52.818  33.393 109.427  1.00  0.00           C  
ATOM   2064  N4    C    65      52.603  32.282 108.753  1.00  0.00           N  
ATOM   2065  H41   C    65      51.632  32.066 108.582  1.00  0.00           H  
ATOM   2066  H42   C    65      53.352  31.754 108.328  1.00  0.00           H  
ATOM   2067  N3    C    65      51.910  34.083 110.043  1.00  0.00           N  
ATOM   2068  C2    C    65      52.205  35.255 110.624  1.00  0.00           C  
ATOM   2069  O2    C    65      51.262  35.897 111.089  1.00  0.00           O  
ATOM   2070  C3'   C    65      54.210  36.762 114.151  1.00  0.00           C  
ATOM   2071  H3'   C    65      54.468  35.739 114.424  1.00  0.00           H  
ATOM   2072  C2'   C    65      53.137  36.926 113.148  1.00  0.00           C  
ATOM   2073  H2'   C    65      52.509  36.039 113.239  1.00  0.00           H  
ATOM   2074  O2'   C    65      52.339  38.142 113.275  1.00  0.00           O  
ATOM   2075 HO2'   C    65      52.114  38.244 114.203  1.00  0.00           H  
ATOM   2076  O3'   C    65      53.999  37.369 115.415  1.00  0.00           O  
ATOM   2077  P     A    66      52.902  36.844 116.416  1.00  0.00           P  
ATOM   2078  OP1   A    66      53.379  37.076 117.788  1.00  0.00           O  
ATOM   2079  OP2   A    66      52.376  35.467 116.083  1.00  0.00           O  
ATOM   2080  O5'   A    66      51.688  37.823 116.160  1.00  0.00           O  
ATOM   2081  C5'   A    66      51.747  39.185 116.587  1.00  0.00           C  
ATOM   2082  H5'   A    66      52.655  39.528 116.090  1.00  0.00           H  
ATOM   2083 H5''   A    66      51.824  39.176 117.674  1.00  0.00           H  
ATOM   2084  C4'   A    66      50.440  39.953 116.180  1.00  0.00           C  
ATOM   2085  H4'   A    66      50.601  41.019 116.338  1.00  0.00           H  
ATOM   2086  O4'   A    66      50.008  39.750 114.874  1.00  0.00           O  
ATOM   2087  C1'   A    66      48.564  39.843 114.818  1.00  0.00           C  
ATOM   2088  H1'   A    66      48.175  40.776 114.409  1.00  0.00           H  
ATOM   2089  N9    A    66      48.086  38.655 114.047  1.00  0.00           N  
ATOM   2090  C8    A    66      48.702  37.463 113.747  1.00  0.00           C  
ATOM   2091  H8    A    66      49.734  37.252 113.984  1.00  0.00           H  
ATOM   2092  N7    A    66      47.975  36.583 113.120  1.00  0.00           N  
ATOM   2093  C5    A    66      46.707  37.206 113.123  1.00  0.00           C  
ATOM   2094  C6    A    66      45.435  36.809 112.642  1.00  0.00           C  
ATOM   2095  N6    A    66      45.309  35.627 112.008  1.00  0.00           N  
ATOM   2096  H61   A    66      44.365  35.308 111.842  1.00  0.00           H  
ATOM   2097  H62   A    66      46.115  35.026 111.908  1.00  0.00           H  
ATOM   2098  N1    A    66      44.427  37.621 112.703  1.00  0.00           N  
ATOM   2099  C2    A    66      44.610  38.772 113.305  1.00  0.00           C  
ATOM   2100  H2    A    66      43.693  39.339 113.375  1.00  0.00           H  
ATOM   2101  N3    A    66      45.698  39.292 113.812  1.00  0.00           N  
ATOM   2102  C4    A    66      46.770  38.450 113.682  1.00  0.00           C  
ATOM   2103  C3'   A    66      49.244  39.405 117.061  1.00  0.00           C  
ATOM   2104  H3'   A    66      49.278  38.316 117.016  1.00  0.00           H  
ATOM   2105  C2'   A    66      48.034  39.853 116.234  1.00  0.00           C  
ATOM   2106  H2'   A    66      47.133  39.254 116.365  1.00  0.00           H  
ATOM   2107  O2'   A    66      47.816  41.213 116.472  1.00  0.00           O  
ATOM   2108 HO2'   A    66      47.225  41.364 117.214  1.00  0.00           H  
ATOM   2109  O3'   A    66      49.178  39.988 118.431  1.00  0.00           O  
ATOM   2110  P     G    67      48.892  39.054 119.733  1.00  0.00           P  
ATOM   2111  OP1   G    67      48.754  40.009 120.878  1.00  0.00           O  
ATOM   2112  OP2   G    67      49.913  37.982 119.777  1.00  0.00           O  
ATOM   2113  O5'   G    67      47.452  38.426 119.433  1.00  0.00           O  
ATOM   2114  C5'   G    67      46.226  39.087 119.712  1.00  0.00           C  
ATOM   2115  H5'   G    67      46.185  39.973 119.079  1.00  0.00           H  
ATOM   2116 H5''   G    67      46.144  39.405 120.751  1.00  0.00           H  
ATOM   2117  C4'   G    67      45.089  38.275 119.239  1.00  0.00           C  
ATOM   2118  H4'   G    67      44.146  38.799 119.393  1.00  0.00           H  
ATOM   2119  O4'   G    67      45.256  38.050 117.829  1.00  0.00           O  
ATOM   2120  C1'   G    67      44.813  36.781 117.377  1.00  0.00           C  
ATOM   2121  H1'   G    67      44.029  36.762 116.619  1.00  0.00           H  
ATOM   2122  N9    G    67      45.912  35.980 116.802  1.00  0.00           N  
ATOM   2123  C8    G    67      47.262  36.032 117.074  1.00  0.00           C  
ATOM   2124  H8    G    67      47.759  36.583 117.859  1.00  0.00           H  
ATOM   2125  N7    G    67      47.981  35.322 116.319  1.00  0.00           N  
ATOM   2126  C5    G    67      47.139  34.629 115.501  1.00  0.00           C  
ATOM   2127  C6    G    67      47.353  33.502 114.592  1.00  0.00           C  
ATOM   2128  O6    G    67      48.415  32.959 114.267  1.00  0.00           O  
ATOM   2129  N1    G    67      46.120  32.975 114.141  1.00  0.00           N  
ATOM   2130  H1    G    67      46.189  32.133 113.587  1.00  0.00           H  
ATOM   2131  C2    G    67      44.914  33.412 114.550  1.00  0.00           C  
ATOM   2132  N2    G    67      43.872  32.704 114.155  1.00  0.00           N  
ATOM   2133  H21   G    67      43.845  31.820 113.667  1.00  0.00           H  
ATOM   2134  H22   G    67      42.985  33.055 114.488  1.00  0.00           H  
ATOM   2135  N3    G    67      44.690  34.401 115.348  1.00  0.00           N  
ATOM   2136  C4    G    67      45.874  35.012 115.826  1.00  0.00           C  
ATOM   2137  C3'   G    67      44.992  36.818 119.726  1.00  0.00           C  
ATOM   2138  H3'   G    67      45.953  36.303 119.735  1.00  0.00           H  
ATOM   2139  C2'   G    67      44.166  36.143 118.631  1.00  0.00           C  
ATOM   2140  H2'   G    67      44.197  35.054 118.666  1.00  0.00           H  
ATOM   2141  O2'   G    67      42.832  36.606 118.517  1.00  0.00           O  
ATOM   2142 HO2'   G    67      42.525  37.094 119.285  1.00  0.00           H  
ATOM   2143  O3'   G    67      44.319  36.701 120.943  1.00  0.00           O  
ATOM   2144  P     G    68      44.519  35.449 121.880  1.00  0.00           P  
ATOM   2145  OP1   G    68      43.614  35.732 122.986  1.00  0.00           O  
ATOM   2146  OP2   G    68      45.968  35.429 122.220  1.00  0.00           O  
ATOM   2147  O5'   G    68      44.142  34.112 121.098  1.00  0.00           O  
ATOM   2148  C5'   G    68      42.726  33.788 120.946  1.00  0.00           C  
ATOM   2149  H5'   G    68      42.160  34.693 120.725  1.00  0.00           H  
ATOM   2150 H5''   G    68      42.259  33.500 121.888  1.00  0.00           H  
ATOM   2151  C4'   G    68      42.494  32.662 119.872  1.00  0.00           C  
ATOM   2152  H4'   G    68      41.432  32.556 119.652  1.00  0.00           H  
ATOM   2153  O4'   G    68      43.138  32.941 118.683  1.00  0.00           O  
ATOM   2154  C1'   G    68      43.519  31.747 118.068  1.00  0.00           C  
ATOM   2155  H1'   G    68      42.966  31.703 117.130  1.00  0.00           H  
ATOM   2156  N9    G    68      44.961  31.694 117.812  1.00  0.00           N  
ATOM   2157  C8    G    68      45.977  32.517 118.227  1.00  0.00           C  
ATOM   2158  H8    G    68      45.877  33.443 118.775  1.00  0.00           H  
ATOM   2159  N7    G    68      47.185  32.135 117.845  1.00  0.00           N  
ATOM   2160  C5    G    68      46.936  30.909 117.212  1.00  0.00           C  
ATOM   2161  C6    G    68      47.838  30.016 116.490  1.00  0.00           C  
ATOM   2162  O6    G    68      49.085  29.997 116.313  1.00  0.00           O  
ATOM   2163  N1    G    68      47.160  28.952 115.909  1.00  0.00           N  
ATOM   2164  H1    G    68      47.618  28.413 115.187  1.00  0.00           H  
ATOM   2165  C2    G    68      45.789  28.720 116.075  1.00  0.00           C  
ATOM   2166  N2    G    68      45.337  27.682 115.476  1.00  0.00           N  
ATOM   2167  H21   G    68      45.946  27.028 115.006  1.00  0.00           H  
ATOM   2168  H22   G    68      44.332  27.585 115.503  1.00  0.00           H  
ATOM   2169  N3    G    68      44.924  29.554 116.692  1.00  0.00           N  
ATOM   2170  C4    G    68      45.592  30.650 117.164  1.00  0.00           C  
ATOM   2171  C3'   G    68      43.137  31.389 120.371  1.00  0.00           C  
ATOM   2172  H3'   G    68      44.199  31.584 120.518  1.00  0.00           H  
ATOM   2173  C2'   G    68      43.001  30.651 119.020  1.00  0.00           C  
ATOM   2174  H2'   G    68      43.702  29.816 119.026  1.00  0.00           H  
ATOM   2175  O2'   G    68      41.651  30.171 118.771  1.00  0.00           O  
ATOM   2176 HO2'   G    68      41.300  30.186 119.664  1.00  0.00           H  
ATOM   2177  O3'   G    68      42.419  30.734 121.460  1.00  0.00           O  
ATOM   2178  P     G    69      43.098  29.790 122.420  1.00  0.00           P  
ATOM   2179  OP1   G    69      42.120  29.458 123.498  1.00  0.00           O  
ATOM   2180  OP2   G    69      44.376  30.428 122.794  1.00  0.00           O  
ATOM   2181  O5'   G    69      43.332  28.505 121.545  1.00  0.00           O  
ATOM   2182  C5'   G    69      42.232  27.741 121.020  1.00  0.00           C  
ATOM   2183  H5'   G    69      41.560  28.389 120.457  1.00  0.00           H  
ATOM   2184 H5''   G    69      41.695  27.306 121.863  1.00  0.00           H  
ATOM   2185  C4'   G    69      42.685  26.605 120.091  1.00  0.00           C  
ATOM   2186  H4'   G    69      41.762  26.151 119.732  1.00  0.00           H  
ATOM   2187  O4'   G    69      43.386  27.171 119.035  1.00  0.00           O  
ATOM   2188  C1'   G    69      44.443  26.264 118.560  1.00  0.00           C  
ATOM   2189  H1'   G    69      44.283  25.929 117.535  1.00  0.00           H  
ATOM   2190  N9    G    69      45.780  26.830 118.690  1.00  0.00           N  
ATOM   2191  C8    G    69      46.185  28.029 119.207  1.00  0.00           C  
ATOM   2192  H8    G    69      45.532  28.683 119.765  1.00  0.00           H  
ATOM   2193  N7    G    69      47.421  28.368 119.058  1.00  0.00           N  
ATOM   2194  C5    G    69      47.967  27.230 118.419  1.00  0.00           C  
ATOM   2195  C6    G    69      49.299  26.852 118.075  1.00  0.00           C  
ATOM   2196  O6    G    69      50.381  27.398 118.271  1.00  0.00           O  
ATOM   2197  N1    G    69      49.318  25.770 117.279  1.00  0.00           N  
ATOM   2198  H1    G    69      50.155  25.597 116.740  1.00  0.00           H  
ATOM   2199  C2    G    69      48.279  25.104 116.832  1.00  0.00           C  
ATOM   2200  N2    G    69      48.431  24.033 116.111  1.00  0.00           N  
ATOM   2201  H21   G    69      49.305  23.787 115.668  1.00  0.00           H  
ATOM   2202  H22   G    69      47.572  23.503 116.071  1.00  0.00           H  
ATOM   2203  N3    G    69      47.011  25.320 117.170  1.00  0.00           N  
ATOM   2204  C4    G    69      46.908  26.439 117.998  1.00  0.00           C  
ATOM   2205  C3'   G    69      43.676  25.601 120.655  1.00  0.00           C  
ATOM   2206  H3'   G    69      44.339  26.191 121.288  1.00  0.00           H  
ATOM   2207  C2'   G    69      44.426  25.002 119.405  1.00  0.00           C  
ATOM   2208  H2'   G    69      45.405  24.526 119.462  1.00  0.00           H  
ATOM   2209  O2'   G    69      43.676  23.987 118.688  1.00  0.00           O  
ATOM   2210 HO2'   G    69      43.461  23.477 119.473  1.00  0.00           H  
ATOM   2211  O3'   G    69      43.059  24.546 121.401  1.00  0.00           O  
ATOM   2212  P     C    70      43.852  23.673 122.515  1.00  0.00           P  
ATOM   2213  OP1   C    70      42.872  22.859 123.247  1.00  0.00           O  
ATOM   2214  OP2   C    70      44.669  24.666 123.298  1.00  0.00           O  
ATOM   2215  O5'   C    70      44.917  22.788 121.782  1.00  0.00           O  
ATOM   2216  C5'   C    70      44.501  21.646 121.062  1.00  0.00           C  
ATOM   2217  H5'   C    70      43.625  21.883 120.458  1.00  0.00           H  
ATOM   2218 H5''   C    70      44.131  20.874 121.737  1.00  0.00           H  
ATOM   2219  C4'   C    70      45.697  21.043 120.359  1.00  0.00           C  
ATOM   2220  H4'   C    70      45.281  20.192 119.820  1.00  0.00           H  
ATOM   2221  O4'   C    70      46.318  21.958 119.400  1.00  0.00           O  
ATOM   2222  C1'   C    70      47.672  21.694 119.200  1.00  0.00           C  
ATOM   2223  H1'   C    70      47.956  21.415 118.186  1.00  0.00           H  
ATOM   2224  N1    C    70      48.577  22.854 119.549  1.00  0.00           N  
ATOM   2225  C6    C    70      48.182  23.793 120.431  1.00  0.00           C  
ATOM   2226  H6    C    70      47.205  23.853 120.887  1.00  0.00           H  
ATOM   2227  C5    C    70      49.046  24.762 120.810  1.00  0.00           C  
ATOM   2228  H5    C    70      48.689  25.515 121.497  1.00  0.00           H  
ATOM   2229  C4    C    70      50.389  24.677 120.407  1.00  0.00           C  
ATOM   2230  N4    C    70      51.182  25.564 120.774  1.00  0.00           N  
ATOM   2231  H41   C    70      52.147  25.406 120.523  1.00  0.00           H  
ATOM   2232  H42   C    70      50.896  26.303 121.401  1.00  0.00           H  
ATOM   2233  N3    C    70      50.743  23.745 119.556  1.00  0.00           N  
ATOM   2234  C2    C    70      49.949  22.775 119.133  1.00  0.00           C  
ATOM   2235  O2    C    70      50.365  21.954 118.310  1.00  0.00           O  
ATOM   2236  C3'   C    70      46.932  20.522 121.181  1.00  0.00           C  
ATOM   2237  H3'   C    70      47.360  21.267 121.852  1.00  0.00           H  
ATOM   2238  C2'   C    70      47.966  20.378 120.067  1.00  0.00           C  
ATOM   2239  H2'   C    70      49.019  20.381 120.347  1.00  0.00           H  
ATOM   2240  O2'   C    70      47.686  19.224 119.255  1.00  0.00           O  
ATOM   2241 HO2'   C    70      48.420  19.077 118.654  1.00  0.00           H  
ATOM   2242  O3'   C    70      46.530  19.281 121.766  1.00  0.00           O  
ATOM   2243  P    U3    71      47.322  18.692 123.138  1.00  0.00           P  
ATOM   2244  OP1  U3    71      46.602  17.483 123.690  1.00  0.00           O  
ATOM   2245  OP2  U3    71      47.418  19.889 124.009  1.00  0.00           O  
ATOM   2246  O5'  U3    71      48.766  18.323 122.638  1.00  0.00           O  
ATOM   2247  C5'  U3    71      49.083  17.148 121.927  1.00  0.00           C  
ATOM   2248  H5'  U3    71      48.554  17.292 120.984  1.00  0.00           H  
ATOM   2249 H5''  U3    71      48.744  16.242 122.430  1.00  0.00           H  
ATOM   2250  C4'  U3    71      50.535  17.059 121.425  1.00  0.00           C  
ATOM   2251  H4'  U3    71      50.668  16.160 120.823  1.00  0.00           H  
ATOM   2252  O4'  U3    71      50.767  18.130 120.556  1.00  0.00           O  
ATOM   2253  C1'  U3    71      52.174  18.485 120.701  1.00  0.00           C  
ATOM   2254  H1'  U3    71      52.648  18.170 119.772  1.00  0.00           H  
ATOM   2255  N1   U3    71      52.318  19.913 121.061  1.00  0.00           N  
ATOM   2256  C6   U3    71      51.362  20.510 121.956  1.00  0.00           C  
ATOM   2257  H6   U3    71      50.508  19.950 122.310  1.00  0.00           H  
ATOM   2258  C5   U3    71      51.616  21.752 122.428  1.00  0.00           C  
ATOM   2259  H5   U3    71      50.874  22.265 123.021  1.00  0.00           H  
ATOM   2260  C4   U3    71      52.780  22.542 122.025  1.00  0.00           C  
ATOM   2261  O4   U3    71      53.109  23.660 122.407  1.00  0.00           O  
ATOM   2262  N3   U3    71      53.622  21.926 121.122  1.00  0.00           N  
ATOM   2263  H3   U3    71      54.374  22.458 120.710  1.00  0.00           H  
ATOM   2264  C2   U3    71      53.514  20.645 120.669  1.00  0.00           C  
ATOM   2265  O2   U3    71      54.311  20.063 119.920  1.00  0.00           O  
ATOM   2266  C3'  U3    71      51.502  17.075 122.581  1.00  0.00           C  
ATOM   2267  H3'  U3    71      51.231  17.797 123.351  1.00  0.00           H  
ATOM   2268  C2'  U3    71      52.740  17.624 121.822  1.00  0.00           C  
ATOM   2269  H2'  U3    71      53.368  18.256 122.450  1.00  0.00           H  
ATOM   2270  O2'  U3    71      53.377  16.556 121.173  1.00  0.00           O  
ATOM   2271 HO2'  U3    71      53.829  16.069 121.866  1.00  0.00           H  
ATOM   2272  O3'  U3    71      51.737  15.787 123.094  1.00  0.00           O  
ATOM   2273 HO3'  U3    71      51.338  15.082 122.579  1.00  0.00           H  
TER    2274       U3    71 
ATOM   2274 HO5'  U5    72      41.189 106.631  48.104  1.00  0.00           H  
ATOM   2275  O5'  U5    72      42.050 106.307  47.829  1.00  0.00           O  
ATOM   2276  C5'  U5    72      42.777 105.868  48.885  1.00  0.00           C  
ATOM   2277  H5'  U5    72      42.085 105.351  49.549  1.00  0.00           H  
ATOM   2278 H5''  U5    72      43.133 106.724  49.459  1.00  0.00           H  
ATOM   2279  C4'  U5    72      44.091 105.191  48.483  1.00  0.00           C  
ATOM   2280  H4'  U5    72      44.564 105.847  47.752  1.00  0.00           H  
ATOM   2281  O4'  U5    72      45.039 105.120  49.496  1.00  0.00           O  
ATOM   2282  C1'  U5    72      44.944 103.786  50.134  1.00  0.00           C  
ATOM   2283  H1'  U5    72      45.928 103.346  49.975  1.00  0.00           H  
ATOM   2284  N1   U5    72      44.555 103.752  51.604  1.00  0.00           N  
ATOM   2285  C6   U5    72      43.822 104.832  52.140  1.00  0.00           C  
ATOM   2286  H6   U5    72      43.561 105.620  51.449  1.00  0.00           H  
ATOM   2287  C5   U5    72      43.780 104.961  53.495  1.00  0.00           C  
ATOM   2288  H5   U5    72      43.232 105.792  53.913  1.00  0.00           H  
ATOM   2289  C4   U5    72      44.372 104.004  54.364  1.00  0.00           C  
ATOM   2290  O4   U5    72      44.194 103.983  55.553  1.00  0.00           O  
ATOM   2291  N3   U5    72      45.110 103.042  53.816  1.00  0.00           N  
ATOM   2292  H3   U5    72      45.364 102.207  54.325  1.00  0.00           H  
ATOM   2293  C2   U5    72      45.114 102.833  52.430  1.00  0.00           C  
ATOM   2294  O2   U5    72      45.643 101.795  52.057  1.00  0.00           O  
ATOM   2295  C3'  U5    72      43.818 103.801  48.078  1.00  0.00           C  
ATOM   2296  H3'  U5    72      42.895 103.742  47.500  1.00  0.00           H  
ATOM   2297  C2'  U5    72      43.889 102.980  49.361  1.00  0.00           C  
ATOM   2298  H2'  U5    72      42.902 103.034  49.821  1.00  0.00           H  
ATOM   2299  O2'  U5    72      44.336 101.606  49.187  1.00  0.00           O  
ATOM   2300 HO2'  U5    72      44.710 101.571  48.303  1.00  0.00           H  
ATOM   2301  O3'  U5    72      44.820 103.337  47.211  1.00  0.00           O  
ATOM   2302  P     U    73      44.870 103.635  45.642  1.00  0.00           P  
ATOM   2303  OP1   U    73      45.920 104.662  45.545  1.00  0.00           O  
ATOM   2304  OP2   U    73      43.510 103.972  45.169  1.00  0.00           O  
ATOM   2305  O5'   U    73      45.225 102.294  44.938  1.00  0.00           O  
ATOM   2306  C5'   U    73      46.543 101.703  45.097  1.00  0.00           C  
ATOM   2307  H5'   U    73      46.766 101.668  46.163  1.00  0.00           H  
ATOM   2308 H5''   U    73      47.179 102.332  44.473  1.00  0.00           H  
ATOM   2309  C4'   U    73      46.581 100.243  44.590  1.00  0.00           C  
ATOM   2310  H4'   U    73      47.625  99.966  44.450  1.00  0.00           H  
ATOM   2311  O4'   U    73      45.992  99.197  45.420  1.00  0.00           O  
ATOM   2312  C1'   U    73      44.780  98.776  44.804  1.00  0.00           C  
ATOM   2313  H1'   U    73      44.936  97.748  44.479  1.00  0.00           H  
ATOM   2314  N1    U    73      43.661  98.748  45.916  1.00  0.00           N  
ATOM   2315  C6    U    73      43.200  99.934  46.492  1.00  0.00           C  
ATOM   2316  H6    U    73      43.376 100.896  46.033  1.00  0.00           H  
ATOM   2317  C5    U    73      42.438  99.870  47.661  1.00  0.00           C  
ATOM   2318  H5    U    73      42.087 100.723  48.222  1.00  0.00           H  
ATOM   2319  C4    U    73      42.086  98.608  48.218  1.00  0.00           C  
ATOM   2320  O4    U    73      41.339  98.478  49.241  1.00  0.00           O  
ATOM   2321  N3    U    73      42.473  97.464  47.561  1.00  0.00           N  
ATOM   2322  H3    U    73      42.504  96.560  48.010  1.00  0.00           H  
ATOM   2323  C2    U    73      43.271  97.479  46.416  1.00  0.00           C  
ATOM   2324  O2    U    73      43.552  96.352  45.971  1.00  0.00           O  
ATOM   2325  C3'   U    73      45.908 100.152  43.246  1.00  0.00           C  
ATOM   2326  H3'   U    73      45.747 101.093  42.720  1.00  0.00           H  
ATOM   2327  C2'   U    73      44.531  99.658  43.561  1.00  0.00           C  
ATOM   2328  H2'   U    73      43.942 100.525  43.861  1.00  0.00           H  
ATOM   2329  O2'   U    73      44.040  98.914  42.499  1.00  0.00           O  
ATOM   2330 HO2'   U    73      44.833  98.634  42.037  1.00  0.00           H  
ATOM   2331  O3'   U    73      46.489  99.167  42.344  1.00  0.00           O  
ATOM   2332  P     U    74      47.691  99.549  41.377  1.00  0.00           P  
ATOM   2333  OP1   U    74      47.587 100.993  41.051  1.00  0.00           O  
ATOM   2334  OP2   U    74      47.568  98.527  40.355  1.00  0.00           O  
ATOM   2335  O5'   U    74      49.017  99.196  42.225  1.00  0.00           O  
ATOM   2336  C5'   U    74      50.018 100.257  42.535  1.00  0.00           C  
ATOM   2337  H5'   U    74      49.503 101.080  43.030  1.00  0.00           H  
ATOM   2338 H5''   U    74      50.423 100.667  41.609  1.00  0.00           H  
ATOM   2339  C4'   U    74      51.134  99.736  43.430  1.00  0.00           C  
ATOM   2340  H4'   U    74      51.893 100.518  43.451  1.00  0.00           H  
ATOM   2341  O4'   U    74      50.882  99.284  44.797  1.00  0.00           O  
ATOM   2342  C1'   U    74      51.164  97.866  44.911  1.00  0.00           C  
ATOM   2343  H1'   U    74      52.121  97.756  45.422  1.00  0.00           H  
ATOM   2344  N1    U    74      50.075  97.202  45.633  1.00  0.00           N  
ATOM   2345  C6    U    74      48.817  97.401  45.197  1.00  0.00           C  
ATOM   2346  H6    U    74      48.579  98.158  44.465  1.00  0.00           H  
ATOM   2347  C5    U    74      47.902  96.463  45.516  1.00  0.00           C  
ATOM   2348  H5    U    74      46.900  96.578  45.130  1.00  0.00           H  
ATOM   2349  C4    U    74      48.165  95.326  46.386  1.00  0.00           C  
ATOM   2350  O4    U    74      47.336  94.484  46.718  1.00  0.00           O  
ATOM   2351  N3    U    74      49.443  95.288  46.809  1.00  0.00           N  
ATOM   2352  H3    U    74      49.654  94.553  47.468  1.00  0.00           H  
ATOM   2353  C2    U    74      50.431  96.176  46.451  1.00  0.00           C  
ATOM   2354  O2    U    74      51.578  95.914  46.818  1.00  0.00           O  
ATOM   2355  C3'   U    74      51.835  98.519  42.664  1.00  0.00           C  
ATOM   2356  H3'   U    74      51.596  98.480  41.601  1.00  0.00           H  
ATOM   2357  C2'   U    74      51.213  97.326  43.446  1.00  0.00           C  
ATOM   2358  H2'   U    74      50.245  97.067  43.018  1.00  0.00           H  
ATOM   2359  O2'   U    74      52.099  96.162  43.385  1.00  0.00           O  
ATOM   2360 HO2'   U    74      52.931  96.387  43.808  1.00  0.00           H  
ATOM   2361  O3'   U    74      53.231  98.682  42.878  1.00  0.00           O  
ATOM   2362  P     G    75      54.253  99.017  41.789  1.00  0.00           P  
ATOM   2363  OP1   G    75      55.350  99.751  42.401  1.00  0.00           O  
ATOM   2364  OP2   G    75      53.604  99.783  40.754  1.00  0.00           O  
ATOM   2365  O5'   G    75      54.686  97.597  41.234  1.00  0.00           O  
ATOM   2366  C5'   G    75      55.814  96.875  41.801  1.00  0.00           C  
ATOM   2367  H5'   G    75      55.775  96.738  42.881  1.00  0.00           H  
ATOM   2368 H5''   G    75      56.637  97.517  41.483  1.00  0.00           H  
ATOM   2369  C4'   G    75      56.027  95.431  41.262  1.00  0.00           C  
ATOM   2370  H4'   G    75      56.986  95.014  41.569  1.00  0.00           H  
ATOM   2371  O4'   G    75      55.071  94.524  41.878  1.00  0.00           O  
ATOM   2372  C1'   G    75      54.625  93.632  40.872  1.00  0.00           C  
ATOM   2373  H1'   G    75      54.607  92.643  41.329  1.00  0.00           H  
ATOM   2374  N9    G    75      53.253  93.908  40.512  1.00  0.00           N  
ATOM   2375  C8    G    75      52.652  95.082  40.230  1.00  0.00           C  
ATOM   2376  H8    G    75      53.041  96.027  40.581  1.00  0.00           H  
ATOM   2377  N7    G    75      51.436  94.979  39.753  1.00  0.00           N  
ATOM   2378  C5    G    75      51.289  93.616  39.515  1.00  0.00           C  
ATOM   2379  C6    G    75      50.252  92.841  38.960  1.00  0.00           C  
ATOM   2380  O6    G    75      49.144  93.226  38.550  1.00  0.00           O  
ATOM   2381  N1    G    75      50.526  91.525  38.994  1.00  0.00           N  
ATOM   2382  H1    G    75      49.764  90.945  38.673  1.00  0.00           H  
ATOM   2383  C2    G    75      51.641  90.936  39.413  1.00  0.00           C  
ATOM   2384  N2    G    75      51.642  89.688  39.352  1.00  0.00           N  
ATOM   2385  H21   G    75      52.227  89.138  39.965  1.00  0.00           H  
ATOM   2386  H22   G    75      50.853  89.171  38.991  1.00  0.00           H  
ATOM   2387  N3    G    75      52.671  91.620  39.946  1.00  0.00           N  
ATOM   2388  C4    G    75      52.426  92.938  40.024  1.00  0.00           C  
ATOM   2389  C3'   G    75      55.948  95.181  39.750  1.00  0.00           C  
ATOM   2390  H3'   G    75      55.114  95.764  39.358  1.00  0.00           H  
ATOM   2391  C2'   G    75      55.556  93.797  39.684  1.00  0.00           C  
ATOM   2392  H2'   G    75      54.945  93.489  38.835  1.00  0.00           H  
ATOM   2393  O2'   G    75      56.532  92.800  39.916  1.00  0.00           O  
ATOM   2394 HO2'   G    75      57.430  93.123  40.024  1.00  0.00           H  
ATOM   2395  O3'   G    75      57.208  95.419  38.998  1.00  0.00           O  
ATOM   2396  P     C    76      57.273  95.715  37.436  1.00  0.00           P  
ATOM   2397  OP1   C    76      58.742  95.846  37.110  1.00  0.00           O  
ATOM   2398  OP2   C    76      56.388  96.831  37.160  1.00  0.00           O  
ATOM   2399  O5'   C    76      56.675  94.428  36.649  1.00  0.00           O  
ATOM   2400  C5'   C    76      57.401  93.159  36.570  1.00  0.00           C  
ATOM   2401  H5'   C    76      57.800  92.927  37.558  1.00  0.00           H  
ATOM   2402 H5''   C    76      58.233  93.267  35.874  1.00  0.00           H  
ATOM   2403  C4'   C    76      56.375  92.154  36.122  1.00  0.00           C  
ATOM   2404  H4'   C    76      56.607  91.116  36.358  1.00  0.00           H  
ATOM   2405  O4'   C    76      55.251  92.334  36.930  1.00  0.00           O  
ATOM   2406  C1'   C    76      54.089  91.780  36.328  1.00  0.00           C  
ATOM   2407  H1'   C    76      53.732  90.889  36.845  1.00  0.00           H  
ATOM   2408  N1    C    76      52.979  92.747  36.248  1.00  0.00           N  
ATOM   2409  C6    C    76      53.143  94.041  36.394  1.00  0.00           C  
ATOM   2410  H6    C    76      54.076  94.542  36.605  1.00  0.00           H  
ATOM   2411  C5    C    76      52.056  94.823  36.269  1.00  0.00           C  
ATOM   2412  H5    C    76      52.142  95.893  36.387  1.00  0.00           H  
ATOM   2413  C4    C    76      50.732  94.275  35.887  1.00  0.00           C  
ATOM   2414  N4    C    76      49.755  95.012  35.551  1.00  0.00           N  
ATOM   2415  H41   C    76      49.907  95.984  35.324  1.00  0.00           H  
ATOM   2416  H42   C    76      48.846  94.591  35.427  1.00  0.00           H  
ATOM   2417  N3    C    76      50.522  92.984  35.793  1.00  0.00           N  
ATOM   2418  C2    C    76      51.667  92.192  35.932  1.00  0.00           C  
ATOM   2419  O2    C    76      51.463  91.002  35.915  1.00  0.00           O  
ATOM   2420  C3'   C    76      55.859  92.249  34.706  1.00  0.00           C  
ATOM   2421  H3'   C    76      55.634  93.314  34.643  1.00  0.00           H  
ATOM   2422  C2'   C    76      54.610  91.392  34.892  1.00  0.00           C  
ATOM   2423  H2'   C    76      53.837  91.789  34.234  1.00  0.00           H  
ATOM   2424  O2'   C    76      54.943  90.068  34.708  1.00  0.00           O  
ATOM   2425 HO2'   C    76      55.834  90.108  34.355  1.00  0.00           H  
ATOM   2426  O3'   C    76      56.780  91.759  33.748  1.00  0.00           O  
ATOM   2427  P     G    77      56.771  92.209  32.217  1.00  0.00           P  
ATOM   2428  OP1   G    77      58.033  91.748  31.587  1.00  0.00           O  
ATOM   2429  OP2   G    77      56.268  93.580  32.150  1.00  0.00           O  
ATOM   2430  O5'   G    77      55.520  91.170  31.932  1.00  0.00           O  
ATOM   2431  C5'   G    77      55.734  89.901  31.300  1.00  0.00           C  
ATOM   2432  H5'   G    77      56.287  89.284  32.008  1.00  0.00           H  
ATOM   2433 H5''   G    77      56.268  89.878  30.350  1.00  0.00           H  
ATOM   2434  C4'   G    77      54.382  89.196  31.033  1.00  0.00           C  
ATOM   2435  H4'   G    77      54.753  88.227  30.698  1.00  0.00           H  
ATOM   2436  O4'   G    77      53.456  89.046  32.129  1.00  0.00           O  
ATOM   2437  C1'   G    77      52.147  89.171  31.649  1.00  0.00           C  
ATOM   2438  H1'   G    77      51.478  88.412  32.056  1.00  0.00           H  
ATOM   2439  N9    G    77      51.647  90.552  31.912  1.00  0.00           N  
ATOM   2440  C8    G    77      52.322  91.730  32.249  1.00  0.00           C  
ATOM   2441  H8    G    77      53.376  91.961  32.208  1.00  0.00           H  
ATOM   2442  N7    G    77      51.489  92.619  32.714  1.00  0.00           N  
ATOM   2443  C5    G    77      50.194  92.117  32.503  1.00  0.00           C  
ATOM   2444  C6    G    77      48.836  92.693  32.730  1.00  0.00           C  
ATOM   2445  O6    G    77      48.541  93.805  33.255  1.00  0.00           O  
ATOM   2446  N1    G    77      47.889  91.760  32.446  1.00  0.00           N  
ATOM   2447  H1    G    77      46.932  92.081  32.451  1.00  0.00           H  
ATOM   2448  C2    G    77      48.125  90.509  32.010  1.00  0.00           C  
ATOM   2449  N2    G    77      47.080  89.807  31.761  1.00  0.00           N  
ATOM   2450  H21   G    77      47.343  88.894  31.419  1.00  0.00           H  
ATOM   2451  H22   G    77      46.244  90.297  31.475  1.00  0.00           H  
ATOM   2452  N3    G    77      49.278  89.962  31.685  1.00  0.00           N  
ATOM   2453  C4    G    77      50.288  90.851  31.905  1.00  0.00           C  
ATOM   2454  C3'   G    77      53.556  89.694  29.828  1.00  0.00           C  
ATOM   2455  H3'   G    77      53.553  90.784  29.839  1.00  0.00           H  
ATOM   2456  C2'   G    77      52.262  89.001  30.105  1.00  0.00           C  
ATOM   2457  H2'   G    77      51.461  89.450  29.519  1.00  0.00           H  
ATOM   2458  O2'   G    77      52.223  87.579  29.796  1.00  0.00           O  
ATOM   2459 HO2'   G    77      52.860  87.374  29.108  1.00  0.00           H  
ATOM   2460  O3'   G    77      54.080  89.282  28.574  1.00  0.00           O  
ATOM   2461  P     G    78      53.913  90.209  27.286  1.00  0.00           P  
ATOM   2462  OP1   G    78      54.490  89.508  26.142  1.00  0.00           O  
ATOM   2463  OP2   G    78      54.311  91.611  27.583  1.00  0.00           O  
ATOM   2464  O5'   G    78      52.334  90.208  27.127  1.00  0.00           O  
ATOM   2465  C5'   G    78      51.636  89.071  26.741  1.00  0.00           C  
ATOM   2466  H5'   G    78      51.641  88.277  27.488  1.00  0.00           H  
ATOM   2467 H5''   G    78      52.194  88.758  25.858  1.00  0.00           H  
ATOM   2468  C4'   G    78      50.105  89.385  26.421  1.00  0.00           C  
ATOM   2469  H4'   G    78      49.603  88.514  26.001  1.00  0.00           H  
ATOM   2470  O4'   G    78      49.464  89.733  27.594  1.00  0.00           O  
ATOM   2471  C1'   G    78      48.525  90.845  27.386  1.00  0.00           C  
ATOM   2472  H1'   G    78      47.602  90.479  27.835  1.00  0.00           H  
ATOM   2473  N9    G    78      48.839  92.093  28.147  1.00  0.00           N  
ATOM   2474  C8    G    78      50.011  92.625  28.628  1.00  0.00           C  
ATOM   2475  H8    G    78      50.966  92.182  28.388  1.00  0.00           H  
ATOM   2476  N7    G    78      49.957  93.804  29.227  1.00  0.00           N  
ATOM   2477  C5    G    78      48.551  94.023  29.267  1.00  0.00           C  
ATOM   2478  C6    G    78      47.841  95.234  29.741  1.00  0.00           C  
ATOM   2479  O6    G    78      48.217  96.172  30.446  1.00  0.00           O  
ATOM   2480  N1    G    78      46.451  95.114  29.562  1.00  0.00           N  
ATOM   2481  H1    G    78      45.945  95.979  29.685  1.00  0.00           H  
ATOM   2482  C2    G    78      45.863  94.103  28.817  1.00  0.00           C  
ATOM   2483  N2    G    78      44.609  94.246  28.514  1.00  0.00           N  
ATOM   2484  H21   G    78      44.100  95.086  28.748  1.00  0.00           H  
ATOM   2485  H22   G    78      44.167  93.486  28.017  1.00  0.00           H  
ATOM   2486  N3    G    78      46.532  93.010  28.369  1.00  0.00           N  
ATOM   2487  C4    G    78      47.893  93.023  28.589  1.00  0.00           C  
ATOM   2488  C3'   G    78      49.911  90.661  25.551  1.00  0.00           C  
ATOM   2489  H3'   G    78      50.633  91.373  25.951  1.00  0.00           H  
ATOM   2490  C2'   G    78      48.455  91.104  25.914  1.00  0.00           C  
ATOM   2491  H2'   G    78      48.271  92.147  25.657  1.00  0.00           H  
ATOM   2492  O2'   G    78      47.402  90.345  25.385  1.00  0.00           O  
ATOM   2493 HO2'   G    78      47.455  90.193  24.439  1.00  0.00           H  
ATOM   2494  O3'   G    78      50.087  90.475  24.197  1.00  0.00           O  
ATOM   2495  P     U    79      50.804  91.591  23.312  1.00  0.00           P  
ATOM   2496  OP1   U    79      50.972  91.132  21.928  1.00  0.00           O  
ATOM   2497  OP2   U    79      52.075  92.007  23.965  1.00  0.00           O  
ATOM   2498  O5'   U    79      49.823  92.832  23.333  1.00  0.00           O  
ATOM   2499  C5'   U    79      48.590  92.826  22.663  1.00  0.00           C  
ATOM   2500  H5'   U    79      48.087  91.895  22.924  1.00  0.00           H  
ATOM   2501 H5''   U    79      48.727  92.815  21.581  1.00  0.00           H  
ATOM   2502  C4'   U    79      47.691  94.030  23.078  1.00  0.00           C  
ATOM   2503  H4'   U    79      46.709  93.865  22.635  1.00  0.00           H  
ATOM   2504  O4'   U    79      47.643  94.089  24.474  1.00  0.00           O  
ATOM   2505  C1'   U    79      47.138  95.343  24.872  1.00  0.00           C  
ATOM   2506  H1'   U    79      46.129  95.389  25.282  1.00  0.00           H  
ATOM   2507  N1    U    79      48.028  95.873  25.888  1.00  0.00           N  
ATOM   2508  C6    U    79      49.390  95.637  25.896  1.00  0.00           C  
ATOM   2509  H6    U    79      49.814  94.924  25.204  1.00  0.00           H  
ATOM   2510  C5    U    79      50.265  96.235  26.713  1.00  0.00           C  
ATOM   2511  H5    U    79      51.308  96.004  26.557  1.00  0.00           H  
ATOM   2512  C4    U    79      49.775  97.189  27.744  1.00  0.00           C  
ATOM   2513  O4    U    79      50.432  97.745  28.609  1.00  0.00           O  
ATOM   2514  N3    U    79      48.451  97.448  27.609  1.00  0.00           N  
ATOM   2515  H3    U    79      48.137  98.164  28.248  1.00  0.00           H  
ATOM   2516  C2    U    79      47.544  96.989  26.706  1.00  0.00           C  
ATOM   2517  O2    U    79      46.368  97.433  26.696  1.00  0.00           O  
ATOM   2518  C3'   U    79      48.091  95.418  22.677  1.00  0.00           C  
ATOM   2519  H3'   U    79      49.139  95.581  22.926  1.00  0.00           H  
ATOM   2520  C2'   U    79      47.125  96.186  23.612  1.00  0.00           C  
ATOM   2521  H2'   U    79      47.501  97.204  23.717  1.00  0.00           H  
ATOM   2522  O2'   U    79      45.833  96.086  23.053  1.00  0.00           O  
ATOM   2523 HO2'   U    79      45.868  96.058  22.094  1.00  0.00           H  
ATOM   2524  O3'   U    79      47.681  95.589  21.315  1.00  0.00           O  
ATOM   2525  P     G    80      48.377  96.766  20.396  1.00  0.00           P  
ATOM   2526  OP1   G    80      48.115  96.417  18.943  1.00  0.00           O  
ATOM   2527  OP2   G    80      49.767  96.979  20.874  1.00  0.00           O  
ATOM   2528  O5'   G    80      47.574  98.076  20.789  1.00  0.00           O  
ATOM   2529  C5'   G    80      46.432  98.544  20.100  1.00  0.00           C  
ATOM   2530  H5'   G    80      45.743  97.716  19.935  1.00  0.00           H  
ATOM   2531 H5''   G    80      46.639  98.846  19.073  1.00  0.00           H  
ATOM   2532  C4'   G    80      45.828  99.736  20.782  1.00  0.00           C  
ATOM   2533  H4'   G    80      45.025 100.096  20.138  1.00  0.00           H  
ATOM   2534  O4'   G    80      45.540  99.489  22.205  1.00  0.00           O  
ATOM   2535  C1'   G    80      45.772 100.718  22.916  1.00  0.00           C  
ATOM   2536  H1'   G    80      44.940 101.065  23.530  1.00  0.00           H  
ATOM   2537  N9    G    80      46.913 100.510  23.854  1.00  0.00           N  
ATOM   2538  C8    G    80      47.958  99.605  23.846  1.00  0.00           C  
ATOM   2539  H8    G    80      48.091  98.919  23.022  1.00  0.00           H  
ATOM   2540  N7    G    80      48.784  99.710  24.838  1.00  0.00           N  
ATOM   2541  C5    G    80      48.263 100.714  25.604  1.00  0.00           C  
ATOM   2542  C6    G    80      48.659 101.319  26.882  1.00  0.00           C  
ATOM   2543  O6    G    80      49.598 100.884  27.547  1.00  0.00           O  
ATOM   2544  N1    G    80      47.874 102.440  27.220  1.00  0.00           N  
ATOM   2545  H1    G    80      48.111 102.875  28.101  1.00  0.00           H  
ATOM   2546  C2    G    80      46.832 102.899  26.477  1.00  0.00           C  
ATOM   2547  N2    G    80      46.237 103.947  26.879  1.00  0.00           N  
ATOM   2548  H21   G    80      45.422 104.359  26.447  1.00  0.00           H  
ATOM   2549  H22   G    80      46.624 104.345  27.723  1.00  0.00           H  
ATOM   2550  N3    G    80      46.440 102.367  25.307  1.00  0.00           N  
ATOM   2551  C4    G    80      47.171 101.245  24.954  1.00  0.00           C  
ATOM   2552  C3'   G    80      46.804 100.949  20.753  1.00  0.00           C  
ATOM   2553  H3'   G    80      47.770 100.645  21.156  1.00  0.00           H  
ATOM   2554  C2'   G    80      46.188 101.848  21.866  1.00  0.00           C  
ATOM   2555  H2'   G    80      46.968 102.509  22.243  1.00  0.00           H  
ATOM   2556  O2'   G    80      45.114 102.637  21.365  1.00  0.00           O  
ATOM   2557 HO2'   G    80      44.854 103.183  22.110  1.00  0.00           H  
ATOM   2558  O3'   G    80      46.930 101.616  19.556  1.00  0.00           O  
ATOM   2559  P     U    81      48.147 102.558  19.184  1.00  0.00           P  
ATOM   2560  OP1   U    81      47.969 102.786  17.690  1.00  0.00           O  
ATOM   2561  OP2   U    81      49.333 101.820  19.627  1.00  0.00           O  
ATOM   2562  O5'   U    81      48.148 104.014  19.907  1.00  0.00           O  
ATOM   2563  C5'   U    81      47.178 105.008  19.643  1.00  0.00           C  
ATOM   2564  H5'   U    81      46.198 104.581  19.431  1.00  0.00           H  
ATOM   2565 H5''   U    81      47.566 105.427  18.715  1.00  0.00           H  
ATOM   2566  C4'   U    81      47.154 106.084  20.801  1.00  0.00           C  
ATOM   2567  H4'   U    81      46.355 106.821  20.716  1.00  0.00           H  
ATOM   2568  O4'   U    81      46.867 105.206  21.924  1.00  0.00           O  
ATOM   2569  C1'   U    81      47.623 105.534  23.037  1.00  0.00           C  
ATOM   2570  H1'   U    81      46.934 105.756  23.852  1.00  0.00           H  
ATOM   2571  N1    U    81      48.705 104.676  23.624  1.00  0.00           N  
ATOM   2572  C6    U    81      49.171 103.556  22.953  1.00  0.00           C  
ATOM   2573  H6    U    81      48.781 103.272  21.987  1.00  0.00           H  
ATOM   2574  C5    U    81      50.071 102.806  23.516  1.00  0.00           C  
ATOM   2575  H5    U    81      50.395 101.885  23.056  1.00  0.00           H  
ATOM   2576  C4    U    81      50.708 103.141  24.726  1.00  0.00           C  
ATOM   2577  O4    U    81      51.595 102.536  25.217  1.00  0.00           O  
ATOM   2578  N3    U    81      50.171 104.234  25.394  1.00  0.00           N  
ATOM   2579  H3    U    81      50.331 104.427  26.373  1.00  0.00           H  
ATOM   2580  C2    U    81      49.146 104.986  24.924  1.00  0.00           C  
ATOM   2581  O2    U    81      48.708 105.897  25.626  1.00  0.00           O  
ATOM   2582  C3'   U    81      48.451 106.866  21.217  1.00  0.00           C  
ATOM   2583  H3'   U    81      49.251 106.186  20.926  1.00  0.00           H  
ATOM   2584  C2'   U    81      48.284 106.912  22.646  1.00  0.00           C  
ATOM   2585  H2'   U    81      49.234 107.006  23.172  1.00  0.00           H  
ATOM   2586  O2'   U    81      47.379 107.982  22.997  1.00  0.00           O  
ATOM   2587 HO2'   U    81      47.919 108.756  22.820  1.00  0.00           H  
ATOM   2588  O3'   U    81      48.621 108.121  20.667  1.00  0.00           O  
ATOM   2589  P     A    82      49.955 108.933  20.640  1.00  0.00           P  
ATOM   2590  OP1   A    82      49.761 110.153  19.813  1.00  0.00           O  
ATOM   2591  OP2   A    82      50.954 107.974  20.216  1.00  0.00           O  
ATOM   2592  O5'   A    82      50.291 109.465  22.162  1.00  0.00           O  
ATOM   2593  C5'   A    82      49.804 110.676  22.648  1.00  0.00           C  
ATOM   2594  H5'   A    82      48.722 110.658  22.517  1.00  0.00           H  
ATOM   2595 H5''   A    82      50.183 111.501  22.044  1.00  0.00           H  
ATOM   2596  C4'   A    82      50.198 110.892  24.107  1.00  0.00           C  
ATOM   2597  H4'   A    82      49.559 111.608  24.622  1.00  0.00           H  
ATOM   2598  O4'   A    82      49.906 109.750  24.853  1.00  0.00           O  
ATOM   2599  C1'   A    82      50.984 109.396  25.735  1.00  0.00           C  
ATOM   2600  H1'   A    82      50.575 109.141  26.712  1.00  0.00           H  
ATOM   2601  N9    A    82      51.873 108.294  25.261  1.00  0.00           N  
ATOM   2602  C8    A    82      51.988 107.624  24.111  1.00  0.00           C  
ATOM   2603  H8    A    82      51.256 107.860  23.352  1.00  0.00           H  
ATOM   2604  N7    A    82      52.900 106.716  24.025  1.00  0.00           N  
ATOM   2605  C5    A    82      53.441 106.764  25.314  1.00  0.00           C  
ATOM   2606  C6    A    82      54.410 106.083  25.984  1.00  0.00           C  
ATOM   2607  N6    A    82      55.209 105.083  25.591  1.00  0.00           N  
ATOM   2608  H61   A    82      54.968 104.570  24.755  1.00  0.00           H  
ATOM   2609  H62   A    82      55.963 104.787  26.193  1.00  0.00           H  
ATOM   2610  N1    A    82      54.640 106.295  27.290  1.00  0.00           N  
ATOM   2611  C2    A    82      54.039 107.272  27.901  1.00  0.00           C  
ATOM   2612  H2    A    82      54.324 107.446  28.929  1.00  0.00           H  
ATOM   2613  N3    A    82      53.088 108.082  27.442  1.00  0.00           N  
ATOM   2614  C4    A    82      52.844 107.738  26.101  1.00  0.00           C  
ATOM   2615  C3'   A    82      51.623 111.274  24.385  1.00  0.00           C  
ATOM   2616  H3'   A    82      52.263 110.672  23.740  1.00  0.00           H  
ATOM   2617  C2'   A    82      51.850 110.681  25.790  1.00  0.00           C  
ATOM   2618  H2'   A    82      52.873 110.493  26.115  1.00  0.00           H  
ATOM   2619  O2'   A    82      51.262 111.598  26.770  1.00  0.00           O  
ATOM   2620 HO2'   A    82      51.132 112.492  26.445  1.00  0.00           H  
ATOM   2621  O3'   A    82      51.718 112.706  24.288  1.00  0.00           O  
ATOM   2622  P     A    83      53.094 113.350  23.691  1.00  0.00           P  
ATOM   2623  OP1   A    83      53.039 114.856  23.618  1.00  0.00           O  
ATOM   2624  OP2   A    83      53.459 112.518  22.523  1.00  0.00           O  
ATOM   2625  O5'   A    83      54.098 113.051  24.889  1.00  0.00           O  
ATOM   2626  C5'   A    83      54.151 113.844  26.137  1.00  0.00           C  
ATOM   2627  H5'   A    83      53.106 113.844  26.446  1.00  0.00           H  
ATOM   2628 H5''   A    83      54.659 114.777  25.892  1.00  0.00           H  
ATOM   2629  C4'   A    83      55.005 113.066  27.130  1.00  0.00           C  
ATOM   2630  H4'   A    83      54.780 113.542  28.085  1.00  0.00           H  
ATOM   2631  O4'   A    83      54.638 111.672  27.286  1.00  0.00           O  
ATOM   2632  C1'   A    83      55.821 110.982  27.678  1.00  0.00           C  
ATOM   2633  H1'   A    83      55.869 110.610  28.702  1.00  0.00           H  
ATOM   2634  N9    A    83      56.120 109.951  26.675  1.00  0.00           N  
ATOM   2635  C8    A    83      55.870 109.845  25.370  1.00  0.00           C  
ATOM   2636  H8    A    83      55.256 110.557  24.839  1.00  0.00           H  
ATOM   2637  N7    A    83      56.301 108.763  24.778  1.00  0.00           N  
ATOM   2638  C5    A    83      56.948 108.113  25.805  1.00  0.00           C  
ATOM   2639  C6    A    83      57.682 106.884  25.994  1.00  0.00           C  
ATOM   2640  N6    A    83      57.910 105.919  25.062  1.00  0.00           N  
ATOM   2641  H61   A    83      58.069 104.975  25.385  1.00  0.00           H  
ATOM   2642  H62   A    83      57.498 106.137  24.166  1.00  0.00           H  
ATOM   2643  N1    A    83      58.340 106.562  27.109  1.00  0.00           N  
ATOM   2644  C2    A    83      58.250 107.465  28.074  1.00  0.00           C  
ATOM   2645  H2    A    83      58.777 107.217  28.983  1.00  0.00           H  
ATOM   2646  N3    A    83      57.519 108.555  28.150  1.00  0.00           N  
ATOM   2647  C4    A    83      56.863 108.840  26.961  1.00  0.00           C  
ATOM   2648  C3'   A    83      56.474 113.048  26.764  1.00  0.00           C  
ATOM   2649  H3'   A    83      56.494 112.758  25.713  1.00  0.00           H  
ATOM   2650  C2'   A    83      56.956 111.933  27.734  1.00  0.00           C  
ATOM   2651  H2'   A    83      57.893 111.462  27.437  1.00  0.00           H  
ATOM   2652  O2'   A    83      57.139 112.337  29.105  1.00  0.00           O  
ATOM   2653 HO2'   A    83      57.911 111.894  29.465  1.00  0.00           H  
ATOM   2654  O3'   A    83      57.200 114.279  26.994  1.00  0.00           O  
ATOM   2655  P     G    84      58.619 114.683  26.412  1.00  0.00           P  
ATOM   2656  OP1   G    84      58.835 116.102  26.744  1.00  0.00           O  
ATOM   2657  OP2   G    84      58.760 114.283  25.017  1.00  0.00           O  
ATOM   2658  O5'   G    84      59.619 113.799  27.244  1.00  0.00           O  
ATOM   2659  C5'   G    84      59.736 114.085  28.688  1.00  0.00           C  
ATOM   2660  H5'   G    84      58.787 114.256  29.195  1.00  0.00           H  
ATOM   2661 H5''   G    84      60.381 114.963  28.709  1.00  0.00           H  
ATOM   2662  C4'   G    84      60.445 112.895  29.332  1.00  0.00           C  
ATOM   2663  H4'   G    84      60.450 113.052  30.411  1.00  0.00           H  
ATOM   2664  O4'   G    84      59.885 111.589  29.131  1.00  0.00           O  
ATOM   2665  C1'   G    84      60.776 110.552  28.815  1.00  0.00           C  
ATOM   2666  H1'   G    84      60.690 109.757  29.555  1.00  0.00           H  
ATOM   2667  N9    G    84      60.644 109.955  27.461  1.00  0.00           N  
ATOM   2668  C8    G    84      60.223 110.491  26.246  1.00  0.00           C  
ATOM   2669  H8    G    84      60.009 111.540  26.103  1.00  0.00           H  
ATOM   2670  N7    G    84      60.333 109.584  25.302  1.00  0.00           N  
ATOM   2671  C5    G    84      60.850 108.450  25.867  1.00  0.00           C  
ATOM   2672  C6    G    84      61.066 107.131  25.407  1.00  0.00           C  
ATOM   2673  O6    G    84      60.898 106.705  24.295  1.00  0.00           O  
ATOM   2674  N1    G    84      61.698 106.346  26.323  1.00  0.00           N  
ATOM   2675  H1    G    84      62.021 105.433  26.036  1.00  0.00           H  
ATOM   2676  C2    G    84      62.077 106.779  27.611  1.00  0.00           C  
ATOM   2677  N2    G    84      62.784 105.842  28.195  1.00  0.00           N  
ATOM   2678  H21   G    84      63.005 104.946  27.784  1.00  0.00           H  
ATOM   2679  H22   G    84      62.963 106.019  29.173  1.00  0.00           H  
ATOM   2680  N3    G    84      61.757 107.906  28.190  1.00  0.00           N  
ATOM   2681  C4    G    84      61.137 108.728  27.219  1.00  0.00           C  
ATOM   2682  C3'   G    84      61.920 112.782  28.815  1.00  0.00           C  
ATOM   2683  H3'   G    84      61.916 112.876  27.729  1.00  0.00           H  
ATOM   2684  C2'   G    84      62.164 111.188  29.047  1.00  0.00           C  
ATOM   2685  H2'   G    84      62.831 110.831  28.262  1.00  0.00           H  
ATOM   2686  O2'   G    84      62.541 110.853  30.376  1.00  0.00           O  
ATOM   2687 HO2'   G    84      63.498 110.922  30.348  1.00  0.00           H  
ATOM   2688  O3'   G    84      62.834 113.581  29.466  1.00  0.00           O  
ATOM   2689  P     U    85      63.767 114.666  28.720  1.00  0.00           P  
ATOM   2690  OP1   U    85      64.715 115.066  29.750  1.00  0.00           O  
ATOM   2691  OP2   U    85      62.920 115.693  28.145  1.00  0.00           O  
ATOM   2692  O5'   U    85      64.448 113.773  27.525  1.00  0.00           O  
ATOM   2693  C5'   U    85      65.535 112.938  27.821  1.00  0.00           C  
ATOM   2694  H5'   U    85      65.175 112.188  28.525  1.00  0.00           H  
ATOM   2695 H5''   U    85      66.320 113.541  28.277  1.00  0.00           H  
ATOM   2696  C4'   U    85      66.014 112.038  26.629  1.00  0.00           C  
ATOM   2697  H4'   U    85      66.871 111.406  26.860  1.00  0.00           H  
ATOM   2698  O4'   U    85      64.899 111.326  26.220  1.00  0.00           O  
ATOM   2699  C1'   U    85      64.856 111.211  24.814  1.00  0.00           C  
ATOM   2700  H1'   U    85      65.141 110.190  24.560  1.00  0.00           H  
ATOM   2701  N1    U    85      63.498 111.437  24.359  1.00  0.00           N  
ATOM   2702  C6    U    85      62.879 112.649  24.674  1.00  0.00           C  
ATOM   2703  H6    U    85      63.396 113.312  25.352  1.00  0.00           H  
ATOM   2704  C5    U    85      61.652 112.987  24.099  1.00  0.00           C  
ATOM   2705  H5    U    85      61.188 113.934  24.332  1.00  0.00           H  
ATOM   2706  C4    U    85      61.044 112.091  23.123  1.00  0.00           C  
ATOM   2707  O4    U    85      60.072 112.412  22.466  1.00  0.00           O  
ATOM   2708  N3    U    85      61.775 110.912  22.884  1.00  0.00           N  
ATOM   2709  H3    U    85      61.490 110.392  22.066  1.00  0.00           H  
ATOM   2710  C2    U    85      62.979 110.629  23.361  1.00  0.00           C  
ATOM   2711  O2    U    85      63.603 109.710  22.874  1.00  0.00           O  
ATOM   2712  C3'   U    85      66.502 112.878  25.430  1.00  0.00           C  
ATOM   2713  H3'   U    85      66.006 113.847  25.486  1.00  0.00           H  
ATOM   2714  C2'   U    85      65.944 112.121  24.205  1.00  0.00           C  
ATOM   2715  H2'   U    85      65.504 112.831  23.504  1.00  0.00           H  
ATOM   2716  O2'   U    85      66.908 111.264  23.586  1.00  0.00           O  
ATOM   2717 HO2'   U    85      67.345 111.814  22.931  1.00  0.00           H  
ATOM   2718  O3'   U    85      67.887 113.132  25.403  1.00  0.00           O  
ATOM   2719  P     G    86      68.586 114.206  24.463  1.00  0.00           P  
ATOM   2720  OP1   G    86      69.894 114.481  25.078  1.00  0.00           O  
ATOM   2721  OP2   G    86      67.684 115.337  24.253  1.00  0.00           O  
ATOM   2722  O5'   G    86      68.689 113.558  23.020  1.00  0.00           O  
ATOM   2723  C5'   G    86      69.711 112.721  22.646  1.00  0.00           C  
ATOM   2724  H5'   G    86      69.874 111.889  23.332  1.00  0.00           H  
ATOM   2725 H5''   G    86      70.673 113.231  22.706  1.00  0.00           H  
ATOM   2726  C4'   G    86      69.524 112.130  21.250  1.00  0.00           C  
ATOM   2727  H4'   G    86      70.490 111.699  20.988  1.00  0.00           H  
ATOM   2728  O4'   G    86      68.614 111.089  21.098  1.00  0.00           O  
ATOM   2729  C1'   G    86      68.339 110.954  19.721  1.00  0.00           C  
ATOM   2730  H1'   G    86      68.821 110.078  19.287  1.00  0.00           H  
ATOM   2731  N9    G    86      66.927 110.715  19.318  1.00  0.00           N  
ATOM   2732  C8    G    86      66.359 109.780  18.501  1.00  0.00           C  
ATOM   2733  H8    G    86      66.945 109.079  17.925  1.00  0.00           H  
ATOM   2734  N7    G    86      65.027 109.833  18.475  1.00  0.00           N  
ATOM   2735  C5    G    86      64.702 111.008  19.229  1.00  0.00           C  
ATOM   2736  C6    G    86      63.475 111.764  19.390  1.00  0.00           C  
ATOM   2737  O6    G    86      62.326 111.444  19.018  1.00  0.00           O  
ATOM   2738  N1    G    86      63.625 112.866  20.182  1.00  0.00           N  
ATOM   2739  H1    G    86      62.881 113.548  20.217  1.00  0.00           H  
ATOM   2740  C2    G    86      64.759 113.105  20.849  1.00  0.00           C  
ATOM   2741  N2    G    86      64.698 114.185  21.594  1.00  0.00           N  
ATOM   2742  H21   G    86      63.865 114.747  21.700  1.00  0.00           H  
ATOM   2743  H22   G    86      65.589 114.518  21.933  1.00  0.00           H  
ATOM   2744  N3    G    86      65.950 112.525  20.661  1.00  0.00           N  
ATOM   2745  C4    G    86      65.872 111.468  19.814  1.00  0.00           C  
ATOM   2746  C3'   G    86      69.088 113.215  20.190  1.00  0.00           C  
ATOM   2747  H3'   G    86      68.182 113.772  20.431  1.00  0.00           H  
ATOM   2748  C2'   G    86      68.886 112.246  19.040  1.00  0.00           C  
ATOM   2749  H2'   G    86      68.069 112.625  18.427  1.00  0.00           H  
ATOM   2750  O2'   G    86      70.055 111.973  18.265  1.00  0.00           O  
ATOM   2751 HO2'   G    86      70.742 112.621  18.437  1.00  0.00           H  
ATOM   2752  O3'   G    86      70.094 114.149  19.872  1.00  0.00           O  
ATOM   2753  P     C    87      69.771 115.420  18.965  1.00  0.00           P  
ATOM   2754  OP1   C    87      71.047 115.674  18.282  1.00  0.00           O  
ATOM   2755  OP2   C    87      69.205 116.461  19.871  1.00  0.00           O  
ATOM   2756  O5'   C    87      68.732 114.901  17.903  1.00  0.00           O  
ATOM   2757  C5'   C    87      68.168 115.739  16.839  1.00  0.00           C  
ATOM   2758  H5'   C    87      69.075 115.934  16.267  1.00  0.00           H  
ATOM   2759 H5''   C    87      67.855 116.702  17.241  1.00  0.00           H  
ATOM   2760  C4'   C    87      66.968 115.173  15.949  1.00  0.00           C  
ATOM   2761  H4'   C    87      66.630 115.903  15.213  1.00  0.00           H  
ATOM   2762  O4'   C    87      67.396 113.978  15.337  1.00  0.00           O  
ATOM   2763  C1'   C    87      66.267 113.138  15.263  1.00  0.00           C  
ATOM   2764  H1'   C    87      65.554 113.416  14.487  1.00  0.00           H  
ATOM   2765  N1    C    87      66.604 111.740  15.103  1.00  0.00           N  
ATOM   2766  C6    C    87      67.866 111.261  15.360  1.00  0.00           C  
ATOM   2767  H6    C    87      68.544 111.916  15.885  1.00  0.00           H  
ATOM   2768  C5    C    87      68.108 109.922  15.193  1.00  0.00           C  
ATOM   2769  H5    C    87      69.107 109.538  15.340  1.00  0.00           H  
ATOM   2770  C4    C    87      67.080 109.103  14.678  1.00  0.00           C  
ATOM   2771  N4    C    87      67.332 107.812  14.563  1.00  0.00           N  
ATOM   2772  H41   C    87      66.657 107.330  13.987  1.00  0.00           H  
ATOM   2773  H42   C    87      68.074 107.291  15.009  1.00  0.00           H  
ATOM   2774  N3    C    87      65.925 109.541  14.348  1.00  0.00           N  
ATOM   2775  C2    C    87      65.658 110.831  14.460  1.00  0.00           C  
ATOM   2776  O2    C    87      64.535 111.257  14.135  1.00  0.00           O  
ATOM   2777  C3'   C    87      65.706 114.870  16.765  1.00  0.00           C  
ATOM   2778  H3'   C    87      65.838 115.185  17.800  1.00  0.00           H  
ATOM   2779  C2'   C    87      65.619 113.433  16.626  1.00  0.00           C  
ATOM   2780  H2'   C    87      66.136 112.960  17.461  1.00  0.00           H  
ATOM   2781  O2'   C    87      64.175 113.099  16.600  1.00  0.00           O  
ATOM   2782 HO2'   C    87      63.738 113.936  16.426  1.00  0.00           H  
ATOM   2783  O3'   C    87      64.524 115.399  16.204  1.00  0.00           O  
ATOM   2784  P     A    88      64.155 116.998  16.198  1.00  0.00           P  
ATOM   2785  OP1   A    88      64.637 117.574  17.483  1.00  0.00           O  
ATOM   2786  OP2   A    88      62.783 117.173  15.812  1.00  0.00           O  
ATOM   2787  O5'   A    88      64.925 117.671  15.001  1.00  0.00           O  
ATOM   2788  C5'   A    88      66.007 118.538  15.258  1.00  0.00           C  
ATOM   2789  H5'   A    88      66.627 118.079  16.028  1.00  0.00           H  
ATOM   2790 H5''   A    88      65.665 119.491  15.662  1.00  0.00           H  
ATOM   2791  C4'   A    88      66.929 118.756  13.991  1.00  0.00           C  
ATOM   2792  H4'   A    88      67.631 119.576  14.146  1.00  0.00           H  
ATOM   2793  O4'   A    88      67.663 117.517  13.865  1.00  0.00           O  
ATOM   2794  C1'   A    88      67.724 117.206  12.534  1.00  0.00           C  
ATOM   2795  H1'   A    88      68.775 117.129  12.257  1.00  0.00           H  
ATOM   2796  N9    A    88      67.139 115.894  12.242  1.00  0.00           N  
ATOM   2797  C8    A    88      65.878 115.464  11.885  1.00  0.00           C  
ATOM   2798  H8    A    88      65.097 116.210  11.912  1.00  0.00           H  
ATOM   2799  N7    A    88      65.686 114.150  11.942  1.00  0.00           N  
ATOM   2800  C5    A    88      66.956 113.688  12.033  1.00  0.00           C  
ATOM   2801  C6    A    88      67.496 112.366  11.909  1.00  0.00           C  
ATOM   2802  N6    A    88      66.825 111.302  11.530  1.00  0.00           N  
ATOM   2803  H61   A    88      65.845 111.350  11.291  1.00  0.00           H  
ATOM   2804  H62   A    88      67.315 110.428  11.403  1.00  0.00           H  
ATOM   2805  N1    A    88      68.840 112.202  12.085  1.00  0.00           N  
ATOM   2806  C2    A    88      69.579 113.251  12.350  1.00  0.00           C  
ATOM   2807  H2    A    88      70.649 113.106  12.376  1.00  0.00           H  
ATOM   2808  N3    A    88      69.188 114.493  12.426  1.00  0.00           N  
ATOM   2809  C4    A    88      67.855 114.672  12.238  1.00  0.00           C  
ATOM   2810  C3'   A    88      66.188 119.001  12.660  1.00  0.00           C  
ATOM   2811  H3'   A    88      65.260 118.440  12.549  1.00  0.00           H  
ATOM   2812  C2'   A    88      67.255 118.365  11.724  1.00  0.00           C  
ATOM   2813  H2'   A    88      66.869 118.067  10.749  1.00  0.00           H  
ATOM   2814  O2'   A    88      68.338 119.265  11.601  1.00  0.00           O  
ATOM   2815 HO2'   A    88      67.968 120.067  11.226  1.00  0.00           H  
ATOM   2816  O3'   A    88      66.096 120.374  12.276  1.00  0.00           O  
ATOM   2817  P     G    89      64.799 121.275  12.510  1.00  0.00           P  
ATOM   2818  OP1   G    89      65.156 122.683  12.152  1.00  0.00           O  
ATOM   2819  OP2   G    89      64.424 121.068  13.930  1.00  0.00           O  
ATOM   2820  O5'   G    89      63.638 120.724  11.509  1.00  0.00           O  
ATOM   2821  C5'   G    89      62.842 119.524  11.752  1.00  0.00           C  
ATOM   2822  H5'   G    89      62.484 119.542  12.782  1.00  0.00           H  
ATOM   2823 H5''   G    89      63.401 118.602  11.595  1.00  0.00           H  
ATOM   2824  C4'   G    89      61.695 119.449  10.707  1.00  0.00           C  
ATOM   2825  H4'   G    89      61.076 120.320  10.919  1.00  0.00           H  
ATOM   2826  O4'   G    89      62.202 119.618   9.450  1.00  0.00           O  
ATOM   2827  C1'   G    89      61.854 118.537   8.608  1.00  0.00           C  
ATOM   2828  H1'   G    89      61.557 118.873   7.614  1.00  0.00           H  
ATOM   2829  N9    G    89      62.978 117.627   8.512  1.00  0.00           N  
ATOM   2830  C8    G    89      64.299 117.806   8.846  1.00  0.00           C  
ATOM   2831  H8    G    89      64.546 118.693   9.410  1.00  0.00           H  
ATOM   2832  N7    G    89      65.093 116.939   8.404  1.00  0.00           N  
ATOM   2833  C5    G    89      64.299 115.977   7.784  1.00  0.00           C  
ATOM   2834  C6    G    89      64.594 114.714   7.185  1.00  0.00           C  
ATOM   2835  O6    G    89      65.714 114.240   6.981  1.00  0.00           O  
ATOM   2836  N1    G    89      63.457 114.107   6.679  1.00  0.00           N  
ATOM   2837  H1    G    89      63.468 113.181   6.276  1.00  0.00           H  
ATOM   2838  C2    G    89      62.188 114.680   6.627  1.00  0.00           C  
ATOM   2839  N2    G    89      61.271 114.118   5.803  1.00  0.00           N  
ATOM   2840  H21   G    89      61.515 113.235   5.378  1.00  0.00           H  
ATOM   2841  H22   G    89      60.379 114.571   5.669  1.00  0.00           H  
ATOM   2842  N3    G    89      61.875 115.900   7.144  1.00  0.00           N  
ATOM   2843  C4    G    89      62.959 116.429   7.776  1.00  0.00           C  
ATOM   2844  C3'   G    89      60.954 118.174  10.747  1.00  0.00           C  
ATOM   2845  H3'   G    89      61.530 117.385  11.231  1.00  0.00           H  
ATOM   2846  C2'   G    89      60.624 117.868   9.235  1.00  0.00           C  
ATOM   2847  H2'   G    89      60.676 116.796   9.045  1.00  0.00           H  
ATOM   2848  O2'   G    89      59.404 118.386   8.660  1.00  0.00           O  
ATOM   2849 HO2'   G    89      59.243 119.291   8.938  1.00  0.00           H  
ATOM   2850  O3'   G    89      59.762 118.401  11.402  1.00  0.00           O  
ATOM   2851  P     C    90      58.894 117.238  12.029  1.00  0.00           P  
ATOM   2852  OP1   C    90      57.595 117.727  12.541  1.00  0.00           O  
ATOM   2853  OP2   C    90      59.613 116.602  13.108  1.00  0.00           O  
ATOM   2854  O5'   C    90      58.779 116.062  11.015  1.00  0.00           O  
ATOM   2855  C5'   C    90      57.731 115.924  10.026  1.00  0.00           C  
ATOM   2856  H5'   C    90      57.715 116.730   9.293  1.00  0.00           H  
ATOM   2857 H5''   C    90      56.800 115.941  10.593  1.00  0.00           H  
ATOM   2858  C4'   C    90      57.874 114.685   9.254  1.00  0.00           C  
ATOM   2859  H4'   C    90      57.024 114.503   8.596  1.00  0.00           H  
ATOM   2860  O4'   C    90      58.969 114.657   8.370  1.00  0.00           O  
ATOM   2861  C1'   C    90      59.355 113.278   8.200  1.00  0.00           C  
ATOM   2862  H1'   C    90      59.337 113.017   7.141  1.00  0.00           H  
ATOM   2863  N1    C    90      60.712 113.070   8.824  1.00  0.00           N  
ATOM   2864  C6    C    90      61.356 113.983   9.694  1.00  0.00           C  
ATOM   2865  H6    C    90      60.950 114.962   9.901  1.00  0.00           H  
ATOM   2866  C5    C    90      62.639 113.799  10.041  1.00  0.00           C  
ATOM   2867  H5    C    90      63.114 114.548  10.657  1.00  0.00           H  
ATOM   2868  C4    C    90      63.212 112.552   9.580  1.00  0.00           C  
ATOM   2869  N4    C    90      64.520 112.362   9.781  1.00  0.00           N  
ATOM   2870  H41   C    90      65.019 112.979  10.405  1.00  0.00           H  
ATOM   2871  H42   C    90      64.911 111.506   9.414  1.00  0.00           H  
ATOM   2872  N3    C    90      62.588 111.687   8.866  1.00  0.00           N  
ATOM   2873  C2    C    90      61.350 111.994   8.330  1.00  0.00           C  
ATOM   2874  O2    C    90      60.787 111.142   7.678  1.00  0.00           O  
ATOM   2875  C3'   C    90      57.863 113.376  10.010  1.00  0.00           C  
ATOM   2876  H3'   C    90      58.732 113.444  10.664  1.00  0.00           H  
ATOM   2877  C2'   C    90      58.293 112.369   8.923  1.00  0.00           C  
ATOM   2878  H2'   C    90      58.663 111.449   9.375  1.00  0.00           H  
ATOM   2879  O2'   C    90      57.340 112.012   7.972  1.00  0.00           O  
ATOM   2880 HO2'   C    90      57.641 111.295   7.409  1.00  0.00           H  
ATOM   2881  O3'   C    90      56.667 113.168  10.718  1.00  0.00           O  
ATOM   2882  P     C    91      56.612 112.385  12.056  1.00  0.00           P  
ATOM   2883  OP1   C    91      55.266 112.515  12.593  1.00  0.00           O  
ATOM   2884  OP2   C    91      57.764 112.734  12.983  1.00  0.00           O  
ATOM   2885  O5'   C    91      56.903 110.867  11.585  1.00  0.00           O  
ATOM   2886  C5'   C    91      56.070 110.263  10.657  1.00  0.00           C  
ATOM   2887  H5'   C    91      55.886 110.896   9.789  1.00  0.00           H  
ATOM   2888 H5''   C    91      55.106 109.934  11.044  1.00  0.00           H  
ATOM   2889  C4'   C    91      56.766 108.953  10.242  1.00  0.00           C  
ATOM   2890  H4'   C    91      56.086 108.443   9.560  1.00  0.00           H  
ATOM   2891  O4'   C    91      57.960 109.071   9.509  1.00  0.00           O  
ATOM   2892  C1'   C    91      58.843 107.968   9.814  1.00  0.00           C  
ATOM   2893  H1'   C    91      59.081 107.400   8.914  1.00  0.00           H  
ATOM   2894  N1    C    91      60.070 108.380  10.546  1.00  0.00           N  
ATOM   2895  C6    C    91      60.356 109.654  11.054  1.00  0.00           C  
ATOM   2896  H6    C    91      59.546 110.360  10.946  1.00  0.00           H  
ATOM   2897  C5    C    91      61.601 109.959  11.569  1.00  0.00           C  
ATOM   2898  H5    C    91      61.815 110.971  11.880  1.00  0.00           H  
ATOM   2899  C4    C    91      62.490 108.876  11.656  1.00  0.00           C  
ATOM   2900  N4    C    91      63.631 109.091  12.251  1.00  0.00           N  
ATOM   2901  H41   C    91      64.254 108.297  12.296  1.00  0.00           H  
ATOM   2902  H42   C    91      63.764 109.904  12.834  1.00  0.00           H  
ATOM   2903  N3    C    91      62.319 107.675  11.229  1.00  0.00           N  
ATOM   2904  C2    C    91      61.146 107.450  10.565  1.00  0.00           C  
ATOM   2905  O2    C    91      60.972 106.359  10.005  1.00  0.00           O  
ATOM   2906  C3'   C    91      57.043 107.946  11.339  1.00  0.00           C  
ATOM   2907  H3'   C    91      57.519 108.477  12.163  1.00  0.00           H  
ATOM   2908  C2'   C    91      57.976 106.991  10.669  1.00  0.00           C  
ATOM   2909  H2'   C    91      58.504 106.501  11.488  1.00  0.00           H  
ATOM   2910  O2'   C    91      57.417 106.016   9.797  1.00  0.00           O  
ATOM   2911 HO2'   C    91      58.045 105.290   9.770  1.00  0.00           H  
ATOM   2912  O3'   C    91      55.816 107.284  11.753  1.00  0.00           O  
ATOM   2913  P     C    92      55.740 106.542  13.149  1.00  0.00           P  
ATOM   2914  OP1   C    92      54.309 106.205  13.332  1.00  0.00           O  
ATOM   2915  OP2   C    92      56.340 107.406  14.098  1.00  0.00           O  
ATOM   2916  O5'   C    92      56.636 105.223  13.166  1.00  0.00           O  
ATOM   2917  C5'   C    92      56.313 104.199  12.201  1.00  0.00           C  
ATOM   2918  H5'   C    92      56.078 104.646  11.235  1.00  0.00           H  
ATOM   2919 H5''   C    92      55.485 103.575  12.537  1.00  0.00           H  
ATOM   2920  C4'   C    92      57.476 103.224  11.786  1.00  0.00           C  
ATOM   2921  H4'   C    92      57.123 102.506  11.046  1.00  0.00           H  
ATOM   2922  O4'   C    92      58.613 104.044  11.466  1.00  0.00           O  
ATOM   2923  C1'   C    92      59.802 103.209  11.672  1.00  0.00           C  
ATOM   2924  H1'   C    92      60.146 102.896  10.686  1.00  0.00           H  
ATOM   2925  N1    C    92      60.780 103.848  12.590  1.00  0.00           N  
ATOM   2926  C6    C    92      60.679 105.166  13.033  1.00  0.00           C  
ATOM   2927  H6    C    92      59.752 105.719  13.000  1.00  0.00           H  
ATOM   2928  C5    C    92      61.671 105.827  13.633  1.00  0.00           C  
ATOM   2929  H5    C    92      61.516 106.832  13.996  1.00  0.00           H  
ATOM   2930  C4    C    92      62.815 105.043  13.951  1.00  0.00           C  
ATOM   2931  N4    C    92      63.729 105.582  14.655  1.00  0.00           N  
ATOM   2932  H41   C    92      63.570 106.455  15.138  1.00  0.00           H  
ATOM   2933  H42   C    92      64.701 105.307  14.668  1.00  0.00           H  
ATOM   2934  N3    C    92      62.987 103.806  13.437  1.00  0.00           N  
ATOM   2935  C2    C    92      62.005 103.208  12.756  1.00  0.00           C  
ATOM   2936  O2    C    92      62.266 102.116  12.266  1.00  0.00           O  
ATOM   2937  C3'   C    92      57.948 102.446  12.962  1.00  0.00           C  
ATOM   2938  H3'   C    92      57.936 103.109  13.827  1.00  0.00           H  
ATOM   2939  C2'   C    92      59.326 101.986  12.397  1.00  0.00           C  
ATOM   2940  H2'   C    92      60.018 101.678  13.182  1.00  0.00           H  
ATOM   2941  O2'   C    92      59.193 100.941  11.488  1.00  0.00           O  
ATOM   2942 HO2'   C    92      58.880 100.165  11.960  1.00  0.00           H  
ATOM   2943  O3'   C    92      57.086 101.355  13.264  1.00  0.00           O  
ATOM   2944  P     G    93      57.079 100.689  14.787  1.00  0.00           P  
ATOM   2945  OP1   G    93      56.349  99.384  14.762  1.00  0.00           O  
ATOM   2946  OP2   G    93      56.752 101.680  15.786  1.00  0.00           O  
ATOM   2947  O5'   G    93      58.646 100.268  15.019  1.00  0.00           O  
ATOM   2948  C5'   G    93      59.197  99.159  14.326  1.00  0.00           C  
ATOM   2949  H5'   G    93      59.279  99.460  13.281  1.00  0.00           H  
ATOM   2950 H5''   G    93      58.606  98.290  14.614  1.00  0.00           H  
ATOM   2951  C4'   G    93      60.633  99.035  14.903  1.00  0.00           C  
ATOM   2952  H4'   G    93      60.981  98.061  14.558  1.00  0.00           H  
ATOM   2953  O4'   G    93      61.388 100.193  14.496  1.00  0.00           O  
ATOM   2954  C1'   G    93      62.394 100.433  15.472  1.00  0.00           C  
ATOM   2955  H1'   G    93      63.406 100.489  15.071  1.00  0.00           H  
ATOM   2956  N9    G    93      62.063 101.733  16.091  1.00  0.00           N  
ATOM   2957  C8    G    93      60.980 102.603  15.943  1.00  0.00           C  
ATOM   2958  H8    G    93      60.109 102.321  15.371  1.00  0.00           H  
ATOM   2959  N7    G    93      61.058 103.812  16.474  1.00  0.00           N  
ATOM   2960  C5    G    93      62.273 103.746  17.099  1.00  0.00           C  
ATOM   2961  C6    G    93      62.937 104.764  17.854  1.00  0.00           C  
ATOM   2962  O6    G    93      62.607 105.984  18.090  1.00  0.00           O  
ATOM   2963  N1    G    93      64.139 104.322  18.393  1.00  0.00           N  
ATOM   2964  H1    G    93      64.753 104.972  18.862  1.00  0.00           H  
ATOM   2965  C2    G    93      64.737 103.128  18.176  1.00  0.00           C  
ATOM   2966  N2    G    93      65.745 102.986  18.978  1.00  0.00           N  
ATOM   2967  H21   G    93      66.135 103.769  19.484  1.00  0.00           H  
ATOM   2968  H22   G    93      66.168 102.070  18.930  1.00  0.00           H  
ATOM   2969  N3    G    93      64.113 102.177  17.440  1.00  0.00           N  
ATOM   2970  C4    G    93      62.903 102.535  16.869  1.00  0.00           C  
ATOM   2971  C3'   G    93      60.795  98.964  16.423  1.00  0.00           C  
ATOM   2972  H3'   G    93      60.180  99.751  16.859  1.00  0.00           H  
ATOM   2973  C2'   G    93      62.295  99.292  16.558  1.00  0.00           C  
ATOM   2974  H2'   G    93      62.649  99.652  17.524  1.00  0.00           H  
ATOM   2975  O2'   G    93      63.058  98.136  16.102  1.00  0.00           O  
ATOM   2976 HO2'   G    93      62.656  97.345  16.471  1.00  0.00           H  
ATOM   2977  O3'   G    93      60.436  97.774  17.052  1.00  0.00           O  
ATOM   2978  P     U    94      60.173  97.636  18.643  1.00  0.00           P  
ATOM   2979  OP1   U    94      59.906  96.217  18.927  1.00  0.00           O  
ATOM   2980  OP2   U    94      59.161  98.643  18.974  1.00  0.00           O  
ATOM   2981  O5'   U    94      61.487  98.041  19.349  1.00  0.00           O  
ATOM   2982  C5'   U    94      62.604  97.094  19.396  1.00  0.00           C  
ATOM   2983  H5'   U    94      62.917  96.750  18.410  1.00  0.00           H  
ATOM   2984 H5''   U    94      62.256  96.220  19.946  1.00  0.00           H  
ATOM   2985  C4'   U    94      63.778  97.594  20.256  1.00  0.00           C  
ATOM   2986  H4'   U    94      64.535  96.810  20.258  1.00  0.00           H  
ATOM   2987  O4'   U    94      64.490  98.798  19.869  1.00  0.00           O  
ATOM   2988  C1'   U    94      64.820  99.609  21.012  1.00  0.00           C  
ATOM   2989  H1'   U    94      65.888  99.828  21.009  1.00  0.00           H  
ATOM   2990  N1    U    94      64.136 100.902  21.025  1.00  0.00           N  
ATOM   2991  C6    U    94      62.994 101.188  20.359  1.00  0.00           C  
ATOM   2992  H6    U    94      62.516 100.403  19.793  1.00  0.00           H  
ATOM   2993  C5    U    94      62.331 102.351  20.559  1.00  0.00           C  
ATOM   2994  H5    U    94      61.395 102.604  20.084  1.00  0.00           H  
ATOM   2995  C4    U    94      62.859 103.365  21.356  1.00  0.00           C  
ATOM   2996  O4    U    94      62.370 104.490  21.355  1.00  0.00           O  
ATOM   2997  N3    U    94      64.021 103.022  22.074  1.00  0.00           N  
ATOM   2998  H3    U    94      64.298 103.795  22.661  1.00  0.00           H  
ATOM   2999  C2    U    94      64.635 101.870  21.962  1.00  0.00           C  
ATOM   3000  O2    U    94      65.544 101.581  22.750  1.00  0.00           O  
ATOM   3001  C3'   U    94      63.488  97.902  21.726  1.00  0.00           C  
ATOM   3002  H3'   U    94      62.515  98.388  21.660  1.00  0.00           H  
ATOM   3003  C2'   U    94      64.501  98.873  22.313  1.00  0.00           C  
ATOM   3004  H2'   U    94      64.051  99.492  23.089  1.00  0.00           H  
ATOM   3005  O2'   U    94      65.662  98.193  22.719  1.00  0.00           O  
ATOM   3006 HO2'   U    94      66.251  98.672  23.306  1.00  0.00           H  
ATOM   3007  O3'   U    94      63.180  96.724  22.472  1.00  0.00           O  
ATOM   3008  P     C    95      62.123  96.715  23.725  1.00  0.00           P  
ATOM   3009  OP1   C    95      62.016  95.356  24.221  1.00  0.00           O  
ATOM   3010  OP2   C    95      60.877  97.327  23.229  1.00  0.00           O  
ATOM   3011  O5'   C    95      62.655  97.574  24.855  1.00  0.00           O  
ATOM   3012  C5'   C    95      63.847  97.287  25.446  1.00  0.00           C  
ATOM   3013  H5'   C    95      64.660  97.056  24.758  1.00  0.00           H  
ATOM   3014 H5''   C    95      63.663  96.396  26.046  1.00  0.00           H  
ATOM   3015  C4'   C    95      64.345  98.397  26.337  1.00  0.00           C  
ATOM   3016  H4'   C    95      65.264  98.064  26.820  1.00  0.00           H  
ATOM   3017  O4'   C    95      64.701  99.571  25.615  1.00  0.00           O  
ATOM   3018  C1'   C    95      64.198 100.718  26.335  1.00  0.00           C  
ATOM   3019  H1'   C    95      65.066 101.376  26.378  1.00  0.00           H  
ATOM   3020  N1    C    95      63.042 101.453  25.837  1.00  0.00           N  
ATOM   3021  C6    C    95      62.230 100.879  24.818  1.00  0.00           C  
ATOM   3022  H6    C    95      62.374  99.844  24.547  1.00  0.00           H  
ATOM   3023  C5    C    95      61.392 101.733  24.254  1.00  0.00           C  
ATOM   3024  H5    C    95      60.768 101.322  23.475  1.00  0.00           H  
ATOM   3025  C4    C    95      61.339 103.079  24.698  1.00  0.00           C  
ATOM   3026  N4    C    95      60.624 104.020  24.059  1.00  0.00           N  
ATOM   3027  H41   C    95      60.770 105.000  24.253  1.00  0.00           H  
ATOM   3028  H42   C    95      60.223 103.807  23.157  1.00  0.00           H  
ATOM   3029  N3    C    95      62.052 103.581  25.719  1.00  0.00           N  
ATOM   3030  C2    C    95      62.861 102.773  26.362  1.00  0.00           C  
ATOM   3031  O2    C    95      63.500 103.200  27.339  1.00  0.00           O  
ATOM   3032  C3'   C    95      63.462  98.793  27.447  1.00  0.00           C  
ATOM   3033  H3'   C    95      62.419  98.814  27.130  1.00  0.00           H  
ATOM   3034  C2'   C    95      63.940 100.202  27.766  1.00  0.00           C  
ATOM   3035  H2'   C    95      63.238 100.800  28.348  1.00  0.00           H  
ATOM   3036  O2'   C    95      65.204 100.152  28.419  1.00  0.00           O  
ATOM   3037 HO2'   C    95      65.636 101.007  28.363  1.00  0.00           H  
ATOM   3038  O3'   C    95      63.613  97.961  28.560  1.00  0.00           O  
ATOM   3039  P     U    96      62.437  97.526  29.391  1.00  0.00           P  
ATOM   3040  OP1   U    96      62.879  96.554  30.407  1.00  0.00           O  
ATOM   3041  OP2   U    96      61.305  97.108  28.622  1.00  0.00           O  
ATOM   3042  O5'   U    96      62.018  98.854  30.159  1.00  0.00           O  
ATOM   3043  C5'   U    96      62.711  99.262  31.371  1.00  0.00           C  
ATOM   3044  H5'   U    96      63.792  99.332  31.245  1.00  0.00           H  
ATOM   3045 H5''   U    96      62.379  98.534  32.110  1.00  0.00           H  
ATOM   3046  C4'   U    96      62.313 100.660  31.613  1.00  0.00           C  
ATOM   3047  H4'   U    96      62.757 101.091  32.510  1.00  0.00           H  
ATOM   3048  O4'   U    96      62.567 101.532  30.561  1.00  0.00           O  
ATOM   3049  C1'   U    96      61.605 102.612  30.551  1.00  0.00           C  
ATOM   3050  H1'   U    96      62.104 103.567  30.713  1.00  0.00           H  
ATOM   3051  N1    U    96      60.790 102.752  29.300  1.00  0.00           N  
ATOM   3052  C6    U    96      60.562 101.637  28.499  1.00  0.00           C  
ATOM   3053  H6    U    96      60.965 100.660  28.719  1.00  0.00           H  
ATOM   3054  C5    U    96      59.886 101.822  27.388  1.00  0.00           C  
ATOM   3055  H5    U    96      59.829 101.065  26.620  1.00  0.00           H  
ATOM   3056  C4    U    96      59.222 103.115  27.068  1.00  0.00           C  
ATOM   3057  O4    U    96      58.425 103.188  26.099  1.00  0.00           O  
ATOM   3058  N3    U    96      59.572 104.148  27.840  1.00  0.00           N  
ATOM   3059  H3    U    96      59.097 105.006  27.597  1.00  0.00           H  
ATOM   3060  C2    U    96      60.212 104.008  29.078  1.00  0.00           C  
ATOM   3061  O2    U    96      60.293 104.882  29.907  1.00  0.00           O  
ATOM   3062  C3'   U    96      60.818 100.726  31.905  1.00  0.00           C  
ATOM   3063  H3'   U    96      60.221 100.359  31.070  1.00  0.00           H  
ATOM   3064  C2'   U    96      60.679 102.176  31.729  1.00  0.00           C  
ATOM   3065  H2'   U    96      59.652 102.344  31.406  1.00  0.00           H  
ATOM   3066  O2'   U    96      60.928 103.016  32.851  1.00  0.00           O  
ATOM   3067 HO2'   U    96      61.310 102.493  33.560  1.00  0.00           H  
ATOM   3068  O3'   U    96      60.456 100.335  33.260  1.00  0.00           O  
ATOM   3069  P     U    97      58.893 100.280  33.808  1.00  0.00           P  
ATOM   3070  OP1   U    97      58.991  99.717  35.144  1.00  0.00           O  
ATOM   3071  OP2   U    97      58.263  99.423  32.803  1.00  0.00           O  
ATOM   3072  O5'   U    97      58.253 101.703  33.753  1.00  0.00           O  
ATOM   3073  C5'   U    97      58.496 102.636  34.816  1.00  0.00           C  
ATOM   3074  H5'   U    97      59.558 102.688  35.057  1.00  0.00           H  
ATOM   3075 H5''   U    97      57.925 102.405  35.716  1.00  0.00           H  
ATOM   3076  C4'   U    97      58.165 104.099  34.370  1.00  0.00           C  
ATOM   3077  H4'   U    97      58.477 104.729  35.203  1.00  0.00           H  
ATOM   3078  O4'   U    97      58.629 104.473  33.117  1.00  0.00           O  
ATOM   3079  C1'   U    97      57.669 105.260  32.496  1.00  0.00           C  
ATOM   3080  H1'   U    97      58.148 106.154  32.097  1.00  0.00           H  
ATOM   3081  N1    U    97      57.060 104.489  31.370  1.00  0.00           N  
ATOM   3082  C6    U    97      57.151 103.170  31.227  1.00  0.00           C  
ATOM   3083  H6    U    97      57.418 102.560  32.077  1.00  0.00           H  
ATOM   3084  C5    U    97      56.823 102.637  30.008  1.00  0.00           C  
ATOM   3085  H5    U    97      56.954 101.574  29.874  1.00  0.00           H  
ATOM   3086  C4    U    97      56.328 103.388  28.919  1.00  0.00           C  
ATOM   3087  O4    U    97      56.039 102.935  27.884  1.00  0.00           O  
ATOM   3088  N3    U    97      56.286 104.745  29.170  1.00  0.00           N  
ATOM   3089  H3    U    97      55.941 105.312  28.409  1.00  0.00           H  
ATOM   3090  C2    U    97      56.432 105.283  30.415  1.00  0.00           C  
ATOM   3091  O2    U    97      56.011 106.399  30.585  1.00  0.00           O  
ATOM   3092  C3'   U    97      56.697 104.334  34.381  1.00  0.00           C  
ATOM   3093  H3'   U    97      56.234 103.478  33.891  1.00  0.00           H  
ATOM   3094  C2'   U    97      56.622 105.594  33.545  1.00  0.00           C  
ATOM   3095  H2'   U    97      55.618 105.716  33.139  1.00  0.00           H  
ATOM   3096  O2'   U    97      57.005 106.829  34.113  1.00  0.00           O  
ATOM   3097 HO2'   U    97      56.509 107.571  33.759  1.00  0.00           H  
ATOM   3098  O3'   U    97      56.226 104.632  35.669  1.00  0.00           O  
ATOM   3099  P     A    98      54.795 104.109  36.129  1.00  0.00           P  
ATOM   3100  OP1   A    98      54.580 104.448  37.586  1.00  0.00           O  
ATOM   3101  OP2   A    98      54.573 102.764  35.645  1.00  0.00           O  
ATOM   3102  O5'   A    98      53.778 105.079  35.376  1.00  0.00           O  
ATOM   3103  C5'   A    98      53.878 106.496  35.642  1.00  0.00           C  
ATOM   3104  H5'   A    98      54.923 106.802  35.681  1.00  0.00           H  
ATOM   3105 H5''   A    98      53.411 106.693  36.607  1.00  0.00           H  
ATOM   3106  C4'   A    98      53.141 107.351  34.649  1.00  0.00           C  
ATOM   3107  H4'   A    98      53.249 108.405  34.904  1.00  0.00           H  
ATOM   3108  O4'   A    98      53.532 107.121  33.296  1.00  0.00           O  
ATOM   3109  C1'   A    98      52.494 107.271  32.444  1.00  0.00           C  
ATOM   3110  H1'   A    98      52.727 108.058  31.727  1.00  0.00           H  
ATOM   3111  N9    A    98      52.383 106.065  31.599  1.00  0.00           N  
ATOM   3112  C8    A    98      53.143 104.929  31.807  1.00  0.00           C  
ATOM   3113  H8    A    98      53.634 104.766  32.755  1.00  0.00           H  
ATOM   3114  N7    A    98      53.198 104.105  30.789  1.00  0.00           N  
ATOM   3115  C5    A    98      52.381 104.810  29.825  1.00  0.00           C  
ATOM   3116  C6    A    98      51.950 104.544  28.524  1.00  0.00           C  
ATOM   3117  N6    A    98      52.220 103.405  27.900  1.00  0.00           N  
ATOM   3118  H61   A    98      52.763 102.652  28.296  1.00  0.00           H  
ATOM   3119  H62   A    98      51.807 103.351  26.980  1.00  0.00           H  
ATOM   3120  N1    A    98      51.191 105.406  27.879  1.00  0.00           N  
ATOM   3121  C2    A    98      50.822 106.535  28.499  1.00  0.00           C  
ATOM   3122  H2    A    98      50.071 107.124  27.994  1.00  0.00           H  
ATOM   3123  N3    A    98      51.119 106.840  29.774  1.00  0.00           N  
ATOM   3124  C4    A    98      51.863 105.918  30.421  1.00  0.00           C  
ATOM   3125  C3'   A    98      51.589 106.986  34.517  1.00  0.00           C  
ATOM   3126  H3'   A    98      51.538 105.898  34.460  1.00  0.00           H  
ATOM   3127  C2'   A    98      51.237 107.663  33.181  1.00  0.00           C  
ATOM   3128  H2'   A    98      50.318 107.201  32.819  1.00  0.00           H  
ATOM   3129  O2'   A    98      51.181 109.066  33.205  1.00  0.00           O  
ATOM   3130 HO2'   A    98      50.650 109.344  32.455  1.00  0.00           H  
ATOM   3131  O3'   A    98      50.787 107.556  35.544  1.00  0.00           O  
ATOM   3132  P     C    99      49.845 106.619  36.418  1.00  0.00           P  
ATOM   3133  OP1   C    99      49.365 107.404  37.566  1.00  0.00           O  
ATOM   3134  OP2   C    99      50.582 105.373  36.630  1.00  0.00           O  
ATOM   3135  O5'   C    99      48.536 106.400  35.517  1.00  0.00           O  
ATOM   3136  C5'   C    99      47.673 107.468  35.278  1.00  0.00           C  
ATOM   3137  H5'   C    99      48.242 108.371  35.059  1.00  0.00           H  
ATOM   3138 H5''   C    99      47.014 107.524  36.145  1.00  0.00           H  
ATOM   3139  C4'   C    99      46.943 107.150  33.934  1.00  0.00           C  
ATOM   3140  H4'   C    99      46.242 107.908  33.586  1.00  0.00           H  
ATOM   3141  O4'   C    99      47.855 106.955  32.873  1.00  0.00           O  
ATOM   3142  C1'   C    99      47.318 106.130  31.940  1.00  0.00           C  
ATOM   3143  H1'   C    99      47.032 106.742  31.085  1.00  0.00           H  
ATOM   3144  N1    C    99      48.295 105.109  31.505  1.00  0.00           N  
ATOM   3145  C6    C    99      49.289 104.697  32.338  1.00  0.00           C  
ATOM   3146  H6    C    99      49.468 105.283  33.227  1.00  0.00           H  
ATOM   3147  C5    C    99      50.082 103.619  31.934  1.00  0.00           C  
ATOM   3148  H5    C    99      50.905 103.268  32.539  1.00  0.00           H  
ATOM   3149  C4    C    99      49.839 103.056  30.634  1.00  0.00           C  
ATOM   3150  N4    C    99      50.534 101.999  30.124  1.00  0.00           N  
ATOM   3151  H41   C    99      50.201 101.655  29.235  1.00  0.00           H  
ATOM   3152  H42   C    99      51.419 101.763  30.549  1.00  0.00           H  
ATOM   3153  N3    C    99      48.842 103.404  29.866  1.00  0.00           N  
ATOM   3154  C2    C    99      48.073 104.446  30.271  1.00  0.00           C  
ATOM   3155  O2    C    99      47.254 104.833  29.443  1.00  0.00           O  
ATOM   3156  C3'   C    99      46.068 105.814  33.967  1.00  0.00           C  
ATOM   3157  H3'   C    99      46.675 105.100  34.524  1.00  0.00           H  
ATOM   3158  C2'   C    99      46.008 105.543  32.447  1.00  0.00           C  
ATOM   3159  H2'   C    99      45.952 104.482  32.204  1.00  0.00           H  
ATOM   3160  O2'   C    99      44.878 106.172  31.795  1.00  0.00           O  
ATOM   3161 HO2'   C    99      44.127 105.916  32.337  1.00  0.00           H  
ATOM   3162  O3'   C    99      44.822 105.967  34.606  1.00  0.00           O  
ATOM   3163  P     A   100      43.965 104.806  34.917  1.00  0.00           P  
ATOM   3164  OP1   A   100      42.941 105.050  35.956  1.00  0.00           O  
ATOM   3165  OP2   A   100      44.799 103.624  35.119  1.00  0.00           O  
ATOM   3166  O5'   A   100      43.224 104.548  33.493  1.00  0.00           O  
ATOM   3167  C5'   A   100      42.081 105.298  33.257  1.00  0.00           C  
ATOM   3168  H5'   A   100      42.324 106.358  33.186  1.00  0.00           H  
ATOM   3169 H5''   A   100      41.383 105.072  34.063  1.00  0.00           H  
ATOM   3170  C4'   A   100      41.293 104.940  32.040  1.00  0.00           C  
ATOM   3171  H4'   A   100      40.351 105.483  32.119  1.00  0.00           H  
ATOM   3172  O4'   A   100      42.093 105.196  30.866  1.00  0.00           O  
ATOM   3173  C1'   A   100      41.789 104.235  29.855  1.00  0.00           C  
ATOM   3174  H1'   A   100      41.434 104.643  28.909  1.00  0.00           H  
ATOM   3175  N9    A   100      42.910 103.337  29.692  1.00  0.00           N  
ATOM   3176  C8    A   100      44.015 103.179  30.489  1.00  0.00           C  
ATOM   3177  H8    A   100      44.140 103.756  31.393  1.00  0.00           H  
ATOM   3178  N7    A   100      44.887 102.365  29.976  1.00  0.00           N  
ATOM   3179  C5    A   100      44.296 101.886  28.813  1.00  0.00           C  
ATOM   3180  C6    A   100      44.672 100.809  27.989  1.00  0.00           C  
ATOM   3181  N6    A   100      45.715 100.074  28.118  1.00  0.00           N  
ATOM   3182  H61   A   100      45.813  99.343  27.428  1.00  0.00           H  
ATOM   3183  H62   A   100      46.287 100.284  28.923  1.00  0.00           H  
ATOM   3184  N1    A   100      43.869 100.461  27.011  1.00  0.00           N  
ATOM   3185  C2    A   100      42.749 101.125  26.884  1.00  0.00           C  
ATOM   3186  H2    A   100      42.090 100.819  26.085  1.00  0.00           H  
ATOM   3187  N3    A   100      42.237 102.166  27.624  1.00  0.00           N  
ATOM   3188  C4    A   100      43.062 102.439  28.631  1.00  0.00           C  
ATOM   3189  C3'   A   100      40.912 103.455  32.029  1.00  0.00           C  
ATOM   3190  H3'   A   100      41.811 102.874  32.234  1.00  0.00           H  
ATOM   3191  C2'   A   100      40.684 103.340  30.439  1.00  0.00           C  
ATOM   3192  H2'   A   100      40.900 102.304  30.180  1.00  0.00           H  
ATOM   3193  O2'   A   100      39.354 103.696  29.939  1.00  0.00           O  
ATOM   3194 HO2'   A   100      38.685 103.617  30.624  1.00  0.00           H  
ATOM   3195  O3'   A   100      39.756 103.068  32.753  1.00  0.00           O  
ATOM   3196  P     C   101      39.664 101.632  33.458  1.00  0.00           P  
ATOM   3197  OP1   C   101      38.303 101.488  34.056  1.00  0.00           O  
ATOM   3198  OP2   C   101      40.814 101.490  34.438  1.00  0.00           O  
ATOM   3199  O5'   C   101      39.796 100.483  32.284  1.00  0.00           O  
ATOM   3200  C5'   C   101      38.970 100.301  31.199  1.00  0.00           C  
ATOM   3201  H5'   C   101      38.821 101.224  30.640  1.00  0.00           H  
ATOM   3202 H5''   C   101      37.988 100.133  31.642  1.00  0.00           H  
ATOM   3203  C4'   C   101      39.374  99.256  30.108  1.00  0.00           C  
ATOM   3204  H4'   C   101      38.519  99.235  29.433  1.00  0.00           H  
ATOM   3205  O4'   C   101      40.525  99.677  29.341  1.00  0.00           O  
ATOM   3206  C1'   C   101      41.231  98.486  29.203  1.00  0.00           C  
ATOM   3207  H1'   C   101      41.369  98.333  28.133  1.00  0.00           H  
ATOM   3208  N1    C   101      42.591  98.472  29.841  1.00  0.00           N  
ATOM   3209  C6    C   101      42.789  99.376  30.877  1.00  0.00           C  
ATOM   3210  H6    C   101      42.165 100.205  31.175  1.00  0.00           H  
ATOM   3211  C5    C   101      44.000  99.302  31.540  1.00  0.00           C  
ATOM   3212  H5    C   101      44.138  99.940  32.400  1.00  0.00           H  
ATOM   3213  C4    C   101      44.915  98.240  31.249  1.00  0.00           C  
ATOM   3214  N4    C   101      45.917  97.938  32.029  1.00  0.00           N  
ATOM   3215  H41   C   101      46.071  98.559  32.811  1.00  0.00           H  
ATOM   3216  H42   C   101      46.421  97.076  31.880  1.00  0.00           H  
ATOM   3217  N3    C   101      44.770  97.504  30.240  1.00  0.00           N  
ATOM   3218  C2    C   101      43.612  97.611  29.524  1.00  0.00           C  
ATOM   3219  O2    C   101      43.396  96.830  28.594  1.00  0.00           O  
ATOM   3220  C3'   C   101      39.421  97.906  30.729  1.00  0.00           C  
ATOM   3221  H3'   C   101      39.864  97.898  31.725  1.00  0.00           H  
ATOM   3222  C2'   C   101      40.444  97.296  29.758  1.00  0.00           C  
ATOM   3223  H2'   C   101      41.021  96.563  30.322  1.00  0.00           H  
ATOM   3224  O2'   C   101      39.801  96.673  28.619  1.00  0.00           O  
ATOM   3225 HO2'   C   101      39.005  96.295  28.999  1.00  0.00           H  
ATOM   3226  O3'   C   101      38.201  97.141  30.692  1.00  0.00           O  
ATOM   3227  P     C   102      38.154  95.666  31.308  1.00  0.00           P  
ATOM   3228  OP1   C   102      36.731  95.297  31.164  1.00  0.00           O  
ATOM   3229  OP2   C   102      38.719  95.584  32.652  1.00  0.00           O  
ATOM   3230  O5'   C   102      38.987  94.719  30.364  1.00  0.00           O  
ATOM   3231  C5'   C   102      38.697  93.390  30.006  1.00  0.00           C  
ATOM   3232  H5'   C   102      38.570  93.392  28.924  1.00  0.00           H  
ATOM   3233 H5''   C   102      37.746  93.105  30.455  1.00  0.00           H  
ATOM   3234  C4'   C   102      39.841  92.375  30.448  1.00  0.00           C  
ATOM   3235  H4'   C   102      39.656  91.385  30.030  1.00  0.00           H  
ATOM   3236  O4'   C   102      41.203  92.749  30.090  1.00  0.00           O  
ATOM   3237  C1'   C   102      42.190  92.155  30.861  1.00  0.00           C  
ATOM   3238  H1'   C   102      42.545  91.358  30.208  1.00  0.00           H  
ATOM   3239  N1    C   102      43.214  93.120  31.353  1.00  0.00           N  
ATOM   3240  C6    C   102      42.870  94.340  31.860  1.00  0.00           C  
ATOM   3241  H6    C   102      41.925  94.817  31.646  1.00  0.00           H  
ATOM   3242  C5    C   102      43.761  95.064  32.477  1.00  0.00           C  
ATOM   3243  H5    C   102      43.440  95.973  32.964  1.00  0.00           H  
ATOM   3244  C4    C   102      45.085  94.524  32.600  1.00  0.00           C  
ATOM   3245  N4    C   102      45.928  95.147  33.383  1.00  0.00           N  
ATOM   3246  H41   C   102      45.508  95.921  33.878  1.00  0.00           H  
ATOM   3247  H42   C   102      46.743  94.676  33.749  1.00  0.00           H  
ATOM   3248  N3    C   102      45.431  93.349  32.235  1.00  0.00           N  
ATOM   3249  C2    C   102      44.497  92.632  31.545  1.00  0.00           C  
ATOM   3250  O2    C   102      44.897  91.569  30.998  1.00  0.00           O  
ATOM   3251  C3'   C   102      39.987  92.255  31.958  1.00  0.00           C  
ATOM   3252  H3'   C   102      40.261  93.176  32.473  1.00  0.00           H  
ATOM   3253  C2'   C   102      41.295  91.455  31.914  1.00  0.00           C  
ATOM   3254  H2'   C   102      41.687  91.514  32.929  1.00  0.00           H  
ATOM   3255  O2'   C   102      41.225  90.024  31.525  1.00  0.00           O  
ATOM   3256 HO2'   C   102      40.324  89.692  31.553  1.00  0.00           H  
ATOM   3257  O3'   C   102      38.963  91.623  32.637  1.00  0.00           O  
ATOM   3258  P     G   103      38.833  91.838  34.161  1.00  0.00           P  
ATOM   3259  OP1   G   103      37.540  91.204  34.607  1.00  0.00           O  
ATOM   3260  OP2   G   103      39.008  93.305  34.347  1.00  0.00           O  
ATOM   3261  O5'   G   103      40.002  90.975  34.764  1.00  0.00           O  
ATOM   3262  C5'   G   103      39.986  89.531  34.554  1.00  0.00           C  
ATOM   3263  H5'   G   103      39.759  89.302  33.513  1.00  0.00           H  
ATOM   3264 H5''   G   103      39.279  89.030  35.215  1.00  0.00           H  
ATOM   3265  C4'   G   103      41.332  88.908  34.814  1.00  0.00           C  
ATOM   3266  H4'   G   103      41.333  87.833  34.634  1.00  0.00           H  
ATOM   3267  O4'   G   103      42.500  89.381  34.096  1.00  0.00           O  
ATOM   3268  C1'   G   103      43.677  89.284  34.846  1.00  0.00           C  
ATOM   3269  H1'   G   103      44.469  88.732  34.340  1.00  0.00           H  
ATOM   3270  N9    G   103      44.193  90.664  35.024  1.00  0.00           N  
ATOM   3271  C8    G   103      43.498  91.822  35.254  1.00  0.00           C  
ATOM   3272  H8    G   103      42.428  91.781  35.117  1.00  0.00           H  
ATOM   3273  N7    G   103      44.153  92.881  35.730  1.00  0.00           N  
ATOM   3274  C5    G   103      45.409  92.339  35.714  1.00  0.00           C  
ATOM   3275  C6    G   103      46.635  93.028  35.943  1.00  0.00           C  
ATOM   3276  O6    G   103      46.934  94.224  36.194  1.00  0.00           O  
ATOM   3277  N1    G   103      47.697  92.157  36.003  1.00  0.00           N  
ATOM   3278  H1    G   103      48.573  92.654  35.932  1.00  0.00           H  
ATOM   3279  C2    G   103      47.659  90.854  35.630  1.00  0.00           C  
ATOM   3280  N2    G   103      48.778  90.235  35.517  1.00  0.00           N  
ATOM   3281  H21   G   103      48.797  89.253  35.280  1.00  0.00           H  
ATOM   3282  H22   G   103      49.592  90.742  35.831  1.00  0.00           H  
ATOM   3283  N3    G   103      46.537  90.218  35.263  1.00  0.00           N  
ATOM   3284  C4    G   103      45.438  90.987  35.401  1.00  0.00           C  
ATOM   3285  C3'   G   103      41.776  88.899  36.311  1.00  0.00           C  
ATOM   3286  H3'   G   103      41.663  89.919  36.679  1.00  0.00           H  
ATOM   3287  C2'   G   103      43.271  88.562  36.132  1.00  0.00           C  
ATOM   3288  H2'   G   103      43.732  88.859  37.075  1.00  0.00           H  
ATOM   3289  O2'   G   103      43.441  87.164  35.821  1.00  0.00           O  
ATOM   3290 HO2'   G   103      44.376  86.962  35.741  1.00  0.00           H  
ATOM   3291  O3'   G   103      40.978  87.976  37.043  1.00  0.00           O  
ATOM   3292  P     U   104      40.751  88.356  38.566  1.00  0.00           P  
ATOM   3293  OP1   U   104      39.766  87.340  39.077  1.00  0.00           O  
ATOM   3294  OP2   U   104      40.402  89.804  38.702  1.00  0.00           O  
ATOM   3295  O5'   U   104      42.153  88.004  39.248  1.00  0.00           O  
ATOM   3296  C5'   U   104      42.753  86.727  39.199  1.00  0.00           C  
ATOM   3297  H5'   U   104      42.661  86.335  38.186  1.00  0.00           H  
ATOM   3298 H5''   U   104      42.275  86.089  39.942  1.00  0.00           H  
ATOM   3299  C4'   U   104      44.253  86.776  39.551  1.00  0.00           C  
ATOM   3300  H4'   U   104      44.731  85.861  39.199  1.00  0.00           H  
ATOM   3301  O4'   U   104      44.865  87.877  38.862  1.00  0.00           O  
ATOM   3302  C1'   U   104      45.442  88.783  39.832  1.00  0.00           C  
ATOM   3303  H1'   U   104      46.505  88.609  39.999  1.00  0.00           H  
ATOM   3304  N1    U   104      45.306  90.248  39.512  1.00  0.00           N  
ATOM   3305  C6    U   104      44.146  91.023  39.743  1.00  0.00           C  
ATOM   3306  H6    U   104      43.265  90.422  39.916  1.00  0.00           H  
ATOM   3307  C5    U   104      44.211  92.384  39.758  1.00  0.00           C  
ATOM   3308  H5    U   104      43.318  92.930  40.024  1.00  0.00           H  
ATOM   3309  C4    U   104      45.441  93.128  39.448  1.00  0.00           C  
ATOM   3310  O4    U   104      45.721  94.362  39.428  1.00  0.00           O  
ATOM   3311  N3    U   104      46.514  92.310  39.134  1.00  0.00           N  
ATOM   3312  H3    U   104      47.429  92.737  39.138  1.00  0.00           H  
ATOM   3313  C2    U   104      46.466  90.954  39.143  1.00  0.00           C  
ATOM   3314  O2    U   104      47.419  90.405  38.661  1.00  0.00           O  
ATOM   3315  C3'   U   104      44.544  87.001  41.002  1.00  0.00           C  
ATOM   3316  H3'   U   104      43.726  86.570  41.578  1.00  0.00           H  
ATOM   3317  C2'   U   104      44.669  88.502  41.127  1.00  0.00           C  
ATOM   3318  H2'   U   104      43.624  88.799  41.042  1.00  0.00           H  
ATOM   3319  O2'   U   104      45.106  89.024  42.393  1.00  0.00           O  
ATOM   3320 HO2'   U   104      45.877  88.521  42.663  1.00  0.00           H  
ATOM   3321  O3'   U   104      45.776  86.272  41.252  1.00  0.00           O  
ATOM   3322  P     G   105      46.246  86.105  42.795  1.00  0.00           P  
ATOM   3323  OP1   G   105      47.111  84.906  42.909  1.00  0.00           O  
ATOM   3324  OP2   G   105      45.084  86.263  43.655  1.00  0.00           O  
ATOM   3325  O5'   G   105      47.187  87.379  43.001  1.00  0.00           O  
ATOM   3326  C5'   G   105      48.343  87.471  42.116  1.00  0.00           C  
ATOM   3327  H5'   G   105      48.039  87.337  41.078  1.00  0.00           H  
ATOM   3328 H5''   G   105      49.057  86.686  42.366  1.00  0.00           H  
ATOM   3329  C4'   G   105      49.084  88.834  42.034  1.00  0.00           C  
ATOM   3330  H4'   G   105      49.959  88.678  41.404  1.00  0.00           H  
ATOM   3331  O4'   G   105      48.144  89.814  41.610  1.00  0.00           O  
ATOM   3332  C1'   G   105      48.617  91.066  42.028  1.00  0.00           C  
ATOM   3333  H1'   G   105      49.172  91.436  41.166  1.00  0.00           H  
ATOM   3334  N9    G   105      47.530  91.937  42.513  1.00  0.00           N  
ATOM   3335  C8    G   105      46.383  91.672  43.202  1.00  0.00           C  
ATOM   3336  H8    G   105      46.182  90.681  43.582  1.00  0.00           H  
ATOM   3337  N7    G   105      45.643  92.738  43.335  1.00  0.00           N  
ATOM   3338  C5    G   105      46.412  93.783  42.875  1.00  0.00           C  
ATOM   3339  C6    G   105      46.112  95.195  42.814  1.00  0.00           C  
ATOM   3340  O6    G   105      45.167  95.754  43.266  1.00  0.00           O  
ATOM   3341  N1    G   105      47.173  95.921  42.237  1.00  0.00           N  
ATOM   3342  H1    G   105      47.036  96.920  42.180  1.00  0.00           H  
ATOM   3343  C2    G   105      48.296  95.340  41.700  1.00  0.00           C  
ATOM   3344  N2    G   105      49.165  96.057  41.055  1.00  0.00           N  
ATOM   3345  H21   G   105      49.010  97.041  40.889  1.00  0.00           H  
ATOM   3346  H22   G   105      49.989  95.586  40.710  1.00  0.00           H  
ATOM   3347  N3    G   105      48.544  94.044  41.693  1.00  0.00           N  
ATOM   3348  C4    G   105      47.561  93.293  42.282  1.00  0.00           C  
ATOM   3349  C3'   G   105      49.516  89.242  43.436  1.00  0.00           C  
ATOM   3350  H3'   G   105      48.710  89.194  44.168  1.00  0.00           H  
ATOM   3351  C2'   G   105      49.735  90.740  43.176  1.00  0.00           C  
ATOM   3352  H2'   G   105      49.482  91.311  44.070  1.00  0.00           H  
ATOM   3353  O2'   G   105      50.988  90.912  42.715  1.00  0.00           O  
ATOM   3354 HO2'   G   105      51.507  90.344  43.289  1.00  0.00           H  
ATOM   3355  O3'   G   105      50.684  88.515  43.839  1.00  0.00           O  
ATOM   3356  P     C   106      51.430  88.716  45.196  1.00  0.00           P  
ATOM   3357  OP1   C   106      51.711  87.377  45.753  1.00  0.00           O  
ATOM   3358  OP2   C   106      50.802  89.771  45.970  1.00  0.00           O  
ATOM   3359  O5'   C   106      52.732  89.253  44.468  1.00  0.00           O  
ATOM   3360  C5'   C   106      53.633  88.383  43.770  1.00  0.00           C  
ATOM   3361  H5'   C   106      53.137  88.010  42.874  1.00  0.00           H  
ATOM   3362 H5''   C   106      53.813  87.505  44.390  1.00  0.00           H  
ATOM   3363  C4'   C   106      55.008  89.049  43.487  1.00  0.00           C  
ATOM   3364  H4'   C   106      55.464  88.416  42.725  1.00  0.00           H  
ATOM   3365  O4'   C   106      54.864  90.434  43.017  1.00  0.00           O  
ATOM   3366  C1'   C   106      55.951  91.247  43.415  1.00  0.00           C  
ATOM   3367  H1'   C   106      56.588  91.441  42.552  1.00  0.00           H  
ATOM   3368  N1    C   106      55.339  92.433  44.167  1.00  0.00           N  
ATOM   3369  C6    C   106      53.995  92.597  44.571  1.00  0.00           C  
ATOM   3370  H6    C   106      53.263  91.810  44.465  1.00  0.00           H  
ATOM   3371  C5    C   106      53.616  93.776  45.109  1.00  0.00           C  
ATOM   3372  H5    C   106      52.647  93.988  45.535  1.00  0.00           H  
ATOM   3373  C4    C   106      54.597  94.807  45.058  1.00  0.00           C  
ATOM   3374  N4    C   106      54.294  96.021  45.352  1.00  0.00           N  
ATOM   3375  H41   C   106      53.444  96.314  45.812  1.00  0.00           H  
ATOM   3376  H42   C   106      55.096  96.634  45.334  1.00  0.00           H  
ATOM   3377  N3    C   106      55.848  94.629  44.743  1.00  0.00           N  
ATOM   3378  C2    C   106      56.251  93.490  44.235  1.00  0.00           C  
ATOM   3379  O2    C   106      57.472  93.352  43.926  1.00  0.00           O  
ATOM   3380  C3'   C   106      55.717  89.214  44.775  1.00  0.00           C  
ATOM   3381  H3'   C   106      54.928  89.629  45.402  1.00  0.00           H  
ATOM   3382  C2'   C   106      56.716  90.353  44.407  1.00  0.00           C  
ATOM   3383  H2'   C   106      57.049  91.056  45.170  1.00  0.00           H  
ATOM   3384  O2'   C   106      57.747  89.897  43.629  1.00  0.00           O  
ATOM   3385 HO2'   C   106      57.727  88.968  43.870  1.00  0.00           H  
ATOM   3386  O3'   C   106      56.428  88.056  45.270  1.00  0.00           O  
ATOM   3387  P     G   107      57.015  87.937  46.712  1.00  0.00           P  
ATOM   3388  OP1   G   107      57.401  86.551  47.010  1.00  0.00           O  
ATOM   3389  OP2   G   107      56.105  88.585  47.638  1.00  0.00           O  
ATOM   3390  O5'   G   107      58.329  88.859  46.736  1.00  0.00           O  
ATOM   3391  C5'   G   107      59.661  88.259  46.613  1.00  0.00           C  
ATOM   3392  H5'   G   107      59.832  87.762  45.658  1.00  0.00           H  
ATOM   3393 H5''   G   107      59.743  87.500  47.391  1.00  0.00           H  
ATOM   3394  C4'   G   107      60.742  89.279  46.971  1.00  0.00           C  
ATOM   3395  H4'   G   107      61.727  88.834  46.834  1.00  0.00           H  
ATOM   3396  O4'   G   107      60.686  90.443  46.165  1.00  0.00           O  
ATOM   3397  C1'   G   107      61.086  91.551  46.985  1.00  0.00           C  
ATOM   3398  H1'   G   107      61.953  92.115  46.639  1.00  0.00           H  
ATOM   3399  N9    G   107      59.941  92.456  47.269  1.00  0.00           N  
ATOM   3400  C8    G   107      58.589  92.198  47.213  1.00  0.00           C  
ATOM   3401  H8    G   107      58.229  91.246  46.850  1.00  0.00           H  
ATOM   3402  N7    G   107      57.871  93.219  47.552  1.00  0.00           N  
ATOM   3403  C5    G   107      58.820  94.213  47.888  1.00  0.00           C  
ATOM   3404  C6    G   107      58.673  95.658  48.196  1.00  0.00           C  
ATOM   3405  O6    G   107      57.604  96.267  48.374  1.00  0.00           O  
ATOM   3406  N1    G   107      59.849  96.309  48.414  1.00  0.00           N  
ATOM   3407  H1    G   107      59.762  97.224  48.833  1.00  0.00           H  
ATOM   3408  C2    G   107      61.062  95.682  48.266  1.00  0.00           C  
ATOM   3409  N2    G   107      62.088  96.232  48.711  1.00  0.00           N  
ATOM   3410  H21   G   107      61.868  97.170  49.013  1.00  0.00           H  
ATOM   3411  H22   G   107      62.986  95.768  48.714  1.00  0.00           H  
ATOM   3412  N3    G   107      61.218  94.492  47.789  1.00  0.00           N  
ATOM   3413  C4    G   107      60.096  93.775  47.720  1.00  0.00           C  
ATOM   3414  C3'   G   107      60.598  89.738  48.450  1.00  0.00           C  
ATOM   3415  H3'   G   107      59.553  90.010  48.598  1.00  0.00           H  
ATOM   3416  C2'   G   107      61.502  90.936  48.352  1.00  0.00           C  
ATOM   3417  H2'   G   107      61.401  91.589  49.219  1.00  0.00           H  
ATOM   3418  O2'   G   107      62.869  90.572  48.165  1.00  0.00           O  
ATOM   3419 HO2'   G   107      62.933  89.640  48.386  1.00  0.00           H  
ATOM   3420  O3'   G   107      61.083  88.741  49.299  1.00  0.00           O  
ATOM   3421  P     G   108      60.748  88.759  50.952  1.00  0.00           P  
ATOM   3422  OP1   G   108      61.262  87.487  51.580  1.00  0.00           O  
ATOM   3423  OP2   G   108      59.346  89.119  51.031  1.00  0.00           O  
ATOM   3424  O5'   G   108      61.584  90.071  51.489  1.00  0.00           O  
ATOM   3425  C5'   G   108      62.977  89.988  51.742  1.00  0.00           C  
ATOM   3426  H5'   G   108      63.495  89.539  50.895  1.00  0.00           H  
ATOM   3427 H5''   G   108      63.280  89.449  52.640  1.00  0.00           H  
ATOM   3428  C4'   G   108      63.464  91.391  52.086  1.00  0.00           C  
ATOM   3429  H4'   G   108      64.549  91.337  51.992  1.00  0.00           H  
ATOM   3430  O4'   G   108      63.115  92.411  51.168  1.00  0.00           O  
ATOM   3431  C1'   G   108      62.938  93.674  51.798  1.00  0.00           C  
ATOM   3432  H1'   G   108      63.586  94.427  51.350  1.00  0.00           H  
ATOM   3433  N9    G   108      61.540  94.183  51.775  1.00  0.00           N  
ATOM   3434  C8    G   108      60.472  93.510  51.186  1.00  0.00           C  
ATOM   3435  H8    G   108      60.477  92.465  50.912  1.00  0.00           H  
ATOM   3436  N7    G   108      59.393  94.323  51.126  1.00  0.00           N  
ATOM   3437  C5    G   108      59.781  95.580  51.652  1.00  0.00           C  
ATOM   3438  C6    G   108      59.202  96.877  51.649  1.00  0.00           C  
ATOM   3439  O6    G   108      58.064  97.219  51.314  1.00  0.00           O  
ATOM   3440  N1    G   108      60.078  97.878  51.976  1.00  0.00           N  
ATOM   3441  H1    G   108      59.694  98.802  52.118  1.00  0.00           H  
ATOM   3442  C2    G   108      61.347  97.679  52.302  1.00  0.00           C  
ATOM   3443  N2    G   108      62.093  98.757  52.723  1.00  0.00           N  
ATOM   3444  H21   G   108      61.665  99.670  52.785  1.00  0.00           H  
ATOM   3445  H22   G   108      63.034  98.519  53.000  1.00  0.00           H  
ATOM   3446  N3    G   108      61.981  96.503  52.194  1.00  0.00           N  
ATOM   3447  C4    G   108      61.115  95.502  51.938  1.00  0.00           C  
ATOM   3448  C3'   G   108      63.013  91.918  53.530  1.00  0.00           C  
ATOM   3449  H3'   G   108      61.955  91.740  53.718  1.00  0.00           H  
ATOM   3450  C2'   G   108      63.309  93.436  53.235  1.00  0.00           C  
ATOM   3451  H2'   G   108      62.782  94.126  53.893  1.00  0.00           H  
ATOM   3452  O2'   G   108      64.634  93.766  53.449  1.00  0.00           O  
ATOM   3453 HO2'   G   108      64.975  93.081  54.028  1.00  0.00           H  
ATOM   3454  O3'   G   108      63.820  91.569  54.630  1.00  0.00           O  
ATOM   3455  P     C   109      63.122  91.592  56.133  1.00  0.00           P  
ATOM   3456  OP1   C   109      64.062  91.018  57.102  1.00  0.00           O  
ATOM   3457  OP2   C   109      61.799  91.097  56.130  1.00  0.00           O  
ATOM   3458  O5'   C   109      63.019  93.166  56.465  1.00  0.00           O  
ATOM   3459  C5'   C   109      64.107  93.960  56.835  1.00  0.00           C  
ATOM   3460  H5'   C   109      64.836  94.007  56.026  1.00  0.00           H  
ATOM   3461 H5''   C   109      64.640  93.601  57.715  1.00  0.00           H  
ATOM   3462  C4'   C   109      63.690  95.428  57.083  1.00  0.00           C  
ATOM   3463  H4'   C   109      64.563  95.924  57.508  1.00  0.00           H  
ATOM   3464  O4'   C   109      63.292  96.052  55.873  1.00  0.00           O  
ATOM   3465  C1'   C   109      62.125  96.874  56.152  1.00  0.00           C  
ATOM   3466  H1'   C   109      62.243  97.827  55.637  1.00  0.00           H  
ATOM   3467  N1    C   109      60.852  96.408  55.688  1.00  0.00           N  
ATOM   3468  C6    C   109      60.584  95.066  55.354  1.00  0.00           C  
ATOM   3469  H6    C   109      61.404  94.365  55.404  1.00  0.00           H  
ATOM   3470  C5    C   109      59.285  94.630  55.045  1.00  0.00           C  
ATOM   3471  H5    C   109      58.958  93.604  54.957  1.00  0.00           H  
ATOM   3472  C4    C   109      58.300  95.651  55.063  1.00  0.00           C  
ATOM   3473  N4    C   109      57.053  95.460  54.683  1.00  0.00           N  
ATOM   3474  H41   C   109      56.725  94.532  54.455  1.00  0.00           H  
ATOM   3475  H42   C   109      56.376  96.196  54.818  1.00  0.00           H  
ATOM   3476  N3    C   109      58.563  96.929  55.286  1.00  0.00           N  
ATOM   3477  C2    C   109      59.777  97.332  55.712  1.00  0.00           C  
ATOM   3478  O2    C   109      59.955  98.522  56.035  1.00  0.00           O  
ATOM   3479  C3'   C   109      62.544  95.700  58.097  1.00  0.00           C  
ATOM   3480  H3'   C   109      61.731  94.995  57.925  1.00  0.00           H  
ATOM   3481  C2'   C   109      62.035  97.097  57.638  1.00  0.00           C  
ATOM   3482  H2'   C   109      61.027  97.061  58.052  1.00  0.00           H  
ATOM   3483  O2'   C   109      62.682  98.158  58.161  1.00  0.00           O  
ATOM   3484 HO2'   C   109      63.354  97.778  58.733  1.00  0.00           H  
ATOM   3485  O3'   C   109      62.936  95.514  59.459  1.00  0.00           O  
ATOM   3486  P     A   110      61.935  95.005  60.539  1.00  0.00           P  
ATOM   3487  OP1   A   110      62.639  94.714  61.782  1.00  0.00           O  
ATOM   3488  OP2   A   110      61.108  93.985  59.900  1.00  0.00           O  
ATOM   3489  O5'   A   110      60.863  96.212  60.796  1.00  0.00           O  
ATOM   3490  C5'   A   110      61.323  97.417  61.364  1.00  0.00           C  
ATOM   3491  H5'   A   110      62.079  97.809  60.684  1.00  0.00           H  
ATOM   3492 H5''   A   110      61.766  97.356  62.359  1.00  0.00           H  
ATOM   3493  C4'   A   110      60.125  98.340  61.347  1.00  0.00           C  
ATOM   3494  H4'   A   110      60.411  99.280  61.818  1.00  0.00           H  
ATOM   3495  O4'   A   110      59.622  98.525  59.976  1.00  0.00           O  
ATOM   3496  C1'   A   110      58.227  98.684  60.076  1.00  0.00           C  
ATOM   3497  H1'   A   110      57.888  99.653  59.711  1.00  0.00           H  
ATOM   3498  N9    A   110      57.542  97.621  59.289  1.00  0.00           N  
ATOM   3499  C8    A   110      57.996  96.397  58.896  1.00  0.00           C  
ATOM   3500  H8    A   110      58.931  95.961  59.215  1.00  0.00           H  
ATOM   3501  N7    A   110      57.217  95.747  58.123  1.00  0.00           N  
ATOM   3502  C5    A   110      56.023  96.526  58.053  1.00  0.00           C  
ATOM   3503  C6    A   110      54.687  96.267  57.538  1.00  0.00           C  
ATOM   3504  N6    A   110      54.335  95.262  56.814  1.00  0.00           N  
ATOM   3505  H61   A   110      53.325  95.250  56.778  1.00  0.00           H  
ATOM   3506  H62   A   110      54.913  94.435  56.825  1.00  0.00           H  
ATOM   3507  N1    A   110      53.737  97.145  57.766  1.00  0.00           N  
ATOM   3508  C2    A   110      54.071  98.294  58.409  1.00  0.00           C  
ATOM   3509  H2    A   110      53.345  99.087  58.517  1.00  0.00           H  
ATOM   3510  N3    A   110      55.231  98.594  58.999  1.00  0.00           N  
ATOM   3511  C4    A   110      56.208  97.655  58.784  1.00  0.00           C  
ATOM   3512  C3'   A   110      58.913  97.822  62.069  1.00  0.00           C  
ATOM   3513  H3'   A   110      58.645  96.823  61.724  1.00  0.00           H  
ATOM   3514  C2'   A   110      57.772  98.629  61.546  1.00  0.00           C  
ATOM   3515  H2'   A   110      56.834  98.088  61.673  1.00  0.00           H  
ATOM   3516  O2'   A   110      57.703  99.940  62.089  1.00  0.00           O  
ATOM   3517 HO2'   A   110      56.903 100.338  61.738  1.00  0.00           H  
ATOM   3518  O3'   A   110      59.150  97.875  63.465  1.00  0.00           O  
ATOM   3519  P     C   111      58.491  96.918  64.481  1.00  0.00           P  
ATOM   3520  OP1   C   111      58.815  97.499  65.796  1.00  0.00           O  
ATOM   3521  OP2   C   111      59.011  95.521  64.161  1.00  0.00           O  
ATOM   3522  O5'   C   111      56.928  96.994  64.222  1.00  0.00           O  
ATOM   3523  C5'   C   111      56.133  98.125  64.609  1.00  0.00           C  
ATOM   3524  H5'   C   111      56.602  99.068  64.327  1.00  0.00           H  
ATOM   3525 H5''   C   111      55.880  98.075  65.668  1.00  0.00           H  
ATOM   3526  C4'   C   111      54.769  98.200  63.929  1.00  0.00           C  
ATOM   3527  H4'   C   111      54.271  99.141  64.163  1.00  0.00           H  
ATOM   3528  O4'   C   111      54.709  98.098  62.509  1.00  0.00           O  
ATOM   3529  C1'   C   111      53.476  97.458  62.135  1.00  0.00           C  
ATOM   3530  H1'   C   111      53.007  98.044  61.344  1.00  0.00           H  
ATOM   3531  N1    C   111      53.728  96.170  61.370  1.00  0.00           N  
ATOM   3532  C6    C   111      54.842  95.394  61.704  1.00  0.00           C  
ATOM   3533  H6    C   111      55.580  95.798  62.382  1.00  0.00           H  
ATOM   3534  C5    C   111      55.048  94.218  61.114  1.00  0.00           C  
ATOM   3535  H5    C   111      55.837  93.561  61.449  1.00  0.00           H  
ATOM   3536  C4    C   111      54.144  93.769  60.170  1.00  0.00           C  
ATOM   3537  N4    C   111      54.239  92.620  59.553  1.00  0.00           N  
ATOM   3538  H41   C   111      53.442  92.255  59.050  1.00  0.00           H  
ATOM   3539  H42   C   111      55.053  92.043  59.713  1.00  0.00           H  
ATOM   3540  N3    C   111      52.991  94.413  59.894  1.00  0.00           N  
ATOM   3541  C2    C   111      52.771  95.597  60.539  1.00  0.00           C  
ATOM   3542  O2    C   111      51.736  96.193  60.309  1.00  0.00           O  
ATOM   3543  C3'   C   111      53.727  97.149  64.453  1.00  0.00           C  
ATOM   3544  H3'   C   111      54.218  96.182  64.337  1.00  0.00           H  
ATOM   3545  C2'   C   111      52.649  97.327  63.359  1.00  0.00           C  
ATOM   3546  H2'   C   111      52.032  96.428  63.335  1.00  0.00           H  
ATOM   3547  O2'   C   111      51.781  98.486  63.495  1.00  0.00           O  
ATOM   3548 HO2'   C   111      51.705  98.736  64.419  1.00  0.00           H  
ATOM   3549  O3'   C   111      53.068  97.319  65.755  1.00  0.00           O  
ATOM   3550  P     A   112      52.510  96.135  66.639  1.00  0.00           P  
ATOM   3551  OP1   A   112      51.992  96.792  67.861  1.00  0.00           O  
ATOM   3552  OP2   A   112      53.631  95.101  66.743  1.00  0.00           O  
ATOM   3553  O5'   A   112      51.383  95.462  65.765  1.00  0.00           O  
ATOM   3554  C5'   A   112      50.117  96.074  65.579  1.00  0.00           C  
ATOM   3555  H5'   A   112      50.279  97.089  65.216  1.00  0.00           H  
ATOM   3556 H5''   A   112      49.626  96.116  66.551  1.00  0.00           H  
ATOM   3557  C4'   A   112      49.173  95.413  64.611  1.00  0.00           C  
ATOM   3558  H4'   A   112      48.228  95.946  64.719  1.00  0.00           H  
ATOM   3559  O4'   A   112      49.628  95.356  63.242  1.00  0.00           O  
ATOM   3560  C1'   A   112      49.242  94.137  62.642  1.00  0.00           C  
ATOM   3561  H1'   A   112      48.790  94.335  61.670  1.00  0.00           H  
ATOM   3562  N9    A   112      50.371  93.244  62.387  1.00  0.00           N  
ATOM   3563  C8    A   112      51.639  93.280  62.798  1.00  0.00           C  
ATOM   3564  H8    A   112      51.972  94.042  63.487  1.00  0.00           H  
ATOM   3565  N7    A   112      52.402  92.314  62.278  1.00  0.00           N  
ATOM   3566  C5    A   112      51.590  91.623  61.446  1.00  0.00           C  
ATOM   3567  C6    A   112      51.744  90.594  60.480  1.00  0.00           C  
ATOM   3568  N6    A   112      52.882  89.955  60.147  1.00  0.00           N  
ATOM   3569  H61   A   112      53.730  90.277  60.591  1.00  0.00           H  
ATOM   3570  H62   A   112      52.895  89.451  59.272  1.00  0.00           H  
ATOM   3571  N1    A   112      50.683  90.111  59.869  1.00  0.00           N  
ATOM   3572  C2    A   112      49.453  90.716  60.055  1.00  0.00           C  
ATOM   3573  H2    A   112      48.589  90.324  59.539  1.00  0.00           H  
ATOM   3574  N3    A   112      49.224  91.691  60.921  1.00  0.00           N  
ATOM   3575  C4    A   112      50.377  92.174  61.483  1.00  0.00           C  
ATOM   3576  C3'   A   112      48.804  93.964  64.861  1.00  0.00           C  
ATOM   3577  H3'   A   112      49.733  93.426  65.055  1.00  0.00           H  
ATOM   3578  C2'   A   112      48.202  93.541  63.574  1.00  0.00           C  
ATOM   3579  H2'   A   112      48.074  92.466  63.447  1.00  0.00           H  
ATOM   3580  O2'   A   112      46.993  94.153  63.178  1.00  0.00           O  
ATOM   3581 HO2'   A   112      46.339  94.296  63.865  1.00  0.00           H  
ATOM   3582  O3'   A   112      47.972  93.818  65.969  1.00  0.00           O  
ATOM   3583  P     G   113      47.936  92.485  66.775  1.00  0.00           P  
ATOM   3584  OP1   G   113      47.071  92.650  68.003  1.00  0.00           O  
ATOM   3585  OP2   G   113      49.324  91.994  67.004  1.00  0.00           O  
ATOM   3586  O5'   G   113      47.092  91.418  65.857  1.00  0.00           O  
ATOM   3587  C5'   G   113      45.800  91.631  65.332  1.00  0.00           C  
ATOM   3588  H5'   G   113      45.659  92.630  64.919  1.00  0.00           H  
ATOM   3589 H5''   G   113      45.122  91.451  66.166  1.00  0.00           H  
ATOM   3590  C4'   G   113      45.468  90.541  64.364  1.00  0.00           C  
ATOM   3591  H4'   G   113      44.405  90.636  64.145  1.00  0.00           H  
ATOM   3592  O4'   G   113      46.315  90.652  63.219  1.00  0.00           O  
ATOM   3593  C1'   G   113      46.519  89.359  62.654  1.00  0.00           C  
ATOM   3594  H1'   G   113      46.163  89.293  61.626  1.00  0.00           H  
ATOM   3595  N9    G   113      47.954  88.897  62.823  1.00  0.00           N  
ATOM   3596  C8    G   113      48.855  89.599  63.567  1.00  0.00           C  
ATOM   3597  H8    G   113      48.571  90.327  64.313  1.00  0.00           H  
ATOM   3598  N7    G   113      50.050  89.106  63.411  1.00  0.00           N  
ATOM   3599  C5    G   113      49.919  88.183  62.418  1.00  0.00           C  
ATOM   3600  C6    G   113      50.887  87.370  61.632  1.00  0.00           C  
ATOM   3601  O6    G   113      52.061  87.383  61.691  1.00  0.00           O  
ATOM   3602  N1    G   113      50.218  86.543  60.744  1.00  0.00           N  
ATOM   3603  H1    G   113      50.863  85.983  60.207  1.00  0.00           H  
ATOM   3604  C2    G   113      48.892  86.407  60.589  1.00  0.00           C  
ATOM   3605  N2    G   113      48.576  85.352  59.882  1.00  0.00           N  
ATOM   3606  H21   G   113      49.232  84.706  59.467  1.00  0.00           H  
ATOM   3607  H22   G   113      47.569  85.295  59.824  1.00  0.00           H  
ATOM   3608  N3    G   113      47.912  87.133  61.202  1.00  0.00           N  
ATOM   3609  C4    G   113      48.586  88.096  62.015  1.00  0.00           C  
ATOM   3610  C3'   G   113      45.684  89.157  64.830  1.00  0.00           C  
ATOM   3611  H3'   G   113      46.698  89.111  65.226  1.00  0.00           H  
ATOM   3612  C2'   G   113      45.672  88.389  63.512  1.00  0.00           C  
ATOM   3613  H2'   G   113      46.178  87.433  63.645  1.00  0.00           H  
ATOM   3614  O2'   G   113      44.370  88.356  62.950  1.00  0.00           O  
ATOM   3615 HO2'   G   113      44.427  87.713  62.239  1.00  0.00           H  
ATOM   3616  O3'   G   113      44.718  88.793  65.787  1.00  0.00           O  
ATOM   3617  P     G   114      44.952  87.566  66.786  1.00  0.00           P  
ATOM   3618  OP1   G   114      43.828  87.500  67.794  1.00  0.00           O  
ATOM   3619  OP2   G   114      46.337  87.643  67.183  1.00  0.00           O  
ATOM   3620  O5'   G   114      44.861  86.240  65.932  1.00  0.00           O  
ATOM   3621  C5'   G   114      43.682  85.872  65.219  1.00  0.00           C  
ATOM   3622  H5'   G   114      43.345  86.796  64.750  1.00  0.00           H  
ATOM   3623 H5''   G   114      42.920  85.606  65.952  1.00  0.00           H  
ATOM   3624  C4'   G   114      43.872  84.752  64.223  1.00  0.00           C  
ATOM   3625  H4'   G   114      42.963  84.527  63.666  1.00  0.00           H  
ATOM   3626  O4'   G   114      44.890  85.118  63.304  1.00  0.00           O  
ATOM   3627  C1'   G   114      45.528  83.922  62.880  1.00  0.00           C  
ATOM   3628  H1'   G   114      45.472  83.826  61.796  1.00  0.00           H  
ATOM   3629  N9    G   114      47.063  84.101  63.159  1.00  0.00           N  
ATOM   3630  C8    G   114      47.620  85.096  63.994  1.00  0.00           C  
ATOM   3631  H8    G   114      47.048  85.719  64.664  1.00  0.00           H  
ATOM   3632  N7    G   114      48.922  85.175  63.925  1.00  0.00           N  
ATOM   3633  C5    G   114      49.251  84.127  63.049  1.00  0.00           C  
ATOM   3634  C6    G   114      50.516  83.768  62.422  1.00  0.00           C  
ATOM   3635  O6    G   114      51.653  84.322  62.497  1.00  0.00           O  
ATOM   3636  N1    G   114      50.443  82.755  61.515  1.00  0.00           N  
ATOM   3637  H1    G   114      51.322  82.519  61.076  1.00  0.00           H  
ATOM   3638  C2    G   114      49.294  82.212  61.090  1.00  0.00           C  
ATOM   3639  N2    G   114      49.377  81.217  60.326  1.00  0.00           N  
ATOM   3640  H21   G   114      48.511  80.762  60.077  1.00  0.00           H  
ATOM   3641  H22   G   114      50.242  80.703  60.237  1.00  0.00           H  
ATOM   3642  N3    G   114      48.134  82.514  61.573  1.00  0.00           N  
ATOM   3643  C4    G   114      48.142  83.478  62.519  1.00  0.00           C  
ATOM   3644  C3'   G   114      44.346  83.451  64.882  1.00  0.00           C  
ATOM   3645  H3'   G   114      45.121  83.746  65.590  1.00  0.00           H  
ATOM   3646  C2'   G   114      44.857  82.778  63.596  1.00  0.00           C  
ATOM   3647  H2'   G   114      45.447  81.910  63.890  1.00  0.00           H  
ATOM   3648  O2'   G   114      43.755  82.322  62.738  1.00  0.00           O  
ATOM   3649 HO2'   G   114      43.147  81.860  63.319  1.00  0.00           H  
ATOM   3650  O3'   G   114      43.234  82.781  65.442  1.00  0.00           O  
ATOM   3651  P     C   115      43.393  81.955  66.775  1.00  0.00           P  
ATOM   3652  OP1   C   115      42.072  81.491  67.150  1.00  0.00           O  
ATOM   3653  OP2   C   115      44.176  82.678  67.771  1.00  0.00           O  
ATOM   3654  O5'   C   115      44.257  80.721  66.234  1.00  0.00           O  
ATOM   3655  C5'   C   115      43.659  79.491  65.895  1.00  0.00           C  
ATOM   3656  H5'   C   115      42.809  79.745  65.261  1.00  0.00           H  
ATOM   3657 H5''   C   115      43.308  79.097  66.849  1.00  0.00           H  
ATOM   3658  C4'   C   115      44.761  78.666  65.231  1.00  0.00           C  
ATOM   3659  H4'   C   115      44.285  77.899  64.621  1.00  0.00           H  
ATOM   3660  O4'   C   115      45.578  79.444  64.338  1.00  0.00           O  
ATOM   3661  C1'   C   115      46.850  78.885  64.311  1.00  0.00           C  
ATOM   3662  H1'   C   115      47.084  78.443  63.343  1.00  0.00           H  
ATOM   3663  N1    C   115      47.898  79.940  64.418  1.00  0.00           N  
ATOM   3664  C6    C   115      47.929  80.945  65.342  1.00  0.00           C  
ATOM   3665  H6    C   115      47.121  81.151  66.028  1.00  0.00           H  
ATOM   3666  C5    C   115      49.034  81.698  65.610  1.00  0.00           C  
ATOM   3667  H5    C   115      48.974  82.482  66.349  1.00  0.00           H  
ATOM   3668  C4    C   115      50.165  81.414  64.853  1.00  0.00           C  
ATOM   3669  N4    C   115      51.282  82.017  65.128  1.00  0.00           N  
ATOM   3670  H41   C   115      52.121  81.655  64.697  1.00  0.00           H  
ATOM   3671  H42   C   115      51.323  82.795  65.770  1.00  0.00           H  
ATOM   3672  N3    C   115      50.158  80.510  63.883  1.00  0.00           N  
ATOM   3673  C2    C   115      49.054  79.754  63.676  1.00  0.00           C  
ATOM   3674  O2    C   115      49.123  78.851  62.849  1.00  0.00           O  
ATOM   3675  C3'   C   115      45.670  77.988  66.189  1.00  0.00           C  
ATOM   3676  H3'   C   115      45.956  78.638  67.016  1.00  0.00           H  
ATOM   3677  C2'   C   115      46.853  77.722  65.239  1.00  0.00           C  
ATOM   3678  H2'   C   115      47.755  77.576  65.834  1.00  0.00           H  
ATOM   3679  O2'   C   115      46.617  76.581  64.465  1.00  0.00           O  
ATOM   3680 HO2'   C   115      45.886  76.001  64.692  1.00  0.00           H  
ATOM   3681  O3'   C   115      45.076  76.828  66.726  1.00  0.00           O  
ATOM   3682  P     A   116      45.834  75.908  67.818  1.00  0.00           P  
ATOM   3683  OP1   A   116      47.219  75.491  67.424  1.00  0.00           O  
ATOM   3684  OP2   A   116      44.864  74.765  68.072  1.00  0.00           O  
ATOM   3685  O5'   A   116      45.962  76.785  69.204  1.00  0.00           O  
ATOM   3686  C5'   A   116      44.822  77.419  69.752  1.00  0.00           C  
ATOM   3687  H5'   A   116      43.932  76.804  69.622  1.00  0.00           H  
ATOM   3688 H5''   A   116      44.693  78.313  69.142  1.00  0.00           H  
ATOM   3689  C4'   A   116      44.997  77.665  71.256  1.00  0.00           C  
ATOM   3690  H4'   A   116      44.137  78.234  71.610  1.00  0.00           H  
ATOM   3691  O4'   A   116      45.029  76.513  72.073  1.00  0.00           O  
ATOM   3692  C1'   A   116      46.136  76.386  72.953  1.00  0.00           C  
ATOM   3693  H1'   A   116      45.875  76.083  73.967  1.00  0.00           H  
ATOM   3694  N9    A   116      47.107  75.450  72.305  1.00  0.00           N  
ATOM   3695  C8    A   116      46.961  74.745  71.164  1.00  0.00           C  
ATOM   3696  H8    A   116      46.054  74.796  70.579  1.00  0.00           H  
ATOM   3697  N7    A   116      47.812  73.886  70.862  1.00  0.00           N  
ATOM   3698  C5    A   116      48.799  74.064  71.790  1.00  0.00           C  
ATOM   3699  C6    A   116      50.057  73.493  72.076  1.00  0.00           C  
ATOM   3700  N6    A   116      50.652  72.578  71.333  1.00  0.00           N  
ATOM   3701  H61   A   116      50.207  72.143  70.537  1.00  0.00           H  
ATOM   3702  H62   A   116      51.450  72.067  71.684  1.00  0.00           H  
ATOM   3703  N1    A   116      50.738  73.827  73.198  1.00  0.00           N  
ATOM   3704  C2    A   116      50.149  74.608  74.047  1.00  0.00           C  
ATOM   3705  H2    A   116      50.678  74.934  74.931  1.00  0.00           H  
ATOM   3706  N3    A   116      48.958  75.197  73.870  1.00  0.00           N  
ATOM   3707  C4    A   116      48.353  74.891  72.723  1.00  0.00           C  
ATOM   3708  C3'   A   116      46.300  78.382  71.600  1.00  0.00           C  
ATOM   3709  H3'   A   116      47.049  78.205  70.828  1.00  0.00           H  
ATOM   3710  C2'   A   116      46.797  77.791  72.917  1.00  0.00           C  
ATOM   3711  H2'   A   116      47.887  77.797  72.918  1.00  0.00           H  
ATOM   3712  O2'   A   116      46.249  78.493  74.052  1.00  0.00           O  
ATOM   3713 HO2'   A   116      45.850  79.300  73.719  1.00  0.00           H  
ATOM   3714  O3'   A   116      46.008  79.739  71.668  1.00  0.00           O  
ATOM   3715  P     C   117      47.121  80.897  71.661  1.00  0.00           P  
ATOM   3716  OP1   C   117      46.296  82.059  72.078  1.00  0.00           O  
ATOM   3717  OP2   C   117      47.881  80.938  70.355  1.00  0.00           O  
ATOM   3718  O5'   C   117      48.236  80.680  72.809  1.00  0.00           O  
ATOM   3719  C5'   C   117      48.146  81.241  74.058  1.00  0.00           C  
ATOM   3720  H5'   C   117      47.184  80.942  74.474  1.00  0.00           H  
ATOM   3721 H5''   C   117      48.111  82.330  74.011  1.00  0.00           H  
ATOM   3722  C4'   C   117      49.318  80.822  75.010  1.00  0.00           C  
ATOM   3723  H4'   C   117      49.376  81.288  75.993  1.00  0.00           H  
ATOM   3724  O4'   C   117      49.435  79.401  75.060  1.00  0.00           O  
ATOM   3725  C1'   C   117      50.762  79.015  75.074  1.00  0.00           C  
ATOM   3726  H1'   C   117      51.107  78.528  75.986  1.00  0.00           H  
ATOM   3727  N1    C   117      51.137  78.108  73.971  1.00  0.00           N  
ATOM   3728  C6    C   117      50.501  78.127  72.765  1.00  0.00           C  
ATOM   3729  H6    C   117      49.665  78.783  72.574  1.00  0.00           H  
ATOM   3730  C5    C   117      51.010  77.417  71.718  1.00  0.00           C  
ATOM   3731  H5    C   117      50.456  77.551  70.800  1.00  0.00           H  
ATOM   3732  C4    C   117      52.142  76.612  71.966  1.00  0.00           C  
ATOM   3733  N4    C   117      52.631  75.732  71.144  1.00  0.00           N  
ATOM   3734  H41   C   117      53.462  75.195  71.348  1.00  0.00           H  
ATOM   3735  H42   C   117      52.320  75.810  70.186  1.00  0.00           H  
ATOM   3736  N3    C   117      52.793  76.648  73.118  1.00  0.00           N  
ATOM   3737  C2    C   117      52.344  77.343  74.167  1.00  0.00           C  
ATOM   3738  O2    C   117      53.012  77.306  75.204  1.00  0.00           O  
ATOM   3739  C3'   C   117      50.673  81.330  74.390  1.00  0.00           C  
ATOM   3740  H3'   C   117      50.692  81.164  73.313  1.00  0.00           H  
ATOM   3741  C2'   C   117      51.625  80.299  75.038  1.00  0.00           C  
ATOM   3742  H2'   C   117      52.578  80.249  74.512  1.00  0.00           H  
ATOM   3743  O2'   C   117      51.842  80.664  76.361  1.00  0.00           O  
ATOM   3744 HO2'   C   117      52.048  81.600  76.317  1.00  0.00           H  
ATOM   3745  O3'   C   117      50.948  82.657  74.527  1.00  0.00           O  
ATOM   3746  P     U   118      52.025  83.406  73.629  1.00  0.00           P  
ATOM   3747  OP1   U   118      52.092  84.776  74.187  1.00  0.00           O  
ATOM   3748  OP2   U   118      51.688  83.263  72.186  1.00  0.00           O  
ATOM   3749  O5'   U   118      53.361  82.701  73.960  1.00  0.00           O  
ATOM   3750  C5'   U   118      54.213  83.018  75.112  1.00  0.00           C  
ATOM   3751  H5'   U   118      53.739  82.792  76.067  1.00  0.00           H  
ATOM   3752 H5''   U   118      54.395  84.093  75.084  1.00  0.00           H  
ATOM   3753  C4'   U   118      55.593  82.390  74.967  1.00  0.00           C  
ATOM   3754  H4'   U   118      56.230  82.728  75.784  1.00  0.00           H  
ATOM   3755  O4'   U   118      55.557  80.981  74.841  1.00  0.00           O  
ATOM   3756  C1'   U   118      56.634  80.483  74.044  1.00  0.00           C  
ATOM   3757  H1'   U   118      57.199  79.757  74.629  1.00  0.00           H  
ATOM   3758  N1    U   118      56.143  79.751  72.889  1.00  0.00           N  
ATOM   3759  C6    U   118      54.904  80.108  72.334  1.00  0.00           C  
ATOM   3760  H6    U   118      54.287  80.915  72.701  1.00  0.00           H  
ATOM   3761  C5    U   118      54.356  79.358  71.329  1.00  0.00           C  
ATOM   3762  H5    U   118      53.398  79.587  70.887  1.00  0.00           H  
ATOM   3763  C4    U   118      55.105  78.218  70.780  1.00  0.00           C  
ATOM   3764  O4    U   118      54.872  77.587  69.750  1.00  0.00           O  
ATOM   3765  N3    U   118      56.277  77.977  71.344  1.00  0.00           N  
ATOM   3766  H3    U   118      56.830  77.282  70.863  1.00  0.00           H  
ATOM   3767  C2    U   118      56.867  78.693  72.359  1.00  0.00           C  
ATOM   3768  O2    U   118      57.942  78.254  72.834  1.00  0.00           O  
ATOM   3769  C3'   U   118      56.296  82.812  73.715  1.00  0.00           C  
ATOM   3770  H3'   U   118      55.663  82.546  72.868  1.00  0.00           H  
ATOM   3771  C2'   U   118      57.412  81.790  73.606  1.00  0.00           C  
ATOM   3772  H2'   U   118      57.727  81.607  72.578  1.00  0.00           H  
ATOM   3773  O2'   U   118      58.539  81.862  74.592  1.00  0.00           O  
ATOM   3774 HO2'   U   118      58.791  82.788  74.609  1.00  0.00           H  
ATOM   3775  O3'   U   118      56.806  84.148  73.650  1.00  0.00           O  
ATOM   3776  P     A   119      56.875  84.845  72.199  1.00  0.00           P  
ATOM   3777  OP1   A   119      57.363  86.211  72.438  1.00  0.00           O  
ATOM   3778  OP2   A   119      55.630  84.665  71.461  1.00  0.00           O  
ATOM   3779  O5'   A   119      57.957  84.138  71.492  1.00  0.00           O  
ATOM   3780  C5'   A   119      59.300  84.114  72.005  1.00  0.00           C  
ATOM   3781  H5'   A   119      59.346  83.868  73.066  1.00  0.00           H  
ATOM   3782 H5''   A   119      59.684  85.129  71.903  1.00  0.00           H  
ATOM   3783  C4'   A   119      60.141  83.174  71.132  1.00  0.00           C  
ATOM   3784  H4'   A   119      61.182  83.373  71.384  1.00  0.00           H  
ATOM   3785  O4'   A   119      59.814  81.776  71.195  1.00  0.00           O  
ATOM   3786  C1'   A   119      60.347  81.044  70.040  1.00  0.00           C  
ATOM   3787  H1'   A   119      61.144  80.319  70.208  1.00  0.00           H  
ATOM   3788  N9    A   119      59.252  80.285  69.419  1.00  0.00           N  
ATOM   3789  C8    A   119      57.912  80.511  69.574  1.00  0.00           C  
ATOM   3790  H8    A   119      57.522  81.312  70.184  1.00  0.00           H  
ATOM   3791  N7    A   119      57.165  79.749  68.803  1.00  0.00           N  
ATOM   3792  C5    A   119      58.109  78.828  68.292  1.00  0.00           C  
ATOM   3793  C6    A   119      58.003  77.650  67.449  1.00  0.00           C  
ATOM   3794  N6    A   119      56.935  77.091  66.909  1.00  0.00           N  
ATOM   3795  H61   A   119      56.006  77.375  67.185  1.00  0.00           H  
ATOM   3796  H62   A   119      57.056  76.409  66.173  1.00  0.00           H  
ATOM   3797  N1    A   119      59.117  76.945  67.123  1.00  0.00           N  
ATOM   3798  C2    A   119      60.235  77.413  67.628  1.00  0.00           C  
ATOM   3799  H2    A   119      61.067  76.724  67.621  1.00  0.00           H  
ATOM   3800  N3    A   119      60.460  78.541  68.329  1.00  0.00           N  
ATOM   3801  C4    A   119      59.336  79.211  68.604  1.00  0.00           C  
ATOM   3802  C3'   A   119      60.033  83.312  69.571  1.00  0.00           C  
ATOM   3803  H3'   A   119      58.992  83.116  69.313  1.00  0.00           H  
ATOM   3804  C2'   A   119      60.908  82.172  69.115  1.00  0.00           C  
ATOM   3805  H2'   A   119      60.764  82.053  68.041  1.00  0.00           H  
ATOM   3806  O2'   A   119      62.198  82.467  69.501  1.00  0.00           O  
ATOM   3807 HO2'   A   119      62.406  83.390  69.341  1.00  0.00           H  
ATOM   3808  O3'   A   119      60.579  84.619  69.108  1.00  0.00           O  
ATOM   3809  P     G   120      60.122  85.092  67.650  1.00  0.00           P  
ATOM   3810  OP1   G   120      60.787  86.365  67.429  1.00  0.00           O  
ATOM   3811  OP2   G   120      58.665  85.136  67.648  1.00  0.00           O  
ATOM   3812  O5'   G   120      60.670  84.095  66.619  1.00  0.00           O  
ATOM   3813  C5'   G   120      62.086  83.920  66.528  1.00  0.00           C  
ATOM   3814  H5'   G   120      62.460  83.776  67.541  1.00  0.00           H  
ATOM   3815 H5''   G   120      62.557  84.850  66.210  1.00  0.00           H  
ATOM   3816  C4'   G   120      62.423  82.730  65.631  1.00  0.00           C  
ATOM   3817  H4'   G   120      63.501  82.582  65.686  1.00  0.00           H  
ATOM   3818  O4'   G   120      61.834  81.501  66.035  1.00  0.00           O  
ATOM   3819  C1'   G   120      61.759  80.627  64.944  1.00  0.00           C  
ATOM   3820  H1'   G   120      62.453  79.830  65.210  1.00  0.00           H  
ATOM   3821  N9    G   120      60.376  80.122  64.943  1.00  0.00           N  
ATOM   3822  C8    G   120      59.232  80.589  65.509  1.00  0.00           C  
ATOM   3823  H8    G   120      59.172  81.334  66.289  1.00  0.00           H  
ATOM   3824  N7    G   120      58.193  79.939  65.255  1.00  0.00           N  
ATOM   3825  C5    G   120      58.625  78.916  64.395  1.00  0.00           C  
ATOM   3826  C6    G   120      57.836  77.963  63.679  1.00  0.00           C  
ATOM   3827  O6    G   120      56.638  77.729  63.724  1.00  0.00           O  
ATOM   3828  N1    G   120      58.582  77.108  62.871  1.00  0.00           N  
ATOM   3829  H1    G   120      58.102  76.385  62.355  1.00  0.00           H  
ATOM   3830  C2    G   120      59.911  77.370  62.621  1.00  0.00           C  
ATOM   3831  N2    G   120      60.433  76.699  61.704  1.00  0.00           N  
ATOM   3832  H21   G   120      59.884  76.034  61.178  1.00  0.00           H  
ATOM   3833  H22   G   120      61.405  76.944  61.587  1.00  0.00           H  
ATOM   3834  N3    G   120      60.628  78.329  63.185  1.00  0.00           N  
ATOM   3835  C4    G   120      59.920  79.008  64.136  1.00  0.00           C  
ATOM   3836  C3'   G   120      61.951  82.866  64.139  1.00  0.00           C  
ATOM   3837  H3'   G   120      60.895  83.112  64.251  1.00  0.00           H  
ATOM   3838  C2'   G   120      62.190  81.436  63.743  1.00  0.00           C  
ATOM   3839  H2'   G   120      61.549  81.142  62.912  1.00  0.00           H  
ATOM   3840  O2'   G   120      63.539  81.099  63.501  1.00  0.00           O  
ATOM   3841 HO2'   G   120      63.640  80.582  62.698  1.00  0.00           H  
ATOM   3842  O3'   G   120      62.764  83.677  63.287  1.00  0.00           O  
ATOM   3843  P     U   121      62.183  84.494  62.081  1.00  0.00           P  
ATOM   3844  OP1   U   121      63.228  85.467  61.658  1.00  0.00           O  
ATOM   3845  OP2   U   121      60.870  85.052  62.472  1.00  0.00           O  
ATOM   3846  O5'   U   121      62.042  83.337  60.936  1.00  0.00           O  
ATOM   3847  C5'   U   121      63.170  82.960  60.235  1.00  0.00           C  
ATOM   3848  H5'   U   121      64.063  82.842  60.848  1.00  0.00           H  
ATOM   3849 H5''   U   121      63.535  83.710  59.533  1.00  0.00           H  
ATOM   3850  C4'   U   121      62.858  81.644  59.448  1.00  0.00           C  
ATOM   3851  H4'   U   121      63.685  81.132  58.957  1.00  0.00           H  
ATOM   3852  O4'   U   121      62.309  80.593  60.375  1.00  0.00           O  
ATOM   3853  C1'   U   121      61.349  79.855  59.698  1.00  0.00           C  
ATOM   3854  H1'   U   121      61.619  78.817  59.890  1.00  0.00           H  
ATOM   3855  N1    U   121      59.913  80.067  60.221  1.00  0.00           N  
ATOM   3856  C6    U   121      59.537  81.132  61.067  1.00  0.00           C  
ATOM   3857  H6    U   121      60.356  81.818  61.222  1.00  0.00           H  
ATOM   3858  C5    U   121      58.279  81.230  61.542  1.00  0.00           C  
ATOM   3859  H5    U   121      58.044  82.138  62.077  1.00  0.00           H  
ATOM   3860  C4    U   121      57.300  80.175  61.350  1.00  0.00           C  
ATOM   3861  O4    U   121      56.182  80.100  61.928  1.00  0.00           O  
ATOM   3862  N3    U   121      57.759  79.211  60.421  1.00  0.00           N  
ATOM   3863  H3    U   121      57.177  78.408  60.235  1.00  0.00           H  
ATOM   3864  C2    U   121      59.025  79.064  59.905  1.00  0.00           C  
ATOM   3865  O2    U   121      59.329  78.049  59.317  1.00  0.00           O  
ATOM   3866  C3'   U   121      61.738  81.827  58.414  1.00  0.00           C  
ATOM   3867  H3'   U   121      60.850  82.355  58.760  1.00  0.00           H  
ATOM   3868  C2'   U   121      61.325  80.320  58.246  1.00  0.00           C  
ATOM   3869  H2'   U   121      60.342  80.312  57.775  1.00  0.00           H  
ATOM   3870  O2'   U   121      62.239  79.486  57.422  1.00  0.00           O  
ATOM   3871 HO2'   U   121      61.807  79.332  56.578  1.00  0.00           H  
ATOM   3872  O3'   U   121      62.259  82.550  57.295  1.00  0.00           O  
ATOM   3873  P     A   122      61.308  83.622  56.598  1.00  0.00           P  
ATOM   3874  OP1   A   122      61.897  83.759  55.310  1.00  0.00           O  
ATOM   3875  OP2   A   122      61.156  84.818  57.458  1.00  0.00           O  
ATOM   3876  O5'   A   122      59.909  82.892  56.353  1.00  0.00           O  
ATOM   3877  C5'   A   122      59.789  81.887  55.296  1.00  0.00           C  
ATOM   3878  H5'   A   122      60.516  81.096  55.480  1.00  0.00           H  
ATOM   3879 H5''   A   122      59.929  82.377  54.332  1.00  0.00           H  
ATOM   3880  C4'   A   122      58.497  81.075  55.309  1.00  0.00           C  
ATOM   3881  H4'   A   122      58.807  80.280  54.631  1.00  0.00           H  
ATOM   3882  O4'   A   122      58.306  80.487  56.589  1.00  0.00           O  
ATOM   3883  C1'   A   122      56.922  80.392  56.948  1.00  0.00           C  
ATOM   3884  H1'   A   122      56.650  79.376  57.238  1.00  0.00           H  
ATOM   3885  N9    A   122      56.534  81.456  57.935  1.00  0.00           N  
ATOM   3886  C8    A   122      57.289  82.459  58.438  1.00  0.00           C  
ATOM   3887  H8    A   122      58.295  82.701  58.128  1.00  0.00           H  
ATOM   3888  N7    A   122      56.777  82.993  59.484  1.00  0.00           N  
ATOM   3889  C5    A   122      55.491  82.397  59.541  1.00  0.00           C  
ATOM   3890  C6    A   122      54.285  82.613  60.351  1.00  0.00           C  
ATOM   3891  N6    A   122      54.159  83.545  61.271  1.00  0.00           N  
ATOM   3892  H61   A   122      54.929  84.195  61.198  1.00  0.00           H  
ATOM   3893  H62   A   122      53.310  83.784  61.764  1.00  0.00           H  
ATOM   3894  N1    A   122      53.208  81.850  60.126  1.00  0.00           N  
ATOM   3895  C2    A   122      53.209  80.940  59.119  1.00  0.00           C  
ATOM   3896  H2    A   122      52.256  80.491  58.880  1.00  0.00           H  
ATOM   3897  N3    A   122      54.192  80.787  58.233  1.00  0.00           N  
ATOM   3898  C4    A   122      55.271  81.541  58.561  1.00  0.00           C  
ATOM   3899  C3'   A   122      57.162  81.794  55.006  1.00  0.00           C  
ATOM   3900  H3'   A   122      57.121  82.731  55.562  1.00  0.00           H  
ATOM   3901  C2'   A   122      56.265  80.763  55.595  1.00  0.00           C  
ATOM   3902  H2'   A   122      55.271  81.110  55.877  1.00  0.00           H  
ATOM   3903  O2'   A   122      56.197  79.548  54.962  1.00  0.00           O  
ATOM   3904 HO2'   A   122      55.438  79.069  55.303  1.00  0.00           H  
ATOM   3905  O3'   A   122      56.884  82.002  53.628  1.00  0.00           O  
ATOM   3906  P     C   123      55.825  83.219  53.244  1.00  0.00           P  
ATOM   3907  OP1   C   123      55.527  83.096  51.774  1.00  0.00           O  
ATOM   3908  OP2   C   123      56.372  84.466  53.816  1.00  0.00           O  
ATOM   3909  O5'   C   123      54.464  82.802  54.015  1.00  0.00           O  
ATOM   3910  C5'   C   123      53.651  81.822  53.563  1.00  0.00           C  
ATOM   3911  H5'   C   123      54.225  80.897  53.520  1.00  0.00           H  
ATOM   3912 H5''   C   123      53.278  82.057  52.567  1.00  0.00           H  
ATOM   3913  C4'   C   123      52.376  81.639  54.376  1.00  0.00           C  
ATOM   3914  H4'   C   123      51.865  80.784  53.933  1.00  0.00           H  
ATOM   3915  O4'   C   123      52.556  81.384  55.747  1.00  0.00           O  
ATOM   3916  C1'   C   123      51.649  82.093  56.530  1.00  0.00           C  
ATOM   3917  H1'   C   123      51.145  81.415  57.219  1.00  0.00           H  
ATOM   3918  N1    C   123      52.126  83.297  57.253  1.00  0.00           N  
ATOM   3919  C6    C   123      53.345  83.805  56.970  1.00  0.00           C  
ATOM   3920  H6    C   123      53.946  83.352  56.195  1.00  0.00           H  
ATOM   3921  C5    C   123      53.944  84.660  57.860  1.00  0.00           C  
ATOM   3922  H5    C   123      55.006  84.850  57.806  1.00  0.00           H  
ATOM   3923  C4    C   123      53.169  85.296  58.888  1.00  0.00           C  
ATOM   3924  N4    C   123      53.632  86.154  59.752  1.00  0.00           N  
ATOM   3925  H41   C   123      52.976  86.605  60.373  1.00  0.00           H  
ATOM   3926  H42   C   123      54.571  86.500  59.615  1.00  0.00           H  
ATOM   3927  N3    C   123      51.916  84.903  59.012  1.00  0.00           N  
ATOM   3928  C2    C   123      51.364  83.886  58.292  1.00  0.00           C  
ATOM   3929  O2    C   123      50.193  83.631  58.556  1.00  0.00           O  
ATOM   3930  C3'   C   123      51.483  82.919  54.259  1.00  0.00           C  
ATOM   3931  H3'   C   123      52.127  83.793  54.349  1.00  0.00           H  
ATOM   3932  C2'   C   123      50.636  82.654  55.474  1.00  0.00           C  
ATOM   3933  H2'   C   123      50.169  83.530  55.924  1.00  0.00           H  
ATOM   3934  O2'   C   123      49.699  81.663  55.181  1.00  0.00           O  
ATOM   3935 HO2'   C   123      49.330  81.927  54.335  1.00  0.00           H  
ATOM   3936  O3'   C   123      50.740  82.866  53.103  1.00  0.00           O  
ATOM   3937  P     U   124      50.433  84.241  52.336  1.00  0.00           P  
ATOM   3938  OP1   U   124      49.760  83.775  51.096  1.00  0.00           O  
ATOM   3939  OP2   U   124      51.592  85.149  52.223  1.00  0.00           O  
ATOM   3940  O5'   U   124      49.355  84.875  53.205  1.00  0.00           O  
ATOM   3941  C5'   U   124      48.054  84.403  53.217  1.00  0.00           C  
ATOM   3942  H5'   U   124      48.055  83.324  53.373  1.00  0.00           H  
ATOM   3943 H5''   U   124      47.547  84.558  52.265  1.00  0.00           H  
ATOM   3944  C4'   U   124      47.134  85.190  54.138  1.00  0.00           C  
ATOM   3945  H4'   U   124      46.120  84.821  53.984  1.00  0.00           H  
ATOM   3946  O4'   U   124      47.584  85.032  55.471  1.00  0.00           O  
ATOM   3947  C1'   U   124      47.477  86.230  56.265  1.00  0.00           C  
ATOM   3948  H1'   U   124      47.004  86.231  57.247  1.00  0.00           H  
ATOM   3949  N1    U   124      48.784  86.858  56.497  1.00  0.00           N  
ATOM   3950  C6    U   124      49.944  86.449  55.901  1.00  0.00           C  
ATOM   3951  H6    U   124      49.893  85.719  55.107  1.00  0.00           H  
ATOM   3952  C5    U   124      51.118  87.049  56.288  1.00  0.00           C  
ATOM   3953  H5    U   124      52.042  86.775  55.802  1.00  0.00           H  
ATOM   3954  C4    U   124      51.262  87.943  57.408  1.00  0.00           C  
ATOM   3955  O4    U   124      52.346  88.479  57.738  1.00  0.00           O  
ATOM   3956  N3    U   124      49.978  88.204  57.976  1.00  0.00           N  
ATOM   3957  H3    U   124      50.011  88.852  58.749  1.00  0.00           H  
ATOM   3958  C2    U   124      48.820  87.842  57.506  1.00  0.00           C  
ATOM   3959  O2    U   124      47.839  88.401  57.995  1.00  0.00           O  
ATOM   3960  C3'   U   124      47.126  86.679  53.821  1.00  0.00           C  
ATOM   3961  H3'   U   124      48.146  87.059  53.757  1.00  0.00           H  
ATOM   3962  C2'   U   124      46.697  87.114  55.223  1.00  0.00           C  
ATOM   3963  H2'   U   124      46.900  88.185  55.245  1.00  0.00           H  
ATOM   3964  O2'   U   124      45.338  86.910  55.611  1.00  0.00           O  
ATOM   3965 HO2'   U   124      44.736  86.889  54.863  1.00  0.00           H  
ATOM   3966  O3'   U   124      46.357  87.056  52.681  1.00  0.00           O  
ATOM   3967  P     G   125      46.872  88.290  51.797  1.00  0.00           P  
ATOM   3968  OP1   G   125      45.835  88.603  50.755  1.00  0.00           O  
ATOM   3969  OP2   G   125      48.257  88.154  51.417  1.00  0.00           O  
ATOM   3970  O5'   G   125      46.750  89.448  52.903  1.00  0.00           O  
ATOM   3971  C5'   G   125      45.427  89.993  53.273  1.00  0.00           C  
ATOM   3972  H5'   G   125      44.805  89.116  53.452  1.00  0.00           H  
ATOM   3973 H5''   G   125      45.225  90.513  52.336  1.00  0.00           H  
ATOM   3974  C4'   G   125      45.445  90.979  54.501  1.00  0.00           C  
ATOM   3975  H4'   G   125      44.453  91.291  54.827  1.00  0.00           H  
ATOM   3976  O4'   G   125      46.135  90.403  55.603  1.00  0.00           O  
ATOM   3977  C1'   G   125      46.789  91.450  56.286  1.00  0.00           C  
ATOM   3978  H1'   G   125      46.588  91.380  57.356  1.00  0.00           H  
ATOM   3979  N9    G   125      48.230  91.360  56.133  1.00  0.00           N  
ATOM   3980  C8    G   125      49.022  90.711  55.238  1.00  0.00           C  
ATOM   3981  H8    G   125      48.665  89.987  54.520  1.00  0.00           H  
ATOM   3982  N7    G   125      50.310  91.006  55.328  1.00  0.00           N  
ATOM   3983  C5    G   125      50.432  91.802  56.417  1.00  0.00           C  
ATOM   3984  C6    G   125      51.525  92.272  57.185  1.00  0.00           C  
ATOM   3985  O6    G   125      52.728  91.882  57.155  1.00  0.00           O  
ATOM   3986  N1    G   125      51.176  93.110  58.175  1.00  0.00           N  
ATOM   3987  H1    G   125      51.932  93.601  58.629  1.00  0.00           H  
ATOM   3988  C2    G   125      49.865  93.502  58.337  1.00  0.00           C  
ATOM   3989  N2    G   125      49.689  94.462  59.252  1.00  0.00           N  
ATOM   3990  H21   G   125      50.513  95.008  59.460  1.00  0.00           H  
ATOM   3991  H22   G   125      48.780  94.811  59.522  1.00  0.00           H  
ATOM   3992  N3    G   125      48.814  92.936  57.855  1.00  0.00           N  
ATOM   3993  C4    G   125      49.160  92.089  56.883  1.00  0.00           C  
ATOM   3994  C3'   G   125      46.146  92.314  54.203  1.00  0.00           C  
ATOM   3995  H3'   G   125      47.124  92.296  53.724  1.00  0.00           H  
ATOM   3996  C2'   G   125      46.314  92.749  55.638  1.00  0.00           C  
ATOM   3997  H2'   G   125      46.967  93.618  55.710  1.00  0.00           H  
ATOM   3998  O2'   G   125      45.081  93.071  56.280  1.00  0.00           O  
ATOM   3999 HO2'   G   125      44.943  94.020  56.222  1.00  0.00           H  
ATOM   4000  O3'   G   125      45.205  93.101  53.461  1.00  0.00           O  
ATOM   4001  P     A   126      45.486  94.629  53.284  1.00  0.00           P  
ATOM   4002  OP1   A   126      44.621  95.123  52.186  1.00  0.00           O  
ATOM   4003  OP2   A   126      46.949  94.949  53.184  1.00  0.00           O  
ATOM   4004  O5'   A   126      44.968  95.307  54.658  1.00  0.00           O  
ATOM   4005  C5'   A   126      43.585  95.367  54.872  1.00  0.00           C  
ATOM   4006  H5'   A   126      43.154  94.378  55.032  1.00  0.00           H  
ATOM   4007 H5''   A   126      42.984  95.817  54.082  1.00  0.00           H  
ATOM   4008  C4'   A   126      43.274  96.088  56.176  1.00  0.00           C  
ATOM   4009  H4'   A   126      42.209  96.089  56.408  1.00  0.00           H  
ATOM   4010  O4'   A   126      44.020  95.489  57.284  1.00  0.00           O  
ATOM   4011  C1'   A   126      43.977  96.452  58.336  1.00  0.00           C  
ATOM   4012  H1'   A   126      43.075  96.431  58.948  1.00  0.00           H  
ATOM   4013  N9    A   126      45.279  96.458  59.028  1.00  0.00           N  
ATOM   4014  C8    A   126      46.360  95.644  59.006  1.00  0.00           C  
ATOM   4015  H8    A   126      46.373  94.716  58.453  1.00  0.00           H  
ATOM   4016  N7    A   126      47.340  95.915  59.784  1.00  0.00           N  
ATOM   4017  C5    A   126      46.881  97.075  60.455  1.00  0.00           C  
ATOM   4018  C6    A   126      47.360  97.998  61.483  1.00  0.00           C  
ATOM   4019  N6    A   126      48.484  97.901  62.128  1.00  0.00           N  
ATOM   4020  H61   A   126      49.109  97.112  62.052  1.00  0.00           H  
ATOM   4021  H62   A   126      48.739  98.656  62.750  1.00  0.00           H  
ATOM   4022  N1    A   126      46.617  99.036  61.821  1.00  0.00           N  
ATOM   4023  C2    A   126      45.423  99.134  61.287  1.00  0.00           C  
ATOM   4024  H2    A   126      44.884 100.006  61.628  1.00  0.00           H  
ATOM   4025  N3    A   126      44.775  98.317  60.492  1.00  0.00           N  
ATOM   4026  C4    A   126      45.608  97.395  60.003  1.00  0.00           C  
ATOM   4027  C3'   A   126      43.788  97.498  56.166  1.00  0.00           C  
ATOM   4028  H3'   A   126      44.836  97.562  55.874  1.00  0.00           H  
ATOM   4029  C2'   A   126      43.651  97.795  57.674  1.00  0.00           C  
ATOM   4030  H2'   A   126      44.288  98.591  58.061  1.00  0.00           H  
ATOM   4031  O2'   A   126      42.359  98.248  57.872  1.00  0.00           O  
ATOM   4032 HO2'   A   126      41.921  98.245  57.018  1.00  0.00           H  
ATOM   4033  O3'   A   126      43.039  98.367  55.332  1.00  0.00           O  
ATOM   4034  P     U   127      43.923  99.231  54.407  1.00  0.00           P  
ATOM   4035  OP1   U   127      43.060 100.377  53.990  1.00  0.00           O  
ATOM   4036  OP2   U   127      44.535  98.420  53.315  1.00  0.00           O  
ATOM   4037  O5'   U   127      45.110  99.724  55.290  1.00  0.00           O  
ATOM   4038  C5'   U   127      44.922 100.685  56.300  1.00  0.00           C  
ATOM   4039  H5'   U   127      44.103 100.392  56.957  1.00  0.00           H  
ATOM   4040 H5''   U   127      44.483 101.624  55.963  1.00  0.00           H  
ATOM   4041  C4'   U   127      46.158 101.067  57.049  1.00  0.00           C  
ATOM   4042  H4'   U   127      45.970 101.841  57.794  1.00  0.00           H  
ATOM   4043  O4'   U   127      46.553  99.959  57.818  1.00  0.00           O  
ATOM   4044  C1'   U   127      47.959  99.870  57.940  1.00  0.00           C  
ATOM   4045  H1'   U   127      48.256 100.071  58.969  1.00  0.00           H  
ATOM   4046  N1    U   127      48.725  98.749  57.325  1.00  0.00           N  
ATOM   4047  C6    U   127      48.162  97.744  56.537  1.00  0.00           C  
ATOM   4048  H6    U   127      47.117  97.797  56.270  1.00  0.00           H  
ATOM   4049  C5    U   127      48.869  96.592  56.184  1.00  0.00           C  
ATOM   4050  H5    U   127      48.364  95.835  55.601  1.00  0.00           H  
ATOM   4051  C4    U   127      50.224  96.441  56.513  1.00  0.00           C  
ATOM   4052  O4    U   127      50.867  95.503  56.202  1.00  0.00           O  
ATOM   4053  N3    U   127      50.724  97.455  57.300  1.00  0.00           N  
ATOM   4054  H3    U   127      51.677  97.427  57.632  1.00  0.00           H  
ATOM   4055  C2    U   127      50.056  98.646  57.674  1.00  0.00           C  
ATOM   4056  O2    U   127      50.666  99.500  58.404  1.00  0.00           O  
ATOM   4057  C3'   U   127      47.340 101.462  56.200  1.00  0.00           C  
ATOM   4058  H3'   U   127      47.263 100.745  55.382  1.00  0.00           H  
ATOM   4059  C2'   U   127      48.416 101.136  57.181  1.00  0.00           C  
ATOM   4060  H2'   U   127      49.320 100.940  56.604  1.00  0.00           H  
ATOM   4061  O2'   U   127      48.589 102.159  58.123  1.00  0.00           O  
ATOM   4062 HO2'   U   127      49.515 102.229  58.367  1.00  0.00           H  
ATOM   4063  O3'   U   127      47.316 102.767  55.750  1.00  0.00           O  
ATOM   4064  P     G   128      48.139 103.265  54.432  1.00  0.00           P  
ATOM   4065  OP1   G   128      47.748 104.666  54.071  1.00  0.00           O  
ATOM   4066  OP2   G   128      48.131 102.173  53.416  1.00  0.00           O  
ATOM   4067  O5'   G   128      49.706 103.417  54.856  1.00  0.00           O  
ATOM   4068  C5'   G   128      50.096 104.320  55.897  1.00  0.00           C  
ATOM   4069  H5'   G   128      49.333 104.223  56.669  1.00  0.00           H  
ATOM   4070 H5''   G   128      49.971 105.366  55.616  1.00  0.00           H  
ATOM   4071  C4'   G   128      51.502 104.100  56.446  1.00  0.00           C  
ATOM   4072  H4'   G   128      51.668 104.681  57.353  1.00  0.00           H  
ATOM   4073  O4'   G   128      51.676 102.762  56.854  1.00  0.00           O  
ATOM   4074  C1'   G   128      53.051 102.447  56.922  1.00  0.00           C  
ATOM   4075  H1'   G   128      53.262 102.173  57.956  1.00  0.00           H  
ATOM   4076  N9    G   128      53.334 101.272  56.061  1.00  0.00           N  
ATOM   4077  C8    G   128      52.381 100.612  55.289  1.00  0.00           C  
ATOM   4078  H8    G   128      51.369 100.976  55.195  1.00  0.00           H  
ATOM   4079  N7    G   128      52.892  99.598  54.583  1.00  0.00           N  
ATOM   4080  C5    G   128      54.190  99.495  55.066  1.00  0.00           C  
ATOM   4081  C6    G   128      55.277  98.619  54.678  1.00  0.00           C  
ATOM   4082  O6    G   128      55.206  97.586  53.949  1.00  0.00           O  
ATOM   4083  N1    G   128      56.494  98.963  55.262  1.00  0.00           N  
ATOM   4084  H1    G   128      57.328  98.425  55.074  1.00  0.00           H  
ATOM   4085  C2    G   128      56.670  99.989  56.077  1.00  0.00           C  
ATOM   4086  N2    G   128      57.871 100.311  56.431  1.00  0.00           N  
ATOM   4087  H21   G   128      57.871 101.043  57.126  1.00  0.00           H  
ATOM   4088  H22   G   128      58.556  99.575  56.328  1.00  0.00           H  
ATOM   4089  N3    G   128      55.749 100.800  56.534  1.00  0.00           N  
ATOM   4090  C4    G   128      54.492 100.516  55.937  1.00  0.00           C  
ATOM   4091  C3'   G   128      52.764 104.371  55.519  1.00  0.00           C  
ATOM   4092  H3'   G   128      52.694 103.855  54.561  1.00  0.00           H  
ATOM   4093  C2'   G   128      53.791 103.735  56.512  1.00  0.00           C  
ATOM   4094  H2'   G   128      54.729 103.632  55.967  1.00  0.00           H  
ATOM   4095  O2'   G   128      54.109 104.563  57.651  1.00  0.00           O  
ATOM   4096 HO2'   G   128      54.757 104.059  58.149  1.00  0.00           H  
ATOM   4097  O3'   G   128      53.025 105.760  55.266  1.00  0.00           O  
ATOM   4098  P     U   129      53.629 106.210  53.834  1.00  0.00           P  
ATOM   4099  OP1   U   129      53.893 107.653  53.915  1.00  0.00           O  
ATOM   4100  OP2   U   129      52.681 105.775  52.761  1.00  0.00           O  
ATOM   4101  O5'   U   129      55.017 105.438  53.520  1.00  0.00           O  
ATOM   4102  C5'   U   129      56.186 105.889  54.254  1.00  0.00           C  
ATOM   4103  H5'   U   129      55.890 105.953  55.301  1.00  0.00           H  
ATOM   4104 H5''   U   129      56.461 106.898  53.946  1.00  0.00           H  
ATOM   4105  C4'   U   129      57.313 104.963  53.958  1.00  0.00           C  
ATOM   4106  H4'   U   129      58.131 105.222  54.631  1.00  0.00           H  
ATOM   4107  O4'   U   129      56.965 103.615  54.377  1.00  0.00           O  
ATOM   4108  C1'   U   129      57.649 102.720  53.532  1.00  0.00           C  
ATOM   4109  H1'   U   129      58.406 102.120  54.037  1.00  0.00           H  
ATOM   4110  N1    U   129      56.760 101.748  52.887  1.00  0.00           N  
ATOM   4111  C6    U   129      55.409 101.990  52.642  1.00  0.00           C  
ATOM   4112  H6    U   129      54.961 102.912  52.982  1.00  0.00           H  
ATOM   4113  C5    U   129      54.617 101.128  51.987  1.00  0.00           C  
ATOM   4114  H5    U   129      53.561 101.340  51.920  1.00  0.00           H  
ATOM   4115  C4    U   129      55.112  99.828  51.516  1.00  0.00           C  
ATOM   4116  O4    U   129      54.444  98.963  51.014  1.00  0.00           O  
ATOM   4117  N3    U   129      56.524  99.636  51.771  1.00  0.00           N  
ATOM   4118  H3    U   129      57.023  98.798  51.510  1.00  0.00           H  
ATOM   4119  C2    U   129      57.314 100.533  52.478  1.00  0.00           C  
ATOM   4120  O2    U   129      58.400 100.159  52.850  1.00  0.00           O  
ATOM   4121  C3'   U   129      57.650 104.864  52.420  1.00  0.00           C  
ATOM   4122  H3'   U   129      56.717 104.889  51.858  1.00  0.00           H  
ATOM   4123  C2'   U   129      58.419 103.510  52.455  1.00  0.00           C  
ATOM   4124  H2'   U   129      58.236 103.022  51.497  1.00  0.00           H  
ATOM   4125  O2'   U   129      59.792 103.656  52.865  1.00  0.00           O  
ATOM   4126 HO2'   U   129      60.167 104.166  52.142  1.00  0.00           H  
ATOM   4127  O3'   U   129      58.369 106.002  51.919  1.00  0.00           O  
ATOM   4128  P     C   130      58.908 106.098  50.431  1.00  0.00           P  
ATOM   4129  OP1   C   130      59.467 107.433  50.271  1.00  0.00           O  
ATOM   4130  OP2   C   130      57.868 105.699  49.435  1.00  0.00           O  
ATOM   4131  O5'   C   130      60.002 104.981  50.238  1.00  0.00           O  
ATOM   4132  C5'   C   130      61.393 105.262  50.306  1.00  0.00           C  
ATOM   4133  H5'   C   130      61.587 105.610  51.321  1.00  0.00           H  
ATOM   4134 H5''   C   130      61.762 106.105  49.723  1.00  0.00           H  
ATOM   4135  C4'   C   130      62.182 103.970  50.018  1.00  0.00           C  
ATOM   4136  H4'   C   130      63.230 104.206  50.203  1.00  0.00           H  
ATOM   4137  O4'   C   130      61.856 102.885  50.898  1.00  0.00           O  
ATOM   4138  C1'   C   130      61.928 101.628  50.140  1.00  0.00           C  
ATOM   4139  H1'   C   130      62.713 101.043  50.620  1.00  0.00           H  
ATOM   4140  N1    C   130      60.653 100.944  49.886  1.00  0.00           N  
ATOM   4141  C6    C   130      59.546 101.728  49.587  1.00  0.00           C  
ATOM   4142  H6    C   130      59.638 102.804  49.558  1.00  0.00           H  
ATOM   4143  C5    C   130      58.394 101.178  49.125  1.00  0.00           C  
ATOM   4144  H5    C   130      57.579 101.833  48.853  1.00  0.00           H  
ATOM   4145  C4    C   130      58.422  99.785  48.950  1.00  0.00           C  
ATOM   4146  N4    C   130      57.351  99.195  48.390  1.00  0.00           N  
ATOM   4147  H41   C   130      56.574  99.760  48.078  1.00  0.00           H  
ATOM   4148  H42   C   130      57.329  98.191  48.280  1.00  0.00           H  
ATOM   4149  N3    C   130      59.420  98.980  49.175  1.00  0.00           N  
ATOM   4150  C2    C   130      60.621  99.554  49.624  1.00  0.00           C  
ATOM   4151  O2    C   130      61.652  98.890  49.617  1.00  0.00           O  
ATOM   4152  C3'   C   130      61.990 103.406  48.616  1.00  0.00           C  
ATOM   4153  H3'   C   130      60.981 103.594  48.248  1.00  0.00           H  
ATOM   4154  C2'   C   130      62.444 101.960  48.730  1.00  0.00           C  
ATOM   4155  H2'   C   130      62.090 101.285  47.951  1.00  0.00           H  
ATOM   4156  O2'   C   130      63.849 101.913  48.774  1.00  0.00           O  
ATOM   4157 HO2'   C   130      64.166 102.814  48.676  1.00  0.00           H  
ATOM   4158  O3'   C   130      62.838 104.217  47.842  1.00  0.00           O  
ATOM   4159  P     G   131      62.550 104.339  46.300  1.00  0.00           P  
ATOM   4160  OP1   G   131      63.632 105.178  45.765  1.00  0.00           O  
ATOM   4161  OP2   G   131      61.160 104.830  46.229  1.00  0.00           O  
ATOM   4162  O5'   G   131      62.690 102.866  45.667  1.00  0.00           O  
ATOM   4163  C5'   G   131      63.973 102.328  45.474  1.00  0.00           C  
ATOM   4164  H5'   G   131      64.534 102.398  46.406  1.00  0.00           H  
ATOM   4165 H5''   G   131      64.499 102.947  44.747  1.00  0.00           H  
ATOM   4166  C4'   G   131      64.134 100.815  45.284  1.00  0.00           C  
ATOM   4167  H4'   G   131      65.205 100.613  45.296  1.00  0.00           H  
ATOM   4168  O4'   G   131      63.432 100.143  46.299  1.00  0.00           O  
ATOM   4169  C1'   G   131      62.822  99.034  45.732  1.00  0.00           C  
ATOM   4170  H1'   G   131      63.124  98.107  46.220  1.00  0.00           H  
ATOM   4171  N9    G   131      61.287  99.160  45.804  1.00  0.00           N  
ATOM   4172  C8    G   131      60.438 100.259  45.970  1.00  0.00           C  
ATOM   4173  H8    G   131      60.770 101.287  45.955  1.00  0.00           H  
ATOM   4174  N7    G   131      59.160  99.972  46.069  1.00  0.00           N  
ATOM   4175  C5    G   131      59.131  98.588  45.823  1.00  0.00           C  
ATOM   4176  C6    G   131      58.008  97.671  45.519  1.00  0.00           C  
ATOM   4177  O6    G   131      56.770  97.749  45.606  1.00  0.00           O  
ATOM   4178  N1    G   131      58.478  96.445  45.015  1.00  0.00           N  
ATOM   4179  H1    G   131      57.862  95.647  45.077  1.00  0.00           H  
ATOM   4180  C2    G   131      59.758  96.141  44.840  1.00  0.00           C  
ATOM   4181  N2    G   131      59.916  94.952  44.381  1.00  0.00           N  
ATOM   4182  H21   G   131      60.877  94.662  44.491  1.00  0.00           H  
ATOM   4183  H22   G   131      59.138  94.319  44.262  1.00  0.00           H  
ATOM   4184  N3    G   131      60.833  96.872  45.111  1.00  0.00           N  
ATOM   4185  C4    G   131      60.455  98.124  45.579  1.00  0.00           C  
ATOM   4186  C3'   G   131      63.625 100.325  43.940  1.00  0.00           C  
ATOM   4187  H3'   G   131      62.691 100.824  43.683  1.00  0.00           H  
ATOM   4188  C2'   G   131      63.351  98.912  44.315  1.00  0.00           C  
ATOM   4189  H2'   G   131      62.504  98.543  43.737  1.00  0.00           H  
ATOM   4190  O2'   G   131      64.387  98.017  44.312  1.00  0.00           O  
ATOM   4191 HO2'   G   131      64.758  97.922  43.432  1.00  0.00           H  
ATOM   4192  O3'   G   131      64.463 100.308  42.843  1.00  0.00           O  
ATOM   4193  P     U   132      64.973 101.593  42.101  1.00  0.00           P  
ATOM   4194  OP1   U   132      65.316 101.145  40.722  1.00  0.00           O  
ATOM   4195  OP2   U   132      66.034 102.206  42.946  1.00  0.00           O  
ATOM   4196  O5'   U   132      63.781 102.638  42.066  1.00  0.00           O  
ATOM   4197  C5'   U   132      63.711 103.637  41.130  1.00  0.00           C  
ATOM   4198  H5'   U   132      63.869 103.229  40.131  1.00  0.00           H  
ATOM   4199 H5''   U   132      64.593 104.210  41.414  1.00  0.00           H  
ATOM   4200  C4'   U   132      62.435 104.487  41.121  1.00  0.00           C  
ATOM   4201  H4'   U   132      62.759 105.274  40.439  1.00  0.00           H  
ATOM   4202  O4'   U   132      61.338 103.748  40.575  1.00  0.00           O  
ATOM   4203  C1'   U   132      60.474 103.428  41.608  1.00  0.00           C  
ATOM   4204  H1'   U   132      59.562 104.017  41.509  1.00  0.00           H  
ATOM   4205  N1    U   132      60.121 101.985  41.775  1.00  0.00           N  
ATOM   4206  C6    U   132      60.991 100.964  41.588  1.00  0.00           C  
ATOM   4207  H6    U   132      61.890 101.220  41.045  1.00  0.00           H  
ATOM   4208  C5    U   132      60.658  99.741  41.883  1.00  0.00           C  
ATOM   4209  H5    U   132      61.348  98.951  41.629  1.00  0.00           H  
ATOM   4210  C4    U   132      59.341  99.383  42.412  1.00  0.00           C  
ATOM   4211  O4    U   132      58.961  98.305  42.811  1.00  0.00           O  
ATOM   4212  N3    U   132      58.507 100.486  42.487  1.00  0.00           N  
ATOM   4213  H3    U   132      57.535 100.269  42.658  1.00  0.00           H  
ATOM   4214  C2    U   132      58.809 101.757  42.117  1.00  0.00           C  
ATOM   4215  O2    U   132      57.912 102.572  42.356  1.00  0.00           O  
ATOM   4216  C3'   U   132      61.963 105.093  42.449  1.00  0.00           C  
ATOM   4217  H3'   U   132      62.822 105.283  43.093  1.00  0.00           H  
ATOM   4218  C2'   U   132      61.123 103.952  42.904  1.00  0.00           C  
ATOM   4219  H2'   U   132      61.834 103.195  43.238  1.00  0.00           H  
ATOM   4220  O2'   U   132      60.078 104.204  43.888  1.00  0.00           O  
ATOM   4221 HO2'   U   132      60.448 104.350  44.761  1.00  0.00           H  
ATOM   4222  O3'   U   132      61.217 106.274  42.242  1.00  0.00           O  
ATOM   4223  P     A   133      61.982 107.644  41.978  1.00  0.00           P  
ATOM   4224  OP1   A   133      63.118 107.793  42.983  1.00  0.00           O  
ATOM   4225  OP2   A   133      60.848 108.601  41.932  1.00  0.00           O  
ATOM   4226  O5'   A   133      62.556 107.464  40.472  1.00  0.00           O  
ATOM   4227  C5'   A   133      63.949 107.583  40.279  1.00  0.00           C  
ATOM   4228  H5'   A   133      64.485 106.835  40.863  1.00  0.00           H  
ATOM   4229 H5''   A   133      64.181 108.613  40.547  1.00  0.00           H  
ATOM   4230  C4'   A   133      64.211 107.342  38.748  1.00  0.00           C  
ATOM   4231  H4'   A   133      65.293 107.412  38.630  1.00  0.00           H  
ATOM   4232  O4'   A   133      63.938 106.017  38.331  1.00  0.00           O  
ATOM   4233  C1'   A   133      62.934 106.017  37.312  1.00  0.00           C  
ATOM   4234  H1'   A   133      63.047 105.183  36.619  1.00  0.00           H  
ATOM   4235  N9    A   133      61.595 105.757  37.838  1.00  0.00           N  
ATOM   4236  C8    A   133      60.557 106.594  38.255  1.00  0.00           C  
ATOM   4237  H8    A   133      60.589 107.666  38.385  1.00  0.00           H  
ATOM   4238  N7    A   133      59.474 105.985  38.647  1.00  0.00           N  
ATOM   4239  C5    A   133      59.740 104.649  38.431  1.00  0.00           C  
ATOM   4240  C6    A   133      59.034 103.418  38.680  1.00  0.00           C  
ATOM   4241  N6    A   133      57.807 103.449  39.207  1.00  0.00           N  
ATOM   4242  H61   A   133      57.313 102.574  39.307  1.00  0.00           H  
ATOM   4243  H62   A   133      57.311 104.288  39.471  1.00  0.00           H  
ATOM   4244  N1    A   133      59.622 102.199  38.437  1.00  0.00           N  
ATOM   4245  C2    A   133      60.892 102.205  37.986  1.00  0.00           C  
ATOM   4246  H2    A   133      61.451 101.298  37.812  1.00  0.00           H  
ATOM   4247  N3    A   133      61.634 103.283  37.622  1.00  0.00           N  
ATOM   4248  C4    A   133      61.032 104.471  37.919  1.00  0.00           C  
ATOM   4249  C3'   A   133      63.451 108.315  37.780  1.00  0.00           C  
ATOM   4250  H3'   A   133      62.583 108.758  38.269  1.00  0.00           H  
ATOM   4251  C2'   A   133      63.099 107.347  36.611  1.00  0.00           C  
ATOM   4252  H2'   A   133      62.164 107.590  36.106  1.00  0.00           H  
ATOM   4253  O2'   A   133      64.143 107.157  35.659  1.00  0.00           O  
ATOM   4254 HO2'   A   133      64.295 107.989  35.206  1.00  0.00           H  
ATOM   4255  O3'   A   133      64.419 109.385  37.565  1.00  0.00           O  
ATOM   4256  P     U   134      64.102 110.651  36.641  1.00  0.00           P  
ATOM   4257  OP1   U   134      64.876 111.811  37.107  1.00  0.00           O  
ATOM   4258  OP2   U   134      62.684 110.749  36.468  1.00  0.00           O  
ATOM   4259  O5'   U   134      64.770 110.083  35.321  1.00  0.00           O  
ATOM   4260  C5'   U   134      66.149 109.821  35.226  1.00  0.00           C  
ATOM   4261  H5'   U   134      66.382 109.098  36.008  1.00  0.00           H  
ATOM   4262 H5''   U   134      66.800 110.678  35.398  1.00  0.00           H  
ATOM   4263  C4'   U   134      66.552 109.163  33.868  1.00  0.00           C  
ATOM   4264  H4'   U   134      67.534 108.734  34.069  1.00  0.00           H  
ATOM   4265  O4'   U   134      65.670 108.062  33.569  1.00  0.00           O  
ATOM   4266  C1'   U   134      64.954 108.194  32.370  1.00  0.00           C  
ATOM   4267  H1'   U   134      65.459 107.510  31.686  1.00  0.00           H  
ATOM   4268  N1    U   134      63.462 107.909  32.462  1.00  0.00           N  
ATOM   4269  C6    U   134      62.645 108.533  33.297  1.00  0.00           C  
ATOM   4270  H6    U   134      63.046 109.084  34.135  1.00  0.00           H  
ATOM   4271  C5    U   134      61.324 108.614  33.004  1.00  0.00           C  
ATOM   4272  H5    U   134      60.768 109.249  33.677  1.00  0.00           H  
ATOM   4273  C4    U   134      60.722 107.889  31.931  1.00  0.00           C  
ATOM   4274  O4    U   134      59.537 107.935  31.637  1.00  0.00           O  
ATOM   4275  N3    U   134      61.505 106.938  31.340  1.00  0.00           N  
ATOM   4276  H3    U   134      61.062 106.292  30.703  1.00  0.00           H  
ATOM   4277  C2    U   134      62.910 106.904  31.595  1.00  0.00           C  
ATOM   4278  O2    U   134      63.579 106.104  30.909  1.00  0.00           O  
ATOM   4279  C3'   U   134      66.450 110.113  32.765  1.00  0.00           C  
ATOM   4280  H3'   U   134      66.479 111.173  33.016  1.00  0.00           H  
ATOM   4281  C2'   U   134      65.099 109.657  32.028  1.00  0.00           C  
ATOM   4282  H2'   U   134      64.366 110.263  32.560  1.00  0.00           H  
ATOM   4283  O2'   U   134      65.199 109.957  30.664  1.00  0.00           O  
ATOM   4284 HO2'   U   134      66.108 109.724  30.463  1.00  0.00           H  
ATOM   4285  O3'   U   134      67.619 109.999  32.023  1.00  0.00           O  
ATOM   4286  P     A   135      68.166 111.108  30.928  1.00  0.00           P  
ATOM   4287  OP1   A   135      69.625 110.856  30.742  1.00  0.00           O  
ATOM   4288  OP2   A   135      67.710 112.485  31.309  1.00  0.00           O  
ATOM   4289  O5'   A   135      67.498 110.619  29.523  1.00  0.00           O  
ATOM   4290  C5'   A   135      68.103 109.648  28.612  1.00  0.00           C  
ATOM   4291  H5'   A   135      69.127 109.950  28.389  1.00  0.00           H  
ATOM   4292 H5''   A   135      67.572 109.657  27.660  1.00  0.00           H  
ATOM   4293  C4'   A   135      68.154 108.152  29.101  1.00  0.00           C  
ATOM   4294  H4'   A   135      68.666 108.203  30.062  1.00  0.00           H  
ATOM   4295  O4'   A   135      66.845 107.786  29.240  1.00  0.00           O  
ATOM   4296  C1'   A   135      66.635 106.589  28.479  1.00  0.00           C  
ATOM   4297  H1'   A   135      65.971 105.889  28.987  1.00  0.00           H  
ATOM   4298  N9    A   135      65.828 107.081  27.259  1.00  0.00           N  
ATOM   4299  C8    A   135      65.166 108.254  27.066  1.00  0.00           C  
ATOM   4300  H8    A   135      65.062 109.098  27.732  1.00  0.00           H  
ATOM   4301  N7    A   135      64.497 108.237  25.900  1.00  0.00           N  
ATOM   4302  C5    A   135      64.790 106.954  25.381  1.00  0.00           C  
ATOM   4303  C6    A   135      64.408 106.235  24.182  1.00  0.00           C  
ATOM   4304  N6    A   135      63.832 106.809  23.119  1.00  0.00           N  
ATOM   4305  H61   A   135      63.737 107.814  23.129  1.00  0.00           H  
ATOM   4306  H62   A   135      63.390 106.289  22.374  1.00  0.00           H  
ATOM   4307  N1    A   135      64.641 104.944  24.124  1.00  0.00           N  
ATOM   4308  C2    A   135      65.264 104.327  25.086  1.00  0.00           C  
ATOM   4309  H2    A   135      65.376 103.259  24.972  1.00  0.00           H  
ATOM   4310  N3    A   135      65.741 104.867  26.177  1.00  0.00           N  
ATOM   4311  C4    A   135      65.454 106.224  26.255  1.00  0.00           C  
ATOM   4312  C3'   A   135      68.774 107.382  27.904  1.00  0.00           C  
ATOM   4313  H3'   A   135      68.490 107.770  26.926  1.00  0.00           H  
ATOM   4314  C2'   A   135      68.002 106.103  28.051  1.00  0.00           C  
ATOM   4315  H2'   A   135      68.039 105.464  27.169  1.00  0.00           H  
ATOM   4316  O2'   A   135      68.595 105.334  29.137  1.00  0.00           O  
ATOM   4317 HO2'   A   135      69.506 105.616  29.242  1.00  0.00           H  
ATOM   4318  O3'   A   135      70.088 107.040  28.101  1.00  0.00           O  
ATOM   4319  P     C   136      71.063 107.320  26.944  1.00  0.00           P  
ATOM   4320  OP1   C   136      72.415 106.885  27.302  1.00  0.00           O  
ATOM   4321  OP2   C   136      70.850 108.752  26.577  1.00  0.00           O  
ATOM   4322  O5'   C   136      70.443 106.321  25.854  1.00  0.00           O  
ATOM   4323  C5'   C   136      70.599 104.911  26.006  1.00  0.00           C  
ATOM   4324  H5'   C   136      70.172 104.531  26.934  1.00  0.00           H  
ATOM   4325 H5''   C   136      71.676 104.744  26.035  1.00  0.00           H  
ATOM   4326  C4'   C   136      70.150 104.118  24.807  1.00  0.00           C  
ATOM   4327  H4'   C   136      70.264 103.072  25.091  1.00  0.00           H  
ATOM   4328  O4'   C   136      68.739 104.213  24.676  1.00  0.00           O  
ATOM   4329  C1'   C   136      68.339 104.179  23.320  1.00  0.00           C  
ATOM   4330  H1'   C   136      67.600 103.389  23.181  1.00  0.00           H  
ATOM   4331  N1    C   136      67.723 105.455  22.840  1.00  0.00           N  
ATOM   4332  C6    C   136      67.933 106.588  23.537  1.00  0.00           C  
ATOM   4333  H6    C   136      68.478 106.558  24.469  1.00  0.00           H  
ATOM   4334  C5    C   136      67.448 107.764  23.168  1.00  0.00           C  
ATOM   4335  H5    C   136      67.485 108.656  23.775  1.00  0.00           H  
ATOM   4336  C4    C   136      66.636 107.683  21.960  1.00  0.00           C  
ATOM   4337  N4    C   136      66.098 108.750  21.424  1.00  0.00           N  
ATOM   4338  H41   C   136      66.174 109.583  21.991  1.00  0.00           H  
ATOM   4339  H42   C   136      65.776 108.779  20.467  1.00  0.00           H  
ATOM   4340  N3    C   136      66.587 106.579  21.186  1.00  0.00           N  
ATOM   4341  C2    C   136      67.166 105.441  21.626  1.00  0.00           C  
ATOM   4342  O2    C   136      67.025 104.457  20.910  1.00  0.00           O  
ATOM   4343  C3'   C   136      70.714 104.427  23.419  1.00  0.00           C  
ATOM   4344  H3'   C   136      70.899 105.480  23.203  1.00  0.00           H  
ATOM   4345  C2'   C   136      69.600 103.821  22.515  1.00  0.00           C  
ATOM   4346  H2'   C   136      69.588 104.265  21.520  1.00  0.00           H  
ATOM   4347  O2'   C   136      69.754 102.461  22.381  1.00  0.00           O  
ATOM   4348 HO2'   C   136      70.617 102.285  21.997  1.00  0.00           H  
ATOM   4349  O3'   C   136      71.943 103.791  23.216  1.00  0.00           O  
ATOM   4350  P     A   137      72.764 103.939  21.824  1.00  0.00           P  
ATOM   4351  OP1   A   137      74.183 103.968  22.145  1.00  0.00           O  
ATOM   4352  OP2   A   137      72.209 105.050  21.044  1.00  0.00           O  
ATOM   4353  O5'   A   137      72.449 102.605  21.040  1.00  0.00           O  
ATOM   4354  C5'   A   137      72.869 101.316  21.450  1.00  0.00           C  
ATOM   4355  H5'   A   137      72.570 101.184  22.490  1.00  0.00           H  
ATOM   4356 H5''   A   137      73.959 101.309  21.453  1.00  0.00           H  
ATOM   4357  C4'   A   137      72.467 100.167  20.561  1.00  0.00           C  
ATOM   4358  H4'   A   137      73.032  99.252  20.738  1.00  0.00           H  
ATOM   4359  O4'   A   137      71.140  99.758  20.763  1.00  0.00           O  
ATOM   4360  C1'   A   137      70.695  99.016  19.633  1.00  0.00           C  
ATOM   4361  H1'   A   137      70.509  97.959  19.825  1.00  0.00           H  
ATOM   4362  N9    A   137      69.362  99.502  19.241  1.00  0.00           N  
ATOM   4363  C8    A   137      68.593 100.581  19.511  1.00  0.00           C  
ATOM   4364  H8    A   137      68.816 101.278  20.306  1.00  0.00           H  
ATOM   4365  N7    A   137      67.430 100.706  18.859  1.00  0.00           N  
ATOM   4366  C5    A   137      67.465  99.553  18.021  1.00  0.00           C  
ATOM   4367  C6    A   137      66.626  98.957  17.084  1.00  0.00           C  
ATOM   4368  N6    A   137      65.472  99.453  16.570  1.00  0.00           N  
ATOM   4369  H61   A   137      65.116 100.350  16.871  1.00  0.00           H  
ATOM   4370  H62   A   137      64.896  98.902  15.949  1.00  0.00           H  
ATOM   4371  N1    A   137      66.886  97.711  16.600  1.00  0.00           N  
ATOM   4372  C2    A   137      68.015  97.138  16.977  1.00  0.00           C  
ATOM   4373  H2    A   137      68.185  96.122  16.652  1.00  0.00           H  
ATOM   4374  N3    A   137      68.902  97.557  17.904  1.00  0.00           N  
ATOM   4375  C4    A   137      68.560  98.801  18.379  1.00  0.00           C  
ATOM   4376  C3'   A   137      72.418 100.499  19.086  1.00  0.00           C  
ATOM   4377  H3'   A   137      71.754 101.363  19.052  1.00  0.00           H  
ATOM   4378  C2'   A   137      71.716  99.272  18.540  1.00  0.00           C  
ATOM   4379  H2'   A   137      71.231  99.492  17.589  1.00  0.00           H  
ATOM   4380  O2'   A   137      72.581  98.104  18.432  1.00  0.00           O  
ATOM   4381 HO2'   A   137      73.399  98.379  18.011  1.00  0.00           H  
ATOM   4382  O3'   A   137      73.644 100.827  18.457  1.00  0.00           O  
ATOM   4383  P     G   138      73.519 101.765  17.263  1.00  0.00           P  
ATOM   4384  OP1   G   138      74.914 102.030  16.752  1.00  0.00           O  
ATOM   4385  OP2   G   138      72.921 103.027  17.712  1.00  0.00           O  
ATOM   4386  O5'   G   138      72.673 101.227  16.018  1.00  0.00           O  
ATOM   4387  C5'   G   138      73.181 100.149  15.227  1.00  0.00           C  
ATOM   4388  H5'   G   138      73.613  99.335  15.809  1.00  0.00           H  
ATOM   4389 H5''   G   138      73.934 100.529  14.537  1.00  0.00           H  
ATOM   4390  C4'   G   138      72.003  99.530  14.385  1.00  0.00           C  
ATOM   4391  H4'   G   138      72.464  98.666  13.906  1.00  0.00           H  
ATOM   4392  O4'   G   138      70.801  99.227  15.104  1.00  0.00           O  
ATOM   4393  C1'   G   138      69.681  99.624  14.314  1.00  0.00           C  
ATOM   4394  H1'   G   138      68.914  98.850  14.321  1.00  0.00           H  
ATOM   4395  N9    G   138      68.965 100.814  14.866  1.00  0.00           N  
ATOM   4396  C8    G   138      69.438 101.714  15.788  1.00  0.00           C  
ATOM   4397  H8    G   138      70.366 101.504  16.299  1.00  0.00           H  
ATOM   4398  N7    G   138      68.691 102.805  15.924  1.00  0.00           N  
ATOM   4399  C5    G   138      67.589 102.569  15.133  1.00  0.00           C  
ATOM   4400  C6    G   138      66.397 103.375  14.878  1.00  0.00           C  
ATOM   4401  O6    G   138      66.159 104.543  15.269  1.00  0.00           O  
ATOM   4402  N1    G   138      65.475 102.672  14.149  1.00  0.00           N  
ATOM   4403  H1    G   138      64.600 103.151  13.989  1.00  0.00           H  
ATOM   4404  C2    G   138      65.730 101.424  13.632  1.00  0.00           C  
ATOM   4405  N2    G   138      64.814 100.963  12.875  1.00  0.00           N  
ATOM   4406  H21   G   138      64.186 101.593  12.397  1.00  0.00           H  
ATOM   4407  H22   G   138      65.058 100.046  12.528  1.00  0.00           H  
ATOM   4408  N3    G   138      66.851 100.729  13.746  1.00  0.00           N  
ATOM   4409  C4    G   138      67.740 101.327  14.520  1.00  0.00           C  
ATOM   4410  C3'   G   138      71.608 100.533  13.338  1.00  0.00           C  
ATOM   4411  H3'   G   138      71.452 101.507  13.802  1.00  0.00           H  
ATOM   4412  C2'   G   138      70.274  99.940  12.938  1.00  0.00           C  
ATOM   4413  H2'   G   138      69.843 100.785  12.401  1.00  0.00           H  
ATOM   4414  O2'   G   138      70.404  98.702  12.189  1.00  0.00           O  
ATOM   4415 HO2'   G   138      71.337  98.634  11.970  1.00  0.00           H  
ATOM   4416  O3'   G   138      72.527 100.562  12.282  1.00  0.00           O  
ATOM   4417  P     G   139      72.550 101.761  11.281  1.00  0.00           P  
ATOM   4418  OP1   G   139      73.645 101.437  10.353  1.00  0.00           O  
ATOM   4419  OP2   G   139      72.683 102.969  12.055  1.00  0.00           O  
ATOM   4420  O5'   G   139      71.135 101.772  10.500  1.00  0.00           O  
ATOM   4421  C5'   G   139      70.921 100.690   9.605  1.00  0.00           C  
ATOM   4422  H5'   G   139      71.194  99.694   9.952  1.00  0.00           H  
ATOM   4423 H5''   G   139      71.631 100.714   8.778  1.00  0.00           H  
ATOM   4424  C4'   G   139      69.460 100.612   9.152  1.00  0.00           C  
ATOM   4425  H4'   G   139      69.234  99.675   8.642  1.00  0.00           H  
ATOM   4426  O4'   G   139      68.543 100.817  10.283  1.00  0.00           O  
ATOM   4427  C1'   G   139      67.318 101.467   9.913  1.00  0.00           C  
ATOM   4428  H1'   G   139      66.415 100.895  10.125  1.00  0.00           H  
ATOM   4429  N9    G   139      67.336 102.772  10.636  1.00  0.00           N  
ATOM   4430  C8    G   139      68.265 103.265  11.512  1.00  0.00           C  
ATOM   4431  H8    G   139      69.160 102.715  11.760  1.00  0.00           H  
ATOM   4432  N7    G   139      67.980 104.387  12.020  1.00  0.00           N  
ATOM   4433  C5    G   139      66.766 104.725  11.510  1.00  0.00           C  
ATOM   4434  C6    G   139      65.899 105.867  11.665  1.00  0.00           C  
ATOM   4435  O6    G   139      65.968 106.901  12.319  1.00  0.00           O  
ATOM   4436  N1    G   139      64.635 105.688  11.089  1.00  0.00           N  
ATOM   4437  H1    G   139      63.917 106.371  11.287  1.00  0.00           H  
ATOM   4438  C2    G   139      64.300 104.578  10.381  1.00  0.00           C  
ATOM   4439  N2    G   139      63.125 104.650   9.791  1.00  0.00           N  
ATOM   4440  H21   G   139      62.875 103.827   9.261  1.00  0.00           H  
ATOM   4441  H22   G   139      62.488 105.410   9.982  1.00  0.00           H  
ATOM   4442  N3    G   139      65.089 103.570  10.081  1.00  0.00           N  
ATOM   4443  C4    G   139      66.294 103.643  10.704  1.00  0.00           C  
ATOM   4444  C3'   G   139      69.007 101.786   8.248  1.00  0.00           C  
ATOM   4445  H3'   G   139      69.366 102.706   8.709  1.00  0.00           H  
ATOM   4446  C2'   G   139      67.471 101.737   8.397  1.00  0.00           C  
ATOM   4447  H2'   G   139      66.976 102.667   8.116  1.00  0.00           H  
ATOM   4448  O2'   G   139      66.967 100.599   7.729  1.00  0.00           O  
ATOM   4449 HO2'   G   139      67.577 100.416   7.010  1.00  0.00           H  
ATOM   4450  O3'   G   139      69.631 101.682   6.908  1.00  0.00           O  
ATOM   4451  P     G   140      69.564 103.028   6.053  1.00  0.00           P  
ATOM   4452  OP1   G   140      70.055 102.657   4.741  1.00  0.00           O  
ATOM   4453  OP2   G   140      70.164 104.138   6.856  1.00  0.00           O  
ATOM   4454  O5'   G   140      68.012 103.370   5.858  1.00  0.00           O  
ATOM   4455  C5'   G   140      67.210 102.694   4.940  1.00  0.00           C  
ATOM   4456  H5'   G   140      67.285 101.622   5.118  1.00  0.00           H  
ATOM   4457 H5''   G   140      67.653 102.838   3.955  1.00  0.00           H  
ATOM   4458  C4'   G   140      65.807 103.240   4.842  1.00  0.00           C  
ATOM   4459  H4'   G   140      65.238 102.482   4.304  1.00  0.00           H  
ATOM   4460  O4'   G   140      65.185 103.388   6.162  1.00  0.00           O  
ATOM   4461  C1'   G   140      64.348 104.557   6.135  1.00  0.00           C  
ATOM   4462  H1'   G   140      63.335 104.296   6.442  1.00  0.00           H  
ATOM   4463  N9    G   140      64.886 105.548   7.100  1.00  0.00           N  
ATOM   4464  C8    G   140      66.137 105.667   7.664  1.00  0.00           C  
ATOM   4465  H8    G   140      66.956 104.989   7.476  1.00  0.00           H  
ATOM   4466  N7    G   140      66.289 106.811   8.250  1.00  0.00           N  
ATOM   4467  C5    G   140      65.065 107.455   8.130  1.00  0.00           C  
ATOM   4468  C6    G   140      64.694 108.806   8.429  1.00  0.00           C  
ATOM   4469  O6    G   140      65.330 109.671   9.020  1.00  0.00           O  
ATOM   4470  N1    G   140      63.414 109.116   7.938  1.00  0.00           N  
ATOM   4471  H1    G   140      63.008 109.924   8.389  1.00  0.00           H  
ATOM   4472  C2    G   140      62.583 108.214   7.309  1.00  0.00           C  
ATOM   4473  N2    G   140      61.346 108.601   7.095  1.00  0.00           N  
ATOM   4474  H21   G   140      60.973 109.467   7.457  1.00  0.00           H  
ATOM   4475  H22   G   140      60.679 107.875   6.876  1.00  0.00           H  
ATOM   4476  N3    G   140      62.916 106.979   6.981  1.00  0.00           N  
ATOM   4477  C4    G   140      64.171 106.671   7.435  1.00  0.00           C  
ATOM   4478  C3'   G   140      65.661 104.668   4.180  1.00  0.00           C  
ATOM   4479  H3'   G   140      66.453 105.291   4.594  1.00  0.00           H  
ATOM   4480  C2'   G   140      64.296 105.116   4.710  1.00  0.00           C  
ATOM   4481  H2'   G   140      64.153 106.159   4.430  1.00  0.00           H  
ATOM   4482  O2'   G   140      63.179 104.410   4.166  1.00  0.00           O  
ATOM   4483 HO2'   G   140      63.412 104.330   3.238  1.00  0.00           H  
ATOM   4484  O3'   G   140      65.802 104.590   2.774  1.00  0.00           O  
ATOM   4485  P     C   141      66.253 105.864   1.961  1.00  0.00           P  
ATOM   4486  OP1   C   141      66.471 105.421   0.558  1.00  0.00           O  
ATOM   4487  OP2   C   141      67.288 106.579   2.690  1.00  0.00           O  
ATOM   4488  O5'   C   141      65.044 106.934   1.931  1.00  0.00           O  
ATOM   4489  C5'   C   141      63.730 106.687   1.413  1.00  0.00           C  
ATOM   4490  H5'   C   141      63.459 105.718   1.833  1.00  0.00           H  
ATOM   4491 H5''   C   141      63.778 106.682   0.324  1.00  0.00           H  
ATOM   4492  C4'   C   141      62.601 107.639   1.906  1.00  0.00           C  
ATOM   4493  H4'   C   141      61.674 107.177   1.567  1.00  0.00           H  
ATOM   4494  O4'   C   141      62.506 107.722   3.345  1.00  0.00           O  
ATOM   4495  C1'   C   141      62.288 109.083   3.781  1.00  0.00           C  
ATOM   4496  H1'   C   141      61.535 109.065   4.569  1.00  0.00           H  
ATOM   4497  N1    C   141      63.585 109.742   4.257  1.00  0.00           N  
ATOM   4498  C6    C   141      64.689 109.027   4.477  1.00  0.00           C  
ATOM   4499  H6    C   141      64.807 108.029   4.080  1.00  0.00           H  
ATOM   4500  C5    C   141      65.644 109.493   5.316  1.00  0.00           C  
ATOM   4501  H5    C   141      66.556 108.923   5.412  1.00  0.00           H  
ATOM   4502  C4    C   141      65.483 110.810   5.907  1.00  0.00           C  
ATOM   4503  N4    C   141      66.366 111.442   6.636  1.00  0.00           N  
ATOM   4504  H41   C   141      67.109 110.975   7.137  1.00  0.00           H  
ATOM   4505  H42   C   141      65.972 112.316   6.952  1.00  0.00           H  
ATOM   4506  N3    C   141      64.395 111.505   5.638  1.00  0.00           N  
ATOM   4507  C2    C   141      63.470 111.033   4.772  1.00  0.00           C  
ATOM   4508  O2    C   141      62.490 111.732   4.562  1.00  0.00           O  
ATOM   4509  C3'   C   141      62.551 109.063   1.351  1.00  0.00           C  
ATOM   4510  H3'   C   141      63.536 109.483   1.149  1.00  0.00           H  
ATOM   4511  C2'   C   141      61.784 109.766   2.505  1.00  0.00           C  
ATOM   4512  H2'   C   141      62.031 110.824   2.420  1.00  0.00           H  
ATOM   4513  O2'   C   141      60.331 109.641   2.384  1.00  0.00           O  
ATOM   4514 HO2'   C   141      60.065 110.061   1.563  1.00  0.00           H  
ATOM   4515  O3'   C   141      61.743 109.164   0.173  1.00  0.00           O  
ATOM   4516  P    U3   142      62.227 110.167  -1.010  1.00  0.00           P  
ATOM   4517  OP1  U3   142      61.263 110.146  -2.148  1.00  0.00           O  
ATOM   4518  OP2  U3   142      63.611 109.688  -1.296  1.00  0.00           O  
ATOM   4519  O5'  U3   142      62.298 111.635  -0.374  1.00  0.00           O  
ATOM   4520  C5'  U3   142      61.147 112.386  -0.287  1.00  0.00           C  
ATOM   4521  H5'  U3   142      60.328 111.923   0.265  1.00  0.00           H  
ATOM   4522 H5''  U3   142      60.817 112.608  -1.302  1.00  0.00           H  
ATOM   4523  C4'  U3   142      61.459 113.733   0.407  1.00  0.00           C  
ATOM   4524  H4'  U3   142      60.565 114.354   0.353  1.00  0.00           H  
ATOM   4525  O4'  U3   142      61.828 113.485   1.767  1.00  0.00           O  
ATOM   4526  C1'  U3   142      62.577 114.635   2.192  1.00  0.00           C  
ATOM   4527  H1'  U3   142      62.074 115.215   2.966  1.00  0.00           H  
ATOM   4528  N1   U3   142      63.871 114.083   2.746  1.00  0.00           N  
ATOM   4529  C6   U3   142      64.508 112.900   2.310  1.00  0.00           C  
ATOM   4530  H6   U3   142      64.056 112.320   1.519  1.00  0.00           H  
ATOM   4531  C5   U3   142      65.809 112.533   2.704  1.00  0.00           C  
ATOM   4532  H5   U3   142      66.293 111.619   2.393  1.00  0.00           H  
ATOM   4533  C4   U3   142      66.446 113.369   3.714  1.00  0.00           C  
ATOM   4534  O4   U3   142      67.557 113.010   4.105  1.00  0.00           O  
ATOM   4535  N3   U3   142      65.816 114.480   4.125  1.00  0.00           N  
ATOM   4536  H3   U3   142      66.198 114.918   4.951  1.00  0.00           H  
ATOM   4537  C2   U3   142      64.571 114.915   3.651  1.00  0.00           C  
ATOM   4538  O2   U3   142      64.105 116.032   4.068  1.00  0.00           O  
ATOM   4539  C3'  U3   142      62.538 114.595  -0.280  1.00  0.00           C  
ATOM   4540  H3'  U3   142      63.400 113.964  -0.498  1.00  0.00           H  
ATOM   4541  C2'  U3   142      62.971 115.450   0.967  1.00  0.00           C  
ATOM   4542  H2'  U3   142      64.037 115.670   1.010  1.00  0.00           H  
ATOM   4543  O2'  U3   142      62.199 116.640   0.988  1.00  0.00           O  
ATOM   4544 HO2'  U3   142      61.952 116.837   0.081  1.00  0.00           H  
ATOM   4545  O3'  U3   142      62.113 115.499  -1.307  1.00  0.00           O  
ATOM   4546 HO3'  U3   142      61.710 114.934  -1.971  1.00  0.00           H  
TER    4547       U3   142 
ATOM   4547 MG    MG   143      79.876  13.848  13.372  1.00  0.00          MG  
TER    4548       MG   143 
ATOM   4548 MG    MG   144      39.059  95.309  34.514  1.00  0.00          MG  
TER    4549       MG   144 
ATOM   4549 MG    MG   145      53.737  85.753  49.039  1.00  0.00          MG  
TER    4550       MG   145 
ATOM   4550 MG    MG   146      51.553  90.684  20.187  1.00  0.00          MG  
TER    4551       MG   146 
ATOM   4551 MG    MG   147      58.555 112.898  14.710  1.00  0.00          MG  
TER    4552       MG   147 
ATOM   4552 MG    MG   148      60.158  95.818  33.246  1.00  0.00          MG  
TER    4553       MG   148 
ATOM   4553 MG    MG   149      66.607 115.018  35.220  1.00  0.00          MG  
TER    4554       MG   149 
ATOM   4554 MG    MG   150      34.997  26.104  94.277  1.00  0.00          MG  
TER    4555       MG   150 
ATOM   4555 MG    MG   151      63.919  30.649 117.321  1.00  0.00          MG  
TER    4556       MG   151 
ATOM   4556 MG    MG   152      52.801  31.471 117.515  1.00  0.00          MG  
TER    4557       MG   152 
ATOM   4557 MG    MG   153      60.954  26.013 109.722  1.00  0.00          MG  
TER    4558       MG   153 
ATOM   4558 MG    MG   154      58.951  50.717  93.019  1.00  0.00          MG  
TER    4559       MG   154 
END   
