# Supplementary material for: Modeling the structure of the frameshift-stimulatory pseudoknot in SARS-CoV-2 reveals multiple possible conformers
Source: PLoS Comput Biol. 2021 Jan 19;17(1):e1008603. doi: 10.1371/journal.pcbi.1008603 (PMC7845960; doi:10.1371/journal.pcbi.1008603)
Supplement: S1 Data — Files in.pdb format for each of the model structures presented in the manuscript are included in an archived.zip folder. The files corresponding to the structures shown in Figs 3B, 3E, 3H, 4B, 4E, 4H, 5B, 6A–6F, and 7A–7G are named FigNX_1.pdb, where N is the figure number and X is the letter for the figure panel. These structures represent the most populated of the clusters found in the corresponding MD simulations. The structures of the second- and third-most populated clusters from each of the simulations are in the files named FigNX_2.pdb and FigNX_3.pdb, respectively. (ZIP) [file pcbi.1008603.s006.zip › Fig7D_2.pdb]

ATOM      1 HO5'  U5     1      42.604  43.362  83.002  1.00  0.00           H  
ATOM      2  O5'  U5     1      42.883  43.268  83.916  1.00  0.00           O  
ATOM      3  C5'  U5     1      44.232  42.816  83.803  1.00  0.00           C  
ATOM      4  H5'  U5     1      44.340  41.871  83.270  1.00  0.00           H  
ATOM      5 H5''  U5     1      44.578  42.685  84.829  1.00  0.00           H  
ATOM      6  C4'  U5     1      45.087  43.857  83.173  1.00  0.00           C  
ATOM      7  H4'  U5     1      46.140  43.633  83.347  1.00  0.00           H  
ATOM      8  O4'  U5     1      44.787  43.868  81.777  1.00  0.00           O  
ATOM      9  C1'  U5     1      45.234  45.077  81.191  1.00  0.00           C  
ATOM     10  H1'  U5     1      46.152  44.775  80.687  1.00  0.00           H  
ATOM     11  N1   U5     1      44.333  45.612  80.164  1.00  0.00           N  
ATOM     12  C6   U5     1      42.999  45.709  80.355  1.00  0.00           C  
ATOM     13  H6   U5     1      42.615  45.300  81.278  1.00  0.00           H  
ATOM     14  C5   U5     1      42.148  46.317  79.493  1.00  0.00           C  
ATOM     15  H5   U5     1      41.096  46.369  79.731  1.00  0.00           H  
ATOM     16  C4   U5     1      42.687  46.962  78.229  1.00  0.00           C  
ATOM     17  O4   U5     1      41.998  47.556  77.456  1.00  0.00           O  
ATOM     18  N3   U5     1      44.036  46.732  78.066  1.00  0.00           N  
ATOM     19  H3   U5     1      44.404  47.178  77.238  1.00  0.00           H  
ATOM     20  C2   U5     1      44.888  46.206  79.002  1.00  0.00           C  
ATOM     21  O2   U5     1      46.075  46.166  78.807  1.00  0.00           O  
ATOM     22  C3'  U5     1      44.866  45.324  83.567  1.00  0.00           C  
ATOM     23  H3'  U5     1      43.824  45.643  83.549  1.00  0.00           H  
ATOM     24  C2'  U5     1      45.554  46.035  82.383  1.00  0.00           C  
ATOM     25  H2'  U5     1      44.991  46.935  82.135  1.00  0.00           H  
ATOM     26  O2'  U5     1      46.928  46.217  82.505  1.00  0.00           O  
ATOM     27 HO2'  U5     1      47.076  46.773  83.274  1.00  0.00           H  
ATOM     28  O3'  U5     1      45.398  45.620  84.857  1.00  0.00           O  
ATOM     29  P     U     2      45.630  47.041  85.435  1.00  0.00           P  
ATOM     30  OP1   U     2      45.833  46.959  86.882  1.00  0.00           O  
ATOM     31  OP2   U     2      44.454  47.852  84.976  1.00  0.00           O  
ATOM     32  O5'   U     2      47.008  47.636  84.888  1.00  0.00           O  
ATOM     33  C5'   U     2      48.273  47.189  85.258  1.00  0.00           C  
ATOM     34  H5'   U     2      48.306  46.236  84.730  1.00  0.00           H  
ATOM     35 H5''   U     2      48.302  47.004  86.332  1.00  0.00           H  
ATOM     36  C4'   U     2      49.340  48.181  84.818  1.00  0.00           C  
ATOM     37  H4'   U     2      50.281  47.686  85.056  1.00  0.00           H  
ATOM     38  O4'   U     2      49.234  48.384  83.415  1.00  0.00           O  
ATOM     39  C1'   U     2      49.008  49.784  83.088  1.00  0.00           C  
ATOM     40  H1'   U     2      49.795  50.000  82.365  1.00  0.00           H  
ATOM     41  N1    U     2      47.706  49.794  82.360  1.00  0.00           N  
ATOM     42  C6    U     2      46.495  49.920  83.043  1.00  0.00           C  
ATOM     43  H6    U     2      46.428  49.876  84.120  1.00  0.00           H  
ATOM     44  C5    U     2      45.323  49.829  82.405  1.00  0.00           C  
ATOM     45  H5    U     2      44.378  49.851  82.927  1.00  0.00           H  
ATOM     46  C4    U     2      45.317  49.621  80.944  1.00  0.00           C  
ATOM     47  O4    U     2      44.294  49.663  80.281  1.00  0.00           O  
ATOM     48  N3    U     2      46.574  49.544  80.369  1.00  0.00           N  
ATOM     49  H3    U     2      46.660  49.549  79.362  1.00  0.00           H  
ATOM     50  C2    U     2      47.767  49.615  81.006  1.00  0.00           C  
ATOM     51  O2    U     2      48.742  49.486  80.253  1.00  0.00           O  
ATOM     52  C3'   U     2      49.171  49.590  85.421  1.00  0.00           C  
ATOM     53  H3'   U     2      48.160  49.649  85.825  1.00  0.00           H  
ATOM     54  C2'   U     2      49.370  50.625  84.348  1.00  0.00           C  
ATOM     55  H2'   U     2      48.721  51.484  84.521  1.00  0.00           H  
ATOM     56  O2'   U     2      50.634  51.131  84.073  1.00  0.00           O  
ATOM     57 HO2'   U     2      51.053  51.375  84.901  1.00  0.00           H  
ATOM     58  O3'   U     2      50.146  49.688  86.519  1.00  0.00           O  
ATOM     59  P     U     3      49.915  48.812  87.791  1.00  0.00           P  
ATOM     60  OP1   U     3      50.566  47.549  87.524  1.00  0.00           O  
ATOM     61  OP2   U     3      48.478  48.779  88.041  1.00  0.00           O  
ATOM     62  O5'   U     3      50.622  49.672  88.942  1.00  0.00           O  
ATOM     63  C5'   U     3      52.064  49.904  88.836  1.00  0.00           C  
ATOM     64  H5'   U     3      52.362  50.328  87.877  1.00  0.00           H  
ATOM     65 H5''   U     3      52.572  48.964  89.048  1.00  0.00           H  
ATOM     66  C4'   U     3      52.569  50.819  89.945  1.00  0.00           C  
ATOM     67  H4'   U     3      53.609  51.103  89.782  1.00  0.00           H  
ATOM     68  O4'   U     3      51.812  52.074  89.874  1.00  0.00           O  
ATOM     69  C1'   U     3      52.050  52.821  91.062  1.00  0.00           C  
ATOM     70  H1'   U     3      52.788  53.599  90.864  1.00  0.00           H  
ATOM     71  N1    U     3      50.790  53.437  91.624  1.00  0.00           N  
ATOM     72  C6    U     3      49.514  53.329  90.964  1.00  0.00           C  
ATOM     73  H6    U     3      49.551  52.846  89.998  1.00  0.00           H  
ATOM     74  C5    U     3      48.437  54.010  91.493  1.00  0.00           C  
ATOM     75  H5    U     3      47.539  53.922  90.899  1.00  0.00           H  
ATOM     76  C4    U     3      48.548  54.759  92.743  1.00  0.00           C  
ATOM     77  O4    U     3      47.655  55.333  93.360  1.00  0.00           O  
ATOM     78  N3    U     3      49.833  54.878  93.209  1.00  0.00           N  
ATOM     79  H3    U     3      50.018  55.197  94.149  1.00  0.00           H  
ATOM     80  C2    U     3      50.904  54.177  92.763  1.00  0.00           C  
ATOM     81  O2    U     3      51.920  54.327  93.394  1.00  0.00           O  
ATOM     82  C3'   U     3      52.330  50.343  91.337  1.00  0.00           C  
ATOM     83  H3'   U     3      51.256  50.198  91.445  1.00  0.00           H  
ATOM     84  C2'   U     3      52.620  51.726  91.951  1.00  0.00           C  
ATOM     85  H2'   U     3      52.146  51.808  92.929  1.00  0.00           H  
ATOM     86  O2'   U     3      53.995  51.961  92.134  1.00  0.00           O  
ATOM     87 HO2'   U     3      54.443  51.183  91.794  1.00  0.00           H  
ATOM     88  O3'   U     3      53.097  49.279  91.750  1.00  0.00           O  
ATOM     89  P     G     4      52.568  48.310  92.832  1.00  0.00           P  
ATOM     90  OP1   G     4      53.745  47.749  93.523  1.00  0.00           O  
ATOM     91  OP2   G     4      51.611  47.373  92.305  1.00  0.00           O  
ATOM     92  O5'   G     4      51.812  49.274  93.814  1.00  0.00           O  
ATOM     93  C5'   G     4      52.445  49.871  94.980  1.00  0.00           C  
ATOM     94  H5'   G     4      53.304  50.469  94.676  1.00  0.00           H  
ATOM     95 H5''   G     4      52.972  49.116  95.562  1.00  0.00           H  
ATOM     96  C4'   G     4      51.461  50.625  95.905  1.00  0.00           C  
ATOM     97  H4'   G     4      51.974  51.041  96.772  1.00  0.00           H  
ATOM     98  O4'   G     4      50.839  51.726  95.168  1.00  0.00           O  
ATOM     99  C1'   G     4      49.446  51.701  95.431  1.00  0.00           C  
ATOM    100  H1'   G     4      49.163  52.720  95.694  1.00  0.00           H  
ATOM    101  N9    G     4      48.615  51.421  94.275  1.00  0.00           N  
ATOM    102  C8    G     4      49.066  50.873  93.164  1.00  0.00           C  
ATOM    103  H8    G     4      50.102  50.720  92.897  1.00  0.00           H  
ATOM    104  N7    G     4      48.113  50.565  92.356  1.00  0.00           N  
ATOM    105  C5    G     4      46.937  50.887  93.069  1.00  0.00           C  
ATOM    106  C6    G     4      45.558  50.776  92.756  1.00  0.00           C  
ATOM    107  O6    G     4      45.059  50.238  91.713  1.00  0.00           O  
ATOM    108  N1    G     4      44.662  51.212  93.774  1.00  0.00           N  
ATOM    109  H1    G     4      43.690  50.941  93.833  1.00  0.00           H  
ATOM    110  C2    G     4      45.149  51.587  94.997  1.00  0.00           C  
ATOM    111  N2    G     4      44.247  51.776  95.903  1.00  0.00           N  
ATOM    112  H21   G     4      43.263  51.688  95.689  1.00  0.00           H  
ATOM    113  H22   G     4      44.702  52.076  96.754  1.00  0.00           H  
ATOM    114  N3    G     4      46.446  51.708  95.327  1.00  0.00           N  
ATOM    115  C4    G     4      47.266  51.377  94.258  1.00  0.00           C  
ATOM    116  C3'   G     4      50.290  49.700  96.394  1.00  0.00           C  
ATOM    117  H3'   G     4      50.022  48.989  95.612  1.00  0.00           H  
ATOM    118  C2'   G     4      49.169  50.713  96.562  1.00  0.00           C  
ATOM    119  H2'   G     4      48.242  50.172  96.371  1.00  0.00           H  
ATOM    120  O2'   G     4      49.090  51.270  97.861  1.00  0.00           O  
ATOM    121 HO2'   G     4      49.445  50.624  98.475  1.00  0.00           H  
ATOM    122  O3'   G     4      50.806  49.130  97.637  1.00  0.00           O  
ATOM    123  P     C     5      50.346  47.756  98.088  1.00  0.00           P  
ATOM    124  OP1   C     5      50.993  47.519  99.390  1.00  0.00           O  
ATOM    125  OP2   C     5      50.596  46.763  97.014  1.00  0.00           O  
ATOM    126  O5'   C     5      48.796  47.992  98.318  1.00  0.00           O  
ATOM    127  C5'   C     5      48.213  48.364  99.537  1.00  0.00           C  
ATOM    128  H5'   C     5      48.627  49.311  99.883  1.00  0.00           H  
ATOM    129 H5''   C     5      48.338  47.547 100.248  1.00  0.00           H  
ATOM    130  C4'   C     5      46.696  48.611  99.308  1.00  0.00           C  
ATOM    131  H4'   C     5      46.305  49.138 100.178  1.00  0.00           H  
ATOM    132  O4'   C     5      46.449  49.316  98.101  1.00  0.00           O  
ATOM    133  C1'   C     5      45.211  48.828  97.651  1.00  0.00           C  
ATOM    134  H1'   C     5      44.509  49.662  97.651  1.00  0.00           H  
ATOM    135  N1    C     5      45.298  48.359  96.284  1.00  0.00           N  
ATOM    136  C6    C     5      46.516  47.825  95.784  1.00  0.00           C  
ATOM    137  H6    C     5      47.371  47.956  96.430  1.00  0.00           H  
ATOM    138  C5    C     5      46.494  47.398  94.486  1.00  0.00           C  
ATOM    139  H5    C     5      47.388  47.082  93.970  1.00  0.00           H  
ATOM    140  C4    C     5      45.276  47.357  93.813  1.00  0.00           C  
ATOM    141  N4    C     5      45.283  47.046  92.587  1.00  0.00           N  
ATOM    142  H41   C     5      46.210  46.978  92.192  1.00  0.00           H  
ATOM    143  H42   C     5      44.433  47.178  92.057  1.00  0.00           H  
ATOM    144  N3    C     5      44.129  47.813  94.254  1.00  0.00           N  
ATOM    145  C2    C     5      44.123  48.308  95.514  1.00  0.00           C  
ATOM    146  O2    C     5      43.084  48.768  95.973  1.00  0.00           O  
ATOM    147  C3'   C     5      45.943  47.214  99.182  1.00  0.00           C  
ATOM    148  H3'   C     5      46.452  46.509  98.525  1.00  0.00           H  
ATOM    149  C2'   C     5      44.662  47.814  98.562  1.00  0.00           C  
ATOM    150  H2'   C     5      44.074  47.018  98.103  1.00  0.00           H  
ATOM    151  O2'   C     5      43.880  48.374  99.593  1.00  0.00           O  
ATOM    152 HO2'   C     5      44.066  47.780 100.323  1.00  0.00           H  
ATOM    153  O3'   C     5      45.599  46.670 100.427  1.00  0.00           O  
ATOM    154  P     G     6      45.234  45.147 100.515  1.00  0.00           P  
ATOM    155  OP1   G     6      44.835  44.834 101.878  1.00  0.00           O  
ATOM    156  OP2   G     6      46.226  44.235  99.808  1.00  0.00           O  
ATOM    157  O5'   G     6      44.017  45.065  99.612  1.00  0.00           O  
ATOM    158  C5'   G     6      42.725  45.273 100.117  1.00  0.00           C  
ATOM    159  H5'   G     6      42.787  46.285 100.517  1.00  0.00           H  
ATOM    160 H5''   G     6      42.549  44.662 101.002  1.00  0.00           H  
ATOM    161  C4'   G     6      41.646  45.062  99.025  1.00  0.00           C  
ATOM    162  H4'   G     6      40.677  45.285  99.472  1.00  0.00           H  
ATOM    163  O4'   G     6      41.817  45.772  97.893  1.00  0.00           O  
ATOM    164  C1'   G     6      41.213  45.113  96.829  1.00  0.00           C  
ATOM    165  H1'   G     6      40.480  45.740  96.321  1.00  0.00           H  
ATOM    166  N9    G     6      42.223  44.813  95.855  1.00  0.00           N  
ATOM    167  C8    G     6      43.584  44.714  95.930  1.00  0.00           C  
ATOM    168  H8    G     6      44.106  44.846  96.866  1.00  0.00           H  
ATOM    169  N7    G     6      44.110  44.546  94.722  1.00  0.00           N  
ATOM    170  C5    G     6      43.051  44.506  93.807  1.00  0.00           C  
ATOM    171  C6    G     6      42.997  44.143  92.406  1.00  0.00           C  
ATOM    172  O6    G     6      43.950  44.008  91.611  1.00  0.00           O  
ATOM    173  N1    G     6      41.684  43.881  92.009  1.00  0.00           N  
ATOM    174  H1    G     6      41.601  43.445  91.102  1.00  0.00           H  
ATOM    175  C2    G     6      40.646  43.789  92.879  1.00  0.00           C  
ATOM    176  N2    G     6      39.590  43.193  92.346  1.00  0.00           N  
ATOM    177  H21   G     6      39.559  42.986  91.358  1.00  0.00           H  
ATOM    178  H22   G     6      38.784  43.150  92.953  1.00  0.00           H  
ATOM    179  N3    G     6      40.629  44.273  94.149  1.00  0.00           N  
ATOM    180  C4    G     6      41.838  44.657  94.577  1.00  0.00           C  
ATOM    181  C3'   G     6      41.586  43.614  98.592  1.00  0.00           C  
ATOM    182  H3'   G     6      42.573  43.331  98.228  1.00  0.00           H  
ATOM    183  C2'   G     6      40.638  43.785  97.415  1.00  0.00           C  
ATOM    184  H2'   G     6      40.677  43.011  96.649  1.00  0.00           H  
ATOM    185  O2'   G     6      39.243  44.024  97.892  1.00  0.00           O  
ATOM    186 HO2'   G     6      38.828  43.171  98.040  1.00  0.00           H  
ATOM    187  O3'   G     6      41.158  42.821  99.683  1.00  0.00           O  
ATOM    188  P     G     7      41.352  41.214  99.696  1.00  0.00           P  
ATOM    189  OP1   G     7      40.814  40.695 100.996  1.00  0.00           O  
ATOM    190  OP2   G     7      42.742  40.916  99.314  1.00  0.00           O  
ATOM    191  O5'   G     7      40.428  40.608  98.532  1.00  0.00           O  
ATOM    192  C5'   G     7      39.066  40.354  98.779  1.00  0.00           C  
ATOM    193  H5'   G     7      38.623  41.254  99.206  1.00  0.00           H  
ATOM    194 H5''   G     7      38.889  39.520  99.458  1.00  0.00           H  
ATOM    195  C4'   G     7      38.380  39.965  97.424  1.00  0.00           C  
ATOM    196  H4'   G     7      37.315  39.793  97.574  1.00  0.00           H  
ATOM    197  O4'   G     7      38.628  40.959  96.460  1.00  0.00           O  
ATOM    198  C1'   G     7      38.957  40.434  95.163  1.00  0.00           C  
ATOM    199  H1'   G     7      38.200  40.722  94.433  1.00  0.00           H  
ATOM    200  N9    G     7      40.373  40.790  94.693  1.00  0.00           N  
ATOM    201  C8    G     7      41.554  41.092  95.337  1.00  0.00           C  
ATOM    202  H8    G     7      41.588  41.329  96.390  1.00  0.00           H  
ATOM    203  N7    G     7      42.636  41.156  94.504  1.00  0.00           N  
ATOM    204  C5    G     7      42.181  40.616  93.325  1.00  0.00           C  
ATOM    205  C6    G     7      42.823  40.415  92.021  1.00  0.00           C  
ATOM    206  O6    G     7      43.948  40.787  91.714  1.00  0.00           O  
ATOM    207  N1    G     7      42.024  39.812  91.068  1.00  0.00           N  
ATOM    208  H1    G     7      42.479  39.644  90.182  1.00  0.00           H  
ATOM    209  C2    G     7      40.673  39.666  91.270  1.00  0.00           C  
ATOM    210  N2    G     7      40.115  39.039  90.309  1.00  0.00           N  
ATOM    211  H21   G     7      40.600  38.902  89.434  1.00  0.00           H  
ATOM    212  H22   G     7      39.179  38.698  90.474  1.00  0.00           H  
ATOM    213  N3    G     7      40.043  39.845  92.401  1.00  0.00           N  
ATOM    214  C4    G     7      40.800  40.409  93.444  1.00  0.00           C  
ATOM    215  C3'   G     7      39.013  38.711  96.766  1.00  0.00           C  
ATOM    216  H3'   G     7      40.053  38.720  97.092  1.00  0.00           H  
ATOM    217  C2'   G     7      38.938  38.966  95.257  1.00  0.00           C  
ATOM    218  H2'   G     7      39.754  38.433  94.770  1.00  0.00           H  
ATOM    219  O2'   G     7      37.724  38.482  94.636  1.00  0.00           O  
ATOM    220 HO2'   G     7      37.865  37.538  94.742  1.00  0.00           H  
ATOM    221  O3'   G     7      38.373  37.482  97.155  1.00  0.00           O  
ATOM    222  P     U     8      39.146  36.053  97.167  1.00  0.00           P  
ATOM    223  OP1   U     8      38.244  35.027  97.753  1.00  0.00           O  
ATOM    224  OP2   U     8      40.500  36.202  97.717  1.00  0.00           O  
ATOM    225  O5'   U     8      39.202  35.741  95.609  1.00  0.00           O  
ATOM    226  C5'   U     8      38.148  35.199  94.818  1.00  0.00           C  
ATOM    227  H5'   U     8      37.435  36.020  94.737  1.00  0.00           H  
ATOM    228 H5''   U     8      37.585  34.431  95.349  1.00  0.00           H  
ATOM    229  C4'   U     8      38.557  34.716  93.472  1.00  0.00           C  
ATOM    230  H4'   U     8      37.719  34.134  93.088  1.00  0.00           H  
ATOM    231  O4'   U     8      39.020  35.746  92.613  1.00  0.00           O  
ATOM    232  C1'   U     8      39.996  35.309  91.723  1.00  0.00           C  
ATOM    233  H1'   U     8      39.463  35.273  90.773  1.00  0.00           H  
ATOM    234  N1    U     8      41.219  36.197  91.704  1.00  0.00           N  
ATOM    235  C6    U     8      41.707  36.699  92.865  1.00  0.00           C  
ATOM    236  H6    U     8      41.085  36.801  93.742  1.00  0.00           H  
ATOM    237  C5    U     8      42.965  37.130  92.920  1.00  0.00           C  
ATOM    238  H5    U     8      43.359  37.627  93.794  1.00  0.00           H  
ATOM    239  C4    U     8      43.888  37.081  91.806  1.00  0.00           C  
ATOM    240  O4    U     8      44.982  37.646  91.738  1.00  0.00           O  
ATOM    241  N3    U     8      43.301  36.585  90.736  1.00  0.00           N  
ATOM    242  H3    U     8      43.854  36.470  89.898  1.00  0.00           H  
ATOM    243  C2    U     8      42.026  36.118  90.626  1.00  0.00           C  
ATOM    244  O2    U     8      41.624  35.850  89.493  1.00  0.00           O  
ATOM    245  C3'   U     8      39.744  33.795  93.588  1.00  0.00           C  
ATOM    246  H3'   U     8      40.421  34.286  94.287  1.00  0.00           H  
ATOM    247  C2'   U     8      40.303  33.853  92.157  1.00  0.00           C  
ATOM    248  H2'   U     8      41.365  33.609  92.186  1.00  0.00           H  
ATOM    249  O2'   U     8      39.710  32.943  91.343  1.00  0.00           O  
ATOM    250 HO2'   U     8      40.233  32.139  91.325  1.00  0.00           H  
ATOM    251  O3'   U     8      39.404  32.468  94.071  1.00  0.00           O  
ATOM    252  P     G     9      40.521  31.513  94.577  1.00  0.00           P  
ATOM    253  OP1   G     9      39.883  30.215  94.853  1.00  0.00           O  
ATOM    254  OP2   G     9      41.357  32.205  95.611  1.00  0.00           O  
ATOM    255  O5'   G     9      41.420  31.186  93.299  1.00  0.00           O  
ATOM    256  C5'   G     9      41.057  30.195  92.355  1.00  0.00           C  
ATOM    257  H5'   G     9      40.027  30.400  92.063  1.00  0.00           H  
ATOM    258 H5''   G     9      41.042  29.268  92.929  1.00  0.00           H  
ATOM    259  C4'   G     9      42.039  30.111  91.141  1.00  0.00           C  
ATOM    260  H4'   G     9      41.586  29.484  90.372  1.00  0.00           H  
ATOM    261  O4'   G     9      42.145  31.330  90.369  1.00  0.00           O  
ATOM    262  C1'   G     9      43.504  31.414  89.947  1.00  0.00           C  
ATOM    263  H1'   G     9      43.499  31.484  88.859  1.00  0.00           H  
ATOM    264  N9    G     9      44.189  32.525  90.575  1.00  0.00           N  
ATOM    265  C8    G     9      44.121  33.062  91.874  1.00  0.00           C  
ATOM    266  H8    G     9      43.326  32.835  92.569  1.00  0.00           H  
ATOM    267  N7    G     9      44.978  34.010  92.105  1.00  0.00           N  
ATOM    268  C5    G     9      45.810  33.992  91.004  1.00  0.00           C  
ATOM    269  C6    G     9      47.010  34.707  90.701  1.00  0.00           C  
ATOM    270  O6    G     9      47.562  35.587  91.359  1.00  0.00           O  
ATOM    271  N1    G     9      47.532  34.315  89.452  1.00  0.00           N  
ATOM    272  H1    G     9      48.469  34.674  89.342  1.00  0.00           H  
ATOM    273  C2    G     9      47.003  33.374  88.636  1.00  0.00           C  
ATOM    274  N2    G     9      47.710  33.089  87.569  1.00  0.00           N  
ATOM    275  H21   G     9      47.311  32.436  86.909  1.00  0.00           H  
ATOM    276  H22   G     9      48.504  33.680  87.370  1.00  0.00           H  
ATOM    277  N3    G     9      45.955  32.632  88.897  1.00  0.00           N  
ATOM    278  C4    G     9      45.355  33.046  90.097  1.00  0.00           C  
ATOM    279  C3'   G     9      43.453  29.667  91.624  1.00  0.00           C  
ATOM    280  H3'   G     9      43.758  30.320  92.441  1.00  0.00           H  
ATOM    281  C2'   G     9      44.210  30.055  90.327  1.00  0.00           C  
ATOM    282  H2'   G     9      45.247  30.314  90.545  1.00  0.00           H  
ATOM    283  O2'   G     9      44.041  29.116  89.261  1.00  0.00           O  
ATOM    284 HO2'   G     9      44.670  29.381  88.586  1.00  0.00           H  
ATOM    285  O3'   G     9      43.461  28.250  91.841  1.00  0.00           O  
ATOM    286  P     U    10      44.639  27.538  92.669  1.00  0.00           P  
ATOM    287  OP1   U    10      44.274  26.132  92.841  1.00  0.00           O  
ATOM    288  OP2   U    10      44.792  28.471  93.825  1.00  0.00           O  
ATOM    289  O5'   U    10      46.004  27.560  91.865  1.00  0.00           O  
ATOM    290  C5'   U    10      46.208  26.898  90.605  1.00  0.00           C  
ATOM    291  H5'   U    10      45.254  27.011  90.092  1.00  0.00           H  
ATOM    292 H5''   U    10      46.216  25.837  90.854  1.00  0.00           H  
ATOM    293  C4'   U    10      47.341  27.399  89.783  1.00  0.00           C  
ATOM    294  H4'   U    10      47.539  26.814  88.885  1.00  0.00           H  
ATOM    295  O4'   U    10      47.119  28.735  89.281  1.00  0.00           O  
ATOM    296  C1'   U    10      48.367  29.434  89.222  1.00  0.00           C  
ATOM    297  H1'   U    10      48.446  30.011  88.300  1.00  0.00           H  
ATOM    298  N1    U    10      48.554  30.452  90.284  1.00  0.00           N  
ATOM    299  C6    U    10      47.732  30.489  91.391  1.00  0.00           C  
ATOM    300  H6    U    10      46.977  29.728  91.524  1.00  0.00           H  
ATOM    301  C5    U    10      48.043  31.406  92.345  1.00  0.00           C  
ATOM    302  H5    U    10      47.452  31.507  93.244  1.00  0.00           H  
ATOM    303  C4    U    10      49.052  32.391  92.262  1.00  0.00           C  
ATOM    304  O4    U    10      49.382  33.281  93.084  1.00  0.00           O  
ATOM    305  N3    U    10      49.794  32.311  91.086  1.00  0.00           N  
ATOM    306  H3    U    10      50.642  32.860  91.083  1.00  0.00           H  
ATOM    307  C2    U    10      49.544  31.403  90.065  1.00  0.00           C  
ATOM    308  O2    U    10      50.209  31.451  89.031  1.00  0.00           O  
ATOM    309  C3'   U    10      48.755  27.429  90.427  1.00  0.00           C  
ATOM    310  H3'   U    10      48.732  27.825  91.442  1.00  0.00           H  
ATOM    311  C2'   U    10      49.458  28.436  89.471  1.00  0.00           C  
ATOM    312  H2'   U    10      50.249  28.884  90.072  1.00  0.00           H  
ATOM    313  O2'   U    10      49.913  27.843  88.270  1.00  0.00           O  
ATOM    314 HO2'   U    10      49.976  28.555  87.630  1.00  0.00           H  
ATOM    315  O3'   U    10      49.305  26.117  90.487  1.00  0.00           O  
ATOM    316  P     A    11      50.444  25.876  91.588  1.00  0.00           P  
ATOM    317  OP1   A    11      50.935  24.478  91.408  1.00  0.00           O  
ATOM    318  OP2   A    11      50.003  26.384  92.894  1.00  0.00           O  
ATOM    319  O5'   A    11      51.670  26.867  91.149  1.00  0.00           O  
ATOM    320  C5'   A    11      52.503  26.480  90.127  1.00  0.00           C  
ATOM    321  H5'   A    11      51.938  26.389  89.199  1.00  0.00           H  
ATOM    322 H5''   A    11      53.037  25.566  90.385  1.00  0.00           H  
ATOM    323  C4'   A    11      53.604  27.552  89.832  1.00  0.00           C  
ATOM    324  H4'   A    11      54.249  27.177  89.038  1.00  0.00           H  
ATOM    325  O4'   A    11      53.209  28.903  89.515  1.00  0.00           O  
ATOM    326  C1'   A    11      54.096  29.857  90.162  1.00  0.00           C  
ATOM    327  H1'   A    11      54.505  30.495  89.379  1.00  0.00           H  
ATOM    328  N9    A    11      53.427  30.531  91.321  1.00  0.00           N  
ATOM    329  C8    A    11      52.275  30.172  92.009  1.00  0.00           C  
ATOM    330  H8    A    11      51.658  29.318  91.772  1.00  0.00           H  
ATOM    331  N7    A    11      51.878  31.056  92.945  1.00  0.00           N  
ATOM    332  C5    A    11      52.871  32.033  92.879  1.00  0.00           C  
ATOM    333  C6    A    11      53.095  33.266  93.597  1.00  0.00           C  
ATOM    334  N6    A    11      52.115  33.752  94.353  1.00  0.00           N  
ATOM    335  H61   A    11      51.187  33.362  94.434  1.00  0.00           H  
ATOM    336  H62   A    11      52.170  34.662  94.789  1.00  0.00           H  
ATOM    337  N1    A    11      54.192  34.006  93.274  1.00  0.00           N  
ATOM    338  C2    A    11      55.109  33.499  92.470  1.00  0.00           C  
ATOM    339  H2    A    11      55.961  34.098  92.183  1.00  0.00           H  
ATOM    340  N3    A    11      54.923  32.422  91.738  1.00  0.00           N  
ATOM    341  C4    A    11      53.811  31.721  91.940  1.00  0.00           C  
ATOM    342  C3'   A    11      54.630  27.705  90.962  1.00  0.00           C  
ATOM    343  H3'   A    11      54.127  27.689  91.929  1.00  0.00           H  
ATOM    344  C2'   A    11      55.240  29.058  90.726  1.00  0.00           C  
ATOM    345  H2'   A    11      55.400  29.394  91.751  1.00  0.00           H  
ATOM    346  O2'   A    11      56.397  29.083  89.882  1.00  0.00           O  
ATOM    347 HO2'   A    11      56.710  28.182  89.766  1.00  0.00           H  
ATOM    348  O3'   A    11      55.717  26.775  90.899  1.00  0.00           O  
ATOM    349  P     A    12      56.174  26.029  92.249  1.00  0.00           P  
ATOM    350  OP1   A    12      57.341  25.103  91.996  1.00  0.00           O  
ATOM    351  OP2   A    12      54.989  25.451  92.976  1.00  0.00           O  
ATOM    352  O5'   A    12      56.871  27.205  93.071  1.00  0.00           O  
ATOM    353  C5'   A    12      57.963  27.802  92.459  1.00  0.00           C  
ATOM    354  H5'   A    12      57.827  28.234  91.468  1.00  0.00           H  
ATOM    355 H5''   A    12      58.766  27.068  92.387  1.00  0.00           H  
ATOM    356  C4'   A    12      58.380  29.068  93.198  1.00  0.00           C  
ATOM    357  H4'   A    12      59.239  29.537  92.718  1.00  0.00           H  
ATOM    358  O4'   A    12      57.367  29.934  93.238  1.00  0.00           O  
ATOM    359  C1'   A    12      57.511  30.822  94.281  1.00  0.00           C  
ATOM    360  H1'   A    12      57.710  31.793  93.828  1.00  0.00           H  
ATOM    361  N9    A    12      56.277  30.942  95.035  1.00  0.00           N  
ATOM    362  C8    A    12      55.186  30.118  95.107  1.00  0.00           C  
ATOM    363  H8    A    12      55.207  29.211  94.521  1.00  0.00           H  
ATOM    364  N7    A    12      54.162  30.653  95.679  1.00  0.00           N  
ATOM    365  C5    A    12      54.647  31.938  96.101  1.00  0.00           C  
ATOM    366  C6    A    12      54.124  33.010  96.803  1.00  0.00           C  
ATOM    367  N6    A    12      52.903  33.092  97.228  1.00  0.00           N  
ATOM    368  H61   A    12      52.256  32.332  97.069  1.00  0.00           H  
ATOM    369  H62   A    12      52.540  33.949  97.621  1.00  0.00           H  
ATOM    370  N1    A    12      54.946  34.047  97.182  1.00  0.00           N  
ATOM    371  C2    A    12      56.198  34.046  96.715  1.00  0.00           C  
ATOM    372  H2    A    12      56.810  34.890  96.998  1.00  0.00           H  
ATOM    373  N3    A    12      56.741  33.102  95.972  1.00  0.00           N  
ATOM    374  C4    A    12      55.954  32.081  95.738  1.00  0.00           C  
ATOM    375  C3'   A    12      58.797  28.820  94.595  1.00  0.00           C  
ATOM    376  H3'   A    12      58.009  28.160  94.959  1.00  0.00           H  
ATOM    377  C2'   A    12      58.632  30.300  95.182  1.00  0.00           C  
ATOM    378  H2'   A    12      58.316  30.306  96.225  1.00  0.00           H  
ATOM    379  O2'   A    12      59.747  31.112  94.827  1.00  0.00           O  
ATOM    380 HO2'   A    12      59.964  31.567  95.644  1.00  0.00           H  
ATOM    381  O3'   A    12      60.021  28.141  94.751  1.00  0.00           O  
ATOM    382  P     G    13      60.496  27.601  96.190  1.00  0.00           P  
ATOM    383  OP1   G    13      61.766  26.943  95.932  1.00  0.00           O  
ATOM    384  OP2   G    13      59.465  26.817  96.814  1.00  0.00           O  
ATOM    385  O5'   G    13      60.773  28.915  97.017  1.00  0.00           O  
ATOM    386  C5'   G    13      61.839  29.779  96.851  1.00  0.00           C  
ATOM    387  H5'   G    13      61.824  29.933  95.772  1.00  0.00           H  
ATOM    388 H5''   G    13      62.746  29.269  97.175  1.00  0.00           H  
ATOM    389  C4'   G    13      61.602  31.037  97.710  1.00  0.00           C  
ATOM    390  H4'   G    13      62.424  31.736  97.557  1.00  0.00           H  
ATOM    391  O4'   G    13      60.424  31.778  97.351  1.00  0.00           O  
ATOM    392  C1'   G    13      59.928  32.410  98.498  1.00  0.00           C  
ATOM    393  H1'   G    13      59.971  33.493  98.376  1.00  0.00           H  
ATOM    394  N9    G    13      58.517  32.051  98.895  1.00  0.00           N  
ATOM    395  C8    G    13      57.958  30.823  98.710  1.00  0.00           C  
ATOM    396  H8    G    13      58.491  30.062  98.159  1.00  0.00           H  
ATOM    397  N7    G    13      56.705  30.770  99.107  1.00  0.00           N  
ATOM    398  C5    G    13      56.434  32.047  99.577  1.00  0.00           C  
ATOM    399  C6    G    13      55.243  32.682 100.074  1.00  0.00           C  
ATOM    400  O6    G    13      54.083  32.239 100.159  1.00  0.00           O  
ATOM    401  N1    G    13      55.472  33.935 100.482  1.00  0.00           N  
ATOM    402  H1    G    13      54.708  34.515 100.799  1.00  0.00           H  
ATOM    403  C2    G    13      56.685  34.557 100.506  1.00  0.00           C  
ATOM    404  N2    G    13      56.600  35.789 100.883  1.00  0.00           N  
ATOM    405  H21   G    13      55.845  36.039 101.506  1.00  0.00           H  
ATOM    406  H22   G    13      57.413  36.384 100.811  1.00  0.00           H  
ATOM    407  N3    G    13      57.790  34.058  99.953  1.00  0.00           N  
ATOM    408  C4    G    13      57.596  32.822  99.486  1.00  0.00           C  
ATOM    409  C3'   G    13      61.526  30.810  99.254  1.00  0.00           C  
ATOM    410  H3'   G    13      60.767  30.072  99.512  1.00  0.00           H  
ATOM    411  C2'   G    13      60.968  32.157  99.639  1.00  0.00           C  
ATOM    412  H2'   G    13      60.445  32.048 100.588  1.00  0.00           H  
ATOM    413  O2'   G    13      61.900  33.242  99.665  1.00  0.00           O  
ATOM    414 HO2'   G    13      62.297  33.264 100.538  1.00  0.00           H  
ATOM    415  O3'   G    13      62.803  30.505  99.852  1.00  0.00           O  
ATOM    416  P     U    14      62.937  29.268 100.808  1.00  0.00           P  
ATOM    417  OP1   U    14      64.378  29.148 100.967  1.00  0.00           O  
ATOM    418  OP2   U    14      62.105  28.127 100.304  1.00  0.00           O  
ATOM    419  O5'   U    14      62.315  29.664 102.233  1.00  0.00           O  
ATOM    420  C5'   U    14      62.873  30.706 102.980  1.00  0.00           C  
ATOM    421  H5'   U    14      63.117  31.526 102.303  1.00  0.00           H  
ATOM    422 H5''   U    14      63.831  30.519 103.464  1.00  0.00           H  
ATOM    423  C4'   U    14      61.859  31.204 103.945  1.00  0.00           C  
ATOM    424  H4'   U    14      62.306  31.986 104.558  1.00  0.00           H  
ATOM    425  O4'   U    14      60.788  31.774 103.174  1.00  0.00           O  
ATOM    426  C1'   U    14      59.547  31.529 103.865  1.00  0.00           C  
ATOM    427  H1'   U    14      59.105  32.497 104.099  1.00  0.00           H  
ATOM    428  N1    U    14      58.566  30.809 103.051  1.00  0.00           N  
ATOM    429  C6    U    14      58.856  29.576 102.404  1.00  0.00           C  
ATOM    430  H6    U    14      59.869  29.210 102.482  1.00  0.00           H  
ATOM    431  C5    U    14      57.871  28.826 101.918  1.00  0.00           C  
ATOM    432  H5    U    14      58.080  27.937 101.343  1.00  0.00           H  
ATOM    433  C4    U    14      56.425  29.208 101.961  1.00  0.00           C  
ATOM    434  O4    U    14      55.457  28.469 101.756  1.00  0.00           O  
ATOM    435  N3    U    14      56.280  30.583 102.304  1.00  0.00           N  
ATOM    436  H3    U    14      55.335  30.825 102.567  1.00  0.00           H  
ATOM    437  C2    U    14      57.219  31.341 102.939  1.00  0.00           C  
ATOM    438  O2    U    14      56.856  32.387 103.423  1.00  0.00           O  
ATOM    439  C3'   U    14      61.248  30.095 104.826  1.00  0.00           C  
ATOM    440  H3'   U    14      61.067  29.173 104.273  1.00  0.00           H  
ATOM    441  C2'   U    14      59.824  30.708 105.124  1.00  0.00           C  
ATOM    442  H2'   U    14      59.037  29.956 105.173  1.00  0.00           H  
ATOM    443  O2'   U    14      59.788  31.601 106.222  1.00  0.00           O  
ATOM    444 HO2'   U    14      60.031  31.089 106.997  1.00  0.00           H  
ATOM    445  O3'   U    14      62.066  29.973 105.942  1.00  0.00           O  
ATOM    446  P     G    15      61.793  29.088 107.272  1.00  0.00           P  
ATOM    447  OP1   G    15      63.080  28.626 107.808  1.00  0.00           O  
ATOM    448  OP2   G    15      60.843  27.981 106.857  1.00  0.00           O  
ATOM    449  O5'   G    15      61.042  30.078 108.279  1.00  0.00           O  
ATOM    450  C5'   G    15      61.725  31.270 108.677  1.00  0.00           C  
ATOM    451  H5'   G    15      61.875  31.893 107.795  1.00  0.00           H  
ATOM    452 H5''   G    15      62.736  31.064 109.028  1.00  0.00           H  
ATOM    453  C4'   G    15      61.051  32.109 109.743  1.00  0.00           C  
ATOM    454  H4'   G    15      61.614  33.041 109.804  1.00  0.00           H  
ATOM    455  O4'   G    15      59.686  32.428 109.281  1.00  0.00           O  
ATOM    456  C1'   G    15      58.805  31.739 110.233  1.00  0.00           C  
ATOM    457  H1'   G    15      58.418  32.406 111.003  1.00  0.00           H  
ATOM    458  N9    G    15      57.713  31.138 109.431  1.00  0.00           N  
ATOM    459  C8    G    15      57.770  30.113 108.452  1.00  0.00           C  
ATOM    460  H8    G    15      58.670  29.665 108.058  1.00  0.00           H  
ATOM    461  N7    G    15      56.581  29.719 108.075  1.00  0.00           N  
ATOM    462  C5    G    15      55.681  30.453 108.865  1.00  0.00           C  
ATOM    463  C6    G    15      54.231  30.488 108.879  1.00  0.00           C  
ATOM    464  O6    G    15      53.391  29.940 108.156  1.00  0.00           O  
ATOM    465  N1    G    15      53.766  31.401 109.888  1.00  0.00           N  
ATOM    466  H1    G    15      52.781  31.624 109.905  1.00  0.00           H  
ATOM    467  C2    G    15      54.548  32.178 110.646  1.00  0.00           C  
ATOM    468  N2    G    15      53.902  33.015 111.381  1.00  0.00           N  
ATOM    469  H21   G    15      54.416  33.538 112.076  1.00  0.00           H  
ATOM    470  H22   G    15      52.920  32.809 111.501  1.00  0.00           H  
ATOM    471  N3    G    15      55.864  32.191 110.594  1.00  0.00           N  
ATOM    472  C4    G    15      56.401  31.346 109.644  1.00  0.00           C  
ATOM    473  C3'   G    15      60.902  31.471 111.160  1.00  0.00           C  
ATOM    474  H3'   G    15      61.761  30.823 111.336  1.00  0.00           H  
ATOM    475  C2'   G    15      59.625  30.651 110.955  1.00  0.00           C  
ATOM    476  H2'   G    15      59.878  29.831 110.283  1.00  0.00           H  
ATOM    477  O2'   G    15      58.904  30.175 112.135  1.00  0.00           O  
ATOM    478 HO2'   G    15      59.605  30.063 112.781  1.00  0.00           H  
ATOM    479  O3'   G    15      60.682  32.485 112.099  1.00  0.00           O  
ATOM    480  P     C    16      61.315  32.368 113.459  1.00  0.00           P  
ATOM    481  OP1   C    16      60.649  33.322 114.356  1.00  0.00           O  
ATOM    482  OP2   C    16      62.786  32.423 113.285  1.00  0.00           O  
ATOM    483  O5'   C    16      60.914  30.866 113.825  1.00  0.00           O  
ATOM    484  C5'   C    16      60.841  30.529 115.189  1.00  0.00           C  
ATOM    485  H5'   C    16      60.077  31.076 115.743  1.00  0.00           H  
ATOM    486 H5''   C    16      61.863  30.631 115.554  1.00  0.00           H  
ATOM    487  C4'   C    16      60.482  28.993 115.298  1.00  0.00           C  
ATOM    488  H4'   C    16      60.258  28.812 116.349  1.00  0.00           H  
ATOM    489  O4'   C    16      59.490  28.659 114.415  1.00  0.00           O  
ATOM    490  C1'   C    16      59.575  27.287 114.001  1.00  0.00           C  
ATOM    491  H1'   C    16      58.791  26.692 114.469  1.00  0.00           H  
ATOM    492  N1    C    16      59.494  27.219 112.552  1.00  0.00           N  
ATOM    493  C6    C    16      60.583  27.228 111.785  1.00  0.00           C  
ATOM    494  H6    C    16      61.537  27.395 112.263  1.00  0.00           H  
ATOM    495  C5    C    16      60.469  27.159 110.448  1.00  0.00           C  
ATOM    496  H5    C    16      61.385  27.186 109.876  1.00  0.00           H  
ATOM    497  C4    C    16      59.191  27.160 109.888  1.00  0.00           C  
ATOM    498  N4    C    16      58.896  27.038 108.626  1.00  0.00           N  
ATOM    499  H41   C    16      57.930  26.935 108.349  1.00  0.00           H  
ATOM    500  H42   C    16      59.690  27.002 108.003  1.00  0.00           H  
ATOM    501  N3    C    16      58.106  27.176 110.607  1.00  0.00           N  
ATOM    502  C2    C    16      58.260  27.217 111.960  1.00  0.00           C  
ATOM    503  O2    C    16      57.271  27.179 112.601  1.00  0.00           O  
ATOM    504  C3'   C    16      61.686  28.082 115.000  1.00  0.00           C  
ATOM    505  H3'   C    16      62.188  28.407 114.089  1.00  0.00           H  
ATOM    506  C2'   C    16      60.909  26.754 114.687  1.00  0.00           C  
ATOM    507  H2'   C    16      61.529  26.031 114.158  1.00  0.00           H  
ATOM    508  O2'   C    16      60.470  26.197 115.978  1.00  0.00           O  
ATOM    509 HO2'   C    16      61.205  25.997 116.561  1.00  0.00           H  
ATOM    510  O3'   C    16      62.506  28.044 116.165  1.00  0.00           O  
ATOM    511  P     A    17      63.993  27.421 116.128  1.00  0.00           P  
ATOM    512  OP1   A    17      64.328  27.181 117.593  1.00  0.00           O  
ATOM    513  OP2   A    17      64.913  28.247 115.296  1.00  0.00           O  
ATOM    514  O5'   A    17      63.937  25.975 115.458  1.00  0.00           O  
ATOM    515  C5'   A    17      65.115  25.311 115.306  1.00  0.00           C  
ATOM    516  H5'   A    17      65.564  25.117 116.280  1.00  0.00           H  
ATOM    517 H5''   A    17      65.826  25.931 114.759  1.00  0.00           H  
ATOM    518  C4'   A    17      64.804  24.004 114.597  1.00  0.00           C  
ATOM    519  H4'   A    17      65.751  23.770 114.112  1.00  0.00           H  
ATOM    520  O4'   A    17      64.534  22.872 115.389  1.00  0.00           O  
ATOM    521  C1'   A    17      63.348  22.151 114.836  1.00  0.00           C  
ATOM    522  H1'   A    17      63.498  21.073 114.893  1.00  0.00           H  
ATOM    523  N9    A    17      62.191  22.555 115.578  1.00  0.00           N  
ATOM    524  C8    A    17      62.162  23.327 116.735  1.00  0.00           C  
ATOM    525  H8    A    17      62.994  23.948 117.033  1.00  0.00           H  
ATOM    526  N7    A    17      61.009  23.240 117.328  1.00  0.00           N  
ATOM    527  C5    A    17      60.228  22.349 116.501  1.00  0.00           C  
ATOM    528  C6    A    17      58.917  21.825 116.564  1.00  0.00           C  
ATOM    529  N6    A    17      58.074  22.056 117.574  1.00  0.00           N  
ATOM    530  H61   A    17      57.125  21.730 117.456  1.00  0.00           H  
ATOM    531  H62   A    17      58.291  22.764 118.261  1.00  0.00           H  
ATOM    532  N1    A    17      58.477  20.941 115.683  1.00  0.00           N  
ATOM    533  C2    A    17      59.262  20.692 114.652  1.00  0.00           C  
ATOM    534  H2    A    17      58.878  20.118 113.822  1.00  0.00           H  
ATOM    535  N3    A    17      60.515  21.051 114.456  1.00  0.00           N  
ATOM    536  C4    A    17      60.951  21.895 115.427  1.00  0.00           C  
ATOM    537  C3'   A    17      63.912  23.981 113.318  1.00  0.00           C  
ATOM    538  H3'   A    17      63.136  24.745 113.365  1.00  0.00           H  
ATOM    539  C2'   A    17      63.386  22.528 113.344  1.00  0.00           C  
ATOM    540  H2'   A    17      62.348  22.594 113.020  1.00  0.00           H  
ATOM    541  O2'   A    17      64.089  21.615 112.563  1.00  0.00           O  
ATOM    542 HO2'   A    17      64.998  21.549 112.865  1.00  0.00           H  
ATOM    543  O3'   A    17      64.643  24.249 112.174  1.00  0.00           O  
ATOM    544  P     G    18      64.112  25.203 111.064  1.00  0.00           P  
ATOM    545  OP1   G    18      65.104  25.248 109.934  1.00  0.00           O  
ATOM    546  OP2   G    18      63.854  26.559 111.676  1.00  0.00           O  
ATOM    547  O5'   G    18      62.813  24.570 110.339  1.00  0.00           O  
ATOM    548  C5'   G    18      62.897  23.434 109.466  1.00  0.00           C  
ATOM    549  H5'   G    18      63.642  22.793 109.938  1.00  0.00           H  
ATOM    550 H5''   G    18      63.132  23.837 108.481  1.00  0.00           H  
ATOM    551  C4'   G    18      61.611  22.669 109.575  1.00  0.00           C  
ATOM    552  H4'   G    18      61.727  21.743 109.012  1.00  0.00           H  
ATOM    553  O4'   G    18      61.147  22.564 110.967  1.00  0.00           O  
ATOM    554  C1'   G    18      59.783  22.323 110.950  1.00  0.00           C  
ATOM    555  H1'   G    18      59.591  21.250 110.970  1.00  0.00           H  
ATOM    556  N9    G    18      59.092  22.990 112.106  1.00  0.00           N  
ATOM    557  C8    G    18      59.534  24.087 112.826  1.00  0.00           C  
ATOM    558  H8    G    18      60.534  24.454 112.652  1.00  0.00           H  
ATOM    559  N7    G    18      58.825  24.392 113.874  1.00  0.00           N  
ATOM    560  C5    G    18      57.698  23.593 113.747  1.00  0.00           C  
ATOM    561  C6    G    18      56.543  23.400 114.586  1.00  0.00           C  
ATOM    562  O6    G    18      56.202  24.068 115.562  1.00  0.00           O  
ATOM    563  N1    G    18      55.709  22.325 114.192  1.00  0.00           N  
ATOM    564  H1    G    18      54.872  22.187 114.741  1.00  0.00           H  
ATOM    565  C2    G    18      56.049  21.609 113.123  1.00  0.00           C  
ATOM    566  N2    G    18      55.193  20.764 112.728  1.00  0.00           N  
ATOM    567  H21   G    18      54.318  20.665 113.221  1.00  0.00           H  
ATOM    568  H22   G    18      55.394  20.090 112.003  1.00  0.00           H  
ATOM    569  N3    G    18      57.124  21.692 112.324  1.00  0.00           N  
ATOM    570  C4    G    18      57.906  22.730 112.649  1.00  0.00           C  
ATOM    571  C3'   G    18      60.463  23.329 108.779  1.00  0.00           C  
ATOM    572  H3'   G    18      60.638  24.404 108.828  1.00  0.00           H  
ATOM    573  C2'   G    18      59.193  22.772 109.560  1.00  0.00           C  
ATOM    574  H2'   G    18      58.565  23.656 109.672  1.00  0.00           H  
ATOM    575  O2'   G    18      58.448  21.691 109.070  1.00  0.00           O  
ATOM    576 HO2'   G    18      58.029  22.034 108.278  1.00  0.00           H  
ATOM    577  O3'   G    18      60.413  22.852 107.392  1.00  0.00           O  
ATOM    578  P     C    19      59.480  23.319 106.178  1.00  0.00           P  
ATOM    579  OP1   C    19      60.029  22.473 105.089  1.00  0.00           O  
ATOM    580  OP2   C    19      59.497  24.744 105.972  1.00  0.00           O  
ATOM    581  O5'   C    19      58.004  22.802 106.550  1.00  0.00           O  
ATOM    582  C5'   C    19      57.539  21.484 106.159  1.00  0.00           C  
ATOM    583  H5'   C    19      58.167  20.661 106.498  1.00  0.00           H  
ATOM    584 H5''   C    19      57.530  21.322 105.081  1.00  0.00           H  
ATOM    585  C4'   C    19      56.180  21.143 106.610  1.00  0.00           C  
ATOM    586  H4'   C    19      55.941  20.104 106.386  1.00  0.00           H  
ATOM    587  O4'   C    19      56.145  21.226 108.048  1.00  0.00           O  
ATOM    588  C1'   C    19      54.764  21.546 108.454  1.00  0.00           C  
ATOM    589  H1'   C    19      54.353  20.728 109.046  1.00  0.00           H  
ATOM    590  N1    C    19      54.740  22.701 109.420  1.00  0.00           N  
ATOM    591  C6    C    19      55.775  23.569 109.466  1.00  0.00           C  
ATOM    592  H6    C    19      56.526  23.559 108.689  1.00  0.00           H  
ATOM    593  C5    C    19      55.863  24.575 110.411  1.00  0.00           C  
ATOM    594  H5    C    19      56.696  25.249 110.277  1.00  0.00           H  
ATOM    595  C4    C    19      54.851  24.541 111.395  1.00  0.00           C  
ATOM    596  N4    C    19      55.005  25.391 112.380  1.00  0.00           N  
ATOM    597  H41   C    19      55.680  26.140 112.321  1.00  0.00           H  
ATOM    598  H42   C    19      54.284  25.413 113.086  1.00  0.00           H  
ATOM    599  N3    C    19      53.784  23.790 111.297  1.00  0.00           N  
ATOM    600  C2    C    19      53.661  22.885 110.354  1.00  0.00           C  
ATOM    601  O2    C    19      52.766  22.078 110.399  1.00  0.00           O  
ATOM    602  C3'   C    19      55.032  22.143 106.141  1.00  0.00           C  
ATOM    603  H3'   C    19      55.456  23.140 106.263  1.00  0.00           H  
ATOM    604  C2'   C    19      54.006  21.861 107.227  1.00  0.00           C  
ATOM    605  H2'   C    19      53.397  22.761 107.307  1.00  0.00           H  
ATOM    606  O2'   C    19      53.113  20.782 106.891  1.00  0.00           O  
ATOM    607 HO2'   C    19      52.188  21.032 106.836  1.00  0.00           H  
ATOM    608  O3'   C    19      54.613  21.946 104.783  1.00  0.00           O  
ATOM    609  P     C    20      53.926  23.029 103.916  1.00  0.00           P  
ATOM    610  OP1   C    20      53.724  22.321 102.654  1.00  0.00           O  
ATOM    611  OP2   C    20      54.674  24.307 104.081  1.00  0.00           O  
ATOM    612  O5'   C    20      52.505  23.345 104.557  1.00  0.00           O  
ATOM    613  C5'   C    20      51.427  22.469 104.367  1.00  0.00           C  
ATOM    614  H5'   C    20      51.853  21.474 104.498  1.00  0.00           H  
ATOM    615 H5''   C    20      50.900  22.655 103.432  1.00  0.00           H  
ATOM    616  C4'   C    20      50.291  22.653 105.419  1.00  0.00           C  
ATOM    617  H4'   C    20      49.563  21.850 105.296  1.00  0.00           H  
ATOM    618  O4'   C    20      50.788  22.674 106.827  1.00  0.00           O  
ATOM    619  C1'   C    20      50.102  23.410 107.699  1.00  0.00           C  
ATOM    620  H1'   C    20      49.471  22.959 108.465  1.00  0.00           H  
ATOM    621  N1    C    20      50.868  24.407 108.412  1.00  0.00           N  
ATOM    622  C6    C    20      52.155  24.775 108.008  1.00  0.00           C  
ATOM    623  H6    C    20      52.558  24.336 107.108  1.00  0.00           H  
ATOM    624  C5    C    20      52.757  25.707 108.747  1.00  0.00           C  
ATOM    625  H5    C    20      53.719  26.082 108.432  1.00  0.00           H  
ATOM    626  C4    C    20      52.148  26.143 109.948  1.00  0.00           C  
ATOM    627  N4    C    20      52.697  27.051 110.675  1.00  0.00           N  
ATOM    628  H41   C    20      52.301  27.324 111.563  1.00  0.00           H  
ATOM    629  H42   C    20      53.598  27.403 110.383  1.00  0.00           H  
ATOM    630  N3    C    20      50.985  25.776 110.353  1.00  0.00           N  
ATOM    631  C2    C    20      50.272  24.986 109.514  1.00  0.00           C  
ATOM    632  O2    C    20      49.054  24.922 109.770  1.00  0.00           O  
ATOM    633  C3'   C    20      49.615  23.967 105.282  1.00  0.00           C  
ATOM    634  H3'   C    20      50.372  24.727 105.087  1.00  0.00           H  
ATOM    635  C2'   C    20      49.143  24.117 106.763  1.00  0.00           C  
ATOM    636  H2'   C    20      49.190  25.191 106.943  1.00  0.00           H  
ATOM    637  O2'   C    20      47.779  23.664 106.888  1.00  0.00           O  
ATOM    638 HO2'   C    20      47.135  24.366 106.776  1.00  0.00           H  
ATOM    639  O3'   C    20      48.556  24.047 104.340  1.00  0.00           O  
ATOM    640  P     C    21      47.996  25.482 103.749  1.00  0.00           P  
ATOM    641  OP1   C    21      47.114  25.106 102.617  1.00  0.00           O  
ATOM    642  OP2   C    21      49.143  26.405 103.467  1.00  0.00           O  
ATOM    643  O5'   C    21      47.045  26.232 104.776  1.00  0.00           O  
ATOM    644  C5'   C    21      45.756  25.654 105.143  1.00  0.00           C  
ATOM    645  H5'   C    21      45.726  24.565 105.124  1.00  0.00           H  
ATOM    646 H5''   C    21      45.067  25.951 104.351  1.00  0.00           H  
ATOM    647  C4'   C    21      45.267  26.125 106.483  1.00  0.00           C  
ATOM    648  H4'   C    21      44.425  25.494 106.766  1.00  0.00           H  
ATOM    649  O4'   C    21      46.272  25.957 107.502  1.00  0.00           O  
ATOM    650  C1'   C    21      46.167  27.009 108.452  1.00  0.00           C  
ATOM    651  H1'   C    21      45.897  26.551 109.403  1.00  0.00           H  
ATOM    652  N1    C    21      47.348  27.866 108.514  1.00  0.00           N  
ATOM    653  C6    C    21      48.443  27.595 107.681  1.00  0.00           C  
ATOM    654  H6    C    21      48.334  27.148 106.703  1.00  0.00           H  
ATOM    655  C5    C    21      49.674  28.062 108.007  1.00  0.00           C  
ATOM    656  H5    C    21      50.443  28.026 107.249  1.00  0.00           H  
ATOM    657  C4    C    21      49.788  28.891 109.109  1.00  0.00           C  
ATOM    658  N4    C    21      50.870  29.532 109.352  1.00  0.00           N  
ATOM    659  H41   C    21      50.910  29.840 110.313  1.00  0.00           H  
ATOM    660  H42   C    21      51.609  29.554 108.664  1.00  0.00           H  
ATOM    661  N3    C    21      48.808  29.122 109.992  1.00  0.00           N  
ATOM    662  C2    C    21      47.554  28.639 109.744  1.00  0.00           C  
ATOM    663  O2    C    21      46.816  28.832 110.660  1.00  0.00           O  
ATOM    664  C3'   C    21      44.890  27.607 106.571  1.00  0.00           C  
ATOM    665  H3'   C    21      45.710  28.158 106.112  1.00  0.00           H  
ATOM    666  C2'   C    21      44.889  27.766 108.053  1.00  0.00           C  
ATOM    667  H2'   C    21      44.949  28.830 108.283  1.00  0.00           H  
ATOM    668  O2'   C    21      43.828  27.179 108.754  1.00  0.00           O  
ATOM    669 HO2'   C    21      43.666  26.251 108.567  1.00  0.00           H  
ATOM    670  O3'   C    21      43.766  27.916 105.851  1.00  0.00           O  
ATOM    671  P     G    22      43.799  29.219 104.803  1.00  0.00           P  
ATOM    672  OP1   G    22      42.409  29.431 104.321  1.00  0.00           O  
ATOM    673  OP2   G    22      44.886  28.899 103.786  1.00  0.00           O  
ATOM    674  O5'   G    22      44.289  30.413 105.756  1.00  0.00           O  
ATOM    675  C5'   G    22      43.396  30.851 106.855  1.00  0.00           C  
ATOM    676  H5'   G    22      43.014  29.990 107.404  1.00  0.00           H  
ATOM    677 H5''   G    22      42.600  31.406 106.359  1.00  0.00           H  
ATOM    678  C4'   G    22      44.233  31.836 107.703  1.00  0.00           C  
ATOM    679  H4'   G    22      43.674  32.323 108.501  1.00  0.00           H  
ATOM    680  O4'   G    22      45.305  31.107 108.362  1.00  0.00           O  
ATOM    681  C1'   G    22      46.434  31.983 108.444  1.00  0.00           C  
ATOM    682  H1'   G    22      46.736  32.014 109.491  1.00  0.00           H  
ATOM    683  N9    G    22      47.587  31.597 107.631  1.00  0.00           N  
ATOM    684  C8    G    22      47.570  30.759 106.554  1.00  0.00           C  
ATOM    685  H8    G    22      46.697  30.288 106.126  1.00  0.00           H  
ATOM    686  N7    G    22      48.712  30.585 105.927  1.00  0.00           N  
ATOM    687  C5    G    22      49.576  31.397 106.667  1.00  0.00           C  
ATOM    688  C6    G    22      50.949  31.650 106.510  1.00  0.00           C  
ATOM    689  O6    G    22      51.746  31.230 105.702  1.00  0.00           O  
ATOM    690  N1    G    22      51.470  32.368 107.535  1.00  0.00           N  
ATOM    691  H1    G    22      52.457  32.583 107.533  1.00  0.00           H  
ATOM    692  C2    G    22      50.738  32.994 108.501  1.00  0.00           C  
ATOM    693  N2    G    22      51.495  33.688 109.284  1.00  0.00           N  
ATOM    694  H21   G    22      52.445  33.961 109.076  1.00  0.00           H  
ATOM    695  H22   G    22      51.056  34.080 110.106  1.00  0.00           H  
ATOM    696  N3    G    22      49.445  32.720 108.745  1.00  0.00           N  
ATOM    697  C4    G    22      48.941  31.961 107.721  1.00  0.00           C  
ATOM    698  C3'   G    22      44.931  32.938 106.859  1.00  0.00           C  
ATOM    699  H3'   G    22      45.470  32.637 105.961  1.00  0.00           H  
ATOM    700  C2'   G    22      46.033  33.355 107.882  1.00  0.00           C  
ATOM    701  H2'   G    22      46.797  33.853 107.285  1.00  0.00           H  
ATOM    702  O2'   G    22      45.469  34.197 108.879  1.00  0.00           O  
ATOM    703 HO2'   G    22      44.578  34.522 108.732  1.00  0.00           H  
ATOM    704  O3'   G    22      44.066  33.997 106.501  1.00  0.00           O  
ATOM    705  P     U    23      44.479  34.938 105.303  1.00  0.00           P  
ATOM    706  OP1   U    23      43.361  35.848 105.153  1.00  0.00           O  
ATOM    707  OP2   U    23      45.006  34.141 104.182  1.00  0.00           O  
ATOM    708  O5'   U    23      45.660  35.842 105.772  1.00  0.00           O  
ATOM    709  C5'   U    23      45.502  36.905 106.747  1.00  0.00           C  
ATOM    710  H5'   U    23      45.018  36.443 107.608  1.00  0.00           H  
ATOM    711 H5''   U    23      44.885  37.725 106.378  1.00  0.00           H  
ATOM    712  C4'   U    23      46.907  37.384 107.107  1.00  0.00           C  
ATOM    713  H4'   U    23      46.771  38.026 107.978  1.00  0.00           H  
ATOM    714  O4'   U    23      47.810  36.337 107.606  1.00  0.00           O  
ATOM    715  C1'   U    23      49.125  36.812 107.475  1.00  0.00           C  
ATOM    716  H1'   U    23      49.687  36.814 108.408  1.00  0.00           H  
ATOM    717  N1    U    23      49.908  36.005 106.557  1.00  0.00           N  
ATOM    718  C6    U    23      49.365  35.246 105.485  1.00  0.00           C  
ATOM    719  H6    U    23      48.300  35.221 105.304  1.00  0.00           H  
ATOM    720  C5    U    23      50.288  34.549 104.769  1.00  0.00           C  
ATOM    721  H5    U    23      49.945  33.999 103.905  1.00  0.00           H  
ATOM    722  C4    U    23      51.668  34.457 105.015  1.00  0.00           C  
ATOM    723  O4    U    23      52.531  33.839 104.326  1.00  0.00           O  
ATOM    724  N3    U    23      52.082  35.317 106.012  1.00  0.00           N  
ATOM    725  H3    U    23      53.076  35.494 106.039  1.00  0.00           H  
ATOM    726  C2    U    23      51.303  36.098 106.817  1.00  0.00           C  
ATOM    727  O2    U    23      51.813  36.940 107.559  1.00  0.00           O  
ATOM    728  C3'   U    23      47.752  38.097 106.044  1.00  0.00           C  
ATOM    729  H3'   U    23      47.959  37.464 105.181  1.00  0.00           H  
ATOM    730  C2'   U    23      49.039  38.188 106.901  1.00  0.00           C  
ATOM    731  H2'   U    23      49.866  38.400 106.223  1.00  0.00           H  
ATOM    732  O2'   U    23      48.952  39.160 107.948  1.00  0.00           O  
ATOM    733 HO2'   U    23      48.294  39.801 107.668  1.00  0.00           H  
ATOM    734  O3'   U    23      47.302  39.415 105.833  1.00  0.00           O  
ATOM    735  P     C    24      47.791  40.139 104.456  1.00  0.00           P  
ATOM    736  OP1   C    24      47.392  41.504 104.531  1.00  0.00           O  
ATOM    737  OP2   C    24      47.253  39.370 103.381  1.00  0.00           O  
ATOM    738  O5'   C    24      49.361  40.107 104.374  1.00  0.00           O  
ATOM    739  C5'   C    24      50.272  40.830 105.233  1.00  0.00           C  
ATOM    740  H5'   C    24      50.213  40.531 106.280  1.00  0.00           H  
ATOM    741 H5''   C    24      50.088  41.902 105.159  1.00  0.00           H  
ATOM    742  C4'   C    24      51.703  40.590 104.680  1.00  0.00           C  
ATOM    743  H4'   C    24      52.414  41.090 105.339  1.00  0.00           H  
ATOM    744  O4'   C    24      52.010  39.197 104.743  1.00  0.00           O  
ATOM    745  C1'   C    24      53.094  38.940 103.756  1.00  0.00           C  
ATOM    746  H1'   C    24      54.108  38.910 104.155  1.00  0.00           H  
ATOM    747  N1    C    24      52.839  37.637 103.129  1.00  0.00           N  
ATOM    748  C6    C    24      51.613  37.044 103.124  1.00  0.00           C  
ATOM    749  H6    C    24      50.809  37.468 103.708  1.00  0.00           H  
ATOM    750  C5    C    24      51.277  36.018 102.300  1.00  0.00           C  
ATOM    751  H5    C    24      50.269  35.648 102.412  1.00  0.00           H  
ATOM    752  C4    C    24      52.407  35.413 101.618  1.00  0.00           C  
ATOM    753  N4    C    24      52.227  34.275 100.988  1.00  0.00           N  
ATOM    754  H41   C    24      53.062  33.831 100.633  1.00  0.00           H  
ATOM    755  H42   C    24      51.295  33.887 101.025  1.00  0.00           H  
ATOM    756  N3    C    24      53.622  35.943 101.560  1.00  0.00           N  
ATOM    757  C2    C    24      53.846  37.131 102.259  1.00  0.00           C  
ATOM    758  O2    C    24      54.908  37.700 102.092  1.00  0.00           O  
ATOM    759  C3'   C    24      51.837  40.985 103.220  1.00  0.00           C  
ATOM    760  H3'   C    24      50.945  40.603 102.722  1.00  0.00           H  
ATOM    761  C2'   C    24      53.037  40.125 102.761  1.00  0.00           C  
ATOM    762  H2'   C    24      52.941  39.869 101.706  1.00  0.00           H  
ATOM    763  O2'   C    24      54.221  40.803 103.087  1.00  0.00           O  
ATOM    764 HO2'   C    24      54.790  40.610 102.338  1.00  0.00           H  
ATOM    765  O3'   C    24      51.952  42.361 102.880  1.00  0.00           O  
ATOM    766  P     U    25      51.672  42.874 101.366  1.00  0.00           P  
ATOM    767  OP1   U    25      51.767  44.342 101.310  1.00  0.00           O  
ATOM    768  OP2   U    25      50.395  42.258 100.938  1.00  0.00           O  
ATOM    769  O5'   U    25      52.890  42.253 100.480  1.00  0.00           O  
ATOM    770  C5'   U    25      54.165  42.845 100.516  1.00  0.00           C  
ATOM    771  H5'   U    25      54.433  42.920 101.570  1.00  0.00           H  
ATOM    772 H5''   U    25      54.197  43.843 100.079  1.00  0.00           H  
ATOM    773  C4'   U    25      55.258  41.991  99.823  1.00  0.00           C  
ATOM    774  H4'   U    25      56.181  42.544  99.997  1.00  0.00           H  
ATOM    775  O4'   U    25      55.275  40.695 100.351  1.00  0.00           O  
ATOM    776  C1'   U    25      55.755  39.764  99.356  1.00  0.00           C  
ATOM    777  H1'   U    25      56.707  39.323  99.652  1.00  0.00           H  
ATOM    778  N1    U    25      54.716  38.718  99.077  1.00  0.00           N  
ATOM    779  C6    U    25      53.429  39.102  98.932  1.00  0.00           C  
ATOM    780  H6    U    25      53.201  40.128  99.180  1.00  0.00           H  
ATOM    781  C5    U    25      52.448  38.239  98.686  1.00  0.00           C  
ATOM    782  H5    U    25      51.388  38.442  98.714  1.00  0.00           H  
ATOM    783  C4    U    25      52.740  36.837  98.392  1.00  0.00           C  
ATOM    784  O4    U    25      51.990  35.992  97.926  1.00  0.00           O  
ATOM    785  N3    U    25      54.091  36.590  98.297  1.00  0.00           N  
ATOM    786  H3    U    25      54.330  35.753  97.784  1.00  0.00           H  
ATOM    787  C2    U    25      55.086  37.509  98.518  1.00  0.00           C  
ATOM    788  O2    U    25      56.255  37.283  98.078  1.00  0.00           O  
ATOM    789  C3'   U    25      55.278  41.840  98.268  1.00  0.00           C  
ATOM    790  H3'   U    25      54.249  41.603  97.997  1.00  0.00           H  
ATOM    791  C2'   U    25      56.129  40.647  98.125  1.00  0.00           C  
ATOM    792  H2'   U    25      55.991  40.049  97.224  1.00  0.00           H  
ATOM    793  O2'   U    25      57.485  41.041  98.235  1.00  0.00           O  
ATOM    794 HO2'   U    25      57.601  41.757  97.606  1.00  0.00           H  
ATOM    795  O3'   U    25      55.682  43.042  97.657  1.00  0.00           O  
ATOM    796  P     U    26      55.122  43.520  96.311  1.00  0.00           P  
ATOM    797  OP1   U    26      55.570  44.877  95.921  1.00  0.00           O  
ATOM    798  OP2   U    26      53.711  43.256  96.277  1.00  0.00           O  
ATOM    799  O5'   U    26      55.921  42.483  95.375  1.00  0.00           O  
ATOM    800  C5'   U    26      57.245  42.690  94.934  1.00  0.00           C  
ATOM    801  H5'   U    26      57.796  42.860  95.859  1.00  0.00           H  
ATOM    802 H5''   U    26      57.142  43.558  94.283  1.00  0.00           H  
ATOM    803  C4'   U    26      57.768  41.358  94.241  1.00  0.00           C  
ATOM    804  H4'   U    26      58.815  41.381  93.937  1.00  0.00           H  
ATOM    805  O4'   U    26      57.517  40.262  95.072  1.00  0.00           O  
ATOM    806  C1'   U    26      57.305  39.128  94.237  1.00  0.00           C  
ATOM    807  H1'   U    26      58.139  38.433  94.341  1.00  0.00           H  
ATOM    808  N1    U    26      56.050  38.470  94.523  1.00  0.00           N  
ATOM    809  C6    U    26      55.002  39.253  94.931  1.00  0.00           C  
ATOM    810  H6    U    26      54.999  40.326  95.053  1.00  0.00           H  
ATOM    811  C5    U    26      53.820  38.693  95.124  1.00  0.00           C  
ATOM    812  H5    U    26      52.966  39.244  95.489  1.00  0.00           H  
ATOM    813  C4    U    26      53.665  37.246  94.988  1.00  0.00           C  
ATOM    814  O4    U    26      52.645  36.725  95.296  1.00  0.00           O  
ATOM    815  N3    U    26      54.755  36.490  94.687  1.00  0.00           N  
ATOM    816  H3    U    26      54.725  35.517  94.417  1.00  0.00           H  
ATOM    817  C2    U    26      56.030  37.081  94.486  1.00  0.00           C  
ATOM    818  O2    U    26      56.972  36.394  93.978  1.00  0.00           O  
ATOM    819  C3'   U    26      57.042  41.126  92.877  1.00  0.00           C  
ATOM    820  H3'   U    26      55.986  41.394  92.905  1.00  0.00           H  
ATOM    821  C2'   U    26      57.265  39.577  92.831  1.00  0.00           C  
ATOM    822  H2'   U    26      56.550  39.142  92.133  1.00  0.00           H  
ATOM    823  O2'   U    26      58.553  39.365  92.289  1.00  0.00           O  
ATOM    824 HO2'   U    26      58.878  40.227  92.021  1.00  0.00           H  
ATOM    825  O3'   U    26      57.755  41.793  91.851  1.00  0.00           O  
ATOM    826  P     A    27      57.031  42.225  90.425  1.00  0.00           P  
ATOM    827  OP1   A    27      57.938  42.878  89.503  1.00  0.00           O  
ATOM    828  OP2   A    27      55.786  42.928  90.668  1.00  0.00           O  
ATOM    829  O5'   A    27      56.749  40.743  89.828  1.00  0.00           O  
ATOM    830  C5'   A    27      57.751  40.124  89.077  1.00  0.00           C  
ATOM    831  H5'   A    27      58.618  39.869  89.688  1.00  0.00           H  
ATOM    832 H5''   A    27      58.088  40.760  88.260  1.00  0.00           H  
ATOM    833  C4'   A    27      57.290  38.785  88.516  1.00  0.00           C  
ATOM    834  H4'   A    27      58.113  38.302  87.989  1.00  0.00           H  
ATOM    835  O4'   A    27      57.021  37.849  89.570  1.00  0.00           O  
ATOM    836  C1'   A    27      56.008  37.019  89.028  1.00  0.00           C  
ATOM    837  H1'   A    27      56.319  35.977  88.943  1.00  0.00           H  
ATOM    838  N9    A    27      54.832  36.945  89.929  1.00  0.00           N  
ATOM    839  C8    A    27      54.544  37.880  90.886  1.00  0.00           C  
ATOM    840  H8    A    27      55.053  38.833  90.889  1.00  0.00           H  
ATOM    841  N7    A    27      53.559  37.539  91.662  1.00  0.00           N  
ATOM    842  C5    A    27      53.079  36.371  91.136  1.00  0.00           C  
ATOM    843  C6    A    27      52.019  35.450  91.441  1.00  0.00           C  
ATOM    844  N6    A    27      51.120  35.572  92.388  1.00  0.00           N  
ATOM    845  H61   A    27      50.475  34.812  92.550  1.00  0.00           H  
ATOM    846  H62   A    27      51.090  36.505  92.775  1.00  0.00           H  
ATOM    847  N1    A    27      51.821  34.336  90.653  1.00  0.00           N  
ATOM    848  C2    A    27      52.661  34.182  89.640  1.00  0.00           C  
ATOM    849  H2    A    27      52.457  33.255  89.126  1.00  0.00           H  
ATOM    850  N3    A    27      53.615  34.961  89.235  1.00  0.00           N  
ATOM    851  C4    A    27      53.805  36.017  90.033  1.00  0.00           C  
ATOM    852  C3'   A    27      55.963  38.950  87.674  1.00  0.00           C  
ATOM    853  H3'   A    27      55.206  39.514  88.218  1.00  0.00           H  
ATOM    854  C2'   A    27      55.592  37.438  87.608  1.00  0.00           C  
ATOM    855  H2'   A    27      54.530  37.247  87.458  1.00  0.00           H  
ATOM    856  O2'   A    27      56.353  36.722  86.636  1.00  0.00           O  
ATOM    857 HO2'   A    27      56.264  37.269  85.852  1.00  0.00           H  
ATOM    858  O3'   A    27      56.168  39.520  86.478  1.00  0.00           O  
ATOM    859  P     C    28      55.019  40.415  85.783  1.00  0.00           P  
ATOM    860  OP1   C    28      55.667  41.140  84.704  1.00  0.00           O  
ATOM    861  OP2   C    28      54.337  41.236  86.818  1.00  0.00           O  
ATOM    862  O5'   C    28      53.963  39.418  85.244  1.00  0.00           O  
ATOM    863  C5'   C    28      54.236  38.502  84.204  1.00  0.00           C  
ATOM    864  H5'   C    28      55.158  37.989  84.476  1.00  0.00           H  
ATOM    865 H5''   C    28      54.400  39.041  83.271  1.00  0.00           H  
ATOM    866  C4'   C    28      53.219  37.382  83.973  1.00  0.00           C  
ATOM    867  H4'   C    28      53.574  36.885  83.070  1.00  0.00           H  
ATOM    868  O4'   C    28      53.130  36.522  85.114  1.00  0.00           O  
ATOM    869  C1'   C    28      51.729  36.125  85.262  1.00  0.00           C  
ATOM    870  H1'   C    28      51.607  35.054  85.102  1.00  0.00           H  
ATOM    871  N1    C    28      51.183  36.572  86.560  1.00  0.00           N  
ATOM    872  C6    C    28      51.479  37.779  87.177  1.00  0.00           C  
ATOM    873  H6    C    28      52.127  38.472  86.662  1.00  0.00           H  
ATOM    874  C5    C    28      50.892  38.119  88.352  1.00  0.00           C  
ATOM    875  H5    C    28      51.053  39.124  88.713  1.00  0.00           H  
ATOM    876  C4    C    28      49.966  37.173  88.853  1.00  0.00           C  
ATOM    877  N4    C    28      49.495  37.359  90.088  1.00  0.00           N  
ATOM    878  H41   C    28      49.023  36.623  90.594  1.00  0.00           H  
ATOM    879  H42   C    28      49.994  38.079  90.589  1.00  0.00           H  
ATOM    880  N3    C    28      49.708  36.028  88.327  1.00  0.00           N  
ATOM    881  C2    C    28      50.249  35.709  87.108  1.00  0.00           C  
ATOM    882  O2    C    28      49.903  34.727  86.595  1.00  0.00           O  
ATOM    883  C3'   C    28      51.817  37.942  83.700  1.00  0.00           C  
ATOM    884  H3'   C    28      51.558  38.710  84.430  1.00  0.00           H  
ATOM    885  C2'   C    28      51.000  36.678  84.053  1.00  0.00           C  
ATOM    886  H2'   C    28      50.030  37.009  84.423  1.00  0.00           H  
ATOM    887  O2'   C    28      50.873  35.764  82.965  1.00  0.00           O  
ATOM    888 HO2'   C    28      50.051  35.269  82.995  1.00  0.00           H  
ATOM    889  O3'   C    28      51.631  38.473  82.461  1.00  0.00           O  
ATOM    890  P     A    29      50.473  39.538  82.159  1.00  0.00           P  
ATOM    891  OP1   A    29      50.662  39.943  80.761  1.00  0.00           O  
ATOM    892  OP2   A    29      50.232  40.508  83.218  1.00  0.00           O  
ATOM    893  O5'   A    29      49.206  38.500  82.175  1.00  0.00           O  
ATOM    894  C5'   A    29      48.769  37.770  81.063  1.00  0.00           C  
ATOM    895  H5'   A    29      49.561  37.112  80.706  1.00  0.00           H  
ATOM    896 H5''   A    29      48.600  38.402  80.190  1.00  0.00           H  
ATOM    897  C4'   A    29      47.534  36.907  81.445  1.00  0.00           C  
ATOM    898  H4'   A    29      47.216  36.286  80.607  1.00  0.00           H  
ATOM    899  O4'   A    29      47.656  36.054  82.568  1.00  0.00           O  
ATOM    900  C1'   A    29      46.497  36.140  83.426  1.00  0.00           C  
ATOM    901  H1'   A    29      46.170  35.129  83.669  1.00  0.00           H  
ATOM    902  N9    A    29      46.831  36.790  84.735  1.00  0.00           N  
ATOM    903  C8    A    29      47.738  37.790  85.026  1.00  0.00           C  
ATOM    904  H8    A    29      48.380  38.248  84.288  1.00  0.00           H  
ATOM    905  N7    A    29      47.676  38.128  86.288  1.00  0.00           N  
ATOM    906  C5    A    29      46.751  37.280  86.853  1.00  0.00           C  
ATOM    907  C6    A    29      46.167  37.154  88.117  1.00  0.00           C  
ATOM    908  N6    A    29      46.579  37.770  89.202  1.00  0.00           N  
ATOM    909  H61   A    29      47.439  38.300  89.225  1.00  0.00           H  
ATOM    910  H62   A    29      46.286  37.313  90.054  1.00  0.00           H  
ATOM    911  N1    A    29      45.205  36.269  88.333  1.00  0.00           N  
ATOM    912  C2    A    29      44.815  35.562  87.285  1.00  0.00           C  
ATOM    913  H2    A    29      44.152  34.757  87.566  1.00  0.00           H  
ATOM    914  N3    A    29      45.284  35.523  86.074  1.00  0.00           N  
ATOM    915  C4    A    29      46.264  36.438  85.889  1.00  0.00           C  
ATOM    916  C3'   A    29      46.415  37.850  81.812  1.00  0.00           C  
ATOM    917  H3'   A    29      46.715  38.600  82.544  1.00  0.00           H  
ATOM    918  C2'   A    29      45.489  36.925  82.613  1.00  0.00           C  
ATOM    919  H2'   A    29      44.786  37.498  83.218  1.00  0.00           H  
ATOM    920  O2'   A    29      44.692  36.128  81.711  1.00  0.00           O  
ATOM    921 HO2'   A    29      44.435  36.744  81.021  1.00  0.00           H  
ATOM    922  O3'   A    29      45.810  38.493  80.636  1.00  0.00           O  
ATOM    923  P     C    30      45.059  39.810  80.924  1.00  0.00           P  
ATOM    924  OP1   C    30      44.571  40.218  79.596  1.00  0.00           O  
ATOM    925  OP2   C    30      45.977  40.761  81.601  1.00  0.00           O  
ATOM    926  O5'   C    30      43.831  39.449  81.872  1.00  0.00           O  
ATOM    927  C5'   C    30      42.686  38.747  81.396  1.00  0.00           C  
ATOM    928  H5'   C    30      42.976  37.733  81.123  1.00  0.00           H  
ATOM    929 H5''   C    30      42.211  39.272  80.566  1.00  0.00           H  
ATOM    930  C4'   C    30      41.709  38.629  82.568  1.00  0.00           C  
ATOM    931  H4'   C    30      41.015  37.839  82.282  1.00  0.00           H  
ATOM    932  O4'   C    30      42.228  37.904  83.692  1.00  0.00           O  
ATOM    933  C1'   C    30      41.550  38.346  84.824  1.00  0.00           C  
ATOM    934  H1'   C    30      40.998  37.496  85.227  1.00  0.00           H  
ATOM    935  N1    C    30      42.413  38.832  85.966  1.00  0.00           N  
ATOM    936  C6    C    30      43.708  39.211  85.700  1.00  0.00           C  
ATOM    937  H6    C    30      44.095  39.059  84.703  1.00  0.00           H  
ATOM    938  C5    C    30      44.512  39.672  86.664  1.00  0.00           C  
ATOM    939  H5    C    30      45.552  39.819  86.412  1.00  0.00           H  
ATOM    940  C4    C    30      43.940  39.727  88.000  1.00  0.00           C  
ATOM    941  N4    C    30      44.698  40.270  88.925  1.00  0.00           N  
ATOM    942  H41   C    30      45.671  40.466  88.736  1.00  0.00           H  
ATOM    943  H42   C    30      44.376  40.339  89.880  1.00  0.00           H  
ATOM    944  N3    C    30      42.713  39.326  88.243  1.00  0.00           N  
ATOM    945  C2    C    30      41.935  38.922  87.301  1.00  0.00           C  
ATOM    946  O2    C    30      40.746  38.585  87.546  1.00  0.00           O  
ATOM    947  C3'   C    30      41.144  39.943  83.039  1.00  0.00           C  
ATOM    948  H3'   C    30      41.983  40.639  83.070  1.00  0.00           H  
ATOM    949  C2'   C    30      40.558  39.427  84.365  1.00  0.00           C  
ATOM    950  H2'   C    30      40.383  40.207  85.106  1.00  0.00           H  
ATOM    951  O2'   C    30      39.384  38.746  84.035  1.00  0.00           O  
ATOM    952 HO2'   C    30      38.880  39.271  83.409  1.00  0.00           H  
ATOM    953  O3'   C    30      40.140  40.462  82.146  1.00  0.00           O  
ATOM    954  P     C    31      39.968  42.029  81.922  1.00  0.00           P  
ATOM    955  OP1   C    31      39.087  42.230  80.709  1.00  0.00           O  
ATOM    956  OP2   C    31      41.310  42.640  81.917  1.00  0.00           O  
ATOM    957  O5'   C    31      39.146  42.520  83.213  1.00  0.00           O  
ATOM    958  C5'   C    31      37.853  42.100  83.432  1.00  0.00           C  
ATOM    959  H5'   C    31      37.741  41.049  83.165  1.00  0.00           H  
ATOM    960 H5''   C    31      37.157  42.693  82.840  1.00  0.00           H  
ATOM    961  C4'   C    31      37.443  42.348  84.895  1.00  0.00           C  
ATOM    962  H4'   C    31      36.423  41.995  85.049  1.00  0.00           H  
ATOM    963  O4'   C    31      38.323  41.551  85.718  1.00  0.00           O  
ATOM    964  C1'   C    31      38.328  42.168  87.042  1.00  0.00           C  
ATOM    965  H1'   C    31      37.885  41.401  87.676  1.00  0.00           H  
ATOM    966  N1    C    31      39.737  42.460  87.501  1.00  0.00           N  
ATOM    967  C6    C    31      40.808  42.565  86.649  1.00  0.00           C  
ATOM    968  H6    C    31      40.616  42.617  85.587  1.00  0.00           H  
ATOM    969  C5    C    31      42.056  42.678  87.161  1.00  0.00           C  
ATOM    970  H5    C    31      42.860  42.868  86.466  1.00  0.00           H  
ATOM    971  C4    C    31      42.162  42.749  88.567  1.00  0.00           C  
ATOM    972  N4    C    31      43.280  43.108  89.059  1.00  0.00           N  
ATOM    973  H41   C    31      44.118  43.257  88.515  1.00  0.00           H  
ATOM    974  H42   C    31      43.387  43.214  90.058  1.00  0.00           H  
ATOM    975  N3    C    31      41.192  42.715  89.447  1.00  0.00           N  
ATOM    976  C2    C    31      39.929  42.548  88.900  1.00  0.00           C  
ATOM    977  O2    C    31      38.980  42.443  89.702  1.00  0.00           O  
ATOM    978  C3'   C    31      37.480  43.787  85.401  1.00  0.00           C  
ATOM    979  H3'   C    31      38.472  44.209  85.237  1.00  0.00           H  
ATOM    980  C2'   C    31      37.374  43.354  86.924  1.00  0.00           C  
ATOM    981  H2'   C    31      37.746  44.150  87.569  1.00  0.00           H  
ATOM    982  O2'   C    31      36.245  42.840  87.490  1.00  0.00           O  
ATOM    983 HO2'   C    31      36.356  42.725  88.437  1.00  0.00           H  
ATOM    984  O3'   C    31      36.564  44.750  84.852  1.00  0.00           O  
ATOM    985  P     G    32      36.708  46.297  85.267  1.00  0.00           P  
ATOM    986  OP1   G    32      35.505  46.892  84.667  1.00  0.00           O  
ATOM    987  OP2   G    32      38.066  46.837  84.898  1.00  0.00           O  
ATOM    988  O5'   G    32      36.598  46.461  86.811  1.00  0.00           O  
ATOM    989  C5'   G    32      35.475  46.232  87.611  1.00  0.00           C  
ATOM    990  H5'   G    32      35.219  45.175  87.537  1.00  0.00           H  
ATOM    991 H5''   G    32      34.637  46.792  87.197  1.00  0.00           H  
ATOM    992  C4'   G    32      35.666  46.484  89.078  1.00  0.00           C  
ATOM    993  H4'   G    32      34.724  46.232  89.567  1.00  0.00           H  
ATOM    994  O4'   G    32      36.599  45.632  89.590  1.00  0.00           O  
ATOM    995  C1'   G    32      37.262  46.195  90.674  1.00  0.00           C  
ATOM    996  H1'   G    32      37.250  45.563  91.562  1.00  0.00           H  
ATOM    997  N9    G    32      38.681  46.296  90.341  1.00  0.00           N  
ATOM    998  C8    G    32      39.361  46.036  89.169  1.00  0.00           C  
ATOM    999  H8    G    32      38.873  45.793  88.236  1.00  0.00           H  
ATOM   1000  N7    G    32      40.649  46.207  89.237  1.00  0.00           N  
ATOM   1001  C5    G    32      40.876  46.532  90.585  1.00  0.00           C  
ATOM   1002  C6    G    32      42.110  46.816  91.294  1.00  0.00           C  
ATOM   1003  O6    G    32      43.252  46.806  90.851  1.00  0.00           O  
ATOM   1004  N1    G    32      41.896  47.254  92.576  1.00  0.00           N  
ATOM   1005  H1    G    32      42.742  47.491  93.074  1.00  0.00           H  
ATOM   1006  C2    G    32      40.707  47.388  93.167  1.00  0.00           C  
ATOM   1007  N2    G    32      40.698  48.038  94.322  1.00  0.00           N  
ATOM   1008  H21   G    32      41.576  48.337  94.722  1.00  0.00           H  
ATOM   1009  H22   G    32      39.821  48.037  94.824  1.00  0.00           H  
ATOM   1010  N3    G    32      39.547  47.095  92.601  1.00  0.00           N  
ATOM   1011  C4    G    32      39.659  46.612  91.271  1.00  0.00           C  
ATOM   1012  C3'   G    32      36.128  47.877  89.434  1.00  0.00           C  
ATOM   1013  H3'   G    32      36.975  48.085  88.782  1.00  0.00           H  
ATOM   1014  C2'   G    32      36.741  47.628  90.825  1.00  0.00           C  
ATOM   1015  H2'   G    32      37.565  48.198  91.254  1.00  0.00           H  
ATOM   1016  O2'   G    32      35.715  47.471  91.771  1.00  0.00           O  
ATOM   1017 HO2'   G    32      34.917  47.874  91.421  1.00  0.00           H  
ATOM   1018  O3'   G    32      35.098  48.927  89.317  1.00  0.00           O  
ATOM   1019  P     U    33      35.554  50.305  88.580  1.00  0.00           P  
ATOM   1020  OP1   U    33      34.337  51.116  88.512  1.00  0.00           O  
ATOM   1021  OP2   U    33      36.377  50.008  87.382  1.00  0.00           O  
ATOM   1022  O5'   U    33      36.477  50.882  89.645  1.00  0.00           O  
ATOM   1023  C5'   U    33      35.976  51.383  90.826  1.00  0.00           C  
ATOM   1024  H5'   U    33      35.411  50.597  91.325  1.00  0.00           H  
ATOM   1025 H5''   U    33      35.418  52.314  90.727  1.00  0.00           H  
ATOM   1026  C4'   U    33      37.109  51.800  91.827  1.00  0.00           C  
ATOM   1027  H4'   U    33      36.612  52.217  92.703  1.00  0.00           H  
ATOM   1028  O4'   U    33      37.861  50.606  92.290  1.00  0.00           O  
ATOM   1029  C1'   U    33      39.213  50.975  92.485  1.00  0.00           C  
ATOM   1030  H1'   U    33      39.375  50.718  93.532  1.00  0.00           H  
ATOM   1031  N1    U    33      40.216  50.406  91.524  1.00  0.00           N  
ATOM   1032  C6    U    33      39.772  50.050  90.250  1.00  0.00           C  
ATOM   1033  H6    U    33      38.714  50.082  90.035  1.00  0.00           H  
ATOM   1034  C5    U    33      40.662  49.641  89.339  1.00  0.00           C  
ATOM   1035  H5    U    33      40.250  49.332  88.390  1.00  0.00           H  
ATOM   1036  C4    U    33      42.079  49.602  89.576  1.00  0.00           C  
ATOM   1037  O4    U    33      42.988  49.347  88.782  1.00  0.00           O  
ATOM   1038  N3    U    33      42.469  50.087  90.811  1.00  0.00           N  
ATOM   1039  H3    U    33      43.430  50.335  90.999  1.00  0.00           H  
ATOM   1040  C2    U    33      41.603  50.459  91.771  1.00  0.00           C  
ATOM   1041  O2    U    33      42.000  50.758  92.875  1.00  0.00           O  
ATOM   1042  C3'   U    33      38.119  52.815  91.331  1.00  0.00           C  
ATOM   1043  H3'   U    33      38.514  52.571  90.345  1.00  0.00           H  
ATOM   1044  C2'   U    33      39.273  52.495  92.349  1.00  0.00           C  
ATOM   1045  H2'   U    33      40.215  52.841  91.923  1.00  0.00           H  
ATOM   1046  O2'   U    33      38.881  53.022  93.650  1.00  0.00           O  
ATOM   1047 HO2'   U    33      39.004  53.973  93.701  1.00  0.00           H  
ATOM   1048  O3'   U    33      37.665  54.198  91.367  1.00  0.00           O  
ATOM   1049  P     G    34      38.337  55.279  90.432  1.00  0.00           P  
ATOM   1050  OP1   G    34      37.892  56.693  90.761  1.00  0.00           O  
ATOM   1051  OP2   G    34      38.072  54.765  89.114  1.00  0.00           O  
ATOM   1052  O5'   G    34      39.942  55.204  90.560  1.00  0.00           O  
ATOM   1053  C5'   G    34      40.657  55.820  91.635  1.00  0.00           C  
ATOM   1054  H5'   G    34      40.235  55.527  92.596  1.00  0.00           H  
ATOM   1055 H5''   G    34      40.460  56.888  91.535  1.00  0.00           H  
ATOM   1056  C4'   G    34      42.150  55.522  91.760  1.00  0.00           C  
ATOM   1057  H4'   G    34      42.507  55.837  92.740  1.00  0.00           H  
ATOM   1058  O4'   G    34      42.398  54.113  91.637  1.00  0.00           O  
ATOM   1059  C1'   G    34      43.679  54.038  91.085  1.00  0.00           C  
ATOM   1060  H1'   G    34      44.268  53.443  91.783  1.00  0.00           H  
ATOM   1061  N9    G    34      43.595  53.313  89.784  1.00  0.00           N  
ATOM   1062  C8    G    34      42.609  53.341  88.805  1.00  0.00           C  
ATOM   1063  H8    G    34      41.637  53.783  88.968  1.00  0.00           H  
ATOM   1064  N7    G    34      42.851  52.629  87.764  1.00  0.00           N  
ATOM   1065  C5    G    34      44.219  52.263  87.930  1.00  0.00           C  
ATOM   1066  C6    G    34      45.078  51.390  87.157  1.00  0.00           C  
ATOM   1067  O6    G    34      44.889  50.638  86.150  1.00  0.00           O  
ATOM   1068  N1    G    34      46.297  51.108  87.760  1.00  0.00           N  
ATOM   1069  H1    G    34      46.799  50.288  87.449  1.00  0.00           H  
ATOM   1070  C2    G    34      46.584  51.544  89.018  1.00  0.00           C  
ATOM   1071  N2    G    34      47.539  50.889  89.703  1.00  0.00           N  
ATOM   1072  H21   G    34      48.024  50.180  89.172  1.00  0.00           H  
ATOM   1073  H22   G    34      47.641  50.945  90.706  1.00  0.00           H  
ATOM   1074  N3    G    34      45.810  52.394  89.728  1.00  0.00           N  
ATOM   1075  C4    G    34      44.636  52.660  89.134  1.00  0.00           C  
ATOM   1076  C3'   G    34      42.923  56.099  90.669  1.00  0.00           C  
ATOM   1077  H3'   G    34      42.407  55.773  89.766  1.00  0.00           H  
ATOM   1078  C2'   G    34      44.270  55.390  90.917  1.00  0.00           C  
ATOM   1079  H2'   G    34      44.839  55.415  89.988  1.00  0.00           H  
ATOM   1080  O2'   G    34      44.941  55.811  92.111  1.00  0.00           O  
ATOM   1081 HO2'   G    34      45.455  56.605  91.949  1.00  0.00           H  
ATOM   1082  O3'   G    34      42.912  57.466  90.739  1.00  0.00           O  
ATOM   1083  P     C    35      43.564  58.333  89.519  1.00  0.00           P  
ATOM   1084  OP1   C    35      42.750  59.593  89.473  1.00  0.00           O  
ATOM   1085  OP2   C    35      43.629  57.534  88.276  1.00  0.00           O  
ATOM   1086  O5'   C    35      44.998  58.667  90.039  1.00  0.00           O  
ATOM   1087  C5'   C    35      45.204  59.311  91.287  1.00  0.00           C  
ATOM   1088  H5'   C    35      44.642  58.736  92.024  1.00  0.00           H  
ATOM   1089 H5''   C    35      44.875  60.348  91.210  1.00  0.00           H  
ATOM   1090  C4'   C    35      46.727  59.154  91.524  1.00  0.00           C  
ATOM   1091  H4'   C    35      46.998  59.486  92.527  1.00  0.00           H  
ATOM   1092  O4'   C    35      47.197  57.773  91.481  1.00  0.00           O  
ATOM   1093  C1'   C    35      48.494  57.793  91.041  1.00  0.00           C  
ATOM   1094  H1'   C    35      49.237  57.450  91.761  1.00  0.00           H  
ATOM   1095  N1    C    35      48.591  56.999  89.744  1.00  0.00           N  
ATOM   1096  C6    C    35      47.429  56.586  89.039  1.00  0.00           C  
ATOM   1097  H6    C    35      46.429  56.886  89.312  1.00  0.00           H  
ATOM   1098  C5    C    35      47.535  55.684  87.959  1.00  0.00           C  
ATOM   1099  H5    C    35      46.594  55.433  87.494  1.00  0.00           H  
ATOM   1100  C4    C    35      48.803  55.217  87.675  1.00  0.00           C  
ATOM   1101  N4    C    35      48.988  54.350  86.671  1.00  0.00           N  
ATOM   1102  H41   C    35      49.937  54.148  86.393  1.00  0.00           H  
ATOM   1103  H42   C    35      48.289  54.163  85.967  1.00  0.00           H  
ATOM   1104  N3    C    35      49.901  55.690  88.243  1.00  0.00           N  
ATOM   1105  C2    C    35      49.825  56.566  89.264  1.00  0.00           C  
ATOM   1106  O2    C    35      50.916  56.851  89.822  1.00  0.00           O  
ATOM   1107  C3'   C    35      47.576  59.852  90.382  1.00  0.00           C  
ATOM   1108  H3'   C    35      47.176  59.507  89.428  1.00  0.00           H  
ATOM   1109  C2'   C    35      48.984  59.226  90.779  1.00  0.00           C  
ATOM   1110  H2'   C    35      49.682  59.386  89.957  1.00  0.00           H  
ATOM   1111  O2'   C    35      49.433  59.810  91.968  1.00  0.00           O  
ATOM   1112 HO2'   C    35      49.557  60.749  91.811  1.00  0.00           H  
ATOM   1113  O3'   C    35      47.703  61.243  90.484  1.00  0.00           O  
ATOM   1114  P     G    36      47.548  62.317  89.274  1.00  0.00           P  
ATOM   1115  OP1   G    36      46.923  63.443  89.897  1.00  0.00           O  
ATOM   1116  OP2   G    36      46.857  61.658  88.140  1.00  0.00           O  
ATOM   1117  O5'   G    36      48.994  62.659  88.804  1.00  0.00           O  
ATOM   1118  C5'   G    36      49.977  63.182  89.763  1.00  0.00           C  
ATOM   1119  H5'   G    36      49.701  63.007  90.803  1.00  0.00           H  
ATOM   1120 H5''   G    36      49.931  64.256  89.586  1.00  0.00           H  
ATOM   1121  C4'   G    36      51.309  62.541  89.512  1.00  0.00           C  
ATOM   1122  H4'   G    36      52.004  62.834  90.299  1.00  0.00           H  
ATOM   1123  O4'   G    36      51.228  61.157  89.492  1.00  0.00           O  
ATOM   1124  C1'   G    36      52.132  60.537  88.579  1.00  0.00           C  
ATOM   1125  H1'   G    36      52.873  59.907  89.071  1.00  0.00           H  
ATOM   1126  N9    G    36      51.435  59.751  87.605  1.00  0.00           N  
ATOM   1127  C8    G    36      50.112  59.743  87.207  1.00  0.00           C  
ATOM   1128  H8    G    36      49.393  60.470  87.555  1.00  0.00           H  
ATOM   1129  N7    G    36      49.820  58.797  86.336  1.00  0.00           N  
ATOM   1130  C5    G    36      50.999  58.117  86.149  1.00  0.00           C  
ATOM   1131  C6    G    36      51.332  56.852  85.414  1.00  0.00           C  
ATOM   1132  O6    G    36      50.667  56.226  84.567  1.00  0.00           O  
ATOM   1133  N1    G    36      52.675  56.569  85.546  1.00  0.00           N  
ATOM   1134  H1    G    36      53.053  55.842  84.956  1.00  0.00           H  
ATOM   1135  C2    G    36      53.652  57.259  86.218  1.00  0.00           C  
ATOM   1136  N2    G    36      54.887  56.875  86.209  1.00  0.00           N  
ATOM   1137  H21   G    36      55.163  56.196  85.514  1.00  0.00           H  
ATOM   1138  H22   G    36      55.520  57.589  86.543  1.00  0.00           H  
ATOM   1139  N3    G    36      53.363  58.358  86.958  1.00  0.00           N  
ATOM   1140  C4    G    36      52.008  58.660  86.951  1.00  0.00           C  
ATOM   1141  C3'   G    36      51.925  62.802  88.115  1.00  0.00           C  
ATOM   1142  H3'   G    36      51.059  62.664  87.467  1.00  0.00           H  
ATOM   1143  C2'   G    36      52.904  61.604  87.900  1.00  0.00           C  
ATOM   1144  H2'   G    36      53.037  61.406  86.836  1.00  0.00           H  
ATOM   1145  O2'   G    36      54.143  61.735  88.472  1.00  0.00           O  
ATOM   1146 HO2'   G    36      54.693  62.359  87.994  1.00  0.00           H  
ATOM   1147  O3'   G    36      52.538  64.048  87.840  1.00  0.00           O  
ATOM   1148  P     G    37      52.811  64.384  86.330  1.00  0.00           P  
ATOM   1149  OP1   G    37      53.315  65.793  86.281  1.00  0.00           O  
ATOM   1150  OP2   G    37      51.567  64.180  85.619  1.00  0.00           O  
ATOM   1151  O5'   G    37      53.915  63.431  85.701  1.00  0.00           O  
ATOM   1152  C5'   G    37      55.291  63.700  85.916  1.00  0.00           C  
ATOM   1153  H5'   G    37      55.484  63.749  86.988  1.00  0.00           H  
ATOM   1154 H5''   G    37      55.562  64.676  85.514  1.00  0.00           H  
ATOM   1155  C4'   G    37      56.183  62.578  85.304  1.00  0.00           C  
ATOM   1156  H4'   G    37      57.240  62.649  85.560  1.00  0.00           H  
ATOM   1157  O4'   G    37      55.794  61.301  85.632  1.00  0.00           O  
ATOM   1158  C1'   G    37      56.151  60.452  84.569  1.00  0.00           C  
ATOM   1159  H1'   G    37      56.813  59.627  84.828  1.00  0.00           H  
ATOM   1160  N9    G    37      54.945  59.854  84.001  1.00  0.00           N  
ATOM   1161  C8    G    37      53.633  60.294  84.179  1.00  0.00           C  
ATOM   1162  H8    G    37      53.361  61.059  84.890  1.00  0.00           H  
ATOM   1163  N7    G    37      52.736  59.518  83.595  1.00  0.00           N  
ATOM   1164  C5    G    37      53.514  58.562  83.003  1.00  0.00           C  
ATOM   1165  C6    G    37      53.138  57.450  82.152  1.00  0.00           C  
ATOM   1166  O6    G    37      51.972  57.101  81.845  1.00  0.00           O  
ATOM   1167  N1    G    37      54.252  56.881  81.514  1.00  0.00           N  
ATOM   1168  H1    G    37      54.006  56.106  80.914  1.00  0.00           H  
ATOM   1169  C2    G    37      55.533  57.230  81.763  1.00  0.00           C  
ATOM   1170  N2    G    37      56.464  56.591  81.157  1.00  0.00           N  
ATOM   1171  H21   G    37      57.387  56.960  81.339  1.00  0.00           H  
ATOM   1172  H22   G    37      56.222  55.894  80.467  1.00  0.00           H  
ATOM   1173  N3    G    37      55.912  58.178  82.540  1.00  0.00           N  
ATOM   1174  C4    G    37      54.859  58.810  83.147  1.00  0.00           C  
ATOM   1175  C3'   G    37      56.209  62.766  83.788  1.00  0.00           C  
ATOM   1176  H3'   G    37      55.196  62.829  83.389  1.00  0.00           H  
ATOM   1177  C2'   G    37      56.828  61.370  83.542  1.00  0.00           C  
ATOM   1178  H2'   G    37      56.574  60.986  82.554  1.00  0.00           H  
ATOM   1179  O2'   G    37      58.244  61.164  83.622  1.00  0.00           O  
ATOM   1180 HO2'   G    37      58.537  61.092  84.533  1.00  0.00           H  
ATOM   1181  O3'   G    37      56.992  63.844  83.380  1.00  0.00           O  
ATOM   1182  P     C    38      56.787  64.475  81.956  1.00  0.00           P  
ATOM   1183  OP1   C    38      57.774  65.468  81.666  1.00  0.00           O  
ATOM   1184  OP2   C    38      55.416  64.955  82.061  1.00  0.00           O  
ATOM   1185  O5'   C    38      56.867  63.462  80.834  1.00  0.00           O  
ATOM   1186  C5'   C    38      58.185  63.009  80.433  1.00  0.00           C  
ATOM   1187  H5'   C    38      58.793  62.682  81.277  1.00  0.00           H  
ATOM   1188 H5''   C    38      58.685  63.816  79.898  1.00  0.00           H  
ATOM   1189  C4'   C    38      58.099  61.928  79.473  1.00  0.00           C  
ATOM   1190  H4'   C    38      59.129  61.789  79.145  1.00  0.00           H  
ATOM   1191  O4'   C    38      57.637  60.657  80.011  1.00  0.00           O  
ATOM   1192  C1'   C    38      56.923  59.921  78.984  1.00  0.00           C  
ATOM   1193  H1'   C    38      57.359  58.934  78.829  1.00  0.00           H  
ATOM   1194  N1    C    38      55.434  59.827  79.309  1.00  0.00           N  
ATOM   1195  C6    C    38      54.781  60.745  80.137  1.00  0.00           C  
ATOM   1196  H6    C    38      55.361  61.584  80.492  1.00  0.00           H  
ATOM   1197  C5    C    38      53.464  60.651  80.428  1.00  0.00           C  
ATOM   1198  H5    C    38      53.017  61.377  81.091  1.00  0.00           H  
ATOM   1199  C4    C    38      52.769  59.545  79.781  1.00  0.00           C  
ATOM   1200  N4    C    38      51.493  59.380  79.864  1.00  0.00           N  
ATOM   1201  H41   C    38      51.015  60.154  80.301  1.00  0.00           H  
ATOM   1202  H42   C    38      50.949  58.587  79.553  1.00  0.00           H  
ATOM   1203  N3    C    38      53.351  58.687  78.990  1.00  0.00           N  
ATOM   1204  C2    C    38      54.697  58.755  78.818  1.00  0.00           C  
ATOM   1205  O2    C    38      55.275  57.904  78.153  1.00  0.00           O  
ATOM   1206  C3'   C    38      57.279  62.173  78.199  1.00  0.00           C  
ATOM   1207  H3'   C    38      56.326  62.630  78.465  1.00  0.00           H  
ATOM   1208  C2'   C    38      57.111  60.723  77.707  1.00  0.00           C  
ATOM   1209  H2'   C    38      56.319  60.620  76.965  1.00  0.00           H  
ATOM   1210  O2'   C    38      58.391  60.179  77.168  1.00  0.00           O  
ATOM   1211 HO2'   C    38      58.789  60.923  76.710  1.00  0.00           H  
ATOM   1212  O3'   C    38      58.007  62.907  77.226  1.00  0.00           O  
ATOM   1213  P     A    39      57.208  63.551  75.993  1.00  0.00           P  
ATOM   1214  OP1   A    39      58.127  64.507  75.223  1.00  0.00           O  
ATOM   1215  OP2   A    39      56.061  64.240  76.618  1.00  0.00           O  
ATOM   1216  O5'   A    39      56.733  62.373  75.034  1.00  0.00           O  
ATOM   1217  C5'   A    39      57.583  61.699  74.063  1.00  0.00           C  
ATOM   1218  H5'   A    39      58.585  61.452  74.415  1.00  0.00           H  
ATOM   1219 H5''   A    39      57.711  62.374  73.217  1.00  0.00           H  
ATOM   1220  C4'   A    39      56.978  60.492  73.569  1.00  0.00           C  
ATOM   1221  H4'   A    39      57.644  59.870  72.972  1.00  0.00           H  
ATOM   1222  O4'   A    39      56.411  59.622  74.576  1.00  0.00           O  
ATOM   1223  C1'   A    39      55.174  59.162  74.190  1.00  0.00           C  
ATOM   1224  H1'   A    39      55.113  58.077  74.281  1.00  0.00           H  
ATOM   1225  N9    A    39      54.094  59.699  74.986  1.00  0.00           N  
ATOM   1226  C8    A    39      54.024  60.750  75.868  1.00  0.00           C  
ATOM   1227  H8    A    39      54.801  61.456  76.122  1.00  0.00           H  
ATOM   1228  N7    A    39      52.837  60.943  76.441  1.00  0.00           N  
ATOM   1229  C5    A    39      52.012  60.080  75.739  1.00  0.00           C  
ATOM   1230  C6    A    39      50.622  59.826  75.747  1.00  0.00           C  
ATOM   1231  N6    A    39      49.701  60.332  76.510  1.00  0.00           N  
ATOM   1232  H61   A    39      48.788  59.909  76.413  1.00  0.00           H  
ATOM   1233  H62   A    39      50.011  61.125  77.052  1.00  0.00           H  
ATOM   1234  N1    A    39      50.156  58.771  75.071  1.00  0.00           N  
ATOM   1235  C2    A    39      51.026  58.047  74.316  1.00  0.00           C  
ATOM   1236  H2    A    39      50.610  57.240  73.732  1.00  0.00           H  
ATOM   1237  N3    A    39      52.298  58.235  74.115  1.00  0.00           N  
ATOM   1238  C4    A    39      52.768  59.227  74.961  1.00  0.00           C  
ATOM   1239  C3'   A    39      55.915  60.842  72.566  1.00  0.00           C  
ATOM   1240  H3'   A    39      55.356  61.662  73.017  1.00  0.00           H  
ATOM   1241  C2'   A    39      55.058  59.582  72.657  1.00  0.00           C  
ATOM   1242  H2'   A    39      53.988  59.643  72.457  1.00  0.00           H  
ATOM   1243  O2'   A    39      55.543  58.457  71.886  1.00  0.00           O  
ATOM   1244 HO2'   A    39      55.055  57.683  72.178  1.00  0.00           H  
ATOM   1245  O3'   A    39      56.321  61.233  71.298  1.00  0.00           O  
ATOM   1246  P     C    40      55.297  61.958  70.369  1.00  0.00           P  
ATOM   1247  OP1   C    40      55.899  61.962  68.951  1.00  0.00           O  
ATOM   1248  OP2   C    40      55.024  63.252  70.957  1.00  0.00           O  
ATOM   1249  O5'   C    40      53.961  61.148  70.460  1.00  0.00           O  
ATOM   1250  C5'   C    40      53.786  59.995  69.623  1.00  0.00           C  
ATOM   1251  H5'   C    40      54.497  59.190  69.806  1.00  0.00           H  
ATOM   1252 H5''   C    40      54.057  60.358  68.632  1.00  0.00           H  
ATOM   1253  C4'   C    40      52.356  59.434  69.705  1.00  0.00           C  
ATOM   1254  H4'   C    40      52.288  58.459  69.223  1.00  0.00           H  
ATOM   1255  O4'   C    40      51.858  59.338  71.030  1.00  0.00           O  
ATOM   1256  C1'   C    40      50.490  59.735  71.060  1.00  0.00           C  
ATOM   1257  H1'   C    40      49.793  58.958  71.376  1.00  0.00           H  
ATOM   1258  N1    C    40      50.329  60.923  71.978  1.00  0.00           N  
ATOM   1259  C6    C    40      51.329  61.761  72.330  1.00  0.00           C  
ATOM   1260  H6    C    40      52.336  61.675  71.950  1.00  0.00           H  
ATOM   1261  C5    C    40      51.156  62.533  73.401  1.00  0.00           C  
ATOM   1262  H5    C    40      51.981  63.170  73.685  1.00  0.00           H  
ATOM   1263  C4    C    40      49.938  62.502  74.062  1.00  0.00           C  
ATOM   1264  N4    C    40      49.833  63.207  75.150  1.00  0.00           N  
ATOM   1265  H41   C    40      48.970  63.128  75.670  1.00  0.00           H  
ATOM   1266  H42   C    40      50.577  63.775  75.529  1.00  0.00           H  
ATOM   1267  N3    C    40      48.907  61.753  73.760  1.00  0.00           N  
ATOM   1268  C2    C    40      49.073  60.988  72.638  1.00  0.00           C  
ATOM   1269  O2    C    40      48.153  60.372  72.207  1.00  0.00           O  
ATOM   1270  C3'   C    40      51.413  60.518  69.070  1.00  0.00           C  
ATOM   1271  H3'   C    40      51.736  61.516  69.366  1.00  0.00           H  
ATOM   1272  C2'   C    40      50.110  60.096  69.680  1.00  0.00           C  
ATOM   1273  H2'   C    40      49.438  60.954  69.660  1.00  0.00           H  
ATOM   1274  O2'   C    40      49.698  58.911  68.986  1.00  0.00           O  
ATOM   1275 HO2'   C    40      49.941  58.938  68.058  1.00  0.00           H  
ATOM   1276  O3'   C    40      51.381  60.293  67.612  1.00  0.00           O  
ATOM   1277  P     A    41      51.076  61.550  66.712  1.00  0.00           P  
ATOM   1278  OP1   A    41      51.084  61.167  65.268  1.00  0.00           O  
ATOM   1279  OP2   A    41      51.986  62.600  67.035  1.00  0.00           O  
ATOM   1280  O5'   A    41      49.615  61.847  67.225  1.00  0.00           O  
ATOM   1281  C5'   A    41      48.493  61.187  66.655  1.00  0.00           C  
ATOM   1282  H5'   A    41      48.714  60.121  66.709  1.00  0.00           H  
ATOM   1283 H5''   A    41      48.509  61.462  65.601  1.00  0.00           H  
ATOM   1284  C4'   A    41      47.111  61.505  67.276  1.00  0.00           C  
ATOM   1285  H4'   A    41      46.410  60.785  66.854  1.00  0.00           H  
ATOM   1286  O4'   A    41      47.203  61.485  68.702  1.00  0.00           O  
ATOM   1287  C1'   A    41      46.324  62.524  69.247  1.00  0.00           C  
ATOM   1288  H1'   A    41      45.575  61.909  69.746  1.00  0.00           H  
ATOM   1289  N9    A    41      47.110  63.342  70.210  1.00  0.00           N  
ATOM   1290  C8    A    41      48.481  63.321  70.500  1.00  0.00           C  
ATOM   1291  H8    A    41      49.196  62.806  69.875  1.00  0.00           H  
ATOM   1292  N7    A    41      48.890  64.098  71.498  1.00  0.00           N  
ATOM   1293  C5    A    41      47.634  64.521  72.001  1.00  0.00           C  
ATOM   1294  C6    A    41      47.169  65.312  73.106  1.00  0.00           C  
ATOM   1295  N6    A    41      48.047  65.750  73.984  1.00  0.00           N  
ATOM   1296  H61   A    41      47.732  66.057  74.893  1.00  0.00           H  
ATOM   1297  H62   A    41      49.027  65.529  73.877  1.00  0.00           H  
ATOM   1298  N1    A    41      45.926  65.497  73.435  1.00  0.00           N  
ATOM   1299  C2    A    41      45.023  64.882  72.691  1.00  0.00           C  
ATOM   1300  H2    A    41      44.020  64.957  73.083  1.00  0.00           H  
ATOM   1301  N3    A    41      45.223  64.250  71.566  1.00  0.00           N  
ATOM   1302  C4    A    41      46.577  64.077  71.284  1.00  0.00           C  
ATOM   1303  C3'   A    41      46.661  62.941  66.938  1.00  0.00           C  
ATOM   1304  H3'   A    41      47.535  63.588  67.023  1.00  0.00           H  
ATOM   1305  C2'   A    41      45.702  63.252  68.085  1.00  0.00           C  
ATOM   1306  H2'   A    41      45.682  64.326  68.274  1.00  0.00           H  
ATOM   1307  O2'   A    41      44.412  62.636  67.844  1.00  0.00           O  
ATOM   1308 HO2'   A    41      44.390  62.409  66.912  1.00  0.00           H  
ATOM   1309  O3'   A    41      46.102  62.903  65.570  1.00  0.00           O  
ATOM   1310  P     G    42      45.986  64.162  64.625  1.00  0.00           P  
ATOM   1311  OP1   G    42      45.172  63.716  63.474  1.00  0.00           O  
ATOM   1312  OP2   G    42      47.386  64.770  64.456  1.00  0.00           O  
ATOM   1313  O5'   G    42      45.145  65.162  65.455  1.00  0.00           O  
ATOM   1314  C5'   G    42      43.747  65.099  65.508  1.00  0.00           C  
ATOM   1315  H5'   G    42      43.473  64.063  65.707  1.00  0.00           H  
ATOM   1316 H5''   G    42      43.402  65.337  64.502  1.00  0.00           H  
ATOM   1317  C4'   G    42      43.140  66.099  66.436  1.00  0.00           C  
ATOM   1318  H4'   G    42      42.103  66.156  66.106  1.00  0.00           H  
ATOM   1319  O4'   G    42      43.363  65.921  67.863  1.00  0.00           O  
ATOM   1320  C1'   G    42      43.409  67.175  68.544  1.00  0.00           C  
ATOM   1321  H1'   G    42      42.519  67.185  69.173  1.00  0.00           H  
ATOM   1322  N9    G    42      44.567  67.375  69.426  1.00  0.00           N  
ATOM   1323  C8    G    42      45.831  67.054  69.134  1.00  0.00           C  
ATOM   1324  H8    G    42      46.059  66.555  68.204  1.00  0.00           H  
ATOM   1325  N7    G    42      46.745  67.412  70.026  1.00  0.00           N  
ATOM   1326  C5    G    42      45.929  68.030  71.038  1.00  0.00           C  
ATOM   1327  C6    G    42      46.258  68.702  72.242  1.00  0.00           C  
ATOM   1328  O6    G    42      47.327  68.960  72.773  1.00  0.00           O  
ATOM   1329  N1    G    42      45.199  69.260  72.931  1.00  0.00           N  
ATOM   1330  H1    G    42      45.424  69.569  73.866  1.00  0.00           H  
ATOM   1331  C2    G    42      43.894  68.967  72.632  1.00  0.00           C  
ATOM   1332  N2    G    42      43.018  69.458  73.526  1.00  0.00           N  
ATOM   1333  H21   G    42      42.062  69.192  73.338  1.00  0.00           H  
ATOM   1334  H22   G    42      43.252  70.087  74.281  1.00  0.00           H  
ATOM   1335  N3    G    42      43.487  68.358  71.445  1.00  0.00           N  
ATOM   1336  C4    G    42      44.590  67.998  70.649  1.00  0.00           C  
ATOM   1337  C3'   G    42      43.683  67.516  66.225  1.00  0.00           C  
ATOM   1338  H3'   G    42      44.767  67.463  66.126  1.00  0.00           H  
ATOM   1339  C2'   G    42      43.305  68.299  67.486  1.00  0.00           C  
ATOM   1340  H2'   G    42      44.046  69.036  67.797  1.00  0.00           H  
ATOM   1341  O2'   G    42      41.975  68.822  67.520  1.00  0.00           O  
ATOM   1342 HO2'   G    42      41.906  69.601  66.964  1.00  0.00           H  
ATOM   1343  O3'   G    42      43.120  68.010  65.043  1.00  0.00           O  
ATOM   1344  P     G    43      43.786  69.273  64.476  1.00  0.00           P  
ATOM   1345  OP1   G    43      43.303  69.390  63.071  1.00  0.00           O  
ATOM   1346  OP2   G    43      45.243  69.450  64.701  1.00  0.00           O  
ATOM   1347  O5'   G    43      43.033  70.418  65.336  1.00  0.00           O  
ATOM   1348  C5'   G    43      41.643  70.775  65.070  1.00  0.00           C  
ATOM   1349  H5'   G    43      41.065  69.857  65.164  1.00  0.00           H  
ATOM   1350 H5''   G    43      41.500  71.262  64.106  1.00  0.00           H  
ATOM   1351  C4'   G    43      41.161  71.812  66.103  1.00  0.00           C  
ATOM   1352  H4'   G    43      40.095  71.941  65.918  1.00  0.00           H  
ATOM   1353  O4'   G    43      41.419  71.406  67.358  1.00  0.00           O  
ATOM   1354  C1'   G    43      41.879  72.412  68.176  1.00  0.00           C  
ATOM   1355  H1'   G    43      41.263  72.403  69.075  1.00  0.00           H  
ATOM   1356  N9    G    43      43.291  72.203  68.581  1.00  0.00           N  
ATOM   1357  C8    G    43      44.451  71.874  67.807  1.00  0.00           C  
ATOM   1358  H8    G    43      44.542  71.749  66.738  1.00  0.00           H  
ATOM   1359  N7    G    43      45.505  71.716  68.528  1.00  0.00           N  
ATOM   1360  C5    G    43      45.091  72.043  69.847  1.00  0.00           C  
ATOM   1361  C6    G    43      45.810  72.093  71.130  1.00  0.00           C  
ATOM   1362  O6    G    43      47.032  71.943  71.350  1.00  0.00           O  
ATOM   1363  N1    G    43      44.997  72.471  72.225  1.00  0.00           N  
ATOM   1364  H1    G    43      45.507  72.700  73.066  1.00  0.00           H  
ATOM   1365  C2    G    43      43.686  72.729  72.017  1.00  0.00           C  
ATOM   1366  N2    G    43      43.039  72.828  73.103  1.00  0.00           N  
ATOM   1367  H21   G    43      42.041  72.677  73.134  1.00  0.00           H  
ATOM   1368  H22   G    43      43.474  72.535  73.966  1.00  0.00           H  
ATOM   1369  N3    G    43      42.925  72.554  70.930  1.00  0.00           N  
ATOM   1370  C4    G    43      43.710  72.188  69.857  1.00  0.00           C  
ATOM   1371  C3'   G    43      41.776  73.167  66.010  1.00  0.00           C  
ATOM   1372  H3'   G    43      42.800  73.042  65.658  1.00  0.00           H  
ATOM   1373  C2'   G    43      41.674  73.687  67.411  1.00  0.00           C  
ATOM   1374  H2'   G    43      42.439  74.422  67.661  1.00  0.00           H  
ATOM   1375  O2'   G    43      40.431  74.279  67.837  1.00  0.00           O  
ATOM   1376 HO2'   G    43      39.751  73.906  67.271  1.00  0.00           H  
ATOM   1377  O3'   G    43      41.013  73.933  65.057  1.00  0.00           O  
ATOM   1378  P     C    44      41.417  75.394  64.679  1.00  0.00           P  
ATOM   1379  OP1   C    44      41.886  76.154  65.882  1.00  0.00           O  
ATOM   1380  OP2   C    44      40.341  75.961  63.876  1.00  0.00           O  
ATOM   1381  O5'   C    44      42.675  75.030  63.817  1.00  0.00           O  
ATOM   1382  C5'   C    44      42.721  74.390  62.505  1.00  0.00           C  
ATOM   1383  H5'   C    44      41.723  74.305  62.075  1.00  0.00           H  
ATOM   1384 H5''   C    44      42.985  73.341  62.640  1.00  0.00           H  
ATOM   1385  C4'   C    44      43.712  75.200  61.616  1.00  0.00           C  
ATOM   1386  H4'   C    44      43.867  74.733  60.644  1.00  0.00           H  
ATOM   1387  O4'   C    44      43.294  76.517  61.413  1.00  0.00           O  
ATOM   1388  C1'   C    44      44.386  77.371  61.626  1.00  0.00           C  
ATOM   1389  H1'   C    44      45.024  77.421  60.744  1.00  0.00           H  
ATOM   1390  N1    C    44      43.842  78.785  61.971  1.00  0.00           N  
ATOM   1391  C6    C    44      42.627  78.925  62.594  1.00  0.00           C  
ATOM   1392  H6    C    44      42.144  78.009  62.903  1.00  0.00           H  
ATOM   1393  C5    C    44      42.130  80.135  62.803  1.00  0.00           C  
ATOM   1394  H5    C    44      41.173  80.290  63.278  1.00  0.00           H  
ATOM   1395  C4    C    44      42.914  81.251  62.409  1.00  0.00           C  
ATOM   1396  N4    C    44      42.509  82.434  62.778  1.00  0.00           N  
ATOM   1397  H41   C    44      43.137  83.224  62.825  1.00  0.00           H  
ATOM   1398  H42   C    44      41.654  82.474  63.314  1.00  0.00           H  
ATOM   1399  N3    C    44      44.126  81.132  61.943  1.00  0.00           N  
ATOM   1400  C2    C    44      44.628  79.880  61.699  1.00  0.00           C  
ATOM   1401  O2    C    44      45.831  79.883  61.322  1.00  0.00           O  
ATOM   1402  C3'   C    44      45.082  75.142  62.311  1.00  0.00           C  
ATOM   1403  H3'   C    44      45.101  74.439  63.144  1.00  0.00           H  
ATOM   1404  C2'   C    44      45.148  76.618  62.677  1.00  0.00           C  
ATOM   1405  H2'   C    44      44.758  76.771  63.684  1.00  0.00           H  
ATOM   1406  O2'   C    44      46.490  77.047  62.519  1.00  0.00           O  
ATOM   1407 HO2'   C    44      47.052  76.324  62.808  1.00  0.00           H  
ATOM   1408  O3'   C    44      46.180  74.793  61.441  1.00  0.00           O  
ATOM   1409  P     A    45      47.420  74.116  62.065  1.00  0.00           P  
ATOM   1410  OP1   A    45      47.014  72.717  62.341  1.00  0.00           O  
ATOM   1411  OP2   A    45      47.951  74.921  63.146  1.00  0.00           O  
ATOM   1412  O5'   A    45      48.450  74.156  60.819  1.00  0.00           O  
ATOM   1413  C5'   A    45      48.332  73.258  59.717  1.00  0.00           C  
ATOM   1414  H5'   A    45      47.305  73.391  59.377  1.00  0.00           H  
ATOM   1415 H5''   A    45      48.390  72.234  60.086  1.00  0.00           H  
ATOM   1416  C4'   A    45      49.376  73.679  58.680  1.00  0.00           C  
ATOM   1417  H4'   A    45      49.270  73.027  57.813  1.00  0.00           H  
ATOM   1418  O4'   A    45      49.059  74.913  58.054  1.00  0.00           O  
ATOM   1419  C1'   A    45      50.239  75.723  58.087  1.00  0.00           C  
ATOM   1420  H1'   A    45      50.409  76.295  57.174  1.00  0.00           H  
ATOM   1421  N9    A    45      50.143  76.727  59.225  1.00  0.00           N  
ATOM   1422  C8    A    45      49.044  77.154  59.947  1.00  0.00           C  
ATOM   1423  H8    A    45      48.202  76.483  60.041  1.00  0.00           H  
ATOM   1424  N7    A    45      49.188  78.237  60.665  1.00  0.00           N  
ATOM   1425  C5    A    45      50.541  78.620  60.272  1.00  0.00           C  
ATOM   1426  C6    A    45      51.374  79.722  60.559  1.00  0.00           C  
ATOM   1427  N6    A    45      51.020  80.707  61.411  1.00  0.00           N  
ATOM   1428  H61   A    45      50.103  80.746  61.833  1.00  0.00           H  
ATOM   1429  H62   A    45      51.668  81.469  61.549  1.00  0.00           H  
ATOM   1430  N1    A    45      52.600  79.833  60.081  1.00  0.00           N  
ATOM   1431  C2    A    45      52.990  78.879  59.278  1.00  0.00           C  
ATOM   1432  H2    A    45      54.011  79.001  58.946  1.00  0.00           H  
ATOM   1433  N3    A    45      52.387  77.753  58.876  1.00  0.00           N  
ATOM   1434  C4    A    45      51.110  77.696  59.409  1.00  0.00           C  
ATOM   1435  C3'   A    45      50.760  73.693  59.295  1.00  0.00           C  
ATOM   1436  H3'   A    45      50.709  74.182  60.269  1.00  0.00           H  
ATOM   1437  C2'   A    45      51.315  74.724  58.313  1.00  0.00           C  
ATOM   1438  H2'   A    45      52.155  75.254  58.762  1.00  0.00           H  
ATOM   1439  O2'   A    45      51.810  74.126  57.094  1.00  0.00           O  
ATOM   1440 HO2'   A    45      52.465  73.480  57.369  1.00  0.00           H  
ATOM   1441  O3'   A    45      51.512  72.562  59.186  1.00  0.00           O  
ATOM   1442  P     C    46      52.636  72.238  60.195  1.00  0.00           P  
ATOM   1443  OP1   C    46      53.136  70.880  59.928  1.00  0.00           O  
ATOM   1444  OP2   C    46      52.132  72.575  61.516  1.00  0.00           O  
ATOM   1445  O5'   C    46      53.768  73.309  59.882  1.00  0.00           O  
ATOM   1446  C5'   C    46      54.634  73.151  58.765  1.00  0.00           C  
ATOM   1447  H5'   C    46      54.107  73.333  57.829  1.00  0.00           H  
ATOM   1448 H5''   C    46      55.006  72.130  58.685  1.00  0.00           H  
ATOM   1449  C4'   C    46      55.792  74.217  58.897  1.00  0.00           C  
ATOM   1450  H4'   C    46      56.582  74.031  58.169  1.00  0.00           H  
ATOM   1451  O4'   C    46      55.195  75.518  58.759  1.00  0.00           O  
ATOM   1452  C1'   C    46      55.767  76.492  59.779  1.00  0.00           C  
ATOM   1453  H1'   C    46      56.095  77.375  59.230  1.00  0.00           H  
ATOM   1454  N1    C    46      54.970  76.995  60.932  1.00  0.00           N  
ATOM   1455  C6    C    46      53.861  76.409  61.404  1.00  0.00           C  
ATOM   1456  H6    C    46      53.594  75.432  61.028  1.00  0.00           H  
ATOM   1457  C5    C    46      53.091  76.980  62.361  1.00  0.00           C  
ATOM   1458  H5    C    46      52.212  76.421  62.647  1.00  0.00           H  
ATOM   1459  C4    C    46      53.650  78.141  63.013  1.00  0.00           C  
ATOM   1460  N4    C    46      53.039  78.700  63.960  1.00  0.00           N  
ATOM   1461  H41   C    46      52.125  78.327  64.174  1.00  0.00           H  
ATOM   1462  H42   C    46      53.299  79.665  64.099  1.00  0.00           H  
ATOM   1463  N3    C    46      54.735  78.736  62.558  1.00  0.00           N  
ATOM   1464  C2    C    46      55.377  78.204  61.533  1.00  0.00           C  
ATOM   1465  O2    C    46      56.448  78.730  61.172  1.00  0.00           O  
ATOM   1466  C3'   C    46      56.570  74.313  60.241  1.00  0.00           C  
ATOM   1467  H3'   C    46      55.856  74.155  61.050  1.00  0.00           H  
ATOM   1468  C2'   C    46      57.004  75.774  60.193  1.00  0.00           C  
ATOM   1469  H2'   C    46      57.329  76.197  61.143  1.00  0.00           H  
ATOM   1470  O2'   C    46      58.116  75.908  59.306  1.00  0.00           O  
ATOM   1471 HO2'   C    46      58.766  75.335  59.719  1.00  0.00           H  
ATOM   1472  O3'   C    46      57.540  73.316  60.557  1.00  0.00           O  
ATOM   1473  P     U    47      57.875  72.907  62.074  1.00  0.00           P  
ATOM   1474  OP1   U    47      58.812  71.776  61.992  1.00  0.00           O  
ATOM   1475  OP2   U    47      56.661  72.752  62.909  1.00  0.00           O  
ATOM   1476  O5'   U    47      58.541  74.230  62.551  1.00  0.00           O  
ATOM   1477  C5'   U    47      59.939  74.300  62.250  1.00  0.00           C  
ATOM   1478  H5'   U    47      59.954  74.622  61.209  1.00  0.00           H  
ATOM   1479 H5''   U    47      60.435  73.330  62.240  1.00  0.00           H  
ATOM   1480  C4'   U    47      60.503  75.435  63.171  1.00  0.00           C  
ATOM   1481  H4'   U    47      61.551  75.601  62.922  1.00  0.00           H  
ATOM   1482  O4'   U    47      59.918  76.726  62.931  1.00  0.00           O  
ATOM   1483  C1'   U    47      60.107  77.348  64.112  1.00  0.00           C  
ATOM   1484  H1'   U    47      60.643  78.281  63.936  1.00  0.00           H  
ATOM   1485  N1    U    47      58.755  77.785  64.554  1.00  0.00           N  
ATOM   1486  C6    U    47      57.676  76.974  64.458  1.00  0.00           C  
ATOM   1487  H6    U    47      57.656  76.054  63.893  1.00  0.00           H  
ATOM   1488  C5    U    47      56.613  77.249  65.183  1.00  0.00           C  
ATOM   1489  H5    U    47      55.690  76.696  65.088  1.00  0.00           H  
ATOM   1490  C4    U    47      56.562  78.285  66.103  1.00  0.00           C  
ATOM   1491  O4    U    47      55.631  78.579  66.844  1.00  0.00           O  
ATOM   1492  N3    U    47      57.694  79.110  66.123  1.00  0.00           N  
ATOM   1493  H3    U    47      57.707  79.829  66.832  1.00  0.00           H  
ATOM   1494  C2    U    47      58.810  78.898  65.421  1.00  0.00           C  
ATOM   1495  O2    U    47      59.811  79.696  65.538  1.00  0.00           O  
ATOM   1496  C3'   U    47      60.381  75.078  64.606  1.00  0.00           C  
ATOM   1497  H3'   U    47      59.400  74.726  64.925  1.00  0.00           H  
ATOM   1498  C2'   U    47      60.711  76.408  65.214  1.00  0.00           C  
ATOM   1499  H2'   U    47      60.185  76.577  66.153  1.00  0.00           H  
ATOM   1500  O2'   U    47      62.106  76.668  65.441  1.00  0.00           O  
ATOM   1501 HO2'   U    47      62.610  75.856  65.530  1.00  0.00           H  
ATOM   1502  O3'   U    47      61.279  74.002  64.900  1.00  0.00           O  
ATOM   1503  P     A    48      61.007  72.930  66.039  1.00  0.00           P  
ATOM   1504  OP1   A    48      61.979  71.814  65.963  1.00  0.00           O  
ATOM   1505  OP2   A    48      59.605  72.456  65.869  1.00  0.00           O  
ATOM   1506  O5'   A    48      61.127  73.643  67.402  1.00  0.00           O  
ATOM   1507  C5'   A    48      62.382  73.966  67.917  1.00  0.00           C  
ATOM   1508  H5'   A    48      62.881  74.554  67.148  1.00  0.00           H  
ATOM   1509 H5''   A    48      62.962  73.092  68.211  1.00  0.00           H  
ATOM   1510  C4'   A    48      62.272  74.940  69.052  1.00  0.00           C  
ATOM   1511  H4'   A    48      63.268  75.117  69.458  1.00  0.00           H  
ATOM   1512  O4'   A    48      61.877  76.249  68.666  1.00  0.00           O  
ATOM   1513  C1'   A    48      61.103  76.879  69.763  1.00  0.00           C  
ATOM   1514  H1'   A    48      61.527  77.847  70.029  1.00  0.00           H  
ATOM   1515  N9    A    48      59.662  76.955  69.341  1.00  0.00           N  
ATOM   1516  C8    A    48      58.890  76.259  68.404  1.00  0.00           C  
ATOM   1517  H8    A    48      59.281  75.473  67.775  1.00  0.00           H  
ATOM   1518  N7    A    48      57.651  76.687  68.329  1.00  0.00           N  
ATOM   1519  C5    A    48      57.567  77.696  69.332  1.00  0.00           C  
ATOM   1520  C6    A    48      56.560  78.508  69.892  1.00  0.00           C  
ATOM   1521  N6    A    48      55.334  78.396  69.578  1.00  0.00           N  
ATOM   1522  H61   A    48      54.594  78.895  70.052  1.00  0.00           H  
ATOM   1523  H62   A    48      55.080  77.798  68.805  1.00  0.00           H  
ATOM   1524  N1    A    48      56.752  79.339  70.888  1.00  0.00           N  
ATOM   1525  C2    A    48      58.027  79.327  71.412  1.00  0.00           C  
ATOM   1526  H2    A    48      58.159  80.052  72.201  1.00  0.00           H  
ATOM   1527  N3    A    48      59.065  78.664  70.997  1.00  0.00           N  
ATOM   1528  C4    A    48      58.798  77.840  69.960  1.00  0.00           C  
ATOM   1529  C3'   A    48      61.347  74.532  70.247  1.00  0.00           C  
ATOM   1530  H3'   A    48      60.357  74.379  69.817  1.00  0.00           H  
ATOM   1531  C2'   A    48      61.261  75.945  70.971  1.00  0.00           C  
ATOM   1532  H2'   A    48      60.358  75.979  71.581  1.00  0.00           H  
ATOM   1533  O2'   A    48      62.411  76.308  71.692  1.00  0.00           O  
ATOM   1534 HO2'   A    48      62.252  77.079  72.241  1.00  0.00           H  
ATOM   1535  O3'   A    48      61.719  73.519  71.213  1.00  0.00           O  
ATOM   1536  P     G    49      60.810  72.575  72.021  1.00  0.00           P  
ATOM   1537  OP1   G    49      61.584  71.557  72.754  1.00  0.00           O  
ATOM   1538  OP2   G    49      59.584  72.182  71.347  1.00  0.00           O  
ATOM   1539  O5'   G    49      60.290  73.551  73.127  1.00  0.00           O  
ATOM   1540  C5'   G    49      61.017  74.017  74.222  1.00  0.00           C  
ATOM   1541  H5'   G    49      61.857  74.564  73.795  1.00  0.00           H  
ATOM   1542 H5''   G    49      61.394  73.190  74.824  1.00  0.00           H  
ATOM   1543  C4'   G    49      60.214  74.965  75.114  1.00  0.00           C  
ATOM   1544  H4'   G    49      60.871  75.541  75.765  1.00  0.00           H  
ATOM   1545  O4'   G    49      59.733  76.032  74.299  1.00  0.00           O  
ATOM   1546  C1'   G    49      58.606  76.703  74.795  1.00  0.00           C  
ATOM   1547  H1'   G    49      58.810  77.757  74.983  1.00  0.00           H  
ATOM   1548  N9    G    49      57.515  76.450  73.758  1.00  0.00           N  
ATOM   1549  C8    G    49      57.546  75.636  72.610  1.00  0.00           C  
ATOM   1550  H8    G    49      58.442  75.053  72.459  1.00  0.00           H  
ATOM   1551  N7    G    49      56.445  75.752  71.877  1.00  0.00           N  
ATOM   1552  C5    G    49      55.599  76.588  72.604  1.00  0.00           C  
ATOM   1553  C6    G    49      54.251  77.147  72.390  1.00  0.00           C  
ATOM   1554  O6    G    49      53.476  76.953  71.414  1.00  0.00           O  
ATOM   1555  N1    G    49      53.870  77.990  73.389  1.00  0.00           N  
ATOM   1556  H1    G    49      53.009  78.500  73.253  1.00  0.00           H  
ATOM   1557  C2    G    49      54.499  78.145  74.622  1.00  0.00           C  
ATOM   1558  N2    G    49      54.096  79.059  75.427  1.00  0.00           N  
ATOM   1559  H21   G    49      54.720  79.189  76.210  1.00  0.00           H  
ATOM   1560  H22   G    49      53.215  79.539  75.308  1.00  0.00           H  
ATOM   1561  N3    G    49      55.776  77.823  74.742  1.00  0.00           N  
ATOM   1562  C4    G    49      56.254  76.981  73.758  1.00  0.00           C  
ATOM   1563  C3'   G    49      58.823  74.578  75.782  1.00  0.00           C  
ATOM   1564  H3'   G    49      58.190  74.106  75.030  1.00  0.00           H  
ATOM   1565  C2'   G    49      58.335  75.989  76.062  1.00  0.00           C  
ATOM   1566  H2'   G    49      57.262  75.899  76.226  1.00  0.00           H  
ATOM   1567  O2'   G    49      58.869  76.657  77.216  1.00  0.00           O  
ATOM   1568 HO2'   G    49      58.334  77.431  77.404  1.00  0.00           H  
ATOM   1569  O3'   G    49      59.089  73.764  76.920  1.00  0.00           O  
ATOM   1570  P     U    50      57.981  72.928  77.488  1.00  0.00           P  
ATOM   1571  OP1   U    50      58.489  72.329  78.705  1.00  0.00           O  
ATOM   1572  OP2   U    50      57.581  72.075  76.341  1.00  0.00           O  
ATOM   1573  O5'   U    50      56.695  73.881  77.959  1.00  0.00           O  
ATOM   1574  C5'   U    50      56.650  74.484  79.201  1.00  0.00           C  
ATOM   1575  H5'   U    50      57.592  75.026  79.291  1.00  0.00           H  
ATOM   1576 H5''   U    50      56.549  73.674  79.923  1.00  0.00           H  
ATOM   1577  C4'   U    50      55.383  75.368  79.242  1.00  0.00           C  
ATOM   1578  H4'   U    50      55.459  76.118  80.029  1.00  0.00           H  
ATOM   1579  O4'   U    50      55.236  76.119  78.000  1.00  0.00           O  
ATOM   1580  C1'   U    50      53.815  76.235  77.642  1.00  0.00           C  
ATOM   1581  H1'   U    50      53.515  77.282  77.620  1.00  0.00           H  
ATOM   1582  N1    U    50      53.501  75.635  76.339  1.00  0.00           N  
ATOM   1583  C6    U    50      54.379  74.709  75.742  1.00  0.00           C  
ATOM   1584  H6    U    50      55.327  74.495  76.213  1.00  0.00           H  
ATOM   1585  C5    U    50      54.031  74.175  74.540  1.00  0.00           C  
ATOM   1586  H5    U    50      54.747  73.538  74.041  1.00  0.00           H  
ATOM   1587  C4    U    50      52.801  74.558  73.906  1.00  0.00           C  
ATOM   1588  O4    U    50      52.416  74.270  72.733  1.00  0.00           O  
ATOM   1589  N3    U    50      51.985  75.364  74.604  1.00  0.00           N  
ATOM   1590  H3    U    50      51.141  75.719  74.178  1.00  0.00           H  
ATOM   1591  C2    U    50      52.286  75.944  75.760  1.00  0.00           C  
ATOM   1592  O2    U    50      51.511  76.730  76.302  1.00  0.00           O  
ATOM   1593  C3'   U    50      54.129  74.569  79.389  1.00  0.00           C  
ATOM   1594  H3'   U    50      54.253  73.770  78.659  1.00  0.00           H  
ATOM   1595  C2'   U    50      53.085  75.621  78.898  1.00  0.00           C  
ATOM   1596  H2'   U    50      52.165  75.116  78.604  1.00  0.00           H  
ATOM   1597  O2'   U    50      52.832  76.714  79.810  1.00  0.00           O  
ATOM   1598 HO2'   U    50      51.886  76.868  79.859  1.00  0.00           H  
ATOM   1599  O3'   U    50      53.986  73.921  80.657  1.00  0.00           O  
ATOM   1600  P     A    51      52.855  72.691  80.916  1.00  0.00           P  
ATOM   1601  OP1   A    51      53.012  72.263  82.301  1.00  0.00           O  
ATOM   1602  OP2   A    51      52.989  71.771  79.816  1.00  0.00           O  
ATOM   1603  O5'   A    51      51.398  73.311  80.648  1.00  0.00           O  
ATOM   1604  C5'   A    51      50.867  74.153  81.635  1.00  0.00           C  
ATOM   1605  H5'   A    51      51.651  74.889  81.810  1.00  0.00           H  
ATOM   1606 H5''   A    51      50.765  73.565  82.546  1.00  0.00           H  
ATOM   1607  C4'   A    51      49.526  74.847  81.187  1.00  0.00           C  
ATOM   1608  H4'   A    51      49.141  75.512  81.960  1.00  0.00           H  
ATOM   1609  O4'   A    51      49.638  75.519  79.904  1.00  0.00           O  
ATOM   1610  C1'   A    51      48.399  75.404  79.219  1.00  0.00           C  
ATOM   1611  H1'   A    51      47.994  76.391  78.998  1.00  0.00           H  
ATOM   1612  N9    A    51      48.617  74.539  78.083  1.00  0.00           N  
ATOM   1613  C8    A    51      49.653  73.659  77.866  1.00  0.00           C  
ATOM   1614  H8    A    51      50.456  73.605  78.585  1.00  0.00           H  
ATOM   1615  N7    A    51      49.529  72.924  76.799  1.00  0.00           N  
ATOM   1616  C5    A    51      48.320  73.393  76.168  1.00  0.00           C  
ATOM   1617  C6    A    51      47.605  73.121  74.994  1.00  0.00           C  
ATOM   1618  N6    A    51      47.977  72.457  73.960  1.00  0.00           N  
ATOM   1619  H61   A    51      47.308  72.347  73.210  1.00  0.00           H  
ATOM   1620  H62   A    51      48.933  72.137  73.909  1.00  0.00           H  
ATOM   1621  N1    A    51      46.374  73.647  74.896  1.00  0.00           N  
ATOM   1622  C2    A    51      45.915  74.409  75.847  1.00  0.00           C  
ATOM   1623  H2    A    51      44.921  74.786  75.659  1.00  0.00           H  
ATOM   1624  N3    A    51      46.520  74.805  77.007  1.00  0.00           N  
ATOM   1625  C4    A    51      47.785  74.305  76.996  1.00  0.00           C  
ATOM   1626  C3'   A    51      48.357  73.922  81.083  1.00  0.00           C  
ATOM   1627  H3'   A    51      48.696  72.953  80.716  1.00  0.00           H  
ATOM   1628  C2'   A    51      47.397  74.668  80.214  1.00  0.00           C  
ATOM   1629  H2'   A    51      46.749  73.960  79.699  1.00  0.00           H  
ATOM   1630  O2'   A    51      46.614  75.707  80.857  1.00  0.00           O  
ATOM   1631 HO2'   A    51      46.931  75.623  81.759  1.00  0.00           H  
ATOM   1632  O3'   A    51      47.723  73.784  82.321  1.00  0.00           O  
ATOM   1633  P     C    52      46.948  72.409  82.611  1.00  0.00           P  
ATOM   1634  OP1   C    52      46.286  72.616  83.930  1.00  0.00           O  
ATOM   1635  OP2   C    52      47.753  71.226  82.453  1.00  0.00           O  
ATOM   1636  O5'   C    52      45.831  72.320  81.453  1.00  0.00           O  
ATOM   1637  C5'   C    52      44.604  73.100  81.494  1.00  0.00           C  
ATOM   1638  H5'   C    52      44.723  74.177  81.612  1.00  0.00           H  
ATOM   1639 H5''   C    52      44.023  72.904  82.396  1.00  0.00           H  
ATOM   1640  C4'   C    52      43.647  72.848  80.247  1.00  0.00           C  
ATOM   1641  H4'   C    52      42.813  73.542  80.349  1.00  0.00           H  
ATOM   1642  O4'   C    52      44.271  73.250  79.026  1.00  0.00           O  
ATOM   1643  C1'   C    52      43.824  72.253  78.052  1.00  0.00           C  
ATOM   1644  H1'   C    52      43.453  72.848  77.218  1.00  0.00           H  
ATOM   1645  N1    C    52      44.966  71.484  77.532  1.00  0.00           N  
ATOM   1646  C6    C    52      46.143  71.293  78.233  1.00  0.00           C  
ATOM   1647  H6    C    52      46.288  71.509  79.281  1.00  0.00           H  
ATOM   1648  C5    C    52      47.142  70.638  77.629  1.00  0.00           C  
ATOM   1649  H5    C    52      48.102  70.509  78.107  1.00  0.00           H  
ATOM   1650  C4    C    52      46.866  70.129  76.353  1.00  0.00           C  
ATOM   1651  N4    C    52      47.874  69.615  75.657  1.00  0.00           N  
ATOM   1652  H41   C    52      48.769  69.421  76.083  1.00  0.00           H  
ATOM   1653  H42   C    52      47.737  69.310  74.704  1.00  0.00           H  
ATOM   1654  N3    C    52      45.729  70.291  75.640  1.00  0.00           N  
ATOM   1655  C2    C    52      44.805  71.077  76.228  1.00  0.00           C  
ATOM   1656  O2    C    52      43.897  71.408  75.492  1.00  0.00           O  
ATOM   1657  C3'   C    52      43.138  71.419  80.093  1.00  0.00           C  
ATOM   1658  H3'   C    52      44.053  70.832  80.173  1.00  0.00           H  
ATOM   1659  C2'   C    52      42.656  71.505  78.643  1.00  0.00           C  
ATOM   1660  H2'   C    52      42.574  70.472  78.303  1.00  0.00           H  
ATOM   1661  O2'   C    52      41.447  72.252  78.437  1.00  0.00           O  
ATOM   1662 HO2'   C    52      40.688  71.668  78.503  1.00  0.00           H  
ATOM   1663  O3'   C    52      42.109  71.123  81.029  1.00  0.00           O  
ATOM   1664  P     U    53      41.990  69.702  81.662  1.00  0.00           P  
ATOM   1665  OP1   U    53      40.954  69.715  82.689  1.00  0.00           O  
ATOM   1666  OP2   U    53      43.317  69.204  82.098  1.00  0.00           O  
ATOM   1667  O5'   U    53      41.405  68.872  80.512  1.00  0.00           O  
ATOM   1668  C5'   U    53      40.081  68.994  79.974  1.00  0.00           C  
ATOM   1669  H5'   U    53      39.918  70.069  79.898  1.00  0.00           H  
ATOM   1670 H5''   U    53      39.288  68.651  80.638  1.00  0.00           H  
ATOM   1671  C4'   U    53      39.844  68.356  78.559  1.00  0.00           C  
ATOM   1672  H4'   U    53      38.909  68.743  78.152  1.00  0.00           H  
ATOM   1673  O4'   U    53      40.675  68.793  77.510  1.00  0.00           O  
ATOM   1674  C1'   U    53      40.936  67.684  76.669  1.00  0.00           C  
ATOM   1675  H1'   U    53      40.589  68.032  75.697  1.00  0.00           H  
ATOM   1676  N1    U    53      42.378  67.452  76.756  1.00  0.00           N  
ATOM   1677  C6    U    53      43.112  67.683  77.925  1.00  0.00           C  
ATOM   1678  H6    U    53      42.619  67.966  78.843  1.00  0.00           H  
ATOM   1679  C5    U    53      44.468  67.596  77.881  1.00  0.00           C  
ATOM   1680  H5    U    53      45.085  67.867  78.725  1.00  0.00           H  
ATOM   1681  C4    U    53      45.214  67.164  76.707  1.00  0.00           C  
ATOM   1682  O4    U    53      46.419  66.981  76.594  1.00  0.00           O  
ATOM   1683  N3    U    53      44.412  66.796  75.706  1.00  0.00           N  
ATOM   1684  H3    U    53      44.873  66.455  74.875  1.00  0.00           H  
ATOM   1685  C2    U    53      43.029  66.882  75.627  1.00  0.00           C  
ATOM   1686  O2    U    53      42.474  66.479  74.657  1.00  0.00           O  
ATOM   1687  C3'   U    53      39.839  66.803  78.580  1.00  0.00           C  
ATOM   1688  H3'   U    53      40.687  66.513  79.201  1.00  0.00           H  
ATOM   1689  C2'   U    53      40.015  66.503  77.074  1.00  0.00           C  
ATOM   1690  H2'   U    53      40.580  65.577  76.972  1.00  0.00           H  
ATOM   1691  O2'   U    53      38.811  66.551  76.286  1.00  0.00           O  
ATOM   1692 HO2'   U    53      38.027  66.174  76.694  1.00  0.00           H  
ATOM   1693  O3'   U    53      38.675  66.192  79.098  1.00  0.00           O  
ATOM   1694  P     G    54      38.601  64.678  79.471  1.00  0.00           P  
ATOM   1695  OP1   G    54      37.154  64.431  79.566  1.00  0.00           O  
ATOM   1696  OP2   G    54      39.418  64.618  80.711  1.00  0.00           O  
ATOM   1697  O5'   G    54      39.114  63.878  78.150  1.00  0.00           O  
ATOM   1698  C5'   G    54      38.267  63.372  77.089  1.00  0.00           C  
ATOM   1699  H5'   G    54      37.588  64.164  76.774  1.00  0.00           H  
ATOM   1700 H5''   G    54      37.759  62.470  77.430  1.00  0.00           H  
ATOM   1701  C4'   G    54      39.142  62.836  75.957  1.00  0.00           C  
ATOM   1702  H4'   G    54      38.444  62.810  75.121  1.00  0.00           H  
ATOM   1703  O4'   G    54      40.108  63.659  75.451  1.00  0.00           O  
ATOM   1704  C1'   G    54      41.264  62.947  75.071  1.00  0.00           C  
ATOM   1705  H1'   G    54      41.583  63.257  74.076  1.00  0.00           H  
ATOM   1706  N9    G    54      42.509  63.175  75.867  1.00  0.00           N  
ATOM   1707  C8    G    54      42.678  63.559  77.179  1.00  0.00           C  
ATOM   1708  H8    G    54      41.866  63.930  77.785  1.00  0.00           H  
ATOM   1709  N7    G    54      43.923  63.583  77.549  1.00  0.00           N  
ATOM   1710  C5    G    54      44.644  63.151  76.457  1.00  0.00           C  
ATOM   1711  C6    G    54      46.036  63.048  76.145  1.00  0.00           C  
ATOM   1712  O6    G    54      47.078  63.380  76.753  1.00  0.00           O  
ATOM   1713  N1    G    54      46.320  62.399  74.982  1.00  0.00           N  
ATOM   1714  H1    G    54      47.260  62.387  74.612  1.00  0.00           H  
ATOM   1715  C2    G    54      45.305  61.963  74.151  1.00  0.00           C  
ATOM   1716  N2    G    54      45.641  61.380  73.047  1.00  0.00           N  
ATOM   1717  H21   G    54      44.985  60.883  72.461  1.00  0.00           H  
ATOM   1718  H22   G    54      46.620  61.191  72.889  1.00  0.00           H  
ATOM   1719  N3    G    54      44.024  62.168  74.293  1.00  0.00           N  
ATOM   1720  C4    G    54      43.749  62.799  75.470  1.00  0.00           C  
ATOM   1721  C3'   G    54      39.698  61.438  76.163  1.00  0.00           C  
ATOM   1722  H3'   G    54      40.072  61.308  77.179  1.00  0.00           H  
ATOM   1723  C2'   G    54      40.752  61.496  75.028  1.00  0.00           C  
ATOM   1724  H2'   G    54      41.607  60.859  75.252  1.00  0.00           H  
ATOM   1725  O2'   G    54      40.319  61.313  73.704  1.00  0.00           O  
ATOM   1726 HO2'   G    54      39.360  61.269  73.694  1.00  0.00           H  
ATOM   1727  O3'   G    54      38.817  60.424  75.723  1.00  0.00           O  
ATOM   1728  P     A    55      39.038  58.922  75.960  1.00  0.00           P  
ATOM   1729  OP1   A    55      37.723  58.373  76.241  1.00  0.00           O  
ATOM   1730  OP2   A    55      40.175  58.755  76.949  1.00  0.00           O  
ATOM   1731  O5'   A    55      39.510  58.380  74.546  1.00  0.00           O  
ATOM   1732  C5'   A    55      38.605  58.164  73.518  1.00  0.00           C  
ATOM   1733  H5'   A    55      37.890  58.985  73.470  1.00  0.00           H  
ATOM   1734 H5''   A    55      38.060  57.248  73.747  1.00  0.00           H  
ATOM   1735  C4'   A    55      39.171  57.914  72.080  1.00  0.00           C  
ATOM   1736  H4'   A    55      38.350  57.639  71.417  1.00  0.00           H  
ATOM   1737  O4'   A    55      39.954  59.004  71.649  1.00  0.00           O  
ATOM   1738  C1'   A    55      40.780  58.462  70.660  1.00  0.00           C  
ATOM   1739  H1'   A    55      40.450  58.800  69.678  1.00  0.00           H  
ATOM   1740  N9    A    55      42.181  58.794  70.853  1.00  0.00           N  
ATOM   1741  C8    A    55      42.863  58.832  72.067  1.00  0.00           C  
ATOM   1742  H8    A    55      42.254  58.887  72.958  1.00  0.00           H  
ATOM   1743  N7    A    55      44.128  59.020  71.932  1.00  0.00           N  
ATOM   1744  C5    A    55      44.340  58.850  70.566  1.00  0.00           C  
ATOM   1745  C6    A    55      45.482  58.619  69.737  1.00  0.00           C  
ATOM   1746  N6    A    55      46.764  58.525  70.093  1.00  0.00           N  
ATOM   1747  H61   A    55      47.469  58.310  69.402  1.00  0.00           H  
ATOM   1748  H62   A    55      47.071  58.618  71.051  1.00  0.00           H  
ATOM   1749  N1    A    55      45.370  58.480  68.412  1.00  0.00           N  
ATOM   1750  C2    A    55      44.102  58.392  67.876  1.00  0.00           C  
ATOM   1751  H2    A    55      43.971  58.280  66.810  1.00  0.00           H  
ATOM   1752  N3    A    55      42.978  58.507  68.517  1.00  0.00           N  
ATOM   1753  C4    A    55      43.174  58.758  69.873  1.00  0.00           C  
ATOM   1754  C3'   A    55      40.119  56.689  72.129  1.00  0.00           C  
ATOM   1755  H3'   A    55      40.858  56.973  72.878  1.00  0.00           H  
ATOM   1756  C2'   A    55      40.709  56.912  70.731  1.00  0.00           C  
ATOM   1757  H2'   A    55      41.728  56.526  70.729  1.00  0.00           H  
ATOM   1758  O2'   A    55      39.914  56.385  69.702  1.00  0.00           O  
ATOM   1759 HO2'   A    55      40.164  55.460  69.656  1.00  0.00           H  
ATOM   1760  O3'   A    55      39.522  55.469  72.363  1.00  0.00           O  
ATOM   1761  P     U    56      40.106  54.359  73.338  1.00  0.00           P  
ATOM   1762  OP1   U    56      39.590  53.043  72.884  1.00  0.00           O  
ATOM   1763  OP2   U    56      39.865  54.693  74.758  1.00  0.00           O  
ATOM   1764  O5'   U    56      41.697  54.317  73.123  1.00  0.00           O  
ATOM   1765  C5'   U    56      42.241  53.806  71.903  1.00  0.00           C  
ATOM   1766  H5'   U    56      41.831  54.357  71.057  1.00  0.00           H  
ATOM   1767 H5''   U    56      41.954  52.761  71.793  1.00  0.00           H  
ATOM   1768  C4'   U    56      43.798  54.068  71.930  1.00  0.00           C  
ATOM   1769  H4'   U    56      44.242  53.573  71.065  1.00  0.00           H  
ATOM   1770  O4'   U    56      44.141  55.454  72.015  1.00  0.00           O  
ATOM   1771  C1'   U    56      45.475  55.603  72.433  1.00  0.00           C  
ATOM   1772  H1'   U    56      46.170  55.730  71.602  1.00  0.00           H  
ATOM   1773  N1    U    56      45.730  56.652  73.457  1.00  0.00           N  
ATOM   1774  C6    U    56      44.717  57.164  74.259  1.00  0.00           C  
ATOM   1775  H6    U    56      43.707  56.816  74.099  1.00  0.00           H  
ATOM   1776  C5    U    56      45.066  58.135  75.158  1.00  0.00           C  
ATOM   1777  H5    U    56      44.409  58.588  75.885  1.00  0.00           H  
ATOM   1778  C4    U    56      46.453  58.627  75.367  1.00  0.00           C  
ATOM   1779  O4    U    56      46.805  59.398  76.262  1.00  0.00           O  
ATOM   1780  N3    U    56      47.341  58.005  74.562  1.00  0.00           N  
ATOM   1781  H3    U    56      48.296  58.127  74.865  1.00  0.00           H  
ATOM   1782  C2    U    56      47.029  57.057  73.629  1.00  0.00           C  
ATOM   1783  O2    U    56      48.006  56.598  73.027  1.00  0.00           O  
ATOM   1784  C3'   U    56      44.529  53.512  73.083  1.00  0.00           C  
ATOM   1785  H3'   U    56      44.054  53.870  73.997  1.00  0.00           H  
ATOM   1786  C2'   U    56      45.880  54.224  73.055  1.00  0.00           C  
ATOM   1787  H2'   U    56      46.282  54.336  74.062  1.00  0.00           H  
ATOM   1788  O2'   U    56      46.798  53.675  72.162  1.00  0.00           O  
ATOM   1789 HO2'   U    56      47.488  53.202  72.631  1.00  0.00           H  
ATOM   1790  O3'   U    56      44.705  52.111  73.023  1.00  0.00           O  
ATOM   1791  P     G    57      45.079  51.148  74.229  1.00  0.00           P  
ATOM   1792  OP1   G    57      44.914  49.746  73.826  1.00  0.00           O  
ATOM   1793  OP2   G    57      44.420  51.681  75.436  1.00  0.00           O  
ATOM   1794  O5'   G    57      46.615  51.342  74.455  1.00  0.00           O  
ATOM   1795  C5'   G    57      47.498  50.813  73.433  1.00  0.00           C  
ATOM   1796  H5'   G    57      47.305  51.089  72.396  1.00  0.00           H  
ATOM   1797 H5''   G    57      47.426  49.725  73.448  1.00  0.00           H  
ATOM   1798  C4'   G    57      48.967  51.247  73.647  1.00  0.00           C  
ATOM   1799  H4'   G    57      49.435  50.986  72.698  1.00  0.00           H  
ATOM   1800  O4'   G    57      48.966  52.699  73.741  1.00  0.00           O  
ATOM   1801  C1'   G    57      50.223  53.086  74.296  1.00  0.00           C  
ATOM   1802  H1'   G    57      50.980  53.583  73.690  1.00  0.00           H  
ATOM   1803  N9    G    57      49.832  53.999  75.481  1.00  0.00           N  
ATOM   1804  C8    G    57      48.634  54.102  76.177  1.00  0.00           C  
ATOM   1805  H8    G    57      47.805  53.440  75.977  1.00  0.00           H  
ATOM   1806  N7    G    57      48.541  55.081  77.039  1.00  0.00           N  
ATOM   1807  C5    G    57      49.816  55.580  76.992  1.00  0.00           C  
ATOM   1808  C6    G    57      50.387  56.650  77.782  1.00  0.00           C  
ATOM   1809  O6    G    57      49.871  57.198  78.752  1.00  0.00           O  
ATOM   1810  N1    G    57      51.691  56.933  77.442  1.00  0.00           N  
ATOM   1811  H1    G    57      52.180  57.530  78.094  1.00  0.00           H  
ATOM   1812  C2    G    57      52.328  56.098  76.554  1.00  0.00           C  
ATOM   1813  N2    G    57      53.677  56.188  76.563  1.00  0.00           N  
ATOM   1814  H21   G    57      54.110  56.852  77.188  1.00  0.00           H  
ATOM   1815  H22   G    57      54.089  55.585  75.865  1.00  0.00           H  
ATOM   1816  N3    G    57      51.860  55.148  75.740  1.00  0.00           N  
ATOM   1817  C4    G    57      50.580  54.961  76.022  1.00  0.00           C  
ATOM   1818  C3'   G    57      49.714  50.768  74.896  1.00  0.00           C  
ATOM   1819  H3'   G    57      49.183  51.013  75.816  1.00  0.00           H  
ATOM   1820  C2'   G    57      50.879  51.800  74.822  1.00  0.00           C  
ATOM   1821  H2'   G    57      51.374  51.933  75.784  1.00  0.00           H  
ATOM   1822  O2'   G    57      51.772  51.379  73.807  1.00  0.00           O  
ATOM   1823 HO2'   G    57      51.421  50.563  73.442  1.00  0.00           H  
ATOM   1824  O3'   G    57      50.217  49.383  74.734  1.00  0.00           O  
ATOM   1825  P     U    58      50.715  48.558  76.021  1.00  0.00           P  
ATOM   1826  OP1   U    58      51.242  47.265  75.455  1.00  0.00           O  
ATOM   1827  OP2   U    58      49.541  48.493  76.918  1.00  0.00           O  
ATOM   1828  O5'   U    58      51.861  49.366  76.839  1.00  0.00           O  
ATOM   1829  C5'   U    58      53.179  49.602  76.377  1.00  0.00           C  
ATOM   1830  H5'   U    58      53.179  49.926  75.337  1.00  0.00           H  
ATOM   1831 H5''   U    58      53.747  48.672  76.411  1.00  0.00           H  
ATOM   1832  C4'   U    58      54.012  50.636  77.145  1.00  0.00           C  
ATOM   1833  H4'   U    58      55.016  50.695  76.726  1.00  0.00           H  
ATOM   1834  O4'   U    58      53.336  51.870  77.164  1.00  0.00           O  
ATOM   1835  C1'   U    58      53.701  52.414  78.416  1.00  0.00           C  
ATOM   1836  H1'   U    58      54.381  53.214  78.123  1.00  0.00           H  
ATOM   1837  N1    U    58      52.480  52.946  79.046  1.00  0.00           N  
ATOM   1838  C6    U    58      51.191  52.319  79.002  1.00  0.00           C  
ATOM   1839  H6    U    58      51.085  51.468  78.346  1.00  0.00           H  
ATOM   1840  C5    U    58      50.088  52.959  79.555  1.00  0.00           C  
ATOM   1841  H5    U    58      49.119  52.560  79.295  1.00  0.00           H  
ATOM   1842  C4    U    58      50.244  54.244  80.258  1.00  0.00           C  
ATOM   1843  O4    U    58      49.359  54.875  80.763  1.00  0.00           O  
ATOM   1844  N3    U    58      51.510  54.805  80.132  1.00  0.00           N  
ATOM   1845  H3    U    58      51.687  55.679  80.605  1.00  0.00           H  
ATOM   1846  C2    U    58      52.653  54.222  79.643  1.00  0.00           C  
ATOM   1847  O2    U    58      53.684  54.878  79.467  1.00  0.00           O  
ATOM   1848  C3'   U    58      54.277  50.055  78.543  1.00  0.00           C  
ATOM   1849  H3'   U    58      53.372  49.502  78.795  1.00  0.00           H  
ATOM   1850  C2'   U    58      54.467  51.411  79.254  1.00  0.00           C  
ATOM   1851  H2'   U    58      54.047  51.290  80.253  1.00  0.00           H  
ATOM   1852  O2'   U    58      55.873  51.837  79.321  1.00  0.00           O  
ATOM   1853 HO2'   U    58      56.395  51.211  79.829  1.00  0.00           H  
ATOM   1854  O3'   U    58      55.526  49.350  78.571  1.00  0.00           O  
ATOM   1855  P     C    59      56.240  48.600  79.796  1.00  0.00           P  
ATOM   1856  OP1   C    59      57.478  47.976  79.325  1.00  0.00           O  
ATOM   1857  OP2   C    59      55.172  47.702  80.340  1.00  0.00           O  
ATOM   1858  O5'   C    59      56.612  49.678  80.945  1.00  0.00           O  
ATOM   1859  C5'   C    59      57.876  50.341  80.863  1.00  0.00           C  
ATOM   1860  H5'   C    59      57.955  50.977  79.982  1.00  0.00           H  
ATOM   1861 H5''   C    59      58.692  49.619  80.862  1.00  0.00           H  
ATOM   1862  C4'   C    59      58.091  51.346  82.064  1.00  0.00           C  
ATOM   1863  H4'   C    59      59.145  51.621  82.112  1.00  0.00           H  
ATOM   1864  O4'   C    59      57.290  52.495  82.035  1.00  0.00           O  
ATOM   1865  C1'   C    59      56.952  52.920  83.314  1.00  0.00           C  
ATOM   1866  H1'   C    59      57.399  53.895  83.509  1.00  0.00           H  
ATOM   1867  N1    C    59      55.504  52.992  83.382  1.00  0.00           N  
ATOM   1868  C6    C    59      54.689  51.988  82.912  1.00  0.00           C  
ATOM   1869  H6    C    59      55.052  51.024  82.587  1.00  0.00           H  
ATOM   1870  C5    C    59      53.327  52.187  82.872  1.00  0.00           C  
ATOM   1871  H5    C    59      52.722  51.329  82.617  1.00  0.00           H  
ATOM   1872  C4    C    59      52.816  53.410  83.385  1.00  0.00           C  
ATOM   1873  N4    C    59      51.568  53.681  83.421  1.00  0.00           N  
ATOM   1874  H41   C    59      51.444  54.523  83.964  1.00  0.00           H  
ATOM   1875  H42   C    59      50.893  52.934  83.336  1.00  0.00           H  
ATOM   1876  N3    C    59      53.617  54.395  83.761  1.00  0.00           N  
ATOM   1877  C2    C    59      54.950  54.209  83.822  1.00  0.00           C  
ATOM   1878  O2    C    59      55.603  55.097  84.199  1.00  0.00           O  
ATOM   1879  C3'   C    59      57.684  50.657  83.334  1.00  0.00           C  
ATOM   1880  H3'   C    59      56.784  50.052  83.221  1.00  0.00           H  
ATOM   1881  C2'   C    59      57.463  51.863  84.316  1.00  0.00           C  
ATOM   1882  H2'   C    59      56.813  51.551  85.133  1.00  0.00           H  
ATOM   1883  O2'   C    59      58.707  52.359  84.742  1.00  0.00           O  
ATOM   1884 HO2'   C    59      58.578  52.989  85.455  1.00  0.00           H  
ATOM   1885  O3'   C    59      58.647  49.701  83.872  1.00  0.00           O  
ATOM   1886  P     G    60      58.248  48.605  85.030  1.00  0.00           P  
ATOM   1887  OP1   G    60      59.448  47.747  85.161  1.00  0.00           O  
ATOM   1888  OP2   G    60      57.083  47.906  84.591  1.00  0.00           O  
ATOM   1889  O5'   G    60      58.037  49.502  86.339  1.00  0.00           O  
ATOM   1890  C5'   G    60      59.164  50.063  87.046  1.00  0.00           C  
ATOM   1891  H5'   G    60      59.740  50.688  86.363  1.00  0.00           H  
ATOM   1892 H5''   G    60      59.732  49.179  87.337  1.00  0.00           H  
ATOM   1893  C4'   G    60      58.824  50.809  88.319  1.00  0.00           C  
ATOM   1894  H4'   G    60      59.692  51.284  88.775  1.00  0.00           H  
ATOM   1895  O4'   G    60      57.857  51.845  87.975  1.00  0.00           O  
ATOM   1896  C1'   G    60      56.648  51.617  88.711  1.00  0.00           C  
ATOM   1897  H1'   G    60      56.558  52.310  89.547  1.00  0.00           H  
ATOM   1898  N9    G    60      55.660  51.799  87.680  1.00  0.00           N  
ATOM   1899  C8    G    60      55.202  50.908  86.702  1.00  0.00           C  
ATOM   1900  H8    G    60      55.726  49.988  86.490  1.00  0.00           H  
ATOM   1901  N7    G    60      54.034  51.201  86.190  1.00  0.00           N  
ATOM   1902  C5    G    60      53.621  52.320  86.909  1.00  0.00           C  
ATOM   1903  C6    G    60      52.396  53.090  86.813  1.00  0.00           C  
ATOM   1904  O6    G    60      51.357  52.883  86.184  1.00  0.00           O  
ATOM   1905  N1    G    60      52.454  54.238  87.607  1.00  0.00           N  
ATOM   1906  H1    G    60      51.546  54.674  87.691  1.00  0.00           H  
ATOM   1907  C2    G    60      53.450  54.531  88.487  1.00  0.00           C  
ATOM   1908  N2    G    60      53.319  55.530  89.340  1.00  0.00           N  
ATOM   1909  H21   G    60      52.459  56.059  89.331  1.00  0.00           H  
ATOM   1910  H22   G    60      54.096  55.755  89.945  1.00  0.00           H  
ATOM   1911  N3    G    60      54.532  53.788  88.598  1.00  0.00           N  
ATOM   1912  C4    G    60      54.611  52.688  87.841  1.00  0.00           C  
ATOM   1913  C3'   G    60      58.146  49.791  89.318  1.00  0.00           C  
ATOM   1914  H3'   G    60      58.225  48.824  88.820  1.00  0.00           H  
ATOM   1915  C2'   G    60      56.712  50.161  89.170  1.00  0.00           C  
ATOM   1916  H2'   G    60      56.317  49.411  88.484  1.00  0.00           H  
ATOM   1917  O2'   G    60      56.057  50.079  90.442  1.00  0.00           O  
ATOM   1918 HO2'   G    60      56.690  50.198  91.154  1.00  0.00           H  
ATOM   1919  O3'   G    60      58.701  49.946  90.617  1.00  0.00           O  
ATOM   1920  P     U    61      60.132  49.376  90.988  1.00  0.00           P  
ATOM   1921  OP1   U    61      60.347  49.888  92.325  1.00  0.00           O  
ATOM   1922  OP2   U    61      61.038  49.752  89.848  1.00  0.00           O  
ATOM   1923  O5'   U    61      59.876  47.819  91.164  1.00  0.00           O  
ATOM   1924  C5'   U    61      58.947  47.334  92.130  1.00  0.00           C  
ATOM   1925  H5'   U    61      58.025  47.149  91.578  1.00  0.00           H  
ATOM   1926 H5''   U    61      58.882  48.092  92.910  1.00  0.00           H  
ATOM   1927  C4'   U    61      59.318  45.896  92.679  1.00  0.00           C  
ATOM   1928  H4'   U    61      58.401  45.561  93.165  1.00  0.00           H  
ATOM   1929  O4'   U    61      59.685  45.032  91.661  1.00  0.00           O  
ATOM   1930  C1'   U    61      60.317  43.846  92.205  1.00  0.00           C  
ATOM   1931  H1'   U    61      59.574  43.093  92.468  1.00  0.00           H  
ATOM   1932  N1    U    61      61.517  43.411  91.410  1.00  0.00           N  
ATOM   1933  C6    U    61      62.518  44.302  91.035  1.00  0.00           C  
ATOM   1934  H6    U    61      62.429  45.341  91.315  1.00  0.00           H  
ATOM   1935  C5    U    61      63.610  43.872  90.371  1.00  0.00           C  
ATOM   1936  H5    U    61      64.436  44.541  90.181  1.00  0.00           H  
ATOM   1937  C4    U    61      63.790  42.455  90.049  1.00  0.00           C  
ATOM   1938  O4    U    61      64.724  41.941  89.444  1.00  0.00           O  
ATOM   1939  N3    U    61      62.785  41.602  90.396  1.00  0.00           N  
ATOM   1940  H3    U    61      62.910  40.610  90.256  1.00  0.00           H  
ATOM   1941  C2    U    61      61.702  42.005  91.142  1.00  0.00           C  
ATOM   1942  O2    U    61      60.889  41.222  91.524  1.00  0.00           O  
ATOM   1943  C3'   U    61      60.450  45.814  93.691  1.00  0.00           C  
ATOM   1944  H3'   U    61      61.318  46.373  93.341  1.00  0.00           H  
ATOM   1945  C2'   U    61      60.787  44.307  93.597  1.00  0.00           C  
ATOM   1946  H2'   U    61      61.840  44.038  93.686  1.00  0.00           H  
ATOM   1947  O2'   U    61      60.065  43.606  94.600  1.00  0.00           O  
ATOM   1948 HO2'   U    61      60.328  43.907  95.473  1.00  0.00           H  
ATOM   1949  O3'   U    61      60.060  46.302  94.993  1.00  0.00           O  
ATOM   1950  P     A    62      61.029  46.260  96.245  1.00  0.00           P  
ATOM   1951  OP1   A    62      60.441  47.068  97.371  1.00  0.00           O  
ATOM   1952  OP2   A    62      62.332  46.642  95.668  1.00  0.00           O  
ATOM   1953  O5'   A    62      61.018  44.753  96.776  1.00  0.00           O  
ATOM   1954  C5'   A    62      60.181  44.363  97.865  1.00  0.00           C  
ATOM   1955  H5'   A    62      59.158  44.587  97.564  1.00  0.00           H  
ATOM   1956 H5''   A    62      60.449  44.826  98.815  1.00  0.00           H  
ATOM   1957  C4'   A    62      60.241  42.847  98.092  1.00  0.00           C  
ATOM   1958  H4'   A    62      59.611  42.526  98.922  1.00  0.00           H  
ATOM   1959  O4'   A    62      59.957  42.194  96.901  1.00  0.00           O  
ATOM   1960  C1'   A    62      60.329  40.846  97.088  1.00  0.00           C  
ATOM   1961  H1'   A    62      59.411  40.315  97.341  1.00  0.00           H  
ATOM   1962  N9    A    62      60.913  40.278  95.887  1.00  0.00           N  
ATOM   1963  C8    A    62      60.466  39.113  95.214  1.00  0.00           C  
ATOM   1964  H8    A    62      59.773  38.394  95.624  1.00  0.00           H  
ATOM   1965  N7    A    62      61.222  38.779  94.226  1.00  0.00           N  
ATOM   1966  C5    A    62      62.164  39.807  94.129  1.00  0.00           C  
ATOM   1967  C6    A    62      63.205  40.135  93.223  1.00  0.00           C  
ATOM   1968  N6    A    62      63.598  39.377  92.213  1.00  0.00           N  
ATOM   1969  H61   A    62      63.059  38.569  91.936  1.00  0.00           H  
ATOM   1970  H62   A    62      64.481  39.443  91.728  1.00  0.00           H  
ATOM   1971  N1    A    62      63.958  41.225  93.379  1.00  0.00           N  
ATOM   1972  C2    A    62      63.755  41.938  94.507  1.00  0.00           C  
ATOM   1973  H2    A    62      64.383  42.790  94.720  1.00  0.00           H  
ATOM   1974  N3    A    62      62.802  41.734  95.428  1.00  0.00           N  
ATOM   1975  C4    A    62      61.946  40.707  95.161  1.00  0.00           C  
ATOM   1976  C3'   A    62      61.626  42.359  98.449  1.00  0.00           C  
ATOM   1977  H3'   A    62      62.327  42.807  97.746  1.00  0.00           H  
ATOM   1978  C2'   A    62      61.341  40.886  98.251  1.00  0.00           C  
ATOM   1979  H2'   A    62      62.231  40.317  97.983  1.00  0.00           H  
ATOM   1980  O2'   A    62      60.730  40.276  99.376  1.00  0.00           O  
ATOM   1981 HO2'   A    62      61.438  40.278 100.025  1.00  0.00           H  
ATOM   1982  O3'   A    62      62.060  42.762  99.780  1.00  0.00           O  
ATOM   1983  P     U    63      63.446  42.179 100.376  1.00  0.00           P  
ATOM   1984  OP1   U    63      63.915  43.196 101.373  1.00  0.00           O  
ATOM   1985  OP2   U    63      64.301  41.916  99.200  1.00  0.00           O  
ATOM   1986  O5'   U    63      63.176  40.838 101.048  1.00  0.00           O  
ATOM   1987  C5'   U    63      62.587  40.776 102.288  1.00  0.00           C  
ATOM   1988  H5'   U    63      61.634  41.302 102.358  1.00  0.00           H  
ATOM   1989 H5''   U    63      63.259  41.172 103.049  1.00  0.00           H  
ATOM   1990  C4'   U    63      62.353  39.276 102.574  1.00  0.00           C  
ATOM   1991  H4'   U    63      61.863  39.232 103.547  1.00  0.00           H  
ATOM   1992  O4'   U    63      61.418  38.791 101.590  1.00  0.00           O  
ATOM   1993  C1'   U    63      61.735  37.561 101.091  1.00  0.00           C  
ATOM   1994  H1'   U    63      61.353  36.962 101.917  1.00  0.00           H  
ATOM   1995  N1    U    63      61.157  37.252  99.811  1.00  0.00           N  
ATOM   1996  C6    U    63      61.914  37.139  98.606  1.00  0.00           C  
ATOM   1997  H6    U    63      62.961  37.403  98.589  1.00  0.00           H  
ATOM   1998  C5    U    63      61.256  36.757  97.452  1.00  0.00           C  
ATOM   1999  H5    U    63      61.733  36.775  96.483  1.00  0.00           H  
ATOM   2000  C4    U    63      59.906  36.559  97.453  1.00  0.00           C  
ATOM   2001  O4    U    63      59.263  36.347  96.421  1.00  0.00           O  
ATOM   2002  N3    U    63      59.206  36.765  98.616  1.00  0.00           N  
ATOM   2003  H3    U    63      58.221  36.612  98.454  1.00  0.00           H  
ATOM   2004  C2    U    63      59.721  37.154  99.790  1.00  0.00           C  
ATOM   2005  O2    U    63      58.965  37.492 100.674  1.00  0.00           O  
ATOM   2006  C3'   U    63      63.531  38.269 102.429  1.00  0.00           C  
ATOM   2007  H3'   U    63      64.438  38.874 102.436  1.00  0.00           H  
ATOM   2008  C2'   U    63      63.259  37.638 101.026  1.00  0.00           C  
ATOM   2009  H2'   U    63      63.554  38.348 100.253  1.00  0.00           H  
ATOM   2010  O2'   U    63      64.016  36.465 100.867  1.00  0.00           O  
ATOM   2011 HO2'   U    63      63.842  35.898 101.623  1.00  0.00           H  
ATOM   2012  O3'   U    63      63.645  37.285 103.446  1.00  0.00           O  
ATOM   2013  P     A    64      64.380  37.581 104.828  1.00  0.00           P  
ATOM   2014  OP1   A    64      65.661  38.263 104.557  1.00  0.00           O  
ATOM   2015  OP2   A    64      64.374  36.325 105.651  1.00  0.00           O  
ATOM   2016  O5'   A    64      63.396  38.509 105.601  1.00  0.00           O  
ATOM   2017  C5'   A    64      62.469  37.958 106.520  1.00  0.00           C  
ATOM   2018  H5'   A    64      63.083  37.780 107.403  1.00  0.00           H  
ATOM   2019 H5''   A    64      62.074  37.057 106.050  1.00  0.00           H  
ATOM   2020  C4'   A    64      61.283  38.884 106.909  1.00  0.00           C  
ATOM   2021  H4'   A    64      61.673  39.841 107.254  1.00  0.00           H  
ATOM   2022  O4'   A    64      60.500  38.904 105.705  1.00  0.00           O  
ATOM   2023  C1'   A    64      59.119  38.845 105.930  1.00  0.00           C  
ATOM   2024  H1'   A    64      58.649  39.730 105.500  1.00  0.00           H  
ATOM   2025  N9    A    64      58.480  37.617 105.415  1.00  0.00           N  
ATOM   2026  C8    A    64      59.030  36.739 104.505  1.00  0.00           C  
ATOM   2027  H8    A    64      60.078  36.557 104.321  1.00  0.00           H  
ATOM   2028  N7    A    64      58.161  35.983 103.903  1.00  0.00           N  
ATOM   2029  C5    A    64      56.994  36.310 104.562  1.00  0.00           C  
ATOM   2030  C6    A    64      55.667  35.761 104.599  1.00  0.00           C  
ATOM   2031  N6    A    64      55.298  34.666 103.952  1.00  0.00           N  
ATOM   2032  H61   A    64      54.352  34.313 103.983  1.00  0.00           H  
ATOM   2033  H62   A    64      55.967  34.242 103.325  1.00  0.00           H  
ATOM   2034  N1    A    64      54.664  36.375 105.281  1.00  0.00           N  
ATOM   2035  C2    A    64      54.951  37.488 105.931  1.00  0.00           C  
ATOM   2036  H2    A    64      54.095  37.951 106.399  1.00  0.00           H  
ATOM   2037  N3    A    64      56.173  38.036 106.142  1.00  0.00           N  
ATOM   2038  C4    A    64      57.129  37.344 105.427  1.00  0.00           C  
ATOM   2039  C3'   A    64      60.300  38.237 107.905  1.00  0.00           C  
ATOM   2040  H3'   A    64      60.202  37.166 107.725  1.00  0.00           H  
ATOM   2041  C2'   A    64      58.949  38.850 107.420  1.00  0.00           C  
ATOM   2042  H2'   A    64      58.068  38.295 107.740  1.00  0.00           H  
ATOM   2043  O2'   A    64      58.869  40.256 107.761  1.00  0.00           O  
ATOM   2044 HO2'   A    64      58.384  40.349 108.584  1.00  0.00           H  
ATOM   2045  O3'   A    64      60.448  38.535 109.306  1.00  0.00           O  
ATOM   2046  P     C    65      61.213  37.470 110.227  1.00  0.00           P  
ATOM   2047  OP1   C    65      60.864  37.662 111.674  1.00  0.00           O  
ATOM   2048  OP2   C    65      62.585  37.421 109.828  1.00  0.00           O  
ATOM   2049  O5'   C    65      60.472  36.054 109.772  1.00  0.00           O  
ATOM   2050  C5'   C    65      59.483  35.412 110.556  1.00  0.00           C  
ATOM   2051  H5'   C    65      59.782  35.137 111.568  1.00  0.00           H  
ATOM   2052 H5''   C    65      59.051  34.534 110.076  1.00  0.00           H  
ATOM   2053  C4'   C    65      58.214  36.196 110.657  1.00  0.00           C  
ATOM   2054  H4'   C    65      58.457  37.159 111.105  1.00  0.00           H  
ATOM   2055  O4'   C    65      57.608  36.379 109.358  1.00  0.00           O  
ATOM   2056  C1'   C    65      56.242  36.013 109.306  1.00  0.00           C  
ATOM   2057  H1'   C    65      55.759  36.861 108.820  1.00  0.00           H  
ATOM   2058  N1    C    65      55.943  34.810 108.416  1.00  0.00           N  
ATOM   2059  C6    C    65      56.954  34.304 107.596  1.00  0.00           C  
ATOM   2060  H6    C    65      57.978  34.636 107.676  1.00  0.00           H  
ATOM   2061  C5    C    65      56.725  33.270 106.754  1.00  0.00           C  
ATOM   2062  H5    C    65      57.544  32.936 106.133  1.00  0.00           H  
ATOM   2063  C4    C    65      55.331  32.838 106.660  1.00  0.00           C  
ATOM   2064  N4    C    65      54.920  31.983 105.846  1.00  0.00           N  
ATOM   2065  H41   C    65      53.914  31.930 105.925  1.00  0.00           H  
ATOM   2066  H42   C    65      55.517  31.406 105.271  1.00  0.00           H  
ATOM   2067  N3    C    65      54.351  33.468 107.332  1.00  0.00           N  
ATOM   2068  C2    C    65      54.674  34.387 108.252  1.00  0.00           C  
ATOM   2069  O2    C    65      53.743  34.975 108.774  1.00  0.00           O  
ATOM   2070  C3'   C    65      57.028  35.494 111.370  1.00  0.00           C  
ATOM   2071  H3'   C    65      57.131  34.416 111.245  1.00  0.00           H  
ATOM   2072  C2'   C    65      55.753  35.916 110.703  1.00  0.00           C  
ATOM   2073  H2'   C    65      54.960  35.173 110.781  1.00  0.00           H  
ATOM   2074  O2'   C    65      55.326  37.213 111.093  1.00  0.00           O  
ATOM   2075 HO2'   C    65      55.154  37.056 112.024  1.00  0.00           H  
ATOM   2076  O3'   C    65      57.009  35.993 112.713  1.00  0.00           O  
ATOM   2077  P     A    66      56.133  35.265 113.856  1.00  0.00           P  
ATOM   2078  OP1   A    66      56.899  35.371 115.092  1.00  0.00           O  
ATOM   2079  OP2   A    66      55.652  33.969 113.359  1.00  0.00           O  
ATOM   2080  O5'   A    66      54.820  36.225 113.961  1.00  0.00           O  
ATOM   2081  C5'   A    66      54.949  37.549 114.407  1.00  0.00           C  
ATOM   2082  H5'   A    66      55.497  38.105 113.646  1.00  0.00           H  
ATOM   2083 H5''   A    66      55.476  37.598 115.360  1.00  0.00           H  
ATOM   2084  C4'   A    66      53.628  38.336 114.569  1.00  0.00           C  
ATOM   2085  H4'   A    66      53.745  39.332 114.998  1.00  0.00           H  
ATOM   2086  O4'   A    66      53.008  38.427 113.326  1.00  0.00           O  
ATOM   2087  C1'   A    66      51.586  38.424 113.533  1.00  0.00           C  
ATOM   2088  H1'   A    66      51.164  39.337 113.113  1.00  0.00           H  
ATOM   2089  N9    A    66      51.063  37.281 112.791  1.00  0.00           N  
ATOM   2090  C8    A    66      51.715  36.157 112.444  1.00  0.00           C  
ATOM   2091  H8    A    66      52.775  36.157 112.652  1.00  0.00           H  
ATOM   2092  N7    A    66      51.035  35.304 111.714  1.00  0.00           N  
ATOM   2093  C5    A    66      49.790  35.957 111.691  1.00  0.00           C  
ATOM   2094  C6    A    66      48.518  35.719 111.065  1.00  0.00           C  
ATOM   2095  N6    A    66      48.229  34.672 110.341  1.00  0.00           N  
ATOM   2096  H61   A    66      47.322  34.607 109.902  1.00  0.00           H  
ATOM   2097  H62   A    66      48.983  34.026 110.155  1.00  0.00           H  
ATOM   2098  N1    A    66      47.519  36.576 111.191  1.00  0.00           N  
ATOM   2099  C2    A    66      47.706  37.717 111.833  1.00  0.00           C  
ATOM   2100  H2    A    66      46.764  38.238 111.919  1.00  0.00           H  
ATOM   2101  N3    A    66      48.803  38.136 112.489  1.00  0.00           N  
ATOM   2102  C4    A    66      49.800  37.210 112.354  1.00  0.00           C  
ATOM   2103  C3'   A    66      52.596  37.632 115.466  1.00  0.00           C  
ATOM   2104  H3'   A    66      52.598  36.562 115.258  1.00  0.00           H  
ATOM   2105  C2'   A    66      51.291  38.267 114.976  1.00  0.00           C  
ATOM   2106  H2'   A    66      50.533  37.561 115.315  1.00  0.00           H  
ATOM   2107  O2'   A    66      51.178  39.539 115.627  1.00  0.00           O  
ATOM   2108 HO2'   A    66      51.655  39.499 116.459  1.00  0.00           H  
ATOM   2109  O3'   A    66      52.763  37.874 116.902  1.00  0.00           O  
ATOM   2110  P     G    67      52.768  36.721 117.957  1.00  0.00           P  
ATOM   2111  OP1   G    67      52.901  37.341 119.278  1.00  0.00           O  
ATOM   2112  OP2   G    67      53.791  35.708 117.517  1.00  0.00           O  
ATOM   2113  O5'   G    67      51.308  35.957 117.854  1.00  0.00           O  
ATOM   2114  C5'   G    67      50.097  36.563 118.178  1.00  0.00           C  
ATOM   2115  H5'   G    67      50.215  37.624 117.957  1.00  0.00           H  
ATOM   2116 H5''   G    67      49.854  36.660 119.236  1.00  0.00           H  
ATOM   2117  C4'   G    67      48.816  35.973 117.638  1.00  0.00           C  
ATOM   2118  H4'   G    67      47.960  36.551 117.985  1.00  0.00           H  
ATOM   2119  O4'   G    67      48.658  35.892 116.236  1.00  0.00           O  
ATOM   2120  C1'   G    67      48.173  34.629 115.743  1.00  0.00           C  
ATOM   2121  H1'   G    67      47.265  34.760 115.155  1.00  0.00           H  
ATOM   2122  N9    G    67      49.247  33.896 114.988  1.00  0.00           N  
ATOM   2123  C8    G    67      50.624  33.933 115.123  1.00  0.00           C  
ATOM   2124  H8    G    67      51.170  34.515 115.851  1.00  0.00           H  
ATOM   2125  N7    G    67      51.258  33.225 114.240  1.00  0.00           N  
ATOM   2126  C5    G    67      50.225  32.627 113.500  1.00  0.00           C  
ATOM   2127  C6    G    67      50.268  31.665 112.410  1.00  0.00           C  
ATOM   2128  O6    G    67      51.314  31.228 111.904  1.00  0.00           O  
ATOM   2129  N1    G    67      49.032  31.163 111.997  1.00  0.00           N  
ATOM   2130  H1    G    67      48.942  30.590 111.170  1.00  0.00           H  
ATOM   2131  C2    G    67      47.882  31.609 112.624  1.00  0.00           C  
ATOM   2132  N2    G    67      46.764  31.109 112.285  1.00  0.00           N  
ATOM   2133  H21   G    67      46.900  30.227 111.811  1.00  0.00           H  
ATOM   2134  H22   G    67      45.884  31.461 112.633  1.00  0.00           H  
ATOM   2135  N3    G    67      47.815  32.527 113.593  1.00  0.00           N  
ATOM   2136  C4    G    67      48.983  33.053 113.966  1.00  0.00           C  
ATOM   2137  C3'   G    67      48.549  34.551 118.127  1.00  0.00           C  
ATOM   2138  H3'   G    67      49.519  34.065 118.224  1.00  0.00           H  
ATOM   2139  C2'   G    67      47.745  33.780 116.955  1.00  0.00           C  
ATOM   2140  H2'   G    67      48.154  32.775 116.846  1.00  0.00           H  
ATOM   2141  O2'   G    67      46.284  33.913 117.150  1.00  0.00           O  
ATOM   2142 HO2'   G    67      45.898  33.055 117.338  1.00  0.00           H  
ATOM   2143  O3'   G    67      47.769  34.450 119.326  1.00  0.00           O  
ATOM   2144  P     G    68      47.802  33.050 120.208  1.00  0.00           P  
ATOM   2145  OP1   G    68      46.827  33.113 121.286  1.00  0.00           O  
ATOM   2146  OP2   G    68      49.166  32.689 120.541  1.00  0.00           O  
ATOM   2147  O5'   G    68      47.330  31.849 119.181  1.00  0.00           O  
ATOM   2148  C5'   G    68      45.991  31.462 119.034  1.00  0.00           C  
ATOM   2149  H5'   G    68      45.475  32.415 118.920  1.00  0.00           H  
ATOM   2150 H5''   G    68      45.605  31.162 120.008  1.00  0.00           H  
ATOM   2151  C4'   G    68      45.732  30.421 117.936  1.00  0.00           C  
ATOM   2152  H4'   G    68      44.662  30.511 117.749  1.00  0.00           H  
ATOM   2153  O4'   G    68      46.394  30.764 116.708  1.00  0.00           O  
ATOM   2154  C1'   G    68      46.446  29.596 115.894  1.00  0.00           C  
ATOM   2155  H1'   G    68      45.810  29.645 115.010  1.00  0.00           H  
ATOM   2156  N9    G    68      47.886  29.387 115.492  1.00  0.00           N  
ATOM   2157  C8    G    68      49.038  30.064 115.953  1.00  0.00           C  
ATOM   2158  H8    G    68      48.949  30.788 116.749  1.00  0.00           H  
ATOM   2159  N7    G    68      50.144  29.621 115.374  1.00  0.00           N  
ATOM   2160  C5    G    68      49.697  28.758 114.411  1.00  0.00           C  
ATOM   2161  C6    G    68      50.431  27.962 113.461  1.00  0.00           C  
ATOM   2162  O6    G    68      51.632  28.038 113.129  1.00  0.00           O  
ATOM   2163  N1    G    68      49.653  27.198 112.635  1.00  0.00           N  
ATOM   2164  H1    G    68      50.075  26.868 111.779  1.00  0.00           H  
ATOM   2165  C2    G    68      48.351  26.975 112.835  1.00  0.00           C  
ATOM   2166  N2    G    68      47.820  26.145 111.933  1.00  0.00           N  
ATOM   2167  H21   G    68      48.490  25.570 111.443  1.00  0.00           H  
ATOM   2168  H22   G    68      46.869  25.807 111.962  1.00  0.00           H  
ATOM   2169  N3    G    68      47.597  27.614 113.779  1.00  0.00           N  
ATOM   2170  C4    G    68      48.307  28.528 114.532  1.00  0.00           C  
ATOM   2171  C3'   G    68      46.085  29.011 118.262  1.00  0.00           C  
ATOM   2172  H3'   G    68      47.140  28.820 118.459  1.00  0.00           H  
ATOM   2173  C2'   G    68      45.913  28.514 116.769  1.00  0.00           C  
ATOM   2174  H2'   G    68      46.502  27.613 116.594  1.00  0.00           H  
ATOM   2175  O2'   G    68      44.555  28.156 116.522  1.00  0.00           O  
ATOM   2176 HO2'   G    68      44.069  28.256 117.344  1.00  0.00           H  
ATOM   2177  O3'   G    68      45.204  28.324 119.147  1.00  0.00           O  
ATOM   2178  P     G    69      45.672  27.029 119.811  1.00  0.00           P  
ATOM   2179  OP1   G    69      44.559  26.515 120.623  1.00  0.00           O  
ATOM   2180  OP2   G    69      46.865  27.432 120.586  1.00  0.00           O  
ATOM   2181  O5'   G    69      46.105  25.900 118.740  1.00  0.00           O  
ATOM   2182  C5'   G    69      45.068  25.172 118.156  1.00  0.00           C  
ATOM   2183  H5'   G    69      44.226  25.809 117.887  1.00  0.00           H  
ATOM   2184 H5''   G    69      44.768  24.465 118.930  1.00  0.00           H  
ATOM   2185  C4'   G    69      45.533  24.408 116.844  1.00  0.00           C  
ATOM   2186  H4'   G    69      44.654  23.961 116.380  1.00  0.00           H  
ATOM   2187  O4'   G    69      46.206  25.175 115.967  1.00  0.00           O  
ATOM   2188  C1'   G    69      47.181  24.339 115.377  1.00  0.00           C  
ATOM   2189  H1'   G    69      47.063  24.268 114.296  1.00  0.00           H  
ATOM   2190  N9    G    69      48.544  24.878 115.549  1.00  0.00           N  
ATOM   2191  C8    G    69      49.049  25.731 116.474  1.00  0.00           C  
ATOM   2192  H8    G    69      48.535  26.080 117.357  1.00  0.00           H  
ATOM   2193  N7    G    69      50.297  25.975 116.243  1.00  0.00           N  
ATOM   2194  C5    G    69      50.694  25.279 115.084  1.00  0.00           C  
ATOM   2195  C6    G    69      51.909  25.156 114.289  1.00  0.00           C  
ATOM   2196  O6    G    69      53.053  25.626 114.355  1.00  0.00           O  
ATOM   2197  N1    G    69      51.689  24.325 113.170  1.00  0.00           N  
ATOM   2198  H1    G    69      52.483  24.294 112.546  1.00  0.00           H  
ATOM   2199  C2    G    69      50.530  23.655 112.919  1.00  0.00           C  
ATOM   2200  N2    G    69      50.435  22.791 111.931  1.00  0.00           N  
ATOM   2201  H21   G    69      51.303  22.534 111.483  1.00  0.00           H  
ATOM   2202  H22   G    69      49.594  22.234 111.908  1.00  0.00           H  
ATOM   2203  N3    G    69      49.422  23.798 113.605  1.00  0.00           N  
ATOM   2204  C4    G    69      49.561  24.678 114.648  1.00  0.00           C  
ATOM   2205  C3'   G    69      46.515  23.310 117.324  1.00  0.00           C  
ATOM   2206  H3'   G    69      47.377  23.709 117.859  1.00  0.00           H  
ATOM   2207  C2'   G    69      47.097  22.980 115.944  1.00  0.00           C  
ATOM   2208  H2'   G    69      48.013  22.437 116.175  1.00  0.00           H  
ATOM   2209  O2'   G    69      46.186  22.326 115.154  1.00  0.00           O  
ATOM   2210 HO2'   G    69      46.243  21.368 115.142  1.00  0.00           H  
ATOM   2211  O3'   G    69      45.853  22.229 117.904  1.00  0.00           O  
ATOM   2212  P     C    70      46.618  21.132 118.807  1.00  0.00           P  
ATOM   2213  OP1   C    70      45.548  20.197 119.349  1.00  0.00           O  
ATOM   2214  OP2   C    70      47.492  21.817 119.733  1.00  0.00           O  
ATOM   2215  O5'   C    70      47.557  20.254 117.826  1.00  0.00           O  
ATOM   2216  C5'   C    70      47.035  19.299 116.965  1.00  0.00           C  
ATOM   2217  H5'   C    70      46.172  19.746 116.470  1.00  0.00           H  
ATOM   2218 H5''   C    70      46.767  18.390 117.503  1.00  0.00           H  
ATOM   2219  C4'   C    70      48.042  18.862 115.844  1.00  0.00           C  
ATOM   2220  H4'   C    70      47.536  18.223 115.120  1.00  0.00           H  
ATOM   2221  O4'   C    70      48.535  19.924 115.025  1.00  0.00           O  
ATOM   2222  C1'   C    70      49.925  19.680 114.647  1.00  0.00           C  
ATOM   2223  H1'   C    70      49.994  19.648 113.560  1.00  0.00           H  
ATOM   2224  N1    C    70      50.820  20.724 115.276  1.00  0.00           N  
ATOM   2225  C6    C    70      50.409  21.409 116.357  1.00  0.00           C  
ATOM   2226  H6    C    70      49.427  21.254 116.780  1.00  0.00           H  
ATOM   2227  C5    C    70      51.276  22.287 116.888  1.00  0.00           C  
ATOM   2228  H5    C    70      51.052  22.927 117.729  1.00  0.00           H  
ATOM   2229  C4    C    70      52.563  22.452 116.313  1.00  0.00           C  
ATOM   2230  N4    C    70      53.340  23.376 116.805  1.00  0.00           N  
ATOM   2231  H41   C    70      54.223  23.575 116.357  1.00  0.00           H  
ATOM   2232  H42   C    70      52.930  23.830 117.609  1.00  0.00           H  
ATOM   2233  N3    C    70      52.965  21.791 115.201  1.00  0.00           N  
ATOM   2234  C2    C    70      52.085  20.887 114.757  1.00  0.00           C  
ATOM   2235  O2    C    70      52.349  20.239 113.809  1.00  0.00           O  
ATOM   2236  C3'   C    70      49.262  18.123 116.387  1.00  0.00           C  
ATOM   2237  H3'   C    70      49.541  18.621 117.315  1.00  0.00           H  
ATOM   2238  C2'   C    70      50.252  18.288 115.275  1.00  0.00           C  
ATOM   2239  H2'   C    70      51.292  18.226 115.597  1.00  0.00           H  
ATOM   2240  O2'   C    70      50.006  17.422 114.179  1.00  0.00           O  
ATOM   2241 HO2'   C    70      49.762  16.563 114.530  1.00  0.00           H  
ATOM   2242  O3'   C    70      48.927  16.779 116.551  1.00  0.00           O  
ATOM   2243  P    U3    71      49.594  15.932 117.646  1.00  0.00           P  
ATOM   2244  OP1  U3    71      48.859  14.635 117.779  1.00  0.00           O  
ATOM   2245  OP2  U3    71      49.726  16.761 118.874  1.00  0.00           O  
ATOM   2246  O5'  U3    71      51.014  15.619 116.950  1.00  0.00           O  
ATOM   2247  C5'  U3    71      51.177  14.661 115.933  1.00  0.00           C  
ATOM   2248  H5'  U3    71      50.531  14.912 115.092  1.00  0.00           H  
ATOM   2249 H5''  U3    71      50.781  13.710 116.292  1.00  0.00           H  
ATOM   2250  C4'  U3    71      52.644  14.542 115.510  1.00  0.00           C  
ATOM   2251  H4'  U3    71      52.775  13.629 114.929  1.00  0.00           H  
ATOM   2252  O4'  U3    71      53.052  15.754 114.834  1.00  0.00           O  
ATOM   2253  C1'  U3    71      54.424  15.957 115.124  1.00  0.00           C  
ATOM   2254  H1'  U3    71      54.998  15.822 114.207  1.00  0.00           H  
ATOM   2255  N1   U3    71      54.685  17.287 115.751  1.00  0.00           N  
ATOM   2256  C6   U3    71      53.833  17.894 116.610  1.00  0.00           C  
ATOM   2257  H6   U3    71      52.911  17.440 116.941  1.00  0.00           H  
ATOM   2258  C5   U3    71      54.105  19.134 117.074  1.00  0.00           C  
ATOM   2259  H5   U3    71      53.341  19.577 117.697  1.00  0.00           H  
ATOM   2260  C4   U3    71      55.275  19.849 116.680  1.00  0.00           C  
ATOM   2261  O4   U3    71      55.507  21.002 117.034  1.00  0.00           O  
ATOM   2262  N3   U3    71      56.079  19.202 115.795  1.00  0.00           N  
ATOM   2263  H3   U3    71      56.996  19.604 115.665  1.00  0.00           H  
ATOM   2264  C2   U3    71      55.917  17.872 115.458  1.00  0.00           C  
ATOM   2265  O2   U3    71      56.871  17.275 114.888  1.00  0.00           O  
ATOM   2266  C3'  U3    71      53.664  14.325 116.660  1.00  0.00           C  
ATOM   2267  H3'  U3    71      53.171  14.937 117.415  1.00  0.00           H  
ATOM   2268  C2'  U3    71      54.950  14.977 116.087  1.00  0.00           C  
ATOM   2269  H2'  U3    71      55.493  15.418 116.923  1.00  0.00           H  
ATOM   2270  O2'  U3    71      55.697  13.908 115.462  1.00  0.00           O  
ATOM   2271 HO2'  U3    71      56.339  13.591 116.101  1.00  0.00           H  
ATOM   2272  O3'  U3    71      53.665  13.091 117.151  1.00  0.00           O  
ATOM   2273 HO3'  U3    71      54.019  12.482 116.500  1.00  0.00           H  
TER    2274       U3    71 
ATOM   2274 HO5'  U5    72      48.114 103.558  46.149  1.00  0.00           H  
ATOM   2275  O5'  U5    72      47.172 103.466  46.309  1.00  0.00           O  
ATOM   2276  C5'  U5    72      46.543 104.671  46.296  1.00  0.00           C  
ATOM   2277  H5'  U5    72      47.098 105.344  46.950  1.00  0.00           H  
ATOM   2278 H5''  U5    72      45.494 104.621  46.588  1.00  0.00           H  
ATOM   2279  C4'  U5    72      46.656 105.200  44.888  1.00  0.00           C  
ATOM   2280  H4'  U5    72      46.344 106.238  45.000  1.00  0.00           H  
ATOM   2281  O4'  U5    72      47.956 105.158  44.370  1.00  0.00           O  
ATOM   2282  C1'  U5    72      47.844 105.060  42.975  1.00  0.00           C  
ATOM   2283  H1'  U5    72      47.835 106.100  42.648  1.00  0.00           H  
ATOM   2284  N1   U5    72      48.993 104.383  42.286  1.00  0.00           N  
ATOM   2285  C6   U5    72      49.426 103.095  42.653  1.00  0.00           C  
ATOM   2286  H6   U5    72      48.898 102.519  43.398  1.00  0.00           H  
ATOM   2287  C5   U5    72      50.470 102.582  41.951  1.00  0.00           C  
ATOM   2288  H5   U5    72      50.883 101.651  42.311  1.00  0.00           H  
ATOM   2289  C4   U5    72      51.124 103.293  40.916  1.00  0.00           C  
ATOM   2290  O4   U5    72      52.062 102.825  40.304  1.00  0.00           O  
ATOM   2291  N3   U5    72      50.718 104.512  40.699  1.00  0.00           N  
ATOM   2292  H3   U5    72      51.180 105.115  40.034  1.00  0.00           H  
ATOM   2293  C2   U5    72      49.705 105.140  41.368  1.00  0.00           C  
ATOM   2294  O2   U5    72      49.468 106.327  41.139  1.00  0.00           O  
ATOM   2295  C3'  U5    72      45.727 104.449  43.898  1.00  0.00           C  
ATOM   2296  H3'  U5    72      45.529 103.432  44.239  1.00  0.00           H  
ATOM   2297  C2'  U5    72      46.514 104.431  42.525  1.00  0.00           C  
ATOM   2298  H2'  U5    72      46.652 103.378  42.282  1.00  0.00           H  
ATOM   2299  O2'  U5    72      45.930 105.205  41.513  1.00  0.00           O  
ATOM   2300 HO2'  U5    72      45.123 105.543  41.907  1.00  0.00           H  
ATOM   2301  O3'  U5    72      44.579 105.312  43.648  1.00  0.00           O  
ATOM   2302  P     U    73      43.092 104.717  43.726  1.00  0.00           P  
ATOM   2303  OP1   U    73      42.257 105.910  43.647  1.00  0.00           O  
ATOM   2304  OP2   U    73      43.071 103.882  44.966  1.00  0.00           O  
ATOM   2305  O5'   U    73      42.705 103.827  42.413  1.00  0.00           O  
ATOM   2306  C5'   U    73      43.295 102.593  42.206  1.00  0.00           C  
ATOM   2307  H5'   U    73      43.367 102.017  43.129  1.00  0.00           H  
ATOM   2308 H5''   U    73      44.263 102.734  41.726  1.00  0.00           H  
ATOM   2309  C4'   U    73      42.547 101.653  41.201  1.00  0.00           C  
ATOM   2310  H4'   U    73      43.063 100.696  41.130  1.00  0.00           H  
ATOM   2311  O4'   U    73      41.197 101.536  41.725  1.00  0.00           O  
ATOM   2312  C1'   U    73      40.229 101.844  40.730  1.00  0.00           C  
ATOM   2313  H1'   U    73      40.121 100.965  40.095  1.00  0.00           H  
ATOM   2314  N1    U    73      38.871 102.182  41.193  1.00  0.00           N  
ATOM   2315  C6    U    73      38.684 103.132  42.180  1.00  0.00           C  
ATOM   2316  H6    U    73      39.548 103.609  42.618  1.00  0.00           H  
ATOM   2317  C5    U    73      37.503 103.272  42.796  1.00  0.00           C  
ATOM   2318  H5    U    73      37.379 103.911  43.657  1.00  0.00           H  
ATOM   2319  C4    U    73      36.312 102.498  42.321  1.00  0.00           C  
ATOM   2320  O4    U    73      35.199 102.558  42.770  1.00  0.00           O  
ATOM   2321  N3    U    73      36.616 101.576  41.342  1.00  0.00           N  
ATOM   2322  H3    U    73      35.780 101.139  40.981  1.00  0.00           H  
ATOM   2323  C2    U    73      37.784 101.408  40.698  1.00  0.00           C  
ATOM   2324  O2    U    73      37.984 100.578  39.839  1.00  0.00           O  
ATOM   2325  C3'   U    73      42.412 102.331  39.865  1.00  0.00           C  
ATOM   2326  H3'   U    73      43.036 103.225  39.887  1.00  0.00           H  
ATOM   2327  C2'   U    73      40.931 102.903  39.974  1.00  0.00           C  
ATOM   2328  H2'   U    73      40.935 103.818  40.567  1.00  0.00           H  
ATOM   2329  O2'   U    73      40.425 103.245  38.721  1.00  0.00           O  
ATOM   2330 HO2'   U    73      41.114 103.529  38.115  1.00  0.00           H  
ATOM   2331  O3'   U    73      42.716 101.477  38.787  1.00  0.00           O  
ATOM   2332  P     U    74      44.030 101.566  37.965  1.00  0.00           P  
ATOM   2333  OP1   U    74      44.238 102.978  37.628  1.00  0.00           O  
ATOM   2334  OP2   U    74      43.868 100.613  36.847  1.00  0.00           O  
ATOM   2335  O5'   U    74      45.184 100.960  38.851  1.00  0.00           O  
ATOM   2336  C5'   U    74      46.089 101.859  39.477  1.00  0.00           C  
ATOM   2337  H5'   U    74      45.599 102.714  39.944  1.00  0.00           H  
ATOM   2338 H5''   U    74      46.878 102.296  38.866  1.00  0.00           H  
ATOM   2339  C4'   U    74      46.820 101.209  40.670  1.00  0.00           C  
ATOM   2340  H4'   U    74      47.508 101.968  41.043  1.00  0.00           H  
ATOM   2341  O4'   U    74      45.971 100.921  41.805  1.00  0.00           O  
ATOM   2342  C1'   U    74      46.425  99.712  42.358  1.00  0.00           C  
ATOM   2343  H1'   U    74      46.602  99.896  43.418  1.00  0.00           H  
ATOM   2344  N1    U    74      45.388  98.718  42.178  1.00  0.00           N  
ATOM   2345  C6    U    74      45.471  97.624  41.303  1.00  0.00           C  
ATOM   2346  H6    U    74      46.256  97.635  40.562  1.00  0.00           H  
ATOM   2347  C5    U    74      44.520  96.677  41.349  1.00  0.00           C  
ATOM   2348  H5    U    74      44.636  96.099  40.444  1.00  0.00           H  
ATOM   2349  C4    U    74      43.383  96.705  42.197  1.00  0.00           C  
ATOM   2350  O4    U    74      42.533  95.885  42.351  1.00  0.00           O  
ATOM   2351  N3    U    74      43.271  97.914  42.885  1.00  0.00           N  
ATOM   2352  H3    U    74      42.452  98.155  43.425  1.00  0.00           H  
ATOM   2353  C2    U    74      44.286  98.870  43.010  1.00  0.00           C  
ATOM   2354  O2    U    74      44.171  99.749  43.849  1.00  0.00           O  
ATOM   2355  C3'   U    74      47.702  99.976  40.443  1.00  0.00           C  
ATOM   2356  H3'   U    74      47.181  99.316  39.749  1.00  0.00           H  
ATOM   2357  C2'   U    74      47.778  99.304  41.814  1.00  0.00           C  
ATOM   2358  H2'   U    74      47.966  98.231  41.817  1.00  0.00           H  
ATOM   2359  O2'   U    74      48.907  99.949  42.479  1.00  0.00           O  
ATOM   2360 HO2'   U    74      49.436 100.330  41.775  1.00  0.00           H  
ATOM   2361  O3'   U    74      48.975 100.409  39.986  1.00  0.00           O  
ATOM   2362  P     G    75      49.665 100.021  38.609  1.00  0.00           P  
ATOM   2363  OP1   G    75      51.132 100.431  38.784  1.00  0.00           O  
ATOM   2364  OP2   G    75      48.801 100.528  37.500  1.00  0.00           O  
ATOM   2365  O5'   G    75      49.522  98.405  38.650  1.00  0.00           O  
ATOM   2366  C5'   G    75      50.205  97.616  39.615  1.00  0.00           C  
ATOM   2367  H5'   G    75      50.168  98.169  40.554  1.00  0.00           H  
ATOM   2368 H5''   G    75      51.212  97.436  39.239  1.00  0.00           H  
ATOM   2369  C4'   G    75      49.577  96.211  39.807  1.00  0.00           C  
ATOM   2370  H4'   G    75      49.914  95.747  40.734  1.00  0.00           H  
ATOM   2371  O4'   G    75      48.132  96.183  39.812  1.00  0.00           O  
ATOM   2372  C1'   G    75      47.582  94.938  39.191  1.00  0.00           C  
ATOM   2373  H1'   G    75      46.956  94.515  39.977  1.00  0.00           H  
ATOM   2374  N9    G    75      46.696  95.304  38.083  1.00  0.00           N  
ATOM   2375  C8    G    75      46.392  96.498  37.518  1.00  0.00           C  
ATOM   2376  H8    G    75      46.815  97.436  37.847  1.00  0.00           H  
ATOM   2377  N7    G    75      45.619  96.432  36.442  1.00  0.00           N  
ATOM   2378  C5    G    75      45.233  95.026  36.376  1.00  0.00           C  
ATOM   2379  C6    G    75      44.371  94.255  35.555  1.00  0.00           C  
ATOM   2380  O6    G    75      43.662  94.581  34.576  1.00  0.00           O  
ATOM   2381  N1    G    75      44.304  92.944  35.931  1.00  0.00           N  
ATOM   2382  H1    G    75      43.713  92.376  35.340  1.00  0.00           H  
ATOM   2383  C2    G    75      45.097  92.345  36.840  1.00  0.00           C  
ATOM   2384  N2    G    75      45.079  91.006  36.946  1.00  0.00           N  
ATOM   2385  H21   G    75      45.639  90.727  37.740  1.00  0.00           H  
ATOM   2386  H22   G    75      44.571  90.386  36.332  1.00  0.00           H  
ATOM   2387  N3    G    75      45.932  93.027  37.633  1.00  0.00           N  
ATOM   2388  C4    G    75      45.951  94.364  37.414  1.00  0.00           C  
ATOM   2389  C3'   G    75      49.940  95.244  38.728  1.00  0.00           C  
ATOM   2390  H3'   G    75      50.030  95.746  37.765  1.00  0.00           H  
ATOM   2391  C2'   G    75      48.828  94.178  38.815  1.00  0.00           C  
ATOM   2392  H2'   G    75      48.684  93.669  37.862  1.00  0.00           H  
ATOM   2393  O2'   G    75      49.072  93.172  39.799  1.00  0.00           O  
ATOM   2394 HO2'   G    75      50.010  93.186  40.003  1.00  0.00           H  
ATOM   2395  O3'   G    75      51.197  94.650  38.899  1.00  0.00           O  
ATOM   2396  P     C    76      52.134  94.100  37.728  1.00  0.00           P  
ATOM   2397  OP1   C    76      53.355  93.422  38.177  1.00  0.00           O  
ATOM   2398  OP2   C    76      52.258  95.111  36.683  1.00  0.00           O  
ATOM   2399  O5'   C    76      51.334  92.888  37.012  1.00  0.00           O  
ATOM   2400  C5'   C    76      51.250  91.593  37.672  1.00  0.00           C  
ATOM   2401  H5'   C    76      50.912  91.696  38.703  1.00  0.00           H  
ATOM   2402 H5''   C    76      52.286  91.268  37.771  1.00  0.00           H  
ATOM   2403  C4'   C    76      50.461  90.711  36.645  1.00  0.00           C  
ATOM   2404  H4'   C    76      50.583  89.686  36.994  1.00  0.00           H  
ATOM   2405  O4'   C    76      49.149  91.103  36.528  1.00  0.00           O  
ATOM   2406  C1'   C    76      48.480  90.534  35.434  1.00  0.00           C  
ATOM   2407  H1'   C    76      47.756  89.750  35.653  1.00  0.00           H  
ATOM   2408  N1    C    76      47.758  91.615  34.722  1.00  0.00           N  
ATOM   2409  C6    C    76      48.070  92.923  34.958  1.00  0.00           C  
ATOM   2410  H6    C    76      48.748  93.138  35.771  1.00  0.00           H  
ATOM   2411  C5    C    76      47.462  93.862  34.246  1.00  0.00           C  
ATOM   2412  H5    C    76      47.570  94.909  34.491  1.00  0.00           H  
ATOM   2413  C4    C    76      46.592  93.501  33.196  1.00  0.00           C  
ATOM   2414  N4    C    76      45.990  94.360  32.423  1.00  0.00           N  
ATOM   2415  H41   C    76      46.265  95.328  32.512  1.00  0.00           H  
ATOM   2416  H42   C    76      45.537  94.111  31.556  1.00  0.00           H  
ATOM   2417  N3    C    76      46.396  92.241  32.835  1.00  0.00           N  
ATOM   2418  C2    C    76      46.912  91.251  33.623  1.00  0.00           C  
ATOM   2419  O2    C    76      46.642  90.054  33.357  1.00  0.00           O  
ATOM   2420  C3'   C    76      50.923  90.690  35.185  1.00  0.00           C  
ATOM   2421  H3'   C    76      50.955  91.743  34.904  1.00  0.00           H  
ATOM   2422  C2'   C    76      49.709  89.996  34.594  1.00  0.00           C  
ATOM   2423  H2'   C    76      49.642  90.115  33.512  1.00  0.00           H  
ATOM   2424  O2'   C    76      49.733  88.585  34.902  1.00  0.00           O  
ATOM   2425 HO2'   C    76      50.408  88.113  34.410  1.00  0.00           H  
ATOM   2426  O3'   C    76      52.172  90.069  35.052  1.00  0.00           O  
ATOM   2427  P     G    77      53.088  90.351  33.872  1.00  0.00           P  
ATOM   2428  OP1   G    77      54.486  89.933  34.109  1.00  0.00           O  
ATOM   2429  OP2   G    77      52.911  91.761  33.415  1.00  0.00           O  
ATOM   2430  O5'   G    77      52.403  89.487  32.750  1.00  0.00           O  
ATOM   2431  C5'   G    77      52.512  88.139  32.766  1.00  0.00           C  
ATOM   2432  H5'   G    77      52.432  87.815  33.804  1.00  0.00           H  
ATOM   2433 H5''   G    77      53.505  87.811  32.457  1.00  0.00           H  
ATOM   2434  C4'   G    77      51.437  87.595  31.720  1.00  0.00           C  
ATOM   2435  H4'   G    77      51.559  86.513  31.764  1.00  0.00           H  
ATOM   2436  O4'   G    77      50.092  87.946  32.140  1.00  0.00           O  
ATOM   2437  C1'   G    77      49.343  88.037  30.915  1.00  0.00           C  
ATOM   2438  H1'   G    77      48.494  87.354  30.888  1.00  0.00           H  
ATOM   2439  N9    G    77      48.888  89.466  30.745  1.00  0.00           N  
ATOM   2440  C8    G    77      49.533  90.630  31.111  1.00  0.00           C  
ATOM   2441  H8    G    77      50.472  90.604  31.642  1.00  0.00           H  
ATOM   2442  N7    G    77      48.867  91.684  30.753  1.00  0.00           N  
ATOM   2443  C5    G    77      47.692  91.227  30.172  1.00  0.00           C  
ATOM   2444  C6    G    77      46.604  91.912  29.547  1.00  0.00           C  
ATOM   2445  O6    G    77      46.355  93.088  29.538  1.00  0.00           O  
ATOM   2446  N1    G    77      45.790  91.027  28.805  1.00  0.00           N  
ATOM   2447  H1    G    77      45.098  91.476  28.223  1.00  0.00           H  
ATOM   2448  C2    G    77      45.939  89.703  28.789  1.00  0.00           C  
ATOM   2449  N2    G    77      45.093  88.983  28.092  1.00  0.00           N  
ATOM   2450  H21   G    77      45.382  88.022  27.980  1.00  0.00           H  
ATOM   2451  H22   G    77      44.477  89.485  27.468  1.00  0.00           H  
ATOM   2452  N3    G    77      46.826  89.037  29.526  1.00  0.00           N  
ATOM   2453  C4    G    77      47.708  89.905  30.098  1.00  0.00           C  
ATOM   2454  C3'   G    77      51.568  88.056  30.242  1.00  0.00           C  
ATOM   2455  H3'   G    77      51.662  89.139  30.320  1.00  0.00           H  
ATOM   2456  C2'   G    77      50.190  87.592  29.703  1.00  0.00           C  
ATOM   2457  H2'   G    77      49.853  88.098  28.799  1.00  0.00           H  
ATOM   2458  O2'   G    77      50.111  86.199  29.509  1.00  0.00           O  
ATOM   2459 HO2'   G    77      50.845  85.869  28.985  1.00  0.00           H  
ATOM   2460  O3'   G    77      52.663  87.551  29.526  1.00  0.00           O  
ATOM   2461  P     G    78      53.106  88.331  28.189  1.00  0.00           P  
ATOM   2462  OP1   G    78      54.151  87.478  27.549  1.00  0.00           O  
ATOM   2463  OP2   G    78      53.574  89.680  28.544  1.00  0.00           O  
ATOM   2464  O5'   G    78      51.913  88.520  27.111  1.00  0.00           O  
ATOM   2465  C5'   G    78      51.547  87.457  26.251  1.00  0.00           C  
ATOM   2466  H5'   G    78      51.465  86.478  26.724  1.00  0.00           H  
ATOM   2467 H5''   G    78      52.271  87.180  25.485  1.00  0.00           H  
ATOM   2468  C4'   G    78      50.183  87.783  25.563  1.00  0.00           C  
ATOM   2469  H4'   G    78      49.824  86.965  24.939  1.00  0.00           H  
ATOM   2470  O4'   G    78      49.084  88.237  26.449  1.00  0.00           O  
ATOM   2471  C1'   G    78      48.272  89.133  25.727  1.00  0.00           C  
ATOM   2472  H1'   G    78      47.279  88.691  25.648  1.00  0.00           H  
ATOM   2473  N9    G    78      48.311  90.372  26.401  1.00  0.00           N  
ATOM   2474  C8    G    78      49.259  90.836  27.267  1.00  0.00           C  
ATOM   2475  H8    G    78      50.012  90.161  27.646  1.00  0.00           H  
ATOM   2476  N7    G    78      49.156  92.079  27.668  1.00  0.00           N  
ATOM   2477  C5    G    78      48.125  92.521  26.811  1.00  0.00           C  
ATOM   2478  C6    G    78      47.669  93.853  26.462  1.00  0.00           C  
ATOM   2479  O6    G    78      47.951  94.955  26.950  1.00  0.00           O  
ATOM   2480  N1    G    78      46.806  93.952  25.396  1.00  0.00           N  
ATOM   2481  H1    G    78      46.402  94.853  25.186  1.00  0.00           H  
ATOM   2482  C2    G    78      46.190  92.828  24.855  1.00  0.00           C  
ATOM   2483  N2    G    78      45.168  93.050  24.080  1.00  0.00           N  
ATOM   2484  H21   G    78      44.921  93.976  23.763  1.00  0.00           H  
ATOM   2485  H22   G    78      44.815  92.159  23.760  1.00  0.00           H  
ATOM   2486  N3    G    78      46.564  91.574  25.112  1.00  0.00           N  
ATOM   2487  C4    G    78      47.574  91.454  26.057  1.00  0.00           C  
ATOM   2488  C3'   G    78      50.350  89.007  24.616  1.00  0.00           C  
ATOM   2489  H3'   G    78      50.753  89.803  25.241  1.00  0.00           H  
ATOM   2490  C2'   G    78      48.845  89.252  24.292  1.00  0.00           C  
ATOM   2491  H2'   G    78      48.735  90.248  23.863  1.00  0.00           H  
ATOM   2492  O2'   G    78      48.251  88.246  23.392  1.00  0.00           O  
ATOM   2493 HO2'   G    78      47.475  88.716  23.077  1.00  0.00           H  
ATOM   2494  O3'   G    78      51.211  88.722  23.462  1.00  0.00           O  
ATOM   2495  P     U    79      52.068  89.870  22.814  1.00  0.00           P  
ATOM   2496  OP1   U    79      52.963  89.124  21.877  1.00  0.00           O  
ATOM   2497  OP2   U    79      52.665  90.807  23.869  1.00  0.00           O  
ATOM   2498  O5'   U    79      51.067  90.794  21.922  1.00  0.00           O  
ATOM   2499  C5'   U    79      50.300  90.209  20.883  1.00  0.00           C  
ATOM   2500  H5'   U    79      49.809  89.348  21.336  1.00  0.00           H  
ATOM   2501 H5''   U    79      50.893  89.886  20.028  1.00  0.00           H  
ATOM   2502  C4'   U    79      49.315  91.324  20.425  1.00  0.00           C  
ATOM   2503  H4'   U    79      48.639  90.895  19.685  1.00  0.00           H  
ATOM   2504  O4'   U    79      48.629  91.970  21.509  1.00  0.00           O  
ATOM   2505  C1'   U    79      48.370  93.353  21.280  1.00  0.00           C  
ATOM   2506  H1'   U    79      47.308  93.409  21.042  1.00  0.00           H  
ATOM   2507  N1    U    79      48.856  94.161  22.494  1.00  0.00           N  
ATOM   2508  C6    U    79      49.629  93.563  23.465  1.00  0.00           C  
ATOM   2509  H6    U    79      49.808  92.499  23.508  1.00  0.00           H  
ATOM   2510  C5    U    79      50.026  94.297  24.511  1.00  0.00           C  
ATOM   2511  H5    U    79      50.625  94.004  25.360  1.00  0.00           H  
ATOM   2512  C4    U    79      49.698  95.723  24.632  1.00  0.00           C  
ATOM   2513  O4    U    79      50.042  96.477  25.546  1.00  0.00           O  
ATOM   2514  N3    U    79      48.775  96.142  23.754  1.00  0.00           N  
ATOM   2515  H3    U    79      48.381  97.060  23.906  1.00  0.00           H  
ATOM   2516  C2    U    79      48.362  95.445  22.601  1.00  0.00           C  
ATOM   2517  O2    U    79      47.569  95.991  21.826  1.00  0.00           O  
ATOM   2518  C3'   U    79      50.100  92.572  19.851  1.00  0.00           C  
ATOM   2519  H3'   U    79      50.867  92.717  20.612  1.00  0.00           H  
ATOM   2520  C2'   U    79      49.154  93.831  20.005  1.00  0.00           C  
ATOM   2521  H2'   U    79      49.686  94.772  20.146  1.00  0.00           H  
ATOM   2522  O2'   U    79      48.201  94.026  19.005  1.00  0.00           O  
ATOM   2523 HO2'   U    79      47.703  94.847  19.019  1.00  0.00           H  
ATOM   2524  O3'   U    79      50.708  92.418  18.496  1.00  0.00           O  
ATOM   2525  P     G    80      51.914  93.295  18.147  1.00  0.00           P  
ATOM   2526  OP1   G    80      52.283  92.913  16.766  1.00  0.00           O  
ATOM   2527  OP2   G    80      53.050  93.255  19.076  1.00  0.00           O  
ATOM   2528  O5'   G    80      51.509  94.828  18.112  1.00  0.00           O  
ATOM   2529  C5'   G    80      50.620  95.317  17.165  1.00  0.00           C  
ATOM   2530  H5'   G    80      49.830  94.567  17.129  1.00  0.00           H  
ATOM   2531 H5''   G    80      51.218  95.366  16.255  1.00  0.00           H  
ATOM   2532  C4'   G    80      50.009  96.747  17.353  1.00  0.00           C  
ATOM   2533  H4'   G    80      49.283  96.916  16.558  1.00  0.00           H  
ATOM   2534  O4'   G    80      49.269  96.845  18.509  1.00  0.00           O  
ATOM   2535  C1'   G    80      49.265  98.184  18.926  1.00  0.00           C  
ATOM   2536  H1'   G    80      48.221  98.495  18.957  1.00  0.00           H  
ATOM   2537  N9    G    80      49.857  98.197  20.235  1.00  0.00           N  
ATOM   2538  C8    G    80      50.813  97.398  20.739  1.00  0.00           C  
ATOM   2539  H8    G    80      51.283  96.593  20.194  1.00  0.00           H  
ATOM   2540  N7    G    80      51.067  97.585  22.012  1.00  0.00           N  
ATOM   2541  C5    G    80      50.314  98.742  22.255  1.00  0.00           C  
ATOM   2542  C6    G    80      50.344  99.682  23.356  1.00  0.00           C  
ATOM   2543  O6    G    80      50.924  99.556  24.440  1.00  0.00           O  
ATOM   2544  N1    G    80      49.572 100.799  23.177  1.00  0.00           N  
ATOM   2545  H1    G    80      49.646 101.573  23.822  1.00  0.00           H  
ATOM   2546  C2    G    80      48.843 101.027  22.048  1.00  0.00           C  
ATOM   2547  N2    G    80      48.178 102.181  21.989  1.00  0.00           N  
ATOM   2548  H21   G    80      47.725 102.445  21.126  1.00  0.00           H  
ATOM   2549  H22   G    80      48.155 102.847  22.747  1.00  0.00           H  
ATOM   2550  N3    G    80      48.872 100.220  20.974  1.00  0.00           N  
ATOM   2551  C4    G    80      49.668  99.131  21.146  1.00  0.00           C  
ATOM   2552  C3'   G    80      50.994  97.978  17.402  1.00  0.00           C  
ATOM   2553  H3'   G    80      51.752  97.822  18.170  1.00  0.00           H  
ATOM   2554  C2'   G    80      50.037  99.036  17.918  1.00  0.00           C  
ATOM   2555  H2'   G    80      50.691  99.799  18.340  1.00  0.00           H  
ATOM   2556  O2'   G    80      49.049  99.539  16.999  1.00  0.00           O  
ATOM   2557 HO2'   G    80      48.976 100.485  17.149  1.00  0.00           H  
ATOM   2558  O3'   G    80      51.612  98.196  16.136  1.00  0.00           O  
ATOM   2559  P     U    81      52.871  99.091  15.995  1.00  0.00           P  
ATOM   2560  OP1   U    81      53.249  99.325  14.580  1.00  0.00           O  
ATOM   2561  OP2   U    81      53.960  98.721  16.926  1.00  0.00           O  
ATOM   2562  O5'   U    81      52.430 100.482  16.561  1.00  0.00           O  
ATOM   2563  C5'   U    81      51.531 101.419  15.911  1.00  0.00           C  
ATOM   2564  H5'   U    81      50.667 100.841  15.584  1.00  0.00           H  
ATOM   2565 H5''   U    81      52.045 101.815  15.035  1.00  0.00           H  
ATOM   2566  C4'   U    81      51.088 102.649  16.759  1.00  0.00           C  
ATOM   2567  H4'   U    81      50.517 103.217  16.025  1.00  0.00           H  
ATOM   2568  O4'   U    81      50.355 102.266  17.887  1.00  0.00           O  
ATOM   2569  C1'   U    81      50.587 103.257  18.895  1.00  0.00           C  
ATOM   2570  H1'   U    81      49.698 103.851  19.106  1.00  0.00           H  
ATOM   2571  N1    U    81      51.158 102.710  20.170  1.00  0.00           N  
ATOM   2572  C6    U    81      51.943 101.579  20.124  1.00  0.00           C  
ATOM   2573  H6    U    81      52.037 101.036  19.195  1.00  0.00           H  
ATOM   2574  C5    U    81      52.642 101.160  21.170  1.00  0.00           C  
ATOM   2575  H5    U    81      53.323 100.328  21.075  1.00  0.00           H  
ATOM   2576  C4    U    81      52.635 101.838  22.433  1.00  0.00           C  
ATOM   2577  O4    U    81      53.216 101.357  23.437  1.00  0.00           O  
ATOM   2578  N3    U    81      51.891 103.035  22.427  1.00  0.00           N  
ATOM   2579  H3    U    81      52.128 103.597  23.232  1.00  0.00           H  
ATOM   2580  C2    U    81      51.240 103.533  21.329  1.00  0.00           C  
ATOM   2581  O2    U    81      50.698 104.642  21.456  1.00  0.00           O  
ATOM   2582  C3'   U    81      52.307 103.419  17.329  1.00  0.00           C  
ATOM   2583  H3'   U    81      52.920 102.681  17.847  1.00  0.00           H  
ATOM   2584  C2'   U    81      51.500 104.264  18.342  1.00  0.00           C  
ATOM   2585  H2'   U    81      52.039 104.754  19.153  1.00  0.00           H  
ATOM   2586  O2'   U    81      50.792 105.306  17.684  1.00  0.00           O  
ATOM   2587 HO2'   U    81      51.311 105.713  16.986  1.00  0.00           H  
ATOM   2588  O3'   U    81      53.082 104.282  16.496  1.00  0.00           O  
ATOM   2589  P     A    82      54.615 104.337  16.731  1.00  0.00           P  
ATOM   2590  OP1   A    82      55.250 104.965  15.552  1.00  0.00           O  
ATOM   2591  OP2   A    82      55.154 103.011  17.181  1.00  0.00           O  
ATOM   2592  O5'   A    82      54.797 105.364  17.988  1.00  0.00           O  
ATOM   2593  C5'   A    82      54.744 106.734  17.762  1.00  0.00           C  
ATOM   2594  H5'   A    82      53.983 107.032  17.041  1.00  0.00           H  
ATOM   2595 H5''   A    82      55.645 107.119  17.284  1.00  0.00           H  
ATOM   2596  C4'   A    82      54.639 107.511  19.126  1.00  0.00           C  
ATOM   2597  H4'   A    82      54.275 108.506  18.872  1.00  0.00           H  
ATOM   2598  O4'   A    82      53.717 106.932  20.077  1.00  0.00           O  
ATOM   2599  C1'   A    82      54.208 107.069  21.325  1.00  0.00           C  
ATOM   2600  H1'   A    82      53.500 107.485  22.043  1.00  0.00           H  
ATOM   2601  N9    A    82      54.596 105.713  21.791  1.00  0.00           N  
ATOM   2602  C8    A    82      54.608 104.524  21.104  1.00  0.00           C  
ATOM   2603  H8    A    82      54.268 104.458  20.081  1.00  0.00           H  
ATOM   2604  N7    A    82      55.120 103.484  21.740  1.00  0.00           N  
ATOM   2605  C5    A    82      55.341 104.060  22.984  1.00  0.00           C  
ATOM   2606  C6    A    82      55.787 103.612  24.261  1.00  0.00           C  
ATOM   2607  N6    A    82      56.169 102.353  24.403  1.00  0.00           N  
ATOM   2608  H61   A    82      56.256 101.667  23.667  1.00  0.00           H  
ATOM   2609  H62   A    82      56.670 102.207  25.268  1.00  0.00           H  
ATOM   2610  N1    A    82      55.860 104.392  25.278  1.00  0.00           N  
ATOM   2611  C2    A    82      55.468 105.651  25.162  1.00  0.00           C  
ATOM   2612  H2    A    82      55.742 106.311  25.971  1.00  0.00           H  
ATOM   2613  N3    A    82      54.893 106.224  24.078  1.00  0.00           N  
ATOM   2614  C4    A    82      54.931 105.369  22.995  1.00  0.00           C  
ATOM   2615  C3'   A    82      55.985 107.530  19.815  1.00  0.00           C  
ATOM   2616  H3'   A    82      56.562 106.617  19.672  1.00  0.00           H  
ATOM   2617  C2'   A    82      55.485 107.891  21.267  1.00  0.00           C  
ATOM   2618  H2'   A    82      56.281 107.658  21.974  1.00  0.00           H  
ATOM   2619  O2'   A    82      55.162 109.317  21.349  1.00  0.00           O  
ATOM   2620 HO2'   A    82      55.837 109.683  20.773  1.00  0.00           H  
ATOM   2621  O3'   A    82      56.641 108.640  19.226  1.00  0.00           O  
ATOM   2622  P     A    83      58.154 108.870  19.320  1.00  0.00           P  
ATOM   2623  OP1   A    83      58.533 110.061  18.555  1.00  0.00           O  
ATOM   2624  OP2   A    83      58.780 107.617  18.838  1.00  0.00           O  
ATOM   2625  O5'   A    83      58.590 109.085  20.878  1.00  0.00           O  
ATOM   2626  C5'   A    83      58.281 110.383  21.471  1.00  0.00           C  
ATOM   2627  H5'   A    83      57.285 110.670  21.136  1.00  0.00           H  
ATOM   2628 H5''   A    83      58.960 111.191  21.197  1.00  0.00           H  
ATOM   2629  C4'   A    83      58.292 110.198  22.979  1.00  0.00           C  
ATOM   2630  H4'   A    83      57.891 111.084  23.472  1.00  0.00           H  
ATOM   2631  O4'   A    83      57.532 109.080  23.324  1.00  0.00           O  
ATOM   2632  C1'   A    83      58.187 108.455  24.479  1.00  0.00           C  
ATOM   2633  H1'   A    83      57.545 108.444  25.360  1.00  0.00           H  
ATOM   2634  N9    A    83      58.575 107.090  24.186  1.00  0.00           N  
ATOM   2635  C8    A    83      58.824 106.393  22.983  1.00  0.00           C  
ATOM   2636  H8    A    83      58.741 106.903  22.035  1.00  0.00           H  
ATOM   2637  N7    A    83      59.176 105.145  23.150  1.00  0.00           N  
ATOM   2638  C5    A    83      59.161 104.978  24.520  1.00  0.00           C  
ATOM   2639  C6    A    83      59.253 103.899  25.404  1.00  0.00           C  
ATOM   2640  N6    A    83      59.487 102.702  25.028  1.00  0.00           N  
ATOM   2641  H61   A    83      59.509 101.986  25.739  1.00  0.00           H  
ATOM   2642  H62   A    83      59.547 102.422  24.059  1.00  0.00           H  
ATOM   2643  N1    A    83      59.261 104.036  26.690  1.00  0.00           N  
ATOM   2644  C2    A    83      59.083 105.263  27.140  1.00  0.00           C  
ATOM   2645  H2    A    83      59.115 105.462  28.201  1.00  0.00           H  
ATOM   2646  N3    A    83      58.789 106.387  26.490  1.00  0.00           N  
ATOM   2647  C4    A    83      58.881 106.140  25.150  1.00  0.00           C  
ATOM   2648  C3'   A    83      59.690 109.995  23.534  1.00  0.00           C  
ATOM   2649  H3'   A    83      60.163 109.229  22.919  1.00  0.00           H  
ATOM   2650  C2'   A    83      59.333 109.327  24.833  1.00  0.00           C  
ATOM   2651  H2'   A    83      60.193 108.757  25.186  1.00  0.00           H  
ATOM   2652  O2'   A    83      58.857 110.269  25.770  1.00  0.00           O  
ATOM   2653 HO2'   A    83      58.605 109.835  26.589  1.00  0.00           H  
ATOM   2654  O3'   A    83      60.598 111.191  23.634  1.00  0.00           O  
ATOM   2655  P     G    84      62.238 111.048  23.682  1.00  0.00           P  
ATOM   2656  OP1   G    84      62.759 112.410  23.311  1.00  0.00           O  
ATOM   2657  OP2   G    84      62.607 109.938  22.787  1.00  0.00           O  
ATOM   2658  O5'   G    84      62.594 110.619  25.184  1.00  0.00           O  
ATOM   2659  C5'   G    84      61.977 111.380  26.145  1.00  0.00           C  
ATOM   2660  H5'   G    84      60.951 111.636  25.878  1.00  0.00           H  
ATOM   2661 H5''   G    84      62.583 112.252  26.391  1.00  0.00           H  
ATOM   2662  C4'   G    84      62.035 110.593  27.450  1.00  0.00           C  
ATOM   2663  H4'   G    84      61.710 111.301  28.212  1.00  0.00           H  
ATOM   2664  O4'   G    84      61.171 109.489  27.559  1.00  0.00           O  
ATOM   2665  C1'   G    84      61.737 108.391  28.175  1.00  0.00           C  
ATOM   2666  H1'   G    84      61.033 107.994  28.906  1.00  0.00           H  
ATOM   2667  N9    G    84      62.082 107.246  27.249  1.00  0.00           N  
ATOM   2668  C8    G    84      62.062 107.175  25.901  1.00  0.00           C  
ATOM   2669  H8    G    84      61.774 107.959  25.217  1.00  0.00           H  
ATOM   2670  N7    G    84      62.252 105.932  25.365  1.00  0.00           N  
ATOM   2671  C5    G    84      62.460 105.094  26.474  1.00  0.00           C  
ATOM   2672  C6    G    84      62.712 103.694  26.653  1.00  0.00           C  
ATOM   2673  O6    G    84      62.702 102.791  25.800  1.00  0.00           O  
ATOM   2674  N1    G    84      62.814 103.257  27.989  1.00  0.00           N  
ATOM   2675  H1    G    84      62.823 102.255  28.120  1.00  0.00           H  
ATOM   2676  C2    G    84      62.694 104.127  28.992  1.00  0.00           C  
ATOM   2677  N2    G    84      62.909 103.596  30.254  1.00  0.00           N  
ATOM   2678  H21   G    84      63.181 102.625  30.292  1.00  0.00           H  
ATOM   2679  H22   G    84      62.935 104.194  31.068  1.00  0.00           H  
ATOM   2680  N3    G    84      62.492 105.407  28.872  1.00  0.00           N  
ATOM   2681  C4    G    84      62.352 105.867  27.622  1.00  0.00           C  
ATOM   2682  C3'   G    84      63.387 110.058  27.881  1.00  0.00           C  
ATOM   2683  H3'   G    84      64.003 109.620  27.096  1.00  0.00           H  
ATOM   2684  C2'   G    84      63.047 108.882  28.806  1.00  0.00           C  
ATOM   2685  H2'   G    84      63.835 108.134  28.886  1.00  0.00           H  
ATOM   2686  O2'   G    84      62.746 109.287  30.147  1.00  0.00           O  
ATOM   2687 HO2'   G    84      63.368 109.963  30.426  1.00  0.00           H  
ATOM   2688  O3'   G    84      64.126 110.983  28.633  1.00  0.00           O  
ATOM   2689  P     U    85      65.536 111.494  28.124  1.00  0.00           P  
ATOM   2690  OP1   U    85      66.090 112.329  29.226  1.00  0.00           O  
ATOM   2691  OP2   U    85      65.501 112.018  26.737  1.00  0.00           O  
ATOM   2692  O5'   U    85      66.190 110.004  28.147  1.00  0.00           O  
ATOM   2693  C5'   U    85      66.874 109.536  29.148  1.00  0.00           C  
ATOM   2694  H5'   U    85      66.254 109.495  30.043  1.00  0.00           H  
ATOM   2695 H5''   U    85      67.764 110.123  29.375  1.00  0.00           H  
ATOM   2696  C4'   U    85      67.312 108.114  28.807  1.00  0.00           C  
ATOM   2697  H4'   U    85      67.782 107.689  29.694  1.00  0.00           H  
ATOM   2698  O4'   U    85      66.301 107.181  28.383  1.00  0.00           O  
ATOM   2699  C1'   U    85      66.945 106.351  27.364  1.00  0.00           C  
ATOM   2700  H1'   U    85      66.833 105.326  27.719  1.00  0.00           H  
ATOM   2701  N1    U    85      66.401 106.541  26.026  1.00  0.00           N  
ATOM   2702  C6    U    85      66.020 107.806  25.583  1.00  0.00           C  
ATOM   2703  H6    U    85      66.033 108.687  26.207  1.00  0.00           H  
ATOM   2704  C5    U    85      65.584 107.950  24.288  1.00  0.00           C  
ATOM   2705  H5    U    85      65.253 108.905  23.908  1.00  0.00           H  
ATOM   2706  C4    U    85      65.426 106.811  23.411  1.00  0.00           C  
ATOM   2707  O4    U    85      65.017 106.832  22.288  1.00  0.00           O  
ATOM   2708  N3    U    85      65.814 105.543  23.925  1.00  0.00           N  
ATOM   2709  H3    U    85      65.534 104.707  23.433  1.00  0.00           H  
ATOM   2710  C2    U    85      66.277 105.392  25.251  1.00  0.00           C  
ATOM   2711  O2    U    85      66.629 104.313  25.646  1.00  0.00           O  
ATOM   2712  C3'   U    85      68.425 108.128  27.722  1.00  0.00           C  
ATOM   2713  H3'   U    85      68.207 108.752  26.856  1.00  0.00           H  
ATOM   2714  C2'   U    85      68.417 106.682  27.325  1.00  0.00           C  
ATOM   2715  H2'   U    85      68.813 106.618  26.311  1.00  0.00           H  
ATOM   2716  O2'   U    85      69.140 105.784  28.116  1.00  0.00           O  
ATOM   2717 HO2'   U    85      69.948 105.548  27.655  1.00  0.00           H  
ATOM   2718  O3'   U    85      69.610 108.530  28.313  1.00  0.00           O  
ATOM   2719  P     G    86      70.889 108.777  27.386  1.00  0.00           P  
ATOM   2720  OP1   G    86      71.859 109.609  28.143  1.00  0.00           O  
ATOM   2721  OP2   G    86      70.529 109.323  26.054  1.00  0.00           O  
ATOM   2722  O5'   G    86      71.485 107.351  27.204  1.00  0.00           O  
ATOM   2723  C5'   G    86      72.288 106.727  28.142  1.00  0.00           C  
ATOM   2724  H5'   G    86      71.631 106.312  28.905  1.00  0.00           H  
ATOM   2725 H5''   G    86      73.037 107.395  28.568  1.00  0.00           H  
ATOM   2726  C4'   G    86      72.929 105.568  27.400  1.00  0.00           C  
ATOM   2727  H4'   G    86      73.622 105.044  28.059  1.00  0.00           H  
ATOM   2728  O4'   G    86      71.939 104.500  26.961  1.00  0.00           O  
ATOM   2729  C1'   G    86      72.583 103.844  25.893  1.00  0.00           C  
ATOM   2730  H1'   G    86      72.987 102.893  26.242  1.00  0.00           H  
ATOM   2731  N9    G    86      71.669 103.644  24.727  1.00  0.00           N  
ATOM   2732  C8    G    86      71.361 102.461  24.131  1.00  0.00           C  
ATOM   2733  H8    G    86      71.863 101.526  24.329  1.00  0.00           H  
ATOM   2734  N7    G    86      70.384 102.530  23.265  1.00  0.00           N  
ATOM   2735  C5    G    86      70.055 103.874  23.180  1.00  0.00           C  
ATOM   2736  C6    G    86      69.025 104.671  22.452  1.00  0.00           C  
ATOM   2737  O6    G    86      68.319 104.310  21.525  1.00  0.00           O  
ATOM   2738  N1    G    86      68.869 105.972  22.897  1.00  0.00           N  
ATOM   2739  H1    G    86      68.331 106.563  22.278  1.00  0.00           H  
ATOM   2740  C2    G    86      69.638 106.494  23.831  1.00  0.00           C  
ATOM   2741  N2    G    86      69.312 107.713  24.082  1.00  0.00           N  
ATOM   2742  H21   G    86      68.632 108.049  23.415  1.00  0.00           H  
ATOM   2743  H22   G    86      69.612 108.212  24.907  1.00  0.00           H  
ATOM   2744  N3    G    86      70.587 105.877  24.523  1.00  0.00           N  
ATOM   2745  C4    G    86      70.781 104.573  24.133  1.00  0.00           C  
ATOM   2746  C3'   G    86      73.619 105.966  26.070  1.00  0.00           C  
ATOM   2747  H3'   G    86      72.968 106.611  25.480  1.00  0.00           H  
ATOM   2748  C2'   G    86      73.784 104.631  25.369  1.00  0.00           C  
ATOM   2749  H2'   G    86      73.712 104.875  24.309  1.00  0.00           H  
ATOM   2750  O2'   G    86      74.948 103.957  25.801  1.00  0.00           O  
ATOM   2751 HO2'   G    86      75.564 104.679  25.653  1.00  0.00           H  
ATOM   2752  O3'   G    86      74.952 106.495  26.318  1.00  0.00           O  
ATOM   2753  P     C    87      75.599 107.603  25.359  1.00  0.00           P  
ATOM   2754  OP1   C    87      76.958 107.805  25.905  1.00  0.00           O  
ATOM   2755  OP2   C    87      74.681 108.781  25.366  1.00  0.00           O  
ATOM   2756  O5'   C    87      75.537 106.946  23.933  1.00  0.00           O  
ATOM   2757  C5'   C    87      76.244 107.427  22.845  1.00  0.00           C  
ATOM   2758  H5'   C    87      77.288 107.115  22.834  1.00  0.00           H  
ATOM   2759 H5''   C    87      76.302 108.515  22.885  1.00  0.00           H  
ATOM   2760  C4'   C    87      75.499 107.064  21.571  1.00  0.00           C  
ATOM   2761  H4'   C    87      75.998 107.483  20.697  1.00  0.00           H  
ATOM   2762  O4'   C    87      75.431 105.659  21.539  1.00  0.00           O  
ATOM   2763  C1'   C    87      74.254 105.369  20.897  1.00  0.00           C  
ATOM   2764  H1'   C    87      74.430 105.551  19.837  1.00  0.00           H  
ATOM   2765  N1    C    87      74.010 103.983  21.091  1.00  0.00           N  
ATOM   2766  C6    C    87      74.442 103.302  22.214  1.00  0.00           C  
ATOM   2767  H6    C    87      75.086 103.742  22.962  1.00  0.00           H  
ATOM   2768  C5    C    87      74.011 102.016  22.317  1.00  0.00           C  
ATOM   2769  H5    C    87      74.286 101.543  23.248  1.00  0.00           H  
ATOM   2770  C4    C    87      73.260 101.427  21.278  1.00  0.00           C  
ATOM   2771  N4    C    87      72.879 100.222  21.318  1.00  0.00           N  
ATOM   2772  H41   C    87      72.247  99.890  20.604  1.00  0.00           H  
ATOM   2773  H42   C    87      73.144  99.628  22.090  1.00  0.00           H  
ATOM   2774  N3    C    87      72.803 102.101  20.261  1.00  0.00           N  
ATOM   2775  C2    C    87      73.115 103.401  20.188  1.00  0.00           C  
ATOM   2776  O2    C    87      72.688 104.023  19.217  1.00  0.00           O  
ATOM   2777  C3'   C    87      74.105 107.687  21.522  1.00  0.00           C  
ATOM   2778  H3'   C    87      73.851 108.370  22.333  1.00  0.00           H  
ATOM   2779  C2'   C    87      73.301 106.357  21.524  1.00  0.00           C  
ATOM   2780  H2'   C    87      73.225 106.134  22.588  1.00  0.00           H  
ATOM   2781  O2'   C    87      72.075 106.438  20.913  1.00  0.00           O  
ATOM   2782 HO2'   C    87      71.691 107.309  21.032  1.00  0.00           H  
ATOM   2783  O3'   C    87      73.847 108.372  20.265  1.00  0.00           O  
ATOM   2784  P     A    88      74.435 109.753  19.992  1.00  0.00           P  
ATOM   2785  OP1   A    88      74.512 110.510  21.300  1.00  0.00           O  
ATOM   2786  OP2   A    88      73.698 110.317  18.834  1.00  0.00           O  
ATOM   2787  O5'   A    88      75.877 109.513  19.314  1.00  0.00           O  
ATOM   2788  C5'   A    88      76.994 110.317  19.712  1.00  0.00           C  
ATOM   2789  H5'   A    88      77.299 110.207  20.753  1.00  0.00           H  
ATOM   2790 H5''   A    88      76.742 111.348  19.466  1.00  0.00           H  
ATOM   2791  C4'   A    88      78.316 109.946  19.090  1.00  0.00           C  
ATOM   2792  H4'   A    88      79.006 110.768  19.281  1.00  0.00           H  
ATOM   2793  O4'   A    88      78.712 108.829  19.700  1.00  0.00           O  
ATOM   2794  C1'   A    88      79.198 107.842  18.778  1.00  0.00           C  
ATOM   2795  H1'   A    88      80.188 107.495  19.075  1.00  0.00           H  
ATOM   2796  N9    A    88      78.334 106.605  18.823  1.00  0.00           N  
ATOM   2797  C8    A    88      77.462 105.962  17.914  1.00  0.00           C  
ATOM   2798  H8    A    88      77.172 106.344  16.947  1.00  0.00           H  
ATOM   2799  N7    A    88      76.870 104.953  18.414  1.00  0.00           N  
ATOM   2800  C5    A    88      77.586 104.670  19.570  1.00  0.00           C  
ATOM   2801  C6    A    88      77.666 103.547  20.397  1.00  0.00           C  
ATOM   2802  N6    A    88      77.096 102.384  20.291  1.00  0.00           N  
ATOM   2803  H61   A    88      76.535 102.210  19.469  1.00  0.00           H  
ATOM   2804  H62   A    88      77.174 101.661  20.991  1.00  0.00           H  
ATOM   2805  N1    A    88      78.470 103.662  21.414  1.00  0.00           N  
ATOM   2806  C2    A    88      79.219 104.718  21.630  1.00  0.00           C  
ATOM   2807  H2    A    88      79.762 104.635  22.559  1.00  0.00           H  
ATOM   2808  N3    A    88      79.303 105.822  20.845  1.00  0.00           N  
ATOM   2809  C4    A    88      78.436 105.703  19.824  1.00  0.00           C  
ATOM   2810  C3'   A    88      78.314 109.591  17.532  1.00  0.00           C  
ATOM   2811  H3'   A    88      77.339 109.191  17.252  1.00  0.00           H  
ATOM   2812  C2'   A    88      79.385 108.456  17.440  1.00  0.00           C  
ATOM   2813  H2'   A    88      79.088 107.859  16.578  1.00  0.00           H  
ATOM   2814  O2'   A    88      80.702 108.898  17.429  1.00  0.00           O  
ATOM   2815 HO2'   A    88      80.937 109.487  18.150  1.00  0.00           H  
ATOM   2816  O3'   A    88      78.595 110.615  16.603  1.00  0.00           O  
ATOM   2817  P     G    89      77.450 111.653  16.198  1.00  0.00           P  
ATOM   2818  OP1   G    89      78.223 112.826  15.695  1.00  0.00           O  
ATOM   2819  OP2   G    89      76.318 111.726  17.172  1.00  0.00           O  
ATOM   2820  O5'   G    89      76.938 110.830  14.899  1.00  0.00           O  
ATOM   2821  C5'   G    89      76.525 111.529  13.727  1.00  0.00           C  
ATOM   2822  H5'   G    89      77.361 112.134  13.377  1.00  0.00           H  
ATOM   2823 H5''   G    89      75.764 112.254  14.015  1.00  0.00           H  
ATOM   2824  C4'   G    89      75.881 110.575  12.715  1.00  0.00           C  
ATOM   2825  H4'   G    89      75.346 111.103  11.926  1.00  0.00           H  
ATOM   2826  O4'   G    89      76.894 109.835  12.039  1.00  0.00           O  
ATOM   2827  C1'   G    89      76.521 108.505  12.023  1.00  0.00           C  
ATOM   2828  H1'   G    89      76.736 108.129  11.023  1.00  0.00           H  
ATOM   2829  N9    G    89      77.256 107.598  12.893  1.00  0.00           N  
ATOM   2830  C8    G    89      78.178 107.833  13.927  1.00  0.00           C  
ATOM   2831  H8    G    89      78.563 108.800  14.214  1.00  0.00           H  
ATOM   2832  N7    G    89      78.540 106.745  14.555  1.00  0.00           N  
ATOM   2833  C5    G    89      77.789 105.739  13.910  1.00  0.00           C  
ATOM   2834  C6    G    89      77.711 104.312  14.186  1.00  0.00           C  
ATOM   2835  O6    G    89      78.079 103.631  15.149  1.00  0.00           O  
ATOM   2836  N1    G    89      76.928 103.645  13.228  1.00  0.00           N  
ATOM   2837  H1    G    89      76.915 102.636  13.219  1.00  0.00           H  
ATOM   2838  C2    G    89      76.319 104.223  12.181  1.00  0.00           C  
ATOM   2839  N2    G    89      75.553 103.492  11.407  1.00  0.00           N  
ATOM   2840  H21   G    89      75.461 102.508  11.612  1.00  0.00           H  
ATOM   2841  H22   G    89      75.082 103.895  10.610  1.00  0.00           H  
ATOM   2842  N3    G    89      76.303 105.573  12.015  1.00  0.00           N  
ATOM   2843  C4    G    89      77.120 106.251  12.843  1.00  0.00           C  
ATOM   2844  C3'   G    89      74.868 109.640  13.214  1.00  0.00           C  
ATOM   2845  H3'   G    89      75.099 109.448  14.262  1.00  0.00           H  
ATOM   2846  C2'   G    89      75.083 108.486  12.278  1.00  0.00           C  
ATOM   2847  H2'   G    89      74.821 107.523  12.717  1.00  0.00           H  
ATOM   2848  O2'   G    89      74.400 108.699  11.057  1.00  0.00           O  
ATOM   2849 HO2'   G    89      74.703 107.934  10.562  1.00  0.00           H  
ATOM   2850  O3'   G    89      73.567 110.229  13.108  1.00  0.00           O  
ATOM   2851  P     C    90      72.372 109.753  14.004  1.00  0.00           P  
ATOM   2852  OP1   C    90      71.246 110.648  13.587  1.00  0.00           O  
ATOM   2853  OP2   C    90      72.699 109.793  15.460  1.00  0.00           O  
ATOM   2854  O5'   C    90      72.066 108.247  13.528  1.00  0.00           O  
ATOM   2855  C5'   C    90      71.271 108.005  12.401  1.00  0.00           C  
ATOM   2856  H5'   C    90      71.810 108.426  11.552  1.00  0.00           H  
ATOM   2857 H5''   C    90      70.266 108.423  12.460  1.00  0.00           H  
ATOM   2858  C4'   C    90      71.301 106.471  12.105  1.00  0.00           C  
ATOM   2859  H4'   C    90      70.874 106.139  11.159  1.00  0.00           H  
ATOM   2860  O4'   C    90      72.599 105.965  12.206  1.00  0.00           O  
ATOM   2861  C1'   C    90      72.567 104.548  12.539  1.00  0.00           C  
ATOM   2862  H1'   C    90      72.812 103.899  11.699  1.00  0.00           H  
ATOM   2863  N1    C    90      73.483 104.207  13.645  1.00  0.00           N  
ATOM   2864  C6    C    90      74.042 105.148  14.494  1.00  0.00           C  
ATOM   2865  H6    C    90      73.936 106.175  14.178  1.00  0.00           H  
ATOM   2866  C5    C    90      74.719 104.715  15.550  1.00  0.00           C  
ATOM   2867  H5    C    90      75.165 105.490  16.156  1.00  0.00           H  
ATOM   2868  C4    C    90      74.719 103.325  15.826  1.00  0.00           C  
ATOM   2869  N4    C    90      75.223 102.913  16.921  1.00  0.00           N  
ATOM   2870  H41   C    90      75.860 103.547  17.384  1.00  0.00           H  
ATOM   2871  H42   C    90      75.198 101.904  16.912  1.00  0.00           H  
ATOM   2872  N3    C    90      74.173 102.442  15.066  1.00  0.00           N  
ATOM   2873  C2    C    90      73.611 102.840  13.890  1.00  0.00           C  
ATOM   2874  O2    C    90      73.338 102.014  13.030  1.00  0.00           O  
ATOM   2875  C3'   C    90      70.631 105.644  13.217  1.00  0.00           C  
ATOM   2876  H3'   C    90      70.925 106.022  14.196  1.00  0.00           H  
ATOM   2877  C2'   C    90      71.189 104.248  12.995  1.00  0.00           C  
ATOM   2878  H2'   C    90      71.170 103.751  13.965  1.00  0.00           H  
ATOM   2879  O2'   C    90      70.489 103.637  11.950  1.00  0.00           O  
ATOM   2880 HO2'   C    90      70.027 102.951  12.437  1.00  0.00           H  
ATOM   2881  O3'   C    90      69.226 105.668  13.106  1.00  0.00           O  
ATOM   2882  P     C    91      68.342 104.939  14.147  1.00  0.00           P  
ATOM   2883  OP1   C    91      66.970 105.498  13.920  1.00  0.00           O  
ATOM   2884  OP2   C    91      68.926 105.011  15.508  1.00  0.00           O  
ATOM   2885  O5'   C    91      68.337 103.411  13.730  1.00  0.00           O  
ATOM   2886  C5'   C    91      67.632 102.871  12.662  1.00  0.00           C  
ATOM   2887  H5'   C    91      67.924 103.306  11.706  1.00  0.00           H  
ATOM   2888 H5''   C    91      66.560 103.056  12.723  1.00  0.00           H  
ATOM   2889  C4'   C    91      67.853 101.358  12.570  1.00  0.00           C  
ATOM   2890  H4'   C    91      67.455 101.026  11.611  1.00  0.00           H  
ATOM   2891  O4'   C    91      69.264 101.025  12.560  1.00  0.00           O  
ATOM   2892  C1'   C    91      69.461  99.764  13.209  1.00  0.00           C  
ATOM   2893  H1'   C    91      69.865  98.951  12.606  1.00  0.00           H  
ATOM   2894  N1    C    91      70.266  99.936  14.479  1.00  0.00           N  
ATOM   2895  C6    C    91      70.657 101.137  14.928  1.00  0.00           C  
ATOM   2896  H6    C    91      70.241 101.998  14.427  1.00  0.00           H  
ATOM   2897  C5    C    91      71.403 101.292  16.091  1.00  0.00           C  
ATOM   2898  H5    C    91      71.667 102.306  16.355  1.00  0.00           H  
ATOM   2899  C4    C    91      71.750 100.081  16.706  1.00  0.00           C  
ATOM   2900  N4    C    91      72.426 100.062  17.830  1.00  0.00           N  
ATOM   2901  H41   C    91      72.561  99.206  18.349  1.00  0.00           H  
ATOM   2902  H42   C    91      72.755 100.947  18.188  1.00  0.00           H  
ATOM   2903  N3    C    91      71.471  98.907  16.255  1.00  0.00           N  
ATOM   2904  C2    C    91      70.786  98.828  15.104  1.00  0.00           C  
ATOM   2905  O2    C    91      70.727  97.709  14.598  1.00  0.00           O  
ATOM   2906  C3'   C    91      67.274 100.562  13.730  1.00  0.00           C  
ATOM   2907  H3'   C    91      67.493 101.039  14.685  1.00  0.00           H  
ATOM   2908  C2'   C    91      68.046  99.232  13.569  1.00  0.00           C  
ATOM   2909  H2'   C    91      68.145  98.589  14.443  1.00  0.00           H  
ATOM   2910  O2'   C    91      67.520  98.461  12.432  1.00  0.00           O  
ATOM   2911 HO2'   C    91      66.571  98.599  12.384  1.00  0.00           H  
ATOM   2912  O3'   C    91      65.862 100.395  13.455  1.00  0.00           O  
ATOM   2913  P     C    92      64.914 100.112  14.594  1.00  0.00           P  
ATOM   2914  OP1   C    92      63.486 100.142  14.092  1.00  0.00           O  
ATOM   2915  OP2   C    92      65.255 101.145  15.626  1.00  0.00           O  
ATOM   2916  O5'   C    92      65.297  98.703  15.302  1.00  0.00           O  
ATOM   2917  C5'   C    92      64.913  97.534  14.655  1.00  0.00           C  
ATOM   2918  H5'   C    92      65.035  97.553  13.572  1.00  0.00           H  
ATOM   2919 H5''   C    92      63.848  97.361  14.813  1.00  0.00           H  
ATOM   2920  C4'   C    92      65.743  96.301  15.227  1.00  0.00           C  
ATOM   2921  H4'   C    92      65.362  95.451  14.662  1.00  0.00           H  
ATOM   2922  O4'   C    92      67.179  96.463  15.155  1.00  0.00           O  
ATOM   2923  C1'   C    92      67.736  95.664  16.226  1.00  0.00           C  
ATOM   2924  H1'   C    92      68.475  94.979  15.811  1.00  0.00           H  
ATOM   2925  N1    C    92      68.304  96.604  17.273  1.00  0.00           N  
ATOM   2926  C6    C    92      68.025  97.953  17.410  1.00  0.00           C  
ATOM   2927  H6    C    92      67.303  98.410  16.750  1.00  0.00           H  
ATOM   2928  C5    C    92      68.502  98.745  18.400  1.00  0.00           C  
ATOM   2929  H5    C    92      68.331  99.810  18.466  1.00  0.00           H  
ATOM   2930  C4    C    92      69.455  98.130  19.253  1.00  0.00           C  
ATOM   2931  N4    C    92      70.055  98.789  20.204  1.00  0.00           N  
ATOM   2932  H41   C    92      70.007  99.797  20.243  1.00  0.00           H  
ATOM   2933  H42   C    92      70.769  98.264  20.689  1.00  0.00           H  
ATOM   2934  N3    C    92      69.910  96.882  19.042  1.00  0.00           N  
ATOM   2935  C2    C    92      69.250  96.064  18.160  1.00  0.00           C  
ATOM   2936  O2    C    92      69.535  94.864  18.250  1.00  0.00           O  
ATOM   2937  C3'   C    92      65.324  95.961  16.664  1.00  0.00           C  
ATOM   2938  H3'   C    92      65.263  96.868  17.265  1.00  0.00           H  
ATOM   2939  C2'   C    92      66.595  95.014  16.985  1.00  0.00           C  
ATOM   2940  H2'   C    92      66.795  94.844  18.043  1.00  0.00           H  
ATOM   2941  O2'   C    92      66.457  93.673  16.495  1.00  0.00           O  
ATOM   2942 HO2'   C    92      65.528  93.435  16.545  1.00  0.00           H  
ATOM   2943  O3'   C    92      64.160  95.177  16.721  1.00  0.00           O  
ATOM   2944  P     G    93      63.352  95.008  18.022  1.00  0.00           P  
ATOM   2945  OP1   G    93      62.404  93.970  17.637  1.00  0.00           O  
ATOM   2946  OP2   G    93      62.991  96.321  18.583  1.00  0.00           O  
ATOM   2947  O5'   G    93      64.363  94.394  19.065  1.00  0.00           O  
ATOM   2948  C5'   G    93      64.684  93.115  19.321  1.00  0.00           C  
ATOM   2949  H5'   G    93      65.022  92.507  18.482  1.00  0.00           H  
ATOM   2950 H5''   G    93      63.819  92.582  19.715  1.00  0.00           H  
ATOM   2951  C4'   G    93      65.774  93.045  20.410  1.00  0.00           C  
ATOM   2952  H4'   G    93      66.002  91.998  20.608  1.00  0.00           H  
ATOM   2953  O4'   G    93      67.053  93.616  20.133  1.00  0.00           O  
ATOM   2954  C1'   G    93      67.486  94.219  21.362  1.00  0.00           C  
ATOM   2955  H1'   G    93      68.544  93.995  21.494  1.00  0.00           H  
ATOM   2956  N9    G    93      67.351  95.702  21.255  1.00  0.00           N  
ATOM   2957  C8    G    93      66.537  96.409  20.411  1.00  0.00           C  
ATOM   2958  H8    G    93      65.839  95.966  19.716  1.00  0.00           H  
ATOM   2959  N7    G    93      66.601  97.693  20.604  1.00  0.00           N  
ATOM   2960  C5    G    93      67.546  97.860  21.606  1.00  0.00           C  
ATOM   2961  C6    G    93      68.080  99.002  22.254  1.00  0.00           C  
ATOM   2962  O6    G    93      67.765 100.211  22.094  1.00  0.00           O  
ATOM   2963  N1    G    93      68.923  98.678  23.323  1.00  0.00           N  
ATOM   2964  H1    G    93      69.407  99.450  23.759  1.00  0.00           H  
ATOM   2965  C2    G    93      68.970  97.475  23.896  1.00  0.00           C  
ATOM   2966  N2    G    93      69.563  97.408  25.035  1.00  0.00           N  
ATOM   2967  H21   G    93      69.977  98.236  25.439  1.00  0.00           H  
ATOM   2968  H22   G    93      69.685  96.504  25.469  1.00  0.00           H  
ATOM   2969  N3    G    93      68.590  96.318  23.302  1.00  0.00           N  
ATOM   2970  C4    G    93      67.906  96.609  22.125  1.00  0.00           C  
ATOM   2971  C3'   G    93      65.282  93.498  21.778  1.00  0.00           C  
ATOM   2972  H3'   G    93      64.907  94.499  21.566  1.00  0.00           H  
ATOM   2973  C2'   G    93      66.605  93.611  22.486  1.00  0.00           C  
ATOM   2974  H2'   G    93      66.646  94.306  23.325  1.00  0.00           H  
ATOM   2975  O2'   G    93      67.286  92.362  22.773  1.00  0.00           O  
ATOM   2976 HO2'   G    93      66.631  91.660  22.771  1.00  0.00           H  
ATOM   2977  O3'   G    93      64.471  92.551  22.439  1.00  0.00           O  
ATOM   2978  P     U    94      63.792  92.963  23.869  1.00  0.00           P  
ATOM   2979  OP1   U    94      63.053  91.870  24.393  1.00  0.00           O  
ATOM   2980  OP2   U    94      63.007  94.223  23.694  1.00  0.00           O  
ATOM   2981  O5'   U    94      64.919  93.311  24.918  1.00  0.00           O  
ATOM   2982  C5'   U    94      65.450  92.303  25.810  1.00  0.00           C  
ATOM   2983  H5'   U    94      66.159  91.702  25.240  1.00  0.00           H  
ATOM   2984 H5''   U    94      64.694  91.727  26.343  1.00  0.00           H  
ATOM   2985  C4'   U    94      66.222  93.092  26.924  1.00  0.00           C  
ATOM   2986  H4'   U    94      66.801  92.456  27.593  1.00  0.00           H  
ATOM   2987  O4'   U    94      67.211  93.929  26.400  1.00  0.00           O  
ATOM   2988  C1'   U    94      67.344  95.057  27.280  1.00  0.00           C  
ATOM   2989  H1'   U    94      68.389  95.108  27.584  1.00  0.00           H  
ATOM   2990  N1    U    94      66.886  96.321  26.647  1.00  0.00           N  
ATOM   2991  C6    U    94      66.301  96.406  25.382  1.00  0.00           C  
ATOM   2992  H6    U    94      66.094  95.516  24.806  1.00  0.00           H  
ATOM   2993  C5    U    94      65.873  97.609  24.948  1.00  0.00           C  
ATOM   2994  H5    U    94      65.262  97.732  24.066  1.00  0.00           H  
ATOM   2995  C4    U    94      66.082  98.828  25.629  1.00  0.00           C  
ATOM   2996  O4    U    94      65.604  99.924  25.338  1.00  0.00           O  
ATOM   2997  N3    U    94      66.920  98.692  26.693  1.00  0.00           N  
ATOM   2998  H3    U    94      67.141  99.556  27.167  1.00  0.00           H  
ATOM   2999  C2    U    94      67.247  97.510  27.240  1.00  0.00           C  
ATOM   3000  O2    U    94      67.916  97.484  28.297  1.00  0.00           O  
ATOM   3001  C3'   U    94      65.347  93.943  27.752  1.00  0.00           C  
ATOM   3002  H3'   U    94      64.679  94.543  27.134  1.00  0.00           H  
ATOM   3003  C2'   U    94      66.464  94.803  28.490  1.00  0.00           C  
ATOM   3004  H2'   U    94      66.129  95.719  28.977  1.00  0.00           H  
ATOM   3005  O2'   U    94      67.247  94.116  29.334  1.00  0.00           O  
ATOM   3006 HO2'   U    94      66.956  93.216  29.502  1.00  0.00           H  
ATOM   3007  O3'   U    94      64.583  93.134  28.646  1.00  0.00           O  
ATOM   3008  P     C    95      63.160  93.619  29.221  1.00  0.00           P  
ATOM   3009  OP1   C    95      62.595  92.535  30.100  1.00  0.00           O  
ATOM   3010  OP2   C    95      62.311  94.064  28.085  1.00  0.00           O  
ATOM   3011  O5'   C    95      63.362  94.902  30.158  1.00  0.00           O  
ATOM   3012  C5'   C    95      64.090  94.856  31.335  1.00  0.00           C  
ATOM   3013  H5'   C    95      65.110  94.485  31.234  1.00  0.00           H  
ATOM   3014 H5''   C    95      63.664  94.227  32.117  1.00  0.00           H  
ATOM   3015  C4'   C    95      64.191  96.276  32.046  1.00  0.00           C  
ATOM   3016  H4'   C    95      64.762  96.007  32.935  1.00  0.00           H  
ATOM   3017  O4'   C    95      64.956  97.111  31.322  1.00  0.00           O  
ATOM   3018  C1'   C    95      64.379  98.423  31.341  1.00  0.00           C  
ATOM   3019  H1'   C    95      65.119  99.131  31.715  1.00  0.00           H  
ATOM   3020  N1    C    95      63.849  98.819  29.994  1.00  0.00           N  
ATOM   3021  C6    C    95      63.856  98.006  28.912  1.00  0.00           C  
ATOM   3022  H6    C    95      64.117  96.964  29.025  1.00  0.00           H  
ATOM   3023  C5    C    95      63.520  98.413  27.650  1.00  0.00           C  
ATOM   3024  H5    C    95      63.544  97.793  26.766  1.00  0.00           H  
ATOM   3025  C4    C    95      62.952  99.689  27.548  1.00  0.00           C  
ATOM   3026  N4    C    95      62.579 100.084  26.434  1.00  0.00           N  
ATOM   3027  H41   C    95      62.360 101.070  26.394  1.00  0.00           H  
ATOM   3028  H42   C    95      62.607  99.452  25.647  1.00  0.00           H  
ATOM   3029  N3    C    95      63.031 100.550  28.499  1.00  0.00           N  
ATOM   3030  C2    C    95      63.457 100.150  29.715  1.00  0.00           C  
ATOM   3031  O2    C    95      63.618 101.078  30.558  1.00  0.00           O  
ATOM   3032  C3'   C    95      62.844  96.913  32.366  1.00  0.00           C  
ATOM   3033  H3'   C    95      62.176  96.795  31.513  1.00  0.00           H  
ATOM   3034  C2'   C    95      63.296  98.409  32.440  1.00  0.00           C  
ATOM   3035  H2'   C    95      62.548  99.128  32.107  1.00  0.00           H  
ATOM   3036  O2'   C    95      63.954  98.792  33.637  1.00  0.00           O  
ATOM   3037 HO2'   C    95      63.750  98.104  34.276  1.00  0.00           H  
ATOM   3038  O3'   C    95      62.139  96.469  33.550  1.00  0.00           O  
ATOM   3039  P     U    96      60.595  96.775  33.687  1.00  0.00           P  
ATOM   3040  OP1   U    96      60.165  96.482  35.063  1.00  0.00           O  
ATOM   3041  OP2   U    96      59.949  96.126  32.580  1.00  0.00           O  
ATOM   3042  O5'   U    96      60.513  98.318  33.486  1.00  0.00           O  
ATOM   3043  C5'   U    96      60.777  99.319  34.549  1.00  0.00           C  
ATOM   3044  H5'   U    96      61.840  99.383  34.781  1.00  0.00           H  
ATOM   3045 H5''   U    96      60.109  99.176  35.398  1.00  0.00           H  
ATOM   3046  C4'   U    96      60.419 100.744  34.010  1.00  0.00           C  
ATOM   3047  H4'   U    96      60.573 101.421  34.850  1.00  0.00           H  
ATOM   3048  O4'   U    96      61.150 101.164  32.911  1.00  0.00           O  
ATOM   3049  C1'   U    96      60.181 101.795  32.034  1.00  0.00           C  
ATOM   3050  H1'   U    96      60.549 102.801  31.832  1.00  0.00           H  
ATOM   3051  N1    U    96      60.001 101.285  30.722  1.00  0.00           N  
ATOM   3052  C6    U    96      60.164  99.955  30.444  1.00  0.00           C  
ATOM   3053  H6    U    96      60.408  99.259  31.232  1.00  0.00           H  
ATOM   3054  C5    U    96      59.917  99.470  29.163  1.00  0.00           C  
ATOM   3055  H5    U    96      60.003  98.421  28.923  1.00  0.00           H  
ATOM   3056  C4    U    96      59.568 100.420  28.108  1.00  0.00           C  
ATOM   3057  O4    U    96      59.284 100.190  26.916  1.00  0.00           O  
ATOM   3058  N3    U    96      59.481 101.803  28.457  1.00  0.00           N  
ATOM   3059  H3    U    96      59.127 102.464  27.781  1.00  0.00           H  
ATOM   3060  C2    U    96      59.606 102.254  29.760  1.00  0.00           C  
ATOM   3061  O2    U    96      59.294 103.412  30.023  1.00  0.00           O  
ATOM   3062  C3'   U    96      58.894 100.834  33.879  1.00  0.00           C  
ATOM   3063  H3'   U    96      58.431  99.944  33.453  1.00  0.00           H  
ATOM   3064  C2'   U    96      58.867 101.890  32.753  1.00  0.00           C  
ATOM   3065  H2'   U    96      58.016 101.737  32.089  1.00  0.00           H  
ATOM   3066  O2'   U    96      58.764 103.160  33.289  1.00  0.00           O  
ATOM   3067 HO2'   U    96      57.902 103.279  33.695  1.00  0.00           H  
ATOM   3068  O3'   U    96      58.266 101.358  35.070  1.00  0.00           O  
ATOM   3069  P     U    97      56.664 101.489  35.241  1.00  0.00           P  
ATOM   3070  OP1   U    97      56.411 101.634  36.714  1.00  0.00           O  
ATOM   3071  OP2   U    97      55.939 100.390  34.533  1.00  0.00           O  
ATOM   3072  O5'   U    97      56.209 102.865  34.504  1.00  0.00           O  
ATOM   3073  C5'   U    97      56.209 104.226  35.045  1.00  0.00           C  
ATOM   3074  H5'   U    97      57.241 104.364  35.367  1.00  0.00           H  
ATOM   3075 H5''   U    97      55.553 104.243  35.915  1.00  0.00           H  
ATOM   3076  C4'   U    97      55.925 105.156  33.910  1.00  0.00           C  
ATOM   3077  H4'   U    97      56.030 106.181  34.266  1.00  0.00           H  
ATOM   3078  O4'   U    97      56.664 104.890  32.732  1.00  0.00           O  
ATOM   3079  C1'   U    97      56.138 105.364  31.530  1.00  0.00           C  
ATOM   3080  H1'   U    97      56.707 106.281  31.378  1.00  0.00           H  
ATOM   3081  N1    U    97      56.033 104.366  30.405  1.00  0.00           N  
ATOM   3082  C6    U    97      55.860 103.035  30.661  1.00  0.00           C  
ATOM   3083  H6    U    97      55.855 102.811  31.718  1.00  0.00           H  
ATOM   3084  C5    U    97      55.752 102.057  29.682  1.00  0.00           C  
ATOM   3085  H5    U    97      55.543 101.045  29.996  1.00  0.00           H  
ATOM   3086  C4    U    97      56.091 102.377  28.282  1.00  0.00           C  
ATOM   3087  O4    U    97      55.936 101.644  27.290  1.00  0.00           O  
ATOM   3088  N3    U    97      56.256 103.754  28.115  1.00  0.00           N  
ATOM   3089  H3    U    97      56.573 104.010  27.190  1.00  0.00           H  
ATOM   3090  C2    U    97      56.304 104.722  29.079  1.00  0.00           C  
ATOM   3091  O2    U    97      56.599 105.891  28.816  1.00  0.00           O  
ATOM   3092  C3'   U    97      54.529 104.965  33.214  1.00  0.00           C  
ATOM   3093  H3'   U    97      54.351 103.904  33.036  1.00  0.00           H  
ATOM   3094  C2'   U    97      54.708 105.757  31.913  1.00  0.00           C  
ATOM   3095  H2'   U    97      54.005 105.375  31.172  1.00  0.00           H  
ATOM   3096  O2'   U    97      54.619 107.142  32.161  1.00  0.00           O  
ATOM   3097 HO2'   U    97      53.805 107.111  32.669  1.00  0.00           H  
ATOM   3098  O3'   U    97      53.558 105.527  34.057  1.00  0.00           O  
ATOM   3099  P     A    98      52.003 105.138  33.989  1.00  0.00           P  
ATOM   3100  OP1   A    98      51.258 105.668  35.134  1.00  0.00           O  
ATOM   3101  OP2   A    98      51.798 103.692  33.725  1.00  0.00           O  
ATOM   3102  O5'   A    98      51.663 105.967  32.692  1.00  0.00           O  
ATOM   3103  C5'   A    98      51.309 107.322  32.780  1.00  0.00           C  
ATOM   3104  H5'   A    98      52.201 107.852  33.112  1.00  0.00           H  
ATOM   3105 H5''   A    98      50.531 107.544  33.512  1.00  0.00           H  
ATOM   3106  C4'   A    98      50.908 107.805  31.365  1.00  0.00           C  
ATOM   3107  H4'   A    98      50.786 108.886  31.433  1.00  0.00           H  
ATOM   3108  O4'   A    98      51.952 107.496  30.517  1.00  0.00           O  
ATOM   3109  C1'   A    98      51.313 107.209  29.243  1.00  0.00           C  
ATOM   3110  H1'   A    98      51.578 107.899  28.442  1.00  0.00           H  
ATOM   3111  N9    A    98      51.633 105.844  28.773  1.00  0.00           N  
ATOM   3112  C8    A    98      52.089 104.799  29.512  1.00  0.00           C  
ATOM   3113  H8    A    98      52.062 104.817  30.592  1.00  0.00           H  
ATOM   3114  N7    A    98      52.376 103.739  28.769  1.00  0.00           N  
ATOM   3115  C5    A    98      52.244 104.211  27.425  1.00  0.00           C  
ATOM   3116  C6    A    98      52.636 103.710  26.194  1.00  0.00           C  
ATOM   3117  N6    A    98      53.147 102.535  26.032  1.00  0.00           N  
ATOM   3118  H61   A    98      53.160 101.951  26.856  1.00  0.00           H  
ATOM   3119  H62   A    98      53.348 102.118  25.134  1.00  0.00           H  
ATOM   3120  N1    A    98      52.324 104.329  25.068  1.00  0.00           N  
ATOM   3121  C2    A    98      51.645 105.466  25.175  1.00  0.00           C  
ATOM   3122  H2    A    98      51.360 105.935  24.245  1.00  0.00           H  
ATOM   3123  N3    A    98      51.280 106.156  26.304  1.00  0.00           N  
ATOM   3124  C4    A    98      51.668 105.465  27.448  1.00  0.00           C  
ATOM   3125  C3'   A    98      49.610 107.068  30.894  1.00  0.00           C  
ATOM   3126  H3'   A    98      49.704 105.995  31.061  1.00  0.00           H  
ATOM   3127  C2'   A    98      49.790 107.492  29.432  1.00  0.00           C  
ATOM   3128  H2'   A    98      49.166 106.846  28.814  1.00  0.00           H  
ATOM   3129  O2'   A    98      49.417 108.895  29.186  1.00  0.00           O  
ATOM   3130 HO2'   A    98      48.941 109.029  28.363  1.00  0.00           H  
ATOM   3131  O3'   A    98      48.408 107.631  31.391  1.00  0.00           O  
ATOM   3132  P     C    99      47.033 106.762  31.268  1.00  0.00           P  
ATOM   3133  OP1   C    99      45.924 107.355  32.004  1.00  0.00           O  
ATOM   3134  OP2   C    99      47.423 105.371  31.633  1.00  0.00           O  
ATOM   3135  O5'   C    99      46.582 106.701  29.780  1.00  0.00           O  
ATOM   3136  C5'   C    99      46.040 107.768  29.063  1.00  0.00           C  
ATOM   3137  H5'   C    99      46.695 108.638  29.096  1.00  0.00           H  
ATOM   3138 H5''   C    99      45.075 107.966  29.528  1.00  0.00           H  
ATOM   3139  C4'   C    99      45.937 107.401  27.548  1.00  0.00           C  
ATOM   3140  H4'   C    99      45.672 108.297  26.986  1.00  0.00           H  
ATOM   3141  O4'   C    99      47.123 107.065  26.925  1.00  0.00           O  
ATOM   3142  C1'   C    99      46.880 106.088  25.974  1.00  0.00           C  
ATOM   3143  H1'   C    99      46.975 106.522  24.979  1.00  0.00           H  
ATOM   3144  N1    C    99      47.866 104.947  26.050  1.00  0.00           N  
ATOM   3145  C6    C    99      48.404 104.589  27.296  1.00  0.00           C  
ATOM   3146  H6    C    99      48.206 105.209  28.159  1.00  0.00           H  
ATOM   3147  C5    C    99      49.188 103.480  27.366  1.00  0.00           C  
ATOM   3148  H5    C    99      49.589 103.346  28.360  1.00  0.00           H  
ATOM   3149  C4    C    99      49.474 102.783  26.215  1.00  0.00           C  
ATOM   3150  N4    C    99      50.143 101.653  26.360  1.00  0.00           N  
ATOM   3151  H41   C    99      50.180 100.893  25.696  1.00  0.00           H  
ATOM   3152  H42   C    99      50.441 101.523  27.316  1.00  0.00           H  
ATOM   3153  N3    C    99      48.949 103.152  25.060  1.00  0.00           N  
ATOM   3154  C2    C    99      48.021 104.086  24.957  1.00  0.00           C  
ATOM   3155  O2    C    99      47.450 104.227  23.901  1.00  0.00           O  
ATOM   3156  C3'   C    99      45.041 106.210  27.321  1.00  0.00           C  
ATOM   3157  H3'   C    99      45.151 105.478  28.121  1.00  0.00           H  
ATOM   3158  C2'   C    99      45.446 105.639  25.998  1.00  0.00           C  
ATOM   3159  H2'   C    99      45.392 104.553  26.062  1.00  0.00           H  
ATOM   3160  O2'   C    99      44.790 106.133  24.847  1.00  0.00           O  
ATOM   3161 HO2'   C    99      44.433 105.380  24.371  1.00  0.00           H  
ATOM   3162  O3'   C    99      43.666 106.604  27.307  1.00  0.00           O  
ATOM   3163  P     A   100      42.607 105.527  27.537  1.00  0.00           P  
ATOM   3164  OP1   A   100      41.278 106.212  27.599  1.00  0.00           O  
ATOM   3165  OP2   A   100      42.972 104.743  28.732  1.00  0.00           O  
ATOM   3166  O5'   A   100      42.626 104.557  26.299  1.00  0.00           O  
ATOM   3167  C5'   A   100      41.866 104.853  25.228  1.00  0.00           C  
ATOM   3168  H5'   A   100      42.086 105.906  25.049  1.00  0.00           H  
ATOM   3169 H5''   A   100      40.806 104.723  25.446  1.00  0.00           H  
ATOM   3170  C4'   A   100      42.260 103.828  24.107  1.00  0.00           C  
ATOM   3171  H4'   A   100      41.922 104.169  23.128  1.00  0.00           H  
ATOM   3172  O4'   A   100      43.655 103.718  23.954  1.00  0.00           O  
ATOM   3173  C1'   A   100      43.866 102.342  23.506  1.00  0.00           C  
ATOM   3174  H1'   A   100      44.357 102.245  22.538  1.00  0.00           H  
ATOM   3175  N9    A   100      44.722 101.594  24.471  1.00  0.00           N  
ATOM   3176  C8    A   100      44.861 101.866  25.820  1.00  0.00           C  
ATOM   3177  H8    A   100      44.291 102.639  26.314  1.00  0.00           H  
ATOM   3178  N7    A   100      45.772 101.079  26.425  1.00  0.00           N  
ATOM   3179  C5    A   100      46.274 100.320  25.305  1.00  0.00           C  
ATOM   3180  C6    A   100      47.270  99.240  25.104  1.00  0.00           C  
ATOM   3181  N6    A   100      48.084  98.771  26.064  1.00  0.00           N  
ATOM   3182  H61   A   100      48.740  98.090  25.710  1.00  0.00           H  
ATOM   3183  H62   A   100      48.105  99.210  26.973  1.00  0.00           H  
ATOM   3184  N1    A   100      47.358  98.607  23.938  1.00  0.00           N  
ATOM   3185  C2    A   100      46.551  99.001  22.914  1.00  0.00           C  
ATOM   3186  H2    A   100      46.751  98.630  21.919  1.00  0.00           H  
ATOM   3187  N3    A   100      45.658  99.993  22.957  1.00  0.00           N  
ATOM   3188  C4    A   100      45.504 100.524  24.176  1.00  0.00           C  
ATOM   3189  C3'   A   100      41.549 102.527  24.300  1.00  0.00           C  
ATOM   3190  H3'   A   100      41.627 102.164  25.325  1.00  0.00           H  
ATOM   3191  C2'   A   100      42.425 101.717  23.390  1.00  0.00           C  
ATOM   3192  H2'   A   100      42.502 100.678  23.712  1.00  0.00           H  
ATOM   3193  O2'   A   100      42.081 101.682  22.037  1.00  0.00           O  
ATOM   3194 HO2'   A   100      41.123 101.611  22.058  1.00  0.00           H  
ATOM   3195  O3'   A   100      40.195 102.508  23.885  1.00  0.00           O  
ATOM   3196  P     C   101      39.219 101.396  24.565  1.00  0.00           P  
ATOM   3197  OP1   C   101      37.913 101.649  23.977  1.00  0.00           O  
ATOM   3198  OP2   C   101      39.347 101.374  26.035  1.00  0.00           O  
ATOM   3199  O5'   C   101      39.685 100.009  24.068  1.00  0.00           O  
ATOM   3200  C5'   C   101      39.566  99.647  22.737  1.00  0.00           C  
ATOM   3201  H5'   C   101      39.819 100.383  21.973  1.00  0.00           H  
ATOM   3202 H5''   C   101      38.554  99.365  22.448  1.00  0.00           H  
ATOM   3203  C4'   C   101      40.453  98.489  22.321  1.00  0.00           C  
ATOM   3204  H4'   C   101      40.407  98.128  21.294  1.00  0.00           H  
ATOM   3205  O4'   C   101      41.891  98.706  22.515  1.00  0.00           O  
ATOM   3206  C1'   C   101      42.480  97.419  22.797  1.00  0.00           C  
ATOM   3207  H1'   C   101      43.133  97.199  21.952  1.00  0.00           H  
ATOM   3208  N1    C   101      43.356  97.316  24.035  1.00  0.00           N  
ATOM   3209  C6    C   101      43.109  98.095  25.177  1.00  0.00           C  
ATOM   3210  H6    C   101      42.458  98.952  25.088  1.00  0.00           H  
ATOM   3211  C5    C   101      43.942  98.009  26.227  1.00  0.00           C  
ATOM   3212  H5    C   101      43.851  98.665  27.080  1.00  0.00           H  
ATOM   3213  C4    C   101      45.141  97.131  26.133  1.00  0.00           C  
ATOM   3214  N4    C   101      45.822  96.854  27.213  1.00  0.00           N  
ATOM   3215  H41   C   101      45.770  97.480  28.004  1.00  0.00           H  
ATOM   3216  H42   C   101      46.614  96.238  27.100  1.00  0.00           H  
ATOM   3217  N3    C   101      45.256  96.300  25.084  1.00  0.00           N  
ATOM   3218  C2    C   101      44.384  96.385  24.064  1.00  0.00           C  
ATOM   3219  O2    C   101      44.544  95.613  23.074  1.00  0.00           O  
ATOM   3220  C3'   C   101      40.095  97.358  23.212  1.00  0.00           C  
ATOM   3221  H3'   C   101      40.072  97.766  24.222  1.00  0.00           H  
ATOM   3222  C2'   C   101      41.311  96.459  23.021  1.00  0.00           C  
ATOM   3223  H2'   C   101      41.329  95.877  23.943  1.00  0.00           H  
ATOM   3224  O2'   C   101      41.260  95.755  21.771  1.00  0.00           O  
ATOM   3225 HO2'   C   101      40.396  95.353  21.883  1.00  0.00           H  
ATOM   3226  O3'   C   101      38.883  96.717  22.905  1.00  0.00           O  
ATOM   3227  P     C   102      38.162  95.628  23.782  1.00  0.00           P  
ATOM   3228  OP1   C   102      36.853  95.381  23.084  1.00  0.00           O  
ATOM   3229  OP2   C   102      38.318  95.976  25.207  1.00  0.00           O  
ATOM   3230  O5'   C   102      39.098  94.335  23.633  1.00  0.00           O  
ATOM   3231  C5'   C   102      38.649  93.132  22.997  1.00  0.00           C  
ATOM   3232  H5'   C   102      39.126  93.038  22.021  1.00  0.00           H  
ATOM   3233 H5''   C   102      37.559  93.109  22.991  1.00  0.00           H  
ATOM   3234  C4'   C   102      39.053  91.898  23.779  1.00  0.00           C  
ATOM   3235  H4'   C   102      38.581  91.014  23.350  1.00  0.00           H  
ATOM   3236  O4'   C   102      40.459  91.734  23.833  1.00  0.00           O  
ATOM   3237  C1'   C   102      40.891  91.133  25.011  1.00  0.00           C  
ATOM   3238  H1'   C   102      41.369  90.170  24.829  1.00  0.00           H  
ATOM   3239  N1    C   102      41.784  92.041  25.725  1.00  0.00           N  
ATOM   3240  C6    C   102      41.838  93.397  25.385  1.00  0.00           C  
ATOM   3241  H6    C   102      41.277  93.863  24.589  1.00  0.00           H  
ATOM   3242  C5    C   102      42.777  94.155  26.101  1.00  0.00           C  
ATOM   3243  H5    C   102      43.016  95.180  25.861  1.00  0.00           H  
ATOM   3244  C4    C   102      43.486  93.491  27.149  1.00  0.00           C  
ATOM   3245  N4    C   102      44.384  94.201  27.762  1.00  0.00           N  
ATOM   3246  H41   C   102      44.344  95.206  27.670  1.00  0.00           H  
ATOM   3247  H42   C   102      44.960  93.728  28.444  1.00  0.00           H  
ATOM   3248  N3    C   102      43.457  92.238  27.437  1.00  0.00           N  
ATOM   3249  C2    C   102      42.666  91.474  26.682  1.00  0.00           C  
ATOM   3250  O2    C   102      42.645  90.256  26.877  1.00  0.00           O  
ATOM   3251  C3'   C   102      38.677  91.947  25.291  1.00  0.00           C  
ATOM   3252  H3'   C   102      38.962  92.890  25.759  1.00  0.00           H  
ATOM   3253  C2'   C   102      39.582  90.909  25.793  1.00  0.00           C  
ATOM   3254  H2'   C   102      39.673  90.906  26.879  1.00  0.00           H  
ATOM   3255  O2'   C   102      39.122  89.564  25.521  1.00  0.00           O  
ATOM   3256 HO2'   C   102      38.178  89.609  25.688  1.00  0.00           H  
ATOM   3257  O3'   C   102      37.314  91.692  25.502  1.00  0.00           O  
ATOM   3258  P     G   103      36.405  92.566  26.505  1.00  0.00           P  
ATOM   3259  OP1   G   103      34.973  92.506  26.143  1.00  0.00           O  
ATOM   3260  OP2   G   103      36.973  93.858  26.685  1.00  0.00           O  
ATOM   3261  O5'   G   103      36.633  91.833  27.931  1.00  0.00           O  
ATOM   3262  C5'   G   103      36.218  90.501  28.048  1.00  0.00           C  
ATOM   3263  H5'   G   103      36.362  90.043  27.070  1.00  0.00           H  
ATOM   3264 H5''   G   103      35.142  90.551  28.215  1.00  0.00           H  
ATOM   3265  C4'   G   103      37.051  89.631  29.001  1.00  0.00           C  
ATOM   3266  H4'   G   103      36.535  88.673  29.073  1.00  0.00           H  
ATOM   3267  O4'   G   103      38.380  89.477  28.614  1.00  0.00           O  
ATOM   3268  C1'   G   103      39.300  89.420  29.721  1.00  0.00           C  
ATOM   3269  H1'   G   103      39.955  88.554  29.823  1.00  0.00           H  
ATOM   3270  N9    G   103      40.093  90.688  29.771  1.00  0.00           N  
ATOM   3271  C8    G   103      39.711  91.904  29.314  1.00  0.00           C  
ATOM   3272  H8    G   103      38.718  92.042  28.913  1.00  0.00           H  
ATOM   3273  N7    G   103      40.646  92.851  29.471  1.00  0.00           N  
ATOM   3274  C5    G   103      41.696  92.202  30.170  1.00  0.00           C  
ATOM   3275  C6    G   103      43.029  92.639  30.575  1.00  0.00           C  
ATOM   3276  O6    G   103      43.646  93.677  30.656  1.00  0.00           O  
ATOM   3277  N1    G   103      43.661  91.677  31.230  1.00  0.00           N  
ATOM   3278  H1    G   103      44.442  91.962  31.803  1.00  0.00           H  
ATOM   3279  C2    G   103      43.252  90.365  31.371  1.00  0.00           C  
ATOM   3280  N2    G   103      44.036  89.450  31.798  1.00  0.00           N  
ATOM   3281  H21   G   103      43.743  88.486  31.724  1.00  0.00           H  
ATOM   3282  H22   G   103      44.984  89.697  32.044  1.00  0.00           H  
ATOM   3283  N3    G   103      42.099  89.917  30.920  1.00  0.00           N  
ATOM   3284  C4    G   103      41.361  90.928  30.374  1.00  0.00           C  
ATOM   3285  C3'   G   103      37.041  90.152  30.411  1.00  0.00           C  
ATOM   3286  H3'   G   103      37.322  91.204  30.353  1.00  0.00           H  
ATOM   3287  C2'   G   103      38.337  89.452  30.889  1.00  0.00           C  
ATOM   3288  H2'   G   103      38.707  89.983  31.767  1.00  0.00           H  
ATOM   3289  O2'   G   103      38.062  88.012  31.253  1.00  0.00           O  
ATOM   3290 HO2'   G   103      37.112  87.922  31.361  1.00  0.00           H  
ATOM   3291  O3'   G   103      35.912  89.703  31.170  1.00  0.00           O  
ATOM   3292  P     U   104      35.334  90.471  32.436  1.00  0.00           P  
ATOM   3293  OP1   U   104      34.060  89.812  32.812  1.00  0.00           O  
ATOM   3294  OP2   U   104      35.238  91.961  32.150  1.00  0.00           O  
ATOM   3295  O5'   U   104      36.402  90.166  33.505  1.00  0.00           O  
ATOM   3296  C5'   U   104      36.517  88.955  34.266  1.00  0.00           C  
ATOM   3297  H5'   U   104      36.511  88.127  33.557  1.00  0.00           H  
ATOM   3298 H5''   U   104      35.673  88.835  34.944  1.00  0.00           H  
ATOM   3299  C4'   U   104      37.943  88.836  34.860  1.00  0.00           C  
ATOM   3300  H4'   U   104      38.121  87.764  34.936  1.00  0.00           H  
ATOM   3301  O4'   U   104      38.951  89.381  34.040  1.00  0.00           O  
ATOM   3302  C1'   U   104      39.612  90.534  34.678  1.00  0.00           C  
ATOM   3303  H1'   U   104      40.504  90.167  35.186  1.00  0.00           H  
ATOM   3304  N1    U   104      39.943  91.570  33.738  1.00  0.00           N  
ATOM   3305  C6    U   104      38.962  92.221  32.956  1.00  0.00           C  
ATOM   3306  H6    U   104      38.034  91.691  32.800  1.00  0.00           H  
ATOM   3307  C5    U   104      39.201  93.459  32.407  1.00  0.00           C  
ATOM   3308  H5    U   104      38.444  93.904  31.778  1.00  0.00           H  
ATOM   3309  C4    U   104      40.499  94.098  32.614  1.00  0.00           C  
ATOM   3310  O4    U   104      40.810  95.246  32.163  1.00  0.00           O  
ATOM   3311  N3    U   104      41.405  93.354  33.286  1.00  0.00           N  
ATOM   3312  H3    U   104      42.222  93.910  33.492  1.00  0.00           H  
ATOM   3313  C2    U   104      41.209  92.103  33.826  1.00  0.00           C  
ATOM   3314  O2    U   104      42.188  91.643  34.436  1.00  0.00           O  
ATOM   3315  C3'   U   104      37.959  89.655  36.216  1.00  0.00           C  
ATOM   3316  H3'   U   104      36.992  89.771  36.705  1.00  0.00           H  
ATOM   3317  C2'   U   104      38.589  90.981  35.671  1.00  0.00           C  
ATOM   3318  H2'   U   104      37.777  91.503  35.165  1.00  0.00           H  
ATOM   3319  O2'   U   104      39.155  91.812  36.671  1.00  0.00           O  
ATOM   3320 HO2'   U   104      39.378  91.218  37.391  1.00  0.00           H  
ATOM   3321  O3'   U   104      38.882  88.985  37.127  1.00  0.00           O  
ATOM   3322  P     G   105      38.717  89.162  38.744  1.00  0.00           P  
ATOM   3323  OP1   G   105      39.088  87.888  39.397  1.00  0.00           O  
ATOM   3324  OP2   G   105      37.422  89.809  39.040  1.00  0.00           O  
ATOM   3325  O5'   G   105      39.820  90.293  39.163  1.00  0.00           O  
ATOM   3326  C5'   G   105      41.264  89.912  39.045  1.00  0.00           C  
ATOM   3327  H5'   G   105      41.442  89.432  38.083  1.00  0.00           H  
ATOM   3328 H5''   G   105      41.413  89.184  39.842  1.00  0.00           H  
ATOM   3329  C4'   G   105      42.346  90.897  39.291  1.00  0.00           C  
ATOM   3330  H4'   G   105      43.308  90.412  39.118  1.00  0.00           H  
ATOM   3331  O4'   G   105      42.016  92.118  38.553  1.00  0.00           O  
ATOM   3332  C1'   G   105      42.658  93.146  39.209  1.00  0.00           C  
ATOM   3333  H1'   G   105      43.513  93.551  38.667  1.00  0.00           H  
ATOM   3334  N9    G   105      41.653  94.171  39.481  1.00  0.00           N  
ATOM   3335  C8    G   105      40.463  94.082  40.205  1.00  0.00           C  
ATOM   3336  H8    G   105      40.107  93.145  40.608  1.00  0.00           H  
ATOM   3337  N7    G   105      39.797  95.167  40.280  1.00  0.00           N  
ATOM   3338  C5    G   105      40.653  96.086  39.681  1.00  0.00           C  
ATOM   3339  C6    G   105      40.534  97.445  39.372  1.00  0.00           C  
ATOM   3340  O6    G   105      39.519  98.055  39.464  1.00  0.00           O  
ATOM   3341  N1    G   105      41.619  98.054  38.787  1.00  0.00           N  
ATOM   3342  H1    G   105      41.383  98.982  38.467  1.00  0.00           H  
ATOM   3343  C2    G   105      42.740  97.373  38.425  1.00  0.00           C  
ATOM   3344  N2    G   105      43.573  98.047  37.769  1.00  0.00           N  
ATOM   3345  H21   G   105      43.617  99.042  37.604  1.00  0.00           H  
ATOM   3346  H22   G   105      44.127  97.446  37.175  1.00  0.00           H  
ATOM   3347  N3    G   105      42.828  96.080  38.576  1.00  0.00           N  
ATOM   3348  C4    G   105      41.799  95.510  39.205  1.00  0.00           C  
ATOM   3349  C3'   G   105      42.411  91.394  40.800  1.00  0.00           C  
ATOM   3350  H3'   G   105      41.387  91.516  41.153  1.00  0.00           H  
ATOM   3351  C2'   G   105      43.202  92.644  40.563  1.00  0.00           C  
ATOM   3352  H2'   G   105      43.110  93.388  41.355  1.00  0.00           H  
ATOM   3353  O2'   G   105      44.649  92.364  40.412  1.00  0.00           O  
ATOM   3354 HO2'   G   105      44.980  92.332  41.313  1.00  0.00           H  
ATOM   3355  O3'   G   105      43.048  90.455  41.658  1.00  0.00           O  
ATOM   3356  P     C   106      43.167  90.797  43.190  1.00  0.00           P  
ATOM   3357  OP1   C   106      43.056  89.520  43.847  1.00  0.00           O  
ATOM   3358  OP2   C   106      42.224  91.923  43.545  1.00  0.00           O  
ATOM   3359  O5'   C   106      44.730  91.295  43.243  1.00  0.00           O  
ATOM   3360  C5'   C   106      45.888  90.515  43.000  1.00  0.00           C  
ATOM   3361  H5'   C   106      45.818  89.999  42.042  1.00  0.00           H  
ATOM   3362 H5''   C   106      45.797  89.821  43.836  1.00  0.00           H  
ATOM   3363  C4'   C   106      47.220  91.368  43.051  1.00  0.00           C  
ATOM   3364  H4'   C   106      47.972  90.793  42.510  1.00  0.00           H  
ATOM   3365  O4'   C   106      47.166  92.679  42.516  1.00  0.00           O  
ATOM   3366  C1'   C   106      48.113  93.496  43.227  1.00  0.00           C  
ATOM   3367  H1'   C   106      48.928  93.772  42.558  1.00  0.00           H  
ATOM   3368  N1    C   106      47.436  94.710  43.824  1.00  0.00           N  
ATOM   3369  C6    C   106      46.132  94.759  44.132  1.00  0.00           C  
ATOM   3370  H6    C   106      45.579  93.882  43.828  1.00  0.00           H  
ATOM   3371  C5    C   106      45.597  95.828  44.788  1.00  0.00           C  
ATOM   3372  H5    C   106      44.568  95.818  45.116  1.00  0.00           H  
ATOM   3373  C4    C   106      46.493  96.915  45.136  1.00  0.00           C  
ATOM   3374  N4    C   106      46.109  97.958  45.878  1.00  0.00           N  
ATOM   3375  H41   C   106      45.185  97.998  46.286  1.00  0.00           H  
ATOM   3376  H42   C   106      46.769  98.661  46.178  1.00  0.00           H  
ATOM   3377  N3    C   106      47.754  96.954  44.680  1.00  0.00           N  
ATOM   3378  C2    C   106      48.226  95.860  43.956  1.00  0.00           C  
ATOM   3379  O2    C   106      49.444  95.879  43.566  1.00  0.00           O  
ATOM   3380  C3'   C   106      47.755  91.481  44.473  1.00  0.00           C  
ATOM   3381  H3'   C   106      46.841  91.755  45.002  1.00  0.00           H  
ATOM   3382  C2'   C   106      48.783  92.649  44.315  1.00  0.00           C  
ATOM   3383  H2'   C   106      48.926  93.124  45.286  1.00  0.00           H  
ATOM   3384  O2'   C   106      49.964  92.052  43.768  1.00  0.00           O  
ATOM   3385 HO2'   C   106      50.098  91.277  44.319  1.00  0.00           H  
ATOM   3386  O3'   C   106      48.372  90.393  45.049  1.00  0.00           O  
ATOM   3387  P     G   107      48.416  90.311  46.636  1.00  0.00           P  
ATOM   3388  OP1   G   107      48.715  88.923  47.004  1.00  0.00           O  
ATOM   3389  OP2   G   107      47.144  90.898  47.225  1.00  0.00           O  
ATOM   3390  O5'   G   107      49.644  91.258  47.120  1.00  0.00           O  
ATOM   3391  C5'   G   107      50.951  90.763  47.070  1.00  0.00           C  
ATOM   3392  H5'   G   107      51.101  90.256  46.117  1.00  0.00           H  
ATOM   3393 H5''   G   107      51.311  90.104  47.860  1.00  0.00           H  
ATOM   3394  C4'   G   107      52.000  91.905  47.240  1.00  0.00           C  
ATOM   3395  H4'   G   107      53.011  91.718  46.877  1.00  0.00           H  
ATOM   3396  O4'   G   107      51.601  93.018  46.443  1.00  0.00           O  
ATOM   3397  C1'   G   107      52.005  94.224  47.134  1.00  0.00           C  
ATOM   3398  H1'   G   107      52.670  94.825  46.515  1.00  0.00           H  
ATOM   3399  N9    G   107      50.810  94.888  47.607  1.00  0.00           N  
ATOM   3400  C8    G   107      49.543  94.546  47.674  1.00  0.00           C  
ATOM   3401  H8    G   107      49.120  93.567  47.503  1.00  0.00           H  
ATOM   3402  N7    G   107      48.707  95.572  48.003  1.00  0.00           N  
ATOM   3403  C5    G   107      49.507  96.688  48.102  1.00  0.00           C  
ATOM   3404  C6    G   107      49.245  98.073  48.391  1.00  0.00           C  
ATOM   3405  O6    G   107      48.185  98.718  48.508  1.00  0.00           O  
ATOM   3406  N1    G   107      50.393  98.729  48.600  1.00  0.00           N  
ATOM   3407  H1    G   107      50.207  99.685  48.867  1.00  0.00           H  
ATOM   3408  C2    G   107      51.607  98.309  48.217  1.00  0.00           C  
ATOM   3409  N2    G   107      52.549  99.247  48.204  1.00  0.00           N  
ATOM   3410  H21   G   107      52.452 100.192  48.548  1.00  0.00           H  
ATOM   3411  H22   G   107      53.362  99.019  47.650  1.00  0.00           H  
ATOM   3412  N3    G   107      51.867  97.083  47.701  1.00  0.00           N  
ATOM   3413  C4    G   107      50.786  96.285  47.743  1.00  0.00           C  
ATOM   3414  C3'   G   107      52.076  92.427  48.695  1.00  0.00           C  
ATOM   3415  H3'   G   107      51.044  92.575  49.011  1.00  0.00           H  
ATOM   3416  C2'   G   107      52.745  93.813  48.457  1.00  0.00           C  
ATOM   3417  H2'   G   107      52.646  94.438  49.345  1.00  0.00           H  
ATOM   3418  O2'   G   107      54.115  93.721  48.108  1.00  0.00           O  
ATOM   3419 HO2'   G   107      54.730  94.424  48.328  1.00  0.00           H  
ATOM   3420  O3'   G   107      52.747  91.552  49.528  1.00  0.00           O  
ATOM   3421  P     G   108      52.629  91.737  51.167  1.00  0.00           P  
ATOM   3422  OP1   G   108      53.296  90.623  51.851  1.00  0.00           O  
ATOM   3423  OP2   G   108      51.233  91.980  51.552  1.00  0.00           O  
ATOM   3424  O5'   G   108      53.502  93.016  51.535  1.00  0.00           O  
ATOM   3425  C5'   G   108      54.906  93.089  51.312  1.00  0.00           C  
ATOM   3426  H5'   G   108      55.246  92.629  50.384  1.00  0.00           H  
ATOM   3427 H5''   G   108      55.484  92.479  52.006  1.00  0.00           H  
ATOM   3428  C4'   G   108      55.403  94.531  51.547  1.00  0.00           C  
ATOM   3429  H4'   G   108      56.454  94.643  51.283  1.00  0.00           H  
ATOM   3430  O4'   G   108      54.745  95.413  50.680  1.00  0.00           O  
ATOM   3431  C1'   G   108      54.539  96.670  51.364  1.00  0.00           C  
ATOM   3432  H1'   G   108      55.008  97.472  50.793  1.00  0.00           H  
ATOM   3433  N9    G   108      53.124  96.950  51.558  1.00  0.00           N  
ATOM   3434  C8    G   108      52.023  96.138  51.384  1.00  0.00           C  
ATOM   3435  H8    G   108      52.117  95.076  51.213  1.00  0.00           H  
ATOM   3436  N7    G   108      50.891  96.722  51.292  1.00  0.00           N  
ATOM   3437  C5    G   108      51.214  98.043  51.727  1.00  0.00           C  
ATOM   3438  C6    G   108      50.322  99.171  51.980  1.00  0.00           C  
ATOM   3439  O6    G   108      49.066  99.254  51.999  1.00  0.00           O  
ATOM   3440  N1    G   108      51.039 100.331  52.266  1.00  0.00           N  
ATOM   3441  H1    G   108      50.547 101.190  52.467  1.00  0.00           H  
ATOM   3442  C2    G   108      52.378 100.343  52.539  1.00  0.00           C  
ATOM   3443  N2    G   108      52.891 101.484  52.887  1.00  0.00           N  
ATOM   3444  H21   G   108      52.310 102.242  53.214  1.00  0.00           H  
ATOM   3445  H22   G   108      53.888 101.641  52.904  1.00  0.00           H  
ATOM   3446  N3    G   108      53.259  99.399  52.090  1.00  0.00           N  
ATOM   3447  C4    G   108      52.591  98.220  51.816  1.00  0.00           C  
ATOM   3448  C3'   G   108      55.089  95.015  52.950  1.00  0.00           C  
ATOM   3449  H3'   G   108      54.041  94.833  53.189  1.00  0.00           H  
ATOM   3450  C2'   G   108      55.223  96.510  52.644  1.00  0.00           C  
ATOM   3451  H2'   G   108      54.668  97.008  53.439  1.00  0.00           H  
ATOM   3452  O2'   G   108      56.598  96.931  52.514  1.00  0.00           O  
ATOM   3453 HO2'   G   108      56.708  97.885  52.527  1.00  0.00           H  
ATOM   3454  O3'   G   108      56.013  94.577  53.937  1.00  0.00           O  
ATOM   3455  P     C   109      55.455  94.523  55.416  1.00  0.00           P  
ATOM   3456  OP1   C   109      56.648  94.135  56.209  1.00  0.00           O  
ATOM   3457  OP2   C   109      54.299  93.598  55.305  1.00  0.00           O  
ATOM   3458  O5'   C   109      54.971  95.989  55.667  1.00  0.00           O  
ATOM   3459  C5'   C   109      56.058  96.891  55.964  1.00  0.00           C  
ATOM   3460  H5'   C   109      56.686  96.919  55.073  1.00  0.00           H  
ATOM   3461 H5''   C   109      56.608  96.613  56.863  1.00  0.00           H  
ATOM   3462  C4'   C   109      55.398  98.254  56.319  1.00  0.00           C  
ATOM   3463  H4'   C   109      56.174  99.019  56.349  1.00  0.00           H  
ATOM   3464  O4'   C   109      54.506  98.790  55.326  1.00  0.00           O  
ATOM   3465  C1'   C   109      53.520  99.608  56.012  1.00  0.00           C  
ATOM   3466  H1'   C   109      53.654 100.627  55.650  1.00  0.00           H  
ATOM   3467  N1    C   109      52.195  99.016  55.732  1.00  0.00           N  
ATOM   3468  C6    C   109      51.897  97.709  55.325  1.00  0.00           C  
ATOM   3469  H6    C   109      52.749  97.044  55.325  1.00  0.00           H  
ATOM   3470  C5    C   109      50.586  97.306  55.114  1.00  0.00           C  
ATOM   3471  H5    C   109      50.365  96.286  54.836  1.00  0.00           H  
ATOM   3472  C4    C   109      49.537  98.275  55.311  1.00  0.00           C  
ATOM   3473  N4    C   109      48.299  97.956  55.081  1.00  0.00           N  
ATOM   3474  H41   C   109      48.144  96.983  54.860  1.00  0.00           H  
ATOM   3475  H42   C   109      47.636  98.700  55.244  1.00  0.00           H  
ATOM   3476  N3    C   109      49.776  99.474  55.645  1.00  0.00           N  
ATOM   3477  C2    C   109      51.084  99.831  55.955  1.00  0.00           C  
ATOM   3478  O2    C   109      51.308 100.949  56.473  1.00  0.00           O  
ATOM   3479  C3'   C   109      54.576  98.258  57.593  1.00  0.00           C  
ATOM   3480  H3'   C   109      53.846  97.467  57.426  1.00  0.00           H  
ATOM   3481  C2'   C   109      53.821  99.567  57.498  1.00  0.00           C  
ATOM   3482  H2'   C   109      52.861  99.440  57.998  1.00  0.00           H  
ATOM   3483  O2'   C   109      54.572 100.786  57.811  1.00  0.00           O  
ATOM   3484 HO2'   C   109      53.879 101.448  57.759  1.00  0.00           H  
ATOM   3485  O3'   C   109      55.225  98.056  58.843  1.00  0.00           O  
ATOM   3486  P     A   110      54.417  97.551  60.059  1.00  0.00           P  
ATOM   3487  OP1   A   110      55.413  97.304  61.154  1.00  0.00           O  
ATOM   3488  OP2   A   110      53.577  96.391  59.672  1.00  0.00           O  
ATOM   3489  O5'   A   110      53.400  98.694  60.548  1.00  0.00           O  
ATOM   3490  C5'   A   110      53.939  99.900  61.097  1.00  0.00           C  
ATOM   3491  H5'   A   110      54.655 100.425  60.465  1.00  0.00           H  
ATOM   3492 H5''   A   110      54.427  99.828  62.069  1.00  0.00           H  
ATOM   3493  C4'   A   110      52.797 100.879  61.173  1.00  0.00           C  
ATOM   3494  H4'   A   110      53.131 101.895  61.382  1.00  0.00           H  
ATOM   3495  O4'   A   110      52.096 100.948  59.871  1.00  0.00           O  
ATOM   3496  C1'   A   110      50.711 101.058  60.178  1.00  0.00           C  
ATOM   3497  H1'   A   110      50.296 101.929  59.671  1.00  0.00           H  
ATOM   3498  N9    A   110      49.887  99.900  59.641  1.00  0.00           N  
ATOM   3499  C8    A   110      50.301  98.821  58.953  1.00  0.00           C  
ATOM   3500  H8    A   110      51.331  98.496  58.962  1.00  0.00           H  
ATOM   3501  N7    A   110      49.296  98.108  58.413  1.00  0.00           N  
ATOM   3502  C5    A   110      48.147  98.866  58.758  1.00  0.00           C  
ATOM   3503  C6    A   110      46.721  98.766  58.552  1.00  0.00           C  
ATOM   3504  N6    A   110      46.074  97.873  57.906  1.00  0.00           N  
ATOM   3505  H61   A   110      45.087  98.015  57.751  1.00  0.00           H  
ATOM   3506  H62   A   110      46.685  97.187  57.486  1.00  0.00           H  
ATOM   3507  N1    A   110      45.900  99.725  59.047  1.00  0.00           N  
ATOM   3508  C2    A   110      46.434 100.644  59.774  1.00  0.00           C  
ATOM   3509  H2    A   110      45.764 101.386  60.183  1.00  0.00           H  
ATOM   3510  N3    A   110      47.721 100.897  59.975  1.00  0.00           N  
ATOM   3511  C4    A   110      48.512  99.964  59.473  1.00  0.00           C  
ATOM   3512  C3'   A   110      51.774 100.553  62.224  1.00  0.00           C  
ATOM   3513  H3'   A   110      51.583  99.480  62.217  1.00  0.00           H  
ATOM   3514  C2'   A   110      50.585 101.240  61.640  1.00  0.00           C  
ATOM   3515  H2'   A   110      49.633 100.808  61.947  1.00  0.00           H  
ATOM   3516  O2'   A   110      50.645 102.627  61.914  1.00  0.00           O  
ATOM   3517 HO2'   A   110      50.600 102.671  62.872  1.00  0.00           H  
ATOM   3518  O3'   A   110      52.093 100.985  63.565  1.00  0.00           O  
ATOM   3519  P     C   111      51.770 100.033  64.786  1.00  0.00           P  
ATOM   3520  OP1   C   111      52.044 100.828  65.994  1.00  0.00           O  
ATOM   3521  OP2   C   111      52.448  98.738  64.539  1.00  0.00           O  
ATOM   3522  O5'   C   111      50.192  99.880  64.532  1.00  0.00           O  
ATOM   3523  C5'   C   111      49.304 100.765  65.197  1.00  0.00           C  
ATOM   3524  H5'   C   111      49.516 101.796  64.917  1.00  0.00           H  
ATOM   3525 H5''   C   111      49.354 100.727  66.285  1.00  0.00           H  
ATOM   3526  C4'   C   111      47.840 100.455  64.769  1.00  0.00           C  
ATOM   3527  H4'   C   111      47.240 101.318  65.056  1.00  0.00           H  
ATOM   3528  O4'   C   111      47.701 100.387  63.355  1.00  0.00           O  
ATOM   3529  C1'   C   111      46.708  99.402  63.060  1.00  0.00           C  
ATOM   3530  H1'   C   111      46.039  99.811  62.303  1.00  0.00           H  
ATOM   3531  N1    C   111      47.244  98.125  62.425  1.00  0.00           N  
ATOM   3532  C6    C   111      48.574  97.704  62.430  1.00  0.00           C  
ATOM   3533  H6    C   111      49.291  98.317  62.955  1.00  0.00           H  
ATOM   3534  C5    C   111      48.963  96.715  61.686  1.00  0.00           C  
ATOM   3535  H5    C   111      50.016  96.498  61.579  1.00  0.00           H  
ATOM   3536  C4    C   111      47.959  96.057  60.920  1.00  0.00           C  
ATOM   3537  N4    C   111      48.349  95.090  60.115  1.00  0.00           N  
ATOM   3538  H41   C   111      47.646  94.590  59.589  1.00  0.00           H  
ATOM   3539  H42   C   111      49.322  95.013  59.857  1.00  0.00           H  
ATOM   3540  N3    C   111      46.759  96.462  60.787  1.00  0.00           N  
ATOM   3541  C2    C   111      46.391  97.438  61.626  1.00  0.00           C  
ATOM   3542  O2    C   111      45.205  97.713  61.659  1.00  0.00           O  
ATOM   3543  C3'   C   111      47.080  99.268  65.362  1.00  0.00           C  
ATOM   3544  H3'   C   111      47.779  98.448  65.200  1.00  0.00           H  
ATOM   3545  C2'   C   111      46.000  99.137  64.310  1.00  0.00           C  
ATOM   3546  H2'   C   111      45.690  98.092  64.283  1.00  0.00           H  
ATOM   3547  O2'   C   111      45.022 100.155  64.407  1.00  0.00           O  
ATOM   3548 HO2'   C   111      45.389 101.032  64.268  1.00  0.00           H  
ATOM   3549  O3'   C   111      46.591  99.409  66.654  1.00  0.00           O  
ATOM   3550  P     A   112      46.388  98.161  67.501  1.00  0.00           P  
ATOM   3551  OP1   A   112      46.212  98.690  68.856  1.00  0.00           O  
ATOM   3552  OP2   A   112      47.621  97.305  67.266  1.00  0.00           O  
ATOM   3553  O5'   A   112      45.099  97.367  66.949  1.00  0.00           O  
ATOM   3554  C5'   A   112      43.742  97.799  67.058  1.00  0.00           C  
ATOM   3555  H5'   A   112      43.708  98.873  66.874  1.00  0.00           H  
ATOM   3556 H5''   A   112      43.410  97.649  68.086  1.00  0.00           H  
ATOM   3557  C4'   A   112      42.894  97.011  66.013  1.00  0.00           C  
ATOM   3558  H4'   A   112      41.936  97.532  66.012  1.00  0.00           H  
ATOM   3559  O4'   A   112      43.503  97.010  64.755  1.00  0.00           O  
ATOM   3560  C1'   A   112      43.111  95.785  64.177  1.00  0.00           C  
ATOM   3561  H1'   A   112      42.593  95.892  63.224  1.00  0.00           H  
ATOM   3562  N9    A   112      44.355  95.001  63.884  1.00  0.00           N  
ATOM   3563  C8    A   112      45.600  95.124  64.303  1.00  0.00           C  
ATOM   3564  H8    A   112      45.879  95.855  65.047  1.00  0.00           H  
ATOM   3565  N7    A   112      46.503  94.313  63.708  1.00  0.00           N  
ATOM   3566  C5    A   112      45.687  93.543  62.833  1.00  0.00           C  
ATOM   3567  C6    A   112      45.856  92.509  61.918  1.00  0.00           C  
ATOM   3568  N6    A   112      47.038  92.061  61.489  1.00  0.00           N  
ATOM   3569  H61   A   112      47.909  92.474  61.790  1.00  0.00           H  
ATOM   3570  H62   A   112      47.067  91.458  60.680  1.00  0.00           H  
ATOM   3571  N1    A   112      44.821  92.071  61.207  1.00  0.00           N  
ATOM   3572  C2    A   112      43.637  92.546  61.487  1.00  0.00           C  
ATOM   3573  H2    A   112      42.856  92.035  60.945  1.00  0.00           H  
ATOM   3574  N3    A   112      43.372  93.562  62.339  1.00  0.00           N  
ATOM   3575  C4    A   112      44.425  94.010  62.952  1.00  0.00           C  
ATOM   3576  C3'   A   112      42.646  95.569  66.495  1.00  0.00           C  
ATOM   3577  H3'   A   112      43.659  95.184  66.605  1.00  0.00           H  
ATOM   3578  C2'   A   112      42.196  95.039  65.165  1.00  0.00           C  
ATOM   3579  H2'   A   112      42.257  93.956  65.062  1.00  0.00           H  
ATOM   3580  O2'   A   112      40.890  95.381  64.673  1.00  0.00           O  
ATOM   3581 HO2'   A   112      40.225  95.397  65.365  1.00  0.00           H  
ATOM   3582  O3'   A   112      41.697  95.469  67.510  1.00  0.00           O  
ATOM   3583  P     G   113      41.621  94.240  68.494  1.00  0.00           P  
ATOM   3584  OP1   G   113      40.334  94.373  69.233  1.00  0.00           O  
ATOM   3585  OP2   G   113      42.832  94.341  69.251  1.00  0.00           O  
ATOM   3586  O5'   G   113      41.502  92.901  67.687  1.00  0.00           O  
ATOM   3587  C5'   G   113      40.306  92.513  66.951  1.00  0.00           C  
ATOM   3588  H5'   G   113      40.109  93.360  66.294  1.00  0.00           H  
ATOM   3589 H5''   G   113      39.397  92.360  67.533  1.00  0.00           H  
ATOM   3590  C4'   G   113      40.551  91.298  66.075  1.00  0.00           C  
ATOM   3591  H4'   G   113      39.598  90.982  65.651  1.00  0.00           H  
ATOM   3592  O4'   G   113      41.464  91.561  65.054  1.00  0.00           O  
ATOM   3593  C1'   G   113      41.913  90.287  64.593  1.00  0.00           C  
ATOM   3594  H1'   G   113      41.488  90.090  63.609  1.00  0.00           H  
ATOM   3595  N9    G   113      43.364  90.283  64.411  1.00  0.00           N  
ATOM   3596  C8    G   113      44.350  91.049  64.954  1.00  0.00           C  
ATOM   3597  H8    G   113      44.099  91.830  65.656  1.00  0.00           H  
ATOM   3598  N7    G   113      45.548  90.801  64.531  1.00  0.00           N  
ATOM   3599  C5    G   113      45.406  89.771  63.635  1.00  0.00           C  
ATOM   3600  C6    G   113      46.331  89.016  62.812  1.00  0.00           C  
ATOM   3601  O6    G   113      47.566  89.166  62.756  1.00  0.00           O  
ATOM   3602  N1    G   113      45.728  88.072  61.990  1.00  0.00           N  
ATOM   3603  H1    G   113      46.324  87.787  61.226  1.00  0.00           H  
ATOM   3604  C2    G   113      44.373  87.853  62.017  1.00  0.00           C  
ATOM   3605  N2    G   113      43.967  86.891  61.178  1.00  0.00           N  
ATOM   3606  H21   G   113      44.524  86.458  60.455  1.00  0.00           H  
ATOM   3607  H22   G   113      42.965  86.776  61.244  1.00  0.00           H  
ATOM   3608  N3    G   113      43.481  88.493  62.766  1.00  0.00           N  
ATOM   3609  C4    G   113      44.077  89.432  63.622  1.00  0.00           C  
ATOM   3610  C3'   G   113      41.072  90.070  66.815  1.00  0.00           C  
ATOM   3611  H3'   G   113      42.007  90.389  67.274  1.00  0.00           H  
ATOM   3612  C2'   G   113      41.478  89.222  65.615  1.00  0.00           C  
ATOM   3613  H2'   G   113      42.366  88.618  65.801  1.00  0.00           H  
ATOM   3614  O2'   G   113      40.336  88.586  65.080  1.00  0.00           O  
ATOM   3615 HO2'   G   113      40.550  87.910  64.433  1.00  0.00           H  
ATOM   3616  O3'   G   113      40.072  89.562  67.710  1.00  0.00           O  
ATOM   3617  P     G   114      40.309  88.549  68.893  1.00  0.00           P  
ATOM   3618  OP1   G   114      39.049  88.335  69.652  1.00  0.00           O  
ATOM   3619  OP2   G   114      41.512  89.000  69.569  1.00  0.00           O  
ATOM   3620  O5'   G   114      40.537  87.190  68.160  1.00  0.00           O  
ATOM   3621  C5'   G   114      39.543  86.491  67.490  1.00  0.00           C  
ATOM   3622  H5'   G   114      38.965  87.245  66.956  1.00  0.00           H  
ATOM   3623 H5''   G   114      38.839  85.936  68.109  1.00  0.00           H  
ATOM   3624  C4'   G   114      40.078  85.487  66.452  1.00  0.00           C  
ATOM   3625  H4'   G   114      39.244  85.059  65.895  1.00  0.00           H  
ATOM   3626  O4'   G   114      41.043  86.067  65.590  1.00  0.00           O  
ATOM   3627  C1'   G   114      41.987  85.088  65.229  1.00  0.00           C  
ATOM   3628  H1'   G   114      41.906  84.887  64.161  1.00  0.00           H  
ATOM   3629  N9    G   114      43.329  85.632  65.340  1.00  0.00           N  
ATOM   3630  C8    G   114      43.781  86.415  66.316  1.00  0.00           C  
ATOM   3631  H8    G   114      43.187  86.486  67.215  1.00  0.00           H  
ATOM   3632  N7    G   114      45.020  86.853  66.196  1.00  0.00           N  
ATOM   3633  C5    G   114      45.363  86.248  65.014  1.00  0.00           C  
ATOM   3634  C6    G   114      46.592  86.319  64.222  1.00  0.00           C  
ATOM   3635  O6    G   114      47.723  86.690  64.477  1.00  0.00           O  
ATOM   3636  N1    G   114      46.538  85.485  63.088  1.00  0.00           N  
ATOM   3637  H1    G   114      47.402  85.390  62.572  1.00  0.00           H  
ATOM   3638  C2    G   114      45.565  84.551  62.830  1.00  0.00           C  
ATOM   3639  N2    G   114      45.787  83.661  61.861  1.00  0.00           N  
ATOM   3640  H21   G   114      45.197  82.843  61.922  1.00  0.00           H  
ATOM   3641  H22   G   114      46.486  83.791  61.144  1.00  0.00           H  
ATOM   3642  N3    G   114      44.437  84.533  63.506  1.00  0.00           N  
ATOM   3643  C4    G   114      44.376  85.391  64.580  1.00  0.00           C  
ATOM   3644  C3'   G   114      40.811  84.413  67.289  1.00  0.00           C  
ATOM   3645  H3'   G   114      41.315  84.802  68.174  1.00  0.00           H  
ATOM   3646  C2'   G   114      41.757  83.878  66.148  1.00  0.00           C  
ATOM   3647  H2'   G   114      42.688  83.618  66.652  1.00  0.00           H  
ATOM   3648  O2'   G   114      41.240  82.811  65.406  1.00  0.00           O  
ATOM   3649 HO2'   G   114      41.809  82.070  65.628  1.00  0.00           H  
ATOM   3650  O3'   G   114      39.938  83.343  67.718  1.00  0.00           O  
ATOM   3651  P     C   115      40.425  82.366  68.852  1.00  0.00           P  
ATOM   3652  OP1   C   115      39.176  81.749  69.346  1.00  0.00           O  
ATOM   3653  OP2   C   115      41.229  83.168  69.812  1.00  0.00           O  
ATOM   3654  O5'   C   115      41.362  81.276  68.208  1.00  0.00           O  
ATOM   3655  C5'   C   115      40.934  80.312  67.287  1.00  0.00           C  
ATOM   3656  H5'   C   115      40.277  80.756  66.539  1.00  0.00           H  
ATOM   3657 H5''   C   115      40.251  79.616  67.775  1.00  0.00           H  
ATOM   3658  C4'   C   115      42.163  79.651  66.601  1.00  0.00           C  
ATOM   3659  H4'   C   115      41.797  78.839  65.973  1.00  0.00           H  
ATOM   3660  O4'   C   115      42.992  80.508  65.830  1.00  0.00           O  
ATOM   3661  C1'   C   115      44.223  79.850  65.662  1.00  0.00           C  
ATOM   3662  H1'   C   115      44.396  79.446  64.665  1.00  0.00           H  
ATOM   3663  N1    C   115      45.322  80.854  65.831  1.00  0.00           N  
ATOM   3664  C6    C   115      45.203  81.952  66.574  1.00  0.00           C  
ATOM   3665  H6    C   115      44.329  82.044  67.202  1.00  0.00           H  
ATOM   3666  C5    C   115      46.191  82.884  66.668  1.00  0.00           C  
ATOM   3667  H5    C   115      46.070  83.766  67.279  1.00  0.00           H  
ATOM   3668  C4    C   115      47.423  82.612  66.027  1.00  0.00           C  
ATOM   3669  N4    C   115      48.406  83.486  66.141  1.00  0.00           N  
ATOM   3670  H41   C   115      49.353  83.193  65.947  1.00  0.00           H  
ATOM   3671  H42   C   115      48.053  84.367  66.486  1.00  0.00           H  
ATOM   3672  N3    C   115      47.584  81.533  65.293  1.00  0.00           N  
ATOM   3673  C2    C   115      46.541  80.646  65.125  1.00  0.00           C  
ATOM   3674  O2    C   115      46.608  79.727  64.308  1.00  0.00           O  
ATOM   3675  C3'   C   115      43.141  79.031  67.656  1.00  0.00           C  
ATOM   3676  H3'   C   115      43.475  79.851  68.292  1.00  0.00           H  
ATOM   3677  C2'   C   115      44.264  78.671  66.734  1.00  0.00           C  
ATOM   3678  H2'   C   115      45.250  78.720  67.196  1.00  0.00           H  
ATOM   3679  O2'   C   115      44.178  77.532  65.955  1.00  0.00           O  
ATOM   3680 HO2'   C   115      43.338  77.105  66.136  1.00  0.00           H  
ATOM   3681  O3'   C   115      42.557  77.890  68.280  1.00  0.00           O  
ATOM   3682  P     A   116      43.322  77.089  69.363  1.00  0.00           P  
ATOM   3683  OP1   A   116      44.690  76.903  68.893  1.00  0.00           O  
ATOM   3684  OP2   A   116      42.506  75.940  69.681  1.00  0.00           O  
ATOM   3685  O5'   A   116      43.427  78.061  70.631  1.00  0.00           O  
ATOM   3686  C5'   A   116      42.353  78.621  71.338  1.00  0.00           C  
ATOM   3687  H5'   A   116      41.455  78.019  71.194  1.00  0.00           H  
ATOM   3688 H5''   A   116      42.157  79.613  70.930  1.00  0.00           H  
ATOM   3689  C4'   A   116      42.685  78.831  72.825  1.00  0.00           C  
ATOM   3690  H4'   A   116      41.844  79.244  73.382  1.00  0.00           H  
ATOM   3691  O4'   A   116      43.021  77.574  73.444  1.00  0.00           O  
ATOM   3692  C1'   A   116      44.347  77.524  74.108  1.00  0.00           C  
ATOM   3693  H1'   A   116      44.221  77.079  75.095  1.00  0.00           H  
ATOM   3694  N9    A   116      45.293  76.641  73.345  1.00  0.00           N  
ATOM   3695  C8    A   116      44.971  75.877  72.200  1.00  0.00           C  
ATOM   3696  H8    A   116      43.933  75.812  71.909  1.00  0.00           H  
ATOM   3697  N7    A   116      45.990  75.333  71.664  1.00  0.00           N  
ATOM   3698  C5    A   116      47.043  75.700  72.516  1.00  0.00           C  
ATOM   3699  C6    A   116      48.475  75.471  72.542  1.00  0.00           C  
ATOM   3700  N6    A   116      49.170  74.631  71.735  1.00  0.00           N  
ATOM   3701  H61   A   116      48.697  73.847  71.309  1.00  0.00           H  
ATOM   3702  H62   A   116      50.179  74.634  71.778  1.00  0.00           H  
ATOM   3703  N1    A   116      49.221  76.030  73.469  1.00  0.00           N  
ATOM   3704  C2    A   116      48.647  76.795  74.352  1.00  0.00           C  
ATOM   3705  H2    A   116      49.294  77.119  75.153  1.00  0.00           H  
ATOM   3706  N3    A   116      47.363  77.000  74.542  1.00  0.00           N  
ATOM   3707  C4    A   116      46.637  76.514  73.525  1.00  0.00           C  
ATOM   3708  C3'   A   116      43.903  79.684  73.010  1.00  0.00           C  
ATOM   3709  H3'   A   116      44.537  79.693  72.124  1.00  0.00           H  
ATOM   3710  C2'   A   116      44.703  79.064  74.170  1.00  0.00           C  
ATOM   3711  H2'   A   116      45.784  79.093  74.034  1.00  0.00           H  
ATOM   3712  O2'   A   116      44.343  79.710  75.381  1.00  0.00           O  
ATOM   3713 HO2'   A   116      43.545  80.142  75.066  1.00  0.00           H  
ATOM   3714  O3'   A   116      43.466  81.088  73.168  1.00  0.00           O  
ATOM   3715  P     C   117      44.423  82.268  72.746  1.00  0.00           P  
ATOM   3716  OP1   C   117      43.745  83.545  72.793  1.00  0.00           O  
ATOM   3717  OP2   C   117      44.910  81.919  71.351  1.00  0.00           O  
ATOM   3718  O5'   C   117      45.775  82.304  73.636  1.00  0.00           O  
ATOM   3719  C5'   C   117      45.722  82.604  74.971  1.00  0.00           C  
ATOM   3720  H5'   C   117      45.074  81.883  75.470  1.00  0.00           H  
ATOM   3721 H5''   C   117      45.347  83.617  75.114  1.00  0.00           H  
ATOM   3722  C4'   C   117      47.140  82.485  75.621  1.00  0.00           C  
ATOM   3723  H4'   C   117      47.032  82.846  76.644  1.00  0.00           H  
ATOM   3724  O4'   C   117      47.685  81.156  75.626  1.00  0.00           O  
ATOM   3725  C1'   C   117      49.156  81.282  75.548  1.00  0.00           C  
ATOM   3726  H1'   C   117      49.597  80.882  76.461  1.00  0.00           H  
ATOM   3727  N1    C   117      49.625  80.498  74.362  1.00  0.00           N  
ATOM   3728  C6    C   117      48.696  80.077  73.443  1.00  0.00           C  
ATOM   3729  H6    C   117      47.650  80.347  73.477  1.00  0.00           H  
ATOM   3730  C5    C   117      49.086  79.497  72.323  1.00  0.00           C  
ATOM   3731  H5    C   117      48.407  79.410  71.487  1.00  0.00           H  
ATOM   3732  C4    C   117      50.535  79.215  72.117  1.00  0.00           C  
ATOM   3733  N4    C   117      50.956  78.479  71.079  1.00  0.00           N  
ATOM   3734  H41   C   117      51.947  78.575  70.911  1.00  0.00           H  
ATOM   3735  H42   C   117      50.347  78.364  70.281  1.00  0.00           H  
ATOM   3736  N3    C   117      51.447  79.489  73.046  1.00  0.00           N  
ATOM   3737  C2    C   117      50.984  80.203  74.162  1.00  0.00           C  
ATOM   3738  O2    C   117      51.802  80.642  74.947  1.00  0.00           O  
ATOM   3739  C3'   C   117      48.166  83.364  74.937  1.00  0.00           C  
ATOM   3740  H3'   C   117      48.004  83.206  73.871  1.00  0.00           H  
ATOM   3741  C2'   C   117      49.484  82.760  75.391  1.00  0.00           C  
ATOM   3742  H2'   C   117      50.351  83.011  74.779  1.00  0.00           H  
ATOM   3743  O2'   C   117      49.736  83.363  76.629  1.00  0.00           O  
ATOM   3744 HO2'   C   117      49.391  84.258  76.614  1.00  0.00           H  
ATOM   3745  O3'   C   117      47.890  84.725  75.102  1.00  0.00           O  
ATOM   3746  P     U   118      48.464  85.735  74.021  1.00  0.00           P  
ATOM   3747  OP1   U   118      48.262  87.114  74.497  1.00  0.00           O  
ATOM   3748  OP2   U   118      47.756  85.362  72.753  1.00  0.00           O  
ATOM   3749  O5'   U   118      50.027  85.486  73.877  1.00  0.00           O  
ATOM   3750  C5'   U   118      50.945  86.261  74.661  1.00  0.00           C  
ATOM   3751  H5'   U   118      50.736  86.118  75.721  1.00  0.00           H  
ATOM   3752 H5''   U   118      50.820  87.321  74.441  1.00  0.00           H  
ATOM   3753  C4'   U   118      52.406  85.934  74.338  1.00  0.00           C  
ATOM   3754  H4'   U   118      53.065  86.563  74.937  1.00  0.00           H  
ATOM   3755  O4'   U   118      52.712  84.552  74.449  1.00  0.00           O  
ATOM   3756  C1'   U   118      53.849  84.220  73.646  1.00  0.00           C  
ATOM   3757  H1'   U   118      54.712  84.100  74.302  1.00  0.00           H  
ATOM   3758  N1    U   118      53.627  83.152  72.814  1.00  0.00           N  
ATOM   3759  C6    U   118      52.410  82.926  72.213  1.00  0.00           C  
ATOM   3760  H6    U   118      51.598  83.604  72.433  1.00  0.00           H  
ATOM   3761  C5    U   118      52.207  81.935  71.321  1.00  0.00           C  
ATOM   3762  H5    U   118      51.254  81.802  70.831  1.00  0.00           H  
ATOM   3763  C4    U   118      53.265  81.015  71.002  1.00  0.00           C  
ATOM   3764  O4    U   118      53.188  80.102  70.168  1.00  0.00           O  
ATOM   3765  N3    U   118      54.452  81.237  71.629  1.00  0.00           N  
ATOM   3766  H3    U   118      55.219  80.743  71.196  1.00  0.00           H  
ATOM   3767  C2    U   118      54.666  82.277  72.461  1.00  0.00           C  
ATOM   3768  O2    U   118      55.808  82.478  72.823  1.00  0.00           O  
ATOM   3769  C3'   U   118      52.797  86.306  72.864  1.00  0.00           C  
ATOM   3770  H3'   U   118      52.112  85.937  72.101  1.00  0.00           H  
ATOM   3771  C2'   U   118      54.164  85.453  72.783  1.00  0.00           C  
ATOM   3772  H2'   U   118      54.334  85.219  71.732  1.00  0.00           H  
ATOM   3773  O2'   U   118      55.185  86.209  73.303  1.00  0.00           O  
ATOM   3774 HO2'   U   118      55.136  87.089  72.923  1.00  0.00           H  
ATOM   3775  O3'   U   118      52.971  87.698  72.720  1.00  0.00           O  
ATOM   3776  P     A   119      53.032  88.448  71.361  1.00  0.00           P  
ATOM   3777  OP1   A   119      52.992  89.882  71.643  1.00  0.00           O  
ATOM   3778  OP2   A   119      52.032  87.871  70.452  1.00  0.00           O  
ATOM   3779  O5'   A   119      54.518  88.124  70.873  1.00  0.00           O  
ATOM   3780  C5'   A   119      55.663  88.856  71.286  1.00  0.00           C  
ATOM   3781  H5'   A   119      55.726  89.032  72.360  1.00  0.00           H  
ATOM   3782 H5''   A   119      55.585  89.869  70.892  1.00  0.00           H  
ATOM   3783  C4'   A   119      57.027  88.347  70.778  1.00  0.00           C  
ATOM   3784  H4'   A   119      57.768  89.049  71.160  1.00  0.00           H  
ATOM   3785  O4'   A   119      57.290  87.043  71.240  1.00  0.00           O  
ATOM   3786  C1'   A   119      57.869  86.255  70.305  1.00  0.00           C  
ATOM   3787  H1'   A   119      58.777  85.906  70.795  1.00  0.00           H  
ATOM   3788  N9    A   119      56.995  85.179  69.815  1.00  0.00           N  
ATOM   3789  C8    A   119      55.639  85.256  69.535  1.00  0.00           C  
ATOM   3790  H8    A   119      55.035  86.122  69.764  1.00  0.00           H  
ATOM   3791  N7    A   119      55.107  84.172  69.106  1.00  0.00           N  
ATOM   3792  C5    A   119      56.197  83.368  68.831  1.00  0.00           C  
ATOM   3793  C6    A   119      56.372  82.075  68.323  1.00  0.00           C  
ATOM   3794  N6    A   119      55.359  81.310  68.023  1.00  0.00           N  
ATOM   3795  H61   A   119      54.443  81.727  68.103  1.00  0.00           H  
ATOM   3796  H62   A   119      55.522  80.328  67.850  1.00  0.00           H  
ATOM   3797  N1    A   119      57.606  81.600  68.063  1.00  0.00           N  
ATOM   3798  C2    A   119      58.581  82.380  68.337  1.00  0.00           C  
ATOM   3799  H2    A   119      59.522  81.895  68.126  1.00  0.00           H  
ATOM   3800  N3    A   119      58.621  83.601  68.932  1.00  0.00           N  
ATOM   3801  C4    A   119      57.354  84.076  69.053  1.00  0.00           C  
ATOM   3802  C3'   A   119      57.065  88.271  69.226  1.00  0.00           C  
ATOM   3803  H3'   A   119      56.073  87.945  68.914  1.00  0.00           H  
ATOM   3804  C2'   A   119      58.171  87.139  69.050  1.00  0.00           C  
ATOM   3805  H2'   A   119      58.055  86.488  68.183  1.00  0.00           H  
ATOM   3806  O2'   A   119      59.450  87.658  69.286  1.00  0.00           O  
ATOM   3807 HO2'   A   119      59.295  88.575  69.526  1.00  0.00           H  
ATOM   3808  O3'   A   119      57.436  89.477  68.615  1.00  0.00           O  
ATOM   3809  P     G   120      57.136  89.593  67.071  1.00  0.00           P  
ATOM   3810  OP1   G   120      57.651  90.866  66.601  1.00  0.00           O  
ATOM   3811  OP2   G   120      55.688  89.481  66.921  1.00  0.00           O  
ATOM   3812  O5'   G   120      57.878  88.445  66.204  1.00  0.00           O  
ATOM   3813  C5'   G   120      59.281  88.566  65.982  1.00  0.00           C  
ATOM   3814  H5'   G   120      59.669  88.368  66.981  1.00  0.00           H  
ATOM   3815 H5''   G   120      59.637  89.536  65.638  1.00  0.00           H  
ATOM   3816  C4'   G   120      59.657  87.405  65.058  1.00  0.00           C  
ATOM   3817  H4'   G   120      60.699  87.567  64.782  1.00  0.00           H  
ATOM   3818  O4'   G   120      59.426  86.091  65.646  1.00  0.00           O  
ATOM   3819  C1'   G   120      59.044  85.088  64.765  1.00  0.00           C  
ATOM   3820  H1'   G   120      59.599  84.162  64.913  1.00  0.00           H  
ATOM   3821  N9    G   120      57.694  84.624  64.923  1.00  0.00           N  
ATOM   3822  C8    G   120      56.645  85.069  65.638  1.00  0.00           C  
ATOM   3823  H8    G   120      56.602  86.025  66.139  1.00  0.00           H  
ATOM   3824  N7    G   120      55.577  84.288  65.685  1.00  0.00           N  
ATOM   3825  C5    G   120      56.073  83.126  64.992  1.00  0.00           C  
ATOM   3826  C6    G   120      55.420  81.897  64.676  1.00  0.00           C  
ATOM   3827  O6    G   120      54.331  81.438  64.937  1.00  0.00           O  
ATOM   3828  N1    G   120      56.255  81.067  63.959  1.00  0.00           N  
ATOM   3829  H1    G   120      55.784  80.214  63.695  1.00  0.00           H  
ATOM   3830  C2    G   120      57.374  81.426  63.374  1.00  0.00           C  
ATOM   3831  N2    G   120      57.988  80.477  62.723  1.00  0.00           N  
ATOM   3832  H21   G   120      57.386  79.720  62.432  1.00  0.00           H  
ATOM   3833  H22   G   120      58.840  80.733  62.243  1.00  0.00           H  
ATOM   3834  N3    G   120      57.992  82.596  63.541  1.00  0.00           N  
ATOM   3835  C4    G   120      57.266  83.420  64.380  1.00  0.00           C  
ATOM   3836  C3'   G   120      58.920  87.193  63.804  1.00  0.00           C  
ATOM   3837  H3'   G   120      57.840  87.212  63.952  1.00  0.00           H  
ATOM   3838  C2'   G   120      59.228  85.733  63.375  1.00  0.00           C  
ATOM   3839  H2'   G   120      58.442  85.399  62.698  1.00  0.00           H  
ATOM   3840  O2'   G   120      60.524  85.586  62.872  1.00  0.00           O  
ATOM   3841 HO2'   G   120      60.683  84.639  62.886  1.00  0.00           H  
ATOM   3842  O3'   G   120      59.267  88.162  62.789  1.00  0.00           O  
ATOM   3843  P     U   121      58.416  88.688  61.545  1.00  0.00           P  
ATOM   3844  OP1   U   121      59.312  89.622  60.829  1.00  0.00           O  
ATOM   3845  OP2   U   121      57.226  89.232  62.180  1.00  0.00           O  
ATOM   3846  O5'   U   121      58.030  87.540  60.560  1.00  0.00           O  
ATOM   3847  C5'   U   121      58.981  86.957  59.770  1.00  0.00           C  
ATOM   3848  H5'   U   121      59.810  86.784  60.456  1.00  0.00           H  
ATOM   3849 H5''   U   121      59.343  87.680  59.039  1.00  0.00           H  
ATOM   3850  C4'   U   121      58.528  85.643  59.071  1.00  0.00           C  
ATOM   3851  H4'   U   121      59.230  85.285  58.317  1.00  0.00           H  
ATOM   3852  O4'   U   121      58.325  84.482  59.942  1.00  0.00           O  
ATOM   3853  C1'   U   121      57.255  83.667  59.409  1.00  0.00           C  
ATOM   3854  H1'   U   121      57.623  82.648  59.286  1.00  0.00           H  
ATOM   3855  N1    U   121      56.149  83.473  60.409  1.00  0.00           N  
ATOM   3856  C6    U   121      55.628  84.424  61.236  1.00  0.00           C  
ATOM   3857  H6    U   121      55.954  85.446  61.105  1.00  0.00           H  
ATOM   3858  C5    U   121      54.493  84.289  62.029  1.00  0.00           C  
ATOM   3859  H5    U   121      53.974  85.087  62.539  1.00  0.00           H  
ATOM   3860  C4    U   121      53.830  83.036  61.861  1.00  0.00           C  
ATOM   3861  O4    U   121      52.751  82.705  62.352  1.00  0.00           O  
ATOM   3862  N3    U   121      54.379  82.055  61.064  1.00  0.00           N  
ATOM   3863  H3    U   121      53.976  81.156  60.841  1.00  0.00           H  
ATOM   3864  C2    U   121      55.509  82.208  60.390  1.00  0.00           C  
ATOM   3865  O2    U   121      55.900  81.246  59.754  1.00  0.00           O  
ATOM   3866  C3'   U   121      57.217  85.812  58.371  1.00  0.00           C  
ATOM   3867  H3'   U   121      56.637  86.420  59.066  1.00  0.00           H  
ATOM   3868  C2'   U   121      56.713  84.319  58.143  1.00  0.00           C  
ATOM   3869  H2'   U   121      55.627  84.278  58.054  1.00  0.00           H  
ATOM   3870  O2'   U   121      57.406  83.667  57.042  1.00  0.00           O  
ATOM   3871 HO2'   U   121      57.457  84.224  56.261  1.00  0.00           H  
ATOM   3872  O3'   U   121      57.414  86.428  57.117  1.00  0.00           O  
ATOM   3873  P     A   122      56.291  87.256  56.346  1.00  0.00           P  
ATOM   3874  OP1   A   122      56.726  87.172  54.901  1.00  0.00           O  
ATOM   3875  OP2   A   122      56.084  88.577  56.886  1.00  0.00           O  
ATOM   3876  O5'   A   122      55.074  86.244  56.578  1.00  0.00           O  
ATOM   3877  C5'   A   122      54.604  85.338  55.555  1.00  0.00           C  
ATOM   3878  H5'   A   122      55.483  84.715  55.387  1.00  0.00           H  
ATOM   3879 H5''   A   122      54.303  85.856  54.645  1.00  0.00           H  
ATOM   3880  C4'   A   122      53.497  84.349  55.900  1.00  0.00           C  
ATOM   3881  H4'   A   122      53.577  83.539  55.175  1.00  0.00           H  
ATOM   3882  O4'   A   122      53.580  83.874  57.241  1.00  0.00           O  
ATOM   3883  C1'   A   122      52.223  83.787  57.747  1.00  0.00           C  
ATOM   3884  H1'   A   122      52.015  82.783  58.119  1.00  0.00           H  
ATOM   3885  N9    A   122      52.023  84.646  58.955  1.00  0.00           N  
ATOM   3886  C8    A   122      52.794  85.659  59.372  1.00  0.00           C  
ATOM   3887  H8    A   122      53.619  86.031  58.783  1.00  0.00           H  
ATOM   3888  N7    A   122      52.450  86.308  60.494  1.00  0.00           N  
ATOM   3889  C5    A   122      51.344  85.492  60.877  1.00  0.00           C  
ATOM   3890  C6    A   122      50.464  85.394  61.945  1.00  0.00           C  
ATOM   3891  N6    A   122      50.398  86.209  62.984  1.00  0.00           N  
ATOM   3892  H61   A   122      51.059  86.973  63.004  1.00  0.00           H  
ATOM   3893  H62   A   122      49.675  86.179  63.689  1.00  0.00           H  
ATOM   3894  N1    A   122      49.420  84.557  61.911  1.00  0.00           N  
ATOM   3895  C2    A   122      49.244  83.864  60.797  1.00  0.00           C  
ATOM   3896  H2    A   122      48.343  83.268  60.822  1.00  0.00           H  
ATOM   3897  N3    A   122      50.009  83.672  59.751  1.00  0.00           N  
ATOM   3898  C4    A   122      51.085  84.520  59.852  1.00  0.00           C  
ATOM   3899  C3'   A   122      52.093  84.978  55.723  1.00  0.00           C  
ATOM   3900  H3'   A   122      52.104  86.003  56.094  1.00  0.00           H  
ATOM   3901  C2'   A   122      51.261  84.056  56.601  1.00  0.00           C  
ATOM   3902  H2'   A   122      50.382  84.568  56.992  1.00  0.00           H  
ATOM   3903  O2'   A   122      50.956  82.861  55.949  1.00  0.00           O  
ATOM   3904 HO2'   A   122      50.134  82.498  56.285  1.00  0.00           H  
ATOM   3905  O3'   A   122      51.701  84.955  54.343  1.00  0.00           O  
ATOM   3906  P     C   123      50.661  85.963  53.699  1.00  0.00           P  
ATOM   3907  OP1   C   123      50.649  85.731  52.238  1.00  0.00           O  
ATOM   3908  OP2   C   123      51.124  87.300  54.125  1.00  0.00           O  
ATOM   3909  O5'   C   123      49.278  85.541  54.239  1.00  0.00           O  
ATOM   3910  C5'   C   123      48.749  84.304  53.982  1.00  0.00           C  
ATOM   3911  H5'   C   123      49.483  83.513  54.138  1.00  0.00           H  
ATOM   3912 H5''   C   123      48.240  84.306  53.018  1.00  0.00           H  
ATOM   3913  C4'   C   123      47.543  84.039  54.907  1.00  0.00           C  
ATOM   3914  H4'   C   123      47.227  83.013  54.719  1.00  0.00           H  
ATOM   3915  O4'   C   123      47.914  84.027  56.326  1.00  0.00           O  
ATOM   3916  C1'   C   123      46.829  84.616  57.115  1.00  0.00           C  
ATOM   3917  H1'   C   123      46.387  83.852  57.755  1.00  0.00           H  
ATOM   3918  N1    C   123      47.380  85.797  57.960  1.00  0.00           N  
ATOM   3919  C6    C   123      48.584  86.429  57.632  1.00  0.00           C  
ATOM   3920  H6    C   123      48.952  86.187  56.645  1.00  0.00           H  
ATOM   3921  C5    C   123      49.217  87.142  58.559  1.00  0.00           C  
ATOM   3922  H5    C   123      50.194  87.521  58.298  1.00  0.00           H  
ATOM   3923  C4    C   123      48.620  87.335  59.855  1.00  0.00           C  
ATOM   3924  N4    C   123      49.120  88.029  60.794  1.00  0.00           N  
ATOM   3925  H41   C   123      48.511  88.067  61.599  1.00  0.00           H  
ATOM   3926  H42   C   123      50.046  88.419  60.697  1.00  0.00           H  
ATOM   3927  N3    C   123      47.382  86.825  60.037  1.00  0.00           N  
ATOM   3928  C2    C   123      46.711  86.246  59.092  1.00  0.00           C  
ATOM   3929  O2    C   123      45.560  85.933  59.284  1.00  0.00           O  
ATOM   3930  C3'   C   123      46.480  85.059  54.752  1.00  0.00           C  
ATOM   3931  H3'   C   123      46.982  86.026  54.797  1.00  0.00           H  
ATOM   3932  C2'   C   123      45.658  84.953  56.082  1.00  0.00           C  
ATOM   3933  H2'   C   123      45.051  85.801  56.400  1.00  0.00           H  
ATOM   3934  O2'   C   123      44.811  83.854  55.971  1.00  0.00           O  
ATOM   3935 HO2'   C   123      44.324  83.888  55.145  1.00  0.00           H  
ATOM   3936  O3'   C   123      45.588  84.989  53.628  1.00  0.00           O  
ATOM   3937  P     U   124      44.925  86.280  53.102  1.00  0.00           P  
ATOM   3938  OP1   U   124      44.031  85.836  52.138  1.00  0.00           O  
ATOM   3939  OP2   U   124      46.021  87.164  52.716  1.00  0.00           O  
ATOM   3940  O5'   U   124      44.121  86.723  54.387  1.00  0.00           O  
ATOM   3941  C5'   U   124      42.844  86.152  54.638  1.00  0.00           C  
ATOM   3942  H5'   U   124      43.169  85.143  54.891  1.00  0.00           H  
ATOM   3943 H5''   U   124      42.304  86.201  53.693  1.00  0.00           H  
ATOM   3944  C4'   U   124      42.102  86.863  55.731  1.00  0.00           C  
ATOM   3945  H4'   U   124      41.122  86.435  55.943  1.00  0.00           H  
ATOM   3946  O4'   U   124      42.849  86.786  57.001  1.00  0.00           O  
ATOM   3947  C1'   U   124      42.653  87.978  57.713  1.00  0.00           C  
ATOM   3948  H1'   U   124      42.166  87.824  58.675  1.00  0.00           H  
ATOM   3949  N1    U   124      43.959  88.641  57.955  1.00  0.00           N  
ATOM   3950  C6    U   124      45.126  88.493  57.157  1.00  0.00           C  
ATOM   3951  H6    U   124      45.218  87.821  56.316  1.00  0.00           H  
ATOM   3952  C5    U   124      46.332  89.071  57.517  1.00  0.00           C  
ATOM   3953  H5    U   124      47.174  88.961  56.851  1.00  0.00           H  
ATOM   3954  C4    U   124      46.405  89.912  58.642  1.00  0.00           C  
ATOM   3955  O4    U   124      47.458  90.493  58.970  1.00  0.00           O  
ATOM   3956  N3    U   124      45.264  90.012  59.436  1.00  0.00           N  
ATOM   3957  H3    U   124      45.304  90.685  60.189  1.00  0.00           H  
ATOM   3958  C2    U   124      44.029  89.509  59.035  1.00  0.00           C  
ATOM   3959  O2    U   124      43.004  90.009  59.579  1.00  0.00           O  
ATOM   3960  C3'   U   124      42.037  88.387  55.437  1.00  0.00           C  
ATOM   3961  H3'   U   124      42.986  88.867  55.194  1.00  0.00           H  
ATOM   3962  C2'   U   124      41.685  88.873  56.860  1.00  0.00           C  
ATOM   3963  H2'   U   124      41.928  89.929  56.972  1.00  0.00           H  
ATOM   3964  O2'   U   124      40.280  88.591  57.138  1.00  0.00           O  
ATOM   3965 HO2'   U   124      39.745  89.058  56.491  1.00  0.00           H  
ATOM   3966  O3'   U   124      41.037  88.624  54.549  1.00  0.00           O  
ATOM   3967  P     G   125      41.191  89.762  53.527  1.00  0.00           P  
ATOM   3968  OP1   G   125      40.340  89.479  52.336  1.00  0.00           O  
ATOM   3969  OP2   G   125      42.634  90.019  53.362  1.00  0.00           O  
ATOM   3970  O5'   G   125      40.571  91.043  54.304  1.00  0.00           O  
ATOM   3971  C5'   G   125      39.212  91.413  54.318  1.00  0.00           C  
ATOM   3972  H5'   G   125      38.603  90.527  54.500  1.00  0.00           H  
ATOM   3973 H5''   G   125      38.925  91.970  53.426  1.00  0.00           H  
ATOM   3974  C4'   G   125      39.127  92.392  55.543  1.00  0.00           C  
ATOM   3975  H4'   G   125      38.102  92.494  55.901  1.00  0.00           H  
ATOM   3976  O4'   G   125      39.850  91.919  56.696  1.00  0.00           O  
ATOM   3977  C1'   G   125      40.449  93.085  57.325  1.00  0.00           C  
ATOM   3978  H1'   G   125      40.333  93.102  58.408  1.00  0.00           H  
ATOM   3979  N9    G   125      41.921  93.097  57.101  1.00  0.00           N  
ATOM   3980  C8    G   125      42.749  92.232  56.434  1.00  0.00           C  
ATOM   3981  H8    G   125      42.327  91.712  55.587  1.00  0.00           H  
ATOM   3982  N7    G   125      44.024  92.329  56.672  1.00  0.00           N  
ATOM   3983  C5    G   125      44.058  93.281  57.632  1.00  0.00           C  
ATOM   3984  C6    G   125      45.119  93.878  58.444  1.00  0.00           C  
ATOM   3985  O6    G   125      46.365  93.768  58.360  1.00  0.00           O  
ATOM   3986  N1    G   125      44.749  94.919  59.320  1.00  0.00           N  
ATOM   3987  H1    G   125      45.497  95.515  59.646  1.00  0.00           H  
ATOM   3988  C2    G   125      43.492  95.333  59.419  1.00  0.00           C  
ATOM   3989  N2    G   125      43.229  96.105  60.433  1.00  0.00           N  
ATOM   3990  H21   G   125      43.890  96.735  60.866  1.00  0.00           H  
ATOM   3991  H22   G   125      42.230  96.193  60.549  1.00  0.00           H  
ATOM   3992  N3    G   125      42.492  94.783  58.779  1.00  0.00           N  
ATOM   3993  C4    G   125      42.828  93.758  57.978  1.00  0.00           C  
ATOM   3994  C3'   G   125      39.588  93.783  55.186  1.00  0.00           C  
ATOM   3995  H3'   G   125      40.463  93.838  54.539  1.00  0.00           H  
ATOM   3996  C2'   G   125      39.787  94.291  56.652  1.00  0.00           C  
ATOM   3997  H2'   G   125      40.350  95.221  56.728  1.00  0.00           H  
ATOM   3998  O2'   G   125      38.570  94.439  57.256  1.00  0.00           O  
ATOM   3999 HO2'   G   125      38.101  95.208  56.926  1.00  0.00           H  
ATOM   4000  O3'   G   125      38.487  94.552  54.607  1.00  0.00           O  
ATOM   4001  P     A   126      38.641  96.149  54.212  1.00  0.00           P  
ATOM   4002  OP1   A   126      37.830  96.315  52.960  1.00  0.00           O  
ATOM   4003  OP2   A   126      40.082  96.435  54.155  1.00  0.00           O  
ATOM   4004  O5'   A   126      38.057  96.983  55.407  1.00  0.00           O  
ATOM   4005  C5'   A   126      36.707  96.716  55.700  1.00  0.00           C  
ATOM   4006  H5'   A   126      36.444  95.660  55.764  1.00  0.00           H  
ATOM   4007 H5''   A   126      36.142  97.123  54.862  1.00  0.00           H  
ATOM   4008  C4'   A   126      36.206  97.320  57.001  1.00  0.00           C  
ATOM   4009  H4'   A   126      35.123  97.331  57.127  1.00  0.00           H  
ATOM   4010  O4'   A   126      36.828  96.714  58.125  1.00  0.00           O  
ATOM   4011  C1'   A   126      36.913  97.715  59.173  1.00  0.00           C  
ATOM   4012  H1'   A   126      36.287  97.352  59.988  1.00  0.00           H  
ATOM   4013  N9    A   126      38.251  98.014  59.645  1.00  0.00           N  
ATOM   4014  C8    A   126      39.397  97.665  59.043  1.00  0.00           C  
ATOM   4015  H8    A   126      39.304  97.176  58.085  1.00  0.00           H  
ATOM   4016  N7    A   126      40.451  97.835  59.793  1.00  0.00           N  
ATOM   4017  C5    A   126      39.973  98.546  60.915  1.00  0.00           C  
ATOM   4018  C6    A   126      40.464  98.902  62.168  1.00  0.00           C  
ATOM   4019  N6    A   126      41.744  98.974  62.642  1.00  0.00           N  
ATOM   4020  H61   A   126      42.514  98.822  62.006  1.00  0.00           H  
ATOM   4021  H62   A   126      41.921  99.296  63.583  1.00  0.00           H  
ATOM   4022  N1    A   126      39.599  99.373  63.062  1.00  0.00           N  
ATOM   4023  C2    A   126      38.335  99.561  62.782  1.00  0.00           C  
ATOM   4024  H2    A   126      37.726  99.703  63.662  1.00  0.00           H  
ATOM   4025  N3    A   126      37.739  99.299  61.650  1.00  0.00           N  
ATOM   4026  C4    A   126      38.611  98.738  60.765  1.00  0.00           C  
ATOM   4027  C3'   A   126      36.518  98.853  57.159  1.00  0.00           C  
ATOM   4028  H3'   A   126      37.542  99.111  56.890  1.00  0.00           H  
ATOM   4029  C2'   A   126      36.362  99.040  58.700  1.00  0.00           C  
ATOM   4030  H2'   A   126      36.862  99.919  59.108  1.00  0.00           H  
ATOM   4031  O2'   A   126      35.011  99.110  59.006  1.00  0.00           O  
ATOM   4032 HO2'   A   126      34.644  99.127  58.119  1.00  0.00           H  
ATOM   4033  O3'   A   126      35.706  99.674  56.365  1.00  0.00           O  
ATOM   4034  P     U   127      36.198 101.104  55.886  1.00  0.00           P  
ATOM   4035  OP1   U   127      35.096 102.079  55.808  1.00  0.00           O  
ATOM   4036  OP2   U   127      36.980 100.892  54.734  1.00  0.00           O  
ATOM   4037  O5'   U   127      37.189 101.538  57.013  1.00  0.00           O  
ATOM   4038  C5'   U   127      36.842 102.428  58.028  1.00  0.00           C  
ATOM   4039  H5'   U   127      35.968 102.098  58.590  1.00  0.00           H  
ATOM   4040 H5''   U   127      36.465 103.398  57.704  1.00  0.00           H  
ATOM   4041  C4'   U   127      38.101 102.690  58.920  1.00  0.00           C  
ATOM   4042  H4'   U   127      37.783 103.164  59.849  1.00  0.00           H  
ATOM   4043  O4'   U   127      38.706 101.455  59.243  1.00  0.00           O  
ATOM   4044  C1'   U   127      40.085 101.732  59.600  1.00  0.00           C  
ATOM   4045  H1'   U   127      40.247 101.642  60.674  1.00  0.00           H  
ATOM   4046  N1    U   127      40.948 100.868  58.807  1.00  0.00           N  
ATOM   4047  C6    U   127      40.597 100.336  57.620  1.00  0.00           C  
ATOM   4048  H6    U   127      39.657 100.686  57.219  1.00  0.00           H  
ATOM   4049  C5    U   127      41.318  99.363  56.928  1.00  0.00           C  
ATOM   4050  H5    U   127      40.969  99.147  55.930  1.00  0.00           H  
ATOM   4051  C4    U   127      42.607  98.996  57.347  1.00  0.00           C  
ATOM   4052  O4    U   127      43.332  98.355  56.610  1.00  0.00           O  
ATOM   4053  N3    U   127      42.986  99.527  58.637  1.00  0.00           N  
ATOM   4054  H3    U   127      43.908  99.428  59.037  1.00  0.00           H  
ATOM   4055  C2    U   127      42.229 100.467  59.370  1.00  0.00           C  
ATOM   4056  O2    U   127      42.603 100.828  60.461  1.00  0.00           O  
ATOM   4057  C3'   U   127      39.085 103.560  58.185  1.00  0.00           C  
ATOM   4058  H3'   U   127      39.316 103.197  57.184  1.00  0.00           H  
ATOM   4059  C2'   U   127      40.276 103.205  59.119  1.00  0.00           C  
ATOM   4060  H2'   U   127      41.239 103.193  58.609  1.00  0.00           H  
ATOM   4061  O2'   U   127      40.206 104.070  60.243  1.00  0.00           O  
ATOM   4062 HO2'   U   127      40.359 104.947  59.885  1.00  0.00           H  
ATOM   4063  O3'   U   127      38.748 104.919  58.046  1.00  0.00           O  
ATOM   4064  P     G   128      39.281 105.769  56.952  1.00  0.00           P  
ATOM   4065  OP1   G   128      38.763 107.114  57.134  1.00  0.00           O  
ATOM   4066  OP2   G   128      39.130 105.055  55.692  1.00  0.00           O  
ATOM   4067  O5'   G   128      40.862 105.794  57.296  1.00  0.00           O  
ATOM   4068  C5'   G   128      41.392 106.680  58.231  1.00  0.00           C  
ATOM   4069  H5'   G   128      40.898 106.588  59.199  1.00  0.00           H  
ATOM   4070 H5''   G   128      41.280 107.724  57.940  1.00  0.00           H  
ATOM   4071  C4'   G   128      42.868 106.279  58.327  1.00  0.00           C  
ATOM   4072  H4'   G   128      43.147 106.952  59.139  1.00  0.00           H  
ATOM   4073  O4'   G   128      43.283 105.015  58.891  1.00  0.00           O  
ATOM   4074  C1'   G   128      44.608 104.779  58.494  1.00  0.00           C  
ATOM   4075  H1'   G   128      45.243 104.581  59.358  1.00  0.00           H  
ATOM   4076  N9    G   128      44.643 103.664  57.544  1.00  0.00           N  
ATOM   4077  C8    G   128      43.586 102.988  56.991  1.00  0.00           C  
ATOM   4078  H8    G   128      42.619 103.453  56.864  1.00  0.00           H  
ATOM   4079  N7    G   128      43.918 101.893  56.401  1.00  0.00           N  
ATOM   4080  C5    G   128      45.345 101.871  56.478  1.00  0.00           C  
ATOM   4081  C6    G   128      46.343 100.957  55.967  1.00  0.00           C  
ATOM   4082  O6    G   128      46.231  99.892  55.368  1.00  0.00           O  
ATOM   4083  N1    G   128      47.681 101.352  56.128  1.00  0.00           N  
ATOM   4084  H1    G   128      48.333 100.625  55.870  1.00  0.00           H  
ATOM   4085  C2    G   128      47.947 102.526  56.791  1.00  0.00           C  
ATOM   4086  N2    G   128      49.222 102.641  57.093  1.00  0.00           N  
ATOM   4087  H21   G   128      49.452 103.481  57.606  1.00  0.00           H  
ATOM   4088  H22   G   128      49.821 101.904  56.751  1.00  0.00           H  
ATOM   4089  N3    G   128      47.053 103.343  57.374  1.00  0.00           N  
ATOM   4090  C4    G   128      45.811 102.967  57.189  1.00  0.00           C  
ATOM   4091  C3'   G   128      43.784 106.546  57.104  1.00  0.00           C  
ATOM   4092  H3'   G   128      43.428 105.940  56.271  1.00  0.00           H  
ATOM   4093  C2'   G   128      45.110 106.061  57.729  1.00  0.00           C  
ATOM   4094  H2'   G   128      45.780 105.725  56.938  1.00  0.00           H  
ATOM   4095  O2'   G   128      45.735 106.939  58.700  1.00  0.00           O  
ATOM   4096 HO2'   G   128      46.490 106.565  59.160  1.00  0.00           H  
ATOM   4097  O3'   G   128      43.888 107.914  56.717  1.00  0.00           O  
ATOM   4098  P     U   129      44.101 108.289  55.221  1.00  0.00           P  
ATOM   4099  OP1   U   129      44.257 109.741  55.179  1.00  0.00           O  
ATOM   4100  OP2   U   129      43.173 107.620  54.314  1.00  0.00           O  
ATOM   4101  O5'   U   129      45.557 107.528  54.914  1.00  0.00           O  
ATOM   4102  C5'   U   129      46.770 107.873  55.521  1.00  0.00           C  
ATOM   4103  H5'   U   129      46.611 107.850  56.599  1.00  0.00           H  
ATOM   4104 H5''   U   129      47.056 108.892  55.262  1.00  0.00           H  
ATOM   4105  C4'   U   129      48.075 107.169  55.130  1.00  0.00           C  
ATOM   4106  H4'   U   129      48.910 107.452  55.771  1.00  0.00           H  
ATOM   4107  O4'   U   129      47.850 105.793  55.321  1.00  0.00           O  
ATOM   4108  C1'   U   129      48.678 105.068  54.492  1.00  0.00           C  
ATOM   4109  H1'   U   129      49.477 104.584  55.053  1.00  0.00           H  
ATOM   4110  N1    U   129      47.838 104.010  53.822  1.00  0.00           N  
ATOM   4111  C6    U   129      46.484 104.325  53.565  1.00  0.00           C  
ATOM   4112  H6    U   129      45.946 105.242  53.754  1.00  0.00           H  
ATOM   4113  C5    U   129      45.674 103.391  53.003  1.00  0.00           C  
ATOM   4114  H5    U   129      44.654 103.643  52.752  1.00  0.00           H  
ATOM   4115  C4    U   129      46.133 102.036  52.693  1.00  0.00           C  
ATOM   4116  O4    U   129      45.413 101.139  52.137  1.00  0.00           O  
ATOM   4117  N3    U   129      47.526 101.827  52.894  1.00  0.00           N  
ATOM   4118  H3    U   129      47.927 101.016  52.445  1.00  0.00           H  
ATOM   4119  C2    U   129      48.383 102.775  53.342  1.00  0.00           C  
ATOM   4120  O2    U   129      49.560 102.511  53.220  1.00  0.00           O  
ATOM   4121  C3'   U   129      48.410 107.335  53.707  1.00  0.00           C  
ATOM   4122  H3'   U   129      47.517 107.249  53.088  1.00  0.00           H  
ATOM   4123  C2'   U   129      49.285 106.057  53.502  1.00  0.00           C  
ATOM   4124  H2'   U   129      49.353 105.726  52.466  1.00  0.00           H  
ATOM   4125  O2'   U   129      50.551 106.299  54.040  1.00  0.00           O  
ATOM   4126 HO2'   U   129      50.747 107.238  54.027  1.00  0.00           H  
ATOM   4127  O3'   U   129      49.144 108.573  53.355  1.00  0.00           O  
ATOM   4128  P     C   130      49.438 109.007  51.885  1.00  0.00           P  
ATOM   4129  OP1   C   130      50.142 110.285  51.891  1.00  0.00           O  
ATOM   4130  OP2   C   130      48.201 108.925  51.086  1.00  0.00           O  
ATOM   4131  O5'   C   130      50.468 107.878  51.271  1.00  0.00           O  
ATOM   4132  C5'   C   130      51.911 107.785  51.367  1.00  0.00           C  
ATOM   4133  H5'   C   130      52.163 107.649  52.419  1.00  0.00           H  
ATOM   4134 H5''   C   130      52.390 108.608  50.838  1.00  0.00           H  
ATOM   4135  C4'   C   130      52.628 106.612  50.772  1.00  0.00           C  
ATOM   4136  H4'   C   130      53.710 106.591  50.898  1.00  0.00           H  
ATOM   4137  O4'   C   130      51.971 105.434  51.215  1.00  0.00           O  
ATOM   4138  C1'   C   130      52.037 104.370  50.185  1.00  0.00           C  
ATOM   4139  H1'   C   130      52.871 103.728  50.468  1.00  0.00           H  
ATOM   4140  N1    C   130      50.827 103.626  49.953  1.00  0.00           N  
ATOM   4141  C6    C   130      49.646 104.218  50.088  1.00  0.00           C  
ATOM   4142  H6    C   130      49.543 105.242  50.417  1.00  0.00           H  
ATOM   4143  C5    C   130      48.481 103.464  49.955  1.00  0.00           C  
ATOM   4144  H5    C   130      47.553 103.962  50.196  1.00  0.00           H  
ATOM   4145  C4    C   130      48.596 102.171  49.470  1.00  0.00           C  
ATOM   4146  N4    C   130      47.593 101.312  49.348  1.00  0.00           N  
ATOM   4147  H41   C   130      46.733 101.725  49.680  1.00  0.00           H  
ATOM   4148  H42   C   130      47.711 100.355  49.046  1.00  0.00           H  
ATOM   4149  N3    C   130      49.751 101.603  49.192  1.00  0.00           N  
ATOM   4150  C2    C   130      50.861 102.321  49.432  1.00  0.00           C  
ATOM   4151  O2    C   130      51.948 101.826  49.133  1.00  0.00           O  
ATOM   4152  C3'   C   130      52.394 106.635  49.291  1.00  0.00           C  
ATOM   4153  H3'   C   130      51.340 106.903  49.220  1.00  0.00           H  
ATOM   4154  C2'   C   130      52.466 105.125  48.911  1.00  0.00           C  
ATOM   4155  H2'   C   130      51.824 104.783  48.099  1.00  0.00           H  
ATOM   4156  O2'   C   130      53.865 104.775  48.825  1.00  0.00           O  
ATOM   4157 HO2'   C   130      54.030 104.326  47.993  1.00  0.00           H  
ATOM   4158  O3'   C   130      53.302 107.454  48.569  1.00  0.00           O  
ATOM   4159  P     G   131      53.028 107.730  47.062  1.00  0.00           P  
ATOM   4160  OP1   G   131      53.934 108.813  46.575  1.00  0.00           O  
ATOM   4161  OP2   G   131      51.620 108.126  46.993  1.00  0.00           O  
ATOM   4162  O5'   G   131      53.133 106.477  46.122  1.00  0.00           O  
ATOM   4163  C5'   G   131      54.430 105.972  45.803  1.00  0.00           C  
ATOM   4164  H5'   G   131      55.124 105.850  46.635  1.00  0.00           H  
ATOM   4165 H5''   G   131      54.923 106.708  45.169  1.00  0.00           H  
ATOM   4166  C4'   G   131      54.423 104.573  45.220  1.00  0.00           C  
ATOM   4167  H4'   G   131      55.451 104.223  45.129  1.00  0.00           H  
ATOM   4168  O4'   G   131      53.823 103.776  46.102  1.00  0.00           O  
ATOM   4169  C1'   G   131      53.249 102.601  45.487  1.00  0.00           C  
ATOM   4170  H1'   G   131      53.784 101.702  45.794  1.00  0.00           H  
ATOM   4171  N9    G   131      51.898 102.463  45.765  1.00  0.00           N  
ATOM   4172  C8    G   131      50.911 103.419  45.944  1.00  0.00           C  
ATOM   4173  H8    G   131      51.165 104.461  46.076  1.00  0.00           H  
ATOM   4174  N7    G   131      49.692 103.035  46.012  1.00  0.00           N  
ATOM   4175  C5    G   131      49.817 101.666  45.773  1.00  0.00           C  
ATOM   4176  C6    G   131      48.806 100.556  45.788  1.00  0.00           C  
ATOM   4177  O6    G   131      47.643 100.591  46.043  1.00  0.00           O  
ATOM   4178  N1    G   131      49.349  99.363  45.399  1.00  0.00           N  
ATOM   4179  H1    G   131      48.699  98.617  45.196  1.00  0.00           H  
ATOM   4180  C2    G   131      50.683  99.138  45.169  1.00  0.00           C  
ATOM   4181  N2    G   131      51.036  97.961  44.769  1.00  0.00           N  
ATOM   4182  H21   G   131      51.952  97.901  44.347  1.00  0.00           H  
ATOM   4183  H22   G   131      50.319  97.301  44.504  1.00  0.00           H  
ATOM   4184  N3    G   131      51.660 100.069  45.295  1.00  0.00           N  
ATOM   4185  C4    G   131      51.151 101.343  45.590  1.00  0.00           C  
ATOM   4186  C3'   G   131      53.710 104.332  43.878  1.00  0.00           C  
ATOM   4187  H3'   G   131      52.770 104.884  43.883  1.00  0.00           H  
ATOM   4188  C2'   G   131      53.401 102.788  43.976  1.00  0.00           C  
ATOM   4189  H2'   G   131      52.452 102.555  43.493  1.00  0.00           H  
ATOM   4190  O2'   G   131      54.444 102.006  43.478  1.00  0.00           O  
ATOM   4191 HO2'   G   131      55.255 102.449  43.217  1.00  0.00           H  
ATOM   4192  O3'   G   131      54.434 104.556  42.664  1.00  0.00           O  
ATOM   4193  P     U   132      54.609 106.042  42.127  1.00  0.00           P  
ATOM   4194  OP1   U   132      53.491 106.861  42.625  1.00  0.00           O  
ATOM   4195  OP2   U   132      54.775 105.916  40.640  1.00  0.00           O  
ATOM   4196  O5'   U   132      55.970 106.557  42.805  1.00  0.00           O  
ATOM   4197  C5'   U   132      57.242 106.022  42.500  1.00  0.00           C  
ATOM   4198  H5'   U   132      57.535 106.204  41.467  1.00  0.00           H  
ATOM   4199 H5''   U   132      57.107 104.960  42.705  1.00  0.00           H  
ATOM   4200  C4'   U   132      58.368 106.571  43.424  1.00  0.00           C  
ATOM   4201  H4'   U   132      59.358 106.312  43.048  1.00  0.00           H  
ATOM   4202  O4'   U   132      58.263 107.954  43.542  1.00  0.00           O  
ATOM   4203  C1'   U   132      58.687 108.369  44.832  1.00  0.00           C  
ATOM   4204  H1'   U   132      59.753 108.181  44.961  1.00  0.00           H  
ATOM   4205  N1    U   132      58.380 109.769  45.203  1.00  0.00           N  
ATOM   4206  C6    U   132      57.284 110.432  44.714  1.00  0.00           C  
ATOM   4207  H6    U   132      56.682 110.002  43.927  1.00  0.00           H  
ATOM   4208  C5    U   132      57.010 111.728  45.100  1.00  0.00           C  
ATOM   4209  H5    U   132      56.196 112.311  44.695  1.00  0.00           H  
ATOM   4210  C4    U   132      57.901 112.481  45.915  1.00  0.00           C  
ATOM   4211  O4    U   132      57.847 113.640  46.268  1.00  0.00           O  
ATOM   4212  N3    U   132      58.909 111.703  46.437  1.00  0.00           N  
ATOM   4213  H3    U   132      59.417 112.066  47.231  1.00  0.00           H  
ATOM   4214  C2    U   132      59.186 110.407  46.176  1.00  0.00           C  
ATOM   4215  O2    U   132      60.151 109.858  46.682  1.00  0.00           O  
ATOM   4216  C3'   U   132      58.342 106.005  44.841  1.00  0.00           C  
ATOM   4217  H3'   U   132      57.563 105.278  45.071  1.00  0.00           H  
ATOM   4218  C2'   U   132      57.866 107.333  45.567  1.00  0.00           C  
ATOM   4219  H2'   U   132      56.857 107.706  45.392  1.00  0.00           H  
ATOM   4220  O2'   U   132      58.050 107.329  46.967  1.00  0.00           O  
ATOM   4221 HO2'   U   132      58.911 106.956  47.169  1.00  0.00           H  
ATOM   4222  O3'   U   132      59.614 105.542  45.361  1.00  0.00           O  
ATOM   4223  P     A   133      60.190 104.152  44.958  1.00  0.00           P  
ATOM   4224  OP1   A   133      59.029 103.292  44.736  1.00  0.00           O  
ATOM   4225  OP2   A   133      61.265 103.803  45.875  1.00  0.00           O  
ATOM   4226  O5'   A   133      60.925 104.556  43.575  1.00  0.00           O  
ATOM   4227  C5'   A   133      61.258 103.520  42.623  1.00  0.00           C  
ATOM   4228  H5'   A   133      60.415 102.833  42.539  1.00  0.00           H  
ATOM   4229 H5''   A   133      62.121 102.935  42.941  1.00  0.00           H  
ATOM   4230  C4'   A   133      61.395 104.041  41.214  1.00  0.00           C  
ATOM   4231  H4'   A   133      61.408 103.158  40.575  1.00  0.00           H  
ATOM   4232  O4'   A   133      60.343 104.946  40.857  1.00  0.00           O  
ATOM   4233  C1'   A   133      60.850 105.791  39.891  1.00  0.00           C  
ATOM   4234  H1'   A   133      60.377 105.528  38.944  1.00  0.00           H  
ATOM   4235  N9    A   133      60.370 107.162  40.106  1.00  0.00           N  
ATOM   4236  C8    A   133      59.456 107.903  39.383  1.00  0.00           C  
ATOM   4237  H8    A   133      59.013 107.525  38.473  1.00  0.00           H  
ATOM   4238  N7    A   133      59.335 109.168  39.804  1.00  0.00           N  
ATOM   4239  C5    A   133      60.090 109.168  40.950  1.00  0.00           C  
ATOM   4240  C6    A   133      60.266 110.066  41.995  1.00  0.00           C  
ATOM   4241  N6    A   133      59.622 111.201  42.045  1.00  0.00           N  
ATOM   4242  H61   A   133      59.849 111.897  42.740  1.00  0.00           H  
ATOM   4243  H62   A   133      58.883 111.503  41.426  1.00  0.00           H  
ATOM   4244  N1    A   133      61.112 109.832  43.052  1.00  0.00           N  
ATOM   4245  C2    A   133      61.748 108.702  42.984  1.00  0.00           C  
ATOM   4246  H2    A   133      62.499 108.488  43.730  1.00  0.00           H  
ATOM   4247  N3    A   133      61.668 107.648  42.157  1.00  0.00           N  
ATOM   4248  C4    A   133      60.748 107.930  41.160  1.00  0.00           C  
ATOM   4249  C3'   A   133      62.659 104.847  41.130  1.00  0.00           C  
ATOM   4250  H3'   A   133      62.850 105.531  41.958  1.00  0.00           H  
ATOM   4251  C2'   A   133      62.348 105.697  39.865  1.00  0.00           C  
ATOM   4252  H2'   A   133      62.982 106.566  40.042  1.00  0.00           H  
ATOM   4253  O2'   A   133      62.668 105.008  38.625  1.00  0.00           O  
ATOM   4254 HO2'   A   133      63.626 105.055  38.588  1.00  0.00           H  
ATOM   4255  O3'   A   133      63.795 104.012  41.046  1.00  0.00           O  
ATOM   4256  P     U   134      65.253 104.641  40.900  1.00  0.00           P  
ATOM   4257  OP1   U   134      66.178 103.650  41.371  1.00  0.00           O  
ATOM   4258  OP2   U   134      65.321 105.987  41.473  1.00  0.00           O  
ATOM   4259  O5'   U   134      65.586 104.949  39.358  1.00  0.00           O  
ATOM   4260  C5'   U   134      65.893 103.863  38.424  1.00  0.00           C  
ATOM   4261  H5'   U   134      65.022 103.208  38.450  1.00  0.00           H  
ATOM   4262 H5''   U   134      66.798 103.319  38.694  1.00  0.00           H  
ATOM   4263  C4'   U   134      66.009 104.546  37.044  1.00  0.00           C  
ATOM   4264  H4'   U   134      66.186 103.799  36.270  1.00  0.00           H  
ATOM   4265  O4'   U   134      64.746 105.164  36.624  1.00  0.00           O  
ATOM   4266  C1'   U   134      64.871 106.374  35.872  1.00  0.00           C  
ATOM   4267  H1'   U   134      64.464 106.190  34.878  1.00  0.00           H  
ATOM   4268  N1    U   134      64.175 107.469  36.616  1.00  0.00           N  
ATOM   4269  C6    U   134      64.551 107.876  37.865  1.00  0.00           C  
ATOM   4270  H6    U   134      65.316 107.292  38.356  1.00  0.00           H  
ATOM   4271  C5    U   134      63.951 108.914  38.386  1.00  0.00           C  
ATOM   4272  H5    U   134      64.258 109.190  39.383  1.00  0.00           H  
ATOM   4273  C4    U   134      62.835 109.632  37.707  1.00  0.00           C  
ATOM   4274  O4    U   134      62.369 110.653  38.124  1.00  0.00           O  
ATOM   4275  N3    U   134      62.500 109.098  36.501  1.00  0.00           N  
ATOM   4276  H3    U   134      61.645 109.436  36.082  1.00  0.00           H  
ATOM   4277  C2    U   134      63.013 107.947  36.003  1.00  0.00           C  
ATOM   4278  O2    U   134      62.439 107.450  35.030  1.00  0.00           O  
ATOM   4279  C3'   U   134      66.943 105.763  36.965  1.00  0.00           C  
ATOM   4280  H3'   U   134      66.982 106.315  37.904  1.00  0.00           H  
ATOM   4281  C2'   U   134      66.389 106.598  35.732  1.00  0.00           C  
ATOM   4282  H2'   U   134      66.782 107.609  35.835  1.00  0.00           H  
ATOM   4283  O2'   U   134      66.715 106.015  34.491  1.00  0.00           O  
ATOM   4284 HO2'   U   134      67.630 105.728  34.540  1.00  0.00           H  
ATOM   4285  O3'   U   134      68.264 105.306  36.767  1.00  0.00           O  
ATOM   4286  P     A   135      69.439 106.320  36.725  1.00  0.00           P  
ATOM   4287  OP1   A   135      70.663 105.645  37.069  1.00  0.00           O  
ATOM   4288  OP2   A   135      69.075 107.525  37.572  1.00  0.00           O  
ATOM   4289  O5'   A   135      69.415 106.669  35.212  1.00  0.00           O  
ATOM   4290  C5'   A   135      70.348 106.166  34.278  1.00  0.00           C  
ATOM   4291  H5'   A   135      71.338 106.397  34.672  1.00  0.00           H  
ATOM   4292 H5''   A   135      70.326 106.737  33.349  1.00  0.00           H  
ATOM   4293  C4'   A   135      70.204 104.662  33.987  1.00  0.00           C  
ATOM   4294  H4'   A   135      70.468 104.118  34.893  1.00  0.00           H  
ATOM   4295  O4'   A   135      68.779 104.450  33.720  1.00  0.00           O  
ATOM   4296  C1'   A   135      68.756 103.247  32.847  1.00  0.00           C  
ATOM   4297  H1'   A   135      68.212 102.443  33.343  1.00  0.00           H  
ATOM   4298  N9    A   135      67.906 103.454  31.608  1.00  0.00           N  
ATOM   4299  C8    A   135      67.342 104.495  31.008  1.00  0.00           C  
ATOM   4300  H8    A   135      67.632 105.476  31.355  1.00  0.00           H  
ATOM   4301  N7    A   135      66.743 104.304  29.912  1.00  0.00           N  
ATOM   4302  C5    A   135      66.767 102.889  29.777  1.00  0.00           C  
ATOM   4303  C6    A   135      66.306 101.997  28.820  1.00  0.00           C  
ATOM   4304  N6    A   135      65.783 102.274  27.667  1.00  0.00           N  
ATOM   4305  H61   A   135      65.522 103.243  27.555  1.00  0.00           H  
ATOM   4306  H62   A   135      65.565 101.514  27.038  1.00  0.00           H  
ATOM   4307  N1    A   135      66.493 100.706  29.052  1.00  0.00           N  
ATOM   4308  C2    A   135      67.125 100.321  30.159  1.00  0.00           C  
ATOM   4309  H2    A   135      67.374  99.270  30.150  1.00  0.00           H  
ATOM   4310  N3    A   135      67.611 101.084  31.114  1.00  0.00           N  
ATOM   4311  C4    A   135      67.484 102.391  30.814  1.00  0.00           C  
ATOM   4312  C3'   A   135      70.944 103.999  32.840  1.00  0.00           C  
ATOM   4313  H3'   A   135      70.964 104.642  31.960  1.00  0.00           H  
ATOM   4314  C2'   A   135      70.140 102.750  32.546  1.00  0.00           C  
ATOM   4315  H2'   A   135      70.259 102.482  31.496  1.00  0.00           H  
ATOM   4316  O2'   A   135      70.377 101.680  33.421  1.00  0.00           O  
ATOM   4317 HO2'   A   135      70.912 101.953  34.170  1.00  0.00           H  
ATOM   4318  O3'   A   135      72.324 103.770  33.275  1.00  0.00           O  
ATOM   4319  P     C   136      73.495 103.759  32.203  1.00  0.00           P  
ATOM   4320  OP1   C   136      74.705 103.431  32.933  1.00  0.00           O  
ATOM   4321  OP2   C   136      73.430 105.082  31.477  1.00  0.00           O  
ATOM   4322  O5'   C   136      73.197 102.521  31.204  1.00  0.00           O  
ATOM   4323  C5'   C   136      73.200 101.221  31.662  1.00  0.00           C  
ATOM   4324  H5'   C   136      72.415 101.107  32.409  1.00  0.00           H  
ATOM   4325 H5''   C   136      74.131 101.065  32.207  1.00  0.00           H  
ATOM   4326  C4'   C   136      73.192 100.224  30.502  1.00  0.00           C  
ATOM   4327  H4'   C   136      73.289  99.198  30.857  1.00  0.00           H  
ATOM   4328  O4'   C   136      71.963 100.273  29.823  1.00  0.00           O  
ATOM   4329  C1'   C   136      72.206 100.211  28.432  1.00  0.00           C  
ATOM   4330  H1'   C   136      72.421  99.174  28.176  1.00  0.00           H  
ATOM   4331  N1    C   136      71.002 100.711  27.657  1.00  0.00           N  
ATOM   4332  C6    C   136      70.369 101.796  28.156  1.00  0.00           C  
ATOM   4333  H6    C   136      70.860 102.240  29.009  1.00  0.00           H  
ATOM   4334  C5    C   136      69.251 102.225  27.470  1.00  0.00           C  
ATOM   4335  H5    C   136      68.763 103.129  27.803  1.00  0.00           H  
ATOM   4336  C4    C   136      68.897 101.559  26.229  1.00  0.00           C  
ATOM   4337  N4    C   136      67.951 101.892  25.434  1.00  0.00           N  
ATOM   4338  H41   C   136      67.219 102.514  25.747  1.00  0.00           H  
ATOM   4339  H42   C   136      67.670 101.371  24.616  1.00  0.00           H  
ATOM   4340  N3    C   136      69.598 100.578  25.772  1.00  0.00           N  
ATOM   4341  C2    C   136      70.670 100.177  26.435  1.00  0.00           C  
ATOM   4342  O2    C   136      71.344  99.272  25.970  1.00  0.00           O  
ATOM   4343  C3'   C   136      74.326 100.589  29.436  1.00  0.00           C  
ATOM   4344  H3'   C   136      74.997 101.286  29.938  1.00  0.00           H  
ATOM   4345  C2'   C   136      73.472 101.082  28.280  1.00  0.00           C  
ATOM   4346  H2'   C   136      73.154 102.077  28.589  1.00  0.00           H  
ATOM   4347  O2'   C   136      74.066 101.059  27.031  1.00  0.00           O  
ATOM   4348 HO2'   C   136      75.019 101.178  27.023  1.00  0.00           H  
ATOM   4349  O3'   C   136      74.995  99.458  28.898  1.00  0.00           O  
ATOM   4350  P     A   137      76.106  98.711  29.795  1.00  0.00           P  
ATOM   4351  OP1   A   137      76.130  99.223  31.200  1.00  0.00           O  
ATOM   4352  OP2   A   137      77.325  98.767  28.956  1.00  0.00           O  
ATOM   4353  O5'   A   137      75.714  97.215  29.751  1.00  0.00           O  
ATOM   4354  C5'   A   137      74.433  96.809  30.136  1.00  0.00           C  
ATOM   4355  H5'   A   137      73.615  97.223  29.548  1.00  0.00           H  
ATOM   4356 H5''   A   137      74.205  97.153  31.145  1.00  0.00           H  
ATOM   4357  C4'   A   137      74.221  95.243  30.154  1.00  0.00           C  
ATOM   4358  H4'   A   137      74.578  94.672  31.012  1.00  0.00           H  
ATOM   4359  O4'   A   137      72.790  95.075  30.058  1.00  0.00           O  
ATOM   4360  C1'   A   137      72.627  93.856  29.381  1.00  0.00           C  
ATOM   4361  H1'   A   137      72.071  93.116  29.957  1.00  0.00           H  
ATOM   4362  N9    A   137      71.760  94.112  28.203  1.00  0.00           N  
ATOM   4363  C8    A   137      71.145  95.284  27.730  1.00  0.00           C  
ATOM   4364  H8    A   137      71.374  96.237  28.183  1.00  0.00           H  
ATOM   4365  N7    A   137      70.572  95.169  26.579  1.00  0.00           N  
ATOM   4366  C5    A   137      70.613  93.854  26.306  1.00  0.00           C  
ATOM   4367  C6    A   137      70.091  93.054  25.256  1.00  0.00           C  
ATOM   4368  N6    A   137      69.439  93.475  24.172  1.00  0.00           N  
ATOM   4369  H61   A   137      69.286  94.457  23.991  1.00  0.00           H  
ATOM   4370  H62   A   137      68.996  92.741  23.637  1.00  0.00           H  
ATOM   4371  N1    A   137      70.185  91.721  25.357  1.00  0.00           N  
ATOM   4372  C2    A   137      70.894  91.184  26.376  1.00  0.00           C  
ATOM   4373  H2    A   137      70.885  90.105  26.410  1.00  0.00           H  
ATOM   4374  N3    A   137      71.568  91.844  27.332  1.00  0.00           N  
ATOM   4375  C4    A   137      71.310  93.180  27.278  1.00  0.00           C  
ATOM   4376  C3'   A   137      74.812  94.562  28.941  1.00  0.00           C  
ATOM   4377  H3'   A   137      74.648  95.185  28.062  1.00  0.00           H  
ATOM   4378  C2'   A   137      73.949  93.268  28.843  1.00  0.00           C  
ATOM   4379  H2'   A   137      73.853  92.914  27.816  1.00  0.00           H  
ATOM   4380  O2'   A   137      74.303  92.151  29.589  1.00  0.00           O  
ATOM   4381 HO2'   A   137      75.095  92.326  30.103  1.00  0.00           H  
ATOM   4382  O3'   A   137      76.157  94.175  29.042  1.00  0.00           O  
ATOM   4383  P     G   138      77.120  94.236  27.757  1.00  0.00           P  
ATOM   4384  OP1   G   138      78.289  93.435  28.067  1.00  0.00           O  
ATOM   4385  OP2   G   138      77.217  95.616  27.282  1.00  0.00           O  
ATOM   4386  O5'   G   138      76.399  93.365  26.578  1.00  0.00           O  
ATOM   4387  C5'   G   138      76.561  91.970  26.559  1.00  0.00           C  
ATOM   4388  H5'   G   138      76.218  91.571  27.514  1.00  0.00           H  
ATOM   4389 H5''   G   138      77.581  91.598  26.468  1.00  0.00           H  
ATOM   4390  C4'   G   138      75.798  91.294  25.391  1.00  0.00           C  
ATOM   4391  H4'   G   138      75.694  90.224  25.566  1.00  0.00           H  
ATOM   4392  O4'   G   138      74.470  91.915  25.479  1.00  0.00           O  
ATOM   4393  C1'   G   138      73.859  91.851  24.182  1.00  0.00           C  
ATOM   4394  H1'   G   138      72.979  91.209  24.157  1.00  0.00           H  
ATOM   4395  N9    G   138      73.344  93.200  23.853  1.00  0.00           N  
ATOM   4396  C8    G   138      73.759  94.381  24.431  1.00  0.00           C  
ATOM   4397  H8    G   138      74.434  94.412  25.273  1.00  0.00           H  
ATOM   4398  N7    G   138      73.355  95.443  23.833  1.00  0.00           N  
ATOM   4399  C5    G   138      72.476  94.956  22.908  1.00  0.00           C  
ATOM   4400  C6    G   138      71.680  95.674  21.971  1.00  0.00           C  
ATOM   4401  O6    G   138      71.593  96.865  21.786  1.00  0.00           O  
ATOM   4402  N1    G   138      71.058  94.858  21.104  1.00  0.00           N  
ATOM   4403  H1    G   138      70.401  95.337  20.505  1.00  0.00           H  
ATOM   4404  C2    G   138      71.246  93.549  20.984  1.00  0.00           C  
ATOM   4405  N2    G   138      70.405  92.926  20.199  1.00  0.00           N  
ATOM   4406  H21   G   138      69.878  93.566  19.621  1.00  0.00           H  
ATOM   4407  H22   G   138      70.380  91.920  20.118  1.00  0.00           H  
ATOM   4408  N3    G   138      71.830  92.807  21.911  1.00  0.00           N  
ATOM   4409  C4    G   138      72.478  93.607  22.839  1.00  0.00           C  
ATOM   4410  C3'   G   138      76.305  91.573  24.056  1.00  0.00           C  
ATOM   4411  H3'   G   138      76.679  92.596  24.036  1.00  0.00           H  
ATOM   4412  C2'   G   138      74.997  91.411  23.223  1.00  0.00           C  
ATOM   4413  H2'   G   138      74.980  91.977  22.292  1.00  0.00           H  
ATOM   4414  O2'   G   138      74.806  90.009  23.009  1.00  0.00           O  
ATOM   4415 HO2'   G   138      74.206  89.762  22.301  1.00  0.00           H  
ATOM   4416  O3'   G   138      77.349  90.722  23.861  1.00  0.00           O  
ATOM   4417  P     G   139      78.137  90.682  22.393  1.00  0.00           P  
ATOM   4418  OP1   G   139      78.834  89.404  22.338  1.00  0.00           O  
ATOM   4419  OP2   G   139      79.016  91.844  22.241  1.00  0.00           O  
ATOM   4420  O5'   G   139      77.115  90.803  21.180  1.00  0.00           O  
ATOM   4421  C5'   G   139      76.522  89.579  20.601  1.00  0.00           C  
ATOM   4422  H5'   G   139      75.990  89.066  21.402  1.00  0.00           H  
ATOM   4423 H5''   G   139      77.252  88.810  20.347  1.00  0.00           H  
ATOM   4424  C4'   G   139      75.538  89.988  19.501  1.00  0.00           C  
ATOM   4425  H4'   G   139      75.156  89.018  19.181  1.00  0.00           H  
ATOM   4426  O4'   G   139      74.463  90.859  20.071  1.00  0.00           O  
ATOM   4427  C1'   G   139      73.992  91.656  19.033  1.00  0.00           C  
ATOM   4428  H1'   G   139      72.926  91.503  18.865  1.00  0.00           H  
ATOM   4429  N9    G   139      74.107  93.124  19.216  1.00  0.00           N  
ATOM   4430  C8    G   139      74.794  93.783  20.244  1.00  0.00           C  
ATOM   4431  H8    G   139      75.435  93.297  20.963  1.00  0.00           H  
ATOM   4432  N7    G   139      74.574  95.052  20.377  1.00  0.00           N  
ATOM   4433  C5    G   139      73.785  95.382  19.274  1.00  0.00           C  
ATOM   4434  C6    G   139      73.163  96.609  18.766  1.00  0.00           C  
ATOM   4435  O6    G   139      73.159  97.697  19.310  1.00  0.00           O  
ATOM   4436  N1    G   139      72.489  96.440  17.535  1.00  0.00           N  
ATOM   4437  H1    G   139      72.034  97.175  17.012  1.00  0.00           H  
ATOM   4438  C2    G   139      72.381  95.220  16.948  1.00  0.00           C  
ATOM   4439  N2    G   139      71.658  95.128  15.854  1.00  0.00           N  
ATOM   4440  H21   G   139      71.708  94.238  15.378  1.00  0.00           H  
ATOM   4441  H22   G   139      71.398  95.965  15.352  1.00  0.00           H  
ATOM   4442  N3    G   139      72.813  94.099  17.462  1.00  0.00           N  
ATOM   4443  C4    G   139      73.510  94.230  18.570  1.00  0.00           C  
ATOM   4444  C3'   G   139      76.058  90.712  18.334  1.00  0.00           C  
ATOM   4445  H3'   G   139      76.685  91.496  18.758  1.00  0.00           H  
ATOM   4446  C2'   G   139      74.773  91.350  17.731  1.00  0.00           C  
ATOM   4447  H2'   G   139      74.989  92.278  17.200  1.00  0.00           H  
ATOM   4448  O2'   G   139      73.958  90.540  17.007  1.00  0.00           O  
ATOM   4449 HO2'   G   139      74.498  89.999  16.426  1.00  0.00           H  
ATOM   4450  O3'   G   139      76.780  89.833  17.569  1.00  0.00           O  
ATOM   4451  P     G   140      77.796  90.455  16.562  1.00  0.00           P  
ATOM   4452  OP1   G   140      78.259  89.315  15.673  1.00  0.00           O  
ATOM   4453  OP2   G   140      78.751  91.170  17.425  1.00  0.00           O  
ATOM   4454  O5'   G   140      77.107  91.522  15.620  1.00  0.00           O  
ATOM   4455  C5'   G   140      76.343  91.104  14.459  1.00  0.00           C  
ATOM   4456  H5'   G   140      75.499  90.474  14.741  1.00  0.00           H  
ATOM   4457 H5''   G   140      76.995  90.535  13.796  1.00  0.00           H  
ATOM   4458  C4'   G   140      75.824  92.367  13.783  1.00  0.00           C  
ATOM   4459  H4'   G   140      75.357  92.027  12.859  1.00  0.00           H  
ATOM   4460  O4'   G   140      74.921  93.088  14.685  1.00  0.00           O  
ATOM   4461  C1'   G   140      74.790  94.397  14.153  1.00  0.00           C  
ATOM   4462  H1'   G   140      73.793  94.641  13.787  1.00  0.00           H  
ATOM   4463  N9    G   140      75.132  95.403  15.205  1.00  0.00           N  
ATOM   4464  C8    G   140      75.896  95.380  16.377  1.00  0.00           C  
ATOM   4465  H8    G   140      76.345  94.461  16.723  1.00  0.00           H  
ATOM   4466  N7    G   140      76.122  96.546  16.826  1.00  0.00           N  
ATOM   4467  C5    G   140      75.483  97.427  15.968  1.00  0.00           C  
ATOM   4468  C6    G   140      75.412  98.896  15.949  1.00  0.00           C  
ATOM   4469  O6    G   140      75.846  99.724  16.744  1.00  0.00           O  
ATOM   4470  N1    G   140      74.657  99.376  14.905  1.00  0.00           N  
ATOM   4471  H1    G   140      74.333 100.332  14.922  1.00  0.00           H  
ATOM   4472  C2    G   140      74.101  98.580  13.933  1.00  0.00           C  
ATOM   4473  N2    G   140      73.438  99.255  13.002  1.00  0.00           N  
ATOM   4474  H21   G   140      73.461 100.261  13.083  1.00  0.00           H  
ATOM   4475  H22   G   140      72.957  98.711  12.301  1.00  0.00           H  
ATOM   4476  N3    G   140      74.203  97.311  13.877  1.00  0.00           N  
ATOM   4477  C4    G   140      74.813  96.738  14.939  1.00  0.00           C  
ATOM   4478  C3'   G   140      76.800  93.465  13.310  1.00  0.00           C  
ATOM   4479  H3'   G   140      77.475  93.740  14.121  1.00  0.00           H  
ATOM   4480  C2'   G   140      75.782  94.526  13.003  1.00  0.00           C  
ATOM   4481  H2'   G   140      76.257  95.496  13.150  1.00  0.00           H  
ATOM   4482  O2'   G   140      75.152  94.339  11.808  1.00  0.00           O  
ATOM   4483 HO2'   G   140      75.567  94.973  11.218  1.00  0.00           H  
ATOM   4484  O3'   G   140      77.624  93.080  12.241  1.00  0.00           O  
ATOM   4485  P     C   141      78.874  93.968  11.760  1.00  0.00           P  
ATOM   4486  OP1   C   141      79.594  93.185  10.827  1.00  0.00           O  
ATOM   4487  OP2   C   141      79.589  94.594  12.898  1.00  0.00           O  
ATOM   4488  O5'   C   141      78.190  95.126  10.971  1.00  0.00           O  
ATOM   4489  C5'   C   141      77.464  95.007   9.805  1.00  0.00           C  
ATOM   4490  H5'   C   141      76.735  94.198   9.858  1.00  0.00           H  
ATOM   4491 H5''   C   141      78.119  94.832   8.951  1.00  0.00           H  
ATOM   4492  C4'   C   141      76.659  96.256   9.519  1.00  0.00           C  
ATOM   4493  H4'   C   141      75.929  96.001   8.750  1.00  0.00           H  
ATOM   4494  O4'   C   141      75.984  96.686  10.720  1.00  0.00           O  
ATOM   4495  C1'   C   141      75.924  98.067  10.616  1.00  0.00           C  
ATOM   4496  H1'   C   141      74.875  98.360  10.653  1.00  0.00           H  
ATOM   4497  N1    C   141      76.697  98.752  11.707  1.00  0.00           N  
ATOM   4498  C6    C   141      77.505  98.109  12.644  1.00  0.00           C  
ATOM   4499  H6    C   141      77.665  97.046  12.542  1.00  0.00           H  
ATOM   4500  C5    C   141      78.008  98.743  13.767  1.00  0.00           C  
ATOM   4501  H5    C   141      78.642  98.193  14.448  1.00  0.00           H  
ATOM   4502  C4    C   141      77.750 100.148  13.871  1.00  0.00           C  
ATOM   4503  N4    C   141      78.354 100.840  14.772  1.00  0.00           N  
ATOM   4504  H41   C   141      79.091 100.415  15.316  1.00  0.00           H  
ATOM   4505  H42   C   141      78.133 101.822  14.861  1.00  0.00           H  
ATOM   4506  N3    C   141      77.187 100.783  12.883  1.00  0.00           N  
ATOM   4507  C2    C   141      76.602 100.117  11.884  1.00  0.00           C  
ATOM   4508  O2    C   141      75.996 100.813  11.136  1.00  0.00           O  
ATOM   4509  C3'   C   141      77.532  97.347   9.002  1.00  0.00           C  
ATOM   4510  H3'   C   141      78.476  97.527   9.516  1.00  0.00           H  
ATOM   4511  C2'   C   141      76.526  98.514   9.281  1.00  0.00           C  
ATOM   4512  H2'   C   141      77.084  99.451   9.280  1.00  0.00           H  
ATOM   4513  O2'   C   141      75.341  98.596   8.532  1.00  0.00           O  
ATOM   4514 HO2'   C   141      75.599  98.402   7.628  1.00  0.00           H  
ATOM   4515  O3'   C   141      77.708  97.342   7.557  1.00  0.00           O  
ATOM   4516  P    U3   142      79.064  97.747   6.898  1.00  0.00           P  
ATOM   4517  OP1  U3   142      78.988  97.706   5.396  1.00  0.00           O  
ATOM   4518  OP2  U3   142      80.194  97.022   7.669  1.00  0.00           O  
ATOM   4519  O5'  U3   142      79.139  99.260   7.361  1.00  0.00           O  
ATOM   4520  C5'  U3   142      78.485 100.284   6.634  1.00  0.00           C  
ATOM   4521  H5'  U3   142      77.419 100.064   6.688  1.00  0.00           H  
ATOM   4522 H5''  U3   142      78.766 100.265   5.581  1.00  0.00           H  
ATOM   4523  C4'  U3   142      78.845 101.663   7.185  1.00  0.00           C  
ATOM   4524  H4'  U3   142      78.399 102.464   6.595  1.00  0.00           H  
ATOM   4525  O4'  U3   142      78.391 101.878   8.520  1.00  0.00           O  
ATOM   4526  C1'  U3   142      79.171 102.857   9.217  1.00  0.00           C  
ATOM   4527  H1'  U3   142      78.468 103.650   9.473  1.00  0.00           H  
ATOM   4528  N1   U3   142      79.711 102.311  10.492  1.00  0.00           N  
ATOM   4529  C6   U3   142      80.247 101.023  10.660  1.00  0.00           C  
ATOM   4530  H6   U3   142      80.312 100.320   9.843  1.00  0.00           H  
ATOM   4531  C5   U3   142      81.160 100.691  11.666  1.00  0.00           C  
ATOM   4532  H5   U3   142      81.666  99.742  11.761  1.00  0.00           H  
ATOM   4533  C4   U3   142      81.287 101.576  12.819  1.00  0.00           C  
ATOM   4534  O4   U3   142      82.041 101.480  13.772  1.00  0.00           O  
ATOM   4535  N3   U3   142      80.575 102.743  12.717  1.00  0.00           N  
ATOM   4536  H3   U3   142      80.493 103.248  13.587  1.00  0.00           H  
ATOM   4537  C2   U3   142      79.900 103.191  11.557  1.00  0.00           C  
ATOM   4538  O2   U3   142      79.599 104.371  11.506  1.00  0.00           O  
ATOM   4539  C3'  U3   142      80.351 101.910   7.360  1.00  0.00           C  
ATOM   4540  H3'  U3   142      80.885 101.161   7.944  1.00  0.00           H  
ATOM   4541  C2'  U3   142      80.297 103.163   8.239  1.00  0.00           C  
ATOM   4542  H2'  U3   142      81.267 103.180   8.736  1.00  0.00           H  
ATOM   4543  O2'  U3   142      80.046 104.364   7.519  1.00  0.00           O  
ATOM   4544 HO2'  U3   142      80.778 104.565   6.931  1.00  0.00           H  
ATOM   4545  O3'  U3   142      81.027 102.141   6.136  1.00  0.00           O  
ATOM   4546 HO3'  U3   142      81.927 101.863   6.324  1.00  0.00           H  
TER    4547       U3   142 
ATOM   4547 MG    MG   143      47.542  57.479  82.764  1.00  0.00          MG  
TER    4548       MG   143 
ATOM   4548 MG    MG   144      37.539  95.651  26.962  1.00  0.00          MG  
TER    4549       MG   144 
ATOM   4549 MG    MG   145      48.698  65.815  81.906  1.00  0.00          MG  
TER    4550       MG   145 
ATOM   4550 MG    MG   146      54.352  89.027  20.600  1.00  0.00          MG  
TER    4551       MG   146 
ATOM   4551 MG    MG   147      69.349 104.973  17.327  1.00  0.00          MG  
TER    4552       MG   147 
ATOM   4552 MG    MG   148      56.027  93.821  35.033  1.00  0.00          MG  
TER    4553       MG   148 
ATOM   4553 MG    MG   149      98.217  84.168  30.670  1.00  0.00          MG  
TER    4554       MG   149 
ATOM   4554 MG    MG   150      62.706  25.403 103.591  1.00  0.00          MG  
TER    4555       MG   150 
ATOM   4555 MG    MG   151      65.782  29.327 114.052  1.00  0.00          MG  
TER    4556       MG   151 
ATOM   4556 MG    MG   152      55.018  30.087 114.271  1.00  0.00          MG  
TER    4557       MG   152 
ATOM   4557 MG    MG   153      53.394  45.061  85.023  1.00  0.00          MG  
TER    4558       MG   153 
ATOM   4558 MG    MG   154      61.154  50.379  94.067  1.00  0.00          MG  
TER    4559       MG   154 
END   
