# Supplementary material for: Modeling the structure of the frameshift-stimulatory pseudoknot in SARS-CoV-2 reveals multiple possible conformers
Source: PLoS Comput Biol. 2021 Jan 19;17(1):e1008603. doi: 10.1371/journal.pcbi.1008603 (PMC7845960; doi:10.1371/journal.pcbi.1008603)
Supplement: S1 Data — Files in.pdb format for each of the model structures presented in the manuscript are included in an archived.zip folder. The files corresponding to the structures shown in Figs 3B, 3E, 3H, 4B, 4E, 4H, 5B, 6A–6F, and 7A–7G are named FigNX_1.pdb, where N is the figure number and X is the letter for the figure panel. These structures represent the most populated of the clusters found in the corresponding MD simulations. The structures of the second- and third-most populated clusters from each of the simulations are in the files named FigNX_2.pdb and FigNX_3.pdb, respectively. (ZIP) [file pcbi.1008603.s006.zip › Fig7D_3.pdb]

ATOM      1 HO5'  U5     1      36.888  46.547  80.912  1.00  0.00           H  
ATOM      2  O5'  U5     1      36.978  46.363  81.850  1.00  0.00           O  
ATOM      3  C5'  U5     1      37.663  47.454  82.474  1.00  0.00           C  
ATOM      4  H5'  U5     1      37.481  48.415  81.993  1.00  0.00           H  
ATOM      5 H5''  U5     1      38.721  47.322  82.244  1.00  0.00           H  
ATOM      6  C4'  U5     1      37.438  47.486  83.981  1.00  0.00           C  
ATOM      7  H4'  U5     1      37.953  48.317  84.463  1.00  0.00           H  
ATOM      8  O4'  U5     1      36.010  47.673  84.137  1.00  0.00           O  
ATOM      9  C1'  U5     1      35.583  46.542  84.868  1.00  0.00           C  
ATOM     10  H1'  U5     1      35.687  46.802  85.922  1.00  0.00           H  
ATOM     11  N1   U5     1      34.157  46.197  84.688  1.00  0.00           N  
ATOM     12  C6   U5     1      33.555  46.345  83.495  1.00  0.00           C  
ATOM     13  H6   U5     1      34.221  46.578  82.678  1.00  0.00           H  
ATOM     14  C5   U5     1      32.241  45.994  83.294  1.00  0.00           C  
ATOM     15  H5   U5     1      31.825  46.097  82.303  1.00  0.00           H  
ATOM     16  C4   U5     1      31.367  45.656  84.446  1.00  0.00           C  
ATOM     17  O4   U5     1      30.162  45.430  84.460  1.00  0.00           O  
ATOM     18  N3   U5     1      31.973  45.747  85.633  1.00  0.00           N  
ATOM     19  H3   U5     1      31.438  45.576  86.473  1.00  0.00           H  
ATOM     20  C2   U5     1      33.350  46.007  85.834  1.00  0.00           C  
ATOM     21  O2   U5     1      33.748  46.131  86.993  1.00  0.00           O  
ATOM     22  C3'  U5     1      37.776  46.130  84.629  1.00  0.00           C  
ATOM     23  H3'  U5     1      38.490  45.513  84.083  1.00  0.00           H  
ATOM     24  C2'  U5     1      36.477  45.343  84.621  1.00  0.00           C  
ATOM     25  H2'  U5     1      36.119  44.848  83.718  1.00  0.00           H  
ATOM     26  O2'  U5     1      36.431  44.516  85.751  1.00  0.00           O  
ATOM     27 HO2'  U5     1      37.217  43.965  85.738  1.00  0.00           H  
ATOM     28  O3'  U5     1      38.184  46.240  85.943  1.00  0.00           O  
ATOM     29  P     U     2      39.299  45.436  86.583  1.00  0.00           P  
ATOM     30  OP1   U     2      39.089  44.030  86.329  1.00  0.00           O  
ATOM     31  OP2   U     2      39.393  45.999  87.961  1.00  0.00           O  
ATOM     32  O5'   U     2      40.699  45.864  85.911  1.00  0.00           O  
ATOM     33  C5'   U     2      41.264  45.133  84.845  1.00  0.00           C  
ATOM     34  H5'   U     2      40.567  44.491  84.307  1.00  0.00           H  
ATOM     35 H5''   U     2      41.918  44.358  85.244  1.00  0.00           H  
ATOM     36  C4'   U     2      42.036  46.033  83.935  1.00  0.00           C  
ATOM     37  H4'   U     2      42.498  45.457  83.133  1.00  0.00           H  
ATOM     38  O4'   U     2      41.224  47.059  83.320  1.00  0.00           O  
ATOM     39  C1'   U     2      41.934  48.330  83.219  1.00  0.00           C  
ATOM     40  H1'   U     2      42.112  48.618  82.183  1.00  0.00           H  
ATOM     41  N1    U     2      41.216  49.447  83.928  1.00  0.00           N  
ATOM     42  C6    U     2      41.650  49.988  85.138  1.00  0.00           C  
ATOM     43  H6    U     2      42.507  49.521  85.600  1.00  0.00           H  
ATOM     44  C5    U     2      41.186  51.147  85.538  1.00  0.00           C  
ATOM     45  H5    U     2      41.565  51.504  86.483  1.00  0.00           H  
ATOM     46  C4    U     2      40.016  51.755  84.960  1.00  0.00           C  
ATOM     47  O4    U     2      39.388  52.688  85.376  1.00  0.00           O  
ATOM     48  N3    U     2      39.486  51.057  83.924  1.00  0.00           N  
ATOM     49  H3    U     2      38.573  51.376  83.631  1.00  0.00           H  
ATOM     50  C2    U     2      40.078  49.987  83.265  1.00  0.00           C  
ATOM     51  O2    U     2      39.740  49.610  82.173  1.00  0.00           O  
ATOM     52  C3'   U     2      43.153  46.747  84.721  1.00  0.00           C  
ATOM     53  H3'   U     2      42.661  47.027  85.652  1.00  0.00           H  
ATOM     54  C2'   U     2      43.364  47.979  83.795  1.00  0.00           C  
ATOM     55  H2'   U     2      43.924  48.797  84.248  1.00  0.00           H  
ATOM     56  O2'   U     2      44.188  47.660  82.680  1.00  0.00           O  
ATOM     57 HO2'   U     2      44.733  48.417  82.453  1.00  0.00           H  
ATOM     58  O3'   U     2      44.430  45.930  84.742  1.00  0.00           O  
ATOM     59  P     U     3      45.441  46.082  85.904  1.00  0.00           P  
ATOM     60  OP1   U     3      46.378  44.953  85.645  1.00  0.00           O  
ATOM     61  OP2   U     3      44.795  46.051  87.188  1.00  0.00           O  
ATOM     62  O5'   U     3      46.261  47.480  85.842  1.00  0.00           O  
ATOM     63  C5'   U     3      47.419  47.508  85.010  1.00  0.00           C  
ATOM     64  H5'   U     3      46.968  47.564  84.019  1.00  0.00           H  
ATOM     65 H5''   U     3      48.010  46.594  85.064  1.00  0.00           H  
ATOM     66  C4'   U     3      48.285  48.804  85.198  1.00  0.00           C  
ATOM     67  H4'   U     3      49.131  48.713  84.517  1.00  0.00           H  
ATOM     68  O4'   U     3      47.525  49.996  85.080  1.00  0.00           O  
ATOM     69  C1'   U     3      48.159  51.020  85.919  1.00  0.00           C  
ATOM     70  H1'   U     3      48.584  51.819  85.311  1.00  0.00           H  
ATOM     71  N1    U     3      47.066  51.521  86.845  1.00  0.00           N  
ATOM     72  C6    U     3      45.777  51.020  86.974  1.00  0.00           C  
ATOM     73  H6    U     3      45.599  50.132  86.385  1.00  0.00           H  
ATOM     74  C5    U     3      44.793  51.591  87.706  1.00  0.00           C  
ATOM     75  H5    U     3      43.833  51.097  87.757  1.00  0.00           H  
ATOM     76  C4    U     3      45.101  52.797  88.464  1.00  0.00           C  
ATOM     77  O4    U     3      44.274  53.529  88.963  1.00  0.00           O  
ATOM     78  N3    U     3      46.425  53.157  88.422  1.00  0.00           N  
ATOM     79  H3    U     3      46.703  53.957  88.973  1.00  0.00           H  
ATOM     80  C2    U     3      47.456  52.535  87.710  1.00  0.00           C  
ATOM     81  O2    U     3      48.626  52.967  87.833  1.00  0.00           O  
ATOM     82  C3'   U     3      48.729  48.881  86.665  1.00  0.00           C  
ATOM     83  H3'   U     3      47.910  48.745  87.370  1.00  0.00           H  
ATOM     84  C2'   U     3      49.252  50.335  86.724  1.00  0.00           C  
ATOM     85  H2'   U     3      49.471  50.755  87.705  1.00  0.00           H  
ATOM     86  O2'   U     3      50.498  50.422  86.000  1.00  0.00           O  
ATOM     87 HO2'   U     3      50.986  49.676  86.357  1.00  0.00           H  
ATOM     88  O3'   U     3      49.811  48.155  87.098  1.00  0.00           O  
ATOM     89  P     G     4      49.969  47.487  88.521  1.00  0.00           P  
ATOM     90  OP1   G     4      51.371  46.935  88.492  1.00  0.00           O  
ATOM     91  OP2   G     4      48.862  46.502  88.665  1.00  0.00           O  
ATOM     92  O5'   G     4      49.772  48.562  89.663  1.00  0.00           O  
ATOM     93  C5'   G     4      50.826  49.443  90.145  1.00  0.00           C  
ATOM     94  H5'   G     4      51.453  49.869  89.362  1.00  0.00           H  
ATOM     95 H5''   G     4      51.516  48.852  90.747  1.00  0.00           H  
ATOM     96  C4'   G     4      50.212  50.445  91.075  1.00  0.00           C  
ATOM     97  H4'   G     4      50.890  51.223  91.426  1.00  0.00           H  
ATOM     98  O4'   G     4      49.194  51.111  90.392  1.00  0.00           O  
ATOM     99  C1'   G     4      48.133  51.333  91.272  1.00  0.00           C  
ATOM    100  H1'   G     4      47.951  52.408  91.287  1.00  0.00           H  
ATOM    101  N9    G     4      46.902  50.625  90.870  1.00  0.00           N  
ATOM    102  C8    G     4      46.814  49.737  89.870  1.00  0.00           C  
ATOM    103  H8    G     4      47.581  49.357  89.210  1.00  0.00           H  
ATOM    104  N7    G     4      45.585  49.359  89.708  1.00  0.00           N  
ATOM    105  C5    G     4      44.791  50.112  90.623  1.00  0.00           C  
ATOM    106  C6    G     4      43.373  50.063  90.953  1.00  0.00           C  
ATOM    107  O6    G     4      42.476  49.236  90.651  1.00  0.00           O  
ATOM    108  N1    G     4      43.077  51.074  91.870  1.00  0.00           N  
ATOM    109  H1    G     4      42.097  51.128  92.109  1.00  0.00           H  
ATOM    110  C2    G     4      44.012  51.809  92.532  1.00  0.00           C  
ATOM    111  N2    G     4      43.674  52.533  93.593  1.00  0.00           N  
ATOM    112  H21   G     4      42.725  52.605  93.932  1.00  0.00           H  
ATOM    113  H22   G     4      44.469  53.031  93.966  1.00  0.00           H  
ATOM    114  N3    G     4      45.336  51.746  92.330  1.00  0.00           N  
ATOM    115  C4    G     4      45.626  50.854  91.329  1.00  0.00           C  
ATOM    116  C3'   G     4      49.560  49.859  92.345  1.00  0.00           C  
ATOM    117  H3'   G     4      49.000  48.991  91.996  1.00  0.00           H  
ATOM    118  C2'   G     4      48.528  50.986  92.672  1.00  0.00           C  
ATOM    119  H2'   G     4      47.717  50.587  93.282  1.00  0.00           H  
ATOM    120  O2'   G     4      49.076  52.181  93.305  1.00  0.00           O  
ATOM    121 HO2'   G     4      49.667  51.911  94.012  1.00  0.00           H  
ATOM    122  O3'   G     4      50.533  49.537  93.340  1.00  0.00           O  
ATOM    123  P     C     5      50.283  48.417  94.418  1.00  0.00           P  
ATOM    124  OP1   C     5      51.415  48.394  95.378  1.00  0.00           O  
ATOM    125  OP2   C     5      49.926  47.179  93.769  1.00  0.00           O  
ATOM    126  O5'   C     5      49.058  48.902  95.277  1.00  0.00           O  
ATOM    127  C5'   C     5      49.196  50.024  96.074  1.00  0.00           C  
ATOM    128  H5'   C     5      49.746  50.794  95.533  1.00  0.00           H  
ATOM    129 H5''   C     5      49.907  49.707  96.838  1.00  0.00           H  
ATOM    130  C4'   C     5      47.892  50.489  96.706  1.00  0.00           C  
ATOM    131  H4'   C     5      48.015  51.332  97.386  1.00  0.00           H  
ATOM    132  O4'   C     5      46.922  50.978  95.726  1.00  0.00           O  
ATOM    133  C1'   C     5      45.590  50.648  96.120  1.00  0.00           C  
ATOM    134  H1'   C     5      44.966  51.525  96.296  1.00  0.00           H  
ATOM    135  N1    C     5      44.946  49.749  95.110  1.00  0.00           N  
ATOM    136  C6    C     5      45.686  48.919  94.289  1.00  0.00           C  
ATOM    137  H6    C     5      46.761  48.913  94.395  1.00  0.00           H  
ATOM    138  C5    C     5      45.103  47.960  93.534  1.00  0.00           C  
ATOM    139  H5    C     5      45.701  47.291  92.934  1.00  0.00           H  
ATOM    140  C4    C     5      43.692  47.916  93.592  1.00  0.00           C  
ATOM    141  N4    C     5      42.988  46.992  92.925  1.00  0.00           N  
ATOM    142  H41   C     5      43.371  46.123  92.581  1.00  0.00           H  
ATOM    143  H42   C     5      41.995  47.177  92.925  1.00  0.00           H  
ATOM    144  N3    C     5      42.945  48.768  94.322  1.00  0.00           N  
ATOM    145  C2    C     5      43.544  49.684  95.071  1.00  0.00           C  
ATOM    146  O2    C     5      42.898  50.363  95.818  1.00  0.00           O  
ATOM    147  C3'   C     5      47.222  49.345  97.474  1.00  0.00           C  
ATOM    148  H3'   C     5      47.299  48.405  96.927  1.00  0.00           H  
ATOM    149  C2'   C     5      45.673  49.824  97.386  1.00  0.00           C  
ATOM    150  H2'   C     5      45.038  48.942  97.302  1.00  0.00           H  
ATOM    151  O2'   C     5      45.240  50.716  98.437  1.00  0.00           O  
ATOM    152 HO2'   C     5      45.211  50.166  99.223  1.00  0.00           H  
ATOM    153  O3'   C     5      47.784  49.281  98.736  1.00  0.00           O  
ATOM    154  P     G     6      47.428  47.997  99.550  1.00  0.00           P  
ATOM    155  OP1   G     6      48.275  47.969 100.789  1.00  0.00           O  
ATOM    156  OP2   G     6      47.501  46.803  98.720  1.00  0.00           O  
ATOM    157  O5'   G     6      45.939  48.212  99.980  1.00  0.00           O  
ATOM    158  C5'   G     6      45.575  48.902 101.150  1.00  0.00           C  
ATOM    159  H5'   G     6      45.555  49.979 100.988  1.00  0.00           H  
ATOM    160 H5''   G     6      46.245  48.579 101.948  1.00  0.00           H  
ATOM    161  C4'   G     6      44.043  48.532 101.397  1.00  0.00           C  
ATOM    162  H4'   G     6      43.726  49.041 102.308  1.00  0.00           H  
ATOM    163  O4'   G     6      43.205  49.035 100.334  1.00  0.00           O  
ATOM    164  C1'   G     6      42.172  48.028 100.277  1.00  0.00           C  
ATOM    165  H1'   G     6      41.204  48.524 100.202  1.00  0.00           H  
ATOM    166  N9    G     6      42.316  47.225  99.040  1.00  0.00           N  
ATOM    167  C8    G     6      43.382  46.874  98.318  1.00  0.00           C  
ATOM    168  H8    G     6      44.387  47.133  98.616  1.00  0.00           H  
ATOM    169  N7    G     6      43.211  46.040  97.332  1.00  0.00           N  
ATOM    170  C5    G     6      41.816  45.893  97.383  1.00  0.00           C  
ATOM    171  C6    G     6      40.937  45.130  96.539  1.00  0.00           C  
ATOM    172  O6    G     6      41.276  44.624  95.450  1.00  0.00           O  
ATOM    173  N1    G     6      39.712  45.015  97.109  1.00  0.00           N  
ATOM    174  H1    G     6      39.006  44.487  96.615  1.00  0.00           H  
ATOM    175  C2    G     6      39.294  45.540  98.244  1.00  0.00           C  
ATOM    176  N2    G     6      38.032  45.309  98.553  1.00  0.00           N  
ATOM    177  H21   G     6      37.526  44.656  97.973  1.00  0.00           H  
ATOM    178  H22   G     6      37.570  45.740  99.342  1.00  0.00           H  
ATOM    179  N3    G     6      39.954  46.353  98.970  1.00  0.00           N  
ATOM    180  C4    G     6      41.250  46.547  98.506  1.00  0.00           C  
ATOM    181  C3'   G     6      43.815  47.022 101.565  1.00  0.00           C  
ATOM    182  H3'   G     6      44.239  46.419 100.762  1.00  0.00           H  
ATOM    183  C2'   G     6      42.259  47.035 101.441  1.00  0.00           C  
ATOM    184  H2'   G     6      41.917  46.055 101.107  1.00  0.00           H  
ATOM    185  O2'   G     6      41.531  47.486 102.587  1.00  0.00           O  
ATOM    186 HO2'   G     6      42.182  47.737 103.246  1.00  0.00           H  
ATOM    187  O3'   G     6      44.288  46.610 102.918  1.00  0.00           O  
ATOM    188  P     G     7      44.319  45.056 103.214  1.00  0.00           P  
ATOM    189  OP1   G     7      44.513  44.902 104.679  1.00  0.00           O  
ATOM    190  OP2   G     7      45.313  44.438 102.368  1.00  0.00           O  
ATOM    191  O5'   G     7      42.936  44.455 102.864  1.00  0.00           O  
ATOM    192  C5'   G     7      41.807  44.667 103.742  1.00  0.00           C  
ATOM    193  H5'   G     7      41.728  45.729 103.973  1.00  0.00           H  
ATOM    194 H5''   G     7      42.118  44.251 104.700  1.00  0.00           H  
ATOM    195  C4'   G     7      40.402  44.135 103.390  1.00  0.00           C  
ATOM    196  H4'   G     7      39.629  44.407 104.109  1.00  0.00           H  
ATOM    197  O4'   G     7      39.877  44.607 102.098  1.00  0.00           O  
ATOM    198  C1'   G     7      39.311  43.555 101.382  1.00  0.00           C  
ATOM    199  H1'   G     7      38.411  43.878 100.859  1.00  0.00           H  
ATOM    200  N9    G     7      40.234  43.058 100.332  1.00  0.00           N  
ATOM    201  C8    G     7      41.440  43.466 100.027  1.00  0.00           C  
ATOM    202  H8    G     7      42.008  44.095 100.697  1.00  0.00           H  
ATOM    203  N7    G     7      41.953  43.014  98.911  1.00  0.00           N  
ATOM    204  C5    G     7      40.913  42.216  98.473  1.00  0.00           C  
ATOM    205  C6    G     7      40.801  41.365  97.298  1.00  0.00           C  
ATOM    206  O6    G     7      41.596  41.129  96.403  1.00  0.00           O  
ATOM    207  N1    G     7      39.519  40.842  97.176  1.00  0.00           N  
ATOM    208  H1    G     7      39.391  40.207  96.401  1.00  0.00           H  
ATOM    209  C2    G     7      38.488  40.948  98.041  1.00  0.00           C  
ATOM    210  N2    G     7      37.421  40.193  98.005  1.00  0.00           N  
ATOM    211  H21   G     7      37.155  39.778  97.124  1.00  0.00           H  
ATOM    212  H22   G     7      36.768  40.447  98.732  1.00  0.00           H  
ATOM    213  N3    G     7      38.557  41.696  99.125  1.00  0.00           N  
ATOM    214  C4    G     7      39.825  42.324  99.267  1.00  0.00           C  
ATOM    215  C3'   G     7      40.350  42.619 103.237  1.00  0.00           C  
ATOM    216  H3'   G     7      41.186  42.249 102.642  1.00  0.00           H  
ATOM    217  C2'   G     7      39.009  42.458 102.352  1.00  0.00           C  
ATOM    218  H2'   G     7      39.032  41.477 101.878  1.00  0.00           H  
ATOM    219  O2'   G     7      37.793  42.600 103.051  1.00  0.00           O  
ATOM    220 HO2'   G     7      37.050  42.492 102.453  1.00  0.00           H  
ATOM    221  O3'   G     7      40.286  42.028 104.510  1.00  0.00           O  
ATOM    222  P     U     8      41.136  40.746 104.928  1.00  0.00           P  
ATOM    223  OP1   U     8      40.988  40.517 106.366  1.00  0.00           O  
ATOM    224  OP2   U     8      42.470  40.928 104.347  1.00  0.00           O  
ATOM    225  O5'   U     8      40.395  39.529 104.190  1.00  0.00           O  
ATOM    226  C5'   U     8      38.987  39.328 104.231  1.00  0.00           C  
ATOM    227  H5'   U     8      38.425  40.258 104.151  1.00  0.00           H  
ATOM    228 H5''   U     8      38.661  39.090 105.244  1.00  0.00           H  
ATOM    229  C4'   U     8      38.392  38.215 103.272  1.00  0.00           C  
ATOM    230  H4'   U     8      37.553  37.761 103.800  1.00  0.00           H  
ATOM    231  O4'   U     8      38.035  38.670 102.038  1.00  0.00           O  
ATOM    232  C1'   U     8      38.463  37.753 100.977  1.00  0.00           C  
ATOM    233  H1'   U     8      37.644  37.414 100.342  1.00  0.00           H  
ATOM    234  N1    U     8      39.577  38.267 100.098  1.00  0.00           N  
ATOM    235  C6    U     8      40.554  38.986 100.635  1.00  0.00           C  
ATOM    236  H6    U     8      40.468  39.372 101.641  1.00  0.00           H  
ATOM    237  C5    U     8      41.663  39.274  99.896  1.00  0.00           C  
ATOM    238  H5    U     8      42.418  39.916 100.324  1.00  0.00           H  
ATOM    239  C4    U     8      41.869  38.767  98.561  1.00  0.00           C  
ATOM    240  O4    U     8      42.971  38.840  97.958  1.00  0.00           O  
ATOM    241  N3    U     8      40.786  38.066  98.064  1.00  0.00           N  
ATOM    242  H3    U     8      40.812  37.511  97.221  1.00  0.00           H  
ATOM    243  C2    U     8      39.636  37.779  98.754  1.00  0.00           C  
ATOM    244  O2    U     8      38.794  37.016  98.290  1.00  0.00           O  
ATOM    245  C3'   U     8      39.356  37.083 103.013  1.00  0.00           C  
ATOM    246  H3'   U     8      40.351  37.500 102.856  1.00  0.00           H  
ATOM    247  C2'   U     8      38.917  36.501 101.733  1.00  0.00           C  
ATOM    248  H2'   U     8      39.768  36.115 101.172  1.00  0.00           H  
ATOM    249  O2'   U     8      37.963  35.466 101.803  1.00  0.00           O  
ATOM    250 HO2'   U     8      38.297  34.689 101.350  1.00  0.00           H  
ATOM    251  O3'   U     8      39.440  36.159 104.058  1.00  0.00           O  
ATOM    252  P     G     9      40.679  35.134 104.309  1.00  0.00           P  
ATOM    253  OP1   G     9      40.391  34.281 105.486  1.00  0.00           O  
ATOM    254  OP2   G     9      41.877  35.986 104.439  1.00  0.00           O  
ATOM    255  O5'   G     9      40.812  34.099 103.090  1.00  0.00           O  
ATOM    256  C5'   G     9      39.796  33.115 102.838  1.00  0.00           C  
ATOM    257  H5'   G     9      38.778  33.500 102.901  1.00  0.00           H  
ATOM    258 H5''   G     9      39.863  32.273 103.528  1.00  0.00           H  
ATOM    259  C4'   G     9      39.950  32.658 101.359  1.00  0.00           C  
ATOM    260  H4'   G     9      39.241  31.864 101.122  1.00  0.00           H  
ATOM    261  O4'   G     9      39.785  33.711 100.419  1.00  0.00           O  
ATOM    262  C1'   G     9      40.648  33.388  99.270  1.00  0.00           C  
ATOM    263  H1'   G     9      40.060  33.249  98.363  1.00  0.00           H  
ATOM    264  N9    G     9      41.647  34.383  99.034  1.00  0.00           N  
ATOM    265  C8    G     9      42.262  35.200  99.952  1.00  0.00           C  
ATOM    266  H8    G     9      41.882  35.335 100.953  1.00  0.00           H  
ATOM    267  N7    G     9      43.318  35.877  99.519  1.00  0.00           N  
ATOM    268  C5    G     9      43.362  35.566  98.187  1.00  0.00           C  
ATOM    269  C6    G     9      44.253  35.999  97.193  1.00  0.00           C  
ATOM    270  O6    G     9      45.196  36.791  97.196  1.00  0.00           O  
ATOM    271  N1    G     9      44.056  35.344  96.007  1.00  0.00           N  
ATOM    272  H1    G     9      44.416  35.798  95.180  1.00  0.00           H  
ATOM    273  C2    G     9      43.162  34.353  95.835  1.00  0.00           C  
ATOM    274  N2    G     9      43.260  33.668  94.689  1.00  0.00           N  
ATOM    275  H21   G     9      42.830  32.763  94.560  1.00  0.00           H  
ATOM    276  H22   G     9      44.014  33.903  94.060  1.00  0.00           H  
ATOM    277  N3    G     9      42.357  33.828  96.752  1.00  0.00           N  
ATOM    278  C4    G     9      42.420  34.541  97.894  1.00  0.00           C  
ATOM    279  C3'   G     9      41.334  32.097 101.136  1.00  0.00           C  
ATOM    280  H3'   G     9      42.049  32.838 101.492  1.00  0.00           H  
ATOM    281  C2'   G     9      41.414  32.133  99.593  1.00  0.00           C  
ATOM    282  H2'   G     9      42.399  32.088  99.131  1.00  0.00           H  
ATOM    283  O2'   G     9      40.645  31.136  98.892  1.00  0.00           O  
ATOM    284 HO2'   G     9      40.870  31.380  97.991  1.00  0.00           H  
ATOM    285  O3'   G     9      41.488  30.842 101.770  1.00  0.00           O  
ATOM    286  P     U    10      42.885  30.130 102.000  1.00  0.00           P  
ATOM    287  OP1   U    10      42.633  28.789 102.582  1.00  0.00           O  
ATOM    288  OP2   U    10      43.802  31.088 102.702  1.00  0.00           O  
ATOM    289  O5'   U    10      43.443  29.954 100.536  1.00  0.00           O  
ATOM    290  C5'   U    10      42.937  28.951  99.623  1.00  0.00           C  
ATOM    291  H5'   U    10      41.853  29.014  99.524  1.00  0.00           H  
ATOM    292 H5''   U    10      43.269  27.949  99.895  1.00  0.00           H  
ATOM    293  C4'   U    10      43.513  29.082  98.233  1.00  0.00           C  
ATOM    294  H4'   U    10      43.105  28.265  97.638  1.00  0.00           H  
ATOM    295  O4'   U    10      43.288  30.353  97.640  1.00  0.00           O  
ATOM    296  C1'   U    10      44.418  30.784  96.812  1.00  0.00           C  
ATOM    297  H1'   U    10      44.114  30.918  95.774  1.00  0.00           H  
ATOM    298  N1    U    10      45.148  31.961  97.342  1.00  0.00           N  
ATOM    299  C6    U    10      45.132  32.379  98.675  1.00  0.00           C  
ATOM    300  H6    U    10      44.651  31.781  99.436  1.00  0.00           H  
ATOM    301  C5    U    10      45.843  33.481  99.122  1.00  0.00           C  
ATOM    302  H5    U    10      45.866  33.747 100.168  1.00  0.00           H  
ATOM    303  C4    U    10      46.653  34.251  98.235  1.00  0.00           C  
ATOM    304  O4    U    10      47.179  35.340  98.511  1.00  0.00           O  
ATOM    305  N3    U    10      46.716  33.765  96.945  1.00  0.00           N  
ATOM    306  H3    U    10      47.321  34.204  96.265  1.00  0.00           H  
ATOM    307  C2    U    10      46.090  32.629  96.498  1.00  0.00           C  
ATOM    308  O2    U    10      46.383  32.208  95.389  1.00  0.00           O  
ATOM    309  C3'   U    10      45.041  28.930  98.213  1.00  0.00           C  
ATOM    310  H3'   U    10      45.473  29.533  99.012  1.00  0.00           H  
ATOM    311  C2'   U    10      45.364  29.572  96.824  1.00  0.00           C  
ATOM    312  H2'   U    10      46.407  29.886  96.878  1.00  0.00           H  
ATOM    313  O2'   U    10      45.056  28.666  95.826  1.00  0.00           O  
ATOM    314 HO2'   U    10      45.312  28.872  94.925  1.00  0.00           H  
ATOM    315  O3'   U    10      45.608  27.554  98.290  1.00  0.00           O  
ATOM    316  P     A    11      47.122  27.421  98.692  1.00  0.00           P  
ATOM    317  OP1   A    11      47.326  25.978  98.903  1.00  0.00           O  
ATOM    318  OP2   A    11      47.388  28.209  99.863  1.00  0.00           O  
ATOM    319  O5'   A    11      48.128  27.952  97.587  1.00  0.00           O  
ATOM    320  C5'   A    11      48.214  27.124  96.410  1.00  0.00           C  
ATOM    321  H5'   A    11      47.204  26.929  96.051  1.00  0.00           H  
ATOM    322 H5''   A    11      48.697  26.202  96.737  1.00  0.00           H  
ATOM    323  C4'   A    11      48.968  27.879  95.313  1.00  0.00           C  
ATOM    324  H4'   A    11      48.841  27.228  94.448  1.00  0.00           H  
ATOM    325  O4'   A    11      48.338  29.055  94.903  1.00  0.00           O  
ATOM    326  C1'   A    11      49.338  29.992  94.493  1.00  0.00           C  
ATOM    327  H1'   A    11      49.086  30.579  93.609  1.00  0.00           H  
ATOM    328  N9    A    11      49.502  31.054  95.539  1.00  0.00           N  
ATOM    329  C8    A    11      48.979  31.039  96.825  1.00  0.00           C  
ATOM    330  H8    A    11      48.368  30.198  97.119  1.00  0.00           H  
ATOM    331  N7    A    11      49.049  32.173  97.465  1.00  0.00           N  
ATOM    332  C5    A    11      49.956  32.933  96.644  1.00  0.00           C  
ATOM    333  C6    A    11      50.566  34.214  96.652  1.00  0.00           C  
ATOM    334  N6    A    11      50.473  35.131  97.642  1.00  0.00           N  
ATOM    335  H61   A    11      49.995  34.789  98.464  1.00  0.00           H  
ATOM    336  H62   A    11      50.885  36.040  97.489  1.00  0.00           H  
ATOM    337  N1    A    11      51.383  34.574  95.615  1.00  0.00           N  
ATOM    338  C2    A    11      51.572  33.797  94.613  1.00  0.00           C  
ATOM    339  H2    A    11      52.195  34.272  93.869  1.00  0.00           H  
ATOM    340  N3    A    11      51.024  32.619  94.434  1.00  0.00           N  
ATOM    341  C4    A    11      50.268  32.220  95.503  1.00  0.00           C  
ATOM    342  C3'   A    11      50.445  28.136  95.530  1.00  0.00           C  
ATOM    343  H3'   A    11      50.613  28.541  96.528  1.00  0.00           H  
ATOM    344  C2'   A    11      50.671  29.254  94.506  1.00  0.00           C  
ATOM    345  H2'   A    11      51.552  29.878  94.653  1.00  0.00           H  
ATOM    346  O2'   A    11      50.777  28.656  93.225  1.00  0.00           O  
ATOM    347 HO2'   A    11      51.100  27.753  93.179  1.00  0.00           H  
ATOM    348  O3'   A    11      51.371  27.007  95.340  1.00  0.00           O  
ATOM    349  P     A    12      52.842  27.004  96.064  1.00  0.00           P  
ATOM    350  OP1   A    12      53.470  25.746  95.629  1.00  0.00           O  
ATOM    351  OP2   A    12      52.554  27.262  97.510  1.00  0.00           O  
ATOM    352  O5'   A    12      53.645  28.190  95.414  1.00  0.00           O  
ATOM    353  C5'   A    12      54.197  28.169  94.067  1.00  0.00           C  
ATOM    354  H5'   A    12      53.301  28.002  93.469  1.00  0.00           H  
ATOM    355 H5''   A    12      54.930  27.406  93.805  1.00  0.00           H  
ATOM    356  C4'   A    12      54.892  29.455  93.631  1.00  0.00           C  
ATOM    357  H4'   A    12      55.127  29.450  92.567  1.00  0.00           H  
ATOM    358  O4'   A    12      53.937  30.519  93.952  1.00  0.00           O  
ATOM    359  C1'   A    12      54.651  31.735  94.137  1.00  0.00           C  
ATOM    360  H1'   A    12      54.287  32.589  93.565  1.00  0.00           H  
ATOM    361  N9    A    12      54.311  32.232  95.522  1.00  0.00           N  
ATOM    362  C8    A    12      53.610  31.619  96.511  1.00  0.00           C  
ATOM    363  H8    A    12      53.163  30.650  96.343  1.00  0.00           H  
ATOM    364  N7    A    12      53.496  32.322  97.576  1.00  0.00           N  
ATOM    365  C5    A    12      54.134  33.494  97.253  1.00  0.00           C  
ATOM    366  C6    A    12      54.413  34.718  97.949  1.00  0.00           C  
ATOM    367  N6    A    12      53.959  35.014  99.166  1.00  0.00           N  
ATOM    368  H61   A    12      53.219  34.414  99.503  1.00  0.00           H  
ATOM    369  H62   A    12      54.232  35.919  99.520  1.00  0.00           H  
ATOM    370  N1    A    12      55.209  35.632  97.418  1.00  0.00           N  
ATOM    371  C2    A    12      55.795  35.336  96.304  1.00  0.00           C  
ATOM    372  H2    A    12      56.500  36.036  95.880  1.00  0.00           H  
ATOM    373  N3    A    12      55.596  34.278  95.481  1.00  0.00           N  
ATOM    374  C4    A    12      54.717  33.421  96.039  1.00  0.00           C  
ATOM    375  C3'   A    12      56.177  29.878  94.272  1.00  0.00           C  
ATOM    376  H3'   A    12      56.058  29.791  95.352  1.00  0.00           H  
ATOM    377  C2'   A    12      56.144  31.378  93.959  1.00  0.00           C  
ATOM    378  H2'   A    12      56.764  31.856  94.718  1.00  0.00           H  
ATOM    379  O2'   A    12      56.498  31.734  92.669  1.00  0.00           O  
ATOM    380 HO2'   A    12      57.021  30.988  92.365  1.00  0.00           H  
ATOM    381  O3'   A    12      57.385  29.386  93.705  1.00  0.00           O  
ATOM    382  P     G    13      58.755  29.427  94.393  1.00  0.00           P  
ATOM    383  OP1   G    13      59.751  28.743  93.543  1.00  0.00           O  
ATOM    384  OP2   G    13      58.566  28.851  95.766  1.00  0.00           O  
ATOM    385  O5'   G    13      59.136  31.009  94.614  1.00  0.00           O  
ATOM    386  C5'   G    13      59.869  31.810  93.640  1.00  0.00           C  
ATOM    387  H5'   G    13      59.166  32.038  92.839  1.00  0.00           H  
ATOM    388 H5''   G    13      60.707  31.224  93.264  1.00  0.00           H  
ATOM    389  C4'   G    13      60.418  33.088  94.290  1.00  0.00           C  
ATOM    390  H4'   G    13      60.952  33.705  93.566  1.00  0.00           H  
ATOM    391  O4'   G    13      59.365  33.782  94.941  1.00  0.00           O  
ATOM    392  C1'   G    13      59.917  34.499  96.056  1.00  0.00           C  
ATOM    393  H1'   G    13      59.913  35.555  95.785  1.00  0.00           H  
ATOM    394  N9    G    13      59.045  34.358  97.295  1.00  0.00           N  
ATOM    395  C8    G    13      58.504  33.260  97.818  1.00  0.00           C  
ATOM    396  H8    G    13      58.561  32.322  97.284  1.00  0.00           H  
ATOM    397  N7    G    13      57.895  33.430  98.929  1.00  0.00           N  
ATOM    398  C5    G    13      58.016  34.796  99.089  1.00  0.00           C  
ATOM    399  C6    G    13      57.461  35.662 100.058  1.00  0.00           C  
ATOM    400  O6    G    13      56.700  35.473 101.056  1.00  0.00           O  
ATOM    401  N1    G    13      57.921  36.981  99.918  1.00  0.00           N  
ATOM    402  H1    G    13      57.497  37.720 100.459  1.00  0.00           H  
ATOM    403  C2    G    13      58.573  37.449  98.930  1.00  0.00           C  
ATOM    404  N2    G    13      58.993  38.697  98.961  1.00  0.00           N  
ATOM    405  H21   G    13      58.779  39.282  99.756  1.00  0.00           H  
ATOM    406  H22   G    13      59.472  38.895  98.094  1.00  0.00           H  
ATOM    407  N3    G    13      59.133  36.725  97.997  1.00  0.00           N  
ATOM    408  C4    G    13      58.777  35.413  98.140  1.00  0.00           C  
ATOM    409  C3'   G    13      61.345  32.791  95.495  1.00  0.00           C  
ATOM    410  H3'   G    13      60.778  32.083  96.100  1.00  0.00           H  
ATOM    411  C2'   G    13      61.358  34.053  96.290  1.00  0.00           C  
ATOM    412  H2'   G    13      61.487  33.819  97.347  1.00  0.00           H  
ATOM    413  O2'   G    13      62.179  35.038  95.712  1.00  0.00           O  
ATOM    414 HO2'   G    13      62.454  35.647  96.402  1.00  0.00           H  
ATOM    415  O3'   G    13      62.575  32.223  95.122  1.00  0.00           O  
ATOM    416  P     U    14      63.524  31.252  96.067  1.00  0.00           P  
ATOM    417  OP1   U    14      64.774  30.943  95.367  1.00  0.00           O  
ATOM    418  OP2   U    14      62.708  30.180  96.610  1.00  0.00           O  
ATOM    419  O5'   U    14      63.917  32.187  97.276  1.00  0.00           O  
ATOM    420  C5'   U    14      64.727  33.317  97.105  1.00  0.00           C  
ATOM    421  H5'   U    14      64.316  33.933  96.306  1.00  0.00           H  
ATOM    422 H5''   U    14      65.720  33.057  96.738  1.00  0.00           H  
ATOM    423  C4'   U    14      64.763  34.166  98.434  1.00  0.00           C  
ATOM    424  H4'   U    14      65.538  34.916  98.281  1.00  0.00           H  
ATOM    425  O4'   U    14      63.457  34.673  98.805  1.00  0.00           O  
ATOM    426  C1'   U    14      63.254  34.758 100.202  1.00  0.00           C  
ATOM    427  H1'   U    14      63.133  35.799 100.501  1.00  0.00           H  
ATOM    428  N1    U    14      62.087  33.902 100.475  1.00  0.00           N  
ATOM    429  C6    U    14      61.998  32.587  99.941  1.00  0.00           C  
ATOM    430  H6    U    14      62.692  32.145  99.242  1.00  0.00           H  
ATOM    431  C5    U    14      60.909  31.826 100.352  1.00  0.00           C  
ATOM    432  H5    U    14      60.820  30.793 100.049  1.00  0.00           H  
ATOM    433  C4    U    14      59.888  32.271 101.190  1.00  0.00           C  
ATOM    434  O4    U    14      58.944  31.619 101.566  1.00  0.00           O  
ATOM    435  N3    U    14      60.010  33.604 101.625  1.00  0.00           N  
ATOM    436  H3    U    14      59.403  33.828 102.400  1.00  0.00           H  
ATOM    437  C2    U    14      61.023  34.445 101.245  1.00  0.00           C  
ATOM    438  O2    U    14      60.985  35.658 101.617  1.00  0.00           O  
ATOM    439  C3'   U    14      65.251  33.427  99.619  1.00  0.00           C  
ATOM    440  H3'   U    14      64.915  32.395  99.716  1.00  0.00           H  
ATOM    441  C2'   U    14      64.548  34.157 100.796  1.00  0.00           C  
ATOM    442  H2'   U    14      64.363  33.454 101.608  1.00  0.00           H  
ATOM    443  O2'   U    14      65.202  35.274 101.376  1.00  0.00           O  
ATOM    444 HO2'   U    14      66.066  35.006 101.698  1.00  0.00           H  
ATOM    445  O3'   U    14      66.646  33.468  99.690  1.00  0.00           O  
ATOM    446  P     G    15      67.455  32.746 100.874  1.00  0.00           P  
ATOM    447  OP1   G    15      68.772  32.279 100.388  1.00  0.00           O  
ATOM    448  OP2   G    15      66.637  31.817 101.648  1.00  0.00           O  
ATOM    449  O5'   G    15      67.750  33.894 101.888  1.00  0.00           O  
ATOM    450  C5'   G    15      68.522  34.982 101.618  1.00  0.00           C  
ATOM    451  H5'   G    15      68.067  35.463 100.752  1.00  0.00           H  
ATOM    452 H5''   G    15      69.566  34.696 101.486  1.00  0.00           H  
ATOM    453  C4'   G    15      68.494  35.820 102.965  1.00  0.00           C  
ATOM    454  H4'   G    15      68.939  36.781 102.708  1.00  0.00           H  
ATOM    455  O4'   G    15      67.219  36.097 103.488  1.00  0.00           O  
ATOM    456  C1'   G    15      67.270  35.873 104.875  1.00  0.00           C  
ATOM    457  H1'   G    15      67.717  36.708 105.415  1.00  0.00           H  
ATOM    458  N9    G    15      65.935  35.447 105.502  1.00  0.00           N  
ATOM    459  C8    G    15      65.146  34.430 105.069  1.00  0.00           C  
ATOM    460  H8    G    15      65.537  33.796 104.287  1.00  0.00           H  
ATOM    461  N7    G    15      64.167  34.162 105.822  1.00  0.00           N  
ATOM    462  C5    G    15      64.330  35.062 106.917  1.00  0.00           C  
ATOM    463  C6    G    15      63.372  35.501 107.888  1.00  0.00           C  
ATOM    464  O6    G    15      62.276  35.034 108.070  1.00  0.00           O  
ATOM    465  N1    G    15      63.800  36.586 108.691  1.00  0.00           N  
ATOM    466  H1    G    15      63.203  36.819 109.471  1.00  0.00           H  
ATOM    467  C2    G    15      64.935  37.283 108.410  1.00  0.00           C  
ATOM    468  N2    G    15      65.164  38.323 109.167  1.00  0.00           N  
ATOM    469  H21   G    15      65.974  38.891 108.961  1.00  0.00           H  
ATOM    470  H22   G    15      64.502  38.572 109.888  1.00  0.00           H  
ATOM    471  N3    G    15      65.844  36.893 107.481  1.00  0.00           N  
ATOM    472  C4    G    15      65.458  35.827 106.721  1.00  0.00           C  
ATOM    473  C3'   G    15      69.356  35.085 104.003  1.00  0.00           C  
ATOM    474  H3'   G    15      69.870  34.203 103.624  1.00  0.00           H  
ATOM    475  C2'   G    15      68.293  34.688 105.060  1.00  0.00           C  
ATOM    476  H2'   G    15      67.757  33.831 104.653  1.00  0.00           H  
ATOM    477  O2'   G    15      68.751  34.665 106.376  1.00  0.00           O  
ATOM    478 HO2'   G    15      69.630  34.280 106.343  1.00  0.00           H  
ATOM    479  O3'   G    15      70.293  36.029 104.473  1.00  0.00           O  
ATOM    480  P     C    16      71.763  35.654 104.813  1.00  0.00           P  
ATOM    481  OP1   C    16      72.384  36.807 105.434  1.00  0.00           O  
ATOM    482  OP2   C    16      72.413  35.036 103.619  1.00  0.00           O  
ATOM    483  O5'   C    16      71.629  34.517 105.946  1.00  0.00           O  
ATOM    484  C5'   C    16      72.507  34.315 107.025  1.00  0.00           C  
ATOM    485  H5'   C    16      72.498  35.141 107.736  1.00  0.00           H  
ATOM    486 H5''   C    16      73.500  34.355 106.576  1.00  0.00           H  
ATOM    487  C4'   C    16      72.170  32.995 107.739  1.00  0.00           C  
ATOM    488  H4'   C    16      72.736  32.949 108.670  1.00  0.00           H  
ATOM    489  O4'   C    16      70.777  32.921 108.010  1.00  0.00           O  
ATOM    490  C1'   C    16      70.377  31.599 107.952  1.00  0.00           C  
ATOM    491  H1'   C    16      70.181  31.257 108.968  1.00  0.00           H  
ATOM    492  N1    C    16      69.104  31.448 107.074  1.00  0.00           N  
ATOM    493  C6    C    16      69.054  31.090 105.759  1.00  0.00           C  
ATOM    494  H6    C    16      69.979  31.140 105.204  1.00  0.00           H  
ATOM    495  C5    C    16      67.891  30.854 105.158  1.00  0.00           C  
ATOM    496  H5    C    16      67.975  30.602 104.112  1.00  0.00           H  
ATOM    497  C4    C    16      66.748  30.943 105.949  1.00  0.00           C  
ATOM    498  N4    C    16      65.576  30.726 105.415  1.00  0.00           N  
ATOM    499  H41   C    16      64.734  30.566 105.950  1.00  0.00           H  
ATOM    500  H42   C    16      65.567  30.369 104.471  1.00  0.00           H  
ATOM    501  N3    C    16      66.698  31.282 107.175  1.00  0.00           N  
ATOM    502  C2    C    16      67.947  31.564 107.795  1.00  0.00           C  
ATOM    503  O2    C    16      67.925  31.794 108.998  1.00  0.00           O  
ATOM    504  C3'   C    16      72.562  31.718 106.928  1.00  0.00           C  
ATOM    505  H3'   C    16      72.445  31.838 105.850  1.00  0.00           H  
ATOM    506  C2'   C    16      71.540  30.660 107.391  1.00  0.00           C  
ATOM    507  H2'   C    16      71.142  30.007 106.614  1.00  0.00           H  
ATOM    508  O2'   C    16      72.025  29.940 108.548  1.00  0.00           O  
ATOM    509 HO2'   C    16      72.548  29.164 108.335  1.00  0.00           H  
ATOM    510  O3'   C    16      73.899  31.395 107.314  1.00  0.00           O  
ATOM    511  P     A    17      74.819  30.482 106.482  1.00  0.00           P  
ATOM    512  OP1   A    17      76.125  30.463 107.137  1.00  0.00           O  
ATOM    513  OP2   A    17      74.679  30.986 105.097  1.00  0.00           O  
ATOM    514  O5'   A    17      74.228  29.023 106.620  1.00  0.00           O  
ATOM    515  C5'   A    17      74.775  28.015 105.853  1.00  0.00           C  
ATOM    516  H5'   A    17      75.840  28.029 106.087  1.00  0.00           H  
ATOM    517 H5''   A    17      74.647  28.239 104.794  1.00  0.00           H  
ATOM    518  C4'   A    17      74.256  26.576 106.171  1.00  0.00           C  
ATOM    519  H4'   A    17      74.588  25.847 105.432  1.00  0.00           H  
ATOM    520  O4'   A    17      74.800  26.126 107.360  1.00  0.00           O  
ATOM    521  C1'   A    17      73.739  25.487 108.197  1.00  0.00           C  
ATOM    522  H1'   A    17      74.151  24.534 108.527  1.00  0.00           H  
ATOM    523  N9    A    17      73.480  26.368 109.422  1.00  0.00           N  
ATOM    524  C8    A    17      74.053  27.596 109.578  1.00  0.00           C  
ATOM    525  H8    A    17      74.852  27.963 108.951  1.00  0.00           H  
ATOM    526  N7    A    17      73.618  28.218 110.621  1.00  0.00           N  
ATOM    527  C5    A    17      72.606  27.315 111.080  1.00  0.00           C  
ATOM    528  C6    A    17      71.612  27.363 112.053  1.00  0.00           C  
ATOM    529  N6    A    17      71.506  28.294 112.998  1.00  0.00           N  
ATOM    530  H61   A    17      70.693  28.275 113.598  1.00  0.00           H  
ATOM    531  H62   A    17      72.011  29.168 112.999  1.00  0.00           H  
ATOM    532  N1    A    17      70.778  26.398 112.257  1.00  0.00           N  
ATOM    533  C2    A    17      70.779  25.323 111.479  1.00  0.00           C  
ATOM    534  H2    A    17      70.023  24.586 111.703  1.00  0.00           H  
ATOM    535  N3    A    17      71.622  25.109 110.471  1.00  0.00           N  
ATOM    536  C4    A    17      72.505  26.162 110.342  1.00  0.00           C  
ATOM    537  C3'   A    17      72.721  26.421 106.285  1.00  0.00           C  
ATOM    538  H3'   A    17      72.259  27.305 106.725  1.00  0.00           H  
ATOM    539  C2'   A    17      72.576  25.241 107.265  1.00  0.00           C  
ATOM    540  H2'   A    17      71.633  25.220 107.811  1.00  0.00           H  
ATOM    541  O2'   A    17      72.655  23.997 106.589  1.00  0.00           O  
ATOM    542 HO2'   A    17      72.170  24.186 105.782  1.00  0.00           H  
ATOM    543  O3'   A    17      71.962  26.011 105.183  1.00  0.00           O  
ATOM    544  P     G    18      71.422  27.003 104.129  1.00  0.00           P  
ATOM    545  OP1   G    18      70.626  26.214 103.133  1.00  0.00           O  
ATOM    546  OP2   G    18      72.544  27.813 103.678  1.00  0.00           O  
ATOM    547  O5'   G    18      70.404  27.942 104.935  1.00  0.00           O  
ATOM    548  C5'   G    18      68.993  27.565 105.166  1.00  0.00           C  
ATOM    549  H5'   G    18      68.413  27.622 104.244  1.00  0.00           H  
ATOM    550 H5''   G    18      68.526  28.300 105.822  1.00  0.00           H  
ATOM    551  C4'   G    18      68.685  26.232 105.767  1.00  0.00           C  
ATOM    552  H4'   G    18      68.910  25.473 105.018  1.00  0.00           H  
ATOM    553  O4'   G    18      69.506  26.123 106.974  1.00  0.00           O  
ATOM    554  C1'   G    18      68.715  25.692 108.104  1.00  0.00           C  
ATOM    555  H1'   G    18      69.129  24.839 108.642  1.00  0.00           H  
ATOM    556  N9    G    18      68.683  26.887 109.034  1.00  0.00           N  
ATOM    557  C8    G    18      69.331  28.057 108.914  1.00  0.00           C  
ATOM    558  H8    G    18      69.956  28.283 108.063  1.00  0.00           H  
ATOM    559  N7    G    18      69.224  28.892 109.894  1.00  0.00           N  
ATOM    560  C5    G    18      68.480  28.103 110.775  1.00  0.00           C  
ATOM    561  C6    G    18      68.287  28.267 112.157  1.00  0.00           C  
ATOM    562  O6    G    18      68.614  29.214 112.830  1.00  0.00           O  
ATOM    563  N1    G    18      67.604  27.201 112.811  1.00  0.00           N  
ATOM    564  H1    G    18      67.417  27.170 113.803  1.00  0.00           H  
ATOM    565  C2    G    18      67.256  26.049 112.135  1.00  0.00           C  
ATOM    566  N2    G    18      66.659  25.182 112.929  1.00  0.00           N  
ATOM    567  H21   G    18      66.260  25.468 113.812  1.00  0.00           H  
ATOM    568  H22   G    18      66.521  24.203 112.720  1.00  0.00           H  
ATOM    569  N3    G    18      67.513  25.822 110.866  1.00  0.00           N  
ATOM    570  C4    G    18      68.138  26.870 110.250  1.00  0.00           C  
ATOM    571  C3'   G    18      67.147  26.146 106.194  1.00  0.00           C  
ATOM    572  H3'   G    18      66.828  27.151 106.468  1.00  0.00           H  
ATOM    573  C2'   G    18      67.319  25.331 107.551  1.00  0.00           C  
ATOM    574  H2'   G    18      66.516  25.598 108.239  1.00  0.00           H  
ATOM    575  O2'   G    18      67.458  23.959 107.221  1.00  0.00           O  
ATOM    576 HO2'   G    18      66.749  23.717 106.622  1.00  0.00           H  
ATOM    577  O3'   G    18      66.281  25.557 105.235  1.00  0.00           O  
ATOM    578  P     C    19      64.796  25.775 105.288  1.00  0.00           P  
ATOM    579  OP1   C    19      64.291  24.847 104.233  1.00  0.00           O  
ATOM    580  OP2   C    19      64.454  27.233 105.092  1.00  0.00           O  
ATOM    581  O5'   C    19      64.420  25.303 106.683  1.00  0.00           O  
ATOM    582  C5'   C    19      63.963  24.047 107.053  1.00  0.00           C  
ATOM    583  H5'   C    19      64.750  23.308 106.900  1.00  0.00           H  
ATOM    584 H5''   C    19      63.175  23.695 106.387  1.00  0.00           H  
ATOM    585  C4'   C    19      63.437  24.087 108.537  1.00  0.00           C  
ATOM    586  H4'   C    19      63.079  23.084 108.772  1.00  0.00           H  
ATOM    587  O4'   C    19      64.471  24.547 109.372  1.00  0.00           O  
ATOM    588  C1'   C    19      63.852  25.274 110.443  1.00  0.00           C  
ATOM    589  H1'   C    19      64.156  24.748 111.348  1.00  0.00           H  
ATOM    590  N1    C    19      64.270  26.701 110.505  1.00  0.00           N  
ATOM    591  C6    C    19      64.767  27.394 109.434  1.00  0.00           C  
ATOM    592  H6    C    19      64.717  27.050 108.411  1.00  0.00           H  
ATOM    593  C5    C    19      65.107  28.675 109.637  1.00  0.00           C  
ATOM    594  H5    C    19      65.338  29.288 108.779  1.00  0.00           H  
ATOM    595  C4    C    19      65.112  29.230 110.942  1.00  0.00           C  
ATOM    596  N4    C    19      65.400  30.504 111.114  1.00  0.00           N  
ATOM    597  H41   C    19      65.529  31.122 110.326  1.00  0.00           H  
ATOM    598  H42   C    19      65.316  30.904 112.038  1.00  0.00           H  
ATOM    599  N3    C    19      64.496  28.591 111.895  1.00  0.00           N  
ATOM    600  C2    C    19      64.047  27.350 111.719  1.00  0.00           C  
ATOM    601  O2    C    19      63.364  26.723 112.595  1.00  0.00           O  
ATOM    602  C3'   C    19      62.269  24.990 108.665  1.00  0.00           C  
ATOM    603  H3'   C    19      62.494  25.898 108.106  1.00  0.00           H  
ATOM    604  C2'   C    19      62.336  25.180 110.230  1.00  0.00           C  
ATOM    605  H2'   C    19      61.826  26.111 110.474  1.00  0.00           H  
ATOM    606  O2'   C    19      61.794  24.074 110.878  1.00  0.00           O  
ATOM    607 HO2'   C    19      61.724  24.316 111.804  1.00  0.00           H  
ATOM    608  O3'   C    19      61.079  24.441 108.099  1.00  0.00           O  
ATOM    609  P     C    20      59.838  25.341 107.832  1.00  0.00           P  
ATOM    610  OP1   C    20      58.708  24.450 107.378  1.00  0.00           O  
ATOM    611  OP2   C    20      60.288  26.501 107.047  1.00  0.00           O  
ATOM    612  O5'   C    20      59.449  25.969 109.198  1.00  0.00           O  
ATOM    613  C5'   C    20      58.662  25.294 110.141  1.00  0.00           C  
ATOM    614  H5'   C    20      59.216  24.370 110.303  1.00  0.00           H  
ATOM    615 H5''   C    20      57.726  25.010 109.660  1.00  0.00           H  
ATOM    616  C4'   C    20      58.384  26.002 111.453  1.00  0.00           C  
ATOM    617  H4'   C    20      57.787  25.316 112.053  1.00  0.00           H  
ATOM    618  O4'   C    20      59.530  26.391 112.248  1.00  0.00           O  
ATOM    619  C1'   C    20      59.265  27.623 112.906  1.00  0.00           C  
ATOM    620  H1'   C    20      59.455  27.543 113.976  1.00  0.00           H  
ATOM    621  N1    C    20      60.109  28.704 112.340  1.00  0.00           N  
ATOM    622  C6    C    20      60.606  28.609 111.069  1.00  0.00           C  
ATOM    623  H6    C    20      60.361  27.722 110.504  1.00  0.00           H  
ATOM    624  C5    C    20      61.443  29.577 110.617  1.00  0.00           C  
ATOM    625  H5    C    20      61.892  29.395 109.651  1.00  0.00           H  
ATOM    626  C4    C    20      61.751  30.637 111.516  1.00  0.00           C  
ATOM    627  N4    C    20      62.456  31.659 111.059  1.00  0.00           N  
ATOM    628  H41   C    20      62.542  32.414 111.725  1.00  0.00           H  
ATOM    629  H42   C    20      63.174  31.468 110.375  1.00  0.00           H  
ATOM    630  N3    C    20      61.181  30.833 112.653  1.00  0.00           N  
ATOM    631  C2    C    20      60.318  29.842 113.090  1.00  0.00           C  
ATOM    632  O2    C    20      59.702  30.000 114.184  1.00  0.00           O  
ATOM    633  C3'   C    20      57.532  27.247 111.226  1.00  0.00           C  
ATOM    634  H3'   C    20      58.018  27.713 110.369  1.00  0.00           H  
ATOM    635  C2'   C    20      57.776  27.823 112.603  1.00  0.00           C  
ATOM    636  H2'   C    20      57.581  28.891 112.508  1.00  0.00           H  
ATOM    637  O2'   C    20      56.937  27.339 113.690  1.00  0.00           O  
ATOM    638 HO2'   C    20      56.974  28.087 114.291  1.00  0.00           H  
ATOM    639  O3'   C    20      56.109  27.071 111.010  1.00  0.00           O  
ATOM    640  P     C    21      55.231  28.298 110.576  1.00  0.00           P  
ATOM    641  OP1   C    21      53.910  27.710 110.432  1.00  0.00           O  
ATOM    642  OP2   C    21      55.842  28.738 109.305  1.00  0.00           O  
ATOM    643  O5'   C    21      55.341  29.531 111.558  1.00  0.00           O  
ATOM    644  C5'   C    21      54.459  29.710 112.656  1.00  0.00           C  
ATOM    645  H5'   C    21      54.477  28.851 113.327  1.00  0.00           H  
ATOM    646 H5''   C    21      53.411  29.725 112.357  1.00  0.00           H  
ATOM    647  C4'   C    21      54.839  30.994 113.481  1.00  0.00           C  
ATOM    648  H4'   C    21      54.208  31.043 114.369  1.00  0.00           H  
ATOM    649  O4'   C    21      56.244  31.044 113.758  1.00  0.00           O  
ATOM    650  C1'   C    21      56.601  32.437 113.713  1.00  0.00           C  
ATOM    651  H1'   C    21      57.026  32.766 114.661  1.00  0.00           H  
ATOM    652  N1    C    21      57.553  32.816 112.626  1.00  0.00           N  
ATOM    653  C6    C    21      57.921  31.983 111.649  1.00  0.00           C  
ATOM    654  H6    C    21      57.456  31.018 111.509  1.00  0.00           H  
ATOM    655  C5    C    21      58.958  32.374 110.796  1.00  0.00           C  
ATOM    656  H5    C    21      59.245  31.662 110.037  1.00  0.00           H  
ATOM    657  C4    C    21      59.675  33.550 111.103  1.00  0.00           C  
ATOM    658  N4    C    21      60.591  33.997 110.315  1.00  0.00           N  
ATOM    659  H41   C    21      61.050  34.873 110.524  1.00  0.00           H  
ATOM    660  H42   C    21      60.831  33.332 109.594  1.00  0.00           H  
ATOM    661  N3    C    21      59.370  34.376 112.089  1.00  0.00           N  
ATOM    662  C2    C    21      58.311  33.995 112.831  1.00  0.00           C  
ATOM    663  O2    C    21      57.998  34.846 113.639  1.00  0.00           O  
ATOM    664  C3'   C    21      54.584  32.209 112.608  1.00  0.00           C  
ATOM    665  H3'   C    21      55.009  32.125 111.607  1.00  0.00           H  
ATOM    666  C2'   C    21      55.305  33.228 113.477  1.00  0.00           C  
ATOM    667  H2'   C    21      55.519  34.128 112.901  1.00  0.00           H  
ATOM    668  O2'   C    21      54.694  33.506 114.749  1.00  0.00           O  
ATOM    669 HO2'   C    21      55.297  34.053 115.258  1.00  0.00           H  
ATOM    670  O3'   C    21      53.205  32.539 112.606  1.00  0.00           O  
ATOM    671  P     G    22      52.708  33.422 111.396  1.00  0.00           P  
ATOM    672  OP1   G    22      51.309  33.791 111.637  1.00  0.00           O  
ATOM    673  OP2   G    22      53.096  32.737 110.139  1.00  0.00           O  
ATOM    674  O5'   G    22      53.459  34.805 111.448  1.00  0.00           O  
ATOM    675  C5'   G    22      53.306  35.734 112.568  1.00  0.00           C  
ATOM    676  H5'   G    22      53.477  35.264 113.537  1.00  0.00           H  
ATOM    677 H5''   G    22      52.299  36.148 112.527  1.00  0.00           H  
ATOM    678  C4'   G    22      54.229  36.884 112.463  1.00  0.00           C  
ATOM    679  H4'   G    22      54.040  37.617 113.248  1.00  0.00           H  
ATOM    680  O4'   G    22      55.605  36.401 112.583  1.00  0.00           O  
ATOM    681  C1'   G    22      56.367  36.896 111.493  1.00  0.00           C  
ATOM    682  H1'   G    22      57.172  37.479 111.939  1.00  0.00           H  
ATOM    683  N9    G    22      56.804  35.942 110.486  1.00  0.00           N  
ATOM    684  C8    G    22      56.198  34.815 109.961  1.00  0.00           C  
ATOM    685  H8    G    22      55.301  34.334 110.320  1.00  0.00           H  
ATOM    686  N7    G    22      56.654  34.458 108.786  1.00  0.00           N  
ATOM    687  C5    G    22      57.683  35.398 108.583  1.00  0.00           C  
ATOM    688  C6    G    22      58.622  35.474 107.503  1.00  0.00           C  
ATOM    689  O6    G    22      58.597  34.806 106.466  1.00  0.00           O  
ATOM    690  N1    G    22      59.535  36.501 107.655  1.00  0.00           N  
ATOM    691  H1    G    22      60.367  36.344 107.104  1.00  0.00           H  
ATOM    692  C2    G    22      59.665  37.281 108.721  1.00  0.00           C  
ATOM    693  N2    G    22      60.665  38.214 108.723  1.00  0.00           N  
ATOM    694  H21   G    22      61.361  38.199 107.991  1.00  0.00           H  
ATOM    695  H22   G    22      60.577  39.034 109.305  1.00  0.00           H  
ATOM    696  N3    G    22      58.808  37.291 109.721  1.00  0.00           N  
ATOM    697  C4    G    22      57.854  36.252 109.671  1.00  0.00           C  
ATOM    698  C3'   G    22      54.062  37.558 111.079  1.00  0.00           C  
ATOM    699  H3'   G    22      53.750  36.861 110.302  1.00  0.00           H  
ATOM    700  C2'   G    22      55.537  38.008 110.817  1.00  0.00           C  
ATOM    701  H2'   G    22      55.684  38.161 109.747  1.00  0.00           H  
ATOM    702  O2'   G    22      55.859  39.294 111.464  1.00  0.00           O  
ATOM    703 HO2'   G    22      54.991  39.671 111.629  1.00  0.00           H  
ATOM    704  O3'   G    22      53.170  38.584 110.963  1.00  0.00           O  
ATOM    705  P     U    23      52.684  39.124 109.546  1.00  0.00           P  
ATOM    706  OP1   U    23      51.385  39.747 109.762  1.00  0.00           O  
ATOM    707  OP2   U    23      52.734  37.985 108.542  1.00  0.00           O  
ATOM    708  O5'   U    23      53.787  40.218 109.019  1.00  0.00           O  
ATOM    709  C5'   U    23      54.066  41.480 109.625  1.00  0.00           C  
ATOM    710  H5'   U    23      54.092  41.461 110.714  1.00  0.00           H  
ATOM    711 H5''   U    23      53.270  42.178 109.364  1.00  0.00           H  
ATOM    712  C4'   U    23      55.352  42.173 109.195  1.00  0.00           C  
ATOM    713  H4'   U    23      55.530  43.111 109.721  1.00  0.00           H  
ATOM    714  O4'   U    23      56.449  41.389 109.426  1.00  0.00           O  
ATOM    715  C1'   U    23      57.341  41.654 108.303  1.00  0.00           C  
ATOM    716  H1'   U    23      58.298  42.093 108.585  1.00  0.00           H  
ATOM    717  N1    U    23      57.579  40.412 107.480  1.00  0.00           N  
ATOM    718  C6    U    23      56.601  39.391 107.372  1.00  0.00           C  
ATOM    719  H6    U    23      55.748  39.351 108.033  1.00  0.00           H  
ATOM    720  C5    U    23      56.759  38.360 106.434  1.00  0.00           C  
ATOM    721  H5    U    23      55.973  37.646 106.239  1.00  0.00           H  
ATOM    722  C4    U    23      57.973  38.288 105.679  1.00  0.00           C  
ATOM    723  O4    U    23      58.372  37.385 104.922  1.00  0.00           O  
ATOM    724  N3    U    23      58.862  39.265 105.935  1.00  0.00           N  
ATOM    725  H3    U    23      59.733  39.200 105.428  1.00  0.00           H  
ATOM    726  C2    U    23      58.685  40.380 106.709  1.00  0.00           C  
ATOM    727  O2    U    23      59.480  41.344 106.608  1.00  0.00           O  
ATOM    728  C3'   U    23      55.172  42.459 107.655  1.00  0.00           C  
ATOM    729  H3'   U    23      54.946  41.537 107.119  1.00  0.00           H  
ATOM    730  C2'   U    23      56.697  42.660 107.400  1.00  0.00           C  
ATOM    731  H2'   U    23      56.826  42.320 106.373  1.00  0.00           H  
ATOM    732  O2'   U    23      57.312  43.865 107.539  1.00  0.00           O  
ATOM    733 HO2'   U    23      57.380  44.113 108.464  1.00  0.00           H  
ATOM    734  O3'   U    23      54.385  43.569 107.490  1.00  0.00           O  
ATOM    735  P     C    24      53.440  43.571 106.270  1.00  0.00           P  
ATOM    736  OP1   C    24      52.726  44.855 106.239  1.00  0.00           O  
ATOM    737  OP2   C    24      52.623  42.348 106.111  1.00  0.00           O  
ATOM    738  O5'   C    24      54.320  43.549 104.937  1.00  0.00           O  
ATOM    739  C5'   C    24      55.147  44.650 104.659  1.00  0.00           C  
ATOM    740  H5'   C    24      55.584  44.975 105.603  1.00  0.00           H  
ATOM    741 H5''   C    24      54.561  45.501 104.312  1.00  0.00           H  
ATOM    742  C4'   C    24      56.293  44.335 103.668  1.00  0.00           C  
ATOM    743  H4'   C    24      56.925  45.219 103.584  1.00  0.00           H  
ATOM    744  O4'   C    24      57.187  43.338 104.161  1.00  0.00           O  
ATOM    745  C1'   C    24      57.524  42.535 102.968  1.00  0.00           C  
ATOM    746  H1'   C    24      58.611  42.484 102.894  1.00  0.00           H  
ATOM    747  N1    C    24      57.003  41.139 102.929  1.00  0.00           N  
ATOM    748  C6    C    24      56.081  40.759 103.880  1.00  0.00           C  
ATOM    749  H6    C    24      55.778  41.354 104.728  1.00  0.00           H  
ATOM    750  C5    C    24      55.493  39.501 103.746  1.00  0.00           C  
ATOM    751  H5    C    24      54.801  39.222 104.527  1.00  0.00           H  
ATOM    752  C4    C    24      55.919  38.637 102.751  1.00  0.00           C  
ATOM    753  N4    C    24      55.329  37.456 102.639  1.00  0.00           N  
ATOM    754  H41   C    24      55.550  36.862 101.852  1.00  0.00           H  
ATOM    755  H42   C    24      54.755  37.190 103.426  1.00  0.00           H  
ATOM    756  N3    C    24      56.826  38.977 101.873  1.00  0.00           N  
ATOM    757  C2    C    24      57.344  40.242 101.910  1.00  0.00           C  
ATOM    758  O2    C    24      58.048  40.557 100.891  1.00  0.00           O  
ATOM    759  C3'   C    24      55.732  43.899 102.390  1.00  0.00           C  
ATOM    760  H3'   C    24      54.990  43.113 102.529  1.00  0.00           H  
ATOM    761  C2'   C    24      56.975  43.314 101.767  1.00  0.00           C  
ATOM    762  H2'   C    24      56.780  42.692 100.894  1.00  0.00           H  
ATOM    763  O2'   C    24      58.045  44.255 101.418  1.00  0.00           O  
ATOM    764 HO2'   C    24      58.744  43.664 101.130  1.00  0.00           H  
ATOM    765  O3'   C    24      55.133  45.051 101.764  1.00  0.00           O  
ATOM    766  P     U    25      54.110  44.960 100.547  1.00  0.00           P  
ATOM    767  OP1   U    25      53.821  46.324 100.079  1.00  0.00           O  
ATOM    768  OP2   U    25      52.985  43.988 100.851  1.00  0.00           O  
ATOM    769  O5'   U    25      54.922  44.172  99.364  1.00  0.00           O  
ATOM    770  C5'   U    25      56.045  44.750  98.818  1.00  0.00           C  
ATOM    771  H5'   U    25      56.782  45.082  99.549  1.00  0.00           H  
ATOM    772 H5''   U    25      55.701  45.644  98.298  1.00  0.00           H  
ATOM    773  C4'   U    25      56.742  43.790  97.841  1.00  0.00           C  
ATOM    774  H4'   U    25      57.557  44.378  97.419  1.00  0.00           H  
ATOM    775  O4'   U    25      57.450  42.697  98.414  1.00  0.00           O  
ATOM    776  C1'   U    25      57.221  41.515  97.600  1.00  0.00           C  
ATOM    777  H1'   U    25      58.134  40.969  97.363  1.00  0.00           H  
ATOM    778  N1    U    25      56.221  40.557  98.199  1.00  0.00           N  
ATOM    779  C6    U    25      55.410  40.969  99.259  1.00  0.00           C  
ATOM    780  H6    U    25      55.406  41.984  99.629  1.00  0.00           H  
ATOM    781  C5    U    25      54.551  40.087  99.816  1.00  0.00           C  
ATOM    782  H5    U    25      53.893  40.392 100.616  1.00  0.00           H  
ATOM    783  C4    U    25      54.504  38.655  99.437  1.00  0.00           C  
ATOM    784  O4    U    25      53.834  37.800  99.918  1.00  0.00           O  
ATOM    785  N3    U    25      55.304  38.373  98.330  1.00  0.00           N  
ATOM    786  H3    U    25      55.158  37.467  97.908  1.00  0.00           H  
ATOM    787  C2    U    25      56.079  39.278  97.625  1.00  0.00           C  
ATOM    788  O2    U    25      56.707  38.937  96.606  1.00  0.00           O  
ATOM    789  C3'   U    25      55.902  43.271  96.648  1.00  0.00           C  
ATOM    790  H3'   U    25      54.893  42.987  96.948  1.00  0.00           H  
ATOM    791  C2'   U    25      56.838  42.099  96.259  1.00  0.00           C  
ATOM    792  H2'   U    25      56.346  41.359  95.628  1.00  0.00           H  
ATOM    793  O2'   U    25      57.983  42.643  95.626  1.00  0.00           O  
ATOM    794 HO2'   U    25      58.454  41.989  95.104  1.00  0.00           H  
ATOM    795  O3'   U    25      55.729  44.378  95.703  1.00  0.00           O  
ATOM    796  P     U    26      54.463  44.358  94.753  1.00  0.00           P  
ATOM    797  OP1   U    26      54.749  45.341  93.727  1.00  0.00           O  
ATOM    798  OP2   U    26      53.256  44.526  95.581  1.00  0.00           O  
ATOM    799  O5'   U    26      54.579  42.917  94.036  1.00  0.00           O  
ATOM    800  C5'   U    26      55.516  42.609  92.956  1.00  0.00           C  
ATOM    801  H5'   U    26      56.544  42.656  93.314  1.00  0.00           H  
ATOM    802 H5''   U    26      55.385  43.314  92.136  1.00  0.00           H  
ATOM    803  C4'   U    26      55.296  41.158  92.422  1.00  0.00           C  
ATOM    804  H4'   U    26      56.000  41.026  91.601  1.00  0.00           H  
ATOM    805  O4'   U    26      55.691  40.153  93.388  1.00  0.00           O  
ATOM    806  C1'   U    26      54.796  39.057  93.152  1.00  0.00           C  
ATOM    807  H1'   U    26      55.430  38.180  93.018  1.00  0.00           H  
ATOM    808  N1    U    26      53.818  38.769  94.303  1.00  0.00           N  
ATOM    809  C6    U    26      53.484  39.756  95.287  1.00  0.00           C  
ATOM    810  H6    U    26      53.828  40.746  95.029  1.00  0.00           H  
ATOM    811  C5    U    26      52.803  39.384  96.401  1.00  0.00           C  
ATOM    812  H5    U    26      52.578  40.155  97.122  1.00  0.00           H  
ATOM    813  C4    U    26      52.254  38.069  96.647  1.00  0.00           C  
ATOM    814  O4    U    26      51.410  37.726  97.513  1.00  0.00           O  
ATOM    815  N3    U    26      52.419  37.321  95.537  1.00  0.00           N  
ATOM    816  H3    U    26      52.037  36.387  95.558  1.00  0.00           H  
ATOM    817  C2    U    26      53.279  37.542  94.475  1.00  0.00           C  
ATOM    818  O2    U    26      53.360  36.681  93.649  1.00  0.00           O  
ATOM    819  C3'   U    26      53.868  40.859  91.922  1.00  0.00           C  
ATOM    820  H3'   U    26      53.096  41.031  92.672  1.00  0.00           H  
ATOM    821  C2'   U    26      54.136  39.318  91.819  1.00  0.00           C  
ATOM    822  H2'   U    26      53.142  38.878  91.733  1.00  0.00           H  
ATOM    823  O2'   U    26      54.983  38.861  90.782  1.00  0.00           O  
ATOM    824 HO2'   U    26      54.958  39.552  90.116  1.00  0.00           H  
ATOM    825  O3'   U    26      53.661  41.492  90.685  1.00  0.00           O  
ATOM    826  P     A    27      52.248  41.674  90.125  1.00  0.00           P  
ATOM    827  OP1   A    27      52.321  42.322  88.757  1.00  0.00           O  
ATOM    828  OP2   A    27      51.302  42.272  91.036  1.00  0.00           O  
ATOM    829  O5'   A    27      51.740  40.122  89.979  1.00  0.00           O  
ATOM    830  C5'   A    27      52.160  39.367  88.882  1.00  0.00           C  
ATOM    831  H5'   A    27      53.249  39.387  88.916  1.00  0.00           H  
ATOM    832 H5''   A    27      51.793  39.933  88.025  1.00  0.00           H  
ATOM    833  C4'   A    27      51.630  37.883  88.861  1.00  0.00           C  
ATOM    834  H4'   A    27      52.087  37.323  88.045  1.00  0.00           H  
ATOM    835  O4'   A    27      51.885  37.281  90.094  1.00  0.00           O  
ATOM    836  C1'   A    27      50.839  36.426  90.510  1.00  0.00           C  
ATOM    837  H1'   A    27      51.190  35.398  90.603  1.00  0.00           H  
ATOM    838  N9    A    27      50.344  36.886  91.853  1.00  0.00           N  
ATOM    839  C8    A    27      50.586  38.094  92.509  1.00  0.00           C  
ATOM    840  H8    A    27      51.140  38.881  92.019  1.00  0.00           H  
ATOM    841  N7    A    27      49.993  38.211  93.662  1.00  0.00           N  
ATOM    842  C5    A    27      49.405  36.974  93.822  1.00  0.00           C  
ATOM    843  C6    A    27      48.677  36.318  94.866  1.00  0.00           C  
ATOM    844  N6    A    27      48.596  36.839  96.101  1.00  0.00           N  
ATOM    845  H61   A    27      48.077  36.340  96.809  1.00  0.00           H  
ATOM    846  H62   A    27      48.988  37.760  96.238  1.00  0.00           H  
ATOM    847  N1    A    27      48.201  35.112  94.700  1.00  0.00           N  
ATOM    848  C2    A    27      48.380  34.444  93.567  1.00  0.00           C  
ATOM    849  H2    A    27      47.910  33.474  93.629  1.00  0.00           H  
ATOM    850  N3    A    27      49.088  34.870  92.561  1.00  0.00           N  
ATOM    851  C4    A    27      49.596  36.169  92.699  1.00  0.00           C  
ATOM    852  C3'   A    27      50.097  37.844  88.686  1.00  0.00           C  
ATOM    853  H3'   A    27      49.642  38.702  89.182  1.00  0.00           H  
ATOM    854  C2'   A    27      49.746  36.534  89.374  1.00  0.00           C  
ATOM    855  H2'   A    27      48.741  36.653  89.778  1.00  0.00           H  
ATOM    856  O2'   A    27      49.885  35.440  88.505  1.00  0.00           O  
ATOM    857 HO2'   A    27      49.964  34.655  89.052  1.00  0.00           H  
ATOM    858  O3'   A    27      49.887  38.003  87.283  1.00  0.00           O  
ATOM    859  P     C    28      48.503  38.633  86.742  1.00  0.00           P  
ATOM    860  OP1   C    28      48.467  38.634  85.250  1.00  0.00           O  
ATOM    861  OP2   C    28      48.202  39.909  87.442  1.00  0.00           O  
ATOM    862  O5'   C    28      47.344  37.675  87.120  1.00  0.00           O  
ATOM    863  C5'   C    28      47.184  36.397  86.513  1.00  0.00           C  
ATOM    864  H5'   C    28      48.126  35.902  86.279  1.00  0.00           H  
ATOM    865 H5''   C    28      46.718  36.483  85.531  1.00  0.00           H  
ATOM    866  C4'   C    28      46.240  35.521  87.359  1.00  0.00           C  
ATOM    867  H4'   C    28      46.089  34.560  86.868  1.00  0.00           H  
ATOM    868  O4'   C    28      46.810  35.294  88.632  1.00  0.00           O  
ATOM    869  C1'   C    28      45.716  34.871  89.580  1.00  0.00           C  
ATOM    870  H1'   C    28      45.710  33.808  89.823  1.00  0.00           H  
ATOM    871  N1    C    28      45.658  35.700  90.875  1.00  0.00           N  
ATOM    872  C6    C    28      46.076  36.996  90.845  1.00  0.00           C  
ATOM    873  H6    C    28      46.325  37.474  89.909  1.00  0.00           H  
ATOM    874  C5    C    28      46.227  37.740  91.965  1.00  0.00           C  
ATOM    875  H5    C    28      46.491  38.782  91.859  1.00  0.00           H  
ATOM    876  C4    C    28      45.818  37.142  93.204  1.00  0.00           C  
ATOM    877  N4    C    28      45.913  37.730  94.390  1.00  0.00           N  
ATOM    878  H41   C    28      45.639  37.291  95.258  1.00  0.00           H  
ATOM    879  H42   C    28      46.599  38.467  94.469  1.00  0.00           H  
ATOM    880  N3    C    28      45.332  35.908  93.253  1.00  0.00           N  
ATOM    881  C2    C    28      45.204  35.182  92.090  1.00  0.00           C  
ATOM    882  O2    C    28      44.834  34.014  92.147  1.00  0.00           O  
ATOM    883  C3'   C    28      44.907  36.133  87.628  1.00  0.00           C  
ATOM    884  H3'   C    28      45.069  37.096  88.112  1.00  0.00           H  
ATOM    885  C2'   C    28      44.476  35.167  88.707  1.00  0.00           C  
ATOM    886  H2'   C    28      43.726  35.666  89.320  1.00  0.00           H  
ATOM    887  O2'   C    28      44.061  33.941  88.136  1.00  0.00           O  
ATOM    888 HO2'   C    28      43.162  33.765  88.425  1.00  0.00           H  
ATOM    889  O3'   C    28      43.965  36.187  86.560  1.00  0.00           O  
ATOM    890  P     A    29      42.697  37.119  86.741  1.00  0.00           P  
ATOM    891  OP1   A    29      41.897  37.195  85.494  1.00  0.00           O  
ATOM    892  OP2   A    29      43.064  38.378  87.372  1.00  0.00           O  
ATOM    893  O5'   A    29      41.865  36.272  87.752  1.00  0.00           O  
ATOM    894  C5'   A    29      41.051  35.195  87.409  1.00  0.00           C  
ATOM    895  H5'   A    29      41.735  34.403  87.105  1.00  0.00           H  
ATOM    896 H5''   A    29      40.310  35.469  86.658  1.00  0.00           H  
ATOM    897  C4'   A    29      40.137  34.811  88.633  1.00  0.00           C  
ATOM    898  H4'   A    29      39.548  33.956  88.301  1.00  0.00           H  
ATOM    899  O4'   A    29      40.972  34.502  89.811  1.00  0.00           O  
ATOM    900  C1'   A    29      40.251  34.776  90.948  1.00  0.00           C  
ATOM    901  H1'   A    29      40.203  33.935  91.640  1.00  0.00           H  
ATOM    902  N9    A    29      40.980  35.903  91.649  1.00  0.00           N  
ATOM    903  C8    A    29      41.952  36.738  91.107  1.00  0.00           C  
ATOM    904  H8    A    29      42.338  36.770  90.099  1.00  0.00           H  
ATOM    905  N7    A    29      42.581  37.519  92.000  1.00  0.00           N  
ATOM    906  C5    A    29      41.977  37.161  93.201  1.00  0.00           C  
ATOM    907  C6    A    29      42.066  37.657  94.541  1.00  0.00           C  
ATOM    908  N6    A    29      43.082  38.349  94.992  1.00  0.00           N  
ATOM    909  H61   A    29      43.884  38.686  94.479  1.00  0.00           H  
ATOM    910  H62   A    29      43.003  38.556  95.977  1.00  0.00           H  
ATOM    911  N1    A    29      41.143  37.186  95.403  1.00  0.00           N  
ATOM    912  C2    A    29      40.205  36.404  95.102  1.00  0.00           C  
ATOM    913  H2    A    29      39.393  36.283  95.804  1.00  0.00           H  
ATOM    914  N3    A    29      40.004  35.859  93.889  1.00  0.00           N  
ATOM    915  C4    A    29      40.960  36.255  93.010  1.00  0.00           C  
ATOM    916  C3'   A    29      39.057  35.804  89.087  1.00  0.00           C  
ATOM    917  H3'   A    29      39.493  36.795  89.211  1.00  0.00           H  
ATOM    918  C2'   A    29      38.862  35.270  90.507  1.00  0.00           C  
ATOM    919  H2'   A    29      38.408  36.016  91.159  1.00  0.00           H  
ATOM    920  O2'   A    29      38.076  34.109  90.521  1.00  0.00           O  
ATOM    921 HO2'   A    29      37.898  33.732  91.386  1.00  0.00           H  
ATOM    922  O3'   A    29      38.010  35.796  88.119  1.00  0.00           O  
ATOM    923  P     C    30      37.269  37.084  87.763  1.00  0.00           P  
ATOM    924  OP1   C    30      36.059  36.889  86.922  1.00  0.00           O  
ATOM    925  OP2   C    30      38.249  38.121  87.349  1.00  0.00           O  
ATOM    926  O5'   C    30      36.706  37.470  89.224  1.00  0.00           O  
ATOM    927  C5'   C    30      35.685  36.637  89.786  1.00  0.00           C  
ATOM    928  H5'   C    30      35.985  35.607  89.592  1.00  0.00           H  
ATOM    929 H5''   C    30      34.728  36.713  89.270  1.00  0.00           H  
ATOM    930  C4'   C    30      35.255  36.946  91.272  1.00  0.00           C  
ATOM    931  H4'   C    30      34.362  36.338  91.422  1.00  0.00           H  
ATOM    932  O4'   C    30      36.220  36.601  92.289  1.00  0.00           O  
ATOM    933  C1'   C    30      36.215  37.629  93.252  1.00  0.00           C  
ATOM    934  H1'   C    30      36.078  37.303  94.283  1.00  0.00           H  
ATOM    935  N1    C    30      37.514  38.413  93.213  1.00  0.00           N  
ATOM    936  C6    C    30      38.174  38.654  92.071  1.00  0.00           C  
ATOM    937  H6    C    30      38.036  38.091  91.160  1.00  0.00           H  
ATOM    938  C5    C    30      39.283  39.408  92.189  1.00  0.00           C  
ATOM    939  H5    C    30      39.935  39.532  91.337  1.00  0.00           H  
ATOM    940  C4    C    30      39.691  39.949  93.393  1.00  0.00           C  
ATOM    941  N4    C    30      40.823  40.602  93.492  1.00  0.00           N  
ATOM    942  H41   C    30      41.550  40.538  92.794  1.00  0.00           H  
ATOM    943  H42   C    30      40.938  41.015  94.406  1.00  0.00           H  
ATOM    944  N3    C    30      38.966  39.802  94.481  1.00  0.00           N  
ATOM    945  C2    C    30      37.879  39.051  94.380  1.00  0.00           C  
ATOM    946  O2    C    30      37.291  38.986  95.426  1.00  0.00           O  
ATOM    947  C3'   C    30      34.995  38.463  91.436  1.00  0.00           C  
ATOM    948  H3'   C    30      35.781  39.056  90.967  1.00  0.00           H  
ATOM    949  C2'   C    30      35.023  38.553  93.041  1.00  0.00           C  
ATOM    950  H2'   C    30      35.183  39.580  93.370  1.00  0.00           H  
ATOM    951  O2'   C    30      33.860  37.924  93.607  1.00  0.00           O  
ATOM    952 HO2'   C    30      33.845  36.991  93.384  1.00  0.00           H  
ATOM    953  O3'   C    30      33.724  38.722  90.928  1.00  0.00           O  
ATOM    954  P     C    31      33.359  40.213  90.516  1.00  0.00           P  
ATOM    955  OP1   C    31      31.983  40.198  90.100  1.00  0.00           O  
ATOM    956  OP2   C    31      34.358  40.735  89.537  1.00  0.00           O  
ATOM    957  O5'   C    31      33.518  41.155  91.881  1.00  0.00           O  
ATOM    958  C5'   C    31      32.579  41.056  92.919  1.00  0.00           C  
ATOM    959  H5'   C    31      32.474  40.024  93.253  1.00  0.00           H  
ATOM    960 H5''   C    31      31.598  41.273  92.496  1.00  0.00           H  
ATOM    961  C4'   C    31      32.684  41.805  94.231  1.00  0.00           C  
ATOM    962  H4'   C    31      31.818  41.570  94.850  1.00  0.00           H  
ATOM    963  O4'   C    31      33.726  41.170  94.974  1.00  0.00           O  
ATOM    964  C1'   C    31      34.376  42.191  95.707  1.00  0.00           C  
ATOM    965  H1'   C    31      34.432  41.989  96.776  1.00  0.00           H  
ATOM    966  N1    C    31      35.793  42.512  95.167  1.00  0.00           N  
ATOM    967  C6    C    31      36.065  42.293  93.798  1.00  0.00           C  
ATOM    968  H6    C    31      35.255  41.893  93.206  1.00  0.00           H  
ATOM    969  C5    C    31      37.273  42.591  93.293  1.00  0.00           C  
ATOM    970  H5    C    31      37.599  42.611  92.263  1.00  0.00           H  
ATOM    971  C4    C    31      38.203  43.128  94.193  1.00  0.00           C  
ATOM    972  N4    C    31      39.350  43.448  93.784  1.00  0.00           N  
ATOM    973  H41   C    31      39.592  43.377  92.806  1.00  0.00           H  
ATOM    974  H42   C    31      39.964  43.834  94.486  1.00  0.00           H  
ATOM    975  N3    C    31      38.043  43.336  95.473  1.00  0.00           N  
ATOM    976  C2    C    31      36.815  43.074  95.952  1.00  0.00           C  
ATOM    977  O2    C    31      36.516  43.517  97.050  1.00  0.00           O  
ATOM    978  C3'   C    31      32.845  43.331  94.267  1.00  0.00           C  
ATOM    979  H3'   C    31      33.427  43.621  93.393  1.00  0.00           H  
ATOM    980  C2'   C    31      33.595  43.456  95.617  1.00  0.00           C  
ATOM    981  H2'   C    31      34.260  44.319  95.639  1.00  0.00           H  
ATOM    982  O2'   C    31      32.735  43.434  96.711  1.00  0.00           O  
ATOM    983 HO2'   C    31      31.977  43.901  96.351  1.00  0.00           H  
ATOM    984  O3'   C    31      31.632  44.113  94.239  1.00  0.00           O  
ATOM    985  P     G    32      31.549  45.586  93.724  1.00  0.00           P  
ATOM    986  OP1   G    32      30.159  46.009  94.021  1.00  0.00           O  
ATOM    987  OP2   G    32      31.979  45.656  92.323  1.00  0.00           O  
ATOM    988  O5'   G    32      32.534  46.346  94.704  1.00  0.00           O  
ATOM    989  C5'   G    32      32.028  46.760  95.938  1.00  0.00           C  
ATOM    990  H5'   G    32      31.697  45.911  96.537  1.00  0.00           H  
ATOM    991 H5''   G    32      31.153  47.394  95.795  1.00  0.00           H  
ATOM    992  C4'   G    32      33.029  47.608  96.661  1.00  0.00           C  
ATOM    993  H4'   G    32      32.555  47.866  97.609  1.00  0.00           H  
ATOM    994  O4'   G    32      34.233  46.798  96.905  1.00  0.00           O  
ATOM    995  C1'   G    32      35.363  47.629  96.924  1.00  0.00           C  
ATOM    996  H1'   G    32      35.840  47.532  97.899  1.00  0.00           H  
ATOM    997  N9    G    32      36.331  47.272  95.846  1.00  0.00           N  
ATOM    998  C8    G    32      36.187  46.356  94.824  1.00  0.00           C  
ATOM    999  H8    G    32      35.205  45.986  94.568  1.00  0.00           H  
ATOM   1000  N7    G    32      37.314  46.139  94.161  1.00  0.00           N  
ATOM   1001  C5    G    32      38.212  47.020  94.667  1.00  0.00           C  
ATOM   1002  C6    G    32      39.609  47.291  94.256  1.00  0.00           C  
ATOM   1003  O6    G    32      40.266  46.854  93.334  1.00  0.00           O  
ATOM   1004  N1    G    32      40.249  48.143  95.096  1.00  0.00           N  
ATOM   1005  H1    G    32      41.218  48.276  94.841  1.00  0.00           H  
ATOM   1006  C2    G    32      39.677  48.631  96.194  1.00  0.00           C  
ATOM   1007  N2    G    32      40.394  49.436  96.913  1.00  0.00           N  
ATOM   1008  H21   G    32      41.305  49.678  96.551  1.00  0.00           H  
ATOM   1009  H22   G    32      39.975  49.989  97.648  1.00  0.00           H  
ATOM   1010  N3    G    32      38.351  48.632  96.539  1.00  0.00           N  
ATOM   1011  C4    G    32      37.662  47.744  95.744  1.00  0.00           C  
ATOM   1012  C3'   G    32      33.591  48.822  95.924  1.00  0.00           C  
ATOM   1013  H3'   G    32      33.831  48.537  94.900  1.00  0.00           H  
ATOM   1014  C2'   G    32      34.929  49.077  96.669  1.00  0.00           C  
ATOM   1015  H2'   G    32      35.650  49.645  96.081  1.00  0.00           H  
ATOM   1016  O2'   G    32      34.688  49.730  97.898  1.00  0.00           O  
ATOM   1017 HO2'   G    32      35.475  50.149  98.254  1.00  0.00           H  
ATOM   1018  O3'   G    32      32.787  49.982  95.814  1.00  0.00           O  
ATOM   1019  P     U    33      32.653  50.737  94.420  1.00  0.00           P  
ATOM   1020  OP1   U    33      31.654  51.797  94.625  1.00  0.00           O  
ATOM   1021  OP2   U    33      32.407  49.688  93.421  1.00  0.00           O  
ATOM   1022  O5'   U    33      34.043  51.378  94.242  1.00  0.00           O  
ATOM   1023  C5'   U    33      34.575  52.298  95.197  1.00  0.00           C  
ATOM   1024  H5'   U    33      34.474  51.903  96.208  1.00  0.00           H  
ATOM   1025 H5''   U    33      33.917  53.149  95.021  1.00  0.00           H  
ATOM   1026  C4'   U    33      35.979  52.806  94.971  1.00  0.00           C  
ATOM   1027  H4'   U    33      36.102  53.500  95.803  1.00  0.00           H  
ATOM   1028  O4'   U    33      37.022  51.825  95.343  1.00  0.00           O  
ATOM   1029  C1'   U    33      38.030  51.951  94.403  1.00  0.00           C  
ATOM   1030  H1'   U    33      38.992  52.065  94.903  1.00  0.00           H  
ATOM   1031  N1    U    33      38.191  50.858  93.448  1.00  0.00           N  
ATOM   1032  C6    U    33      37.108  50.110  93.080  1.00  0.00           C  
ATOM   1033  H6    U    33      36.158  50.272  93.567  1.00  0.00           H  
ATOM   1034  C5    U    33      37.205  49.169  92.133  1.00  0.00           C  
ATOM   1035  H5    U    33      36.390  48.582  91.737  1.00  0.00           H  
ATOM   1036  C4    U    33      38.412  48.972  91.439  1.00  0.00           C  
ATOM   1037  O4    U    33      38.591  48.124  90.613  1.00  0.00           O  
ATOM   1038  N3    U    33      39.453  49.799  91.774  1.00  0.00           N  
ATOM   1039  H3    U    33      40.347  49.552  91.373  1.00  0.00           H  
ATOM   1040  C2    U    33      39.409  50.679  92.820  1.00  0.00           C  
ATOM   1041  O2    U    33      40.449  51.192  93.191  1.00  0.00           O  
ATOM   1042  C3'   U    33      36.257  53.431  93.617  1.00  0.00           C  
ATOM   1043  H3'   U    33      35.794  52.747  92.905  1.00  0.00           H  
ATOM   1044  C2'   U    33      37.825  53.317  93.605  1.00  0.00           C  
ATOM   1045  H2'   U    33      38.182  53.216  92.580  1.00  0.00           H  
ATOM   1046  O2'   U    33      38.414  54.497  94.304  1.00  0.00           O  
ATOM   1047 HO2'   U    33      39.329  54.403  94.029  1.00  0.00           H  
ATOM   1048  O3'   U    33      35.684  54.709  93.630  1.00  0.00           O  
ATOM   1049  P     G    34      35.308  55.334  92.230  1.00  0.00           P  
ATOM   1050  OP1   G    34      35.112  56.763  92.372  1.00  0.00           O  
ATOM   1051  OP2   G    34      34.198  54.557  91.708  1.00  0.00           O  
ATOM   1052  O5'   G    34      36.469  55.072  91.254  1.00  0.00           O  
ATOM   1053  C5'   G    34      37.687  55.825  91.364  1.00  0.00           C  
ATOM   1054  H5'   G    34      38.014  55.722  92.399  1.00  0.00           H  
ATOM   1055 H5''   G    34      37.478  56.858  91.086  1.00  0.00           H  
ATOM   1056  C4'   G    34      38.847  55.395  90.403  1.00  0.00           C  
ATOM   1057  H4'   G    34      39.736  55.929  90.740  1.00  0.00           H  
ATOM   1058  O4'   G    34      39.145  54.026  90.651  1.00  0.00           O  
ATOM   1059  C1'   G    34      39.226  53.415  89.374  1.00  0.00           C  
ATOM   1060  H1'   G    34      40.158  52.877  89.201  1.00  0.00           H  
ATOM   1061  N9    G    34      38.102  52.459  89.050  1.00  0.00           N  
ATOM   1062  C8    G    34      36.789  52.526  89.268  1.00  0.00           C  
ATOM   1063  H8    G    34      36.375  53.412  89.727  1.00  0.00           H  
ATOM   1064  N7    G    34      36.113  51.421  89.088  1.00  0.00           N  
ATOM   1065  C5    G    34      37.089  50.588  88.534  1.00  0.00           C  
ATOM   1066  C6    G    34      36.972  49.291  87.843  1.00  0.00           C  
ATOM   1067  O6    G    34      35.964  48.572  87.643  1.00  0.00           O  
ATOM   1068  N1    G    34      38.240  48.731  87.498  1.00  0.00           N  
ATOM   1069  H1    G    34      38.326  47.729  87.405  1.00  0.00           H  
ATOM   1070  C2    G    34      39.440  49.367  87.830  1.00  0.00           C  
ATOM   1071  N2    G    34      40.545  48.680  87.834  1.00  0.00           N  
ATOM   1072  H21   G    34      40.404  47.689  87.695  1.00  0.00           H  
ATOM   1073  H22   G    34      41.462  49.004  88.106  1.00  0.00           H  
ATOM   1074  N3    G    34      39.502  50.644  88.311  1.00  0.00           N  
ATOM   1075  C4    G    34      38.301  51.172  88.629  1.00  0.00           C  
ATOM   1076  C3'   G    34      38.586  55.570  88.916  1.00  0.00           C  
ATOM   1077  H3'   G    34      37.502  55.521  88.822  1.00  0.00           H  
ATOM   1078  C2'   G    34      39.347  54.446  88.299  1.00  0.00           C  
ATOM   1079  H2'   G    34      38.973  54.048  87.355  1.00  0.00           H  
ATOM   1080  O2'   G    34      40.779  54.722  88.174  1.00  0.00           O  
ATOM   1081 HO2'   G    34      40.957  55.217  87.371  1.00  0.00           H  
ATOM   1082  O3'   G    34      38.909  56.881  88.487  1.00  0.00           O  
ATOM   1083  P     C    35      38.693  57.478  87.055  1.00  0.00           P  
ATOM   1084  OP1   C    35      38.662  58.943  87.160  1.00  0.00           O  
ATOM   1085  OP2   C    35      37.708  56.777  86.262  1.00  0.00           O  
ATOM   1086  O5'   C    35      40.081  57.112  86.374  1.00  0.00           O  
ATOM   1087  C5'   C    35      41.291  57.621  86.868  1.00  0.00           C  
ATOM   1088  H5'   C    35      41.251  57.535  87.953  1.00  0.00           H  
ATOM   1089 H5''   C    35      41.324  58.695  86.684  1.00  0.00           H  
ATOM   1090  C4'   C    35      42.648  57.005  86.373  1.00  0.00           C  
ATOM   1091  H4'   C    35      43.485  57.259  87.024  1.00  0.00           H  
ATOM   1092  O4'   C    35      42.686  55.604  86.159  1.00  0.00           O  
ATOM   1093  C1'   C    35      43.840  55.328  85.367  1.00  0.00           C  
ATOM   1094  H1'   C    35      44.685  55.128  86.026  1.00  0.00           H  
ATOM   1095  N1    C    35      43.626  54.208  84.400  1.00  0.00           N  
ATOM   1096  C6    C    35      42.433  54.012  83.838  1.00  0.00           C  
ATOM   1097  H6    C    35      41.564  54.530  84.215  1.00  0.00           H  
ATOM   1098  C5    C    35      42.274  53.092  82.861  1.00  0.00           C  
ATOM   1099  H5    C    35      41.340  52.916  82.347  1.00  0.00           H  
ATOM   1100  C4    C    35      43.378  52.346  82.493  1.00  0.00           C  
ATOM   1101  N4    C    35      43.316  51.434  81.596  1.00  0.00           N  
ATOM   1102  H41   C    35      44.240  51.076  81.401  1.00  0.00           H  
ATOM   1103  H42   C    35      42.536  51.320  80.963  1.00  0.00           H  
ATOM   1104  N3    C    35      44.589  52.509  83.025  1.00  0.00           N  
ATOM   1105  C2    C    35      44.731  53.388  84.097  1.00  0.00           C  
ATOM   1106  O2    C    35      45.844  53.523  84.644  1.00  0.00           O  
ATOM   1107  C3'   C    35      43.068  57.540  85.024  1.00  0.00           C  
ATOM   1108  H3'   C    35      42.309  57.385  84.258  1.00  0.00           H  
ATOM   1109  C2'   C    35      44.214  56.652  84.647  1.00  0.00           C  
ATOM   1110  H2'   C    35      44.302  56.654  83.560  1.00  0.00           H  
ATOM   1111  O2'   C    35      45.489  57.014  85.316  1.00  0.00           O  
ATOM   1112 HO2'   C    35      45.852  57.710  84.762  1.00  0.00           H  
ATOM   1113  O3'   C    35      43.341  58.948  84.976  1.00  0.00           O  
ATOM   1114  P     G    36      43.497  59.704  83.500  1.00  0.00           P  
ATOM   1115  OP1   G    36      43.272  61.156  83.780  1.00  0.00           O  
ATOM   1116  OP2   G    36      42.755  59.006  82.397  1.00  0.00           O  
ATOM   1117  O5'   G    36      45.100  59.405  83.254  1.00  0.00           O  
ATOM   1118  C5'   G    36      46.083  60.218  83.771  1.00  0.00           C  
ATOM   1119  H5'   G    36      46.038  60.155  84.859  1.00  0.00           H  
ATOM   1120 H5''   G    36      46.094  61.256  83.439  1.00  0.00           H  
ATOM   1121  C4'   G    36      47.449  59.635  83.341  1.00  0.00           C  
ATOM   1122  H4'   G    36      48.270  60.059  83.919  1.00  0.00           H  
ATOM   1123  O4'   G    36      47.434  58.195  83.595  1.00  0.00           O  
ATOM   1124  C1'   G    36      48.212  57.549  82.522  1.00  0.00           C  
ATOM   1125  H1'   G    36      49.009  56.911  82.906  1.00  0.00           H  
ATOM   1126  N9    G    36      47.354  56.604  81.672  1.00  0.00           N  
ATOM   1127  C8    G    36      45.976  56.570  81.493  1.00  0.00           C  
ATOM   1128  H8    G    36      45.300  57.210  82.040  1.00  0.00           H  
ATOM   1129  N7    G    36      45.538  55.548  80.844  1.00  0.00           N  
ATOM   1130  C5    G    36      46.667  54.760  80.611  1.00  0.00           C  
ATOM   1131  C6    G    36      46.844  53.492  79.909  1.00  0.00           C  
ATOM   1132  O6    G    36      46.043  52.688  79.485  1.00  0.00           O  
ATOM   1133  N1    G    36      48.182  53.213  79.562  1.00  0.00           N  
ATOM   1134  H1    G    36      48.354  52.507  78.861  1.00  0.00           H  
ATOM   1135  C2    G    36      49.190  53.903  80.091  1.00  0.00           C  
ATOM   1136  N2    G    36      50.433  53.596  79.632  1.00  0.00           N  
ATOM   1137  H21   G    36      50.547  52.936  78.876  1.00  0.00           H  
ATOM   1138  H22   G    36      51.159  54.238  79.915  1.00  0.00           H  
ATOM   1139  N3    G    36      49.127  55.013  80.855  1.00  0.00           N  
ATOM   1140  C4    G    36      47.797  55.414  81.032  1.00  0.00           C  
ATOM   1141  C3'   G    36      47.691  59.728  81.786  1.00  0.00           C  
ATOM   1142  H3'   G    36      46.846  59.306  81.241  1.00  0.00           H  
ATOM   1143  C2'   G    36      48.747  58.667  81.611  1.00  0.00           C  
ATOM   1144  H2'   G    36      48.770  58.353  80.568  1.00  0.00           H  
ATOM   1145  O2'   G    36      50.140  58.972  82.047  1.00  0.00           O  
ATOM   1146 HO2'   G    36      50.142  59.876  82.369  1.00  0.00           H  
ATOM   1147  O3'   G    36      48.071  61.033  81.539  1.00  0.00           O  
ATOM   1148  P     G    37      48.281  61.437  79.957  1.00  0.00           P  
ATOM   1149  OP1   G    37      48.827  62.762  80.023  1.00  0.00           O  
ATOM   1150  OP2   G    37      47.052  61.209  79.256  1.00  0.00           O  
ATOM   1151  O5'   G    37      49.307  60.462  79.189  1.00  0.00           O  
ATOM   1152  C5'   G    37      50.730  60.707  79.139  1.00  0.00           C  
ATOM   1153  H5'   G    37      51.114  60.813  80.154  1.00  0.00           H  
ATOM   1154 H5''   G    37      50.822  61.588  78.504  1.00  0.00           H  
ATOM   1155  C4'   G    37      51.465  59.518  78.538  1.00  0.00           C  
ATOM   1156  H4'   G    37      52.505  59.535  78.862  1.00  0.00           H  
ATOM   1157  O4'   G    37      50.892  58.212  78.796  1.00  0.00           O  
ATOM   1158  C1'   G    37      51.087  57.341  77.752  1.00  0.00           C  
ATOM   1159  H1'   G    37      51.746  56.506  77.991  1.00  0.00           H  
ATOM   1160  N9    G    37      49.775  56.701  77.544  1.00  0.00           N  
ATOM   1161  C8    G    37      48.496  57.126  77.995  1.00  0.00           C  
ATOM   1162  H8    G    37      48.331  58.022  78.573  1.00  0.00           H  
ATOM   1163  N7    G    37      47.493  56.294  77.654  1.00  0.00           N  
ATOM   1164  C5    G    37      48.147  55.256  76.948  1.00  0.00           C  
ATOM   1165  C6    G    37      47.755  54.014  76.421  1.00  0.00           C  
ATOM   1166  O6    G    37      46.611  53.683  76.276  1.00  0.00           O  
ATOM   1167  N1    G    37      48.750  53.292  75.882  1.00  0.00           N  
ATOM   1168  H1    G    37      48.383  52.406  75.566  1.00  0.00           H  
ATOM   1169  C2    G    37      50.039  53.582  75.829  1.00  0.00           C  
ATOM   1170  N2    G    37      50.773  52.681  75.254  1.00  0.00           N  
ATOM   1171  H21   G    37      51.771  52.800  75.162  1.00  0.00           H  
ATOM   1172  H22   G    37      50.314  51.898  74.810  1.00  0.00           H  
ATOM   1173  N3    G    37      50.521  54.693  76.417  1.00  0.00           N  
ATOM   1174  C4    G    37      49.495  55.515  76.936  1.00  0.00           C  
ATOM   1175  C3'   G    37      51.281  59.540  76.959  1.00  0.00           C  
ATOM   1176  H3'   G    37      50.217  59.670  76.761  1.00  0.00           H  
ATOM   1177  C2'   G    37      51.745  58.072  76.576  1.00  0.00           C  
ATOM   1178  H2'   G    37      51.385  57.813  75.581  1.00  0.00           H  
ATOM   1179  O2'   G    37      53.171  57.986  76.647  1.00  0.00           O  
ATOM   1180 HO2'   G    37      53.338  57.100  76.979  1.00  0.00           H  
ATOM   1181  O3'   G    37      51.955  60.527  76.239  1.00  0.00           O  
ATOM   1182  P     C    38      51.454  60.991  74.812  1.00  0.00           P  
ATOM   1183  OP1   C    38      52.324  62.104  74.445  1.00  0.00           O  
ATOM   1184  OP2   C    38      49.985  61.224  74.892  1.00  0.00           O  
ATOM   1185  O5'   C    38      51.713  59.721  73.923  1.00  0.00           O  
ATOM   1186  C5'   C    38      53.003  59.288  73.503  1.00  0.00           C  
ATOM   1187  H5'   C    38      53.561  59.065  74.413  1.00  0.00           H  
ATOM   1188 H5''   C    38      53.424  60.130  72.954  1.00  0.00           H  
ATOM   1189  C4'   C    38      52.846  58.072  72.535  1.00  0.00           C  
ATOM   1190  H4'   C    38      53.833  57.784  72.174  1.00  0.00           H  
ATOM   1191  O4'   C    38      52.210  57.059  73.244  1.00  0.00           O  
ATOM   1192  C1'   C    38      51.299  56.297  72.437  1.00  0.00           C  
ATOM   1193  H1'   C    38      51.707  55.287  72.466  1.00  0.00           H  
ATOM   1194  N1    C    38      49.926  56.257  72.881  1.00  0.00           N  
ATOM   1195  C6    C    38      49.366  57.287  73.616  1.00  0.00           C  
ATOM   1196  H6    C    38      49.970  58.145  73.870  1.00  0.00           H  
ATOM   1197  C5    C    38      48.099  57.244  74.096  1.00  0.00           C  
ATOM   1198  H5    C    38      47.604  57.979  74.714  1.00  0.00           H  
ATOM   1199  C4    C    38      47.315  56.179  73.609  1.00  0.00           C  
ATOM   1200  N4    C    38      46.180  55.959  74.162  1.00  0.00           N  
ATOM   1201  H41   C    38      45.776  56.579  74.849  1.00  0.00           H  
ATOM   1202  H42   C    38      45.927  54.982  74.121  1.00  0.00           H  
ATOM   1203  N3    C    38      47.779  55.171  72.847  1.00  0.00           N  
ATOM   1204  C2    C    38      49.102  55.173  72.567  1.00  0.00           C  
ATOM   1205  O2    C    38      49.418  54.314  71.788  1.00  0.00           O  
ATOM   1206  C3'   C    38      51.875  58.343  71.322  1.00  0.00           C  
ATOM   1207  H3'   C    38      50.996  58.878  71.681  1.00  0.00           H  
ATOM   1208  C2'   C    38      51.473  56.865  71.030  1.00  0.00           C  
ATOM   1209  H2'   C    38      50.548  56.799  70.456  1.00  0.00           H  
ATOM   1210  O2'   C    38      52.494  56.111  70.430  1.00  0.00           O  
ATOM   1211 HO2'   C    38      53.406  56.197  70.716  1.00  0.00           H  
ATOM   1212  O3'   C    38      52.422  59.062  70.174  1.00  0.00           O  
ATOM   1213  P     A    39      51.495  59.885  69.242  1.00  0.00           P  
ATOM   1214  OP1   A    39      52.366  60.664  68.299  1.00  0.00           O  
ATOM   1215  OP2   A    39      50.496  60.683  69.989  1.00  0.00           O  
ATOM   1216  O5'   A    39      50.625  58.829  68.445  1.00  0.00           O  
ATOM   1217  C5'   A    39      51.284  58.051  67.466  1.00  0.00           C  
ATOM   1218  H5'   A    39      52.184  57.543  67.814  1.00  0.00           H  
ATOM   1219 H5''   A    39      51.701  58.677  66.676  1.00  0.00           H  
ATOM   1220  C4'   A    39      50.324  56.907  66.885  1.00  0.00           C  
ATOM   1221  H4'   A    39      50.873  56.428  66.074  1.00  0.00           H  
ATOM   1222  O4'   A    39      50.005  55.979  67.981  1.00  0.00           O  
ATOM   1223  C1'   A    39      48.689  55.527  67.654  1.00  0.00           C  
ATOM   1224  H1'   A    39      48.791  54.444  67.711  1.00  0.00           H  
ATOM   1225  N9    A    39      47.858  55.889  68.774  1.00  0.00           N  
ATOM   1226  C8    A    39      47.844  56.963  69.633  1.00  0.00           C  
ATOM   1227  H8    A    39      48.590  57.739  69.546  1.00  0.00           H  
ATOM   1228  N7    A    39      46.790  57.002  70.505  1.00  0.00           N  
ATOM   1229  C5    A    39      46.062  55.906  70.030  1.00  0.00           C  
ATOM   1230  C6    A    39      44.812  55.428  70.416  1.00  0.00           C  
ATOM   1231  N6    A    39      44.152  55.996  71.409  1.00  0.00           N  
ATOM   1232  H61   A    39      43.399  55.509  71.873  1.00  0.00           H  
ATOM   1233  H62   A    39      44.666  56.750  71.842  1.00  0.00           H  
ATOM   1234  N1    A    39      44.257  54.433  69.768  1.00  0.00           N  
ATOM   1235  C2    A    39      44.902  53.872  68.766  1.00  0.00           C  
ATOM   1236  H2    A    39      44.341  53.129  68.219  1.00  0.00           H  
ATOM   1237  N3    A    39      46.055  54.248  68.241  1.00  0.00           N  
ATOM   1238  C4    A    39      46.636  55.267  68.990  1.00  0.00           C  
ATOM   1239  C3'   A    39      49.007  57.486  66.405  1.00  0.00           C  
ATOM   1240  H3'   A    39      48.696  58.183  67.182  1.00  0.00           H  
ATOM   1241  C2'   A    39      48.096  56.212  66.392  1.00  0.00           C  
ATOM   1242  H2'   A    39      47.028  56.365  66.237  1.00  0.00           H  
ATOM   1243  O2'   A    39      48.477  55.336  65.369  1.00  0.00           O  
ATOM   1244 HO2'   A    39      48.872  55.860  64.669  1.00  0.00           H  
ATOM   1245  O3'   A    39      49.096  57.914  65.108  1.00  0.00           O  
ATOM   1246  P     C    40      48.269  59.201  64.547  1.00  0.00           P  
ATOM   1247  OP1   C    40      48.723  59.462  63.164  1.00  0.00           O  
ATOM   1248  OP2   C    40      48.302  60.317  65.600  1.00  0.00           O  
ATOM   1249  O5'   C    40      46.787  58.604  64.432  1.00  0.00           O  
ATOM   1250  C5'   C    40      46.311  57.627  63.432  1.00  0.00           C  
ATOM   1251  H5'   C    40      46.804  56.673  63.618  1.00  0.00           H  
ATOM   1252 H5''   C    40      46.571  57.942  62.422  1.00  0.00           H  
ATOM   1253  C4'   C    40      44.813  57.463  63.387  1.00  0.00           C  
ATOM   1254  H4'   C    40      44.624  56.867  62.495  1.00  0.00           H  
ATOM   1255  O4'   C    40      44.181  56.669  64.472  1.00  0.00           O  
ATOM   1256  C1'   C    40      43.093  57.404  65.009  1.00  0.00           C  
ATOM   1257  H1'   C    40      42.251  56.716  65.093  1.00  0.00           H  
ATOM   1258  N1    C    40      43.203  58.028  66.354  1.00  0.00           N  
ATOM   1259  C6    C    40      44.462  58.067  67.006  1.00  0.00           C  
ATOM   1260  H6    C    40      45.367  57.617  66.625  1.00  0.00           H  
ATOM   1261  C5    C    40      44.531  58.741  68.193  1.00  0.00           C  
ATOM   1262  H5    C    40      45.504  58.841  68.651  1.00  0.00           H  
ATOM   1263  C4    C    40      43.431  59.458  68.703  1.00  0.00           C  
ATOM   1264  N4    C    40      43.483  60.203  69.843  1.00  0.00           N  
ATOM   1265  H41   C    40      42.731  60.868  69.950  1.00  0.00           H  
ATOM   1266  H42   C    40      44.348  60.337  70.348  1.00  0.00           H  
ATOM   1267  N3    C    40      42.230  59.433  68.135  1.00  0.00           N  
ATOM   1268  C2    C    40      42.084  58.726  66.988  1.00  0.00           C  
ATOM   1269  O2    C    40      40.984  58.560  66.531  1.00  0.00           O  
ATOM   1270  C3'   C    40      44.070  58.824  63.374  1.00  0.00           C  
ATOM   1271  H3'   C    40      44.494  59.518  64.100  1.00  0.00           H  
ATOM   1272  C2'   C    40      42.682  58.399  63.891  1.00  0.00           C  
ATOM   1273  H2'   C    40      42.189  59.308  64.233  1.00  0.00           H  
ATOM   1274  O2'   C    40      41.781  57.734  63.084  1.00  0.00           O  
ATOM   1275 HO2'   C    40      40.929  57.830  63.516  1.00  0.00           H  
ATOM   1276  O3'   C    40      43.985  59.256  62.008  1.00  0.00           O  
ATOM   1277  P     A    41      43.916  60.722  61.488  1.00  0.00           P  
ATOM   1278  OP1   A    41      43.890  60.699  60.041  1.00  0.00           O  
ATOM   1279  OP2   A    41      45.033  61.454  62.092  1.00  0.00           O  
ATOM   1280  O5'   A    41      42.528  61.298  62.056  1.00  0.00           O  
ATOM   1281  C5'   A    41      41.264  60.835  61.592  1.00  0.00           C  
ATOM   1282  H5'   A    41      41.235  59.748  61.507  1.00  0.00           H  
ATOM   1283 H5''   A    41      40.953  61.325  60.669  1.00  0.00           H  
ATOM   1284  C4'   A    41      40.073  61.180  62.533  1.00  0.00           C  
ATOM   1285  H4'   A    41      39.179  60.733  62.099  1.00  0.00           H  
ATOM   1286  O4'   A    41      40.163  60.682  63.830  1.00  0.00           O  
ATOM   1287  C1'   A    41      39.512  61.588  64.719  1.00  0.00           C  
ATOM   1288  H1'   A    41      38.686  61.042  65.176  1.00  0.00           H  
ATOM   1289  N9    A    41      40.421  62.049  65.789  1.00  0.00           N  
ATOM   1290  C8    A    41      41.785  62.119  65.858  1.00  0.00           C  
ATOM   1291  H8    A    41      42.416  61.688  65.095  1.00  0.00           H  
ATOM   1292  N7    A    41      42.263  62.576  66.951  1.00  0.00           N  
ATOM   1293  C5    A    41      41.078  62.984  67.682  1.00  0.00           C  
ATOM   1294  C6    A    41      40.788  63.550  68.899  1.00  0.00           C  
ATOM   1295  N6    A    41      41.669  63.946  69.855  1.00  0.00           N  
ATOM   1296  H61   A    41      41.291  64.310  70.718  1.00  0.00           H  
ATOM   1297  H62   A    41      42.638  64.024  69.582  1.00  0.00           H  
ATOM   1298  N1    A    41      39.522  63.846  69.287  1.00  0.00           N  
ATOM   1299  C2    A    41      38.559  63.363  68.459  1.00  0.00           C  
ATOM   1300  H2    A    41      37.569  63.605  68.814  1.00  0.00           H  
ATOM   1301  N3    A    41      38.666  62.896  67.255  1.00  0.00           N  
ATOM   1302  C4    A    41      39.966  62.704  66.885  1.00  0.00           C  
ATOM   1303  C3'   A    41      39.859  62.688  62.661  1.00  0.00           C  
ATOM   1304  H3'   A    41      40.756  63.192  63.022  1.00  0.00           H  
ATOM   1305  C2'   A    41      38.968  62.682  63.848  1.00  0.00           C  
ATOM   1306  H2'   A    41      38.979  63.629  64.388  1.00  0.00           H  
ATOM   1307  O2'   A    41      37.688  62.354  63.487  1.00  0.00           O  
ATOM   1308 HO2'   A    41      37.548  62.607  62.572  1.00  0.00           H  
ATOM   1309  O3'   A    41      39.400  63.401  61.485  1.00  0.00           O  
ATOM   1310  P     G    42      39.675  64.979  61.232  1.00  0.00           P  
ATOM   1311  OP1   G    42      39.199  65.367  59.872  1.00  0.00           O  
ATOM   1312  OP2   G    42      41.114  65.279  61.505  1.00  0.00           O  
ATOM   1313  O5'   G    42      38.761  65.567  62.351  1.00  0.00           O  
ATOM   1314  C5'   G    42      37.301  65.473  62.226  1.00  0.00           C  
ATOM   1315  H5'   G    42      36.891  64.463  62.251  1.00  0.00           H  
ATOM   1316 H5''   G    42      36.883  65.933  61.330  1.00  0.00           H  
ATOM   1317  C4'   G    42      36.641  66.281  63.372  1.00  0.00           C  
ATOM   1318  H4'   G    42      35.564  66.330  63.210  1.00  0.00           H  
ATOM   1319  O4'   G    42      36.952  65.725  64.658  1.00  0.00           O  
ATOM   1320  C1'   G    42      37.021  66.764  65.612  1.00  0.00           C  
ATOM   1321  H1'   G    42      36.254  66.502  66.340  1.00  0.00           H  
ATOM   1322  N9    G    42      38.285  66.661  66.331  1.00  0.00           N  
ATOM   1323  C8    G    42      39.404  66.215  65.819  1.00  0.00           C  
ATOM   1324  H8    G    42      39.325  65.796  64.827  1.00  0.00           H  
ATOM   1325  N7    G    42      40.433  66.391  66.614  1.00  0.00           N  
ATOM   1326  C5    G    42      39.943  66.954  67.791  1.00  0.00           C  
ATOM   1327  C6    G    42      40.529  67.257  69.064  1.00  0.00           C  
ATOM   1328  O6    G    42      41.738  67.233  69.329  1.00  0.00           O  
ATOM   1329  N1    G    42      39.658  67.736  70.004  1.00  0.00           N  
ATOM   1330  H1    G    42      39.922  67.985  70.947  1.00  0.00           H  
ATOM   1331  C2    G    42      38.363  67.897  69.708  1.00  0.00           C  
ATOM   1332  N2    G    42      37.595  68.215  70.727  1.00  0.00           N  
ATOM   1333  H21   G    42      36.616  68.385  70.543  1.00  0.00           H  
ATOM   1334  H22   G    42      37.985  68.551  71.596  1.00  0.00           H  
ATOM   1335  N3    G    42      37.789  67.709  68.522  1.00  0.00           N  
ATOM   1336  C4    G    42      38.586  67.160  67.566  1.00  0.00           C  
ATOM   1337  C3'   G    42      37.097  67.737  63.399  1.00  0.00           C  
ATOM   1338  H3'   G    42      38.156  67.771  63.140  1.00  0.00           H  
ATOM   1339  C2'   G    42      36.810  68.085  64.891  1.00  0.00           C  
ATOM   1340  H2'   G    42      37.495  68.887  65.164  1.00  0.00           H  
ATOM   1341  O2'   G    42      35.437  68.501  64.992  1.00  0.00           O  
ATOM   1342 HO2'   G    42      35.244  68.670  64.067  1.00  0.00           H  
ATOM   1343  O3'   G    42      36.363  68.546  62.465  1.00  0.00           O  
ATOM   1344  P     G    43      36.886  70.011  62.105  1.00  0.00           P  
ATOM   1345  OP1   G    43      36.578  70.223  60.666  1.00  0.00           O  
ATOM   1346  OP2   G    43      38.298  70.183  62.485  1.00  0.00           O  
ATOM   1347  O5'   G    43      36.019  71.071  62.890  1.00  0.00           O  
ATOM   1348  C5'   G    43      34.601  71.071  62.977  1.00  0.00           C  
ATOM   1349  H5'   G    43      34.230  70.047  62.959  1.00  0.00           H  
ATOM   1350 H5''   G    43      34.388  71.638  62.071  1.00  0.00           H  
ATOM   1351  C4'   G    43      34.251  71.854  64.166  1.00  0.00           C  
ATOM   1352  H4'   G    43      33.178  71.806  64.356  1.00  0.00           H  
ATOM   1353  O4'   G    43      34.769  71.349  65.406  1.00  0.00           O  
ATOM   1354  C1'   G    43      35.342  72.488  66.190  1.00  0.00           C  
ATOM   1355  H1'   G    43      34.880  72.682  67.158  1.00  0.00           H  
ATOM   1356  N9    G    43      36.776  72.168  66.285  1.00  0.00           N  
ATOM   1357  C8    G    43      37.635  71.931  65.236  1.00  0.00           C  
ATOM   1358  H8    G    43      37.427  72.269  64.232  1.00  0.00           H  
ATOM   1359  N7    G    43      38.836  71.556  65.738  1.00  0.00           N  
ATOM   1360  C5    G    43      38.731  71.659  67.155  1.00  0.00           C  
ATOM   1361  C6    G    43      39.683  71.358  68.248  1.00  0.00           C  
ATOM   1362  O6    G    43      40.904  71.187  68.190  1.00  0.00           O  
ATOM   1363  N1    G    43      39.176  71.425  69.525  1.00  0.00           N  
ATOM   1364  H1    G    43      39.841  71.476  70.284  1.00  0.00           H  
ATOM   1365  C2    G    43      37.895  71.713  69.796  1.00  0.00           C  
ATOM   1366  N2    G    43      37.342  71.372  70.997  1.00  0.00           N  
ATOM   1367  H21   G    43      36.332  71.368  71.013  1.00  0.00           H  
ATOM   1368  H22   G    43      37.878  70.944  71.738  1.00  0.00           H  
ATOM   1369  N3    G    43      36.990  71.901  68.780  1.00  0.00           N  
ATOM   1370  C4    G    43      37.454  71.893  67.490  1.00  0.00           C  
ATOM   1371  C3'   G    43      34.715  73.323  64.115  1.00  0.00           C  
ATOM   1372  H3'   G    43      35.722  73.466  63.723  1.00  0.00           H  
ATOM   1373  C2'   G    43      34.900  73.842  65.546  1.00  0.00           C  
ATOM   1374  H2'   G    43      35.682  74.599  65.487  1.00  0.00           H  
ATOM   1375  O2'   G    43      33.778  74.416  66.122  1.00  0.00           O  
ATOM   1376 HO2'   G    43      33.022  74.008  65.695  1.00  0.00           H  
ATOM   1377  O3'   G    43      33.869  74.207  63.414  1.00  0.00           O  
ATOM   1378  P     C    44      34.333  75.688  62.911  1.00  0.00           P  
ATOM   1379  OP1   C    44      34.620  76.394  64.149  1.00  0.00           O  
ATOM   1380  OP2   C    44      33.267  76.049  62.015  1.00  0.00           O  
ATOM   1381  O5'   C    44      35.721  75.544  62.150  1.00  0.00           O  
ATOM   1382  C5'   C    44      35.909  74.650  61.043  1.00  0.00           C  
ATOM   1383  H5'   C    44      34.933  74.270  60.740  1.00  0.00           H  
ATOM   1384 H5''   C    44      36.590  73.835  61.289  1.00  0.00           H  
ATOM   1385  C4'   C    44      36.615  75.483  59.940  1.00  0.00           C  
ATOM   1386  H4'   C    44      36.777  74.742  59.157  1.00  0.00           H  
ATOM   1387  O4'   C    44      35.765  76.537  59.365  1.00  0.00           O  
ATOM   1388  C1'   C    44      36.581  77.686  59.343  1.00  0.00           C  
ATOM   1389  H1'   C    44      37.193  77.665  58.441  1.00  0.00           H  
ATOM   1390  N1    C    44      35.719  78.875  59.539  1.00  0.00           N  
ATOM   1391  C6    C    44      34.708  78.887  60.477  1.00  0.00           C  
ATOM   1392  H6    C    44      34.485  78.019  61.080  1.00  0.00           H  
ATOM   1393  C5    C    44      34.059  80.037  60.761  1.00  0.00           C  
ATOM   1394  H5    C    44      33.286  80.026  61.515  1.00  0.00           H  
ATOM   1395  C4    C    44      34.522  81.202  60.165  1.00  0.00           C  
ATOM   1396  N4    C    44      33.985  82.343  60.330  1.00  0.00           N  
ATOM   1397  H41   C    44      34.469  83.063  59.812  1.00  0.00           H  
ATOM   1398  H42   C    44      33.241  82.399  61.010  1.00  0.00           H  
ATOM   1399  N3    C    44      35.449  81.230  59.210  1.00  0.00           N  
ATOM   1400  C2    C    44      36.076  80.032  58.944  1.00  0.00           C  
ATOM   1401  O2    C    44      37.035  80.092  58.150  1.00  0.00           O  
ATOM   1402  C3'   C    44      37.888  76.025  60.337  1.00  0.00           C  
ATOM   1403  H3'   C    44      38.231  75.655  61.303  1.00  0.00           H  
ATOM   1404  C2'   C    44      37.641  77.579  60.446  1.00  0.00           C  
ATOM   1405  H2'   C    44      37.235  77.661  61.454  1.00  0.00           H  
ATOM   1406  O2'   C    44      38.748  78.492  60.185  1.00  0.00           O  
ATOM   1407 HO2'   C    44      38.722  79.262  60.758  1.00  0.00           H  
ATOM   1408  O3'   C    44      38.826  75.615  59.344  1.00  0.00           O  
ATOM   1409  P     A    45      40.217  74.974  59.626  1.00  0.00           P  
ATOM   1410  OP1   A    45      39.960  73.648  60.199  1.00  0.00           O  
ATOM   1411  OP2   A    45      41.080  75.806  60.468  1.00  0.00           O  
ATOM   1412  O5'   A    45      40.925  74.872  58.251  1.00  0.00           O  
ATOM   1413  C5'   A    45      40.246  74.156  57.210  1.00  0.00           C  
ATOM   1414  H5'   A    45      39.247  74.565  57.057  1.00  0.00           H  
ATOM   1415 H5''   A    45      40.227  73.115  57.533  1.00  0.00           H  
ATOM   1416  C4'   A    45      40.961  74.358  55.829  1.00  0.00           C  
ATOM   1417  H4'   A    45      40.518  73.681  55.098  1.00  0.00           H  
ATOM   1418  O4'   A    45      40.707  75.700  55.368  1.00  0.00           O  
ATOM   1419  C1'   A    45      41.839  76.426  55.126  1.00  0.00           C  
ATOM   1420  H1'   A    45      41.758  77.020  54.215  1.00  0.00           H  
ATOM   1421  N9    A    45      42.127  77.354  56.298  1.00  0.00           N  
ATOM   1422  C8    A    45      41.247  77.639  57.305  1.00  0.00           C  
ATOM   1423  H8    A    45      40.314  77.098  57.368  1.00  0.00           H  
ATOM   1424  N7    A    45      41.513  78.597  58.134  1.00  0.00           N  
ATOM   1425  C5    A    45      42.837  78.914  57.687  1.00  0.00           C  
ATOM   1426  C6    A    45      43.837  79.749  58.147  1.00  0.00           C  
ATOM   1427  N6    A    45      43.759  80.633  59.157  1.00  0.00           N  
ATOM   1428  H61   A    45      42.956  80.589  59.768  1.00  0.00           H  
ATOM   1429  H62   A    45      44.591  81.166  59.367  1.00  0.00           H  
ATOM   1430  N1    A    45      45.059  79.832  57.559  1.00  0.00           N  
ATOM   1431  C2    A    45      45.298  79.042  56.486  1.00  0.00           C  
ATOM   1432  H2    A    45      46.191  79.227  55.907  1.00  0.00           H  
ATOM   1433  N3    A    45      44.415  78.216  55.978  1.00  0.00           N  
ATOM   1434  C4    A    45      43.171  78.168  56.598  1.00  0.00           C  
ATOM   1435  C3'   A    45      42.516  74.177  55.760  1.00  0.00           C  
ATOM   1436  H3'   A    45      43.011  74.205  56.731  1.00  0.00           H  
ATOM   1437  C2'   A    45      42.979  75.370  54.894  1.00  0.00           C  
ATOM   1438  H2'   A    45      43.903  75.765  55.317  1.00  0.00           H  
ATOM   1439  O2'   A    45      43.145  75.109  53.502  1.00  0.00           O  
ATOM   1440 HO2'   A    45      42.275  74.916  53.145  1.00  0.00           H  
ATOM   1441  O3'   A    45      42.916  72.957  55.137  1.00  0.00           O  
ATOM   1442  P     C    46      43.702  71.859  55.821  1.00  0.00           P  
ATOM   1443  OP1   C    46      43.794  70.664  54.992  1.00  0.00           O  
ATOM   1444  OP2   C    46      43.312  71.679  57.257  1.00  0.00           O  
ATOM   1445  O5'   C    46      45.139  72.605  55.882  1.00  0.00           O  
ATOM   1446  C5'   C    46      45.998  72.646  54.800  1.00  0.00           C  
ATOM   1447  H5'   C    46      45.416  73.213  54.073  1.00  0.00           H  
ATOM   1448 H5''   C    46      46.279  71.632  54.513  1.00  0.00           H  
ATOM   1449  C4'   C    46      47.267  73.444  55.078  1.00  0.00           C  
ATOM   1450  H4'   C    46      48.042  73.263  54.333  1.00  0.00           H  
ATOM   1451  O4'   C    46      46.945  74.851  55.278  1.00  0.00           O  
ATOM   1452  C1'   C    46      47.904  75.399  56.189  1.00  0.00           C  
ATOM   1453  H1'   C    46      48.625  76.092  55.756  1.00  0.00           H  
ATOM   1454  N1    C    46      47.388  76.033  57.370  1.00  0.00           N  
ATOM   1455  C6    C    46      46.061  75.855  57.721  1.00  0.00           C  
ATOM   1456  H6    C    46      45.511  75.218  57.043  1.00  0.00           H  
ATOM   1457  C5    C    46      45.494  76.502  58.748  1.00  0.00           C  
ATOM   1458  H5    C    46      44.489  76.288  59.081  1.00  0.00           H  
ATOM   1459  C4    C    46      46.361  77.365  59.447  1.00  0.00           C  
ATOM   1460  N4    C    46      45.963  78.025  60.510  1.00  0.00           N  
ATOM   1461  H41   C    46      44.989  78.113  60.762  1.00  0.00           H  
ATOM   1462  H42   C    46      46.709  78.513  60.984  1.00  0.00           H  
ATOM   1463  N3    C    46      47.654  77.468  59.240  1.00  0.00           N  
ATOM   1464  C2    C    46      48.205  76.815  58.184  1.00  0.00           C  
ATOM   1465  O2    C    46      49.383  77.062  57.845  1.00  0.00           O  
ATOM   1466  C3'   C    46      47.927  72.970  56.382  1.00  0.00           C  
ATOM   1467  H3'   C    46      47.232  72.959  57.222  1.00  0.00           H  
ATOM   1468  C2'   C    46      48.799  74.219  56.580  1.00  0.00           C  
ATOM   1469  H2'   C    46      49.194  74.272  57.594  1.00  0.00           H  
ATOM   1470  O2'   C    46      49.921  74.121  55.696  1.00  0.00           O  
ATOM   1471 HO2'   C    46      50.731  74.577  55.934  1.00  0.00           H  
ATOM   1472  O3'   C    46      48.721  71.813  56.171  1.00  0.00           O  
ATOM   1473  P     U    47      49.324  70.969  57.393  1.00  0.00           P  
ATOM   1474  OP1   U    47      50.174  69.874  56.917  1.00  0.00           O  
ATOM   1475  OP2   U    47      48.263  70.729  58.367  1.00  0.00           O  
ATOM   1476  O5'   U    47      50.280  71.861  58.241  1.00  0.00           O  
ATOM   1477  C5'   U    47      51.598  72.135  57.843  1.00  0.00           C  
ATOM   1478  H5'   U    47      51.592  72.678  56.897  1.00  0.00           H  
ATOM   1479 H5''   U    47      52.151  71.204  57.721  1.00  0.00           H  
ATOM   1480  C4'   U    47      52.212  72.891  58.996  1.00  0.00           C  
ATOM   1481  H4'   U    47      53.265  73.057  58.769  1.00  0.00           H  
ATOM   1482  O4'   U    47      51.608  74.204  59.136  1.00  0.00           O  
ATOM   1483  C1'   U    47      51.863  74.684  60.416  1.00  0.00           C  
ATOM   1484  H1'   U    47      52.615  75.468  60.331  1.00  0.00           H  
ATOM   1485  N1    U    47      50.657  75.151  61.158  1.00  0.00           N  
ATOM   1486  C6    U    47      49.420  74.636  60.864  1.00  0.00           C  
ATOM   1487  H6    U    47      49.329  73.774  60.220  1.00  0.00           H  
ATOM   1488  C5    U    47      48.333  75.205  61.450  1.00  0.00           C  
ATOM   1489  H5    U    47      47.378  74.739  61.256  1.00  0.00           H  
ATOM   1490  C4    U    47      48.345  76.278  62.341  1.00  0.00           C  
ATOM   1491  O4    U    47      47.406  76.853  62.929  1.00  0.00           O  
ATOM   1492  N3    U    47      49.650  76.737  62.464  1.00  0.00           N  
ATOM   1493  H3    U    47      49.741  77.438  63.184  1.00  0.00           H  
ATOM   1494  C2    U    47      50.815  76.133  62.094  1.00  0.00           C  
ATOM   1495  O2    U    47      51.890  76.620  62.421  1.00  0.00           O  
ATOM   1496  C3'   U    47      52.160  72.206  60.391  1.00  0.00           C  
ATOM   1497  H3'   U    47      51.134  71.886  60.570  1.00  0.00           H  
ATOM   1498  C2'   U    47      52.565  73.492  61.149  1.00  0.00           C  
ATOM   1499  H2'   U    47      52.272  73.466  62.198  1.00  0.00           H  
ATOM   1500  O2'   U    47      54.036  73.634  61.046  1.00  0.00           O  
ATOM   1501 HO2'   U    47      54.428  72.806  61.332  1.00  0.00           H  
ATOM   1502  O3'   U    47      53.011  71.072  60.636  1.00  0.00           O  
ATOM   1503  P     A    48      52.969  70.240  61.896  1.00  0.00           P  
ATOM   1504  OP1   A    48      54.071  69.205  61.800  1.00  0.00           O  
ATOM   1505  OP2   A    48      51.619  69.694  61.983  1.00  0.00           O  
ATOM   1506  O5'   A    48      53.437  71.103  63.145  1.00  0.00           O  
ATOM   1507  C5'   A    48      54.758  71.192  63.568  1.00  0.00           C  
ATOM   1508  H5'   A    48      55.445  71.457  62.764  1.00  0.00           H  
ATOM   1509 H5''   A    48      55.012  70.189  63.913  1.00  0.00           H  
ATOM   1510  C4'   A    48      54.831  72.310  64.634  1.00  0.00           C  
ATOM   1511  H4'   A    48      55.842  72.435  65.020  1.00  0.00           H  
ATOM   1512  O4'   A    48      54.258  73.486  64.164  1.00  0.00           O  
ATOM   1513  C1'   A    48      53.811  74.176  65.319  1.00  0.00           C  
ATOM   1514  H1'   A    48      54.300  75.119  65.564  1.00  0.00           H  
ATOM   1515  N9    A    48      52.353  74.313  65.235  1.00  0.00           N  
ATOM   1516  C8    A    48      51.443  73.425  64.691  1.00  0.00           C  
ATOM   1517  H8    A    48      51.690  72.494  64.202  1.00  0.00           H  
ATOM   1518  N7    A    48      50.212  73.909  64.800  1.00  0.00           N  
ATOM   1519  C5    A    48      50.299  75.038  65.465  1.00  0.00           C  
ATOM   1520  C6    A    48      49.394  75.895  66.099  1.00  0.00           C  
ATOM   1521  N6    A    48      48.114  75.715  65.884  1.00  0.00           N  
ATOM   1522  H61   A    48      47.371  76.228  66.337  1.00  0.00           H  
ATOM   1523  H62   A    48      47.842  74.935  65.301  1.00  0.00           H  
ATOM   1524  N1    A    48      49.750  76.913  66.947  1.00  0.00           N  
ATOM   1525  C2    A    48      51.074  77.012  67.126  1.00  0.00           C  
ATOM   1526  H2    A    48      51.381  77.772  67.829  1.00  0.00           H  
ATOM   1527  N3    A    48      52.097  76.221  66.656  1.00  0.00           N  
ATOM   1528  C4    A    48      51.629  75.328  65.780  1.00  0.00           C  
ATOM   1529  C3'   A    48      54.182  71.946  65.983  1.00  0.00           C  
ATOM   1530  H3'   A    48      53.151  71.625  65.839  1.00  0.00           H  
ATOM   1531  C2'   A    48      54.107  73.313  66.597  1.00  0.00           C  
ATOM   1532  H2'   A    48      53.375  73.446  67.393  1.00  0.00           H  
ATOM   1533  O2'   A    48      55.360  73.757  67.133  1.00  0.00           O  
ATOM   1534 HO2'   A    48      55.434  73.301  67.975  1.00  0.00           H  
ATOM   1535  O3'   A    48      54.838  70.979  66.775  1.00  0.00           O  
ATOM   1536  P     G    49      54.065  70.107  67.833  1.00  0.00           P  
ATOM   1537  OP1   G    49      55.035  69.217  68.431  1.00  0.00           O  
ATOM   1538  OP2   G    49      52.804  69.582  67.302  1.00  0.00           O  
ATOM   1539  O5'   G    49      53.698  71.163  68.893  1.00  0.00           O  
ATOM   1540  C5'   G    49      54.619  71.503  69.956  1.00  0.00           C  
ATOM   1541  H5'   G    49      55.488  71.869  69.408  1.00  0.00           H  
ATOM   1542 H5''   G    49      54.834  70.609  70.540  1.00  0.00           H  
ATOM   1543  C4'   G    49      54.114  72.624  70.873  1.00  0.00           C  
ATOM   1544  H4'   G    49      54.875  73.091  71.499  1.00  0.00           H  
ATOM   1545  O4'   G    49      53.670  73.628  70.015  1.00  0.00           O  
ATOM   1546  C1'   G    49      52.674  74.341  70.604  1.00  0.00           C  
ATOM   1547  H1'   G    49      53.003  75.374  70.714  1.00  0.00           H  
ATOM   1548  N9    G    49      51.439  74.290  69.832  1.00  0.00           N  
ATOM   1549  C8    G    49      51.113  73.359  68.847  1.00  0.00           C  
ATOM   1550  H8    G    49      51.792  72.614  68.460  1.00  0.00           H  
ATOM   1551  N7    G    49      49.855  73.480  68.374  1.00  0.00           N  
ATOM   1552  C5    G    49      49.339  74.467  69.181  1.00  0.00           C  
ATOM   1553  C6    G    49      48.021  75.011  69.171  1.00  0.00           C  
ATOM   1554  O6    G    49      47.056  74.781  68.443  1.00  0.00           O  
ATOM   1555  N1    G    49      47.841  76.031  70.052  1.00  0.00           N  
ATOM   1556  H1    G    49      47.030  76.621  69.930  1.00  0.00           H  
ATOM   1557  C2    G    49      48.811  76.472  70.851  1.00  0.00           C  
ATOM   1558  N2    G    49      48.397  77.140  71.867  1.00  0.00           N  
ATOM   1559  H21   G    49      49.126  77.425  72.507  1.00  0.00           H  
ATOM   1560  H22   G    49      47.422  77.404  71.882  1.00  0.00           H  
ATOM   1561  N3    G    49      50.048  75.955  70.977  1.00  0.00           N  
ATOM   1562  C4    G    49      50.233  74.934  70.113  1.00  0.00           C  
ATOM   1563  C3'   G    49      52.890  72.316  71.703  1.00  0.00           C  
ATOM   1564  H3'   G    49      52.177  71.752  71.103  1.00  0.00           H  
ATOM   1565  C2'   G    49      52.366  73.743  71.990  1.00  0.00           C  
ATOM   1566  H2'   G    49      51.329  73.697  72.322  1.00  0.00           H  
ATOM   1567  O2'   G    49      53.097  74.599  72.897  1.00  0.00           O  
ATOM   1568 HO2'   G    49      53.646  74.161  73.551  1.00  0.00           H  
ATOM   1569  O3'   G    49      53.197  71.647  72.901  1.00  0.00           O  
ATOM   1570  P     U    50      52.139  70.679  73.608  1.00  0.00           P  
ATOM   1571  OP1   U    50      52.786  70.064  74.817  1.00  0.00           O  
ATOM   1572  OP2   U    50      51.492  69.891  72.532  1.00  0.00           O  
ATOM   1573  O5'   U    50      50.958  71.567  74.155  1.00  0.00           O  
ATOM   1574  C5'   U    50      51.223  72.417  75.264  1.00  0.00           C  
ATOM   1575  H5'   U    50      52.042  73.089  75.010  1.00  0.00           H  
ATOM   1576 H5''   U    50      51.554  71.794  76.095  1.00  0.00           H  
ATOM   1577  C4'   U    50      49.980  73.175  75.640  1.00  0.00           C  
ATOM   1578  H4'   U    50      50.129  73.611  76.628  1.00  0.00           H  
ATOM   1579  O4'   U    50      49.525  74.061  74.670  1.00  0.00           O  
ATOM   1580  C1'   U    50      48.099  74.198  74.690  1.00  0.00           C  
ATOM   1581  H1'   U    50      47.840  75.238  74.886  1.00  0.00           H  
ATOM   1582  N1    U    50      47.399  73.862  73.437  1.00  0.00           N  
ATOM   1583  C6    U    50      47.984  73.016  72.496  1.00  0.00           C  
ATOM   1584  H6    U    50      48.984  72.647  72.672  1.00  0.00           H  
ATOM   1585  C5    U    50      47.226  72.584  71.450  1.00  0.00           C  
ATOM   1586  H5    U    50      47.544  71.785  70.797  1.00  0.00           H  
ATOM   1587  C4    U    50      45.906  73.098  71.150  1.00  0.00           C  
ATOM   1588  O4    U    50      45.219  72.873  70.182  1.00  0.00           O  
ATOM   1589  N3    U    50      45.428  73.996  72.148  1.00  0.00           N  
ATOM   1590  H3    U    50      44.517  74.410  72.008  1.00  0.00           H  
ATOM   1591  C2    U    50      46.105  74.404  73.272  1.00  0.00           C  
ATOM   1592  O2    U    50      45.600  75.333  73.908  1.00  0.00           O  
ATOM   1593  C3'   U    50      48.731  72.300  75.943  1.00  0.00           C  
ATOM   1594  H3'   U    50      48.573  71.611  75.113  1.00  0.00           H  
ATOM   1595  C2'   U    50      47.562  73.319  75.868  1.00  0.00           C  
ATOM   1596  H2'   U    50      46.618  72.909  75.508  1.00  0.00           H  
ATOM   1597  O2'   U    50      47.391  74.222  76.944  1.00  0.00           O  
ATOM   1598 HO2'   U    50      46.467  74.480  76.985  1.00  0.00           H  
ATOM   1599  O3'   U    50      48.702  71.491  77.171  1.00  0.00           O  
ATOM   1600  P     A    51      47.810  70.282  77.381  1.00  0.00           P  
ATOM   1601  OP1   A    51      48.011  69.672  78.724  1.00  0.00           O  
ATOM   1602  OP2   A    51      47.936  69.368  76.227  1.00  0.00           O  
ATOM   1603  O5'   A    51      46.343  70.885  77.387  1.00  0.00           O  
ATOM   1604  C5'   A    51      45.925  71.829  78.405  1.00  0.00           C  
ATOM   1605  H5'   A    51      46.695  72.591  78.527  1.00  0.00           H  
ATOM   1606 H5''   A    51      45.878  71.361  79.388  1.00  0.00           H  
ATOM   1607  C4'   A    51      44.578  72.466  78.116  1.00  0.00           C  
ATOM   1608  H4'   A    51      44.309  73.189  78.886  1.00  0.00           H  
ATOM   1609  O4'   A    51      44.347  73.084  76.834  1.00  0.00           O  
ATOM   1610  C1'   A    51      43.160  72.699  76.293  1.00  0.00           C  
ATOM   1611  H1'   A    51      42.521  73.534  76.007  1.00  0.00           H  
ATOM   1612  N9    A    51      43.246  71.968  75.087  1.00  0.00           N  
ATOM   1613  C8    A    51      44.254  71.232  74.628  1.00  0.00           C  
ATOM   1614  H8    A    51      44.893  70.857  75.414  1.00  0.00           H  
ATOM   1615  N7    A    51      44.232  70.865  73.355  1.00  0.00           N  
ATOM   1616  C5    A    51      42.895  71.268  73.023  1.00  0.00           C  
ATOM   1617  C6    A    51      42.065  71.389  71.871  1.00  0.00           C  
ATOM   1618  N6    A    51      42.343  70.781  70.744  1.00  0.00           N  
ATOM   1619  H61   A    51      41.760  70.878  69.925  1.00  0.00           H  
ATOM   1620  H62   A    51      43.176  70.212  70.699  1.00  0.00           H  
ATOM   1621  N1    A    51      40.834  71.906  71.907  1.00  0.00           N  
ATOM   1622  C2    A    51      40.438  72.481  73.010  1.00  0.00           C  
ATOM   1623  H2    A    51      39.436  72.879  72.938  1.00  0.00           H  
ATOM   1624  N3    A    51      41.144  72.592  74.125  1.00  0.00           N  
ATOM   1625  C4    A    51      42.358  71.979  74.085  1.00  0.00           C  
ATOM   1626  C3'   A    51      43.500  71.332  78.219  1.00  0.00           C  
ATOM   1627  H3'   A    51      43.928  70.446  77.750  1.00  0.00           H  
ATOM   1628  C2'   A    51      42.349  71.952  77.357  1.00  0.00           C  
ATOM   1629  H2'   A    51      41.779  71.160  76.872  1.00  0.00           H  
ATOM   1630  O2'   A    51      41.418  72.883  78.047  1.00  0.00           O  
ATOM   1631 HO2'   A    51      40.629  73.042  77.525  1.00  0.00           H  
ATOM   1632  O3'   A    51      43.060  71.131  79.551  1.00  0.00           O  
ATOM   1633  P     C    52      42.324  69.799  80.171  1.00  0.00           P  
ATOM   1634  OP1   C    52      41.959  70.345  81.503  1.00  0.00           O  
ATOM   1635  OP2   C    52      43.258  68.640  80.001  1.00  0.00           O  
ATOM   1636  O5'   C    52      41.159  69.787  79.081  1.00  0.00           O  
ATOM   1637  C5'   C    52      39.827  70.229  79.360  1.00  0.00           C  
ATOM   1638  H5'   C    52      39.826  71.224  79.806  1.00  0.00           H  
ATOM   1639 H5''   C    52      39.313  69.527  80.017  1.00  0.00           H  
ATOM   1640  C4'   C    52      38.900  70.240  78.158  1.00  0.00           C  
ATOM   1641  H4'   C    52      38.090  70.938  78.371  1.00  0.00           H  
ATOM   1642  O4'   C    52      39.587  70.602  76.972  1.00  0.00           O  
ATOM   1643  C1'   C    52      38.894  70.179  75.760  1.00  0.00           C  
ATOM   1644  H1'   C    52      38.469  71.045  75.254  1.00  0.00           H  
ATOM   1645  N1    C    52      39.866  69.418  74.924  1.00  0.00           N  
ATOM   1646  C6    C    52      41.026  68.759  75.393  1.00  0.00           C  
ATOM   1647  H6    C    52      41.199  68.773  76.459  1.00  0.00           H  
ATOM   1648  C5    C    52      41.962  68.230  74.566  1.00  0.00           C  
ATOM   1649  H5    C    52      42.848  67.826  75.034  1.00  0.00           H  
ATOM   1650  C4    C    52      41.594  68.247  73.211  1.00  0.00           C  
ATOM   1651  N4    C    52      42.391  67.729  72.307  1.00  0.00           N  
ATOM   1652  H41   C    52      43.319  67.413  72.551  1.00  0.00           H  
ATOM   1653  H42   C    52      41.936  67.494  71.437  1.00  0.00           H  
ATOM   1654  N3    C    52      40.397  68.619  72.682  1.00  0.00           N  
ATOM   1655  C2    C    52      39.595  69.193  73.564  1.00  0.00           C  
ATOM   1656  O2    C    52      38.492  69.659  73.132  1.00  0.00           O  
ATOM   1657  C3'   C    52      38.219  68.949  77.648  1.00  0.00           C  
ATOM   1658  H3'   C    52      39.052  68.251  77.566  1.00  0.00           H  
ATOM   1659  C2'   C    52      37.739  69.225  76.215  1.00  0.00           C  
ATOM   1660  H2'   C    52      37.705  68.327  75.599  1.00  0.00           H  
ATOM   1661  O2'   C    52      36.581  70.033  76.056  1.00  0.00           O  
ATOM   1662 HO2'   C    52      36.398  70.229  75.134  1.00  0.00           H  
ATOM   1663  O3'   C    52      37.205  68.403  78.458  1.00  0.00           O  
ATOM   1664  P     U    53      36.982  66.866  78.494  1.00  0.00           P  
ATOM   1665  OP1   U    53      35.963  66.577  79.483  1.00  0.00           O  
ATOM   1666  OP2   U    53      38.288  66.239  78.596  1.00  0.00           O  
ATOM   1667  O5'   U    53      36.310  66.486  77.104  1.00  0.00           O  
ATOM   1668  C5'   U    53      34.977  66.758  76.779  1.00  0.00           C  
ATOM   1669  H5'   U    53      34.836  67.831  76.915  1.00  0.00           H  
ATOM   1670 H5''   U    53      34.294  66.192  77.412  1.00  0.00           H  
ATOM   1671  C4'   U    53      34.581  66.353  75.350  1.00  0.00           C  
ATOM   1672  H4'   U    53      33.530  66.507  75.108  1.00  0.00           H  
ATOM   1673  O4'   U    53      35.402  66.941  74.389  1.00  0.00           O  
ATOM   1674  C1'   U    53      35.643  65.919  73.311  1.00  0.00           C  
ATOM   1675  H1'   U    53      35.392  66.436  72.384  1.00  0.00           H  
ATOM   1676  N1    U    53      37.071  65.513  73.192  1.00  0.00           N  
ATOM   1677  C6    U    53      37.945  65.456  74.229  1.00  0.00           C  
ATOM   1678  H6    U    53      37.651  65.762  75.222  1.00  0.00           H  
ATOM   1679  C5    U    53      39.268  65.188  74.042  1.00  0.00           C  
ATOM   1680  H5    U    53      39.975  65.141  74.856  1.00  0.00           H  
ATOM   1681  C4    U    53      39.854  65.046  72.734  1.00  0.00           C  
ATOM   1682  O4    U    53      41.046  64.893  72.433  1.00  0.00           O  
ATOM   1683  N3    U    53      38.879  64.987  71.744  1.00  0.00           N  
ATOM   1684  H3    U    53      39.193  64.803  70.802  1.00  0.00           H  
ATOM   1685  C2    U    53      37.488  65.141  71.920  1.00  0.00           C  
ATOM   1686  O2    U    53      36.734  65.237  70.942  1.00  0.00           O  
ATOM   1687  C3'   U    53      34.796  64.811  75.171  1.00  0.00           C  
ATOM   1688  H3'   U    53      35.744  64.541  75.635  1.00  0.00           H  
ATOM   1689  C2'   U    53      34.769  64.718  73.670  1.00  0.00           C  
ATOM   1690  H2'   U    53      35.291  63.803  73.389  1.00  0.00           H  
ATOM   1691  O2'   U    53      33.548  64.627  73.051  1.00  0.00           O  
ATOM   1692 HO2'   U    53      33.213  63.784  73.365  1.00  0.00           H  
ATOM   1693  O3'   U    53      33.773  64.053  75.797  1.00  0.00           O  
ATOM   1694  P     G    54      34.138  62.700  76.390  1.00  0.00           P  
ATOM   1695  OP1   G    54      32.975  62.093  77.093  1.00  0.00           O  
ATOM   1696  OP2   G    54      35.446  62.600  77.080  1.00  0.00           O  
ATOM   1697  O5'   G    54      34.392  61.826  74.990  1.00  0.00           O  
ATOM   1698  C5'   G    54      33.235  61.380  74.277  1.00  0.00           C  
ATOM   1699  H5'   G    54      32.531  62.212  74.269  1.00  0.00           H  
ATOM   1700 H5''   G    54      32.830  60.531  74.829  1.00  0.00           H  
ATOM   1701  C4'   G    54      33.595  60.823  72.942  1.00  0.00           C  
ATOM   1702  H4'   G    54      32.657  60.523  72.474  1.00  0.00           H  
ATOM   1703  O4'   G    54      34.378  61.732  72.166  1.00  0.00           O  
ATOM   1704  C1'   G    54      35.270  60.963  71.419  1.00  0.00           C  
ATOM   1705  H1'   G    54      35.183  61.202  70.359  1.00  0.00           H  
ATOM   1706  N9    G    54      36.654  61.404  71.784  1.00  0.00           N  
ATOM   1707  C8    G    54      37.122  61.833  72.994  1.00  0.00           C  
ATOM   1708  H8    G    54      36.420  62.089  73.773  1.00  0.00           H  
ATOM   1709  N7    G    54      38.432  61.965  73.049  1.00  0.00           N  
ATOM   1710  C5    G    54      38.870  61.413  71.861  1.00  0.00           C  
ATOM   1711  C6    G    54      40.141  61.188  71.337  1.00  0.00           C  
ATOM   1712  O6    G    54      41.201  61.361  71.790  1.00  0.00           O  
ATOM   1713  N1    G    54      40.113  60.603  70.068  1.00  0.00           N  
ATOM   1714  H1    G    54      40.952  60.106  69.806  1.00  0.00           H  
ATOM   1715  C2    G    54      38.990  60.232  69.443  1.00  0.00           C  
ATOM   1716  N2    G    54      39.069  59.668  68.253  1.00  0.00           N  
ATOM   1717  H21   G    54      38.182  59.322  67.915  1.00  0.00           H  
ATOM   1718  H22   G    54      39.956  59.424  67.836  1.00  0.00           H  
ATOM   1719  N3    G    54      37.782  60.461  69.865  1.00  0.00           N  
ATOM   1720  C4    G    54      37.796  61.129  71.062  1.00  0.00           C  
ATOM   1721  C3'   G    54      34.359  59.467  73.033  1.00  0.00           C  
ATOM   1722  H3'   G    54      35.108  59.569  73.818  1.00  0.00           H  
ATOM   1723  C2'   G    54      35.075  59.518  71.709  1.00  0.00           C  
ATOM   1724  H2'   G    54      36.029  58.992  71.685  1.00  0.00           H  
ATOM   1725  O2'   G    54      34.250  59.079  70.612  1.00  0.00           O  
ATOM   1726 HO2'   G    54      34.115  58.129  70.575  1.00  0.00           H  
ATOM   1727  O3'   G    54      33.530  58.369  73.395  1.00  0.00           O  
ATOM   1728  P     A    55      34.071  56.893  73.482  1.00  0.00           P  
ATOM   1729  OP1   A    55      32.833  56.054  73.663  1.00  0.00           O  
ATOM   1730  OP2   A    55      35.180  56.846  74.491  1.00  0.00           O  
ATOM   1731  O5'   A    55      34.515  56.390  72.032  1.00  0.00           O  
ATOM   1732  C5'   A    55      33.553  56.001  71.024  1.00  0.00           C  
ATOM   1733  H5'   A    55      32.838  56.820  70.958  1.00  0.00           H  
ATOM   1734 H5''   A    55      32.957  55.211  71.481  1.00  0.00           H  
ATOM   1735  C4'   A    55      34.144  55.424  69.798  1.00  0.00           C  
ATOM   1736  H4'   A    55      33.246  55.219  69.215  1.00  0.00           H  
ATOM   1737  O4'   A    55      34.955  56.449  69.240  1.00  0.00           O  
ATOM   1738  C1'   A    55      36.082  55.923  68.478  1.00  0.00           C  
ATOM   1739  H1'   A    55      36.151  56.374  67.487  1.00  0.00           H  
ATOM   1740  N9    A    55      37.371  56.203  69.231  1.00  0.00           N  
ATOM   1741  C8    A    55      37.532  56.856  70.467  1.00  0.00           C  
ATOM   1742  H8    A    55      36.762  57.068  71.193  1.00  0.00           H  
ATOM   1743  N7    A    55      38.758  57.116  70.723  1.00  0.00           N  
ATOM   1744  C5    A    55      39.452  56.601  69.643  1.00  0.00           C  
ATOM   1745  C6    A    55      40.815  56.452  69.189  1.00  0.00           C  
ATOM   1746  N6    A    55      41.806  56.876  69.879  1.00  0.00           N  
ATOM   1747  H61   A    55      42.754  56.551  69.753  1.00  0.00           H  
ATOM   1748  H62   A    55      41.642  57.535  70.626  1.00  0.00           H  
ATOM   1749  N1    A    55      41.172  55.805  68.173  1.00  0.00           N  
ATOM   1750  C2    A    55      40.188  55.375  67.343  1.00  0.00           C  
ATOM   1751  H2    A    55      40.572  55.041  66.390  1.00  0.00           H  
ATOM   1752  N3    A    55      38.913  55.428  67.560  1.00  0.00           N  
ATOM   1753  C4    A    55      38.607  56.129  68.703  1.00  0.00           C  
ATOM   1754  C3'   A    55      34.996  54.223  69.781  1.00  0.00           C  
ATOM   1755  H3'   A    55      35.597  54.246  70.690  1.00  0.00           H  
ATOM   1756  C2'   A    55      35.862  54.411  68.510  1.00  0.00           C  
ATOM   1757  H2'   A    55      36.788  53.852  68.648  1.00  0.00           H  
ATOM   1758  O2'   A    55      35.107  54.157  67.338  1.00  0.00           O  
ATOM   1759 HO2'   A    55      34.485  53.465  67.575  1.00  0.00           H  
ATOM   1760  O3'   A    55      34.273  53.012  69.625  1.00  0.00           O  
ATOM   1761  P     U    56      34.450  51.855  70.639  1.00  0.00           P  
ATOM   1762  OP1   U    56      33.423  50.908  70.291  1.00  0.00           O  
ATOM   1763  OP2   U    56      34.565  52.413  72.026  1.00  0.00           O  
ATOM   1764  O5'   U    56      35.876  51.314  70.170  1.00  0.00           O  
ATOM   1765  C5'   U    56      36.103  50.477  69.082  1.00  0.00           C  
ATOM   1766  H5'   U    56      35.448  50.734  68.250  1.00  0.00           H  
ATOM   1767 H5''   U    56      35.745  49.465  69.272  1.00  0.00           H  
ATOM   1768  C4'   U    56      37.456  50.408  68.395  1.00  0.00           C  
ATOM   1769  H4'   U    56      37.383  49.934  67.416  1.00  0.00           H  
ATOM   1770  O4'   U    56      37.933  51.710  68.263  1.00  0.00           O  
ATOM   1771  C1'   U    56      39.326  51.720  68.512  1.00  0.00           C  
ATOM   1772  H1'   U    56      39.736  52.067  67.563  1.00  0.00           H  
ATOM   1773  N1    U    56      39.748  52.581  69.692  1.00  0.00           N  
ATOM   1774  C6    U    56      38.899  53.070  70.640  1.00  0.00           C  
ATOM   1775  H6    U    56      37.872  52.749  70.736  1.00  0.00           H  
ATOM   1776  C5    U    56      39.400  53.919  71.568  1.00  0.00           C  
ATOM   1777  H5    U    56      38.730  54.350  72.297  1.00  0.00           H  
ATOM   1778  C4    U    56      40.837  54.279  71.633  1.00  0.00           C  
ATOM   1779  O4    U    56      41.443  54.973  72.464  1.00  0.00           O  
ATOM   1780  N3    U    56      41.569  53.756  70.657  1.00  0.00           N  
ATOM   1781  H3    U    56      42.533  54.049  70.725  1.00  0.00           H  
ATOM   1782  C2    U    56      41.122  52.891  69.679  1.00  0.00           C  
ATOM   1783  O2    U    56      41.924  52.449  68.902  1.00  0.00           O  
ATOM   1784  C3'   U    56      38.423  49.652  69.239  1.00  0.00           C  
ATOM   1785  H3'   U    56      38.351  50.076  70.241  1.00  0.00           H  
ATOM   1786  C2'   U    56      39.702  50.297  68.819  1.00  0.00           C  
ATOM   1787  H2'   U    56      40.249  50.269  69.761  1.00  0.00           H  
ATOM   1788  O2'   U    56      40.323  49.606  67.767  1.00  0.00           O  
ATOM   1789 HO2'   U    56      41.185  49.397  68.135  1.00  0.00           H  
ATOM   1790  O3'   U    56      38.377  48.195  69.229  1.00  0.00           O  
ATOM   1791  P     G    57      38.912  47.310  70.489  1.00  0.00           P  
ATOM   1792  OP1   G    57      38.702  45.882  70.211  1.00  0.00           O  
ATOM   1793  OP2   G    57      38.575  47.910  71.779  1.00  0.00           O  
ATOM   1794  O5'   G    57      40.575  47.496  70.241  1.00  0.00           O  
ATOM   1795  C5'   G    57      41.284  46.809  69.240  1.00  0.00           C  
ATOM   1796  H5'   G    57      40.779  46.856  68.275  1.00  0.00           H  
ATOM   1797 H5''   G    57      41.416  45.762  69.513  1.00  0.00           H  
ATOM   1798  C4'   G    57      42.605  47.496  68.994  1.00  0.00           C  
ATOM   1799  H4'   G    57      42.990  47.371  67.983  1.00  0.00           H  
ATOM   1800  O4'   G    57      42.551  48.904  69.099  1.00  0.00           O  
ATOM   1801  C1'   G    57      43.900  49.418  69.434  1.00  0.00           C  
ATOM   1802  H1'   G    57      44.288  50.087  68.666  1.00  0.00           H  
ATOM   1803  N9    G    57      43.666  50.214  70.641  1.00  0.00           N  
ATOM   1804  C8    G    57      42.593  50.311  71.471  1.00  0.00           C  
ATOM   1805  H8    G    57      41.830  49.548  71.437  1.00  0.00           H  
ATOM   1806  N7    G    57      42.679  51.078  72.488  1.00  0.00           N  
ATOM   1807  C5    G    57      43.917  51.682  72.256  1.00  0.00           C  
ATOM   1808  C6    G    57      44.677  52.631  72.937  1.00  0.00           C  
ATOM   1809  O6    G    57      44.425  53.391  73.915  1.00  0.00           O  
ATOM   1810  N1    G    57      45.910  52.952  72.393  1.00  0.00           N  
ATOM   1811  H1    G    57      46.563  53.619  72.778  1.00  0.00           H  
ATOM   1812  C2    G    57      46.372  52.420  71.279  1.00  0.00           C  
ATOM   1813  N2    G    57      47.598  52.727  70.915  1.00  0.00           N  
ATOM   1814  H21   G    57      48.025  53.494  71.415  1.00  0.00           H  
ATOM   1815  H22   G    57      47.952  52.485  70.000  1.00  0.00           H  
ATOM   1816  N3    G    57      45.725  51.542  70.540  1.00  0.00           N  
ATOM   1817  C4    G    57      44.541  51.196  71.116  1.00  0.00           C  
ATOM   1818  C3'   G    57      43.586  47.119  70.017  1.00  0.00           C  
ATOM   1819  H3'   G    57      43.142  47.371  70.980  1.00  0.00           H  
ATOM   1820  C2'   G    57      44.697  48.141  69.798  1.00  0.00           C  
ATOM   1821  H2'   G    57      45.271  48.174  70.725  1.00  0.00           H  
ATOM   1822  O2'   G    57      45.492  47.905  68.672  1.00  0.00           O  
ATOM   1823 HO2'   G    57      46.269  48.464  68.739  1.00  0.00           H  
ATOM   1824  O3'   G    57      43.954  45.764  69.972  1.00  0.00           O  
ATOM   1825  P     U    58      44.156  44.930  71.338  1.00  0.00           P  
ATOM   1826  OP1   U    58      44.662  43.619  70.912  1.00  0.00           O  
ATOM   1827  OP2   U    58      42.941  44.981  72.161  1.00  0.00           O  
ATOM   1828  O5'   U    58      45.334  45.691  72.082  1.00  0.00           O  
ATOM   1829  C5'   U    58      46.695  45.550  71.589  1.00  0.00           C  
ATOM   1830  H5'   U    58      46.770  45.790  70.529  1.00  0.00           H  
ATOM   1831 H5''   U    58      47.053  44.536  71.772  1.00  0.00           H  
ATOM   1832  C4'   U    58      47.605  46.532  72.346  1.00  0.00           C  
ATOM   1833  H4'   U    58      48.615  46.428  71.949  1.00  0.00           H  
ATOM   1834  O4'   U    58      47.152  47.854  72.290  1.00  0.00           O  
ATOM   1835  C1'   U    58      47.668  48.552  73.416  1.00  0.00           C  
ATOM   1836  H1'   U    58      48.376  49.345  73.178  1.00  0.00           H  
ATOM   1837  N1    U    58      46.584  49.195  74.105  1.00  0.00           N  
ATOM   1838  C6    U    58      45.336  48.579  74.311  1.00  0.00           C  
ATOM   1839  H6    U    58      45.123  47.616  73.872  1.00  0.00           H  
ATOM   1840  C5    U    58      44.409  49.079  75.162  1.00  0.00           C  
ATOM   1841  H5    U    58      43.541  48.461  75.335  1.00  0.00           H  
ATOM   1842  C4    U    58      44.665  50.323  75.849  1.00  0.00           C  
ATOM   1843  O4    U    58      43.932  50.811  76.681  1.00  0.00           O  
ATOM   1844  N3    U    58      45.888  50.896  75.605  1.00  0.00           N  
ATOM   1845  H3    U    58      46.088  51.775  76.060  1.00  0.00           H  
ATOM   1846  C2    U    58      46.819  50.417  74.748  1.00  0.00           C  
ATOM   1847  O2    U    58      47.953  50.933  74.635  1.00  0.00           O  
ATOM   1848  C3'   U    58      47.721  46.185  73.799  1.00  0.00           C  
ATOM   1849  H3'   U    58      46.704  45.950  74.113  1.00  0.00           H  
ATOM   1850  C2'   U    58      48.414  47.481  74.220  1.00  0.00           C  
ATOM   1851  H2'   U    58      48.311  47.722  75.278  1.00  0.00           H  
ATOM   1852  O2'   U    58      49.813  47.564  73.869  1.00  0.00           O  
ATOM   1853 HO2'   U    58      50.327  47.197  74.592  1.00  0.00           H  
ATOM   1854  O3'   U    58      48.588  45.111  73.983  1.00  0.00           O  
ATOM   1855  P     C    59      48.876  44.368  75.309  1.00  0.00           P  
ATOM   1856  OP1   C    59      49.453  43.045  74.950  1.00  0.00           O  
ATOM   1857  OP2   C    59      47.643  44.403  76.100  1.00  0.00           O  
ATOM   1858  O5'   C    59      49.982  45.345  75.980  1.00  0.00           O  
ATOM   1859  C5'   C    59      51.300  45.199  75.673  1.00  0.00           C  
ATOM   1860  H5'   C    59      51.525  45.216  74.606  1.00  0.00           H  
ATOM   1861 H5''   C    59      51.705  44.271  76.077  1.00  0.00           H  
ATOM   1862  C4'   C    59      52.103  46.409  76.236  1.00  0.00           C  
ATOM   1863  H4'   C    59      53.099  46.579  75.829  1.00  0.00           H  
ATOM   1864  O4'   C    59      51.473  47.617  75.922  1.00  0.00           O  
ATOM   1865  C1'   C    59      51.464  48.582  76.993  1.00  0.00           C  
ATOM   1866  H1'   C    59      51.736  49.583  76.658  1.00  0.00           H  
ATOM   1867  N1    C    59      50.066  48.851  77.579  1.00  0.00           N  
ATOM   1868  C6    C    59      49.164  47.857  77.864  1.00  0.00           C  
ATOM   1869  H6    C    59      49.518  46.838  77.824  1.00  0.00           H  
ATOM   1870  C5    C    59      47.888  48.112  78.177  1.00  0.00           C  
ATOM   1871  H5    C    59      47.233  47.277  78.377  1.00  0.00           H  
ATOM   1872  C4    C    59      47.601  49.495  78.439  1.00  0.00           C  
ATOM   1873  N4    C    59      46.373  49.898  78.663  1.00  0.00           N  
ATOM   1874  H41   C    59      46.284  50.895  78.795  1.00  0.00           H  
ATOM   1875  H42   C    59      45.579  49.347  78.956  1.00  0.00           H  
ATOM   1876  N3    C    59      48.475  50.442  78.242  1.00  0.00           N  
ATOM   1877  C2    C    59      49.697  50.163  77.861  1.00  0.00           C  
ATOM   1878  O2    C    59      50.454  51.126  77.744  1.00  0.00           O  
ATOM   1879  C3'   C    59      52.226  46.453  77.743  1.00  0.00           C  
ATOM   1880  H3'   C    59      51.368  46.012  78.249  1.00  0.00           H  
ATOM   1881  C2'   C    59      52.452  47.946  78.060  1.00  0.00           C  
ATOM   1882  H2'   C    59      52.045  48.174  79.045  1.00  0.00           H  
ATOM   1883  O2'   C    59      53.768  48.562  77.816  1.00  0.00           O  
ATOM   1884 HO2'   C    59      53.751  49.388  78.304  1.00  0.00           H  
ATOM   1885  O3'   C    59      53.317  45.683  78.164  1.00  0.00           O  
ATOM   1886  P     G    60      53.299  45.092  79.627  1.00  0.00           P  
ATOM   1887  OP1   G    60      54.635  44.491  79.822  1.00  0.00           O  
ATOM   1888  OP2   G    60      52.237  44.088  79.693  1.00  0.00           O  
ATOM   1889  O5'   G    60      53.069  46.351  80.601  1.00  0.00           O  
ATOM   1890  C5'   G    60      54.208  47.179  80.918  1.00  0.00           C  
ATOM   1891  H5'   G    60      54.664  47.712  80.084  1.00  0.00           H  
ATOM   1892 H5''   G    60      55.026  46.562  81.290  1.00  0.00           H  
ATOM   1893  C4'   G    60      53.790  48.237  82.061  1.00  0.00           C  
ATOM   1894  H4'   G    60      54.487  49.064  82.197  1.00  0.00           H  
ATOM   1895  O4'   G    60      52.594  48.969  81.723  1.00  0.00           O  
ATOM   1896  C1'   G    60      51.607  48.708  82.697  1.00  0.00           C  
ATOM   1897  H1'   G    60      51.684  49.501  83.441  1.00  0.00           H  
ATOM   1898  N9    G    60      50.188  48.746  82.169  1.00  0.00           N  
ATOM   1899  C8    G    60      49.505  47.659  81.744  1.00  0.00           C  
ATOM   1900  H8    G    60      50.050  46.740  81.589  1.00  0.00           H  
ATOM   1901  N7    G    60      48.251  47.827  81.424  1.00  0.00           N  
ATOM   1902  C5    G    60      48.052  49.120  81.807  1.00  0.00           C  
ATOM   1903  C6    G    60      46.858  49.901  81.972  1.00  0.00           C  
ATOM   1904  O6    G    60      45.685  49.640  81.710  1.00  0.00           O  
ATOM   1905  N1    G    60      47.118  51.220  82.410  1.00  0.00           N  
ATOM   1906  H1    G    60      46.308  51.789  82.611  1.00  0.00           H  
ATOM   1907  C2    G    60      48.350  51.713  82.608  1.00  0.00           C  
ATOM   1908  N2    G    60      48.376  52.887  83.207  1.00  0.00           N  
ATOM   1909  H21   G    60      47.474  53.274  83.442  1.00  0.00           H  
ATOM   1910  H22   G    60      49.222  53.333  83.533  1.00  0.00           H  
ATOM   1911  N3    G    60      49.447  51.016  82.494  1.00  0.00           N  
ATOM   1912  C4    G    60      49.246  49.769  82.093  1.00  0.00           C  
ATOM   1913  C3'   G    60      53.489  47.443  83.364  1.00  0.00           C  
ATOM   1914  H3'   G    60      53.745  46.384  83.384  1.00  0.00           H  
ATOM   1915  C2'   G    60      51.961  47.393  83.438  1.00  0.00           C  
ATOM   1916  H2'   G    60      51.541  46.491  82.992  1.00  0.00           H  
ATOM   1917  O2'   G    60      51.474  47.550  84.780  1.00  0.00           O  
ATOM   1918 HO2'   G    60      51.374  46.682  85.178  1.00  0.00           H  
ATOM   1919  O3'   G    60      54.219  48.201  84.386  1.00  0.00           O  
ATOM   1920  P     U    61      55.638  47.611  84.804  1.00  0.00           P  
ATOM   1921  OP1   U    61      56.377  48.647  85.606  1.00  0.00           O  
ATOM   1922  OP2   U    61      56.315  47.005  83.629  1.00  0.00           O  
ATOM   1923  O5'   U    61      55.237  46.364  85.708  1.00  0.00           O  
ATOM   1924  C5'   U    61      54.777  46.443  87.061  1.00  0.00           C  
ATOM   1925  H5'   U    61      53.706  46.649  87.077  1.00  0.00           H  
ATOM   1926 H5''   U    61      55.217  47.294  87.581  1.00  0.00           H  
ATOM   1927  C4'   U    61      55.258  45.250  87.902  1.00  0.00           C  
ATOM   1928  H4'   U    61      54.991  45.351  88.954  1.00  0.00           H  
ATOM   1929  O4'   U    61      54.731  43.993  87.360  1.00  0.00           O  
ATOM   1930  C1'   U    61      55.508  42.879  87.858  1.00  0.00           C  
ATOM   1931  H1'   U    61      54.921  42.554  88.717  1.00  0.00           H  
ATOM   1932  N1    U    61      55.850  41.867  86.865  1.00  0.00           N  
ATOM   1933  C6    U    61      56.104  42.203  85.584  1.00  0.00           C  
ATOM   1934  H6    U    61      55.859  43.198  85.244  1.00  0.00           H  
ATOM   1935  C5    U    61      56.764  41.280  84.803  1.00  0.00           C  
ATOM   1936  H5    U    61      57.138  41.577  83.834  1.00  0.00           H  
ATOM   1937  C4    U    61      57.083  39.937  85.254  1.00  0.00           C  
ATOM   1938  O4    U    61      57.574  39.050  84.591  1.00  0.00           O  
ATOM   1939  N3    U    61      56.606  39.671  86.533  1.00  0.00           N  
ATOM   1940  H3    U    61      56.979  38.858  87.003  1.00  0.00           H  
ATOM   1941  C2    U    61      55.880  40.527  87.283  1.00  0.00           C  
ATOM   1942  O2    U    61      55.526  40.149  88.363  1.00  0.00           O  
ATOM   1943  C3'   U    61      56.728  44.906  87.800  1.00  0.00           C  
ATOM   1944  H3'   U    61      57.100  44.825  86.779  1.00  0.00           H  
ATOM   1945  C2'   U    61      56.786  43.521  88.479  1.00  0.00           C  
ATOM   1946  H2'   U    61      57.649  42.905  88.224  1.00  0.00           H  
ATOM   1947  O2'   U    61      56.588  43.607  89.915  1.00  0.00           O  
ATOM   1948 HO2'   U    61      57.361  43.988  90.337  1.00  0.00           H  
ATOM   1949  O3'   U    61      57.442  45.914  88.644  1.00  0.00           O  
ATOM   1950  P     A    62      58.980  45.752  88.908  1.00  0.00           P  
ATOM   1951  OP1   A    62      59.453  47.034  89.431  1.00  0.00           O  
ATOM   1952  OP2   A    62      59.653  45.225  87.705  1.00  0.00           O  
ATOM   1953  O5'   A    62      59.264  44.676  90.096  1.00  0.00           O  
ATOM   1954  C5'   A    62      59.156  44.994  91.498  1.00  0.00           C  
ATOM   1955  H5'   A    62      58.181  45.472  91.588  1.00  0.00           H  
ATOM   1956 H5''   A    62      59.920  45.739  91.721  1.00  0.00           H  
ATOM   1957  C4'   A    62      59.394  43.823  92.304  1.00  0.00           C  
ATOM   1958  H4'   A    62      59.160  44.045  93.346  1.00  0.00           H  
ATOM   1959  O4'   A    62      58.578  42.721  91.843  1.00  0.00           O  
ATOM   1960  C1'   A    62      59.302  41.507  91.969  1.00  0.00           C  
ATOM   1961  H1'   A    62      58.885  40.680  92.544  1.00  0.00           H  
ATOM   1962  N9    A    62      59.436  40.918  90.635  1.00  0.00           N  
ATOM   1963  C8    A    62      59.929  41.388  89.421  1.00  0.00           C  
ATOM   1964  H8    A    62      60.341  42.386  89.408  1.00  0.00           H  
ATOM   1965  N7    A    62      60.063  40.572  88.436  1.00  0.00           N  
ATOM   1966  C5    A    62      59.332  39.435  88.949  1.00  0.00           C  
ATOM   1967  C6    A    62      58.909  38.208  88.381  1.00  0.00           C  
ATOM   1968  N6    A    62      59.375  37.841  87.204  1.00  0.00           N  
ATOM   1969  H61   A    62      60.254  38.239  86.907  1.00  0.00           H  
ATOM   1970  H62   A    62      59.119  36.967  86.767  1.00  0.00           H  
ATOM   1971  N1    A    62      58.240  37.306  89.151  1.00  0.00           N  
ATOM   1972  C2    A    62      57.968  37.698  90.417  1.00  0.00           C  
ATOM   1973  H2    A    62      57.353  37.019  90.990  1.00  0.00           H  
ATOM   1974  N3    A    62      58.259  38.794  91.081  1.00  0.00           N  
ATOM   1975  C4    A    62      58.963  39.642  90.288  1.00  0.00           C  
ATOM   1976  C3'   A    62      60.782  43.365  92.196  1.00  0.00           C  
ATOM   1977  H3'   A    62      61.146  43.459  91.172  1.00  0.00           H  
ATOM   1978  C2'   A    62      60.591  41.863  92.573  1.00  0.00           C  
ATOM   1979  H2'   A    62      61.411  41.290  92.140  1.00  0.00           H  
ATOM   1980  O2'   A    62      60.465  41.848  93.966  1.00  0.00           O  
ATOM   1981 HO2'   A    62      61.289  41.469  94.279  1.00  0.00           H  
ATOM   1982  O3'   A    62      61.648  44.086  93.022  1.00  0.00           O  
ATOM   1983  P     U    63      63.215  43.982  92.802  1.00  0.00           P  
ATOM   1984  OP1   U    63      63.849  45.142  93.508  1.00  0.00           O  
ATOM   1985  OP2   U    63      63.509  43.733  91.374  1.00  0.00           O  
ATOM   1986  O5'   U    63      63.646  42.633  93.486  1.00  0.00           O  
ATOM   1987  C5'   U    63      63.939  42.648  94.884  1.00  0.00           C  
ATOM   1988  H5'   U    63      63.136  43.256  95.301  1.00  0.00           H  
ATOM   1989 H5''   U    63      64.908  43.099  95.094  1.00  0.00           H  
ATOM   1990  C4'   U    63      63.766  41.279  95.502  1.00  0.00           C  
ATOM   1991  H4'   U    63      64.146  41.400  96.517  1.00  0.00           H  
ATOM   1992  O4'   U    63      62.472  40.705  95.339  1.00  0.00           O  
ATOM   1993  C1'   U    63      62.586  39.273  95.230  1.00  0.00           C  
ATOM   1994  H1'   U    63      62.847  38.917  96.227  1.00  0.00           H  
ATOM   1995  N1    U    63      61.313  38.649  94.741  1.00  0.00           N  
ATOM   1996  C6    U    63      61.277  37.764  93.689  1.00  0.00           C  
ATOM   1997  H6    U    63      62.115  37.544  93.044  1.00  0.00           H  
ATOM   1998  C5    U    63      60.128  37.223  93.360  1.00  0.00           C  
ATOM   1999  H5    U    63      59.997  36.486  92.581  1.00  0.00           H  
ATOM   2000  C4    U    63      58.858  37.588  93.965  1.00  0.00           C  
ATOM   2001  O4    U    63      57.756  36.984  93.724  1.00  0.00           O  
ATOM   2002  N3    U    63      58.940  38.556  94.924  1.00  0.00           N  
ATOM   2003  H3    U    63      58.133  38.818  95.471  1.00  0.00           H  
ATOM   2004  C2    U    63      60.149  38.999  95.456  1.00  0.00           C  
ATOM   2005  O2    U    63      60.066  39.680  96.487  1.00  0.00           O  
ATOM   2006  C3'   U    63      64.702  40.247  94.850  1.00  0.00           C  
ATOM   2007  H3'   U    63      65.220  40.574  93.948  1.00  0.00           H  
ATOM   2008  C2'   U    63      63.784  39.130  94.304  1.00  0.00           C  
ATOM   2009  H2'   U    63      63.608  39.347  93.251  1.00  0.00           H  
ATOM   2010  O2'   U    63      64.433  37.791  94.417  1.00  0.00           O  
ATOM   2011 HO2'   U    63      64.530  37.502  93.506  1.00  0.00           H  
ATOM   2012  O3'   U    63      65.630  39.746  95.783  1.00  0.00           O  
ATOM   2013  P     A    64      67.018  40.446  96.244  1.00  0.00           P  
ATOM   2014  OP1   A    64      67.530  41.418  95.248  1.00  0.00           O  
ATOM   2015  OP2   A    64      67.884  39.359  96.692  1.00  0.00           O  
ATOM   2016  O5'   A    64      66.623  41.326  97.505  1.00  0.00           O  
ATOM   2017  C5'   A    64      66.404  40.799  98.758  1.00  0.00           C  
ATOM   2018  H5'   A    64      67.342  40.384  99.127  1.00  0.00           H  
ATOM   2019 H5''   A    64      65.536  40.141  98.812  1.00  0.00           H  
ATOM   2020  C4'   A    64      65.943  41.920  99.680  1.00  0.00           C  
ATOM   2021  H4'   A    64      66.599  42.762  99.461  1.00  0.00           H  
ATOM   2022  O4'   A    64      64.651  42.262  99.303  1.00  0.00           O  
ATOM   2023  C1'   A    64      63.875  42.276 100.522  1.00  0.00           C  
ATOM   2024  H1'   A    64      63.169  43.106 100.535  1.00  0.00           H  
ATOM   2025  N9    A    64      63.193  40.902 100.680  1.00  0.00           N  
ATOM   2026  C8    A    64      63.051  39.909  99.707  1.00  0.00           C  
ATOM   2027  H8    A    64      63.550  39.987  98.752  1.00  0.00           H  
ATOM   2028  N7    A    64      62.058  39.119 100.019  1.00  0.00           N  
ATOM   2029  C5    A    64      61.650  39.536 101.312  1.00  0.00           C  
ATOM   2030  C6    A    64      60.583  39.183 102.212  1.00  0.00           C  
ATOM   2031  N6    A    64      59.859  38.100 102.159  1.00  0.00           N  
ATOM   2032  H61   A    64      59.270  37.801 102.923  1.00  0.00           H  
ATOM   2033  H62   A    64      60.182  37.323 101.601  1.00  0.00           H  
ATOM   2034  N1    A    64      60.421  39.871 103.350  1.00  0.00           N  
ATOM   2035  C2    A    64      61.078  41.003 103.517  1.00  0.00           C  
ATOM   2036  H2    A    64      60.907  41.512 104.454  1.00  0.00           H  
ATOM   2037  N3    A    64      61.964  41.500 102.719  1.00  0.00           N  
ATOM   2038  C4    A    64      62.232  40.737 101.619  1.00  0.00           C  
ATOM   2039  C3'   A    64      66.083  41.738 101.199  1.00  0.00           C  
ATOM   2040  H3'   A    64      65.915  40.708 101.513  1.00  0.00           H  
ATOM   2041  C2'   A    64      64.879  42.567 101.666  1.00  0.00           C  
ATOM   2042  H2'   A    64      64.526  42.219 102.637  1.00  0.00           H  
ATOM   2043  O2'   A    64      65.191  43.941 101.579  1.00  0.00           O  
ATOM   2044 HO2'   A    64      66.126  44.025 101.780  1.00  0.00           H  
ATOM   2045  O3'   A    64      67.224  42.299 101.886  1.00  0.00           O  
ATOM   2046  P     C    65      68.648  41.628 101.862  1.00  0.00           P  
ATOM   2047  OP1   C    65      69.407  42.303 102.937  1.00  0.00           O  
ATOM   2048  OP2   C    65      69.117  41.464 100.477  1.00  0.00           O  
ATOM   2049  O5'   C    65      68.172  40.241 102.432  1.00  0.00           O  
ATOM   2050  C5'   C    65      67.957  40.017 103.855  1.00  0.00           C  
ATOM   2051  H5'   C    65      68.863  40.335 104.371  1.00  0.00           H  
ATOM   2052 H5''   C    65      67.860  38.973 104.151  1.00  0.00           H  
ATOM   2053  C4'   C    65      66.747  40.699 104.418  1.00  0.00           C  
ATOM   2054  H4'   C    65      66.817  41.778 104.277  1.00  0.00           H  
ATOM   2055  O4'   C    65      65.652  40.123 103.847  1.00  0.00           O  
ATOM   2056  C1'   C    65      64.495  40.038 104.753  1.00  0.00           C  
ATOM   2057  H1'   C    65      63.762  40.822 104.566  1.00  0.00           H  
ATOM   2058  N1    C    65      63.769  38.769 104.828  1.00  0.00           N  
ATOM   2059  C6    C    65      64.066  37.711 104.032  1.00  0.00           C  
ATOM   2060  H6    C    65      65.045  37.704 103.576  1.00  0.00           H  
ATOM   2061  C5    C    65      63.207  36.681 103.953  1.00  0.00           C  
ATOM   2062  H5    C    65      63.444  35.811 103.359  1.00  0.00           H  
ATOM   2063  C4    C    65      62.009  36.693 104.738  1.00  0.00           C  
ATOM   2064  N4    C    65      61.217  35.644 104.729  1.00  0.00           N  
ATOM   2065  H41   C    65      60.380  35.634 105.294  1.00  0.00           H  
ATOM   2066  H42   C    65      61.337  34.895 104.062  1.00  0.00           H  
ATOM   2067  N3    C    65      61.652  37.677 105.543  1.00  0.00           N  
ATOM   2068  C2    C    65      62.499  38.782 105.443  1.00  0.00           C  
ATOM   2069  O2    C    65      62.134  39.835 105.970  1.00  0.00           O  
ATOM   2070  C3'   C    65      66.661  40.345 105.868  1.00  0.00           C  
ATOM   2071  H3'   C    65      67.066  39.347 106.037  1.00  0.00           H  
ATOM   2072  C2'   C    65      65.159  40.317 106.163  1.00  0.00           C  
ATOM   2073  H2'   C    65      64.931  39.531 106.884  1.00  0.00           H  
ATOM   2074  O2'   C    65      64.719  41.685 106.433  1.00  0.00           O  
ATOM   2075 HO2'   C    65      65.250  42.191 107.053  1.00  0.00           H  
ATOM   2076  O3'   C    65      67.370  41.235 106.626  1.00  0.00           O  
ATOM   2077  P     A    66      67.661  41.086 108.169  1.00  0.00           P  
ATOM   2078  OP1   A    66      68.924  41.828 108.430  1.00  0.00           O  
ATOM   2079  OP2   A    66      67.500  39.685 108.610  1.00  0.00           O  
ATOM   2080  O5'   A    66      66.533  41.952 108.959  1.00  0.00           O  
ATOM   2081  C5'   A    66      66.468  43.337 108.840  1.00  0.00           C  
ATOM   2082  H5'   A    66      66.255  43.542 107.791  1.00  0.00           H  
ATOM   2083 H5''   A    66      67.452  43.696 109.143  1.00  0.00           H  
ATOM   2084  C4'   A    66      65.389  43.862 109.826  1.00  0.00           C  
ATOM   2085  H4'   A    66      65.486  44.946 109.867  1.00  0.00           H  
ATOM   2086  O4'   A    66      64.139  43.518 109.343  1.00  0.00           O  
ATOM   2087  C1'   A    66      63.231  43.748 110.354  1.00  0.00           C  
ATOM   2088  H1'   A    66      62.641  44.653 110.205  1.00  0.00           H  
ATOM   2089  N9    A    66      62.391  42.564 110.501  1.00  0.00           N  
ATOM   2090  C8    A    66      62.511  41.286 109.921  1.00  0.00           C  
ATOM   2091  H8    A    66      63.353  40.991 109.313  1.00  0.00           H  
ATOM   2092  N7    A    66      61.430  40.520 110.026  1.00  0.00           N  
ATOM   2093  C5    A    66      60.585  41.263 110.790  1.00  0.00           C  
ATOM   2094  C6    A    66      59.358  40.984 111.476  1.00  0.00           C  
ATOM   2095  N6    A    66      58.596  39.930 111.415  1.00  0.00           N  
ATOM   2096  H61   A    66      57.673  39.992 111.822  1.00  0.00           H  
ATOM   2097  H62   A    66      58.832  39.062 110.957  1.00  0.00           H  
ATOM   2098  N1    A    66      58.799  41.957 112.152  1.00  0.00           N  
ATOM   2099  C2    A    66      59.445  43.105 112.382  1.00  0.00           C  
ATOM   2100  H2    A    66      58.997  43.824 113.053  1.00  0.00           H  
ATOM   2101  N3    A    66      60.650  43.459 111.944  1.00  0.00           N  
ATOM   2102  C4    A    66      61.143  42.464 111.102  1.00  0.00           C  
ATOM   2103  C3'   A    66      65.375  43.321 111.289  1.00  0.00           C  
ATOM   2104  H3'   A    66      65.363  42.232 111.272  1.00  0.00           H  
ATOM   2105  C2'   A    66      64.078  43.958 111.667  1.00  0.00           C  
ATOM   2106  H2'   A    66      63.756  43.397 112.544  1.00  0.00           H  
ATOM   2107  O2'   A    66      64.239  45.382 111.996  1.00  0.00           O  
ATOM   2108 HO2'   A    66      63.352  45.729 112.110  1.00  0.00           H  
ATOM   2109  O3'   A    66      66.491  43.665 112.108  1.00  0.00           O  
ATOM   2110  P     G    67      67.207  42.686 113.184  1.00  0.00           P  
ATOM   2111  OP1   G    67      68.159  43.552 113.956  1.00  0.00           O  
ATOM   2112  OP2   G    67      67.590  41.465 112.453  1.00  0.00           O  
ATOM   2113  O5'   G    67      65.920  42.336 114.175  1.00  0.00           O  
ATOM   2114  C5'   G    67      65.289  43.255 114.973  1.00  0.00           C  
ATOM   2115  H5'   G    67      64.964  44.092 114.355  1.00  0.00           H  
ATOM   2116 H5''   G    67      65.860  43.446 115.881  1.00  0.00           H  
ATOM   2117  C4'   G    67      63.921  42.686 115.418  1.00  0.00           C  
ATOM   2118  H4'   G    67      63.440  43.437 116.045  1.00  0.00           H  
ATOM   2119  O4'   G    67      63.079  42.289 114.316  1.00  0.00           O  
ATOM   2120  C1'   G    67      62.428  41.113 114.633  1.00  0.00           C  
ATOM   2121  H1'   G    67      61.343  41.194 114.694  1.00  0.00           H  
ATOM   2122  N9    G    67      62.660  40.052 113.617  1.00  0.00           N  
ATOM   2123  C8    G    67      63.827  39.788 112.987  1.00  0.00           C  
ATOM   2124  H8    G    67      64.712  40.383 113.159  1.00  0.00           H  
ATOM   2125  N7    G    67      63.770  38.765 112.148  1.00  0.00           N  
ATOM   2126  C5    G    67      62.493  38.280 112.378  1.00  0.00           C  
ATOM   2127  C6    G    67      61.843  37.085 111.897  1.00  0.00           C  
ATOM   2128  O6    G    67      62.234  36.352 110.971  1.00  0.00           O  
ATOM   2129  N1    G    67      60.630  36.945 112.398  1.00  0.00           N  
ATOM   2130  H1    G    67      60.090  36.225 111.939  1.00  0.00           H  
ATOM   2131  C2    G    67      60.037  37.825 113.260  1.00  0.00           C  
ATOM   2132  N2    G    67      58.889  37.480 113.691  1.00  0.00           N  
ATOM   2133  H21   G    67      58.503  36.606 113.363  1.00  0.00           H  
ATOM   2134  H22   G    67      58.355  38.096 114.287  1.00  0.00           H  
ATOM   2135  N3    G    67      60.594  38.879 113.814  1.00  0.00           N  
ATOM   2136  C4    G    67      61.848  39.048 113.323  1.00  0.00           C  
ATOM   2137  C3'   G    67      64.165  41.402 116.252  1.00  0.00           C  
ATOM   2138  H3'   G    67      65.018  40.863 115.838  1.00  0.00           H  
ATOM   2139  C2'   G    67      62.879  40.636 116.013  1.00  0.00           C  
ATOM   2140  H2'   G    67      62.997  39.563 116.162  1.00  0.00           H  
ATOM   2141  O2'   G    67      61.890  41.116 116.945  1.00  0.00           O  
ATOM   2142 HO2'   G    67      62.160  41.040 117.864  1.00  0.00           H  
ATOM   2143  O3'   G    67      64.351  41.555 117.671  1.00  0.00           O  
ATOM   2144  P     G    68      65.320  40.596 118.473  1.00  0.00           P  
ATOM   2145  OP1   G    68      65.586  41.276 119.723  1.00  0.00           O  
ATOM   2146  OP2   G    68      66.466  40.138 117.606  1.00  0.00           O  
ATOM   2147  O5'   G    68      64.356  39.432 118.801  1.00  0.00           O  
ATOM   2148  C5'   G    68      63.281  39.520 119.712  1.00  0.00           C  
ATOM   2149  H5'   G    68      62.664  40.412 119.607  1.00  0.00           H  
ATOM   2150 H5''   G    68      63.676  39.503 120.728  1.00  0.00           H  
ATOM   2151  C4'   G    68      62.155  38.460 119.576  1.00  0.00           C  
ATOM   2152  H4'   G    68      61.247  38.641 120.152  1.00  0.00           H  
ATOM   2153  O4'   G    68      61.701  38.420 118.229  1.00  0.00           O  
ATOM   2154  C1'   G    68      61.163  37.053 117.930  1.00  0.00           C  
ATOM   2155  H1'   G    68      60.084  37.082 117.779  1.00  0.00           H  
ATOM   2156  N9    G    68      61.871  36.527 116.715  1.00  0.00           N  
ATOM   2157  C8    G    68      62.943  36.906 116.055  1.00  0.00           C  
ATOM   2158  H8    G    68      63.539  37.737 116.403  1.00  0.00           H  
ATOM   2159  N7    G    68      63.346  36.190 115.066  1.00  0.00           N  
ATOM   2160  C5    G    68      62.349  35.177 114.966  1.00  0.00           C  
ATOM   2161  C6    G    68      62.154  34.015 114.111  1.00  0.00           C  
ATOM   2162  O6    G    68      62.817  33.709 113.107  1.00  0.00           O  
ATOM   2163  N1    G    68      61.143  33.144 114.483  1.00  0.00           N  
ATOM   2164  H1    G    68      60.859  32.491 113.767  1.00  0.00           H  
ATOM   2165  C2    G    68      60.355  33.479 115.512  1.00  0.00           C  
ATOM   2166  N2    G    68      59.655  32.421 115.869  1.00  0.00           N  
ATOM   2167  H21   G    68      59.757  31.535 115.395  1.00  0.00           H  
ATOM   2168  H22   G    68      59.079  32.617 116.675  1.00  0.00           H  
ATOM   2169  N3    G    68      60.396  34.560 116.319  1.00  0.00           N  
ATOM   2170  C4    G    68      61.480  35.331 116.030  1.00  0.00           C  
ATOM   2171  C3'   G    68      62.730  37.085 119.710  1.00  0.00           C  
ATOM   2172  H3'   G    68      63.613  37.066 119.071  1.00  0.00           H  
ATOM   2173  C2'   G    68      61.548  36.228 119.160  1.00  0.00           C  
ATOM   2174  H2'   G    68      61.765  35.175 118.982  1.00  0.00           H  
ATOM   2175  O2'   G    68      60.469  36.143 120.095  1.00  0.00           O  
ATOM   2176 HO2'   G    68      60.842  36.203 120.978  1.00  0.00           H  
ATOM   2177  O3'   G    68      63.104  36.581 121.000  1.00  0.00           O  
ATOM   2178  P     G    69      64.227  35.442 121.078  1.00  0.00           P  
ATOM   2179  OP1   G    69      64.694  35.446 122.483  1.00  0.00           O  
ATOM   2180  OP2   G    69      65.218  35.719 120.018  1.00  0.00           O  
ATOM   2181  O5'   G    69      63.457  34.129 120.753  1.00  0.00           O  
ATOM   2182  C5'   G    69      62.553  33.388 121.614  1.00  0.00           C  
ATOM   2183  H5'   G    69      61.720  34.055 121.836  1.00  0.00           H  
ATOM   2184 H5''   G    69      63.056  32.996 122.498  1.00  0.00           H  
ATOM   2185  C4'   G    69      61.899  32.203 120.877  1.00  0.00           C  
ATOM   2186  H4'   G    69      61.089  31.858 121.519  1.00  0.00           H  
ATOM   2187  O4'   G    69      61.438  32.539 119.555  1.00  0.00           O  
ATOM   2188  C1'   G    69      61.608  31.453 118.709  1.00  0.00           C  
ATOM   2189  H1'   G    69      60.677  31.224 118.190  1.00  0.00           H  
ATOM   2190  N9    G    69      62.620  31.903 117.655  1.00  0.00           N  
ATOM   2191  C8    G    69      63.321  33.089 117.629  1.00  0.00           C  
ATOM   2192  H8    G    69      63.326  33.730 118.498  1.00  0.00           H  
ATOM   2193  N7    G    69      64.149  33.187 116.616  1.00  0.00           N  
ATOM   2194  C5    G    69      63.936  31.962 115.840  1.00  0.00           C  
ATOM   2195  C6    G    69      64.420  31.378 114.615  1.00  0.00           C  
ATOM   2196  O6    G    69      65.342  31.773 113.979  1.00  0.00           O  
ATOM   2197  N1    G    69      63.950  30.120 114.377  1.00  0.00           N  
ATOM   2198  H1    G    69      64.308  29.674 113.545  1.00  0.00           H  
ATOM   2199  C2    G    69      62.927  29.534 115.069  1.00  0.00           C  
ATOM   2200  N2    G    69      62.501  28.384 114.690  1.00  0.00           N  
ATOM   2201  H21   G    69      63.038  27.906 113.981  1.00  0.00           H  
ATOM   2202  H22   G    69      61.932  27.813 115.298  1.00  0.00           H  
ATOM   2203  N3    G    69      62.353  30.023 116.173  1.00  0.00           N  
ATOM   2204  C4    G    69      62.921  31.232 116.486  1.00  0.00           C  
ATOM   2205  C3'   G    69      62.823  30.989 120.631  1.00  0.00           C  
ATOM   2206  H3'   G    69      63.747  31.410 120.234  1.00  0.00           H  
ATOM   2207  C2'   G    69      62.107  30.240 119.533  1.00  0.00           C  
ATOM   2208  H2'   G    69      62.940  29.759 119.021  1.00  0.00           H  
ATOM   2209  O2'   G    69      61.011  29.446 119.969  1.00  0.00           O  
ATOM   2210 HO2'   G    69      60.645  29.150 119.133  1.00  0.00           H  
ATOM   2211  O3'   G    69      62.978  30.259 121.828  1.00  0.00           O  
ATOM   2212  P     C    70      64.284  29.428 122.125  1.00  0.00           P  
ATOM   2213  OP1   C    70      64.110  28.825 123.467  1.00  0.00           O  
ATOM   2214  OP2   C    70      65.424  30.235 121.821  1.00  0.00           O  
ATOM   2215  O5'   C    70      64.409  28.217 121.051  1.00  0.00           O  
ATOM   2216  C5'   C    70      63.382  27.107 121.193  1.00  0.00           C  
ATOM   2217  H5'   C    70      62.357  27.475 121.156  1.00  0.00           H  
ATOM   2218 H5''   C    70      63.538  26.626 122.158  1.00  0.00           H  
ATOM   2219  C4'   C    70      63.362  26.148 119.947  1.00  0.00           C  
ATOM   2220  H4'   C    70      62.648  25.342 120.109  1.00  0.00           H  
ATOM   2221  O4'   C    70      63.020  26.708 118.694  1.00  0.00           O  
ATOM   2222  C1'   C    70      63.814  26.118 117.675  1.00  0.00           C  
ATOM   2223  H1'   C    70      63.236  25.652 116.877  1.00  0.00           H  
ATOM   2224  N1    C    70      64.651  27.150 116.995  1.00  0.00           N  
ATOM   2225  C6    C    70      64.886  28.326 117.641  1.00  0.00           C  
ATOM   2226  H6    C    70      64.482  28.545 118.619  1.00  0.00           H  
ATOM   2227  C5    C    70      65.643  29.244 117.033  1.00  0.00           C  
ATOM   2228  H5    C    70      65.893  30.193 117.483  1.00  0.00           H  
ATOM   2229  C4    C    70      66.280  28.868 115.827  1.00  0.00           C  
ATOM   2230  N4    C    70      66.987  29.737 115.154  1.00  0.00           N  
ATOM   2231  H41   C    70      67.309  29.454 114.239  1.00  0.00           H  
ATOM   2232  H42   C    70      66.884  30.715 115.381  1.00  0.00           H  
ATOM   2233  N3    C    70      66.203  27.719 115.252  1.00  0.00           N  
ATOM   2234  C2    C    70      65.341  26.877 115.808  1.00  0.00           C  
ATOM   2235  O2    C    70      65.225  25.740 115.308  1.00  0.00           O  
ATOM   2236  C3'   C    70      64.695  25.490 119.780  1.00  0.00           C  
ATOM   2237  H3'   C    70      65.383  26.336 119.776  1.00  0.00           H  
ATOM   2238  C2'   C    70      64.663  25.019 118.324  1.00  0.00           C  
ATOM   2239  H2'   C    70      65.675  24.867 117.948  1.00  0.00           H  
ATOM   2240  O2'   C    70      63.922  23.839 118.346  1.00  0.00           O  
ATOM   2241 HO2'   C    70      64.014  23.500 119.239  1.00  0.00           H  
ATOM   2242  O3'   C    70      64.897  24.509 120.766  1.00  0.00           O  
ATOM   2243  P    U3    71      66.333  24.058 121.210  1.00  0.00           P  
ATOM   2244  OP1  U3    71      66.113  23.002 122.259  1.00  0.00           O  
ATOM   2245  OP2  U3    71      67.033  25.291 121.516  1.00  0.00           O  
ATOM   2246  O5'  U3    71      67.026  23.361 119.982  1.00  0.00           O  
ATOM   2247  C5'  U3    71      66.644  22.095 119.569  1.00  0.00           C  
ATOM   2248  H5'  U3    71      65.590  22.099 119.289  1.00  0.00           H  
ATOM   2249 H5''  U3    71      66.799  21.364 120.363  1.00  0.00           H  
ATOM   2250  C4'  U3    71      67.322  21.661 118.258  1.00  0.00           C  
ATOM   2251  H4'  U3    71      66.922  20.678 118.007  1.00  0.00           H  
ATOM   2252  O4'  U3    71      67.103  22.590 117.164  1.00  0.00           O  
ATOM   2253  C1'  U3    71      68.247  22.843 116.371  1.00  0.00           C  
ATOM   2254  H1'  U3    71      68.049  22.394 115.398  1.00  0.00           H  
ATOM   2255  N1   U3    71      68.567  24.245 116.158  1.00  0.00           N  
ATOM   2256  C6   U3    71      68.319  25.154 117.105  1.00  0.00           C  
ATOM   2257  H6   U3    71      67.910  25.018 118.095  1.00  0.00           H  
ATOM   2258  C5   U3    71      68.662  26.446 116.884  1.00  0.00           C  
ATOM   2259  H5   U3    71      68.313  27.225 117.546  1.00  0.00           H  
ATOM   2260  C4   U3    71      69.321  26.878 115.710  1.00  0.00           C  
ATOM   2261  O4   U3    71      69.606  28.055 115.397  1.00  0.00           O  
ATOM   2262  N3   U3    71      69.679  25.893 114.866  1.00  0.00           N  
ATOM   2263  H3   U3    71      70.085  26.113 113.968  1.00  0.00           H  
ATOM   2264  C2   U3    71      69.247  24.595 115.004  1.00  0.00           C  
ATOM   2265  O2   U3    71      69.477  23.777 114.145  1.00  0.00           O  
ATOM   2266  C3'  U3    71      68.812  21.542 118.400  1.00  0.00           C  
ATOM   2267  H3'  U3    71      69.107  22.315 119.111  1.00  0.00           H  
ATOM   2268  C2'  U3    71      69.374  22.064 117.077  1.00  0.00           C  
ATOM   2269  H2'  U3    71      70.226  22.696 117.330  1.00  0.00           H  
ATOM   2270  O2'  U3    71      69.752  21.075 116.225  1.00  0.00           O  
ATOM   2271 HO2'  U3    71      69.080  20.390 116.221  1.00  0.00           H  
ATOM   2272  O3'  U3    71      69.259  20.222 118.764  1.00  0.00           O  
ATOM   2273 HO3'  U3    71      69.026  20.010 119.671  1.00  0.00           H  
TER    2274       U3    71 
ATOM   2274 HO5'  U5    72      36.472 103.938  41.275  1.00  0.00           H  
ATOM   2275  O5'  U5    72      36.878 103.683  42.107  1.00  0.00           O  
ATOM   2276  C5'  U5    72      37.526 104.874  42.523  1.00  0.00           C  
ATOM   2277  H5'  U5    72      36.796 105.561  42.952  1.00  0.00           H  
ATOM   2278 H5''  U5    72      38.069 105.301  41.681  1.00  0.00           H  
ATOM   2279  C4'  U5    72      38.633 104.753  43.558  1.00  0.00           C  
ATOM   2280  H4'  U5    72      38.971 105.758  43.809  1.00  0.00           H  
ATOM   2281  O4'  U5    72      38.002 104.152  44.670  1.00  0.00           O  
ATOM   2282  C1'  U5    72      38.511 102.898  45.005  1.00  0.00           C  
ATOM   2283  H1'  U5    72      39.304 102.895  45.753  1.00  0.00           H  
ATOM   2284  N1   U5    72      37.445 101.935  45.453  1.00  0.00           N  
ATOM   2285  C6   U5    72      36.333 101.560  44.680  1.00  0.00           C  
ATOM   2286  H6   U5    72      36.088 102.071  43.761  1.00  0.00           H  
ATOM   2287  C5   U5    72      35.534 100.527  45.049  1.00  0.00           C  
ATOM   2288  H5   U5    72      34.765 100.229  44.351  1.00  0.00           H  
ATOM   2289  C4   U5    72      35.847  99.704  46.223  1.00  0.00           C  
ATOM   2290  O4   U5    72      35.256  98.731  46.619  1.00  0.00           O  
ATOM   2291  N3   U5    72      36.937 100.157  46.938  1.00  0.00           N  
ATOM   2292  H3   U5    72      37.150  99.642  47.780  1.00  0.00           H  
ATOM   2293  C2   U5    72      37.754 101.184  46.612  1.00  0.00           C  
ATOM   2294  O2   U5    72      38.552 101.506  47.431  1.00  0.00           O  
ATOM   2295  C3'  U5    72      39.672 103.687  43.113  1.00  0.00           C  
ATOM   2296  H3'  U5    72      39.639 103.662  42.023  1.00  0.00           H  
ATOM   2297  C2'  U5    72      39.105 102.423  43.721  1.00  0.00           C  
ATOM   2298  H2'  U5    72      38.284 102.086  43.087  1.00  0.00           H  
ATOM   2299  O2'  U5    72      40.084 101.457  43.896  1.00  0.00           O  
ATOM   2300 HO2'  U5    72      40.907 101.930  43.754  1.00  0.00           H  
ATOM   2301  O3'  U5    72      40.998 103.905  43.555  1.00  0.00           O  
ATOM   2302  P     U    73      41.950 104.902  42.752  1.00  0.00           P  
ATOM   2303  OP1   U    73      42.871 105.538  43.736  1.00  0.00           O  
ATOM   2304  OP2   U    73      41.074 105.748  41.883  1.00  0.00           O  
ATOM   2305  O5'   U    73      42.894 104.089  41.734  1.00  0.00           O  
ATOM   2306  C5'   U    73      43.856 103.129  42.156  1.00  0.00           C  
ATOM   2307  H5'   U    73      43.697 102.958  43.221  1.00  0.00           H  
ATOM   2308 H5''   U    73      44.878 103.446  41.947  1.00  0.00           H  
ATOM   2309  C4'   U    73      43.652 101.850  41.420  1.00  0.00           C  
ATOM   2310  H4'   U    73      44.495 101.254  41.769  1.00  0.00           H  
ATOM   2311  O4'   U    73      42.452 101.263  41.941  1.00  0.00           O  
ATOM   2312  C1'   U    73      41.946 100.367  40.962  1.00  0.00           C  
ATOM   2313  H1'   U    73      42.524  99.448  40.869  1.00  0.00           H  
ATOM   2314  N1    U    73      40.574  99.962  41.252  1.00  0.00           N  
ATOM   2315  C6    U    73      39.459 100.621  40.761  1.00  0.00           C  
ATOM   2316  H6    U    73      39.633 101.549  40.236  1.00  0.00           H  
ATOM   2317  C5    U    73      38.184 100.267  41.079  1.00  0.00           C  
ATOM   2318  H5    U    73      37.354 100.836  40.687  1.00  0.00           H  
ATOM   2319  C4    U    73      37.868  99.122  41.859  1.00  0.00           C  
ATOM   2320  O4    U    73      36.793  98.637  42.133  1.00  0.00           O  
ATOM   2321  N3    U    73      38.982  98.538  42.343  1.00  0.00           N  
ATOM   2322  H3    U    73      38.857  97.653  42.813  1.00  0.00           H  
ATOM   2323  C2    U    73      40.275  98.895  42.105  1.00  0.00           C  
ATOM   2324  O2    U    73      41.157  98.218  42.662  1.00  0.00           O  
ATOM   2325  C3'   U    73      43.600 101.863  39.873  1.00  0.00           C  
ATOM   2326  H3'   U    73      43.390 102.879  39.540  1.00  0.00           H  
ATOM   2327  C2'   U    73      42.223 101.091  39.621  1.00  0.00           C  
ATOM   2328  H2'   U    73      41.490 101.862  39.385  1.00  0.00           H  
ATOM   2329  O2'   U    73      42.283 100.146  38.523  1.00  0.00           O  
ATOM   2330 HO2'   U    73      42.758 100.493  37.764  1.00  0.00           H  
ATOM   2331  O3'   U    73      44.746 101.383  39.221  1.00  0.00           O  
ATOM   2332  P     U    74      46.160 102.053  39.302  1.00  0.00           P  
ATOM   2333  OP1   U    74      46.055 103.500  38.915  1.00  0.00           O  
ATOM   2334  OP2   U    74      47.112 101.239  38.545  1.00  0.00           O  
ATOM   2335  O5'   U    74      46.691 101.949  40.811  1.00  0.00           O  
ATOM   2336  C5'   U    74      47.431 102.985  41.396  1.00  0.00           C  
ATOM   2337  H5'   U    74      46.847 103.864  41.667  1.00  0.00           H  
ATOM   2338 H5''   U    74      48.244 103.212  40.705  1.00  0.00           H  
ATOM   2339  C4'   U    74      48.014 102.436  42.733  1.00  0.00           C  
ATOM   2340  H4'   U    74      48.498 103.233  43.297  1.00  0.00           H  
ATOM   2341  O4'   U    74      46.978 101.780  43.458  1.00  0.00           O  
ATOM   2342  C1'   U    74      47.443 100.617  44.185  1.00  0.00           C  
ATOM   2343  H1'   U    74      47.364 100.673  45.271  1.00  0.00           H  
ATOM   2344  N1    U    74      46.512  99.461  43.690  1.00  0.00           N  
ATOM   2345  C6    U    74      46.889  98.476  42.828  1.00  0.00           C  
ATOM   2346  H6    U    74      47.913  98.392  42.497  1.00  0.00           H  
ATOM   2347  C5    U    74      45.984  97.571  42.425  1.00  0.00           C  
ATOM   2348  H5    U    74      46.237  96.726  41.802  1.00  0.00           H  
ATOM   2349  C4    U    74      44.621  97.580  42.906  1.00  0.00           C  
ATOM   2350  O4    U    74      43.798  96.766  42.473  1.00  0.00           O  
ATOM   2351  N3    U    74      44.315  98.596  43.732  1.00  0.00           N  
ATOM   2352  H3    U    74      43.377  98.696  44.094  1.00  0.00           H  
ATOM   2353  C2    U    74      45.226  99.459  44.228  1.00  0.00           C  
ATOM   2354  O2    U    74      44.996 100.212  45.213  1.00  0.00           O  
ATOM   2355  C3'   U    74      49.063 101.322  42.612  1.00  0.00           C  
ATOM   2356  H3'   U    74      48.869 100.751  41.704  1.00  0.00           H  
ATOM   2357  C2'   U    74      48.873 100.482  43.825  1.00  0.00           C  
ATOM   2358  H2'   U    74      49.188  99.442  43.738  1.00  0.00           H  
ATOM   2359  O2'   U    74      49.448 101.121  44.924  1.00  0.00           O  
ATOM   2360 HO2'   U    74      50.297 101.534  44.749  1.00  0.00           H  
ATOM   2361  O3'   U    74      50.397 101.765  42.509  1.00  0.00           O  
ATOM   2362  P     G    75      51.376 101.317  41.293  1.00  0.00           P  
ATOM   2363  OP1   G    75      52.767 101.590  41.770  1.00  0.00           O  
ATOM   2364  OP2   G    75      51.004 101.704  39.945  1.00  0.00           O  
ATOM   2365  O5'   G    75      51.337  99.725  41.421  1.00  0.00           O  
ATOM   2366  C5'   G    75      51.738  99.118  42.602  1.00  0.00           C  
ATOM   2367  H5'   G    75      51.300  99.591  43.481  1.00  0.00           H  
ATOM   2368 H5''   G    75      52.827  99.099  42.566  1.00  0.00           H  
ATOM   2369  C4'   G    75      51.342  97.658  42.573  1.00  0.00           C  
ATOM   2370  H4'   G    75      51.571  97.209  43.539  1.00  0.00           H  
ATOM   2371  O4'   G    75      50.000  97.281  42.302  1.00  0.00           O  
ATOM   2372  C1'   G    75      49.927  96.101  41.496  1.00  0.00           C  
ATOM   2373  H1'   G    75      49.306  95.364  42.004  1.00  0.00           H  
ATOM   2374  N9    G    75      49.232  96.362  40.203  1.00  0.00           N  
ATOM   2375  C8    G    75      49.176  97.570  39.440  1.00  0.00           C  
ATOM   2376  H8    G    75      49.626  98.470  39.833  1.00  0.00           H  
ATOM   2377  N7    G    75      48.549  97.474  38.278  1.00  0.00           N  
ATOM   2378  C5    G    75      48.032  96.135  38.341  1.00  0.00           C  
ATOM   2379  C6    G    75      47.243  95.412  37.425  1.00  0.00           C  
ATOM   2380  O6    G    75      46.818  95.827  36.316  1.00  0.00           O  
ATOM   2381  N1    G    75      46.888  94.220  37.879  1.00  0.00           N  
ATOM   2382  H1    G    75      46.247  93.664  37.333  1.00  0.00           H  
ATOM   2383  C2    G    75      47.341  93.638  38.963  1.00  0.00           C  
ATOM   2384  N2    G    75      47.162  92.401  39.010  1.00  0.00           N  
ATOM   2385  H21   G    75      47.689  91.804  39.632  1.00  0.00           H  
ATOM   2386  H22   G    75      46.373  92.102  38.455  1.00  0.00           H  
ATOM   2387  N3    G    75      48.092  94.182  39.853  1.00  0.00           N  
ATOM   2388  C4    G    75      48.386  95.494  39.556  1.00  0.00           C  
ATOM   2389  C3'   G    75      52.188  96.885  41.503  1.00  0.00           C  
ATOM   2390  H3'   G    75      52.083  97.497  40.608  1.00  0.00           H  
ATOM   2391  C2'   G    75      51.310  95.604  41.339  1.00  0.00           C  
ATOM   2392  H2'   G    75      51.565  95.112  40.401  1.00  0.00           H  
ATOM   2393  O2'   G    75      51.500  94.693  42.447  1.00  0.00           O  
ATOM   2394 HO2'   G    75      50.925  93.941  42.287  1.00  0.00           H  
ATOM   2395  O3'   G    75      53.545  96.640  41.805  1.00  0.00           O  
ATOM   2396  P     C    76      54.583  96.284  40.648  1.00  0.00           P  
ATOM   2397  OP1   C    76      55.842  96.045  41.335  1.00  0.00           O  
ATOM   2398  OP2   C    76      54.613  97.444  39.674  1.00  0.00           O  
ATOM   2399  O5'   C    76      53.984  95.028  39.877  1.00  0.00           O  
ATOM   2400  C5'   C    76      54.235  93.704  40.293  1.00  0.00           C  
ATOM   2401  H5'   C    76      54.082  93.611  41.368  1.00  0.00           H  
ATOM   2402 H5''   C    76      55.281  93.457  40.110  1.00  0.00           H  
ATOM   2403  C4'   C    76      53.457  92.627  39.545  1.00  0.00           C  
ATOM   2404  H4'   C    76      53.775  91.707  40.036  1.00  0.00           H  
ATOM   2405  O4'   C    76      52.090  92.870  39.432  1.00  0.00           O  
ATOM   2406  C1'   C    76      51.593  92.135  38.275  1.00  0.00           C  
ATOM   2407  H1'   C    76      51.111  91.203  38.572  1.00  0.00           H  
ATOM   2408  N1    C    76      50.720  93.016  37.487  1.00  0.00           N  
ATOM   2409  C6    C    76      50.894  94.361  37.476  1.00  0.00           C  
ATOM   2410  H6    C    76      51.507  94.893  38.188  1.00  0.00           H  
ATOM   2411  C5    C    76      50.310  95.071  36.478  1.00  0.00           C  
ATOM   2412  H5    C    76      50.464  96.140  36.448  1.00  0.00           H  
ATOM   2413  C4    C    76      49.613  94.388  35.486  1.00  0.00           C  
ATOM   2414  N4    C    76      49.287  94.925  34.311  1.00  0.00           N  
ATOM   2415  H41   C    76      49.415  95.895  34.058  1.00  0.00           H  
ATOM   2416  H42   C    76      48.929  94.317  33.588  1.00  0.00           H  
ATOM   2417  N3    C    76      49.384  93.093  35.571  1.00  0.00           N  
ATOM   2418  C2    C    76      49.820  92.402  36.635  1.00  0.00           C  
ATOM   2419  O2    C    76      49.392  91.230  36.833  1.00  0.00           O  
ATOM   2420  C3'   C    76      53.961  92.524  38.065  1.00  0.00           C  
ATOM   2421  H3'   C    76      54.079  93.454  37.510  1.00  0.00           H  
ATOM   2422  C2'   C    76      52.827  91.756  37.435  1.00  0.00           C  
ATOM   2423  H2'   C    76      52.662  92.019  36.390  1.00  0.00           H  
ATOM   2424  O2'   C    76      53.037  90.383  37.555  1.00  0.00           O  
ATOM   2425 HO2'   C    76      53.892  90.323  37.121  1.00  0.00           H  
ATOM   2426  O3'   C    76      55.208  91.822  38.036  1.00  0.00           O  
ATOM   2427  P     G    77      56.113  91.836  36.769  1.00  0.00           P  
ATOM   2428  OP1   G    77      57.431  91.535  37.377  1.00  0.00           O  
ATOM   2429  OP2   G    77      55.950  93.124  36.155  1.00  0.00           O  
ATOM   2430  O5'   G    77      55.652  90.615  35.912  1.00  0.00           O  
ATOM   2431  C5'   G    77      56.096  89.327  36.243  1.00  0.00           C  
ATOM   2432  H5'   G    77      55.898  89.128  37.296  1.00  0.00           H  
ATOM   2433 H5''   G    77      57.167  89.195  36.089  1.00  0.00           H  
ATOM   2434  C4'   G    77      55.418  88.256  35.374  1.00  0.00           C  
ATOM   2435  H4'   G    77      55.849  87.279  35.591  1.00  0.00           H  
ATOM   2436  O4'   G    77      53.990  88.235  35.529  1.00  0.00           O  
ATOM   2437  C1'   G    77      53.365  88.158  34.272  1.00  0.00           C  
ATOM   2438  H1'   G    77      52.609  87.373  34.309  1.00  0.00           H  
ATOM   2439  N9    G    77      52.655  89.376  33.856  1.00  0.00           N  
ATOM   2440  C8    G    77      52.853  90.632  34.211  1.00  0.00           C  
ATOM   2441  H8    G    77      53.620  90.955  34.901  1.00  0.00           H  
ATOM   2442  N7    G    77      52.095  91.511  33.583  1.00  0.00           N  
ATOM   2443  C5    G    77      51.397  90.659  32.665  1.00  0.00           C  
ATOM   2444  C6    G    77      50.529  91.013  31.627  1.00  0.00           C  
ATOM   2445  O6    G    77      50.043  92.076  31.416  1.00  0.00           O  
ATOM   2446  N1    G    77      50.094  89.986  30.870  1.00  0.00           N  
ATOM   2447  H1    G    77      49.312  90.145  30.251  1.00  0.00           H  
ATOM   2448  C2    G    77      50.419  88.694  31.083  1.00  0.00           C  
ATOM   2449  N2    G    77      49.870  87.856  30.234  1.00  0.00           N  
ATOM   2450  H21   G    77      50.055  86.866  30.316  1.00  0.00           H  
ATOM   2451  H22   G    77      49.039  88.142  29.736  1.00  0.00           H  
ATOM   2452  N3    G    77      51.399  88.368  31.945  1.00  0.00           N  
ATOM   2453  C4    G    77      51.749  89.355  32.763  1.00  0.00           C  
ATOM   2454  C3'   G    77      55.649  88.597  33.888  1.00  0.00           C  
ATOM   2455  H3'   G    77      55.490  89.664  33.735  1.00  0.00           H  
ATOM   2456  C2'   G    77      54.523  87.783  33.358  1.00  0.00           C  
ATOM   2457  H2'   G    77      54.219  88.023  32.339  1.00  0.00           H  
ATOM   2458  O2'   G    77      54.719  86.363  33.423  1.00  0.00           O  
ATOM   2459 HO2'   G    77      55.335  86.149  32.719  1.00  0.00           H  
ATOM   2460  O3'   G    77      56.986  88.227  33.448  1.00  0.00           O  
ATOM   2461  P     G    78      57.900  89.200  32.647  1.00  0.00           P  
ATOM   2462  OP1   G    78      59.295  88.611  32.467  1.00  0.00           O  
ATOM   2463  OP2   G    78      57.848  90.519  33.300  1.00  0.00           O  
ATOM   2464  O5'   G    78      57.247  89.227  31.128  1.00  0.00           O  
ATOM   2465  C5'   G    78      57.218  88.073  30.335  1.00  0.00           C  
ATOM   2466  H5'   G    78      56.838  87.252  30.942  1.00  0.00           H  
ATOM   2467 H5''   G    78      58.210  87.840  29.948  1.00  0.00           H  
ATOM   2468  C4'   G    78      56.239  88.235  29.185  1.00  0.00           C  
ATOM   2469  H4'   G    78      56.338  87.311  28.615  1.00  0.00           H  
ATOM   2470  O4'   G    78      54.907  88.396  29.613  1.00  0.00           O  
ATOM   2471  C1'   G    78      54.297  89.154  28.582  1.00  0.00           C  
ATOM   2472  H1'   G    78      53.449  88.578  28.212  1.00  0.00           H  
ATOM   2473  N9    G    78      53.837  90.409  29.152  1.00  0.00           N  
ATOM   2474  C8    G    78      54.225  91.069  30.291  1.00  0.00           C  
ATOM   2475  H8    G    78      54.969  90.614  30.929  1.00  0.00           H  
ATOM   2476  N7    G    78      53.673  92.258  30.438  1.00  0.00           N  
ATOM   2477  C5    G    78      52.748  92.336  29.395  1.00  0.00           C  
ATOM   2478  C6    G    78      51.857  93.364  28.996  1.00  0.00           C  
ATOM   2479  O6    G    78      51.761  94.465  29.544  1.00  0.00           O  
ATOM   2480  N1    G    78      51.123  93.034  27.895  1.00  0.00           N  
ATOM   2481  H1    G    78      50.306  93.576  27.653  1.00  0.00           H  
ATOM   2482  C2    G    78      51.273  91.927  27.164  1.00  0.00           C  
ATOM   2483  N2    G    78      50.553  91.903  26.110  1.00  0.00           N  
ATOM   2484  H21   G    78      50.075  92.761  25.875  1.00  0.00           H  
ATOM   2485  H22   G    78      50.680  91.208  25.388  1.00  0.00           H  
ATOM   2486  N3    G    78      52.086  90.928  27.463  1.00  0.00           N  
ATOM   2487  C4    G    78      52.768  91.159  28.662  1.00  0.00           C  
ATOM   2488  C3'   G    78      56.517  89.349  28.218  1.00  0.00           C  
ATOM   2489  H3'   G    78      56.529  90.323  28.706  1.00  0.00           H  
ATOM   2490  C2'   G    78      55.276  89.365  27.410  1.00  0.00           C  
ATOM   2491  H2'   G    78      55.182  90.324  26.900  1.00  0.00           H  
ATOM   2492  O2'   G    78      55.171  88.321  26.466  1.00  0.00           O  
ATOM   2493 HO2'   G    78      56.106  88.201  26.285  1.00  0.00           H  
ATOM   2494  O3'   G    78      57.653  89.004  27.382  1.00  0.00           O  
ATOM   2495  P     U    79      58.547  90.351  26.949  1.00  0.00           P  
ATOM   2496  OP1   U    79      59.831  89.840  26.421  1.00  0.00           O  
ATOM   2497  OP2   U    79      58.675  91.265  28.129  1.00  0.00           O  
ATOM   2498  O5'   U    79      57.630  91.110  25.791  1.00  0.00           O  
ATOM   2499  C5'   U    79      57.564  90.665  24.445  1.00  0.00           C  
ATOM   2500  H5'   U    79      57.516  89.582  24.328  1.00  0.00           H  
ATOM   2501 H5''   U    79      58.427  91.019  23.883  1.00  0.00           H  
ATOM   2502  C4'   U    79      56.380  91.198  23.689  1.00  0.00           C  
ATOM   2503  H4'   U    79      56.147  90.492  22.892  1.00  0.00           H  
ATOM   2504  O4'   U    79      55.157  91.315  24.416  1.00  0.00           O  
ATOM   2505  C1'   U    79      54.394  92.405  23.953  1.00  0.00           C  
ATOM   2506  H1'   U    79      53.396  92.146  23.601  1.00  0.00           H  
ATOM   2507  N1    U    79      54.169  93.372  25.066  1.00  0.00           N  
ATOM   2508  C6    U    79      54.870  93.257  26.275  1.00  0.00           C  
ATOM   2509  H6    U    79      55.726  92.599  26.260  1.00  0.00           H  
ATOM   2510  C5    U    79      54.628  94.109  27.274  1.00  0.00           C  
ATOM   2511  H5    U    79      55.091  94.041  28.247  1.00  0.00           H  
ATOM   2512  C4    U    79      53.703  95.171  27.199  1.00  0.00           C  
ATOM   2513  O4    U    79      53.647  96.035  28.034  1.00  0.00           O  
ATOM   2514  N3    U    79      52.962  95.159  25.993  1.00  0.00           N  
ATOM   2515  H3    U    79      52.346  95.948  25.862  1.00  0.00           H  
ATOM   2516  C2    U    79      53.217  94.396  24.849  1.00  0.00           C  
ATOM   2517  O2    U    79      52.551  94.558  23.802  1.00  0.00           O  
ATOM   2518  C3'   U    79      56.616  92.538  23.159  1.00  0.00           C  
ATOM   2519  H3'   U    79      57.180  93.039  23.946  1.00  0.00           H  
ATOM   2520  C2'   U    79      55.158  93.056  22.825  1.00  0.00           C  
ATOM   2521  H2'   U    79      55.175  94.144  22.872  1.00  0.00           H  
ATOM   2522  O2'   U    79      54.654  92.501  21.690  1.00  0.00           O  
ATOM   2523 HO2'   U    79      55.434  92.486  21.131  1.00  0.00           H  
ATOM   2524  O3'   U    79      57.365  92.525  21.973  1.00  0.00           O  
ATOM   2525  P     G    80      58.355  93.762  21.646  1.00  0.00           P  
ATOM   2526  OP1   G    80      59.175  93.259  20.510  1.00  0.00           O  
ATOM   2527  OP2   G    80      59.120  94.133  22.799  1.00  0.00           O  
ATOM   2528  O5'   G    80      57.627  95.021  21.137  1.00  0.00           O  
ATOM   2529  C5'   G    80      57.274  95.178  19.822  1.00  0.00           C  
ATOM   2530  H5'   G    80      56.966  94.216  19.413  1.00  0.00           H  
ATOM   2531 H5''   G    80      58.112  95.461  19.185  1.00  0.00           H  
ATOM   2532  C4'   G    80      56.305  96.333  19.648  1.00  0.00           C  
ATOM   2533  H4'   G    80      55.944  96.407  18.622  1.00  0.00           H  
ATOM   2534  O4'   G    80      55.143  96.292  20.557  1.00  0.00           O  
ATOM   2535  C1'   G    80      54.829  97.621  21.036  1.00  0.00           C  
ATOM   2536  H1'   G    80      53.813  97.892  20.747  1.00  0.00           H  
ATOM   2537  N9    G    80      55.117  97.924  22.485  1.00  0.00           N  
ATOM   2538  C8    G    80      55.994  97.250  23.256  1.00  0.00           C  
ATOM   2539  H8    G    80      56.676  96.564  22.775  1.00  0.00           H  
ATOM   2540  N7    G    80      55.807  97.517  24.544  1.00  0.00           N  
ATOM   2541  C5    G    80      54.902  98.548  24.537  1.00  0.00           C  
ATOM   2542  C6    G    80      54.327  99.263  25.661  1.00  0.00           C  
ATOM   2543  O6    G    80      54.652  99.332  26.826  1.00  0.00           O  
ATOM   2544  N1    G    80      53.387 100.133  25.301  1.00  0.00           N  
ATOM   2545  H1    G    80      52.941 100.688  26.017  1.00  0.00           H  
ATOM   2546  C2    G    80      52.891 100.240  24.057  1.00  0.00           C  
ATOM   2547  N2    G    80      52.090 101.225  23.819  1.00  0.00           N  
ATOM   2548  H21   G    80      51.524 101.274  22.984  1.00  0.00           H  
ATOM   2549  H22   G    80      51.980 101.979  24.482  1.00  0.00           H  
ATOM   2550  N3    G    80      53.367  99.622  22.969  1.00  0.00           N  
ATOM   2551  C4    G    80      54.342  98.724  23.268  1.00  0.00           C  
ATOM   2552  C3'   G    80      56.906  97.675  20.031  1.00  0.00           C  
ATOM   2553  H3'   G    80      57.408  97.633  20.997  1.00  0.00           H  
ATOM   2554  C2'   G    80      55.606  98.495  20.146  1.00  0.00           C  
ATOM   2555  H2'   G    80      55.878  99.420  20.656  1.00  0.00           H  
ATOM   2556  O2'   G    80      54.835  98.638  18.840  1.00  0.00           O  
ATOM   2557 HO2'   G    80      55.488  98.825  18.161  1.00  0.00           H  
ATOM   2558  O3'   G    80      57.670  98.160  18.983  1.00  0.00           O  
ATOM   2559  P     U    81      58.695  99.380  19.212  1.00  0.00           P  
ATOM   2560  OP1   U    81      59.446  99.513  17.943  1.00  0.00           O  
ATOM   2561  OP2   U    81      59.430  99.104  20.443  1.00  0.00           O  
ATOM   2562  O5'   U    81      57.709 100.615  19.518  1.00  0.00           O  
ATOM   2563  C5'   U    81      56.928 101.179  18.469  1.00  0.00           C  
ATOM   2564  H5'   U    81      56.299 100.561  17.828  1.00  0.00           H  
ATOM   2565 H5''   U    81      57.552 101.676  17.726  1.00  0.00           H  
ATOM   2566  C4'   U    81      56.119 102.312  19.125  1.00  0.00           C  
ATOM   2567  H4'   U    81      55.473 102.660  18.319  1.00  0.00           H  
ATOM   2568  O4'   U    81      55.312 101.805  20.165  1.00  0.00           O  
ATOM   2569  C1'   U    81      55.116 102.787  21.194  1.00  0.00           C  
ATOM   2570  H1'   U    81      54.050 103.006  21.265  1.00  0.00           H  
ATOM   2571  N1    U    81      55.657 102.363  22.530  1.00  0.00           N  
ATOM   2572  C6    U    81      56.661 101.380  22.576  1.00  0.00           C  
ATOM   2573  H6    U    81      57.008 100.889  21.680  1.00  0.00           H  
ATOM   2574  C5    U    81      57.223 101.052  23.701  1.00  0.00           C  
ATOM   2575  H5    U    81      58.093 100.412  23.710  1.00  0.00           H  
ATOM   2576  C4    U    81      56.764 101.520  25.007  1.00  0.00           C  
ATOM   2577  O4    U    81      57.303 101.248  26.045  1.00  0.00           O  
ATOM   2578  N3    U    81      55.758 102.442  24.909  1.00  0.00           N  
ATOM   2579  H3    U    81      55.569 102.861  25.808  1.00  0.00           H  
ATOM   2580  C2    U    81      55.190 102.941  23.745  1.00  0.00           C  
ATOM   2581  O2    U    81      54.313 103.783  23.789  1.00  0.00           O  
ATOM   2582  C3'   U    81      56.879 103.450  19.702  1.00  0.00           C  
ATOM   2583  H3'   U    81      57.740 103.086  20.262  1.00  0.00           H  
ATOM   2584  C2'   U    81      55.890 104.011  20.626  1.00  0.00           C  
ATOM   2585  H2'   U    81      56.427 104.547  21.408  1.00  0.00           H  
ATOM   2586  O2'   U    81      55.062 104.954  20.079  1.00  0.00           O  
ATOM   2587 HO2'   U    81      55.347 105.137  19.181  1.00  0.00           H  
ATOM   2588  O3'   U    81      57.300 104.314  18.663  1.00  0.00           O  
ATOM   2589  P     A    82      58.645 105.162  18.863  1.00  0.00           P  
ATOM   2590  OP1   A    82      58.984 105.816  17.570  1.00  0.00           O  
ATOM   2591  OP2   A    82      59.660 104.347  19.566  1.00  0.00           O  
ATOM   2592  O5'   A    82      58.272 106.285  19.963  1.00  0.00           O  
ATOM   2593  C5'   A    82      57.455 107.425  19.659  1.00  0.00           C  
ATOM   2594  H5'   A    82      56.550 107.072  19.164  1.00  0.00           H  
ATOM   2595 H5''   A    82      57.968 107.976  18.870  1.00  0.00           H  
ATOM   2596  C4'   A    82      57.278 108.304  20.952  1.00  0.00           C  
ATOM   2597  H4'   A    82      56.766 109.206  20.616  1.00  0.00           H  
ATOM   2598  O4'   A    82      56.532 107.559  21.860  1.00  0.00           O  
ATOM   2599  C1'   A    82      56.973 107.890  23.124  1.00  0.00           C  
ATOM   2600  H1'   A    82      56.146 108.286  23.713  1.00  0.00           H  
ATOM   2601  N9    A    82      57.565 106.759  23.882  1.00  0.00           N  
ATOM   2602  C8    A    82      57.963 105.620  23.282  1.00  0.00           C  
ATOM   2603  H8    A    82      58.057 105.444  22.221  1.00  0.00           H  
ATOM   2604  N7    A    82      58.189 104.679  24.144  1.00  0.00           N  
ATOM   2605  C5    A    82      57.943 105.306  25.385  1.00  0.00           C  
ATOM   2606  C6    A    82      58.078 104.918  26.738  1.00  0.00           C  
ATOM   2607  N6    A    82      58.360 103.716  27.128  1.00  0.00           N  
ATOM   2608  H61   A    82      58.396 103.072  26.351  1.00  0.00           H  
ATOM   2609  H62   A    82      58.315 103.487  28.110  1.00  0.00           H  
ATOM   2610  N1    A    82      57.809 105.746  27.729  1.00  0.00           N  
ATOM   2611  C2    A    82      57.401 107.008  27.485  1.00  0.00           C  
ATOM   2612  H2    A    82      57.332 107.610  28.379  1.00  0.00           H  
ATOM   2613  N3    A    82      57.291 107.564  26.292  1.00  0.00           N  
ATOM   2614  C4    A    82      57.613 106.622  25.254  1.00  0.00           C  
ATOM   2615  C3'   A    82      58.564 108.728  21.654  1.00  0.00           C  
ATOM   2616  H3'   A    82      59.110 107.785  21.679  1.00  0.00           H  
ATOM   2617  C2'   A    82      58.047 109.054  23.056  1.00  0.00           C  
ATOM   2618  H2'   A    82      58.892 108.995  23.742  1.00  0.00           H  
ATOM   2619  O2'   A    82      57.427 110.317  23.178  1.00  0.00           O  
ATOM   2620 HO2'   A    82      57.935 111.019  22.764  1.00  0.00           H  
ATOM   2621  O3'   A    82      59.290 109.803  20.996  1.00  0.00           O  
ATOM   2622  P     A    83      60.874 109.917  20.978  1.00  0.00           P  
ATOM   2623  OP1   A    83      61.332 111.270  20.613  1.00  0.00           O  
ATOM   2624  OP2   A    83      61.416 108.754  20.302  1.00  0.00           O  
ATOM   2625  O5'   A    83      61.290 109.695  22.592  1.00  0.00           O  
ATOM   2626  C5'   A    83      61.223 110.824  23.448  1.00  0.00           C  
ATOM   2627  H5'   A    83      60.301 111.389  23.313  1.00  0.00           H  
ATOM   2628 H5''   A    83      61.997 111.541  23.173  1.00  0.00           H  
ATOM   2629  C4'   A    83      61.372 110.611  24.935  1.00  0.00           C  
ATOM   2630  H4'   A    83      61.276 111.564  25.454  1.00  0.00           H  
ATOM   2631  O4'   A    83      60.406 109.762  25.537  1.00  0.00           O  
ATOM   2632  C1'   A    83      60.951 109.000  26.651  1.00  0.00           C  
ATOM   2633  H1'   A    83      60.290 109.308  27.461  1.00  0.00           H  
ATOM   2634  N9    A    83      60.989 107.562  26.432  1.00  0.00           N  
ATOM   2635  C8    A    83      60.998 106.949  25.222  1.00  0.00           C  
ATOM   2636  H8    A    83      60.990 107.475  24.279  1.00  0.00           H  
ATOM   2637  N7    A    83      61.126 105.660  25.331  1.00  0.00           N  
ATOM   2638  C5    A    83      61.302 105.442  26.686  1.00  0.00           C  
ATOM   2639  C6    A    83      61.656 104.404  27.584  1.00  0.00           C  
ATOM   2640  N6    A    83      61.931 103.152  27.267  1.00  0.00           N  
ATOM   2641  H61   A    83      62.092 102.548  28.060  1.00  0.00           H  
ATOM   2642  H62   A    83      61.538 102.788  26.411  1.00  0.00           H  
ATOM   2643  N1    A    83      61.835 104.594  28.893  1.00  0.00           N  
ATOM   2644  C2    A    83      61.517 105.785  29.423  1.00  0.00           C  
ATOM   2645  H2    A    83      61.576 105.983  30.483  1.00  0.00           H  
ATOM   2646  N3    A    83      61.244 106.926  28.737  1.00  0.00           N  
ATOM   2647  C4    A    83      61.283 106.651  27.387  1.00  0.00           C  
ATOM   2648  C3'   A    83      62.697 110.041  25.377  1.00  0.00           C  
ATOM   2649  H3'   A    83      62.808 109.144  24.769  1.00  0.00           H  
ATOM   2650  C2'   A    83      62.417 109.554  26.850  1.00  0.00           C  
ATOM   2651  H2'   A    83      63.109 108.746  27.085  1.00  0.00           H  
ATOM   2652  O2'   A    83      62.386 110.564  27.810  1.00  0.00           O  
ATOM   2653 HO2'   A    83      63.287 110.520  28.139  1.00  0.00           H  
ATOM   2654  O3'   A    83      63.772 111.047  25.172  1.00  0.00           O  
ATOM   2655  P     G    84      65.302 110.700  25.530  1.00  0.00           P  
ATOM   2656  OP1   G    84      66.132 111.781  25.001  1.00  0.00           O  
ATOM   2657  OP2   G    84      65.543 109.361  24.955  1.00  0.00           O  
ATOM   2658  O5'   G    84      65.434 110.590  27.073  1.00  0.00           O  
ATOM   2659  C5'   G    84      65.353 111.723  27.904  1.00  0.00           C  
ATOM   2660  H5'   G    84      64.382 112.124  27.614  1.00  0.00           H  
ATOM   2661 H5''   G    84      66.078 112.455  27.549  1.00  0.00           H  
ATOM   2662  C4'   G    84      65.377 111.246  29.363  1.00  0.00           C  
ATOM   2663  H4'   G    84      65.276 112.064  30.076  1.00  0.00           H  
ATOM   2664  O4'   G    84      64.425 110.191  29.573  1.00  0.00           O  
ATOM   2665  C1'   G    84      65.030 109.160  30.356  1.00  0.00           C  
ATOM   2666  H1'   G    84      64.331 108.947  31.165  1.00  0.00           H  
ATOM   2667  N9    G    84      65.084 107.832  29.634  1.00  0.00           N  
ATOM   2668  C8    G    84      65.342 107.583  28.331  1.00  0.00           C  
ATOM   2669  H8    G    84      65.536 108.330  27.576  1.00  0.00           H  
ATOM   2670  N7    G    84      65.325 106.285  27.994  1.00  0.00           N  
ATOM   2671  C5    G    84      65.164 105.655  29.240  1.00  0.00           C  
ATOM   2672  C6    G    84      65.070 104.248  29.607  1.00  0.00           C  
ATOM   2673  O6    G    84      65.259 103.217  28.941  1.00  0.00           O  
ATOM   2674  N1    G    84      64.873 104.040  30.990  1.00  0.00           N  
ATOM   2675  H1    G    84      64.774 103.129  31.413  1.00  0.00           H  
ATOM   2676  C2    G    84      64.793 105.071  31.891  1.00  0.00           C  
ATOM   2677  N2    G    84      64.475 104.785  33.053  1.00  0.00           N  
ATOM   2678  H21   G    84      64.461 103.791  33.232  1.00  0.00           H  
ATOM   2679  H22   G    84      64.379 105.540  33.717  1.00  0.00           H  
ATOM   2680  N3    G    84      64.857 106.363  31.556  1.00  0.00           N  
ATOM   2681  C4    G    84      65.021 106.619  30.258  1.00  0.00           C  
ATOM   2682  C3'   G    84      66.722 110.635  29.623  1.00  0.00           C  
ATOM   2683  H3'   G    84      66.817 109.994  28.747  1.00  0.00           H  
ATOM   2684  C2'   G    84      66.373 109.737  30.812  1.00  0.00           C  
ATOM   2685  H2'   G    84      67.092 108.936  30.981  1.00  0.00           H  
ATOM   2686  O2'   G    84      66.144 110.427  32.077  1.00  0.00           O  
ATOM   2687 HO2'   G    84      67.009 110.784  32.292  1.00  0.00           H  
ATOM   2688  O3'   G    84      67.787 111.502  30.051  1.00  0.00           O  
ATOM   2689  P     U    85      69.295 111.434  29.341  1.00  0.00           P  
ATOM   2690  OP1   U    85      70.219 112.261  30.179  1.00  0.00           O  
ATOM   2691  OP2   U    85      69.264 111.750  27.909  1.00  0.00           O  
ATOM   2692  O5'   U    85      69.619 109.915  29.567  1.00  0.00           O  
ATOM   2693  C5'   U    85      70.212 109.432  30.723  1.00  0.00           C  
ATOM   2694  H5'   U    85      69.552 109.628  31.567  1.00  0.00           H  
ATOM   2695 H5''   U    85      71.178 109.886  30.947  1.00  0.00           H  
ATOM   2696  C4'   U    85      70.482 107.919  30.614  1.00  0.00           C  
ATOM   2697  H4'   U    85      70.897 107.589  31.566  1.00  0.00           H  
ATOM   2698  O4'   U    85      69.325 107.187  30.359  1.00  0.00           O  
ATOM   2699  C1'   U    85      69.661 106.069  29.509  1.00  0.00           C  
ATOM   2700  H1'   U    85      69.330 105.231  30.123  1.00  0.00           H  
ATOM   2701  N1    U    85      68.923 106.001  28.172  1.00  0.00           N  
ATOM   2702  C6    U    85      68.684 107.122  27.468  1.00  0.00           C  
ATOM   2703  H6    U    85      68.936 108.045  27.970  1.00  0.00           H  
ATOM   2704  C5    U    85      67.963 107.090  26.238  1.00  0.00           C  
ATOM   2705  H5    U    85      67.591 108.023  25.842  1.00  0.00           H  
ATOM   2706  C4    U    85      67.487 105.879  25.635  1.00  0.00           C  
ATOM   2707  O4    U    85      66.776 105.848  24.656  1.00  0.00           O  
ATOM   2708  N3    U    85      67.818 104.753  26.413  1.00  0.00           N  
ATOM   2709  H3    U    85      67.479 103.842  26.138  1.00  0.00           H  
ATOM   2710  C2    U    85      68.579 104.772  27.604  1.00  0.00           C  
ATOM   2711  O2    U    85      68.779 103.687  28.170  1.00  0.00           O  
ATOM   2712  C3'   U    85      71.470 107.568  29.504  1.00  0.00           C  
ATOM   2713  H3'   U    85      71.281 108.279  28.700  1.00  0.00           H  
ATOM   2714  C2'   U    85      71.168 106.092  29.222  1.00  0.00           C  
ATOM   2715  H2'   U    85      71.506 105.821  28.222  1.00  0.00           H  
ATOM   2716  O2'   U    85      71.745 105.263  30.203  1.00  0.00           O  
ATOM   2717 HO2'   U    85      72.598 104.960  29.882  1.00  0.00           H  
ATOM   2718  O3'   U    85      72.772 107.896  29.977  1.00  0.00           O  
ATOM   2719  P     G    86      74.120 107.619  29.236  1.00  0.00           P  
ATOM   2720  OP1   G    86      75.194 108.273  30.003  1.00  0.00           O  
ATOM   2721  OP2   G    86      73.952 107.989  27.850  1.00  0.00           O  
ATOM   2722  O5'   G    86      74.316 106.041  29.168  1.00  0.00           O  
ATOM   2723  C5'   G    86      75.122 105.409  30.108  1.00  0.00           C  
ATOM   2724  H5'   G    86      74.415 105.121  30.886  1.00  0.00           H  
ATOM   2725 H5''   G    86      75.974 105.901  30.578  1.00  0.00           H  
ATOM   2726  C4'   G    86      75.686 104.089  29.608  1.00  0.00           C  
ATOM   2727  H4'   G    86      76.456 103.683  30.264  1.00  0.00           H  
ATOM   2728  O4'   G    86      74.636 103.125  29.515  1.00  0.00           O  
ATOM   2729  C1'   G    86      74.840 102.197  28.513  1.00  0.00           C  
ATOM   2730  H1'   G    86      75.168 101.235  28.906  1.00  0.00           H  
ATOM   2731  N9    G    86      73.757 101.896  27.463  1.00  0.00           N  
ATOM   2732  C8    G    86      73.250 100.720  27.082  1.00  0.00           C  
ATOM   2733  H8    G    86      73.445  99.819  27.646  1.00  0.00           H  
ATOM   2734  N7    G    86      72.378 100.769  26.096  1.00  0.00           N  
ATOM   2735  C5    G    86      72.209 102.142  25.860  1.00  0.00           C  
ATOM   2736  C6    G    86      71.500 102.894  24.852  1.00  0.00           C  
ATOM   2737  O6    G    86      70.783 102.522  23.910  1.00  0.00           O  
ATOM   2738  N1    G    86      71.631 104.278  24.983  1.00  0.00           N  
ATOM   2739  H1    G    86      71.175 104.872  24.304  1.00  0.00           H  
ATOM   2740  C2    G    86      72.472 104.849  25.889  1.00  0.00           C  
ATOM   2741  N2    G    86      72.572 106.103  25.915  1.00  0.00           N  
ATOM   2742  H21   G    86      72.211 106.682  25.170  1.00  0.00           H  
ATOM   2743  H22   G    86      73.092 106.477  26.696  1.00  0.00           H  
ATOM   2744  N3    G    86      73.039 104.152  26.825  1.00  0.00           N  
ATOM   2745  C4    G    86      72.994 102.825  26.764  1.00  0.00           C  
ATOM   2746  C3'   G    86      76.276 104.136  28.149  1.00  0.00           C  
ATOM   2747  H3'   G    86      75.728 104.777  27.458  1.00  0.00           H  
ATOM   2748  C2'   G    86      76.140 102.650  27.779  1.00  0.00           C  
ATOM   2749  H2'   G    86      75.987 102.552  26.704  1.00  0.00           H  
ATOM   2750  O2'   G    86      77.131 101.782  28.220  1.00  0.00           O  
ATOM   2751 HO2'   G    86      77.588 102.190  28.958  1.00  0.00           H  
ATOM   2752  O3'   G    86      77.669 104.468  28.186  1.00  0.00           O  
ATOM   2753  P     C    87      78.202 105.488  27.133  1.00  0.00           P  
ATOM   2754  OP1   C    87      79.671 105.383  27.254  1.00  0.00           O  
ATOM   2755  OP2   C    87      77.603 106.841  27.236  1.00  0.00           O  
ATOM   2756  O5'   C    87      77.700 104.793  25.842  1.00  0.00           O  
ATOM   2757  C5'   C    87      78.324 104.974  24.603  1.00  0.00           C  
ATOM   2758  H5'   C    87      79.365 104.667  24.705  1.00  0.00           H  
ATOM   2759 H5''   C    87      78.254 106.039  24.385  1.00  0.00           H  
ATOM   2760  C4'   C    87      77.655 104.173  23.518  1.00  0.00           C  
ATOM   2761  H4'   C    87      78.171 104.204  22.558  1.00  0.00           H  
ATOM   2762  O4'   C    87      77.535 102.760  23.780  1.00  0.00           O  
ATOM   2763  C1'   C    87      76.289 102.212  23.348  1.00  0.00           C  
ATOM   2764  H1'   C    87      76.327 102.127  22.262  1.00  0.00           H  
ATOM   2765  N1    C    87      75.827 100.931  23.959  1.00  0.00           N  
ATOM   2766  C6    C    87      76.372 100.537  25.150  1.00  0.00           C  
ATOM   2767  H6    C    87      77.234 101.025  25.580  1.00  0.00           H  
ATOM   2768  C5    C    87      76.079  99.289  25.661  1.00  0.00           C  
ATOM   2769  H5    C    87      76.571  98.922  26.549  1.00  0.00           H  
ATOM   2770  C4    C    87      75.177  98.534  24.940  1.00  0.00           C  
ATOM   2771  N4    C    87      74.705  97.443  25.419  1.00  0.00           N  
ATOM   2772  H41   C    87      74.163  96.838  24.818  1.00  0.00           H  
ATOM   2773  H42   C    87      75.211  97.076  26.212  1.00  0.00           H  
ATOM   2774  N3    C    87      74.596  98.872  23.808  1.00  0.00           N  
ATOM   2775  C2    C    87      75.060  99.974  23.197  1.00  0.00           C  
ATOM   2776  O2    C    87      74.589 100.192  22.096  1.00  0.00           O  
ATOM   2777  C3'   C    87      76.207 104.625  23.158  1.00  0.00           C  
ATOM   2778  H3'   C    87      75.845 105.459  23.759  1.00  0.00           H  
ATOM   2779  C2'   C    87      75.377 103.420  23.734  1.00  0.00           C  
ATOM   2780  H2'   C    87      75.366 103.493  24.822  1.00  0.00           H  
ATOM   2781  O2'   C    87      74.093 103.388  23.170  1.00  0.00           O  
ATOM   2782 HO2'   C    87      73.918 104.266  22.825  1.00  0.00           H  
ATOM   2783  O3'   C    87      75.949 104.806  21.715  1.00  0.00           O  
ATOM   2784  P     A    88      76.605 106.078  20.954  1.00  0.00           P  
ATOM   2785  OP1   A    88      76.537 107.244  21.955  1.00  0.00           O  
ATOM   2786  OP2   A    88      75.933 106.247  19.662  1.00  0.00           O  
ATOM   2787  O5'   A    88      78.066 105.601  20.635  1.00  0.00           O  
ATOM   2788  C5'   A    88      79.156 106.513  20.723  1.00  0.00           C  
ATOM   2789  H5'   A    88      79.150 107.017  21.689  1.00  0.00           H  
ATOM   2790 H5''   A    88      79.133 107.261  19.930  1.00  0.00           H  
ATOM   2791  C4'   A    88      80.478 105.798  20.568  1.00  0.00           C  
ATOM   2792  H4'   A    88      81.162 106.644  20.508  1.00  0.00           H  
ATOM   2793  O4'   A    88      80.880 105.045  21.718  1.00  0.00           O  
ATOM   2794  C1'   A    88      81.468 103.829  21.310  1.00  0.00           C  
ATOM   2795  H1'   A    88      82.418 103.704  21.830  1.00  0.00           H  
ATOM   2796  N9    A    88      80.507 102.684  21.702  1.00  0.00           N  
ATOM   2797  C8    A    88      79.721 101.848  20.934  1.00  0.00           C  
ATOM   2798  H8    A    88      79.454 102.046  19.907  1.00  0.00           H  
ATOM   2799  N7    A    88      79.328 100.750  21.508  1.00  0.00           N  
ATOM   2800  C5    A    88      79.853 100.971  22.803  1.00  0.00           C  
ATOM   2801  C6    A    88      79.848 100.192  23.997  1.00  0.00           C  
ATOM   2802  N6    A    88      79.187  99.093  24.186  1.00  0.00           N  
ATOM   2803  H61   A    88      78.580  98.757  23.452  1.00  0.00           H  
ATOM   2804  H62   A    88      79.397  98.555  25.014  1.00  0.00           H  
ATOM   2805  N1    A    88      80.432 100.566  25.108  1.00  0.00           N  
ATOM   2806  C2    A    88      80.999 101.818  25.116  1.00  0.00           C  
ATOM   2807  H2    A    88      81.494 102.234  25.981  1.00  0.00           H  
ATOM   2808  N3    A    88      81.108 102.652  24.079  1.00  0.00           N  
ATOM   2809  C4    A    88      80.503 102.175  22.954  1.00  0.00           C  
ATOM   2810  C3'   A    88      80.655 104.863  19.319  1.00  0.00           C  
ATOM   2811  H3'   A    88      79.780 104.245  19.124  1.00  0.00           H  
ATOM   2812  C2'   A    88      81.784 103.974  19.826  1.00  0.00           C  
ATOM   2813  H2'   A    88      81.831 102.956  19.439  1.00  0.00           H  
ATOM   2814  O2'   A    88      83.082 104.507  19.792  1.00  0.00           O  
ATOM   2815 HO2'   A    88      83.290 104.720  18.879  1.00  0.00           H  
ATOM   2816  O3'   A    88      81.131 105.551  18.171  1.00  0.00           O  
ATOM   2817  P     G    89      80.197 106.124  16.946  1.00  0.00           P  
ATOM   2818  OP1   G    89      81.064 106.936  16.053  1.00  0.00           O  
ATOM   2819  OP2   G    89      78.980 106.816  17.416  1.00  0.00           O  
ATOM   2820  O5'   G    89      79.655 104.868  16.150  1.00  0.00           O  
ATOM   2821  C5'   G    89      79.500 104.887  14.682  1.00  0.00           C  
ATOM   2822  H5'   G    89      80.513 104.950  14.285  1.00  0.00           H  
ATOM   2823 H5''   G    89      78.904 105.755  14.404  1.00  0.00           H  
ATOM   2824  C4'   G    89      78.895 103.561  14.202  1.00  0.00           C  
ATOM   2825  H4'   G    89      78.347 103.775  13.285  1.00  0.00           H  
ATOM   2826  O4'   G    89      79.837 102.579  14.079  1.00  0.00           O  
ATOM   2827  C1'   G    89      79.264 101.347  14.534  1.00  0.00           C  
ATOM   2828  H1'   G    89      79.404 100.548  13.806  1.00  0.00           H  
ATOM   2829  N9    G    89      79.782 100.917  15.828  1.00  0.00           N  
ATOM   2830  C8    G    89      80.496 101.599  16.765  1.00  0.00           C  
ATOM   2831  H8    G    89      80.782 102.621  16.567  1.00  0.00           H  
ATOM   2832  N7    G    89      80.822 100.862  17.795  1.00  0.00           N  
ATOM   2833  C5    G    89      80.095  99.633  17.556  1.00  0.00           C  
ATOM   2834  C6    G    89      80.143  98.354  18.188  1.00  0.00           C  
ATOM   2835  O6    G    89      80.635  98.062  19.247  1.00  0.00           O  
ATOM   2836  N1    G    89      79.348  97.378  17.630  1.00  0.00           N  
ATOM   2837  H1    G    89      79.149  96.494  18.076  1.00  0.00           H  
ATOM   2838  C2    G    89      78.870  97.503  16.330  1.00  0.00           C  
ATOM   2839  N2    G    89      78.300  96.443  15.798  1.00  0.00           N  
ATOM   2840  H21   G    89      78.408  95.559  16.275  1.00  0.00           H  
ATOM   2841  H22   G    89      77.872  96.529  14.888  1.00  0.00           H  
ATOM   2842  N3    G    89      78.834  98.648  15.704  1.00  0.00           N  
ATOM   2843  C4    G    89      79.535  99.649  16.332  1.00  0.00           C  
ATOM   2844  C3'   G    89      77.780 103.027  15.098  1.00  0.00           C  
ATOM   2845  H3'   G    89      78.001 103.127  16.161  1.00  0.00           H  
ATOM   2846  C2'   G    89      77.771 101.552  14.672  1.00  0.00           C  
ATOM   2847  H2'   G    89      77.457 100.963  15.534  1.00  0.00           H  
ATOM   2848  O2'   G    89      77.103 101.392  13.420  1.00  0.00           O  
ATOM   2849 HO2'   G    89      77.296 100.541  13.020  1.00  0.00           H  
ATOM   2850  O3'   G    89      76.479 103.630  14.897  1.00  0.00           O  
ATOM   2851  P     C    90      75.332 103.574  15.964  1.00  0.00           P  
ATOM   2852  OP1   C    90      74.165 104.270  15.326  1.00  0.00           O  
ATOM   2853  OP2   C    90      75.923 104.102  17.223  1.00  0.00           O  
ATOM   2854  O5'   C    90      75.018 102.034  16.101  1.00  0.00           O  
ATOM   2855  C5'   C    90      74.260 101.350  15.064  1.00  0.00           C  
ATOM   2856  H5'   C    90      74.777 101.552  14.126  1.00  0.00           H  
ATOM   2857 H5''   C    90      73.260 101.780  15.116  1.00  0.00           H  
ATOM   2858  C4'   C    90      74.105  99.856  15.228  1.00  0.00           C  
ATOM   2859  H4'   C    90      73.709  99.365  14.340  1.00  0.00           H  
ATOM   2860  O4'   C    90      75.426  99.260  15.555  1.00  0.00           O  
ATOM   2861  C1'   C    90      75.153  98.157  16.353  1.00  0.00           C  
ATOM   2862  H1'   C    90      75.522  97.257  15.862  1.00  0.00           H  
ATOM   2863  N1    C    90      75.882  98.219  17.683  1.00  0.00           N  
ATOM   2864  C6    C    90      76.388  99.365  18.305  1.00  0.00           C  
ATOM   2865  H6    C    90      76.190 100.287  17.778  1.00  0.00           H  
ATOM   2866  C5    C    90      76.926  99.301  19.551  1.00  0.00           C  
ATOM   2867  H5    C    90      77.093 100.261  20.017  1.00  0.00           H  
ATOM   2868  C4    C    90      77.010  98.073  20.227  1.00  0.00           C  
ATOM   2869  N4    C    90      77.581  97.970  21.336  1.00  0.00           N  
ATOM   2870  H41   C    90      78.000  98.806  21.716  1.00  0.00           H  
ATOM   2871  H42   C    90      77.880  97.035  21.574  1.00  0.00           H  
ATOM   2872  N3    C    90      76.645  96.937  19.593  1.00  0.00           N  
ATOM   2873  C2    C    90      76.084  96.957  18.348  1.00  0.00           C  
ATOM   2874  O2    C    90      75.754  95.890  17.835  1.00  0.00           O  
ATOM   2875  C3'   C    90      73.148  99.325  16.308  1.00  0.00           C  
ATOM   2876  H3'   C    90      73.311  99.885  17.229  1.00  0.00           H  
ATOM   2877  C2'   C    90      73.644  97.920  16.414  1.00  0.00           C  
ATOM   2878  H2'   C    90      73.381  97.505  17.386  1.00  0.00           H  
ATOM   2879  O2'   C    90      73.286  96.991  15.288  1.00  0.00           O  
ATOM   2880 HO2'   C    90      73.741  96.160  15.444  1.00  0.00           H  
ATOM   2881  O3'   C    90      71.813  99.434  15.949  1.00  0.00           O  
ATOM   2882  P     C    91      70.687  99.349  17.135  1.00  0.00           P  
ATOM   2883  OP1   C    91      69.421  99.896  16.581  1.00  0.00           O  
ATOM   2884  OP2   C    91      71.218 100.031  18.305  1.00  0.00           O  
ATOM   2885  O5'   C    91      70.512  97.811  17.513  1.00  0.00           O  
ATOM   2886  C5'   C    91      69.925  96.861  16.645  1.00  0.00           C  
ATOM   2887  H5'   C    91      70.475  97.040  15.721  1.00  0.00           H  
ATOM   2888 H5''   C    91      68.852  97.007  16.522  1.00  0.00           H  
ATOM   2889  C4'   C    91      70.309  95.496  17.179  1.00  0.00           C  
ATOM   2890  H4'   C    91      70.064  94.693  16.484  1.00  0.00           H  
ATOM   2891  O4'   C    91      71.735  95.404  17.316  1.00  0.00           O  
ATOM   2892  C1'   C    91      71.949  94.412  18.338  1.00  0.00           C  
ATOM   2893  H1'   C    91      72.466  93.542  17.933  1.00  0.00           H  
ATOM   2894  N1    C    91      72.687  94.965  19.550  1.00  0.00           N  
ATOM   2895  C6    C    91      72.754  96.275  19.832  1.00  0.00           C  
ATOM   2896  H6    C    91      72.328  97.057  19.222  1.00  0.00           H  
ATOM   2897  C5    C    91      73.326  96.658  20.997  1.00  0.00           C  
ATOM   2898  H5    C    91      73.438  97.722  21.148  1.00  0.00           H  
ATOM   2899  C4    C    91      74.020  95.677  21.760  1.00  0.00           C  
ATOM   2900  N4    C    91      74.740  96.001  22.793  1.00  0.00           N  
ATOM   2901  H41   C    91      75.206  95.303  23.355  1.00  0.00           H  
ATOM   2902  H42   C    91      75.072  96.935  22.987  1.00  0.00           H  
ATOM   2903  N3    C    91      73.798  94.413  21.549  1.00  0.00           N  
ATOM   2904  C2    C    91      73.153  94.056  20.471  1.00  0.00           C  
ATOM   2905  O2    C    91      73.007  92.855  20.255  1.00  0.00           O  
ATOM   2906  C3'   C    91      69.701  95.034  18.525  1.00  0.00           C  
ATOM   2907  H3'   C    91      69.786  95.897  19.184  1.00  0.00           H  
ATOM   2908  C2'   C    91      70.628  93.860  18.830  1.00  0.00           C  
ATOM   2909  H2'   C    91      70.483  93.571  19.871  1.00  0.00           H  
ATOM   2910  O2'   C    91      70.313  92.804  18.045  1.00  0.00           O  
ATOM   2911 HO2'   C    91      70.319  91.971  18.521  1.00  0.00           H  
ATOM   2912  O3'   C    91      68.368  94.670  18.258  1.00  0.00           O  
ATOM   2913  P     C    92      67.308  94.762  19.468  1.00  0.00           P  
ATOM   2914  OP1   C    92      66.014  94.374  18.994  1.00  0.00           O  
ATOM   2915  OP2   C    92      67.564  96.074  20.144  1.00  0.00           O  
ATOM   2916  O5'   C    92      67.799  93.679  20.552  1.00  0.00           O  
ATOM   2917  C5'   C    92      67.374  92.390  20.409  1.00  0.00           C  
ATOM   2918  H5'   C    92      67.552  92.127  19.366  1.00  0.00           H  
ATOM   2919 H5''   C    92      66.293  92.421  20.548  1.00  0.00           H  
ATOM   2920  C4'   C    92      68.091  91.429  21.308  1.00  0.00           C  
ATOM   2921  H4'   C    92      67.619  90.505  20.971  1.00  0.00           H  
ATOM   2922  O4'   C    92      69.548  91.458  21.151  1.00  0.00           O  
ATOM   2923  C1'   C    92      70.264  91.155  22.314  1.00  0.00           C  
ATOM   2924  H1'   C    92      71.048  90.434  22.080  1.00  0.00           H  
ATOM   2925  N1    C    92      70.826  92.361  23.032  1.00  0.00           N  
ATOM   2926  C6    C    92      70.451  93.612  22.686  1.00  0.00           C  
ATOM   2927  H6    C    92      69.677  93.723  21.941  1.00  0.00           H  
ATOM   2928  C5    C    92      70.981  94.671  23.333  1.00  0.00           C  
ATOM   2929  H5    C    92      70.597  95.651  23.093  1.00  0.00           H  
ATOM   2930  C4    C    92      71.824  94.411  24.430  1.00  0.00           C  
ATOM   2931  N4    C    92      72.114  95.389  25.221  1.00  0.00           N  
ATOM   2932  H41   C    92      72.035  96.306  24.806  1.00  0.00           H  
ATOM   2933  H42   C    92      72.783  95.091  25.917  1.00  0.00           H  
ATOM   2934  N3    C    92      72.041  93.160  24.890  1.00  0.00           N  
ATOM   2935  C2    C    92      71.597  92.110  24.146  1.00  0.00           C  
ATOM   2936  O2    C    92      71.822  90.931  24.603  1.00  0.00           O  
ATOM   2937  C3'   C    92      67.850  91.477  22.836  1.00  0.00           C  
ATOM   2938  H3'   C    92      67.892  92.515  23.165  1.00  0.00           H  
ATOM   2939  C2'   C    92      69.080  90.599  23.204  1.00  0.00           C  
ATOM   2940  H2'   C    92      69.367  90.691  24.251  1.00  0.00           H  
ATOM   2941  O2'   C    92      68.929  89.284  22.923  1.00  0.00           O  
ATOM   2942 HO2'   C    92      68.828  88.770  23.727  1.00  0.00           H  
ATOM   2943  O3'   C    92      66.572  90.893  23.044  1.00  0.00           O  
ATOM   2944  P     G    93      65.458  91.774  23.892  1.00  0.00           P  
ATOM   2945  OP1   G    93      64.195  90.954  23.863  1.00  0.00           O  
ATOM   2946  OP2   G    93      65.411  93.107  23.363  1.00  0.00           O  
ATOM   2947  O5'   G    93      66.050  91.857  25.393  1.00  0.00           O  
ATOM   2948  C5'   G    93      66.404  90.666  26.043  1.00  0.00           C  
ATOM   2949  H5'   G    93      66.684  89.893  25.328  1.00  0.00           H  
ATOM   2950 H5''   G    93      65.476  90.401  26.547  1.00  0.00           H  
ATOM   2951  C4'   G    93      67.476  90.961  27.061  1.00  0.00           C  
ATOM   2952  H4'   G    93      67.685  89.997  27.525  1.00  0.00           H  
ATOM   2953  O4'   G    93      68.609  91.541  26.469  1.00  0.00           O  
ATOM   2954  C1'   G    93      69.179  92.440  27.440  1.00  0.00           C  
ATOM   2955  H1'   G    93      70.236  92.175  27.479  1.00  0.00           H  
ATOM   2956  N9    G    93      69.163  93.833  27.007  1.00  0.00           N  
ATOM   2957  C8    G    93      68.293  94.371  26.056  1.00  0.00           C  
ATOM   2958  H8    G    93      67.616  93.747  25.491  1.00  0.00           H  
ATOM   2959  N7    G    93      68.369  95.654  25.914  1.00  0.00           N  
ATOM   2960  C5    G    93      69.438  96.040  26.796  1.00  0.00           C  
ATOM   2961  C6    G    93      70.079  97.380  27.101  1.00  0.00           C  
ATOM   2962  O6    G    93      69.799  98.462  26.696  1.00  0.00           O  
ATOM   2963  N1    G    93      71.134  97.227  27.964  1.00  0.00           N  
ATOM   2964  H1    G    93      71.523  98.090  28.315  1.00  0.00           H  
ATOM   2965  C2    G    93      71.343  96.097  28.710  1.00  0.00           C  
ATOM   2966  N2    G    93      72.265  96.260  29.601  1.00  0.00           N  
ATOM   2967  H21   G    93      72.653  97.153  29.867  1.00  0.00           H  
ATOM   2968  H22   G    93      72.554  95.511  30.214  1.00  0.00           H  
ATOM   2969  N3    G    93      70.788  94.900  28.422  1.00  0.00           N  
ATOM   2970  C4    G    93      69.859  94.908  27.438  1.00  0.00           C  
ATOM   2971  C3'   G    93      67.072  91.828  28.248  1.00  0.00           C  
ATOM   2972  H3'   G    93      66.551  92.745  27.972  1.00  0.00           H  
ATOM   2973  C2'   G    93      68.524  92.119  28.752  1.00  0.00           C  
ATOM   2974  H2'   G    93      68.313  92.959  29.415  1.00  0.00           H  
ATOM   2975  O2'   G    93      69.288  91.112  29.386  1.00  0.00           O  
ATOM   2976 HO2'   G    93      68.648  90.400  29.308  1.00  0.00           H  
ATOM   2977  O3'   G    93      66.452  91.181  29.386  1.00  0.00           O  
ATOM   2978  P     U    94      65.502  91.918  30.436  1.00  0.00           P  
ATOM   2979  OP1   U    94      64.962  90.866  31.324  1.00  0.00           O  
ATOM   2980  OP2   U    94      64.589  92.768  29.639  1.00  0.00           O  
ATOM   2981  O5'   U    94      66.478  92.897  31.127  1.00  0.00           O  
ATOM   2982  C5'   U    94      67.343  92.431  32.198  1.00  0.00           C  
ATOM   2983  H5'   U    94      67.945  91.678  31.691  1.00  0.00           H  
ATOM   2984 H5''   U    94      66.753  91.874  32.926  1.00  0.00           H  
ATOM   2985  C4'   U    94      68.208  93.422  32.943  1.00  0.00           C  
ATOM   2986  H4'   U    94      68.857  92.933  33.669  1.00  0.00           H  
ATOM   2987  O4'   U    94      68.989  94.238  32.056  1.00  0.00           O  
ATOM   2988  C1'   U    94      69.142  95.587  32.507  1.00  0.00           C  
ATOM   2989  H1'   U    94      70.175  95.721  32.828  1.00  0.00           H  
ATOM   2990  N1    U    94      68.673  96.496  31.424  1.00  0.00           N  
ATOM   2991  C6    U    94      67.783  96.096  30.478  1.00  0.00           C  
ATOM   2992  H6    U    94      67.334  95.120  30.591  1.00  0.00           H  
ATOM   2993  C5    U    94      67.370  97.009  29.549  1.00  0.00           C  
ATOM   2994  H5    U    94      66.631  96.653  28.846  1.00  0.00           H  
ATOM   2995  C4    U    94      67.833  98.330  29.404  1.00  0.00           C  
ATOM   2996  O4    U    94      67.544  99.157  28.501  1.00  0.00           O  
ATOM   2997  N3    U    94      68.766  98.652  30.448  1.00  0.00           N  
ATOM   2998  H3    U    94      69.146  99.570  30.630  1.00  0.00           H  
ATOM   2999  C2    U    94      69.294  97.737  31.377  1.00  0.00           C  
ATOM   3000  O2    U    94      70.212  98.122  32.095  1.00  0.00           O  
ATOM   3001  C3'   U    94      67.381  94.380  33.761  1.00  0.00           C  
ATOM   3002  H3'   U    94      66.469  94.537  33.186  1.00  0.00           H  
ATOM   3003  C2'   U    94      68.334  95.627  33.817  1.00  0.00           C  
ATOM   3004  H2'   U    94      67.730  96.534  33.774  1.00  0.00           H  
ATOM   3005  O2'   U    94      69.210  95.480  34.995  1.00  0.00           O  
ATOM   3006 HO2'   U    94      68.801  94.874  35.617  1.00  0.00           H  
ATOM   3007  O3'   U    94      67.132  93.822  34.988  1.00  0.00           O  
ATOM   3008  P     C    95      65.779  94.132  35.716  1.00  0.00           P  
ATOM   3009  OP1   C    95      65.855  93.556  37.094  1.00  0.00           O  
ATOM   3010  OP2   C    95      64.732  93.681  34.843  1.00  0.00           O  
ATOM   3011  O5'   C    95      65.554  95.727  35.828  1.00  0.00           O  
ATOM   3012  C5'   C    95      66.254  96.517  36.797  1.00  0.00           C  
ATOM   3013  H5'   C    95      67.323  96.361  36.655  1.00  0.00           H  
ATOM   3014 H5''   C    95      66.177  96.263  37.854  1.00  0.00           H  
ATOM   3015  C4'   C    95      65.926  97.983  36.765  1.00  0.00           C  
ATOM   3016  H4'   C    95      66.427  98.559  37.543  1.00  0.00           H  
ATOM   3017  O4'   C    95      66.471  98.435  35.545  1.00  0.00           O  
ATOM   3018  C1'   C    95      65.757  99.566  35.216  1.00  0.00           C  
ATOM   3019  H1'   C    95      66.387 100.405  35.512  1.00  0.00           H  
ATOM   3020  N1    C    95      65.283  99.599  33.841  1.00  0.00           N  
ATOM   3021  C6    C    95      65.263  98.427  33.121  1.00  0.00           C  
ATOM   3022  H6    C    95      65.347  97.539  33.730  1.00  0.00           H  
ATOM   3023  C5    C    95      64.950  98.597  31.785  1.00  0.00           C  
ATOM   3024  H5    C    95      64.822  97.674  31.239  1.00  0.00           H  
ATOM   3025  C4    C    95      64.760  99.858  31.182  1.00  0.00           C  
ATOM   3026  N4    C    95      64.618 100.047  29.929  1.00  0.00           N  
ATOM   3027  H41   C    95      64.407 100.932  29.489  1.00  0.00           H  
ATOM   3028  H42   C    95      64.757  99.188  29.415  1.00  0.00           H  
ATOM   3029  N3    C    95      64.767 100.989  31.885  1.00  0.00           N  
ATOM   3030  C2    C    95      65.017 100.808  33.210  1.00  0.00           C  
ATOM   3031  O2    C    95      64.890 101.786  33.956  1.00  0.00           O  
ATOM   3032  C3'   C    95      64.479  98.278  36.574  1.00  0.00           C  
ATOM   3033  H3'   C    95      64.077  97.619  35.805  1.00  0.00           H  
ATOM   3034  C2'   C    95      64.548  99.729  36.143  1.00  0.00           C  
ATOM   3035  H2'   C    95      63.607  99.960  35.643  1.00  0.00           H  
ATOM   3036  O2'   C    95      65.033 100.603  37.200  1.00  0.00           O  
ATOM   3037 HO2'   C    95      65.055 101.502  36.865  1.00  0.00           H  
ATOM   3038  O3'   C    95      63.691  98.105  37.740  1.00  0.00           O  
ATOM   3039  P     U    96      62.171  98.102  37.587  1.00  0.00           P  
ATOM   3040  OP1   U    96      61.508  97.936  38.873  1.00  0.00           O  
ATOM   3041  OP2   U    96      61.690  97.148  36.556  1.00  0.00           O  
ATOM   3042  O5'   U    96      61.698  99.515  37.132  1.00  0.00           O  
ATOM   3043  C5'   U    96      61.619 100.616  37.929  1.00  0.00           C  
ATOM   3044  H5'   U    96      62.467 100.806  38.587  1.00  0.00           H  
ATOM   3045 H5''   U    96      60.782 100.514  38.619  1.00  0.00           H  
ATOM   3046  C4'   U    96      61.464 101.925  37.158  1.00  0.00           C  
ATOM   3047  H4'   U    96      61.838 102.697  37.831  1.00  0.00           H  
ATOM   3048  O4'   U    96      62.300 102.045  35.979  1.00  0.00           O  
ATOM   3049  C1'   U    96      61.622 102.866  35.063  1.00  0.00           C  
ATOM   3050  H1'   U    96      62.194 103.789  34.963  1.00  0.00           H  
ATOM   3051  N1    U    96      61.576 102.321  33.641  1.00  0.00           N  
ATOM   3052  C6    U    96      61.343 100.957  33.407  1.00  0.00           C  
ATOM   3053  H6    U    96      61.322 100.303  34.267  1.00  0.00           H  
ATOM   3054  C5    U    96      61.188 100.419  32.209  1.00  0.00           C  
ATOM   3055  H5    U    96      61.025  99.356  32.110  1.00  0.00           H  
ATOM   3056  C4    U    96      61.340 101.293  30.974  1.00  0.00           C  
ATOM   3057  O4    U    96      61.072 100.940  29.840  1.00  0.00           O  
ATOM   3058  N3    U    96      61.526 102.616  31.232  1.00  0.00           N  
ATOM   3059  H3    U    96      61.245 103.252  30.500  1.00  0.00           H  
ATOM   3060  C2    U    96      61.552 103.231  32.542  1.00  0.00           C  
ATOM   3061  O2    U    96      61.555 104.448  32.657  1.00  0.00           O  
ATOM   3062  C3'   U    96      60.025 102.236  36.673  1.00  0.00           C  
ATOM   3063  H3'   U    96      59.690 101.390  36.072  1.00  0.00           H  
ATOM   3064  C2'   U    96      60.304 103.297  35.650  1.00  0.00           C  
ATOM   3065  H2'   U    96      59.476 103.241  34.943  1.00  0.00           H  
ATOM   3066  O2'   U    96      60.540 104.527  36.335  1.00  0.00           O  
ATOM   3067 HO2'   U    96      60.046 104.521  37.158  1.00  0.00           H  
ATOM   3068  O3'   U    96      59.198 102.606  37.749  1.00  0.00           O  
ATOM   3069  P     U    97      57.706 102.912  37.597  1.00  0.00           P  
ATOM   3070  OP1   U    97      57.160 103.174  38.992  1.00  0.00           O  
ATOM   3071  OP2   U    97      57.077 101.911  36.756  1.00  0.00           O  
ATOM   3072  O5'   U    97      57.524 104.258  36.801  1.00  0.00           O  
ATOM   3073  C5'   U    97      57.659 105.529  37.403  1.00  0.00           C  
ATOM   3074  H5'   U    97      58.641 105.659  37.856  1.00  0.00           H  
ATOM   3075 H5''   U    97      56.854 105.583  38.137  1.00  0.00           H  
ATOM   3076  C4'   U    97      57.471 106.595  36.276  1.00  0.00           C  
ATOM   3077  H4'   U    97      57.507 107.550  36.799  1.00  0.00           H  
ATOM   3078  O4'   U    97      58.460 106.502  35.252  1.00  0.00           O  
ATOM   3079  C1'   U    97      58.009 106.966  34.007  1.00  0.00           C  
ATOM   3080  H1'   U    97      58.613 107.839  33.760  1.00  0.00           H  
ATOM   3081  N1    U    97      58.190 105.850  33.017  1.00  0.00           N  
ATOM   3082  C6    U    97      57.970 104.551  33.333  1.00  0.00           C  
ATOM   3083  H6    U    97      57.676 104.325  34.348  1.00  0.00           H  
ATOM   3084  C5    U    97      58.073 103.607  32.421  1.00  0.00           C  
ATOM   3085  H5    U    97      57.904 102.579  32.706  1.00  0.00           H  
ATOM   3086  C4    U    97      58.307 103.834  30.998  1.00  0.00           C  
ATOM   3087  O4    U    97      58.433 102.984  30.116  1.00  0.00           O  
ATOM   3088  N3    U    97      58.393 105.180  30.698  1.00  0.00           N  
ATOM   3089  H3    U    97      58.399 105.486  29.735  1.00  0.00           H  
ATOM   3090  C2    U    97      58.538 106.158  31.646  1.00  0.00           C  
ATOM   3091  O2    U    97      58.929 107.308  31.314  1.00  0.00           O  
ATOM   3092  C3'   U    97      56.230 106.462  35.520  1.00  0.00           C  
ATOM   3093  H3'   U    97      56.093 105.390  35.379  1.00  0.00           H  
ATOM   3094  C2'   U    97      56.466 107.217  34.196  1.00  0.00           C  
ATOM   3095  H2'   U    97      55.947 106.848  33.312  1.00  0.00           H  
ATOM   3096  O2'   U    97      56.462 108.650  34.264  1.00  0.00           O  
ATOM   3097 HO2'   U    97      55.974 108.942  33.490  1.00  0.00           H  
ATOM   3098  O3'   U    97      55.163 107.071  36.143  1.00  0.00           O  
ATOM   3099  P     A    98      53.655 106.499  36.089  1.00  0.00           P  
ATOM   3100  OP1   A    98      52.804 107.186  37.021  1.00  0.00           O  
ATOM   3101  OP2   A    98      53.847 105.041  36.248  1.00  0.00           O  
ATOM   3102  O5'   A    98      53.131 106.736  34.688  1.00  0.00           O  
ATOM   3103  C5'   A    98      52.636 108.052  34.250  1.00  0.00           C  
ATOM   3104  H5'   A    98      53.356 108.833  34.494  1.00  0.00           H  
ATOM   3105 H5''   A    98      51.649 108.282  34.651  1.00  0.00           H  
ATOM   3106  C4'   A    98      52.531 108.064  32.767  1.00  0.00           C  
ATOM   3107  H4'   A    98      52.270 109.065  32.424  1.00  0.00           H  
ATOM   3108  O4'   A    98      53.719 107.690  32.052  1.00  0.00           O  
ATOM   3109  C1'   A    98      53.306 107.037  30.862  1.00  0.00           C  
ATOM   3110  H1'   A    98      53.579 107.682  30.026  1.00  0.00           H  
ATOM   3111  N9    A    98      53.994 105.791  30.649  1.00  0.00           N  
ATOM   3112  C8    A    98      54.495 104.948  31.616  1.00  0.00           C  
ATOM   3113  H8    A    98      54.359 105.117  32.674  1.00  0.00           H  
ATOM   3114  N7    A    98      55.047 103.871  31.129  1.00  0.00           N  
ATOM   3115  C5    A    98      54.982 104.031  29.774  1.00  0.00           C  
ATOM   3116  C6    A    98      55.382 103.359  28.536  1.00  0.00           C  
ATOM   3117  N6    A    98      55.964 102.197  28.467  1.00  0.00           N  
ATOM   3118  H61   A    98      56.363 101.801  29.306  1.00  0.00           H  
ATOM   3119  H62   A    98      56.228 101.864  27.551  1.00  0.00           H  
ATOM   3120  N1    A    98      55.090 103.819  27.361  1.00  0.00           N  
ATOM   3121  C2    A    98      54.514 104.958  27.217  1.00  0.00           C  
ATOM   3122  H2    A    98      54.293 105.355  26.237  1.00  0.00           H  
ATOM   3123  N3    A    98      54.060 105.700  28.198  1.00  0.00           N  
ATOM   3124  C4    A    98      54.344 105.240  29.453  1.00  0.00           C  
ATOM   3125  C3'   A    98      51.507 106.972  32.345  1.00  0.00           C  
ATOM   3126  H3'   A    98      51.658 106.009  32.834  1.00  0.00           H  
ATOM   3127  C2'   A    98      51.774 106.844  30.832  1.00  0.00           C  
ATOM   3128  H2'   A    98      51.588 105.893  30.333  1.00  0.00           H  
ATOM   3129  O2'   A    98      51.296 108.007  30.224  1.00  0.00           O  
ATOM   3130 HO2'   A    98      50.596 108.361  30.777  1.00  0.00           H  
ATOM   3131  O3'   A    98      50.194 107.464  32.636  1.00  0.00           O  
ATOM   3132  P     C    99      48.935 106.557  32.623  1.00  0.00           P  
ATOM   3133  OP1   C    99      47.808 107.445  33.018  1.00  0.00           O  
ATOM   3134  OP2   C    99      49.332 105.406  33.494  1.00  0.00           O  
ATOM   3135  O5'   C    99      48.786 106.094  31.114  1.00  0.00           O  
ATOM   3136  C5'   C    99      48.239 106.914  30.074  1.00  0.00           C  
ATOM   3137  H5'   C    99      48.692 107.890  30.251  1.00  0.00           H  
ATOM   3138 H5''   C    99      47.169 107.121  30.123  1.00  0.00           H  
ATOM   3139  C4'   C    99      48.513 106.336  28.641  1.00  0.00           C  
ATOM   3140  H4'   C    99      48.202 107.069  27.897  1.00  0.00           H  
ATOM   3141  O4'   C    99      49.871 105.956  28.536  1.00  0.00           O  
ATOM   3142  C1'   C    99      49.996 105.087  27.396  1.00  0.00           C  
ATOM   3143  H1'   C    99      50.565 105.499  26.563  1.00  0.00           H  
ATOM   3144  N1    C    99      50.680 103.771  27.802  1.00  0.00           N  
ATOM   3145  C6    C    99      50.784 103.438  29.162  1.00  0.00           C  
ATOM   3146  H6    C    99      50.379 104.120  29.895  1.00  0.00           H  
ATOM   3147  C5    C    99      51.513 102.355  29.554  1.00  0.00           C  
ATOM   3148  H5    C    99      51.564 102.103  30.603  1.00  0.00           H  
ATOM   3149  C4    C    99      52.167 101.624  28.467  1.00  0.00           C  
ATOM   3150  N4    C    99      52.943 100.616  28.752  1.00  0.00           N  
ATOM   3151  H41   C    99      53.468 100.287  27.954  1.00  0.00           H  
ATOM   3152  H42   C    99      53.110 100.356  29.713  1.00  0.00           H  
ATOM   3153  N3    C    99      52.079 101.862  27.216  1.00  0.00           N  
ATOM   3154  C2    C    99      51.307 102.969  26.848  1.00  0.00           C  
ATOM   3155  O2    C    99      51.089 103.109  25.637  1.00  0.00           O  
ATOM   3156  C3'   C    99      47.780 105.045  28.250  1.00  0.00           C  
ATOM   3157  H3'   C    99      47.856 104.243  28.985  1.00  0.00           H  
ATOM   3158  C2'   C    99      48.548 104.736  26.944  1.00  0.00           C  
ATOM   3159  H2'   C    99      48.501 103.695  26.625  1.00  0.00           H  
ATOM   3160  O2'   C    99      48.185 105.590  25.848  1.00  0.00           O  
ATOM   3161 HO2'   C    99      47.262 105.829  25.953  1.00  0.00           H  
ATOM   3162  O3'   C    99      46.475 105.383  27.796  1.00  0.00           O  
ATOM   3163  P     A   100      45.206 104.375  27.829  1.00  0.00           P  
ATOM   3164  OP1   A   100      44.101 105.104  27.165  1.00  0.00           O  
ATOM   3165  OP2   A   100      45.049 103.887  29.203  1.00  0.00           O  
ATOM   3166  O5'   A   100      45.658 103.188  26.953  1.00  0.00           O  
ATOM   3167  C5'   A   100      45.462 103.323  25.539  1.00  0.00           C  
ATOM   3168  H5'   A   100      46.044 104.153  25.139  1.00  0.00           H  
ATOM   3169 H5''   A   100      44.436 103.579  25.275  1.00  0.00           H  
ATOM   3170  C4'   A   100      45.728 102.109  24.665  1.00  0.00           C  
ATOM   3171  H4'   A   100      45.353 102.279  23.656  1.00  0.00           H  
ATOM   3172  O4'   A   100      47.106 102.010  24.534  1.00  0.00           O  
ATOM   3173  C1'   A   100      47.487 100.619  24.442  1.00  0.00           C  
ATOM   3174  H1'   A   100      48.020 100.380  23.522  1.00  0.00           H  
ATOM   3175  N9    A   100      48.314 100.222  25.582  1.00  0.00           N  
ATOM   3176  C8    A   100      48.316 100.734  26.795  1.00  0.00           C  
ATOM   3177  H8    A   100      47.734 101.563  27.168  1.00  0.00           H  
ATOM   3178  N7    A   100      49.149 100.164  27.645  1.00  0.00           N  
ATOM   3179  C5    A   100      49.783  99.241  26.829  1.00  0.00           C  
ATOM   3180  C6    A   100      50.801  98.198  27.010  1.00  0.00           C  
ATOM   3181  N6    A   100      51.504  97.929  28.049  1.00  0.00           N  
ATOM   3182  H61   A   100      52.344  97.369  28.068  1.00  0.00           H  
ATOM   3183  H62   A   100      51.307  98.342  28.950  1.00  0.00           H  
ATOM   3184  N1    A   100      51.089  97.375  25.967  1.00  0.00           N  
ATOM   3185  C2    A   100      50.462  97.538  24.806  1.00  0.00           C  
ATOM   3186  H2    A   100      50.623  96.823  24.013  1.00  0.00           H  
ATOM   3187  N3    A   100      49.461  98.375  24.555  1.00  0.00           N  
ATOM   3188  C4    A   100      49.182  99.198  25.570  1.00  0.00           C  
ATOM   3189  C3'   A   100      45.137 100.790  25.196  1.00  0.00           C  
ATOM   3190  H3'   A   100      45.328 100.694  26.265  1.00  0.00           H  
ATOM   3191  C2'   A   100      46.181  99.805  24.599  1.00  0.00           C  
ATOM   3192  H2'   A   100      46.244  98.969  25.296  1.00  0.00           H  
ATOM   3193  O2'   A   100      45.948  99.420  23.185  1.00  0.00           O  
ATOM   3194 HO2'   A   100      46.365  98.584  22.965  1.00  0.00           H  
ATOM   3195  O3'   A   100      43.791 100.638  24.863  1.00  0.00           O  
ATOM   3196  P     C   101      42.860  99.504  25.492  1.00  0.00           P  
ATOM   3197  OP1   C   101      41.573  99.638  24.845  1.00  0.00           O  
ATOM   3198  OP2   C   101      42.894  99.686  26.970  1.00  0.00           O  
ATOM   3199  O5'   C   101      43.630  98.132  25.171  1.00  0.00           O  
ATOM   3200  C5'   C   101      43.403  97.492  23.928  1.00  0.00           C  
ATOM   3201  H5'   C   101      43.594  98.102  23.045  1.00  0.00           H  
ATOM   3202 H5''   C   101      42.369  97.148  23.954  1.00  0.00           H  
ATOM   3203  C4'   C   101      44.200  96.214  23.858  1.00  0.00           C  
ATOM   3204  H4'   C   101      44.042  95.889  22.830  1.00  0.00           H  
ATOM   3205  O4'   C   101      45.581  96.455  24.135  1.00  0.00           O  
ATOM   3206  C1'   C   101      46.314  95.346  24.546  1.00  0.00           C  
ATOM   3207  H1'   C   101      46.963  95.016  23.734  1.00  0.00           H  
ATOM   3208  N1    C   101      47.068  95.572  25.821  1.00  0.00           N  
ATOM   3209  C6    C   101      46.728  96.467  26.783  1.00  0.00           C  
ATOM   3210  H6    C   101      45.774  96.945  26.612  1.00  0.00           H  
ATOM   3211  C5    C   101      47.392  96.476  27.965  1.00  0.00           C  
ATOM   3212  H5    C   101      47.004  97.089  28.764  1.00  0.00           H  
ATOM   3213  C4    C   101      48.509  95.651  28.092  1.00  0.00           C  
ATOM   3214  N4    C   101      49.090  95.532  29.252  1.00  0.00           N  
ATOM   3215  H41   C   101      48.718  96.098  30.001  1.00  0.00           H  
ATOM   3216  H42   C   101      50.007  95.110  29.260  1.00  0.00           H  
ATOM   3217  N3    C   101      48.976  94.873  27.153  1.00  0.00           N  
ATOM   3218  C2    C   101      48.214  94.765  25.998  1.00  0.00           C  
ATOM   3219  O2    C   101      48.599  93.949  25.197  1.00  0.00           O  
ATOM   3220  C3'   C   101      43.915  94.974  24.850  1.00  0.00           C  
ATOM   3221  H3'   C   101      43.697  95.447  25.808  1.00  0.00           H  
ATOM   3222  C2'   C   101      45.245  94.205  24.701  1.00  0.00           C  
ATOM   3223  H2'   C   101      45.506  93.666  25.612  1.00  0.00           H  
ATOM   3224  O2'   C   101      45.300  93.522  23.518  1.00  0.00           O  
ATOM   3225 HO2'   C   101      44.705  92.774  23.607  1.00  0.00           H  
ATOM   3226  O3'   C   101      42.812  94.208  24.300  1.00  0.00           O  
ATOM   3227  P     C   102      42.350  92.831  24.968  1.00  0.00           P  
ATOM   3228  OP1   C   102      41.356  92.380  24.011  1.00  0.00           O  
ATOM   3229  OP2   C   102      42.082  93.044  26.399  1.00  0.00           O  
ATOM   3230  O5'   C   102      43.582  91.836  24.858  1.00  0.00           O  
ATOM   3231  C5'   C   102      43.459  90.592  24.210  1.00  0.00           C  
ATOM   3232  H5'   C   102      43.903  90.641  23.216  1.00  0.00           H  
ATOM   3233 H5''   C   102      42.404  90.344  24.098  1.00  0.00           H  
ATOM   3234  C4'   C   102      43.979  89.363  24.922  1.00  0.00           C  
ATOM   3235  H4'   C   102      43.767  88.484  24.315  1.00  0.00           H  
ATOM   3236  O4'   C   102      45.407  89.531  25.019  1.00  0.00           O  
ATOM   3237  C1'   C   102      45.933  88.954  26.249  1.00  0.00           C  
ATOM   3238  H1'   C   102      46.679  88.223  25.938  1.00  0.00           H  
ATOM   3239  N1    C   102      46.560  90.094  27.051  1.00  0.00           N  
ATOM   3240  C6    C   102      46.340  91.471  26.911  1.00  0.00           C  
ATOM   3241  H6    C   102      45.565  91.769  26.221  1.00  0.00           H  
ATOM   3242  C5    C   102      46.766  92.317  27.860  1.00  0.00           C  
ATOM   3243  H5    C   102      46.590  93.382  27.888  1.00  0.00           H  
ATOM   3244  C4    C   102      47.574  91.766  28.892  1.00  0.00           C  
ATOM   3245  N4    C   102      47.961  92.682  29.791  1.00  0.00           N  
ATOM   3246  H41   C   102      47.460  93.559  29.795  1.00  0.00           H  
ATOM   3247  H42   C   102      48.774  92.473  30.353  1.00  0.00           H  
ATOM   3248  N3    C   102      47.962  90.506  28.989  1.00  0.00           N  
ATOM   3249  C2    C   102      47.446  89.672  28.090  1.00  0.00           C  
ATOM   3250  O2    C   102      47.778  88.507  28.204  1.00  0.00           O  
ATOM   3251  C3'   C   102      43.553  89.309  26.394  1.00  0.00           C  
ATOM   3252  H3'   C   102      43.766  90.324  26.729  1.00  0.00           H  
ATOM   3253  C2'   C   102      44.733  88.530  27.050  1.00  0.00           C  
ATOM   3254  H2'   C   102      44.702  88.945  28.058  1.00  0.00           H  
ATOM   3255  O2'   C   102      44.433  87.149  26.983  1.00  0.00           O  
ATOM   3256 HO2'   C   102      44.905  86.865  27.769  1.00  0.00           H  
ATOM   3257  O3'   C   102      42.135  89.020  26.720  1.00  0.00           O  
ATOM   3258  P     G   103      41.361  89.400  28.055  1.00  0.00           P  
ATOM   3259  OP1   G   103      40.019  88.678  28.052  1.00  0.00           O  
ATOM   3260  OP2   G   103      41.474  90.877  28.048  1.00  0.00           O  
ATOM   3261  O5'   G   103      42.160  88.863  29.199  1.00  0.00           O  
ATOM   3262  C5'   G   103      42.274  87.411  29.364  1.00  0.00           C  
ATOM   3263  H5'   G   103      42.514  86.868  28.450  1.00  0.00           H  
ATOM   3264 H5''   G   103      41.284  87.107  29.705  1.00  0.00           H  
ATOM   3265  C4'   G   103      43.403  86.880  30.391  1.00  0.00           C  
ATOM   3266  H4'   G   103      43.456  85.792  30.423  1.00  0.00           H  
ATOM   3267  O4'   G   103      44.676  87.321  30.049  1.00  0.00           O  
ATOM   3268  C1'   G   103      45.386  87.743  31.186  1.00  0.00           C  
ATOM   3269  H1'   G   103      46.333  87.204  31.177  1.00  0.00           H  
ATOM   3270  N9    G   103      45.730  89.178  31.240  1.00  0.00           N  
ATOM   3271  C8    G   103      45.060  90.320  30.751  1.00  0.00           C  
ATOM   3272  H8    G   103      44.268  90.137  30.040  1.00  0.00           H  
ATOM   3273  N7    G   103      45.414  91.466  31.227  1.00  0.00           N  
ATOM   3274  C5    G   103      46.427  91.171  32.108  1.00  0.00           C  
ATOM   3275  C6    G   103      47.218  92.037  32.928  1.00  0.00           C  
ATOM   3276  O6    G   103      47.338  93.267  33.065  1.00  0.00           O  
ATOM   3277  N1    G   103      48.189  91.342  33.598  1.00  0.00           N  
ATOM   3278  H1    G   103      48.749  91.838  34.277  1.00  0.00           H  
ATOM   3279  C2    G   103      48.241  89.969  33.620  1.00  0.00           C  
ATOM   3280  N2    G   103      49.209  89.523  34.417  1.00  0.00           N  
ATOM   3281  H21   G   103      49.142  88.540  34.639  1.00  0.00           H  
ATOM   3282  H22   G   103      49.490  90.182  35.130  1.00  0.00           H  
ATOM   3283  N3    G   103      47.485  89.095  32.961  1.00  0.00           N  
ATOM   3284  C4    G   103      46.577  89.791  32.199  1.00  0.00           C  
ATOM   3285  C3'   G   103      43.213  87.458  31.828  1.00  0.00           C  
ATOM   3286  H3'   G   103      42.888  88.490  31.692  1.00  0.00           H  
ATOM   3287  C2'   G   103      44.662  87.318  32.451  1.00  0.00           C  
ATOM   3288  H2'   G   103      44.861  87.924  33.335  1.00  0.00           H  
ATOM   3289  O2'   G   103      45.046  86.006  32.654  1.00  0.00           O  
ATOM   3290 HO2'   G   103      44.276  85.528  32.971  1.00  0.00           H  
ATOM   3291  O3'   G   103      42.290  86.611  32.497  1.00  0.00           O  
ATOM   3292  P     U   104      41.440  87.133  33.712  1.00  0.00           P  
ATOM   3293  OP1   U   104      40.956  85.882  34.282  1.00  0.00           O  
ATOM   3294  OP2   U   104      40.525  88.159  33.131  1.00  0.00           O  
ATOM   3295  O5'   U   104      42.390  87.789  34.747  1.00  0.00           O  
ATOM   3296  C5'   U   104      43.219  87.054  35.689  1.00  0.00           C  
ATOM   3297  H5'   U   104      43.880  86.359  35.171  1.00  0.00           H  
ATOM   3298 H5''   U   104      42.593  86.437  36.335  1.00  0.00           H  
ATOM   3299  C4'   U   104      44.148  88.000  36.414  1.00  0.00           C  
ATOM   3300  H4'   U   104      44.814  87.406  37.039  1.00  0.00           H  
ATOM   3301  O4'   U   104      44.910  88.776  35.522  1.00  0.00           O  
ATOM   3302  C1'   U   104      45.113  90.091  35.947  1.00  0.00           C  
ATOM   3303  H1'   U   104      46.200  90.146  36.009  1.00  0.00           H  
ATOM   3304  N1    U   104      44.545  91.045  34.951  1.00  0.00           N  
ATOM   3305  C6    U   104      43.612  90.605  33.988  1.00  0.00           C  
ATOM   3306  H6    U   104      43.378  89.553  33.920  1.00  0.00           H  
ATOM   3307  C5    U   104      43.084  91.404  33.046  1.00  0.00           C  
ATOM   3308  H5    U   104      42.489  91.009  32.236  1.00  0.00           H  
ATOM   3309  C4    U   104      43.486  92.826  33.040  1.00  0.00           C  
ATOM   3310  O4    U   104      43.179  93.710  32.216  1.00  0.00           O  
ATOM   3311  N3    U   104      44.295  93.208  34.073  1.00  0.00           N  
ATOM   3312  H3    U   104      44.559  94.179  34.154  1.00  0.00           H  
ATOM   3313  C2    U   104      44.819  92.336  35.049  1.00  0.00           C  
ATOM   3314  O2    U   104      45.453  92.825  35.997  1.00  0.00           O  
ATOM   3315  C3'   U   104      43.420  88.954  37.306  1.00  0.00           C  
ATOM   3316  H3'   U   104      42.438  89.134  36.870  1.00  0.00           H  
ATOM   3317  C2'   U   104      44.423  90.117  37.288  1.00  0.00           C  
ATOM   3318  H2'   U   104      43.843  91.034  37.398  1.00  0.00           H  
ATOM   3319  O2'   U   104      45.264  89.910  38.384  1.00  0.00           O  
ATOM   3320 HO2'   U   104      44.722  89.475  39.046  1.00  0.00           H  
ATOM   3321  O3'   U   104      43.095  88.554  38.655  1.00  0.00           O  
ATOM   3322  P     G   105      41.829  89.262  39.448  1.00  0.00           P  
ATOM   3323  OP1   G   105      41.644  88.497  40.713  1.00  0.00           O  
ATOM   3324  OP2   G   105      40.696  89.425  38.488  1.00  0.00           O  
ATOM   3325  O5'   G   105      42.225  90.719  39.833  1.00  0.00           O  
ATOM   3326  C5'   G   105      43.260  90.985  40.771  1.00  0.00           C  
ATOM   3327  H5'   G   105      44.146  90.528  40.330  1.00  0.00           H  
ATOM   3328 H5''   G   105      42.973  90.525  41.717  1.00  0.00           H  
ATOM   3329  C4'   G   105      43.670  92.503  40.924  1.00  0.00           C  
ATOM   3330  H4'   G   105      44.522  92.493  41.605  1.00  0.00           H  
ATOM   3331  O4'   G   105      44.037  93.013  39.720  1.00  0.00           O  
ATOM   3332  C1'   G   105      43.688  94.410  39.774  1.00  0.00           C  
ATOM   3333  H1'   G   105      44.341  94.861  40.522  1.00  0.00           H  
ATOM   3334  N9    G   105      43.744  95.059  38.488  1.00  0.00           N  
ATOM   3335  C8    G   105      43.201  94.685  37.281  1.00  0.00           C  
ATOM   3336  H8    G   105      42.766  93.705  37.154  1.00  0.00           H  
ATOM   3337  N7    G   105      43.352  95.637  36.373  1.00  0.00           N  
ATOM   3338  C5    G   105      44.113  96.598  37.006  1.00  0.00           C  
ATOM   3339  C6    G   105      44.587  97.896  36.623  1.00  0.00           C  
ATOM   3340  O6    G   105      44.486  98.453  35.568  1.00  0.00           O  
ATOM   3341  N1    G   105      45.308  98.607  37.577  1.00  0.00           N  
ATOM   3342  H1    G   105      45.727  99.467  37.253  1.00  0.00           H  
ATOM   3343  C2    G   105      45.440  98.182  38.872  1.00  0.00           C  
ATOM   3344  N2    G   105      46.314  98.783  39.623  1.00  0.00           N  
ATOM   3345  H21   G   105      46.780  99.553  39.164  1.00  0.00           H  
ATOM   3346  H22   G   105      46.454  98.390  40.542  1.00  0.00           H  
ATOM   3347  N3    G   105      44.972  97.024  39.332  1.00  0.00           N  
ATOM   3348  C4    G   105      44.251  96.279  38.342  1.00  0.00           C  
ATOM   3349  C3'   G   105      42.476  93.329  41.464  1.00  0.00           C  
ATOM   3350  H3'   G   105      41.624  92.653  41.539  1.00  0.00           H  
ATOM   3351  C2'   G   105      42.338  94.369  40.347  1.00  0.00           C  
ATOM   3352  H2'   G   105      41.638  93.963  39.617  1.00  0.00           H  
ATOM   3353  O2'   G   105      41.822  95.634  40.877  1.00  0.00           O  
ATOM   3354 HO2'   G   105      42.414  95.969  41.555  1.00  0.00           H  
ATOM   3355  O3'   G   105      42.895  93.893  42.668  1.00  0.00           O  
ATOM   3356  P     C   106      43.224  93.077  43.983  1.00  0.00           P  
ATOM   3357  OP1   C   106      42.708  91.708  43.818  1.00  0.00           O  
ATOM   3358  OP2   C   106      42.795  93.905  45.120  1.00  0.00           O  
ATOM   3359  O5'   C   106      44.790  93.002  44.016  1.00  0.00           O  
ATOM   3360  C5'   C   106      45.570  94.199  44.059  1.00  0.00           C  
ATOM   3361  H5'   C   106      45.248  94.782  44.922  1.00  0.00           H  
ATOM   3362 H5''   C   106      45.387  94.697  43.106  1.00  0.00           H  
ATOM   3363  C4'   C   106      47.113  93.972  44.195  1.00  0.00           C  
ATOM   3364  H4'   C   106      47.396  93.131  43.563  1.00  0.00           H  
ATOM   3365  O4'   C   106      47.849  95.149  43.879  1.00  0.00           O  
ATOM   3366  C1'   C   106      49.029  95.326  44.785  1.00  0.00           C  
ATOM   3367  H1'   C   106      49.934  95.447  44.190  1.00  0.00           H  
ATOM   3368  N1    C   106      48.846  96.544  45.614  1.00  0.00           N  
ATOM   3369  C6    C   106      47.576  97.042  45.749  1.00  0.00           C  
ATOM   3370  H6    C   106      46.718  96.609  45.257  1.00  0.00           H  
ATOM   3371  C5    C   106      47.447  98.052  46.689  1.00  0.00           C  
ATOM   3372  H5    C   106      46.495  98.498  46.933  1.00  0.00           H  
ATOM   3373  C4    C   106      48.623  98.553  47.233  1.00  0.00           C  
ATOM   3374  N4    C   106      48.624  99.693  47.910  1.00  0.00           N  
ATOM   3375  H41   C   106      47.856 100.320  48.101  1.00  0.00           H  
ATOM   3376  H42   C   106      49.420  99.944  48.479  1.00  0.00           H  
ATOM   3377  N3    C   106      49.828  98.196  47.030  1.00  0.00           N  
ATOM   3378  C2    C   106      49.966  97.173  46.171  1.00  0.00           C  
ATOM   3379  O2    C   106      51.098  96.780  45.944  1.00  0.00           O  
ATOM   3380  C3'   C   106      47.542  93.558  45.612  1.00  0.00           C  
ATOM   3381  H3'   C   106      47.003  94.176  46.331  1.00  0.00           H  
ATOM   3382  C2'   C   106      49.018  94.092  45.649  1.00  0.00           C  
ATOM   3383  H2'   C   106      49.371  94.375  46.641  1.00  0.00           H  
ATOM   3384  O2'   C   106      49.914  93.246  44.966  1.00  0.00           O  
ATOM   3385 HO2'   C   106      50.687  93.146  45.527  1.00  0.00           H  
ATOM   3386  O3'   C   106      47.483  92.147  45.839  1.00  0.00           O  
ATOM   3387  P     G   107      47.230  91.634  47.286  1.00  0.00           P  
ATOM   3388  OP1   G   107      46.908  90.240  47.145  1.00  0.00           O  
ATOM   3389  OP2   G   107      46.318  92.572  47.939  1.00  0.00           O  
ATOM   3390  O5'   G   107      48.682  91.933  47.739  1.00  0.00           O  
ATOM   3391  C5'   G   107      49.761  91.070  47.670  1.00  0.00           C  
ATOM   3392  H5'   G   107      49.850  90.715  46.644  1.00  0.00           H  
ATOM   3393 H5''   G   107      49.600  90.253  48.374  1.00  0.00           H  
ATOM   3394  C4'   G   107      50.999  91.852  48.119  1.00  0.00           C  
ATOM   3395  H4'   G   107      51.862  91.208  47.951  1.00  0.00           H  
ATOM   3396  O4'   G   107      51.229  93.081  47.453  1.00  0.00           O  
ATOM   3397  C1'   G   107      51.869  94.015  48.445  1.00  0.00           C  
ATOM   3398  H1'   G   107      52.769  94.436  47.997  1.00  0.00           H  
ATOM   3399  N9    G   107      50.984  95.064  49.034  1.00  0.00           N  
ATOM   3400  C8    G   107      49.674  95.070  49.339  1.00  0.00           C  
ATOM   3401  H8    G   107      48.997  94.254  49.135  1.00  0.00           H  
ATOM   3402  N7    G   107      49.276  96.207  49.826  1.00  0.00           N  
ATOM   3403  C5    G   107      50.406  96.969  49.917  1.00  0.00           C  
ATOM   3404  C6    G   107      50.574  98.300  50.261  1.00  0.00           C  
ATOM   3405  O6    G   107      49.795  99.149  50.672  1.00  0.00           O  
ATOM   3406  N1    G   107      51.889  98.669  50.355  1.00  0.00           N  
ATOM   3407  H1    G   107      52.205  99.456  50.905  1.00  0.00           H  
ATOM   3408  C2    G   107      52.938  97.959  49.871  1.00  0.00           C  
ATOM   3409  N2    G   107      54.125  98.413  50.154  1.00  0.00           N  
ATOM   3410  H21   G   107      54.294  99.275  50.653  1.00  0.00           H  
ATOM   3411  H22   G   107      54.932  97.834  49.974  1.00  0.00           H  
ATOM   3412  N3    G   107      52.768  96.729  49.419  1.00  0.00           N  
ATOM   3413  C4    G   107      51.498  96.241  49.482  1.00  0.00           C  
ATOM   3414  C3'   G   107      51.107  92.232  49.637  1.00  0.00           C  
ATOM   3415  H3'   G   107      50.167  92.678  49.963  1.00  0.00           H  
ATOM   3416  C2'   G   107      52.295  93.193  49.668  1.00  0.00           C  
ATOM   3417  H2'   G   107      52.415  93.681  50.635  1.00  0.00           H  
ATOM   3418  O2'   G   107      53.534  92.583  49.325  1.00  0.00           O  
ATOM   3419 HO2'   G   107      53.602  91.736  49.772  1.00  0.00           H  
ATOM   3420  O3'   G   107      51.438  91.105  50.476  1.00  0.00           O  
ATOM   3421  P     G   108      51.142  91.147  52.067  1.00  0.00           P  
ATOM   3422  OP1   G   108      51.394  89.708  52.450  1.00  0.00           O  
ATOM   3423  OP2   G   108      49.692  91.586  52.213  1.00  0.00           O  
ATOM   3424  O5'   G   108      52.144  92.106  52.779  1.00  0.00           O  
ATOM   3425  C5'   G   108      53.471  91.835  52.806  1.00  0.00           C  
ATOM   3426  H5'   G   108      53.940  91.521  51.873  1.00  0.00           H  
ATOM   3427 H5''   G   108      53.687  91.065  53.546  1.00  0.00           H  
ATOM   3428  C4'   G   108      54.371  93.034  53.271  1.00  0.00           C  
ATOM   3429  H4'   G   108      55.402  92.689  53.199  1.00  0.00           H  
ATOM   3430  O4'   G   108      54.220  94.181  52.398  1.00  0.00           O  
ATOM   3431  C1'   G   108      54.326  95.314  53.192  1.00  0.00           C  
ATOM   3432  H1'   G   108      55.135  95.916  52.778  1.00  0.00           H  
ATOM   3433  N9    G   108      53.035  96.060  53.128  1.00  0.00           N  
ATOM   3434  C8    G   108      51.832  95.519  52.895  1.00  0.00           C  
ATOM   3435  H8    G   108      51.560  94.491  52.703  1.00  0.00           H  
ATOM   3436  N7    G   108      50.872  96.395  52.981  1.00  0.00           N  
ATOM   3437  C5    G   108      51.425  97.601  53.314  1.00  0.00           C  
ATOM   3438  C6    G   108      50.955  98.881  53.565  1.00  0.00           C  
ATOM   3439  O6    G   108      49.784  99.250  53.480  1.00  0.00           O  
ATOM   3440  N1    G   108      51.911  99.753  54.022  1.00  0.00           N  
ATOM   3441  H1    G   108      51.612 100.640  54.402  1.00  0.00           H  
ATOM   3442  C2    G   108      53.262  99.441  54.093  1.00  0.00           C  
ATOM   3443  N2    G   108      53.912 100.513  54.431  1.00  0.00           N  
ATOM   3444  H21   G   108      53.446 101.332  54.793  1.00  0.00           H  
ATOM   3445  H22   G   108      54.871 100.331  54.690  1.00  0.00           H  
ATOM   3446  N3    G   108      53.772  98.303  53.765  1.00  0.00           N  
ATOM   3447  C4    G   108      52.795  97.375  53.469  1.00  0.00           C  
ATOM   3448  C3'   G   108      54.216  93.571  54.761  1.00  0.00           C  
ATOM   3449  H3'   G   108      53.176  93.641  55.082  1.00  0.00           H  
ATOM   3450  C2'   G   108      54.712  95.025  54.699  1.00  0.00           C  
ATOM   3451  H2'   G   108      54.169  95.716  55.343  1.00  0.00           H  
ATOM   3452  O2'   G   108      56.086  95.157  54.856  1.00  0.00           O  
ATOM   3453 HO2'   G   108      56.418  94.322  55.196  1.00  0.00           H  
ATOM   3454  O3'   G   108      54.816  92.673  55.607  1.00  0.00           O  
ATOM   3455  P     C   109      54.340  92.551  57.055  1.00  0.00           P  
ATOM   3456  OP1   C   109      55.143  91.567  57.771  1.00  0.00           O  
ATOM   3457  OP2   C   109      52.899  92.329  57.068  1.00  0.00           O  
ATOM   3458  O5'   C   109      54.580  93.919  57.832  1.00  0.00           O  
ATOM   3459  C5'   C   109      55.877  94.462  58.151  1.00  0.00           C  
ATOM   3460  H5'   C   109      56.584  94.280  57.342  1.00  0.00           H  
ATOM   3461 H5''   C   109      56.182  93.923  59.049  1.00  0.00           H  
ATOM   3462  C4'   C   109      55.722  95.900  58.635  1.00  0.00           C  
ATOM   3463  H4'   C   109      56.619  96.450  58.920  1.00  0.00           H  
ATOM   3464  O4'   C   109      55.181  96.729  57.560  1.00  0.00           O  
ATOM   3465  C1'   C   109      54.375  97.745  58.092  1.00  0.00           C  
ATOM   3466  H1'   C   109      54.732  98.739  57.822  1.00  0.00           H  
ATOM   3467  N1    C   109      52.962  97.523  57.597  1.00  0.00           N  
ATOM   3468  C6    C   109      52.579  96.356  56.958  1.00  0.00           C  
ATOM   3469  H6    C   109      53.128  95.434  57.084  1.00  0.00           H  
ATOM   3470  C5    C   109      51.298  96.286  56.487  1.00  0.00           C  
ATOM   3471  H5    C   109      50.920  95.288  56.317  1.00  0.00           H  
ATOM   3472  C4    C   109      50.489  97.460  56.621  1.00  0.00           C  
ATOM   3473  N4    C   109      49.261  97.411  56.214  1.00  0.00           N  
ATOM   3474  H41   C   109      48.951  96.681  55.590  1.00  0.00           H  
ATOM   3475  H42   C   109      48.782  98.297  56.288  1.00  0.00           H  
ATOM   3476  N3    C   109      50.917  98.595  57.157  1.00  0.00           N  
ATOM   3477  C2    C   109      52.192  98.667  57.568  1.00  0.00           C  
ATOM   3478  O2    C   109      52.602  99.786  57.938  1.00  0.00           O  
ATOM   3479  C3'   C   109      54.626  96.091  59.695  1.00  0.00           C  
ATOM   3480  H3'   C   109      53.749  95.513  59.406  1.00  0.00           H  
ATOM   3481  C2'   C   109      54.339  97.555  59.645  1.00  0.00           C  
ATOM   3482  H2'   C   109      53.406  97.883  60.103  1.00  0.00           H  
ATOM   3483  O2'   C   109      55.457  98.153  60.250  1.00  0.00           O  
ATOM   3484 HO2'   C   109      55.633  97.604  61.018  1.00  0.00           H  
ATOM   3485  O3'   C   109      54.956  95.679  61.102  1.00  0.00           O  
ATOM   3486  P     A   110      53.794  95.132  62.028  1.00  0.00           P  
ATOM   3487  OP1   A   110      54.408  94.561  63.258  1.00  0.00           O  
ATOM   3488  OP2   A   110      52.893  94.223  61.311  1.00  0.00           O  
ATOM   3489  O5'   A   110      52.841  96.388  62.416  1.00  0.00           O  
ATOM   3490  C5'   A   110      53.363  97.516  63.078  1.00  0.00           C  
ATOM   3491  H5'   A   110      54.306  97.826  62.627  1.00  0.00           H  
ATOM   3492 H5''   A   110      53.530  97.390  64.148  1.00  0.00           H  
ATOM   3493  C4'   A   110      52.423  98.716  63.076  1.00  0.00           C  
ATOM   3494  H4'   A   110      52.988  99.449  63.651  1.00  0.00           H  
ATOM   3495  O4'   A   110      52.044  99.261  61.754  1.00  0.00           O  
ATOM   3496  C1'   A   110      50.717  99.763  61.839  1.00  0.00           C  
ATOM   3497  H1'   A   110      50.596 100.809  61.559  1.00  0.00           H  
ATOM   3498  N9    A   110      49.920  98.855  60.974  1.00  0.00           N  
ATOM   3499  C8    A   110      50.100  97.627  60.394  1.00  0.00           C  
ATOM   3500  H8    A   110      51.010  97.053  60.481  1.00  0.00           H  
ATOM   3501  N7    A   110      49.169  97.156  59.691  1.00  0.00           N  
ATOM   3502  C5    A   110      48.174  98.210  59.769  1.00  0.00           C  
ATOM   3503  C6    A   110      46.923  98.407  59.203  1.00  0.00           C  
ATOM   3504  N6    A   110      46.272  97.588  58.476  1.00  0.00           N  
ATOM   3505  H61   A   110      45.361  97.859  58.135  1.00  0.00           H  
ATOM   3506  H62   A   110      46.825  96.801  58.168  1.00  0.00           H  
ATOM   3507  N1    A   110      46.244  99.473  59.527  1.00  0.00           N  
ATOM   3508  C2    A   110      46.800 100.441  60.224  1.00  0.00           C  
ATOM   3509  H2    A   110      46.263 101.363  60.388  1.00  0.00           H  
ATOM   3510  N3    A   110      47.950 100.376  60.848  1.00  0.00           N  
ATOM   3511  C4    A   110      48.630  99.193  60.620  1.00  0.00           C  
ATOM   3512  C3'   A   110      51.037  98.443  63.814  1.00  0.00           C  
ATOM   3513  H3'   A   110      50.574  97.525  63.451  1.00  0.00           H  
ATOM   3514  C2'   A   110      50.201  99.630  63.284  1.00  0.00           C  
ATOM   3515  H2'   A   110      49.148  99.351  63.326  1.00  0.00           H  
ATOM   3516  O2'   A   110      50.273 100.912  63.943  1.00  0.00           O  
ATOM   3517 HO2'   A   110      49.486 101.391  63.674  1.00  0.00           H  
ATOM   3518  O3'   A   110      51.259  98.437  65.197  1.00  0.00           O  
ATOM   3519  P     C   111      50.421  97.525  66.135  1.00  0.00           P  
ATOM   3520  OP1   C   111      50.964  97.761  67.498  1.00  0.00           O  
ATOM   3521  OP2   C   111      50.588  96.163  65.514  1.00  0.00           O  
ATOM   3522  O5'   C   111      48.826  97.922  66.099  1.00  0.00           O  
ATOM   3523  C5'   C   111      48.398  99.181  66.590  1.00  0.00           C  
ATOM   3524  H5'   C   111      49.138  99.924  66.293  1.00  0.00           H  
ATOM   3525 H5''   C   111      48.470  99.161  67.677  1.00  0.00           H  
ATOM   3526  C4'   C   111      47.055  99.660  66.043  1.00  0.00           C  
ATOM   3527  H4'   C   111      46.790 100.635  66.451  1.00  0.00           H  
ATOM   3528  O4'   C   111      46.959  99.726  64.626  1.00  0.00           O  
ATOM   3529  C1'   C   111      45.618  99.411  64.140  1.00  0.00           C  
ATOM   3530  H1'   C   111      45.127 100.175  63.537  1.00  0.00           H  
ATOM   3531  N1    C   111      45.750  98.151  63.332  1.00  0.00           N  
ATOM   3532  C6    C   111      46.933  97.398  63.296  1.00  0.00           C  
ATOM   3533  H6    C   111      47.814  97.647  63.869  1.00  0.00           H  
ATOM   3534  C5    C   111      47.019  96.411  62.359  1.00  0.00           C  
ATOM   3535  H5    C   111      47.914  95.807  62.354  1.00  0.00           H  
ATOM   3536  C4    C   111      45.870  96.074  61.633  1.00  0.00           C  
ATOM   3537  N4    C   111      45.994  95.189  60.720  1.00  0.00           N  
ATOM   3538  H41   C   111      45.234  95.073  60.065  1.00  0.00           H  
ATOM   3539  H42   C   111      46.872  94.729  60.529  1.00  0.00           H  
ATOM   3540  N3    C   111      44.747  96.730  61.696  1.00  0.00           N  
ATOM   3541  C2    C   111      44.682  97.835  62.484  1.00  0.00           C  
ATOM   3542  O2    C   111      43.673  98.495  62.374  1.00  0.00           O  
ATOM   3543  C3'   C   111      45.936  98.735  66.393  1.00  0.00           C  
ATOM   3544  H3'   C   111      46.346  97.731  66.280  1.00  0.00           H  
ATOM   3545  C2'   C   111      44.845  99.079  65.368  1.00  0.00           C  
ATOM   3546  H2'   C   111      44.142  98.262  65.208  1.00  0.00           H  
ATOM   3547  O2'   C   111      44.198 100.216  65.717  1.00  0.00           O  
ATOM   3548 HO2'   C   111      43.994 100.261  66.653  1.00  0.00           H  
ATOM   3549  O3'   C   111      45.432  98.875  67.633  1.00  0.00           O  
ATOM   3550  P     A   112      44.912  97.539  68.380  1.00  0.00           P  
ATOM   3551  OP1   A   112      44.256  97.970  69.652  1.00  0.00           O  
ATOM   3552  OP2   A   112      46.004  96.516  68.432  1.00  0.00           O  
ATOM   3553  O5'   A   112      43.728  97.009  67.423  1.00  0.00           O  
ATOM   3554  C5'   A   112      42.382  97.626  67.437  1.00  0.00           C  
ATOM   3555  H5'   A   112      42.434  98.707  67.305  1.00  0.00           H  
ATOM   3556 H5''   A   112      41.969  97.553  68.443  1.00  0.00           H  
ATOM   3557  C4'   A   112      41.407  97.114  66.341  1.00  0.00           C  
ATOM   3558  H4'   A   112      40.496  97.707  66.415  1.00  0.00           H  
ATOM   3559  O4'   A   112      41.875  97.230  65.024  1.00  0.00           O  
ATOM   3560  C1'   A   112      41.283  96.212  64.187  1.00  0.00           C  
ATOM   3561  H1'   A   112      40.736  96.547  63.306  1.00  0.00           H  
ATOM   3562  N9    A   112      42.180  95.148  63.759  1.00  0.00           N  
ATOM   3563  C8    A   112      43.490  95.021  64.100  1.00  0.00           C  
ATOM   3564  H8    A   112      43.968  95.652  64.835  1.00  0.00           H  
ATOM   3565  N7    A   112      44.135  94.096  63.463  1.00  0.00           N  
ATOM   3566  C5    A   112      43.097  93.610  62.636  1.00  0.00           C  
ATOM   3567  C6    A   112      43.011  92.673  61.545  1.00  0.00           C  
ATOM   3568  N6    A   112      44.043  92.016  61.159  1.00  0.00           N  
ATOM   3569  H61   A   112      44.924  92.177  61.626  1.00  0.00           H  
ATOM   3570  H62   A   112      43.899  91.381  60.387  1.00  0.00           H  
ATOM   3571  N1    A   112      41.923  92.514  60.793  1.00  0.00           N  
ATOM   3572  C2    A   112      40.807  93.145  61.137  1.00  0.00           C  
ATOM   3573  H2    A   112      39.961  93.125  60.467  1.00  0.00           H  
ATOM   3574  N3    A   112      40.744  93.980  62.190  1.00  0.00           N  
ATOM   3575  C4    A   112      41.888  94.193  62.861  1.00  0.00           C  
ATOM   3576  C3'   A   112      41.067  95.700  66.581  1.00  0.00           C  
ATOM   3577  H3'   A   112      41.982  95.126  66.732  1.00  0.00           H  
ATOM   3578  C2'   A   112      40.382  95.468  65.170  1.00  0.00           C  
ATOM   3579  H2'   A   112      40.213  94.451  64.817  1.00  0.00           H  
ATOM   3580  O2'   A   112      39.127  96.049  64.951  1.00  0.00           O  
ATOM   3581 HO2'   A   112      38.656  95.734  64.176  1.00  0.00           H  
ATOM   3582  O3'   A   112      40.124  95.471  67.573  1.00  0.00           O  
ATOM   3583  P     G   113      39.973  94.142  68.277  1.00  0.00           P  
ATOM   3584  OP1   G   113      38.811  94.205  69.203  1.00  0.00           O  
ATOM   3585  OP2   G   113      41.261  93.670  68.878  1.00  0.00           O  
ATOM   3586  O5'   G   113      39.620  93.019  67.140  1.00  0.00           O  
ATOM   3587  C5'   G   113      38.263  92.843  66.658  1.00  0.00           C  
ATOM   3588  H5'   G   113      37.713  93.725  66.330  1.00  0.00           H  
ATOM   3589 H5''   G   113      37.695  92.515  67.529  1.00  0.00           H  
ATOM   3590  C4'   G   113      38.103  91.768  65.556  1.00  0.00           C  
ATOM   3591  H4'   G   113      37.060  91.905  65.269  1.00  0.00           H  
ATOM   3592  O4'   G   113      38.971  91.970  64.419  1.00  0.00           O  
ATOM   3593  C1'   G   113      39.098  90.739  63.792  1.00  0.00           C  
ATOM   3594  H1'   G   113      38.422  90.646  62.942  1.00  0.00           H  
ATOM   3595  N9    G   113      40.469  90.390  63.385  1.00  0.00           N  
ATOM   3596  C8    G   113      41.561  90.395  64.113  1.00  0.00           C  
ATOM   3597  H8    G   113      41.556  90.867  65.084  1.00  0.00           H  
ATOM   3598  N7    G   113      42.586  89.927  63.464  1.00  0.00           N  
ATOM   3599  C5    G   113      42.068  89.383  62.312  1.00  0.00           C  
ATOM   3600  C6    G   113      42.639  88.669  61.210  1.00  0.00           C  
ATOM   3601  O6    G   113      43.874  88.402  61.006  1.00  0.00           O  
ATOM   3602  N1    G   113      41.709  88.192  60.273  1.00  0.00           N  
ATOM   3603  H1    G   113      42.169  87.900  59.422  1.00  0.00           H  
ATOM   3604  C2    G   113      40.396  88.444  60.383  1.00  0.00           C  
ATOM   3605  N2    G   113      39.646  88.094  59.389  1.00  0.00           N  
ATOM   3606  H21   G   113      40.005  87.488  58.665  1.00  0.00           H  
ATOM   3607  H22   G   113      38.666  88.265  59.566  1.00  0.00           H  
ATOM   3608  N3    G   113      39.795  89.144  61.339  1.00  0.00           N  
ATOM   3609  C4    G   113      40.696  89.581  62.301  1.00  0.00           C  
ATOM   3610  C3'   G   113      38.328  90.304  65.979  1.00  0.00           C  
ATOM   3611  H3'   G   113      39.233  90.406  66.578  1.00  0.00           H  
ATOM   3612  C2'   G   113      38.665  89.571  64.641  1.00  0.00           C  
ATOM   3613  H2'   G   113      39.304  88.708  64.828  1.00  0.00           H  
ATOM   3614  O2'   G   113      37.390  89.147  64.228  1.00  0.00           O  
ATOM   3615 HO2'   G   113      37.021  88.460  64.788  1.00  0.00           H  
ATOM   3616  O3'   G   113      37.232  89.815  66.774  1.00  0.00           O  
ATOM   3617  P     G   114      37.481  88.555  67.691  1.00  0.00           P  
ATOM   3618  OP1   G   114      36.649  88.662  68.927  1.00  0.00           O  
ATOM   3619  OP2   G   114      38.948  88.271  67.780  1.00  0.00           O  
ATOM   3620  O5'   G   114      36.838  87.487  66.803  1.00  0.00           O  
ATOM   3621  C5'   G   114      35.455  87.499  66.464  1.00  0.00           C  
ATOM   3622  H5'   G   114      35.333  88.511  66.078  1.00  0.00           H  
ATOM   3623 H5''   G   114      34.867  87.319  67.364  1.00  0.00           H  
ATOM   3624  C4'   G   114      35.209  86.462  65.351  1.00  0.00           C  
ATOM   3625  H4'   G   114      34.144  86.493  65.118  1.00  0.00           H  
ATOM   3626  O4'   G   114      35.943  86.752  64.132  1.00  0.00           O  
ATOM   3627  C1'   G   114      36.476  85.564  63.589  1.00  0.00           C  
ATOM   3628  H1'   G   114      36.215  85.380  62.547  1.00  0.00           H  
ATOM   3629  N9    G   114      37.933  85.671  63.557  1.00  0.00           N  
ATOM   3630  C8    G   114      38.850  85.971  64.527  1.00  0.00           C  
ATOM   3631  H8    G   114      38.517  86.147  65.540  1.00  0.00           H  
ATOM   3632  N7    G   114      40.117  85.958  64.183  1.00  0.00           N  
ATOM   3633  C5    G   114      40.074  85.549  62.884  1.00  0.00           C  
ATOM   3634  C6    G   114      41.055  85.400  61.858  1.00  0.00           C  
ATOM   3635  O6    G   114      42.284  85.623  62.006  1.00  0.00           O  
ATOM   3636  N1    G   114      40.712  84.902  60.635  1.00  0.00           N  
ATOM   3637  H1    G   114      41.433  84.735  59.947  1.00  0.00           H  
ATOM   3638  C2    G   114      39.400  84.808  60.342  1.00  0.00           C  
ATOM   3639  N2    G   114      39.093  84.623  59.143  1.00  0.00           N  
ATOM   3640  H21   G   114      38.150  84.281  59.025  1.00  0.00           H  
ATOM   3641  H22   G   114      39.754  84.569  58.382  1.00  0.00           H  
ATOM   3642  N3    G   114      38.367  85.043  61.135  1.00  0.00           N  
ATOM   3643  C4    G   114      38.783  85.420  62.442  1.00  0.00           C  
ATOM   3644  C3'   G   114      35.595  85.138  65.911  1.00  0.00           C  
ATOM   3645  H3'   G   114      36.447  85.197  66.587  1.00  0.00           H  
ATOM   3646  C2'   G   114      35.947  84.433  64.551  1.00  0.00           C  
ATOM   3647  H2'   G   114      36.636  83.599  64.682  1.00  0.00           H  
ATOM   3648  O2'   G   114      34.778  84.013  63.938  1.00  0.00           O  
ATOM   3649 HO2'   G   114      34.685  83.086  64.172  1.00  0.00           H  
ATOM   3650  O3'   G   114      34.523  84.517  66.637  1.00  0.00           O  
ATOM   3651  P     C   115      34.663  83.460  67.833  1.00  0.00           P  
ATOM   3652  OP1   C   115      33.317  83.100  68.321  1.00  0.00           O  
ATOM   3653  OP2   C   115      35.665  83.958  68.760  1.00  0.00           O  
ATOM   3654  O5'   C   115      35.166  82.141  67.068  1.00  0.00           O  
ATOM   3655  C5'   C   115      34.202  81.328  66.384  1.00  0.00           C  
ATOM   3656  H5'   C   115      33.464  82.007  65.955  1.00  0.00           H  
ATOM   3657 H5''   C   115      33.780  80.567  67.040  1.00  0.00           H  
ATOM   3658  C4'   C   115      34.877  80.592  65.156  1.00  0.00           C  
ATOM   3659  H4'   C   115      34.153  80.061  64.537  1.00  0.00           H  
ATOM   3660  O4'   C   115      35.579  81.453  64.284  1.00  0.00           O  
ATOM   3661  C1'   C   115      36.625  80.717  63.618  1.00  0.00           C  
ATOM   3662  H1'   C   115      36.265  80.585  62.597  1.00  0.00           H  
ATOM   3663  N1    C   115      37.941  81.479  63.619  1.00  0.00           N  
ATOM   3664  C6    C   115      38.395  82.022  64.788  1.00  0.00           C  
ATOM   3665  H6    C   115      37.790  82.076  65.681  1.00  0.00           H  
ATOM   3666  C5    C   115      39.639  82.561  64.857  1.00  0.00           C  
ATOM   3667  H5    C   115      39.914  82.979  65.814  1.00  0.00           H  
ATOM   3668  C4    C   115      40.429  82.451  63.753  1.00  0.00           C  
ATOM   3669  N4    C   115      41.627  82.907  63.756  1.00  0.00           N  
ATOM   3670  H41   C   115      42.112  82.885  62.870  1.00  0.00           H  
ATOM   3671  H42   C   115      42.034  83.487  64.476  1.00  0.00           H  
ATOM   3672  N3    C   115      40.076  81.785  62.600  1.00  0.00           N  
ATOM   3673  C2    C   115      38.845  81.215  62.573  1.00  0.00           C  
ATOM   3674  O2    C   115      38.485  80.489  61.645  1.00  0.00           O  
ATOM   3675  C3'   C   115      35.938  79.607  65.640  1.00  0.00           C  
ATOM   3676  H3'   C   115      36.599  79.994  66.415  1.00  0.00           H  
ATOM   3677  C2'   C   115      36.673  79.337  64.360  1.00  0.00           C  
ATOM   3678  H2'   C   115      37.718  79.071  64.519  1.00  0.00           H  
ATOM   3679  O2'   C   115      36.136  78.463  63.449  1.00  0.00           O  
ATOM   3680 HO2'   C   115      35.803  77.644  63.823  1.00  0.00           H  
ATOM   3681  O3'   C   115      35.470  78.387  66.122  1.00  0.00           O  
ATOM   3682  P     A   116      36.391  77.347  66.792  1.00  0.00           P  
ATOM   3683  OP1   A   116      37.510  76.941  65.837  1.00  0.00           O  
ATOM   3684  OP2   A   116      35.487  76.300  67.335  1.00  0.00           O  
ATOM   3685  O5'   A   116      36.973  78.114  68.013  1.00  0.00           O  
ATOM   3686  C5'   A   116      36.149  78.629  69.052  1.00  0.00           C  
ATOM   3687  H5'   A   116      35.121  78.269  69.005  1.00  0.00           H  
ATOM   3688 H5''   A   116      36.089  79.710  68.928  1.00  0.00           H  
ATOM   3689  C4'   A   116      36.645  78.404  70.442  1.00  0.00           C  
ATOM   3690  H4'   A   116      35.978  78.852  71.178  1.00  0.00           H  
ATOM   3691  O4'   A   116      36.624  77.108  70.919  1.00  0.00           O  
ATOM   3692  C1'   A   116      37.801  76.930  71.760  1.00  0.00           C  
ATOM   3693  H1'   A   116      37.572  76.291  72.613  1.00  0.00           H  
ATOM   3694  N9    A   116      38.735  76.183  70.954  1.00  0.00           N  
ATOM   3695  C8    A   116      38.741  75.685  69.670  1.00  0.00           C  
ATOM   3696  H8    A   116      37.865  75.777  69.045  1.00  0.00           H  
ATOM   3697  N7    A   116      39.747  75.056  69.284  1.00  0.00           N  
ATOM   3698  C5    A   116      40.565  75.142  70.341  1.00  0.00           C  
ATOM   3699  C6    A   116      41.835  74.667  70.652  1.00  0.00           C  
ATOM   3700  N6    A   116      42.561  73.951  69.849  1.00  0.00           N  
ATOM   3701  H61   A   116      42.190  73.666  68.954  1.00  0.00           H  
ATOM   3702  H62   A   116      43.459  73.719  70.250  1.00  0.00           H  
ATOM   3703  N1    A   116      42.388  74.842  71.853  1.00  0.00           N  
ATOM   3704  C2    A   116      41.677  75.500  72.742  1.00  0.00           C  
ATOM   3705  H2    A   116      42.074  75.470  73.746  1.00  0.00           H  
ATOM   3706  N3    A   116      40.450  75.921  72.627  1.00  0.00           N  
ATOM   3707  C4    A   116      39.976  75.794  71.368  1.00  0.00           C  
ATOM   3708  C3'   A   116      37.975  79.006  70.792  1.00  0.00           C  
ATOM   3709  H3'   A   116      38.684  78.781  69.996  1.00  0.00           H  
ATOM   3710  C2'   A   116      38.420  78.245  72.076  1.00  0.00           C  
ATOM   3711  H2'   A   116      39.485  78.300  72.299  1.00  0.00           H  
ATOM   3712  O2'   A   116      37.737  78.755  73.195  1.00  0.00           O  
ATOM   3713 HO2'   A   116      37.486  79.628  72.885  1.00  0.00           H  
ATOM   3714  O3'   A   116      37.854  80.391  71.060  1.00  0.00           O  
ATOM   3715  P     C   117      38.942  81.430  70.617  1.00  0.00           P  
ATOM   3716  OP1   C   117      38.402  82.675  71.260  1.00  0.00           O  
ATOM   3717  OP2   C   117      39.129  81.336  69.161  1.00  0.00           O  
ATOM   3718  O5'   C   117      40.154  80.898  71.397  1.00  0.00           O  
ATOM   3719  C5'   C   117      40.391  81.193  72.792  1.00  0.00           C  
ATOM   3720  H5'   C   117      39.604  80.712  73.374  1.00  0.00           H  
ATOM   3721 H5''   C   117      40.340  82.280  72.861  1.00  0.00           H  
ATOM   3722  C4'   C   117      41.816  80.726  73.090  1.00  0.00           C  
ATOM   3723  H4'   C   117      42.064  80.860  74.143  1.00  0.00           H  
ATOM   3724  O4'   C   117      41.946  79.403  72.735  1.00  0.00           O  
ATOM   3725  C1'   C   117      43.309  79.094  72.330  1.00  0.00           C  
ATOM   3726  H1'   C   117      43.774  78.584  73.173  1.00  0.00           H  
ATOM   3727  N1    C   117      43.476  78.252  71.136  1.00  0.00           N  
ATOM   3728  C6    C   117      42.482  78.072  70.223  1.00  0.00           C  
ATOM   3729  H6    C   117      41.479  78.464  70.315  1.00  0.00           H  
ATOM   3730  C5    C   117      42.721  77.345  69.127  1.00  0.00           C  
ATOM   3731  H5    C   117      41.986  77.186  68.352  1.00  0.00           H  
ATOM   3732  C4    C   117      44.044  76.776  68.963  1.00  0.00           C  
ATOM   3733  N4    C   117      44.404  75.949  67.993  1.00  0.00           N  
ATOM   3734  H41   C   117      45.386  75.713  68.021  1.00  0.00           H  
ATOM   3735  H42   C   117      43.815  75.791  67.189  1.00  0.00           H  
ATOM   3736  N3    C   117      44.966  76.825  69.906  1.00  0.00           N  
ATOM   3737  C2    C   117      44.735  77.602  70.995  1.00  0.00           C  
ATOM   3738  O2    C   117      45.575  77.724  71.885  1.00  0.00           O  
ATOM   3739  C3'   C   117      42.905  81.475  72.276  1.00  0.00           C  
ATOM   3740  H3'   C   117      42.645  81.626  71.228  1.00  0.00           H  
ATOM   3741  C2'   C   117      44.056  80.486  72.215  1.00  0.00           C  
ATOM   3742  H2'   C   117      44.554  80.495  71.245  1.00  0.00           H  
ATOM   3743  O2'   C   117      44.928  80.641  73.312  1.00  0.00           O  
ATOM   3744 HO2'   C   117      45.492  81.398  73.138  1.00  0.00           H  
ATOM   3745  O3'   C   117      43.278  82.682  72.868  1.00  0.00           O  
ATOM   3746  P     U   118      43.859  83.895  71.982  1.00  0.00           P  
ATOM   3747  OP1   U   118      43.866  85.144  72.826  1.00  0.00           O  
ATOM   3748  OP2   U   118      43.176  83.887  70.666  1.00  0.00           O  
ATOM   3749  O5'   U   118      45.405  83.580  71.651  1.00  0.00           O  
ATOM   3750  C5'   U   118      46.415  83.937  72.634  1.00  0.00           C  
ATOM   3751  H5'   U   118      46.082  83.529  73.589  1.00  0.00           H  
ATOM   3752 H5''   U   118      46.583  85.013  72.682  1.00  0.00           H  
ATOM   3753  C4'   U   118      47.737  83.301  72.142  1.00  0.00           C  
ATOM   3754  H4'   U   118      48.527  83.515  72.862  1.00  0.00           H  
ATOM   3755  O4'   U   118      47.650  81.906  71.981  1.00  0.00           O  
ATOM   3756  C1'   U   118      48.579  81.518  70.968  1.00  0.00           C  
ATOM   3757  H1'   U   118      49.203  80.839  71.548  1.00  0.00           H  
ATOM   3758  N1    U   118      47.875  80.674  69.950  1.00  0.00           N  
ATOM   3759  C6    U   118      46.602  80.897  69.475  1.00  0.00           C  
ATOM   3760  H6    U   118      46.069  81.807  69.709  1.00  0.00           H  
ATOM   3761  C5    U   118      45.899  80.096  68.611  1.00  0.00           C  
ATOM   3762  H5    U   118      44.870  80.277  68.340  1.00  0.00           H  
ATOM   3763  C4    U   118      46.644  79.103  67.925  1.00  0.00           C  
ATOM   3764  O4    U   118      46.165  78.262  67.165  1.00  0.00           O  
ATOM   3765  N3    U   118      47.921  78.892  68.430  1.00  0.00           N  
ATOM   3766  H3    U   118      48.476  78.246  67.888  1.00  0.00           H  
ATOM   3767  C2    U   118      48.590  79.620  69.369  1.00  0.00           C  
ATOM   3768  O2    U   118      49.796  79.429  69.518  1.00  0.00           O  
ATOM   3769  C3'   U   118      48.223  83.802  70.818  1.00  0.00           C  
ATOM   3770  H3'   U   118      47.557  83.723  69.959  1.00  0.00           H  
ATOM   3771  C2'   U   118      49.349  82.738  70.556  1.00  0.00           C  
ATOM   3772  H2'   U   118      49.600  82.694  69.497  1.00  0.00           H  
ATOM   3773  O2'   U   118      50.574  82.891  71.300  1.00  0.00           O  
ATOM   3774 HO2'   U   118      50.773  83.828  71.375  1.00  0.00           H  
ATOM   3775  O3'   U   118      48.766  85.137  70.856  1.00  0.00           O  
ATOM   3776  P     A   119      48.571  86.112  69.576  1.00  0.00           P  
ATOM   3777  OP1   A   119      48.796  87.515  69.988  1.00  0.00           O  
ATOM   3778  OP2   A   119      47.260  85.738  68.851  1.00  0.00           O  
ATOM   3779  O5'   A   119      49.767  85.565  68.585  1.00  0.00           O  
ATOM   3780  C5'   A   119      51.158  85.593  68.963  1.00  0.00           C  
ATOM   3781  H5'   A   119      51.244  85.272  70.001  1.00  0.00           H  
ATOM   3782 H5''   A   119      51.500  86.627  68.917  1.00  0.00           H  
ATOM   3783  C4'   A   119      51.990  84.803  68.019  1.00  0.00           C  
ATOM   3784  H4'   A   119      53.032  85.098  68.148  1.00  0.00           H  
ATOM   3785  O4'   A   119      51.815  83.371  68.244  1.00  0.00           O  
ATOM   3786  C1'   A   119      51.747  82.724  67.004  1.00  0.00           C  
ATOM   3787  H1'   A   119      52.511  81.947  67.012  1.00  0.00           H  
ATOM   3788  N9    A   119      50.476  82.162  66.632  1.00  0.00           N  
ATOM   3789  C8    A   119      49.116  82.353  66.951  1.00  0.00           C  
ATOM   3790  H8    A   119      48.775  83.225  67.490  1.00  0.00           H  
ATOM   3791  N7    A   119      48.252  81.457  66.542  1.00  0.00           N  
ATOM   3792  C5    A   119      49.098  80.629  65.803  1.00  0.00           C  
ATOM   3793  C6    A   119      48.925  79.496  65.030  1.00  0.00           C  
ATOM   3794  N6    A   119      47.745  78.906  64.842  1.00  0.00           N  
ATOM   3795  H61   A   119      46.858  79.268  65.161  1.00  0.00           H  
ATOM   3796  H62   A   119      47.800  78.067  64.283  1.00  0.00           H  
ATOM   3797  N1    A   119      49.911  78.939  64.350  1.00  0.00           N  
ATOM   3798  C2    A   119      51.099  79.425  64.633  1.00  0.00           C  
ATOM   3799  H2    A   119      51.870  78.850  64.142  1.00  0.00           H  
ATOM   3800  N3    A   119      51.473  80.364  65.390  1.00  0.00           N  
ATOM   3801  C4    A   119      50.414  81.006  65.923  1.00  0.00           C  
ATOM   3802  C3'   A   119      51.626  84.950  66.531  1.00  0.00           C  
ATOM   3803  H3'   A   119      50.557  84.772  66.420  1.00  0.00           H  
ATOM   3804  C2'   A   119      52.354  83.743  65.968  1.00  0.00           C  
ATOM   3805  H2'   A   119      52.031  83.509  64.954  1.00  0.00           H  
ATOM   3806  O2'   A   119      53.742  83.793  66.102  1.00  0.00           O  
ATOM   3807 HO2'   A   119      54.061  84.337  65.379  1.00  0.00           H  
ATOM   3808  O3'   A   119      52.193  86.089  65.963  1.00  0.00           O  
ATOM   3809  P     G   120      51.649  86.669  64.508  1.00  0.00           P  
ATOM   3810  OP1   G   120      52.184  88.078  64.351  1.00  0.00           O  
ATOM   3811  OP2   G   120      50.150  86.634  64.334  1.00  0.00           O  
ATOM   3812  O5'   G   120      52.207  85.796  63.420  1.00  0.00           O  
ATOM   3813  C5'   G   120      53.574  85.941  63.008  1.00  0.00           C  
ATOM   3814  H5'   G   120      54.235  85.933  63.874  1.00  0.00           H  
ATOM   3815 H5''   G   120      53.782  86.846  62.437  1.00  0.00           H  
ATOM   3816  C4'   G   120      53.945  84.645  62.249  1.00  0.00           C  
ATOM   3817  H4'   G   120      55.014  84.523  62.071  1.00  0.00           H  
ATOM   3818  O4'   G   120      53.598  83.500  63.010  1.00  0.00           O  
ATOM   3819  C1'   G   120      53.035  82.545  62.061  1.00  0.00           C  
ATOM   3820  H1'   G   120      53.463  81.553  62.205  1.00  0.00           H  
ATOM   3821  N9    G   120      51.578  82.308  62.229  1.00  0.00           N  
ATOM   3822  C8    G   120      50.583  83.077  62.775  1.00  0.00           C  
ATOM   3823  H8    G   120      50.719  84.086  63.134  1.00  0.00           H  
ATOM   3824  N7    G   120      49.428  82.400  62.796  1.00  0.00           N  
ATOM   3825  C5    G   120      49.691  81.272  62.020  1.00  0.00           C  
ATOM   3826  C6    G   120      48.800  80.208  61.651  1.00  0.00           C  
ATOM   3827  O6    G   120      47.570  80.077  61.773  1.00  0.00           O  
ATOM   3828  N1    G   120      49.322  79.240  60.803  1.00  0.00           N  
ATOM   3829  H1    G   120      48.737  78.557  60.344  1.00  0.00           H  
ATOM   3830  C2    G   120      50.673  79.249  60.589  1.00  0.00           C  
ATOM   3831  N2    G   120      51.114  78.521  59.646  1.00  0.00           N  
ATOM   3832  H21   G   120      50.606  77.843  59.096  1.00  0.00           H  
ATOM   3833  H22   G   120      52.118  78.622  59.613  1.00  0.00           H  
ATOM   3834  N3    G   120      51.541  80.192  61.032  1.00  0.00           N  
ATOM   3835  C4    G   120      50.998  81.106  61.801  1.00  0.00           C  
ATOM   3836  C3'   G   120      53.380  84.443  60.855  1.00  0.00           C  
ATOM   3837  H3'   G   120      52.327  84.698  60.971  1.00  0.00           H  
ATOM   3838  C2'   G   120      53.352  82.942  60.672  1.00  0.00           C  
ATOM   3839  H2'   G   120      52.600  82.590  59.966  1.00  0.00           H  
ATOM   3840  O2'   G   120      54.578  82.425  60.270  1.00  0.00           O  
ATOM   3841 HO2'   G   120      55.311  82.954  60.595  1.00  0.00           H  
ATOM   3842  O3'   G   120      53.984  85.205  59.821  1.00  0.00           O  
ATOM   3843  P     U   121      53.191  85.797  58.589  1.00  0.00           P  
ATOM   3844  OP1   U   121      54.241  86.466  57.794  1.00  0.00           O  
ATOM   3845  OP2   U   121      52.083  86.591  59.159  1.00  0.00           O  
ATOM   3846  O5'   U   121      52.529  84.542  57.896  1.00  0.00           O  
ATOM   3847  C5'   U   121      53.264  83.739  57.014  1.00  0.00           C  
ATOM   3848  H5'   U   121      54.171  83.399  57.514  1.00  0.00           H  
ATOM   3849 H5''   U   121      53.664  84.264  56.146  1.00  0.00           H  
ATOM   3850  C4'   U   121      52.443  82.640  56.472  1.00  0.00           C  
ATOM   3851  H4'   U   121      53.122  81.967  55.949  1.00  0.00           H  
ATOM   3852  O4'   U   121      51.860  81.893  57.621  1.00  0.00           O  
ATOM   3853  C1'   U   121      50.717  81.225  57.160  1.00  0.00           C  
ATOM   3854  H1'   U   121      51.083  80.200  57.109  1.00  0.00           H  
ATOM   3855  N1    U   121      49.601  81.360  58.141  1.00  0.00           N  
ATOM   3856  C6    U   121      49.556  82.554  58.922  1.00  0.00           C  
ATOM   3857  H6    U   121      50.391  83.203  59.140  1.00  0.00           H  
ATOM   3858  C5    U   121      48.368  82.956  59.539  1.00  0.00           C  
ATOM   3859  H5    U   121      48.317  83.810  60.199  1.00  0.00           H  
ATOM   3860  C4    U   121      47.162  82.156  59.448  1.00  0.00           C  
ATOM   3861  O4    U   121      46.149  82.349  60.116  1.00  0.00           O  
ATOM   3862  N3    U   121      47.304  81.051  58.626  1.00  0.00           N  
ATOM   3863  H3    U   121      46.463  80.530  58.424  1.00  0.00           H  
ATOM   3864  C2    U   121      48.447  80.659  57.933  1.00  0.00           C  
ATOM   3865  O2    U   121      48.415  79.729  57.078  1.00  0.00           O  
ATOM   3866  C3'   U   121      51.197  83.124  55.739  1.00  0.00           C  
ATOM   3867  H3'   U   121      50.646  83.803  56.389  1.00  0.00           H  
ATOM   3868  C2'   U   121      50.407  81.735  55.768  1.00  0.00           C  
ATOM   3869  H2'   U   121      49.350  81.929  55.587  1.00  0.00           H  
ATOM   3870  O2'   U   121      50.823  80.705  54.867  1.00  0.00           O  
ATOM   3871 HO2'   U   121      50.167  80.008  54.939  1.00  0.00           H  
ATOM   3872  O3'   U   121      51.364  83.644  54.441  1.00  0.00           O  
ATOM   3873  P     A   122      50.414  84.875  53.951  1.00  0.00           P  
ATOM   3874  OP1   A   122      51.021  85.200  52.630  1.00  0.00           O  
ATOM   3875  OP2   A   122      50.280  85.952  54.950  1.00  0.00           O  
ATOM   3876  O5'   A   122      48.881  84.387  53.784  1.00  0.00           O  
ATOM   3877  C5'   A   122      48.577  83.376  52.869  1.00  0.00           C  
ATOM   3878  H5'   A   122      49.251  82.536  53.035  1.00  0.00           H  
ATOM   3879 H5''   A   122      48.608  83.749  51.845  1.00  0.00           H  
ATOM   3880  C4'   A   122      47.195  82.801  53.141  1.00  0.00           C  
ATOM   3881  H4'   A   122      47.017  81.959  52.473  1.00  0.00           H  
ATOM   3882  O4'   A   122      47.115  82.434  54.559  1.00  0.00           O  
ATOM   3883  C1'   A   122      45.788  82.570  54.997  1.00  0.00           C  
ATOM   3884  H1'   A   122      45.422  81.601  55.335  1.00  0.00           H  
ATOM   3885  N9    A   122      45.743  83.512  56.155  1.00  0.00           N  
ATOM   3886  C8    A   122      46.739  84.257  56.672  1.00  0.00           C  
ATOM   3887  H8    A   122      47.715  84.393  56.230  1.00  0.00           H  
ATOM   3888  N7    A   122      46.542  84.743  57.864  1.00  0.00           N  
ATOM   3889  C5    A   122      45.177  84.468  58.082  1.00  0.00           C  
ATOM   3890  C6    A   122      44.253  84.741  59.080  1.00  0.00           C  
ATOM   3891  N6    A   122      44.505  85.334  60.255  1.00  0.00           N  
ATOM   3892  H61   A   122      45.447  85.472  60.593  1.00  0.00           H  
ATOM   3893  H62   A   122      43.762  85.595  60.888  1.00  0.00           H  
ATOM   3894  N1    A   122      43.011  84.208  58.986  1.00  0.00           N  
ATOM   3895  C2    A   122      42.736  83.489  57.943  1.00  0.00           C  
ATOM   3896  H2    A   122      41.737  83.098  57.823  1.00  0.00           H  
ATOM   3897  N3    A   122      43.510  83.080  56.951  1.00  0.00           N  
ATOM   3898  C4    A   122      44.738  83.608  57.103  1.00  0.00           C  
ATOM   3899  C3'   A   122      46.031  83.814  52.924  1.00  0.00           C  
ATOM   3900  H3'   A   122      46.408  84.759  53.315  1.00  0.00           H  
ATOM   3901  C2'   A   122      44.947  83.161  53.837  1.00  0.00           C  
ATOM   3902  H2'   A   122      44.220  83.882  54.213  1.00  0.00           H  
ATOM   3903  O2'   A   122      44.409  82.029  53.210  1.00  0.00           O  
ATOM   3904 HO2'   A   122      44.487  82.288  52.289  1.00  0.00           H  
ATOM   3905  O3'   A   122      45.653  83.825  51.563  1.00  0.00           O  
ATOM   3906  P     C   123      45.121  85.164  50.923  1.00  0.00           P  
ATOM   3907  OP1   C   123      44.722  84.775  49.577  1.00  0.00           O  
ATOM   3908  OP2   C   123      46.072  86.272  51.175  1.00  0.00           O  
ATOM   3909  O5'   C   123      43.780  85.449  51.719  1.00  0.00           O  
ATOM   3910  C5'   C   123      42.648  84.657  51.428  1.00  0.00           C  
ATOM   3911  H5'   C   123      42.917  83.640  51.712  1.00  0.00           H  
ATOM   3912 H5''   C   123      42.346  84.768  50.387  1.00  0.00           H  
ATOM   3913  C4'   C   123      41.604  85.079  52.413  1.00  0.00           C  
ATOM   3914  H4'   C   123      40.703  84.512  52.179  1.00  0.00           H  
ATOM   3915  O4'   C   123      42.109  84.700  53.752  1.00  0.00           O  
ATOM   3916  C1'   C   123      41.321  85.483  54.700  1.00  0.00           C  
ATOM   3917  H1'   C   123      40.671  84.808  55.258  1.00  0.00           H  
ATOM   3918  N1    C   123      42.266  86.264  55.586  1.00  0.00           N  
ATOM   3919  C6    C   123      43.491  86.672  55.065  1.00  0.00           C  
ATOM   3920  H6    C   123      43.620  86.484  54.010  1.00  0.00           H  
ATOM   3921  C5    C   123      44.431  87.313  55.887  1.00  0.00           C  
ATOM   3922  H5    C   123      45.335  87.701  55.440  1.00  0.00           H  
ATOM   3923  C4    C   123      43.999  87.662  57.226  1.00  0.00           C  
ATOM   3924  N4    C   123      44.741  88.293  58.048  1.00  0.00           N  
ATOM   3925  H41   C   123      44.326  88.405  58.962  1.00  0.00           H  
ATOM   3926  H42   C   123      45.661  88.619  57.787  1.00  0.00           H  
ATOM   3927  N3    C   123      42.818  87.309  57.690  1.00  0.00           N  
ATOM   3928  C2    C   123      41.911  86.635  56.925  1.00  0.00           C  
ATOM   3929  O2    C   123      40.878  86.332  57.450  1.00  0.00           O  
ATOM   3930  C3'   C   123      41.107  86.527  52.609  1.00  0.00           C  
ATOM   3931  H3'   C   123      41.963  87.187  52.750  1.00  0.00           H  
ATOM   3932  C2'   C   123      40.410  86.461  53.982  1.00  0.00           C  
ATOM   3933  H2'   C   123      40.385  87.435  54.470  1.00  0.00           H  
ATOM   3934  O2'   C   123      39.027  86.012  53.797  1.00  0.00           O  
ATOM   3935 HO2'   C   123      38.838  86.005  52.856  1.00  0.00           H  
ATOM   3936  O3'   C   123      40.286  86.969  51.558  1.00  0.00           O  
ATOM   3937  P     U   124      40.473  88.304  50.872  1.00  0.00           P  
ATOM   3938  OP1   U   124      39.623  88.467  49.688  1.00  0.00           O  
ATOM   3939  OP2   U   124      41.928  88.565  50.719  1.00  0.00           O  
ATOM   3940  O5'   U   124      40.037  89.268  52.039  1.00  0.00           O  
ATOM   3941  C5'   U   124      38.639  89.426  52.270  1.00  0.00           C  
ATOM   3942  H5'   U   124      38.126  88.467  52.203  1.00  0.00           H  
ATOM   3943 H5''   U   124      38.330  89.999  51.395  1.00  0.00           H  
ATOM   3944  C4'   U   124      38.414  90.190  53.556  1.00  0.00           C  
ATOM   3945  H4'   U   124      37.357  90.164  53.822  1.00  0.00           H  
ATOM   3946  O4'   U   124      39.117  89.664  54.685  1.00  0.00           O  
ATOM   3947  C1'   U   124      39.111  90.737  55.629  1.00  0.00           C  
ATOM   3948  H1'   U   124      38.335  90.549  56.371  1.00  0.00           H  
ATOM   3949  N1    U   124      40.451  90.786  56.228  1.00  0.00           N  
ATOM   3950  C6    U   124      41.597  90.593  55.467  1.00  0.00           C  
ATOM   3951  H6    U   124      41.311  90.405  54.443  1.00  0.00           H  
ATOM   3952  C5    U   124      42.822  90.736  56.043  1.00  0.00           C  
ATOM   3953  H5    U   124      43.752  90.666  55.499  1.00  0.00           H  
ATOM   3954  C4    U   124      42.985  91.070  57.434  1.00  0.00           C  
ATOM   3955  O4    U   124      43.971  91.208  58.118  1.00  0.00           O  
ATOM   3956  N3    U   124      41.808  91.354  58.039  1.00  0.00           N  
ATOM   3957  H3    U   124      41.925  91.597  59.013  1.00  0.00           H  
ATOM   3958  C2    U   124      40.545  91.254  57.529  1.00  0.00           C  
ATOM   3959  O2    U   124      39.534  91.305  58.189  1.00  0.00           O  
ATOM   3960  C3'   U   124      38.802  91.637  53.444  1.00  0.00           C  
ATOM   3961  H3'   U   124      39.796  91.685  52.998  1.00  0.00           H  
ATOM   3962  C2'   U   124      38.808  92.030  54.869  1.00  0.00           C  
ATOM   3963  H2'   U   124      39.586  92.784  54.985  1.00  0.00           H  
ATOM   3964  O2'   U   124      37.563  92.476  55.399  1.00  0.00           O  
ATOM   3965 HO2'   U   124      37.796  93.286  55.859  1.00  0.00           H  
ATOM   3966  O3'   U   124      37.812  92.262  52.619  1.00  0.00           O  
ATOM   3967  P     G   125      38.058  93.685  52.026  1.00  0.00           P  
ATOM   3968  OP1   G   125      36.910  93.907  51.214  1.00  0.00           O  
ATOM   3969  OP2   G   125      39.420  93.659  51.402  1.00  0.00           O  
ATOM   3970  O5'   G   125      38.084  94.767  53.175  1.00  0.00           O  
ATOM   3971  C5'   G   125      36.910  95.300  53.750  1.00  0.00           C  
ATOM   3972  H5'   G   125      36.192  94.483  53.831  1.00  0.00           H  
ATOM   3973 H5''   G   125      36.618  96.044  53.009  1.00  0.00           H  
ATOM   3974  C4'   G   125      37.177  95.954  55.162  1.00  0.00           C  
ATOM   3975  H4'   G   125      36.253  96.142  55.710  1.00  0.00           H  
ATOM   3976  O4'   G   125      37.891  95.115  55.883  1.00  0.00           O  
ATOM   3977  C1'   G   125      38.692  95.943  56.779  1.00  0.00           C  
ATOM   3978  H1'   G   125      38.289  95.870  57.789  1.00  0.00           H  
ATOM   3979  N9    G   125      40.062  95.460  56.836  1.00  0.00           N  
ATOM   3980  C8    G   125      40.886  94.934  55.902  1.00  0.00           C  
ATOM   3981  H8    G   125      40.610  94.754  54.874  1.00  0.00           H  
ATOM   3982  N7    G   125      42.083  94.668  56.330  1.00  0.00           N  
ATOM   3983  C5    G   125      42.067  95.150  57.582  1.00  0.00           C  
ATOM   3984  C6    G   125      43.120  95.219  58.527  1.00  0.00           C  
ATOM   3985  O6    G   125      44.285  94.759  58.481  1.00  0.00           O  
ATOM   3986  N1    G   125      42.883  96.129  59.520  1.00  0.00           N  
ATOM   3987  H1    G   125      43.564  96.231  60.259  1.00  0.00           H  
ATOM   3988  C2    G   125      41.720  96.617  59.848  1.00  0.00           C  
ATOM   3989  N2    G   125      41.619  97.283  60.989  1.00  0.00           N  
ATOM   3990  H21   G   125      42.434  97.657  61.454  1.00  0.00           H  
ATOM   3991  H22   G   125      40.775  97.837  60.982  1.00  0.00           H  
ATOM   3992  N3    G   125      40.597  96.406  59.112  1.00  0.00           N  
ATOM   3993  C4    G   125      40.850  95.693  57.916  1.00  0.00           C  
ATOM   3994  C3'   G   125      38.001  97.219  54.939  1.00  0.00           C  
ATOM   3995  H3'   G   125      38.759  96.933  54.210  1.00  0.00           H  
ATOM   3996  C2'   G   125      38.477  97.387  56.379  1.00  0.00           C  
ATOM   3997  H2'   G   125      39.467  97.844  56.356  1.00  0.00           H  
ATOM   3998  O2'   G   125      37.533  98.013  57.243  1.00  0.00           O  
ATOM   3999 HO2'   G   125      37.541  98.949  57.029  1.00  0.00           H  
ATOM   4000  O3'   G   125      37.231  98.316  54.401  1.00  0.00           O  
ATOM   4001  P     A   126      37.844  99.634  54.119  1.00  0.00           P  
ATOM   4002  OP1   A   126      36.881 100.414  53.304  1.00  0.00           O  
ATOM   4003  OP2   A   126      39.248  99.580  53.733  1.00  0.00           O  
ATOM   4004  O5'   A   126      37.695 100.341  55.556  1.00  0.00           O  
ATOM   4005  C5'   A   126      36.388 100.680  55.934  1.00  0.00           C  
ATOM   4006  H5'   A   126      35.834  99.742  55.982  1.00  0.00           H  
ATOM   4007 H5''   A   126      35.844 101.352  55.270  1.00  0.00           H  
ATOM   4008  C4'   A   126      36.263 101.247  57.372  1.00  0.00           C  
ATOM   4009  H4'   A   126      35.223 101.248  57.701  1.00  0.00           H  
ATOM   4010  O4'   A   126      36.984 100.428  58.267  1.00  0.00           O  
ATOM   4011  C1'   A   126      37.192 101.142  59.473  1.00  0.00           C  
ATOM   4012  H1'   A   126      36.443 100.864  60.215  1.00  0.00           H  
ATOM   4013  N9    A   126      38.477 100.903  60.074  1.00  0.00           N  
ATOM   4014  C8    A   126      39.391  99.879  59.796  1.00  0.00           C  
ATOM   4015  H8    A   126      39.401  99.264  58.909  1.00  0.00           H  
ATOM   4016  N7    A   126      40.369  99.879  60.601  1.00  0.00           N  
ATOM   4017  C5    A   126      40.131 100.822  61.611  1.00  0.00           C  
ATOM   4018  C6    A   126      40.677 101.163  62.828  1.00  0.00           C  
ATOM   4019  N6    A   126      41.831 100.732  63.273  1.00  0.00           N  
ATOM   4020  H61   A   126      42.276  99.932  62.846  1.00  0.00           H  
ATOM   4021  H62   A   126      42.201 101.365  63.967  1.00  0.00           H  
ATOM   4022  N1    A   126      40.143 102.055  63.626  1.00  0.00           N  
ATOM   4023  C2    A   126      38.990 102.534  63.241  1.00  0.00           C  
ATOM   4024  H2    A   126      38.581 103.356  63.810  1.00  0.00           H  
ATOM   4025  N3    A   126      38.272 102.295  62.157  1.00  0.00           N  
ATOM   4026  C4    A   126      38.930 101.381  61.345  1.00  0.00           C  
ATOM   4027  C3'   A   126      37.018 102.609  57.632  1.00  0.00           C  
ATOM   4028  H3'   A   126      37.990 102.606  57.138  1.00  0.00           H  
ATOM   4029  C2'   A   126      37.036 102.576  59.145  1.00  0.00           C  
ATOM   4030  H2'   A   126      37.929 103.103  59.480  1.00  0.00           H  
ATOM   4031  O2'   A   126      35.885 103.052  59.761  1.00  0.00           O  
ATOM   4032 HO2'   A   126      35.389 103.500  59.072  1.00  0.00           H  
ATOM   4033  O3'   A   126      36.372 103.702  57.206  1.00  0.00           O  
ATOM   4034  P     U   127      37.082 104.870  56.374  1.00  0.00           P  
ATOM   4035  OP1   U   127      36.422 106.070  56.703  1.00  0.00           O  
ATOM   4036  OP2   U   127      37.102 104.520  54.937  1.00  0.00           O  
ATOM   4037  O5'   U   127      38.462 104.901  56.980  1.00  0.00           O  
ATOM   4038  C5'   U   127      38.678 105.425  58.304  1.00  0.00           C  
ATOM   4039  H5'   U   127      37.858 105.114  58.951  1.00  0.00           H  
ATOM   4040 H5''   U   127      38.821 106.505  58.279  1.00  0.00           H  
ATOM   4041  C4'   U   127      39.990 104.881  58.860  1.00  0.00           C  
ATOM   4042  H4'   U   127      40.162 105.366  59.820  1.00  0.00           H  
ATOM   4043  O4'   U   127      40.054 103.490  59.153  1.00  0.00           O  
ATOM   4044  C1'   U   127      41.411 103.162  59.240  1.00  0.00           C  
ATOM   4045  H1'   U   127      41.587 103.121  60.315  1.00  0.00           H  
ATOM   4046  N1    U   127      41.822 101.798  58.760  1.00  0.00           N  
ATOM   4047  C6    U   127      41.300 101.316  57.593  1.00  0.00           C  
ATOM   4048  H6    U   127      40.538 101.881  57.077  1.00  0.00           H  
ATOM   4049  C5    U   127      41.874 100.176  57.122  1.00  0.00           C  
ATOM   4050  H5    U   127      41.564  99.727  56.190  1.00  0.00           H  
ATOM   4051  C4    U   127      42.955  99.507  57.832  1.00  0.00           C  
ATOM   4052  O4    U   127      43.367  98.426  57.369  1.00  0.00           O  
ATOM   4053  N3    U   127      43.459 100.106  58.884  1.00  0.00           N  
ATOM   4054  H3    U   127      44.323  99.774  59.291  1.00  0.00           H  
ATOM   4055  C2    U   127      42.935 101.241  59.398  1.00  0.00           C  
ATOM   4056  O2    U   127      43.497 101.711  60.369  1.00  0.00           O  
ATOM   4057  C3'   U   127      41.116 105.147  57.931  1.00  0.00           C  
ATOM   4058  H3'   U   127      40.923 104.605  57.005  1.00  0.00           H  
ATOM   4059  C2'   U   127      42.268 104.345  58.637  1.00  0.00           C  
ATOM   4060  H2'   U   127      42.970 104.067  57.851  1.00  0.00           H  
ATOM   4061  O2'   U   127      42.953 105.021  59.722  1.00  0.00           O  
ATOM   4062 HO2'   U   127      43.393 105.781  59.335  1.00  0.00           H  
ATOM   4063  O3'   U   127      41.533 106.486  57.656  1.00  0.00           O  
ATOM   4064  P     G   128      42.946 106.845  56.860  1.00  0.00           P  
ATOM   4065  OP1   G   128      42.884 108.279  56.455  1.00  0.00           O  
ATOM   4066  OP2   G   128      43.290 105.835  55.798  1.00  0.00           O  
ATOM   4067  O5'   G   128      44.005 106.687  57.881  1.00  0.00           O  
ATOM   4068  C5'   G   128      44.385 107.551  58.910  1.00  0.00           C  
ATOM   4069  H5'   G   128      43.690 107.546  59.750  1.00  0.00           H  
ATOM   4070 H5''   G   128      44.557 108.568  58.557  1.00  0.00           H  
ATOM   4071  C4'   G   128      45.740 107.068  59.443  1.00  0.00           C  
ATOM   4072  H4'   G   128      46.020 107.718  60.273  1.00  0.00           H  
ATOM   4073  O4'   G   128      45.713 105.707  59.904  1.00  0.00           O  
ATOM   4074  C1'   G   128      47.039 105.140  59.724  1.00  0.00           C  
ATOM   4075  H1'   G   128      47.436 104.810  60.684  1.00  0.00           H  
ATOM   4076  N9    G   128      46.965 103.978  58.859  1.00  0.00           N  
ATOM   4077  C8    G   128      45.802 103.414  58.371  1.00  0.00           C  
ATOM   4078  H8    G   128      44.853 103.929  58.363  1.00  0.00           H  
ATOM   4079  N7    G   128      46.029 102.370  57.599  1.00  0.00           N  
ATOM   4080  C5    G   128      47.314 102.105  57.800  1.00  0.00           C  
ATOM   4081  C6    G   128      48.159 101.096  57.223  1.00  0.00           C  
ATOM   4082  O6    G   128      47.933 100.353  56.302  1.00  0.00           O  
ATOM   4083  N1    G   128      49.493 101.188  57.605  1.00  0.00           N  
ATOM   4084  H1    G   128      50.163 100.565  57.176  1.00  0.00           H  
ATOM   4085  C2    G   128      49.874 101.952  58.698  1.00  0.00           C  
ATOM   4086  N2    G   128      51.162 101.938  59.133  1.00  0.00           N  
ATOM   4087  H21   G   128      51.553 102.527  59.854  1.00  0.00           H  
ATOM   4088  H22   G   128      51.752 101.219  58.740  1.00  0.00           H  
ATOM   4089  N3    G   128      49.139 102.923  59.180  1.00  0.00           N  
ATOM   4090  C4    G   128      47.841 102.963  58.723  1.00  0.00           C  
ATOM   4091  C3'   G   128      46.927 107.100  58.473  1.00  0.00           C  
ATOM   4092  H3'   G   128      46.676 106.593  57.542  1.00  0.00           H  
ATOM   4093  C2'   G   128      47.916 106.251  59.219  1.00  0.00           C  
ATOM   4094  H2'   G   128      48.743 105.843  58.637  1.00  0.00           H  
ATOM   4095  O2'   G   128      48.531 107.006  60.311  1.00  0.00           O  
ATOM   4096 HO2'   G   128      49.356 106.595  60.579  1.00  0.00           H  
ATOM   4097  O3'   G   128      47.246 108.458  58.224  1.00  0.00           O  
ATOM   4098  P     U   129      48.020 108.897  56.939  1.00  0.00           P  
ATOM   4099  OP1   U   129      48.469 110.258  56.978  1.00  0.00           O  
ATOM   4100  OP2   U   129      47.117 108.499  55.799  1.00  0.00           O  
ATOM   4101  O5'   U   129      49.217 107.848  56.902  1.00  0.00           O  
ATOM   4102  C5'   U   129      50.482 108.089  57.587  1.00  0.00           C  
ATOM   4103  H5'   U   129      50.155 108.168  58.624  1.00  0.00           H  
ATOM   4104 H5''   U   129      50.905 109.030  57.234  1.00  0.00           H  
ATOM   4105  C4'   U   129      51.540 107.040  57.285  1.00  0.00           C  
ATOM   4106  H4'   U   129      52.456 107.257  57.835  1.00  0.00           H  
ATOM   4107  O4'   U   129      50.963 105.769  57.549  1.00  0.00           O  
ATOM   4108  C1'   U   129      51.489 104.736  56.627  1.00  0.00           C  
ATOM   4109  H1'   U   129      51.858 103.864  57.167  1.00  0.00           H  
ATOM   4110  N1    U   129      50.310 104.128  55.861  1.00  0.00           N  
ATOM   4111  C6    U   129      49.036 104.718  55.874  1.00  0.00           C  
ATOM   4112  H6    U   129      48.824 105.572  56.499  1.00  0.00           H  
ATOM   4113  C5    U   129      48.026 104.032  55.223  1.00  0.00           C  
ATOM   4114  H5    U   129      47.018 104.418  55.255  1.00  0.00           H  
ATOM   4115  C4    U   129      48.293 102.940  54.335  1.00  0.00           C  
ATOM   4116  O4    U   129      47.518 102.395  53.544  1.00  0.00           O  
ATOM   4117  N3    U   129      49.577 102.511  54.306  1.00  0.00           N  
ATOM   4118  H3    U   129      49.860 101.868  53.581  1.00  0.00           H  
ATOM   4119  C2    U   129      50.580 103.013  55.080  1.00  0.00           C  
ATOM   4120  O2    U   129      51.684 102.535  55.025  1.00  0.00           O  
ATOM   4121  C3'   U   129      51.954 106.947  55.808  1.00  0.00           C  
ATOM   4122  H3'   U   129      51.069 106.969  55.172  1.00  0.00           H  
ATOM   4123  C2'   U   129      52.471 105.515  55.723  1.00  0.00           C  
ATOM   4124  H2'   U   129      52.546 105.174  54.690  1.00  0.00           H  
ATOM   4125  O2'   U   129      53.713 105.358  56.315  1.00  0.00           O  
ATOM   4126 HO2'   U   129      54.342 105.945  55.889  1.00  0.00           H  
ATOM   4127  O3'   U   129      52.999 107.892  55.498  1.00  0.00           O  
ATOM   4128  P     C   130      53.465 108.042  54.015  1.00  0.00           P  
ATOM   4129  OP1   C   130      54.373 109.175  53.989  1.00  0.00           O  
ATOM   4130  OP2   C   130      52.248 108.087  53.176  1.00  0.00           O  
ATOM   4131  O5'   C   130      54.286 106.819  53.587  1.00  0.00           O  
ATOM   4132  C5'   C   130      55.621 106.557  54.027  1.00  0.00           C  
ATOM   4133  H5'   C   130      55.602 106.369  55.100  1.00  0.00           H  
ATOM   4134 H5''   C   130      56.289 107.356  53.705  1.00  0.00           H  
ATOM   4135  C4'   C   130      56.149 105.286  53.387  1.00  0.00           C  
ATOM   4136  H4'   C   130      57.167 105.108  53.732  1.00  0.00           H  
ATOM   4137  O4'   C   130      55.337 104.166  53.773  1.00  0.00           O  
ATOM   4138  C1'   C   130      55.351 103.251  52.633  1.00  0.00           C  
ATOM   4139  H1'   C   130      55.702 102.304  53.042  1.00  0.00           H  
ATOM   4140  N1    C   130      53.966 103.010  52.134  1.00  0.00           N  
ATOM   4141  C6    C   130      52.934 103.852  52.428  1.00  0.00           C  
ATOM   4142  H6    C   130      53.153 104.769  52.956  1.00  0.00           H  
ATOM   4143  C5    C   130      51.696 103.514  52.104  1.00  0.00           C  
ATOM   4144  H5    C   130      50.870 104.194  52.253  1.00  0.00           H  
ATOM   4145  C4    C   130      51.458 102.288  51.449  1.00  0.00           C  
ATOM   4146  N4    C   130      50.266 101.779  51.438  1.00  0.00           N  
ATOM   4147  H41   C   130      49.522 102.458  51.359  1.00  0.00           H  
ATOM   4148  H42   C   130      50.177 100.832  51.100  1.00  0.00           H  
ATOM   4149  N3    C   130      52.420 101.395  51.203  1.00  0.00           N  
ATOM   4150  C2    C   130      53.699 101.788  51.493  1.00  0.00           C  
ATOM   4151  O2    C   130      54.597 100.948  51.344  1.00  0.00           O  
ATOM   4152  C3'   C   130      56.289 105.277  51.878  1.00  0.00           C  
ATOM   4153  H3'   C   130      55.401 105.643  51.364  1.00  0.00           H  
ATOM   4154  C2'   C   130      56.291 103.739  51.521  1.00  0.00           C  
ATOM   4155  H2'   C   130      55.926 103.564  50.509  1.00  0.00           H  
ATOM   4156  O2'   C   130      57.558 103.209  51.738  1.00  0.00           O  
ATOM   4157 HO2'   C   130      58.125 103.936  52.005  1.00  0.00           H  
ATOM   4158  O3'   C   130      57.471 105.865  51.371  1.00  0.00           O  
ATOM   4159  P     G   131      57.681 106.402  49.891  1.00  0.00           P  
ATOM   4160  OP1   G   131      59.033 106.970  49.855  1.00  0.00           O  
ATOM   4161  OP2   G   131      56.573 107.364  49.599  1.00  0.00           O  
ATOM   4162  O5'   G   131      57.604 105.241  48.841  1.00  0.00           O  
ATOM   4163  C5'   G   131      58.614 104.278  48.769  1.00  0.00           C  
ATOM   4164  H5'   G   131      58.622 103.633  49.648  1.00  0.00           H  
ATOM   4165 H5''   G   131      59.580 104.776  48.680  1.00  0.00           H  
ATOM   4166  C4'   G   131      58.580 103.346  47.579  1.00  0.00           C  
ATOM   4167  H4'   G   131      59.480 102.734  47.631  1.00  0.00           H  
ATOM   4168  O4'   G   131      57.456 102.452  47.628  1.00  0.00           O  
ATOM   4169  C1'   G   131      56.409 102.853  46.832  1.00  0.00           C  
ATOM   4170  H1'   G   131      56.317 102.163  45.993  1.00  0.00           H  
ATOM   4171  N9    G   131      55.076 102.815  47.511  1.00  0.00           N  
ATOM   4172  C8    G   131      54.395 103.878  48.045  1.00  0.00           C  
ATOM   4173  H8    G   131      54.902 104.826  48.146  1.00  0.00           H  
ATOM   4174  N7    G   131      53.180 103.652  48.420  1.00  0.00           N  
ATOM   4175  C5    G   131      52.966 102.342  48.053  1.00  0.00           C  
ATOM   4176  C6    G   131      51.810 101.488  48.104  1.00  0.00           C  
ATOM   4177  O6    G   131      50.712 101.809  48.419  1.00  0.00           O  
ATOM   4178  N1    G   131      51.948 100.365  47.334  1.00  0.00           N  
ATOM   4179  H1    G   131      51.173  99.718  47.324  1.00  0.00           H  
ATOM   4180  C2    G   131      53.189  99.915  46.958  1.00  0.00           C  
ATOM   4181  N2    G   131      53.238  98.705  46.492  1.00  0.00           N  
ATOM   4182  H21   G   131      54.142  98.269  46.378  1.00  0.00           H  
ATOM   4183  H22   G   131      52.422  98.122  46.373  1.00  0.00           H  
ATOM   4184  N3    G   131      54.405 100.511  47.139  1.00  0.00           N  
ATOM   4185  C4    G   131      54.155 101.785  47.576  1.00  0.00           C  
ATOM   4186  C3'   G   131      58.448 104.105  46.279  1.00  0.00           C  
ATOM   4187  H3'   G   131      58.914 105.088  46.351  1.00  0.00           H  
ATOM   4188  C2'   G   131      56.881 104.167  46.173  1.00  0.00           C  
ATOM   4189  H2'   G   131      56.508 105.049  46.695  1.00  0.00           H  
ATOM   4190  O2'   G   131      56.307 104.314  44.900  1.00  0.00           O  
ATOM   4191 HO2'   G   131      56.222 105.248  44.695  1.00  0.00           H  
ATOM   4192  O3'   G   131      58.973 103.349  45.203  1.00  0.00           O  
ATOM   4193  P     U   132      60.559 103.217  44.807  1.00  0.00           P  
ATOM   4194  OP1   U   132      60.672 102.634  43.426  1.00  0.00           O  
ATOM   4195  OP2   U   132      61.363 102.678  45.938  1.00  0.00           O  
ATOM   4196  O5'   U   132      61.049 104.687  44.685  1.00  0.00           O  
ATOM   4197  C5'   U   132      60.504 105.464  43.611  1.00  0.00           C  
ATOM   4198  H5'   U   132      59.422 105.344  43.550  1.00  0.00           H  
ATOM   4199 H5''   U   132      60.939 105.166  42.657  1.00  0.00           H  
ATOM   4200  C4'   U   132      60.879 106.907  43.860  1.00  0.00           C  
ATOM   4201  H4'   U   132      61.909 107.080  43.547  1.00  0.00           H  
ATOM   4202  O4'   U   132      59.942 107.554  42.976  1.00  0.00           O  
ATOM   4203  C1'   U   132      59.212 108.462  43.684  1.00  0.00           C  
ATOM   4204  H1'   U   132      59.710 109.429  43.765  1.00  0.00           H  
ATOM   4205  N1    U   132      57.831 108.761  43.324  1.00  0.00           N  
ATOM   4206  C6    U   132      57.652 109.960  42.685  1.00  0.00           C  
ATOM   4207  H6    U   132      58.530 110.532  42.426  1.00  0.00           H  
ATOM   4208  C5    U   132      56.368 110.342  42.379  1.00  0.00           C  
ATOM   4209  H5    U   132      56.015 111.246  41.906  1.00  0.00           H  
ATOM   4210  C4    U   132      55.213 109.481  42.590  1.00  0.00           C  
ATOM   4211  O4    U   132      54.035 109.632  42.300  1.00  0.00           O  
ATOM   4212  N3    U   132      55.543 108.350  43.237  1.00  0.00           N  
ATOM   4213  H3    U   132      54.769 107.739  43.454  1.00  0.00           H  
ATOM   4214  C2    U   132      56.744 107.947  43.663  1.00  0.00           C  
ATOM   4215  O2    U   132      56.811 106.835  44.240  1.00  0.00           O  
ATOM   4216  C3'   U   132      60.730 107.558  45.248  1.00  0.00           C  
ATOM   4217  H3'   U   132      60.767 106.800  46.031  1.00  0.00           H  
ATOM   4218  C2'   U   132      59.361 108.079  45.123  1.00  0.00           C  
ATOM   4219  H2'   U   132      58.690 107.294  45.471  1.00  0.00           H  
ATOM   4220  O2'   U   132      59.115 109.091  46.085  1.00  0.00           O  
ATOM   4221 HO2'   U   132      59.577 108.775  46.864  1.00  0.00           H  
ATOM   4222  O3'   U   132      61.724 108.559  45.355  1.00  0.00           O  
ATOM   4223  P     A   133      63.139 108.158  46.115  1.00  0.00           P  
ATOM   4224  OP1   A   133      62.923 107.294  47.301  1.00  0.00           O  
ATOM   4225  OP2   A   133      63.809 109.427  46.347  1.00  0.00           O  
ATOM   4226  O5'   A   133      63.877 107.326  44.990  1.00  0.00           O  
ATOM   4227  C5'   A   133      64.449 108.039  43.855  1.00  0.00           C  
ATOM   4228  H5'   A   133      65.330 108.569  44.217  1.00  0.00           H  
ATOM   4229 H5''   A   133      63.805 108.861  43.545  1.00  0.00           H  
ATOM   4230  C4'   A   133      64.742 107.196  42.571  1.00  0.00           C  
ATOM   4231  H4'   A   133      65.579 106.517  42.734  1.00  0.00           H  
ATOM   4232  O4'   A   133      63.598 106.450  42.243  1.00  0.00           O  
ATOM   4233  C1'   A   133      63.620 106.247  40.803  1.00  0.00           C  
ATOM   4234  H1'   A   133      63.970 105.217  40.740  1.00  0.00           H  
ATOM   4235  N9    A   133      62.271 106.442  40.268  1.00  0.00           N  
ATOM   4236  C8    A   133      61.377 105.498  39.783  1.00  0.00           C  
ATOM   4237  H8    A   133      61.711 104.481  39.640  1.00  0.00           H  
ATOM   4238  N7    A   133      60.141 105.964  39.691  1.00  0.00           N  
ATOM   4239  C5    A   133      60.185 107.311  40.035  1.00  0.00           C  
ATOM   4240  C6    A   133      59.301 108.428  39.964  1.00  0.00           C  
ATOM   4241  N6    A   133      58.007 108.428  39.716  1.00  0.00           N  
ATOM   4242  H61   A   133      57.483 109.284  39.610  1.00  0.00           H  
ATOM   4243  H62   A   133      57.419 107.620  39.865  1.00  0.00           H  
ATOM   4244  N1    A   133      59.717 109.663  40.286  1.00  0.00           N  
ATOM   4245  C2    A   133      60.997 109.803  40.568  1.00  0.00           C  
ATOM   4246  H2    A   133      61.289 110.819  40.792  1.00  0.00           H  
ATOM   4247  N3    A   133      61.940 108.915  40.553  1.00  0.00           N  
ATOM   4248  C4    A   133      61.506 107.606  40.266  1.00  0.00           C  
ATOM   4249  C3'   A   133      65.081 108.126  41.404  1.00  0.00           C  
ATOM   4250  H3'   A   133      64.418 108.991  41.401  1.00  0.00           H  
ATOM   4251  C2'   A   133      64.650 107.216  40.219  1.00  0.00           C  
ATOM   4252  H2'   A   133      64.249 107.792  39.385  1.00  0.00           H  
ATOM   4253  O2'   A   133      65.808 106.657  39.656  1.00  0.00           O  
ATOM   4254 HO2'   A   133      66.272 107.250  39.060  1.00  0.00           H  
ATOM   4255  O3'   A   133      66.455 108.566  41.308  1.00  0.00           O  
ATOM   4256  P     U   134      66.886 109.803  40.442  1.00  0.00           P  
ATOM   4257  OP1   U   134      68.368 109.832  40.764  1.00  0.00           O  
ATOM   4258  OP2   U   134      65.964 110.945  40.692  1.00  0.00           O  
ATOM   4259  O5'   U   134      66.685 109.361  38.965  1.00  0.00           O  
ATOM   4260  C5'   U   134      67.762 108.702  38.240  1.00  0.00           C  
ATOM   4261  H5'   U   134      68.024 107.821  38.827  1.00  0.00           H  
ATOM   4262 H5''   U   134      68.624 109.348  38.075  1.00  0.00           H  
ATOM   4263  C4'   U   134      67.309 108.234  36.868  1.00  0.00           C  
ATOM   4264  H4'   U   134      68.009 107.519  36.434  1.00  0.00           H  
ATOM   4265  O4'   U   134      66.136 107.435  37.031  1.00  0.00           O  
ATOM   4266  C1'   U   134      65.233 107.555  35.872  1.00  0.00           C  
ATOM   4267  H1'   U   134      65.294 106.626  35.305  1.00  0.00           H  
ATOM   4268  N1    U   134      63.831 107.852  36.285  1.00  0.00           N  
ATOM   4269  C6    U   134      63.531 109.103  36.797  1.00  0.00           C  
ATOM   4270  H6    U   134      64.332 109.818  36.915  1.00  0.00           H  
ATOM   4271  C5    U   134      62.264 109.434  37.040  1.00  0.00           C  
ATOM   4272  H5    U   134      62.086 110.467  37.301  1.00  0.00           H  
ATOM   4273  C4    U   134      61.203 108.460  36.898  1.00  0.00           C  
ATOM   4274  O4    U   134      59.998 108.649  37.025  1.00  0.00           O  
ATOM   4275  N3    U   134      61.628 107.186  36.524  1.00  0.00           N  
ATOM   4276  H3    U   134      60.959 106.433  36.450  1.00  0.00           H  
ATOM   4277  C2    U   134      62.927 106.851  36.195  1.00  0.00           C  
ATOM   4278  O2    U   134      63.257 105.752  35.767  1.00  0.00           O  
ATOM   4279  C3'   U   134      67.058 109.358  35.776  1.00  0.00           C  
ATOM   4280  H3'   U   134      66.679 110.260  36.257  1.00  0.00           H  
ATOM   4281  C2'   U   134      65.866 108.687  34.992  1.00  0.00           C  
ATOM   4282  H2'   U   134      65.159 109.502  34.838  1.00  0.00           H  
ATOM   4283  O2'   U   134      66.198 108.212  33.730  1.00  0.00           O  
ATOM   4284 HO2'   U   134      66.331 109.076  33.334  1.00  0.00           H  
ATOM   4285  O3'   U   134      68.202 109.650  35.007  1.00  0.00           O  
ATOM   4286  P     A   135      69.509 110.321  35.712  1.00  0.00           P  
ATOM   4287  OP1   A   135      69.075 111.207  36.805  1.00  0.00           O  
ATOM   4288  OP2   A   135      70.262 110.911  34.633  1.00  0.00           O  
ATOM   4289  O5'   A   135      70.339 109.107  36.330  1.00  0.00           O  
ATOM   4290  C5'   A   135      71.130 108.246  35.530  1.00  0.00           C  
ATOM   4291  H5'   A   135      72.148 108.595  35.701  1.00  0.00           H  
ATOM   4292 H5''   A   135      70.909 108.355  34.468  1.00  0.00           H  
ATOM   4293  C4'   A   135      71.047 106.748  35.926  1.00  0.00           C  
ATOM   4294  H4'   A   135      71.333 106.632  36.971  1.00  0.00           H  
ATOM   4295  O4'   A   135      69.741 106.388  35.679  1.00  0.00           O  
ATOM   4296  C1'   A   135      69.567 105.007  35.456  1.00  0.00           C  
ATOM   4297  H1'   A   135      69.033 104.542  36.285  1.00  0.00           H  
ATOM   4298  N9    A   135      68.814 104.652  34.198  1.00  0.00           N  
ATOM   4299  C8    A   135      68.321 105.420  33.215  1.00  0.00           C  
ATOM   4300  H8    A   135      68.266 106.497  33.273  1.00  0.00           H  
ATOM   4301  N7    A   135      67.950 104.811  32.187  1.00  0.00           N  
ATOM   4302  C5    A   135      68.129 103.428  32.470  1.00  0.00           C  
ATOM   4303  C6    A   135      67.965 102.205  31.755  1.00  0.00           C  
ATOM   4304  N6    A   135      67.478 102.023  30.546  1.00  0.00           N  
ATOM   4305  H61   A   135      67.350 102.833  29.956  1.00  0.00           H  
ATOM   4306  H62   A   135      67.143 101.159  30.145  1.00  0.00           H  
ATOM   4307  N1    A   135      68.273 100.996  32.371  1.00  0.00           N  
ATOM   4308  C2    A   135      68.659 101.018  33.613  1.00  0.00           C  
ATOM   4309  H2    A   135      68.935 100.032  33.956  1.00  0.00           H  
ATOM   4310  N3    A   135      68.863 102.107  34.373  1.00  0.00           N  
ATOM   4311  C4    A   135      68.647 103.335  33.742  1.00  0.00           C  
ATOM   4312  C3'   A   135      71.896 105.796  35.127  1.00  0.00           C  
ATOM   4313  H3'   A   135      71.905 106.050  34.067  1.00  0.00           H  
ATOM   4314  C2'   A   135      71.042 104.532  35.352  1.00  0.00           C  
ATOM   4315  H2'   A   135      71.288 103.777  34.605  1.00  0.00           H  
ATOM   4316  O2'   A   135      71.426 103.933  36.620  1.00  0.00           O  
ATOM   4317 HO2'   A   135      72.344 104.207  36.678  1.00  0.00           H  
ATOM   4318  O3'   A   135      73.185 105.682  35.671  1.00  0.00           O  
ATOM   4319  P     C   136      74.363 105.087  34.818  1.00  0.00           P  
ATOM   4320  OP1   C   136      75.487 105.008  35.774  1.00  0.00           O  
ATOM   4321  OP2   C   136      74.443 105.845  33.569  1.00  0.00           O  
ATOM   4322  O5'   C   136      73.908 103.529  34.498  1.00  0.00           O  
ATOM   4323  C5'   C   136      74.312 102.453  35.336  1.00  0.00           C  
ATOM   4324  H5'   C   136      73.497 102.226  36.022  1.00  0.00           H  
ATOM   4325 H5''   C   136      75.194 102.726  35.916  1.00  0.00           H  
ATOM   4326  C4'   C   136      74.536 101.225  34.477  1.00  0.00           C  
ATOM   4327  H4'   C   136      74.585 100.389  35.175  1.00  0.00           H  
ATOM   4328  O4'   C   136      73.481 100.887  33.639  1.00  0.00           O  
ATOM   4329  C1'   C   136      74.040 100.492  32.358  1.00  0.00           C  
ATOM   4330  H1'   C   136      74.357  99.455  32.476  1.00  0.00           H  
ATOM   4331  N1    C   136      72.977 100.661  31.367  1.00  0.00           N  
ATOM   4332  C6    C   136      72.205 101.784  31.355  1.00  0.00           C  
ATOM   4333  H6    C   136      72.322 102.593  32.061  1.00  0.00           H  
ATOM   4334  C5    C   136      71.181 101.962  30.458  1.00  0.00           C  
ATOM   4335  H5    C   136      70.616 102.882  30.435  1.00  0.00           H  
ATOM   4336  C4    C   136      70.926 100.922  29.525  1.00  0.00           C  
ATOM   4337  N4    C   136      70.012 101.049  28.582  1.00  0.00           N  
ATOM   4338  H41   C   136      69.407 101.852  28.682  1.00  0.00           H  
ATOM   4339  H42   C   136      69.697 100.239  28.067  1.00  0.00           H  
ATOM   4340  N3    C   136      71.699  99.871  29.508  1.00  0.00           N  
ATOM   4341  C2    C   136      72.698  99.626  30.390  1.00  0.00           C  
ATOM   4342  O2    C   136      73.385  98.670  30.175  1.00  0.00           O  
ATOM   4343  C3'   C   136      75.807 101.328  33.555  1.00  0.00           C  
ATOM   4344  H3'   C   136      76.355 102.261  33.687  1.00  0.00           H  
ATOM   4345  C2'   C   136      75.230 101.407  32.141  1.00  0.00           C  
ATOM   4346  H2'   C   136      74.763 102.392  32.128  1.00  0.00           H  
ATOM   4347  O2'   C   136      76.023 100.962  31.094  1.00  0.00           O  
ATOM   4348 HO2'   C   136      76.951 101.164  31.237  1.00  0.00           H  
ATOM   4349  O3'   C   136      76.547 100.161  33.663  1.00  0.00           O  
ATOM   4350  P     A   137      77.557 100.040  34.863  1.00  0.00           P  
ATOM   4351  OP1   A   137      77.403 101.286  35.687  1.00  0.00           O  
ATOM   4352  OP2   A   137      78.873  99.515  34.413  1.00  0.00           O  
ATOM   4353  O5'   A   137      76.841  98.808  35.557  1.00  0.00           O  
ATOM   4354  C5'   A   137      76.888  97.454  35.004  1.00  0.00           C  
ATOM   4355  H5'   A   137      77.903  97.065  34.930  1.00  0.00           H  
ATOM   4356 H5''   A   137      76.626  97.467  33.946  1.00  0.00           H  
ATOM   4357  C4'   A   137      76.040  96.440  35.821  1.00  0.00           C  
ATOM   4358  H4'   A   137      76.188  96.473  36.901  1.00  0.00           H  
ATOM   4359  O4'   A   137      74.665  96.511  35.579  1.00  0.00           O  
ATOM   4360  C1'   A   137      74.237  95.135  35.584  1.00  0.00           C  
ATOM   4361  H1'   A   137      73.569  94.958  36.428  1.00  0.00           H  
ATOM   4362  N9    A   137      73.565  94.761  34.303  1.00  0.00           N  
ATOM   4363  C8    A   137      73.599  95.445  33.093  1.00  0.00           C  
ATOM   4364  H8    A   137      74.237  96.278  32.836  1.00  0.00           H  
ATOM   4365  N7    A   137      72.859  94.886  32.118  1.00  0.00           N  
ATOM   4366  C5    A   137      72.295  93.745  32.712  1.00  0.00           C  
ATOM   4367  C6    A   137      71.599  92.580  32.353  1.00  0.00           C  
ATOM   4368  N6    A   137      71.131  92.461  31.108  1.00  0.00           N  
ATOM   4369  H61   A   137      71.103  93.355  30.638  1.00  0.00           H  
ATOM   4370  H62   A   137      70.404  91.793  30.896  1.00  0.00           H  
ATOM   4371  N1    A   137      71.259  91.657  33.228  1.00  0.00           N  
ATOM   4372  C2    A   137      71.624  91.824  34.491  1.00  0.00           C  
ATOM   4373  H2    A   137      71.189  91.067  35.126  1.00  0.00           H  
ATOM   4374  N3    A   137      72.260  92.868  35.065  1.00  0.00           N  
ATOM   4375  C4    A   137      72.622  93.778  34.101  1.00  0.00           C  
ATOM   4376  C3'   A   137      76.463  95.074  35.326  1.00  0.00           C  
ATOM   4377  H3'   A   137      76.245  95.062  34.258  1.00  0.00           H  
ATOM   4378  C2'   A   137      75.397  94.151  35.811  1.00  0.00           C  
ATOM   4379  H2'   A   137      75.228  93.239  35.239  1.00  0.00           H  
ATOM   4380  O2'   A   137      75.518  93.895  37.180  1.00  0.00           O  
ATOM   4381 HO2'   A   137      75.051  93.095  37.432  1.00  0.00           H  
ATOM   4382  O3'   A   137      77.746  94.579  35.574  1.00  0.00           O  
ATOM   4383  P     G   138      78.691  94.327  34.348  1.00  0.00           P  
ATOM   4384  OP1   G   138      79.992  93.780  34.788  1.00  0.00           O  
ATOM   4385  OP2   G   138      78.700  95.533  33.490  1.00  0.00           O  
ATOM   4386  O5'   G   138      77.903  93.284  33.454  1.00  0.00           O  
ATOM   4387  C5'   G   138      77.751  91.962  34.015  1.00  0.00           C  
ATOM   4388  H5'   G   138      77.533  92.086  35.076  1.00  0.00           H  
ATOM   4389 H5''   G   138      78.702  91.431  34.059  1.00  0.00           H  
ATOM   4390  C4'   G   138      76.806  91.003  33.336  1.00  0.00           C  
ATOM   4391  H4'   G   138      76.802  90.088  33.928  1.00  0.00           H  
ATOM   4392  O4'   G   138      75.490  91.542  33.149  1.00  0.00           O  
ATOM   4393  C1'   G   138      74.940  91.059  31.895  1.00  0.00           C  
ATOM   4394  H1'   G   138      73.975  90.571  32.032  1.00  0.00           H  
ATOM   4395  N9    G   138      74.904  92.243  30.917  1.00  0.00           N  
ATOM   4396  C8    G   138      75.386  93.514  31.084  1.00  0.00           C  
ATOM   4397  H8    G   138      75.938  93.691  31.995  1.00  0.00           H  
ATOM   4398  N7    G   138      75.097  94.387  30.146  1.00  0.00           N  
ATOM   4399  C5    G   138      74.434  93.544  29.257  1.00  0.00           C  
ATOM   4400  C6    G   138      73.944  93.872  27.966  1.00  0.00           C  
ATOM   4401  O6    G   138      74.045  94.951  27.349  1.00  0.00           O  
ATOM   4402  N1    G   138      73.266  92.794  27.444  1.00  0.00           N  
ATOM   4403  H1    G   138      72.787  93.019  26.583  1.00  0.00           H  
ATOM   4404  C2    G   138      73.182  91.599  27.984  1.00  0.00           C  
ATOM   4405  N2    G   138      72.704  90.593  27.270  1.00  0.00           N  
ATOM   4406  H21   G   138      72.484  90.703  26.291  1.00  0.00           H  
ATOM   4407  H22   G   138      72.233  89.864  27.786  1.00  0.00           H  
ATOM   4408  N3    G   138      73.666  91.232  29.153  1.00  0.00           N  
ATOM   4409  C4    G   138      74.209  92.315  29.761  1.00  0.00           C  
ATOM   4410  C3'   G   138      77.213  90.713  31.932  1.00  0.00           C  
ATOM   4411  H3'   G   138      77.538  91.639  31.456  1.00  0.00           H  
ATOM   4412  C2'   G   138      75.965  90.054  31.358  1.00  0.00           C  
ATOM   4413  H2'   G   138      75.940  90.003  30.270  1.00  0.00           H  
ATOM   4414  O2'   G   138      75.609  88.812  32.030  1.00  0.00           O  
ATOM   4415 HO2'   G   138      74.958  88.299  31.545  1.00  0.00           H  
ATOM   4416  O3'   G   138      78.345  89.807  32.007  1.00  0.00           O  
ATOM   4417  P     G   139      79.333  89.730  30.725  1.00  0.00           P  
ATOM   4418  OP1   G   139      80.393  88.754  30.887  1.00  0.00           O  
ATOM   4419  OP2   G   139      79.736  91.118  30.319  1.00  0.00           O  
ATOM   4420  O5'   G   139      78.384  89.194  29.625  1.00  0.00           O  
ATOM   4421  C5'   G   139      77.911  87.846  29.561  1.00  0.00           C  
ATOM   4422  H5'   G   139      77.297  87.715  30.452  1.00  0.00           H  
ATOM   4423 H5''   G   139      78.730  87.126  29.582  1.00  0.00           H  
ATOM   4424  C4'   G   139      77.203  87.545  28.233  1.00  0.00           C  
ATOM   4425  H4'   G   139      76.845  86.515  28.232  1.00  0.00           H  
ATOM   4426  O4'   G   139      76.152  88.440  28.033  1.00  0.00           O  
ATOM   4427  C1'   G   139      75.919  88.771  26.668  1.00  0.00           C  
ATOM   4428  H1'   G   139      74.968  88.338  26.356  1.00  0.00           H  
ATOM   4429  N9    G   139      76.074  90.217  26.526  1.00  0.00           N  
ATOM   4430  C8    G   139      76.565  91.197  27.429  1.00  0.00           C  
ATOM   4431  H8    G   139      77.036  90.907  28.357  1.00  0.00           H  
ATOM   4432  N7    G   139      76.499  92.365  26.911  1.00  0.00           N  
ATOM   4433  C5    G   139      75.948  92.243  25.649  1.00  0.00           C  
ATOM   4434  C6    G   139      75.618  93.201  24.664  1.00  0.00           C  
ATOM   4435  O6    G   139      75.634  94.430  24.759  1.00  0.00           O  
ATOM   4436  N1    G   139      75.040  92.668  23.565  1.00  0.00           N  
ATOM   4437  H1    G   139      74.566  93.343  22.982  1.00  0.00           H  
ATOM   4438  C2    G   139      74.891  91.351  23.238  1.00  0.00           C  
ATOM   4439  N2    G   139      74.144  91.100  22.171  1.00  0.00           N  
ATOM   4440  H21   G   139      74.130  90.122  21.923  1.00  0.00           H  
ATOM   4441  H22   G   139      73.955  91.685  21.369  1.00  0.00           H  
ATOM   4442  N3    G   139      75.155  90.404  24.180  1.00  0.00           N  
ATOM   4443  C4    G   139      75.698  90.915  25.389  1.00  0.00           C  
ATOM   4444  C3'   G   139      78.088  87.801  26.984  1.00  0.00           C  
ATOM   4445  H3'   G   139      78.588  88.760  27.120  1.00  0.00           H  
ATOM   4446  C2'   G   139      77.084  87.997  25.866  1.00  0.00           C  
ATOM   4447  H2'   G   139      77.610  88.566  25.099  1.00  0.00           H  
ATOM   4448  O2'   G   139      76.568  86.800  25.408  1.00  0.00           O  
ATOM   4449 HO2'   G   139      76.995  86.004  25.732  1.00  0.00           H  
ATOM   4450  O3'   G   139      79.096  86.850  26.679  1.00  0.00           O  
ATOM   4451  P     G   140      80.397  87.209  25.836  1.00  0.00           P  
ATOM   4452  OP1   G   140      81.367  86.087  25.903  1.00  0.00           O  
ATOM   4453  OP2   G   140      80.883  88.482  26.356  1.00  0.00           O  
ATOM   4454  O5'   G   140      79.815  87.480  24.409  1.00  0.00           O  
ATOM   4455  C5'   G   140      79.441  86.442  23.508  1.00  0.00           C  
ATOM   4456  H5'   G   140      78.771  85.759  24.030  1.00  0.00           H  
ATOM   4457 H5''   G   140      80.337  85.889  23.225  1.00  0.00           H  
ATOM   4458  C4'   G   140      78.816  87.018  22.237  1.00  0.00           C  
ATOM   4459  H4'   G   140      78.364  86.202  21.673  1.00  0.00           H  
ATOM   4460  O4'   G   140      77.812  88.009  22.474  1.00  0.00           O  
ATOM   4461  C1'   G   140      77.825  88.968  21.459  1.00  0.00           C  
ATOM   4462  H1'   G   140      76.883  88.878  20.918  1.00  0.00           H  
ATOM   4463  N9    G   140      77.880  90.338  22.035  1.00  0.00           N  
ATOM   4464  C8    G   140      78.479  90.753  23.180  1.00  0.00           C  
ATOM   4465  H8    G   140      78.923  90.076  23.895  1.00  0.00           H  
ATOM   4466  N7    G   140      78.459  92.045  23.333  1.00  0.00           N  
ATOM   4467  C5    G   140      77.790  92.535  22.228  1.00  0.00           C  
ATOM   4468  C6    G   140      77.448  93.875  21.875  1.00  0.00           C  
ATOM   4469  O6    G   140      77.721  94.907  22.505  1.00  0.00           O  
ATOM   4470  N1    G   140      76.716  93.901  20.726  1.00  0.00           N  
ATOM   4471  H1    G   140      76.474  94.833  20.423  1.00  0.00           H  
ATOM   4472  C2    G   140      76.472  92.806  19.980  1.00  0.00           C  
ATOM   4473  N2    G   140      76.049  93.017  18.744  1.00  0.00           N  
ATOM   4474  H21   G   140      75.935  93.923  18.314  1.00  0.00           H  
ATOM   4475  H22   G   140      75.791  92.188  18.228  1.00  0.00           H  
ATOM   4476  N3    G   140      76.717  91.567  20.302  1.00  0.00           N  
ATOM   4477  C4    G   140      77.408  91.522  21.432  1.00  0.00           C  
ATOM   4478  C3'   G   140      79.851  87.681  21.285  1.00  0.00           C  
ATOM   4479  H3'   G   140      80.486  88.290  21.928  1.00  0.00           H  
ATOM   4480  C2'   G   140      78.952  88.696  20.531  1.00  0.00           C  
ATOM   4481  H2'   G   140      79.514  89.589  20.257  1.00  0.00           H  
ATOM   4482  O2'   G   140      78.338  88.010  19.454  1.00  0.00           O  
ATOM   4483 HO2'   G   140      78.433  88.624  18.722  1.00  0.00           H  
ATOM   4484  O3'   G   140      80.622  86.788  20.541  1.00  0.00           O  
ATOM   4485  P     C   141      81.882  87.332  19.752  1.00  0.00           P  
ATOM   4486  OP1   C   141      82.420  86.140  19.094  1.00  0.00           O  
ATOM   4487  OP2   C   141      82.758  88.097  20.753  1.00  0.00           O  
ATOM   4488  O5'   C   141      81.389  88.368  18.662  1.00  0.00           O  
ATOM   4489  C5'   C   141      80.743  87.988  17.458  1.00  0.00           C  
ATOM   4490  H5'   C   141      80.027  87.197  17.678  1.00  0.00           H  
ATOM   4491 H5''   C   141      81.458  87.443  16.841  1.00  0.00           H  
ATOM   4492  C4'   C   141      80.086  89.016  16.677  1.00  0.00           C  
ATOM   4493  H4'   C   141      79.451  88.573  15.911  1.00  0.00           H  
ATOM   4494  O4'   C   141      79.353  89.850  17.587  1.00  0.00           O  
ATOM   4495  C1'   C   141      79.253  91.208  16.993  1.00  0.00           C  
ATOM   4496  H1'   C   141      78.277  91.384  16.539  1.00  0.00           H  
ATOM   4497  N1    C   141      79.483  92.315  17.938  1.00  0.00           N  
ATOM   4498  C6    C   141      80.085  92.128  19.161  1.00  0.00           C  
ATOM   4499  H6    C   141      80.431  91.173  19.527  1.00  0.00           H  
ATOM   4500  C5    C   141      80.259  93.216  19.963  1.00  0.00           C  
ATOM   4501  H5    C   141      80.719  93.100  20.933  1.00  0.00           H  
ATOM   4502  C4    C   141      79.891  94.457  19.521  1.00  0.00           C  
ATOM   4503  N4    C   141      79.973  95.486  20.290  1.00  0.00           N  
ATOM   4504  H41   C   141      80.323  95.380  21.231  1.00  0.00           H  
ATOM   4505  H42   C   141      79.736  96.401  19.932  1.00  0.00           H  
ATOM   4506  N3    C   141      79.341  94.630  18.323  1.00  0.00           N  
ATOM   4507  C2    C   141      78.991  93.535  17.591  1.00  0.00           C  
ATOM   4508  O2    C   141      78.384  93.768  16.532  1.00  0.00           O  
ATOM   4509  C3'   C   141      81.082  90.034  16.035  1.00  0.00           C  
ATOM   4510  H3'   C   141      81.786  90.306  16.822  1.00  0.00           H  
ATOM   4511  C2'   C   141      80.222  91.236  15.773  1.00  0.00           C  
ATOM   4512  H2'   C   141      80.844  92.131  15.795  1.00  0.00           H  
ATOM   4513  O2'   C   141      79.491  91.010  14.544  1.00  0.00           O  
ATOM   4514 HO2'   C   141      80.026  90.481  13.947  1.00  0.00           H  
ATOM   4515  O3'   C   141      81.707  89.569  14.833  1.00  0.00           O  
ATOM   4516  P    U3   142      83.316  89.930  14.681  1.00  0.00           P  
ATOM   4517  OP1  U3   142      83.797  89.172  13.533  1.00  0.00           O  
ATOM   4518  OP2  U3   142      83.977  89.724  15.949  1.00  0.00           O  
ATOM   4519  O5'  U3   142      83.285  91.453  14.401  1.00  0.00           O  
ATOM   4520  C5'  U3   142      82.964  91.947  13.101  1.00  0.00           C  
ATOM   4521  H5'  U3   142      81.918  91.700  12.919  1.00  0.00           H  
ATOM   4522 H5''  U3   142      83.533  91.481  12.296  1.00  0.00           H  
ATOM   4523  C4'  U3   142      83.003  93.428  12.998  1.00  0.00           C  
ATOM   4524  H4'  U3   142      82.550  93.601  12.021  1.00  0.00           H  
ATOM   4525  O4'  U3   142      82.187  93.928  14.040  1.00  0.00           O  
ATOM   4526  C1'  U3   142      82.758  95.130  14.522  1.00  0.00           C  
ATOM   4527  H1'  U3   142      82.111  95.986  14.328  1.00  0.00           H  
ATOM   4528  N1   U3   142      82.877  95.087  15.963  1.00  0.00           N  
ATOM   4529  C6   U3   142      83.072  93.918  16.703  1.00  0.00           C  
ATOM   4530  H6   U3   142      82.791  93.010  16.190  1.00  0.00           H  
ATOM   4531  C5   U3   142      83.546  93.883  18.009  1.00  0.00           C  
ATOM   4532  H5   U3   142      83.719  92.971  18.562  1.00  0.00           H  
ATOM   4533  C4   U3   142      83.693  95.153  18.663  1.00  0.00           C  
ATOM   4534  O4   U3   142      83.843  95.257  19.896  1.00  0.00           O  
ATOM   4535  N3   U3   142      83.348  96.254  17.971  1.00  0.00           N  
ATOM   4536  H3   U3   142      83.506  97.114  18.476  1.00  0.00           H  
ATOM   4537  C2   U3   142      82.964  96.269  16.666  1.00  0.00           C  
ATOM   4538  O2   U3   142      82.945  97.348  16.082  1.00  0.00           O  
ATOM   4539  C3'  U3   142      84.432  93.918  13.166  1.00  0.00           C  
ATOM   4540  H3'  U3   142      85.018  93.354  13.891  1.00  0.00           H  
ATOM   4541  C2'  U3   142      84.164  95.324  13.815  1.00  0.00           C  
ATOM   4542  H2'  U3   142      84.847  95.675  14.589  1.00  0.00           H  
ATOM   4543  O2'  U3   142      84.121  96.298  12.768  1.00  0.00           O  
ATOM   4544 HO2'  U3   142      85.004  96.570  12.508  1.00  0.00           H  
ATOM   4545  O3'  U3   142      85.236  94.023  11.966  1.00  0.00           O  
ATOM   4546 HO3'  U3   142      86.075  94.411  12.226  1.00  0.00           H  
TER    4547       U3   142 
ATOM   4547 MG    MG   143      54.286 101.188  34.675  1.00  0.00          MG  
TER    4548       MG   143 
ATOM   4548 MG    MG   144      41.271  92.687  28.189  1.00  0.00          MG  
TER    4549       MG   144 
ATOM   4549 MG    MG   145      48.997  65.260  75.086  1.00  0.00          MG  
TER    4550       MG   145 
ATOM   4550 MG    MG   146      61.415  89.059  25.636  1.00  0.00          MG  
TER    4551       MG   146 
ATOM   4551 MG    MG   147      71.545 100.923  20.011  1.00  0.00          MG  
TER    4552       MG   147 
ATOM   4552 MG    MG   148      33.983  86.130  26.141  1.00  0.00          MG  
TER    4553       MG   148 
ATOM   4553 MG    MG   149      42.671  54.717  77.580  1.00  0.00          MG  
TER    4554       MG   149 
ATOM   4554 MG    MG   150      50.231  43.468  86.471  1.00  0.00          MG  
TER    4555       MG   150 
ATOM   4555 MG    MG   151      74.825  31.445 103.178  1.00  0.00          MG  
TER    4556       MG   151 
ATOM   4556 MG    MG   152      67.878  37.678 112.439  1.00  0.00          MG  
TER    4557       MG   152 
ATOM   4557 MG    MG   153      50.071  42.978  95.148  1.00  0.00          MG  
TER    4558       MG   153 
ATOM   4558 MG    MG   154      57.549  49.960  86.467  1.00  0.00          MG  
TER    4559       MG   154 
END   
