# Supplementary material for: Modeling the structure of the frameshift-stimulatory pseudoknot in SARS-CoV-2 reveals multiple possible conformers
Source: PLoS Comput Biol. 2021 Jan 19;17(1):e1008603. doi: 10.1371/journal.pcbi.1008603 (PMC7845960; doi:10.1371/journal.pcbi.1008603)
Supplement: S1 Data — Files in.pdb format for each of the model structures presented in the manuscript are included in an archived.zip folder. The files corresponding to the structures shown in Figs 3B, 3E, 3H, 4B, 4E, 4H, 5B, 6A–6F, and 7A–7G are named FigNX_1.pdb, where N is the figure number and X is the letter for the figure panel. These structures represent the most populated of the clusters found in the corresponding MD simulations. The structures of the second- and third-most populated clusters from each of the simulations are in the files named FigNX_2.pdb and FigNX_3.pdb, respectively. (ZIP) [file pcbi.1008603.s006.zip › Fig7E_1.pdb]

ATOM      1 HO5'  U5     1      30.707  34.704  72.909  1.00  0.00           H  
ATOM      2  O5'  U5     1      31.627  34.970  72.837  1.00  0.00           O  
ATOM      3  C5'  U5     1      32.508  33.817  73.030  1.00  0.00           C  
ATOM      4  H5'  U5     1      31.845  33.011  73.345  1.00  0.00           H  
ATOM      5 H5''  U5     1      33.220  33.963  73.842  1.00  0.00           H  
ATOM      6  C4'  U5     1      33.318  33.479  71.773  1.00  0.00           C  
ATOM      7  H4'  U5     1      33.882  32.574  71.999  1.00  0.00           H  
ATOM      8  O4'  U5     1      32.393  33.209  70.751  1.00  0.00           O  
ATOM      9  C1'  U5     1      33.046  33.515  69.535  1.00  0.00           C  
ATOM     10  H1'  U5     1      33.039  32.565  69.001  1.00  0.00           H  
ATOM     11  N1   U5     1      32.200  34.484  68.858  1.00  0.00           N  
ATOM     12  C6   U5     1      31.668  35.605  69.493  1.00  0.00           C  
ATOM     13  H6   U5     1      31.799  35.817  70.544  1.00  0.00           H  
ATOM     14  C5   U5     1      31.025  36.548  68.766  1.00  0.00           C  
ATOM     15  H5   U5     1      30.767  37.474  69.258  1.00  0.00           H  
ATOM     16  C4   U5     1      30.757  36.380  67.333  1.00  0.00           C  
ATOM     17  O4   U5     1      30.111  37.219  66.624  1.00  0.00           O  
ATOM     18  N3   U5     1      31.170  35.168  66.822  1.00  0.00           N  
ATOM     19  H3   U5     1      31.193  35.229  65.814  1.00  0.00           H  
ATOM     20  C2   U5     1      31.986  34.293  67.455  1.00  0.00           C  
ATOM     21  O2   U5     1      32.573  33.378  66.862  1.00  0.00           O  
ATOM     22  C3'  U5     1      34.250  34.577  71.294  1.00  0.00           C  
ATOM     23  H3'  U5     1      33.704  35.518  71.353  1.00  0.00           H  
ATOM     24  C2'  U5     1      34.448  34.164  69.849  1.00  0.00           C  
ATOM     25  H2'  U5     1      34.758  34.940  69.149  1.00  0.00           H  
ATOM     26  O2'  U5     1      35.398  33.062  69.880  1.00  0.00           O  
ATOM     27 HO2'  U5     1      35.731  33.078  70.780  1.00  0.00           H  
ATOM     28  O3'  U5     1      35.378  34.592  72.077  1.00  0.00           O  
ATOM     29  P     U     2      36.318  35.878  72.129  1.00  0.00           P  
ATOM     30  OP1   U     2      37.031  35.869  73.455  1.00  0.00           O  
ATOM     31  OP2   U     2      35.560  37.075  71.738  1.00  0.00           O  
ATOM     32  O5'   U     2      37.494  35.620  71.101  1.00  0.00           O  
ATOM     33  C5'   U     2      38.723  36.371  71.103  1.00  0.00           C  
ATOM     34  H5'   U     2      39.320  35.826  71.835  1.00  0.00           H  
ATOM     35 H5''   U     2      38.623  37.419  71.386  1.00  0.00           H  
ATOM     36  C4'   U     2      39.436  36.252  69.722  1.00  0.00           C  
ATOM     37  H4'   U     2      40.324  36.883  69.688  1.00  0.00           H  
ATOM     38  O4'   U     2      39.899  34.924  69.728  1.00  0.00           O  
ATOM     39  C1'   U     2      39.089  34.069  68.931  1.00  0.00           C  
ATOM     40  H1'   U     2      39.790  33.823  68.133  1.00  0.00           H  
ATOM     41  N1    U     2      38.591  32.906  69.629  1.00  0.00           N  
ATOM     42  C6    U     2      38.362  32.790  70.987  1.00  0.00           C  
ATOM     43  H6    U     2      38.733  33.611  71.582  1.00  0.00           H  
ATOM     44  C5    U     2      37.761  31.679  71.510  1.00  0.00           C  
ATOM     45  H5    U     2      37.642  31.659  72.583  1.00  0.00           H  
ATOM     46  C4    U     2      37.244  30.616  70.701  1.00  0.00           C  
ATOM     47  O4    U     2      36.761  29.574  71.115  1.00  0.00           O  
ATOM     48  N3    U     2      37.418  30.845  69.363  1.00  0.00           N  
ATOM     49  H3    U     2      37.031  30.054  68.868  1.00  0.00           H  
ATOM     50  C2    U     2      38.155  31.871  68.806  1.00  0.00           C  
ATOM     51  O2    U     2      38.507  31.780  67.629  1.00  0.00           O  
ATOM     52  C3'   U     2      38.504  36.436  68.490  1.00  0.00           C  
ATOM     53  H3'   U     2      37.638  37.082  68.638  1.00  0.00           H  
ATOM     54  C2'   U     2      37.995  34.930  68.293  1.00  0.00           C  
ATOM     55  H2'   U     2      37.065  34.595  68.752  1.00  0.00           H  
ATOM     56  O2'   U     2      37.899  34.678  66.886  1.00  0.00           O  
ATOM     57 HO2'   U     2      38.578  35.168  66.418  1.00  0.00           H  
ATOM     58  O3'   U     2      39.284  36.811  67.393  1.00  0.00           O  
ATOM     59  P     U     3      39.744  38.348  67.078  1.00  0.00           P  
ATOM     60  OP1   U     3      41.092  38.302  66.570  1.00  0.00           O  
ATOM     61  OP2   U     3      39.522  39.098  68.322  1.00  0.00           O  
ATOM     62  O5'   U     3      38.755  38.806  65.946  1.00  0.00           O  
ATOM     63  C5'   U     3      37.386  38.744  66.047  1.00  0.00           C  
ATOM     64  H5'   U     3      37.011  39.250  66.937  1.00  0.00           H  
ATOM     65 H5''   U     3      37.131  37.686  66.097  1.00  0.00           H  
ATOM     66  C4'   U     3      36.756  39.442  64.868  1.00  0.00           C  
ATOM     67  H4'   U     3      35.676  39.342  64.974  1.00  0.00           H  
ATOM     68  O4'   U     3      37.049  40.862  64.769  1.00  0.00           O  
ATOM     69  C1'   U     3      37.094  41.252  63.387  1.00  0.00           C  
ATOM     70  H1'   U     3      36.412  42.070  63.154  1.00  0.00           H  
ATOM     71  N1    U     3      38.469  41.687  63.086  1.00  0.00           N  
ATOM     72  C6    U     3      39.604  41.162  63.735  1.00  0.00           C  
ATOM     73  H6    U     3      39.466  40.537  64.605  1.00  0.00           H  
ATOM     74  C5    U     3      40.870  41.617  63.425  1.00  0.00           C  
ATOM     75  H5    U     3      41.671  41.322  64.087  1.00  0.00           H  
ATOM     76  C4    U     3      41.139  42.544  62.386  1.00  0.00           C  
ATOM     77  O4    U     3      42.213  43.049  62.108  1.00  0.00           O  
ATOM     78  N3    U     3      39.961  42.966  61.702  1.00  0.00           N  
ATOM     79  H3    U     3      40.070  43.754  61.080  1.00  0.00           H  
ATOM     80  C2    U     3      38.690  42.491  61.955  1.00  0.00           C  
ATOM     81  O2    U     3      37.800  42.733  61.098  1.00  0.00           O  
ATOM     82  C3'   U     3      37.167  38.827  63.538  1.00  0.00           C  
ATOM     83  H3'   U     3      38.256  38.836  63.564  1.00  0.00           H  
ATOM     84  C2'   U     3      36.654  39.994  62.635  1.00  0.00           C  
ATOM     85  H2'   U     3      37.142  39.917  61.664  1.00  0.00           H  
ATOM     86  O2'   U     3      35.230  39.930  62.590  1.00  0.00           O  
ATOM     87 HO2'   U     3      34.901  39.029  62.544  1.00  0.00           H  
ATOM     88  O3'   U     3      36.643  37.501  63.265  1.00  0.00           O  
ATOM     89  P     G     4      37.520  36.534  62.362  1.00  0.00           P  
ATOM     90  OP1   G     4      36.736  35.306  62.055  1.00  0.00           O  
ATOM     91  OP2   G     4      38.907  36.321  62.928  1.00  0.00           O  
ATOM     92  O5'   G     4      37.677  37.291  61.064  1.00  0.00           O  
ATOM     93  C5'   G     4      36.585  37.442  60.145  1.00  0.00           C  
ATOM     94  H5'   G     4      35.886  38.102  60.660  1.00  0.00           H  
ATOM     95 H5''   G     4      36.076  36.500  59.940  1.00  0.00           H  
ATOM     96  C4'   G     4      36.691  38.052  58.771  1.00  0.00           C  
ATOM     97  H4'   G     4      35.787  37.645  58.317  1.00  0.00           H  
ATOM     98  O4'   G     4      36.778  39.458  58.920  1.00  0.00           O  
ATOM     99  C1'   G     4      37.642  39.935  57.955  1.00  0.00           C  
ATOM    100  H1'   G     4      37.359  40.872  57.476  1.00  0.00           H  
ATOM    101  N9    G     4      38.964  40.315  58.610  1.00  0.00           N  
ATOM    102  C8    G     4      39.371  39.977  59.851  1.00  0.00           C  
ATOM    103  H8    G     4      38.723  39.484  60.560  1.00  0.00           H  
ATOM    104  N7    G     4      40.621  40.299  60.149  1.00  0.00           N  
ATOM    105  C5    G     4      41.070  41.025  59.068  1.00  0.00           C  
ATOM    106  C6    G     4      42.347  41.737  58.730  1.00  0.00           C  
ATOM    107  O6    G     4      43.433  41.887  59.347  1.00  0.00           O  
ATOM    108  N1    G     4      42.376  42.176  57.419  1.00  0.00           N  
ATOM    109  H1    G     4      43.082  42.845  57.148  1.00  0.00           H  
ATOM    110  C2    G     4      41.353  42.072  56.579  1.00  0.00           C  
ATOM    111  N2    G     4      41.652  42.382  55.365  1.00  0.00           N  
ATOM    112  H21   G     4      42.627  42.503  55.131  1.00  0.00           H  
ATOM    113  H22   G     4      40.962  42.167  54.660  1.00  0.00           H  
ATOM    114  N3    G     4      40.167  41.456  56.765  1.00  0.00           N  
ATOM    115  C4    G     4      40.068  40.967  58.105  1.00  0.00           C  
ATOM    116  C3'   G     4      37.820  37.600  57.883  1.00  0.00           C  
ATOM    117  H3'   G     4      38.725  37.585  58.490  1.00  0.00           H  
ATOM    118  C2'   G     4      37.894  38.793  56.942  1.00  0.00           C  
ATOM    119  H2'   G     4      38.867  38.889  56.460  1.00  0.00           H  
ATOM    120  O2'   G     4      36.766  38.800  55.991  1.00  0.00           O  
ATOM    121 HO2'   G     4      36.588  37.901  55.703  1.00  0.00           H  
ATOM    122  O3'   G     4      37.589  36.417  57.200  1.00  0.00           O  
ATOM    123  P     C     5      38.611  35.281  56.993  1.00  0.00           P  
ATOM    124  OP1   C     5      37.820  34.076  56.502  1.00  0.00           O  
ATOM    125  OP2   C     5      39.299  35.136  58.336  1.00  0.00           O  
ATOM    126  O5'   C     5      39.662  35.821  55.938  1.00  0.00           O  
ATOM    127  C5'   C     5      39.228  36.103  54.609  1.00  0.00           C  
ATOM    128  H5'   C     5      38.263  36.608  54.638  1.00  0.00           H  
ATOM    129 H5''   C     5      39.272  35.110  54.161  1.00  0.00           H  
ATOM    130  C4'   C     5      40.189  37.128  53.834  1.00  0.00           C  
ATOM    131  H4'   C     5      39.763  37.298  52.845  1.00  0.00           H  
ATOM    132  O4'   C     5      40.388  38.364  54.519  1.00  0.00           O  
ATOM    133  C1'   C     5      41.720  38.741  54.554  1.00  0.00           C  
ATOM    134  H1'   C     5      41.800  39.794  54.282  1.00  0.00           H  
ATOM    135  N1    C     5      42.435  38.686  55.897  1.00  0.00           N  
ATOM    136  C6    C     5      41.859  38.274  57.056  1.00  0.00           C  
ATOM    137  H6    C     5      40.845  37.908  56.988  1.00  0.00           H  
ATOM    138  C5    C     5      42.474  38.262  58.251  1.00  0.00           C  
ATOM    139  H5    C     5      41.946  38.041  59.167  1.00  0.00           H  
ATOM    140  C4    C     5      43.745  38.803  58.271  1.00  0.00           C  
ATOM    141  N4    C     5      44.573  38.726  59.322  1.00  0.00           N  
ATOM    142  H41   C     5      44.167  38.298  60.141  1.00  0.00           H  
ATOM    143  H42   C     5      45.539  39.014  59.257  1.00  0.00           H  
ATOM    144  N3    C     5      44.343  39.303  57.205  1.00  0.00           N  
ATOM    145  C2    C     5      43.689  39.272  55.998  1.00  0.00           C  
ATOM    146  O2    C     5      44.319  39.682  54.979  1.00  0.00           O  
ATOM    147  C3'   C     5      41.619  36.554  53.699  1.00  0.00           C  
ATOM    148  H3'   C     5      41.859  36.043  54.631  1.00  0.00           H  
ATOM    149  C2'   C     5      42.439  37.888  53.515  1.00  0.00           C  
ATOM    150  H2'   C     5      43.480  37.775  53.817  1.00  0.00           H  
ATOM    151  O2'   C     5      42.360  38.566  52.242  1.00  0.00           O  
ATOM    152 HO2'   C     5      42.132  37.928  51.561  1.00  0.00           H  
ATOM    153  O3'   C     5      41.823  35.714  52.569  1.00  0.00           O  
ATOM    154  P     G     6      42.653  34.481  52.621  1.00  0.00           P  
ATOM    155  OP1   G     6      42.280  33.637  51.508  1.00  0.00           O  
ATOM    156  OP2   G     6      42.733  33.875  53.978  1.00  0.00           O  
ATOM    157  O5'   G     6      44.109  34.982  52.372  1.00  0.00           O  
ATOM    158  C5'   G     6      44.477  35.570  51.147  1.00  0.00           C  
ATOM    159  H5'   G     6      43.691  36.261  50.841  1.00  0.00           H  
ATOM    160 H5''   G     6      44.396  34.788  50.392  1.00  0.00           H  
ATOM    161  C4'   G     6      45.844  36.273  51.196  1.00  0.00           C  
ATOM    162  H4'   G     6      46.162  36.672  50.233  1.00  0.00           H  
ATOM    163  O4'   G     6      45.936  37.362  52.125  1.00  0.00           O  
ATOM    164  C1'   G     6      47.211  37.412  52.770  1.00  0.00           C  
ATOM    165  H1'   G     6      47.609  38.423  52.691  1.00  0.00           H  
ATOM    166  N9    G     6      47.023  37.014  54.142  1.00  0.00           N  
ATOM    167  C8    G     6      45.804  36.682  54.759  1.00  0.00           C  
ATOM    168  H8    G     6      44.941  36.433  54.159  1.00  0.00           H  
ATOM    169  N7    G     6      45.895  36.617  56.027  1.00  0.00           N  
ATOM    170  C5    G     6      47.185  37.006  56.277  1.00  0.00           C  
ATOM    171  C6    G     6      47.931  37.190  57.521  1.00  0.00           C  
ATOM    172  O6    G     6      47.544  37.128  58.668  1.00  0.00           O  
ATOM    173  N1    G     6      49.201  37.681  57.326  1.00  0.00           N  
ATOM    174  H1    G     6      49.698  37.968  58.157  1.00  0.00           H  
ATOM    175  C2    G     6      49.789  37.930  56.176  1.00  0.00           C  
ATOM    176  N2    G     6      51.101  38.106  56.202  1.00  0.00           N  
ATOM    177  H21   G     6      51.559  38.024  57.099  1.00  0.00           H  
ATOM    178  H22   G     6      51.659  38.081  55.361  1.00  0.00           H  
ATOM    179  N3    G     6      49.165  37.766  55.004  1.00  0.00           N  
ATOM    180  C4    G     6      47.945  37.207  55.132  1.00  0.00           C  
ATOM    181  C3'   G     6      47.072  35.487  51.614  1.00  0.00           C  
ATOM    182  H3'   G     6      46.712  34.914  52.469  1.00  0.00           H  
ATOM    183  C2'   G     6      48.089  36.431  52.030  1.00  0.00           C  
ATOM    184  H2'   G     6      48.835  35.992  52.692  1.00  0.00           H  
ATOM    185  O2'   G     6      48.726  36.995  50.905  1.00  0.00           O  
ATOM    186 HO2'   G     6      49.260  37.696  51.287  1.00  0.00           H  
ATOM    187  O3'   G     6      47.453  34.580  50.586  1.00  0.00           O  
ATOM    188  P     G     7      47.794  33.083  50.998  1.00  0.00           P  
ATOM    189  OP1   G     7      48.202  32.214  49.863  1.00  0.00           O  
ATOM    190  OP2   G     7      46.706  32.712  51.873  1.00  0.00           O  
ATOM    191  O5'   G     7      49.092  33.372  51.894  1.00  0.00           O  
ATOM    192  C5'   G     7      50.367  33.568  51.281  1.00  0.00           C  
ATOM    193  H5'   G     7      50.423  34.425  50.610  1.00  0.00           H  
ATOM    194 H5''   G     7      50.629  32.637  50.780  1.00  0.00           H  
ATOM    195  C4'   G     7      51.471  33.607  52.297  1.00  0.00           C  
ATOM    196  H4'   G     7      52.442  33.811  51.843  1.00  0.00           H  
ATOM    197  O4'   G     7      51.305  34.661  53.231  1.00  0.00           O  
ATOM    198  C1'   G     7      51.657  34.188  54.502  1.00  0.00           C  
ATOM    199  H1'   G     7      52.407  34.850  54.934  1.00  0.00           H  
ATOM    200  N9    G     7      50.633  34.010  55.498  1.00  0.00           N  
ATOM    201  C8    G     7      49.281  33.844  55.335  1.00  0.00           C  
ATOM    202  H8    G     7      48.858  33.822  54.341  1.00  0.00           H  
ATOM    203  N7    G     7      48.573  33.946  56.442  1.00  0.00           N  
ATOM    204  C5    G     7      49.564  34.160  57.390  1.00  0.00           C  
ATOM    205  C6    G     7      49.460  34.383  58.832  1.00  0.00           C  
ATOM    206  O6    G     7      48.490  34.256  59.522  1.00  0.00           O  
ATOM    207  N1    G     7      50.646  34.705  59.473  1.00  0.00           N  
ATOM    208  H1    G     7      50.688  34.755  60.481  1.00  0.00           H  
ATOM    209  C2    G     7      51.822  34.793  58.714  1.00  0.00           C  
ATOM    210  N2    G     7      52.903  34.663  59.387  1.00  0.00           N  
ATOM    211  H21   G     7      53.013  34.983  60.339  1.00  0.00           H  
ATOM    212  H22   G     7      53.677  34.395  58.796  1.00  0.00           H  
ATOM    213  N3    G     7      52.011  34.504  57.418  1.00  0.00           N  
ATOM    214  C4    G     7      50.789  34.334  56.826  1.00  0.00           C  
ATOM    215  C3'   G     7      51.671  32.284  53.076  1.00  0.00           C  
ATOM    216  H3'   G     7      50.702  31.837  53.300  1.00  0.00           H  
ATOM    217  C2'   G     7      52.359  32.846  54.400  1.00  0.00           C  
ATOM    218  H2'   G     7      52.146  32.232  55.276  1.00  0.00           H  
ATOM    219  O2'   G     7      53.685  33.204  54.182  1.00  0.00           O  
ATOM    220 HO2'   G     7      54.207  32.491  54.555  1.00  0.00           H  
ATOM    221  O3'   G     7      52.521  31.345  52.441  1.00  0.00           O  
ATOM    222  P     U     8      52.463  29.815  52.853  1.00  0.00           P  
ATOM    223  OP1   U     8      53.220  29.072  51.792  1.00  0.00           O  
ATOM    224  OP2   U     8      51.110  29.392  53.096  1.00  0.00           O  
ATOM    225  O5'   U     8      53.275  29.728  54.194  1.00  0.00           O  
ATOM    226  C5'   U     8      54.684  29.706  54.197  1.00  0.00           C  
ATOM    227  H5'   U     8      55.131  30.433  53.519  1.00  0.00           H  
ATOM    228 H5''   U     8      55.058  28.716  53.937  1.00  0.00           H  
ATOM    229  C4'   U     8      55.215  29.914  55.622  1.00  0.00           C  
ATOM    230  H4'   U     8      56.244  30.247  55.490  1.00  0.00           H  
ATOM    231  O4'   U     8      54.605  30.954  56.314  1.00  0.00           O  
ATOM    232  C1'   U     8      54.609  30.675  57.723  1.00  0.00           C  
ATOM    233  H1'   U     8      55.128  31.456  58.278  1.00  0.00           H  
ATOM    234  N1    U     8      53.209  30.428  58.272  1.00  0.00           N  
ATOM    235  C6    U     8      52.110  30.307  57.414  1.00  0.00           C  
ATOM    236  H6    U     8      52.252  30.270  56.344  1.00  0.00           H  
ATOM    237  C5    U     8      50.856  30.335  57.923  1.00  0.00           C  
ATOM    238  H5    U     8      49.939  30.351  57.352  1.00  0.00           H  
ATOM    239  C4    U     8      50.598  30.612  59.318  1.00  0.00           C  
ATOM    240  O4    U     8      49.545  30.835  59.775  1.00  0.00           O  
ATOM    241  N3    U     8      51.738  30.635  60.132  1.00  0.00           N  
ATOM    242  H3    U     8      51.492  30.891  61.077  1.00  0.00           H  
ATOM    243  C2    U     8      53.022  30.596  59.668  1.00  0.00           C  
ATOM    244  O2    U     8      53.868  30.925  60.486  1.00  0.00           O  
ATOM    245  C3'   U     8      55.032  28.698  56.475  1.00  0.00           C  
ATOM    246  H3'   U     8      53.973  28.451  56.546  1.00  0.00           H  
ATOM    247  C2'   U     8      55.382  29.361  57.838  1.00  0.00           C  
ATOM    248  H2'   U     8      55.044  28.761  58.683  1.00  0.00           H  
ATOM    249  O2'   U     8      56.797  29.523  57.873  1.00  0.00           O  
ATOM    250 HO2'   U     8      57.209  28.776  57.433  1.00  0.00           H  
ATOM    251  O3'   U     8      55.937  27.604  56.094  1.00  0.00           O  
ATOM    252  P     G     9      55.637  26.138  56.639  1.00  0.00           P  
ATOM    253  OP1   G     9      56.702  25.246  56.164  1.00  0.00           O  
ATOM    254  OP2   G     9      54.281  25.762  56.254  1.00  0.00           O  
ATOM    255  O5'   G     9      55.709  26.201  58.178  1.00  0.00           O  
ATOM    256  C5'   G     9      56.950  26.374  58.882  1.00  0.00           C  
ATOM    257  H5'   G     9      57.427  27.271  58.487  1.00  0.00           H  
ATOM    258 H5''   G     9      57.687  25.597  58.677  1.00  0.00           H  
ATOM    259  C4'   G     9      56.719  26.554  60.387  1.00  0.00           C  
ATOM    260  H4'   G     9      57.675  26.474  60.903  1.00  0.00           H  
ATOM    261  O4'   G     9      56.065  27.823  60.829  1.00  0.00           O  
ATOM    262  C1'   G     9      55.281  27.621  62.025  1.00  0.00           C  
ATOM    263  H1'   G     9      55.602  28.174  62.908  1.00  0.00           H  
ATOM    264  N9    G     9      53.824  27.723  61.747  1.00  0.00           N  
ATOM    265  C8    G     9      53.171  27.427  60.561  1.00  0.00           C  
ATOM    266  H8    G     9      53.709  27.238  59.644  1.00  0.00           H  
ATOM    267  N7    G     9      51.915  27.481  60.587  1.00  0.00           N  
ATOM    268  C5    G     9      51.614  27.640  61.951  1.00  0.00           C  
ATOM    269  C6    G     9      50.384  27.699  62.612  1.00  0.00           C  
ATOM    270  O6    G     9      49.289  27.446  62.085  1.00  0.00           O  
ATOM    271  N1    G     9      50.447  27.821  63.931  1.00  0.00           N  
ATOM    272  H1    G     9      49.581  27.987  64.423  1.00  0.00           H  
ATOM    273  C2    G     9      51.695  27.864  64.632  1.00  0.00           C  
ATOM    274  N2    G     9      51.731  28.060  65.882  1.00  0.00           N  
ATOM    275  H21   G     9      52.665  27.986  66.257  1.00  0.00           H  
ATOM    276  H22   G     9      50.909  28.027  66.469  1.00  0.00           H  
ATOM    277  N3    G     9      52.862  27.833  64.024  1.00  0.00           N  
ATOM    278  C4    G     9      52.782  27.695  62.695  1.00  0.00           C  
ATOM    279  C3'   G     9      55.813  25.469  60.987  1.00  0.00           C  
ATOM    280  H3'   G     9      54.885  25.360  60.425  1.00  0.00           H  
ATOM    281  C2'   G     9      55.633  26.120  62.360  1.00  0.00           C  
ATOM    282  H2'   G     9      54.839  25.603  62.899  1.00  0.00           H  
ATOM    283  O2'   G     9      56.795  25.996  63.191  1.00  0.00           O  
ATOM    284 HO2'   G     9      56.542  26.125  64.108  1.00  0.00           H  
ATOM    285  O3'   G     9      56.444  24.211  61.148  1.00  0.00           O  
ATOM    286  P     U    10      55.632  22.869  61.174  1.00  0.00           P  
ATOM    287  OP1   U    10      56.475  21.687  61.375  1.00  0.00           O  
ATOM    288  OP2   U    10      54.705  22.855  60.058  1.00  0.00           O  
ATOM    289  O5'   U    10      54.710  23.098  62.467  1.00  0.00           O  
ATOM    290  C5'   U    10      55.061  22.874  63.829  1.00  0.00           C  
ATOM    291  H5'   U    10      55.988  23.407  64.041  1.00  0.00           H  
ATOM    292 H5''   U    10      55.225  21.823  64.066  1.00  0.00           H  
ATOM    293  C4'   U    10      53.917  23.205  64.801  1.00  0.00           C  
ATOM    294  H4'   U    10      54.428  23.146  65.762  1.00  0.00           H  
ATOM    295  O4'   U    10      53.242  24.468  64.683  1.00  0.00           O  
ATOM    296  C1'   U    10      51.848  24.286  64.955  1.00  0.00           C  
ATOM    297  H1'   U    10      51.427  24.972  65.690  1.00  0.00           H  
ATOM    298  N1    U    10      50.945  24.486  63.740  1.00  0.00           N  
ATOM    299  C6    U    10      51.486  24.252  62.473  1.00  0.00           C  
ATOM    300  H6    U    10      52.542  24.107  62.299  1.00  0.00           H  
ATOM    301  C5    U    10      50.669  24.253  61.381  1.00  0.00           C  
ATOM    302  H5    U    10      51.150  24.167  60.418  1.00  0.00           H  
ATOM    303  C4    U    10      49.295  24.548  61.551  1.00  0.00           C  
ATOM    304  O4    U    10      48.554  24.720  60.570  1.00  0.00           O  
ATOM    305  N3    U    10      48.807  24.685  62.839  1.00  0.00           N  
ATOM    306  H3    U    10      47.806  24.679  62.972  1.00  0.00           H  
ATOM    307  C2    U    10      49.567  24.718  63.969  1.00  0.00           C  
ATOM    308  O2    U    10      49.114  25.058  65.096  1.00  0.00           O  
ATOM    309  C3'   U    10      52.750  22.197  64.773  1.00  0.00           C  
ATOM    310  H3'   U    10      52.421  21.972  63.759  1.00  0.00           H  
ATOM    311  C2'   U    10      51.664  22.983  65.601  1.00  0.00           C  
ATOM    312  H2'   U    10      50.678  22.586  65.359  1.00  0.00           H  
ATOM    313  O2'   U    10      51.881  23.159  66.994  1.00  0.00           O  
ATOM    314 HO2'   U    10      52.825  23.077  67.149  1.00  0.00           H  
ATOM    315  O3'   U    10      53.138  20.959  65.287  1.00  0.00           O  
ATOM    316  P     A    11      52.505  19.494  65.009  1.00  0.00           P  
ATOM    317  OP1   A    11      53.351  18.452  65.675  1.00  0.00           O  
ATOM    318  OP2   A    11      52.317  19.358  63.557  1.00  0.00           O  
ATOM    319  O5'   A    11      51.046  19.494  65.621  1.00  0.00           O  
ATOM    320  C5'   A    11      50.781  19.375  66.990  1.00  0.00           C  
ATOM    321  H5'   A    11      51.364  20.070  67.594  1.00  0.00           H  
ATOM    322 H5''   A    11      51.102  18.386  67.318  1.00  0.00           H  
ATOM    323  C4'   A    11      49.338  19.625  67.381  1.00  0.00           C  
ATOM    324  H4'   A    11      49.180  19.630  68.459  1.00  0.00           H  
ATOM    325  O4'   A    11      49.000  20.872  66.805  1.00  0.00           O  
ATOM    326  C1'   A    11      47.700  20.863  66.377  1.00  0.00           C  
ATOM    327  H1'   A    11      47.225  21.641  66.973  1.00  0.00           H  
ATOM    328  N9    A    11      47.606  21.265  64.936  1.00  0.00           N  
ATOM    329  C8    A    11      48.468  21.052  63.903  1.00  0.00           C  
ATOM    330  H8    A    11      49.454  20.737  64.211  1.00  0.00           H  
ATOM    331  N7    A    11      47.972  21.338  62.703  1.00  0.00           N  
ATOM    332  C5    A    11      46.728  21.905  63.016  1.00  0.00           C  
ATOM    333  C6    A    11      45.625  22.493  62.331  1.00  0.00           C  
ATOM    334  N6    A    11      45.475  22.575  61.054  1.00  0.00           N  
ATOM    335  H61   A    11      46.098  22.068  60.441  1.00  0.00           H  
ATOM    336  H62   A    11      44.665  23.093  60.746  1.00  0.00           H  
ATOM    337  N1    A    11      44.611  22.966  63.027  1.00  0.00           N  
ATOM    338  C2    A    11      44.518  22.789  64.316  1.00  0.00           C  
ATOM    339  H2    A    11      43.650  23.152  64.846  1.00  0.00           H  
ATOM    340  N3    A    11      45.445  22.200  65.018  1.00  0.00           N  
ATOM    341  C4    A    11      46.539  21.867  64.345  1.00  0.00           C  
ATOM    342  C3'   A    11      48.373  18.616  66.655  1.00  0.00           C  
ATOM    343  H3'   A    11      48.859  18.398  65.704  1.00  0.00           H  
ATOM    344  C2'   A    11      47.132  19.491  66.591  1.00  0.00           C  
ATOM    345  H2'   A    11      46.478  19.184  65.775  1.00  0.00           H  
ATOM    346  O2'   A    11      46.473  19.536  67.851  1.00  0.00           O  
ATOM    347 HO2'   A    11      45.559  19.319  67.653  1.00  0.00           H  
ATOM    348  O3'   A    11      48.158  17.405  67.395  1.00  0.00           O  
ATOM    349  P     A    12      47.492  16.122  66.785  1.00  0.00           P  
ATOM    350  OP1   A    12      47.462  15.049  67.808  1.00  0.00           O  
ATOM    351  OP2   A    12      48.073  15.880  65.512  1.00  0.00           O  
ATOM    352  O5'   A    12      46.014  16.536  66.466  1.00  0.00           O  
ATOM    353  C5'   A    12      45.004  16.533  67.520  1.00  0.00           C  
ATOM    354  H5'   A    12      45.393  17.017  68.416  1.00  0.00           H  
ATOM    355 H5''   A    12      44.738  15.529  67.851  1.00  0.00           H  
ATOM    356  C4'   A    12      43.690  17.266  67.090  1.00  0.00           C  
ATOM    357  H4'   A    12      43.023  17.252  67.952  1.00  0.00           H  
ATOM    358  O4'   A    12      43.928  18.576  66.636  1.00  0.00           O  
ATOM    359  C1'   A    12      42.939  19.052  65.694  1.00  0.00           C  
ATOM    360  H1'   A    12      42.359  19.933  65.970  1.00  0.00           H  
ATOM    361  N9    A    12      43.481  19.359  64.372  1.00  0.00           N  
ATOM    362  C8    A    12      44.623  18.944  63.796  1.00  0.00           C  
ATOM    363  H8    A    12      45.434  18.516  64.367  1.00  0.00           H  
ATOM    364  N7    A    12      44.704  19.065  62.506  1.00  0.00           N  
ATOM    365  C5    A    12      43.587  19.807  62.219  1.00  0.00           C  
ATOM    366  C6    A    12      42.983  20.328  61.082  1.00  0.00           C  
ATOM    367  N6    A    12      43.437  20.265  59.866  1.00  0.00           N  
ATOM    368  H61   A    12      44.381  19.916  59.776  1.00  0.00           H  
ATOM    369  H62   A    12      42.930  20.780  59.160  1.00  0.00           H  
ATOM    370  N1    A    12      41.854  20.997  61.104  1.00  0.00           N  
ATOM    371  C2    A    12      41.214  21.138  62.259  1.00  0.00           C  
ATOM    372  H2    A    12      40.229  21.579  62.297  1.00  0.00           H  
ATOM    373  N3    A    12      41.634  20.671  63.433  1.00  0.00           N  
ATOM    374  C4    A    12      42.813  19.988  63.354  1.00  0.00           C  
ATOM    375  C3'   A    12      42.870  16.627  66.019  1.00  0.00           C  
ATOM    376  H3'   A    12      43.593  16.418  65.231  1.00  0.00           H  
ATOM    377  C2'   A    12      42.060  17.827  65.659  1.00  0.00           C  
ATOM    378  H2'   A    12      41.617  17.661  64.677  1.00  0.00           H  
ATOM    379  O2'   A    12      40.979  18.025  66.562  1.00  0.00           O  
ATOM    380 HO2'   A    12      40.503  18.798  66.252  1.00  0.00           H  
ATOM    381  O3'   A    12      42.204  15.440  66.405  1.00  0.00           O  
ATOM    382  P     G    13      41.429  14.567  65.216  1.00  0.00           P  
ATOM    383  OP1   G    13      40.746  13.431  65.874  1.00  0.00           O  
ATOM    384  OP2   G    13      42.480  14.313  64.156  1.00  0.00           O  
ATOM    385  O5'   G    13      40.301  15.475  64.630  1.00  0.00           O  
ATOM    386  C5'   G    13      39.044  15.500  65.238  1.00  0.00           C  
ATOM    387  H5'   G    13      39.100  16.021  66.193  1.00  0.00           H  
ATOM    388 H5''   G    13      38.563  14.562  65.518  1.00  0.00           H  
ATOM    389  C4'   G    13      38.069  16.296  64.328  1.00  0.00           C  
ATOM    390  H4'   G    13      37.151  16.463  64.891  1.00  0.00           H  
ATOM    391  O4'   G    13      38.564  17.539  63.908  1.00  0.00           O  
ATOM    392  C1'   G    13      38.011  17.728  62.639  1.00  0.00           C  
ATOM    393  H1'   G    13      37.424  18.646  62.678  1.00  0.00           H  
ATOM    394  N9    G    13      39.072  17.745  61.646  1.00  0.00           N  
ATOM    395  C8    G    13      40.406  17.561  61.913  1.00  0.00           C  
ATOM    396  H8    G    13      40.775  17.155  62.844  1.00  0.00           H  
ATOM    397  N7    G    13      41.114  17.724  60.841  1.00  0.00           N  
ATOM    398  C5    G    13      40.271  18.166  59.822  1.00  0.00           C  
ATOM    399  C6    G    13      40.468  18.563  58.432  1.00  0.00           C  
ATOM    400  O6    G    13      41.475  18.480  57.732  1.00  0.00           O  
ATOM    401  N1    G    13      39.343  19.076  57.794  1.00  0.00           N  
ATOM    402  H1    G    13      39.321  19.392  56.835  1.00  0.00           H  
ATOM    403  C2    G    13      38.142  19.090  58.422  1.00  0.00           C  
ATOM    404  N2    G    13      37.189  19.665  57.676  1.00  0.00           N  
ATOM    405  H21   G    13      37.496  20.081  56.809  1.00  0.00           H  
ATOM    406  H22   G    13      36.268  19.690  58.090  1.00  0.00           H  
ATOM    407  N3    G    13      37.932  18.852  59.688  1.00  0.00           N  
ATOM    408  C4    G    13      38.979  18.273  60.341  1.00  0.00           C  
ATOM    409  C3'   G    13      37.728  15.438  63.159  1.00  0.00           C  
ATOM    410  H3'   G    13      38.580  15.066  62.591  1.00  0.00           H  
ATOM    411  C2'   G    13      37.061  16.555  62.339  1.00  0.00           C  
ATOM    412  H2'   G    13      36.956  16.314  61.281  1.00  0.00           H  
ATOM    413  O2'   G    13      35.753  16.811  62.867  1.00  0.00           O  
ATOM    414 HO2'   G    13      35.197  16.066  62.627  1.00  0.00           H  
ATOM    415  O3'   G    13      36.845  14.381  63.478  1.00  0.00           O  
ATOM    416  P     U    14      36.219  13.482  62.300  1.00  0.00           P  
ATOM    417  OP1   U    14      35.744  12.255  62.868  1.00  0.00           O  
ATOM    418  OP2   U    14      37.199  13.386  61.138  1.00  0.00           O  
ATOM    419  O5'   U    14      34.876  14.200  61.802  1.00  0.00           O  
ATOM    420  C5'   U    14      33.751  14.397  62.573  1.00  0.00           C  
ATOM    421  H5'   U    14      33.926  15.018  63.451  1.00  0.00           H  
ATOM    422 H5''   U    14      33.372  13.415  62.853  1.00  0.00           H  
ATOM    423  C4'   U    14      32.641  15.130  61.852  1.00  0.00           C  
ATOM    424  H4'   U    14      31.779  15.264  62.505  1.00  0.00           H  
ATOM    425  O4'   U    14      33.122  16.430  61.379  1.00  0.00           O  
ATOM    426  C1'   U    14      32.690  16.675  60.020  1.00  0.00           C  
ATOM    427  H1'   U    14      32.229  17.657  59.917  1.00  0.00           H  
ATOM    428  N1    U    14      33.775  16.648  59.022  1.00  0.00           N  
ATOM    429  C6    U    14      35.027  16.117  59.202  1.00  0.00           C  
ATOM    430  H6    U    14      35.263  15.530  60.077  1.00  0.00           H  
ATOM    431  C5    U    14      35.969  16.099  58.248  1.00  0.00           C  
ATOM    432  H5    U    14      36.949  15.666  58.378  1.00  0.00           H  
ATOM    433  C4    U    14      35.749  16.759  56.994  1.00  0.00           C  
ATOM    434  O4    U    14      36.617  16.833  56.158  1.00  0.00           O  
ATOM    435  N3    U    14      34.480  17.312  56.882  1.00  0.00           N  
ATOM    436  H3    U    14      34.346  17.802  56.009  1.00  0.00           H  
ATOM    437  C2    U    14      33.508  17.258  57.810  1.00  0.00           C  
ATOM    438  O2    U    14      32.448  17.847  57.612  1.00  0.00           O  
ATOM    439  C3'   U    14      32.215  14.423  60.558  1.00  0.00           C  
ATOM    440  H3'   U    14      33.113  14.092  60.036  1.00  0.00           H  
ATOM    441  C2'   U    14      31.660  15.556  59.681  1.00  0.00           C  
ATOM    442  H2'   U    14      31.641  15.367  58.608  1.00  0.00           H  
ATOM    443  O2'   U    14      30.380  16.089  60.101  1.00  0.00           O  
ATOM    444 HO2'   U    14      30.059  15.422  60.712  1.00  0.00           H  
ATOM    445  O3'   U    14      31.297  13.361  60.861  1.00  0.00           O  
ATOM    446  P     G    15      31.169  12.135  59.957  1.00  0.00           P  
ATOM    447  OP1   G    15      30.129  11.301  60.551  1.00  0.00           O  
ATOM    448  OP2   G    15      32.504  11.509  59.811  1.00  0.00           O  
ATOM    449  O5'   G    15      30.700  12.744  58.618  1.00  0.00           O  
ATOM    450  C5'   G    15      29.318  13.235  58.412  1.00  0.00           C  
ATOM    451  H5'   G    15      29.219  14.071  59.105  1.00  0.00           H  
ATOM    452 H5''   G    15      28.582  12.498  58.731  1.00  0.00           H  
ATOM    453  C4'   G    15      29.053  13.716  57.015  1.00  0.00           C  
ATOM    454  H4'   G    15      28.013  14.035  56.950  1.00  0.00           H  
ATOM    455  O4'   G    15      29.868  14.786  56.660  1.00  0.00           O  
ATOM    456  C1'   G    15      30.073  14.735  55.211  1.00  0.00           C  
ATOM    457  H1'   G    15      29.681  15.585  54.653  1.00  0.00           H  
ATOM    458  N9    G    15      31.502  14.670  54.776  1.00  0.00           N  
ATOM    459  C8    G    15      32.636  14.529  55.594  1.00  0.00           C  
ATOM    460  H8    G    15      32.413  14.383  56.641  1.00  0.00           H  
ATOM    461  N7    G    15      33.801  14.518  54.949  1.00  0.00           N  
ATOM    462  C5    G    15      33.387  14.676  53.644  1.00  0.00           C  
ATOM    463  C6    G    15      34.132  14.726  52.409  1.00  0.00           C  
ATOM    464  O6    G    15      35.328  14.750  52.216  1.00  0.00           O  
ATOM    465  N1    G    15      33.362  14.738  51.323  1.00  0.00           N  
ATOM    466  H1    G    15      33.855  14.696  50.442  1.00  0.00           H  
ATOM    467  C2    G    15      32.019  14.892  51.339  1.00  0.00           C  
ATOM    468  N2    G    15      31.491  15.244  50.203  1.00  0.00           N  
ATOM    469  H21   G    15      30.514  15.498  50.248  1.00  0.00           H  
ATOM    470  H22   G    15      32.156  15.512  49.492  1.00  0.00           H  
ATOM    471  N3    G    15      31.234  14.977  52.466  1.00  0.00           N  
ATOM    472  C4    G    15      32.000  14.790  53.555  1.00  0.00           C  
ATOM    473  C3'   G    15      29.316  12.595  55.981  1.00  0.00           C  
ATOM    474  H3'   G    15      30.284  12.140  56.189  1.00  0.00           H  
ATOM    475  C2'   G    15      29.362  13.456  54.708  1.00  0.00           C  
ATOM    476  H2'   G    15      29.972  12.924  53.978  1.00  0.00           H  
ATOM    477  O2'   G    15      28.041  13.735  54.187  1.00  0.00           O  
ATOM    478 HO2'   G    15      27.622  12.871  54.168  1.00  0.00           H  
ATOM    479  O3'   G    15      28.261  11.600  55.855  1.00  0.00           O  
ATOM    480  P     C    16      28.583  10.034  55.495  1.00  0.00           P  
ATOM    481  OP1   C    16      27.258   9.472  55.273  1.00  0.00           O  
ATOM    482  OP2   C    16      29.514   9.542  56.543  1.00  0.00           O  
ATOM    483  O5'   C    16      29.377  10.167  54.023  1.00  0.00           O  
ATOM    484  C5'   C    16      28.684  10.414  52.807  1.00  0.00           C  
ATOM    485  H5'   C    16      28.001  11.263  52.805  1.00  0.00           H  
ATOM    486 H5''   C    16      27.943   9.637  52.620  1.00  0.00           H  
ATOM    487  C4'   C    16      29.651  10.581  51.639  1.00  0.00           C  
ATOM    488  H4'   C    16      29.257  10.874  50.666  1.00  0.00           H  
ATOM    489  O4'   C    16      30.579  11.579  51.957  1.00  0.00           O  
ATOM    490  C1'   C    16      31.817  11.230  51.333  1.00  0.00           C  
ATOM    491  H1'   C    16      31.862  11.988  50.550  1.00  0.00           H  
ATOM    492  N1    C    16      33.018  11.337  52.150  1.00  0.00           N  
ATOM    493  C6    C    16      33.155  11.024  53.492  1.00  0.00           C  
ATOM    494  H6    C    16      32.238  10.816  54.024  1.00  0.00           H  
ATOM    495  C5    C    16      34.373  10.893  54.091  1.00  0.00           C  
ATOM    496  H5    C    16      34.406  10.456  55.078  1.00  0.00           H  
ATOM    497  C4    C    16      35.520  11.248  53.352  1.00  0.00           C  
ATOM    498  N4    C    16      36.665  11.259  53.943  1.00  0.00           N  
ATOM    499  H41   C    16      37.449  11.543  53.373  1.00  0.00           H  
ATOM    500  H42   C    16      36.867  10.989  54.895  1.00  0.00           H  
ATOM    501  N3    C    16      35.448  11.703  52.074  1.00  0.00           N  
ATOM    502  C2    C    16      34.226  11.623  51.490  1.00  0.00           C  
ATOM    503  O2    C    16      34.316  11.814  50.273  1.00  0.00           O  
ATOM    504  C3'   C    16      30.487   9.274  51.386  1.00  0.00           C  
ATOM    505  H3'   C    16      30.796   8.772  52.303  1.00  0.00           H  
ATOM    506  C2'   C    16      31.700   9.881  50.692  1.00  0.00           C  
ATOM    507  H2'   C    16      32.600   9.357  51.014  1.00  0.00           H  
ATOM    508  O2'   C    16      31.702   9.813  49.343  1.00  0.00           O  
ATOM    509 HO2'   C    16      31.444   8.906  49.165  1.00  0.00           H  
ATOM    510  O3'   C    16      29.679   8.494  50.494  1.00  0.00           O  
ATOM    511  P     A    17      30.027   7.032  50.034  1.00  0.00           P  
ATOM    512  OP1   A    17      31.276   7.214  49.193  1.00  0.00           O  
ATOM    513  OP2   A    17      28.811   6.392  49.502  1.00  0.00           O  
ATOM    514  O5'   A    17      30.439   6.269  51.360  1.00  0.00           O  
ATOM    515  C5'   A    17      29.457   5.907  52.371  1.00  0.00           C  
ATOM    516  H5'   A    17      28.533   5.589  51.888  1.00  0.00           H  
ATOM    517 H5''   A    17      29.370   6.806  52.981  1.00  0.00           H  
ATOM    518  C4'   A    17      29.798   4.659  53.229  1.00  0.00           C  
ATOM    519  H4'   A    17      28.981   4.661  53.949  1.00  0.00           H  
ATOM    520  O4'   A    17      29.771   3.440  52.421  1.00  0.00           O  
ATOM    521  C1'   A    17      30.825   2.556  52.730  1.00  0.00           C  
ATOM    522  H1'   A    17      30.453   1.543  52.880  1.00  0.00           H  
ATOM    523  N9    A    17      31.725   2.609  51.573  1.00  0.00           N  
ATOM    524  C8    A    17      31.884   3.453  50.528  1.00  0.00           C  
ATOM    525  H8    A    17      31.407   4.419  50.461  1.00  0.00           H  
ATOM    526  N7    A    17      32.761   3.060  49.634  1.00  0.00           N  
ATOM    527  C5    A    17      33.306   1.837  50.195  1.00  0.00           C  
ATOM    528  C6    A    17      34.315   0.926  49.849  1.00  0.00           C  
ATOM    529  N6    A    17      34.947   0.913  48.689  1.00  0.00           N  
ATOM    530  H61   A    17      35.613   0.175  48.511  1.00  0.00           H  
ATOM    531  H62   A    17      34.649   1.482  47.909  1.00  0.00           H  
ATOM    532  N1    A    17      34.695  -0.108  50.718  1.00  0.00           N  
ATOM    533  C2    A    17      34.010  -0.178  51.777  1.00  0.00           C  
ATOM    534  H2    A    17      34.300  -0.949  52.475  1.00  0.00           H  
ATOM    535  N3    A    17      33.039   0.621  52.234  1.00  0.00           N  
ATOM    536  C4    A    17      32.646   1.588  51.386  1.00  0.00           C  
ATOM    537  C3'   A    17      31.078   4.604  54.037  1.00  0.00           C  
ATOM    538  H3'   A    17      31.914   5.119  53.564  1.00  0.00           H  
ATOM    539  C2'   A    17      31.375   3.063  54.035  1.00  0.00           C  
ATOM    540  H2'   A    17      32.447   2.870  54.017  1.00  0.00           H  
ATOM    541  O2'   A    17      30.670   2.423  55.152  1.00  0.00           O  
ATOM    542 HO2'   A    17      31.009   2.836  55.950  1.00  0.00           H  
ATOM    543  O3'   A    17      30.978   5.058  55.413  1.00  0.00           O  
ATOM    544  P     G    18      32.180   5.769  56.135  1.00  0.00           P  
ATOM    545  OP1   G    18      31.761   6.074  57.544  1.00  0.00           O  
ATOM    546  OP2   G    18      32.608   6.923  55.277  1.00  0.00           O  
ATOM    547  O5'   G    18      33.373   4.770  56.058  1.00  0.00           O  
ATOM    548  C5'   G    18      33.345   3.720  56.930  1.00  0.00           C  
ATOM    549  H5'   G    18      32.348   3.284  56.866  1.00  0.00           H  
ATOM    550 H5''   G    18      33.391   4.072  57.961  1.00  0.00           H  
ATOM    551  C4'   G    18      34.427   2.641  56.687  1.00  0.00           C  
ATOM    552  H4'   G    18      34.458   1.976  57.550  1.00  0.00           H  
ATOM    553  O4'   G    18      34.389   1.936  55.448  1.00  0.00           O  
ATOM    554  C1'   G    18      35.672   1.654  54.906  1.00  0.00           C  
ATOM    555  H1'   G    18      35.822   0.584  54.759  1.00  0.00           H  
ATOM    556  N9    G    18      35.742   2.466  53.648  1.00  0.00           N  
ATOM    557  C8    G    18      34.978   3.560  53.264  1.00  0.00           C  
ATOM    558  H8    G    18      34.307   3.964  54.007  1.00  0.00           H  
ATOM    559  N7    G    18      35.276   4.012  52.077  1.00  0.00           N  
ATOM    560  C5    G    18      36.208   3.142  51.581  1.00  0.00           C  
ATOM    561  C6    G    18      36.929   3.137  50.354  1.00  0.00           C  
ATOM    562  O6    G    18      36.643   3.682  49.323  1.00  0.00           O  
ATOM    563  N1    G    18      38.085   2.429  50.396  1.00  0.00           N  
ATOM    564  H1    G    18      38.651   2.448  49.559  1.00  0.00           H  
ATOM    565  C2    G    18      38.346   1.526  51.422  1.00  0.00           C  
ATOM    566  N2    G    18      39.448   0.891  51.340  1.00  0.00           N  
ATOM    567  H21   G    18      40.127   1.150  50.639  1.00  0.00           H  
ATOM    568  H22   G    18      39.679   0.274  52.105  1.00  0.00           H  
ATOM    569  N3    G    18      37.686   1.484  52.621  1.00  0.00           N  
ATOM    570  C4    G    18      36.551   2.258  52.584  1.00  0.00           C  
ATOM    571  C3'   G    18      35.769   3.262  56.603  1.00  0.00           C  
ATOM    572  H3'   G    18      35.690   4.076  55.883  1.00  0.00           H  
ATOM    573  C2'   G    18      36.651   2.197  55.976  1.00  0.00           C  
ATOM    574  H2'   G    18      37.469   2.690  55.452  1.00  0.00           H  
ATOM    575  O2'   G    18      37.055   1.188  56.864  1.00  0.00           O  
ATOM    576 HO2'   G    18      36.332   0.572  57.003  1.00  0.00           H  
ATOM    577  O3'   G    18      36.277   3.815  57.854  1.00  0.00           O  
ATOM    578  P     C    19      37.365   4.993  57.878  1.00  0.00           P  
ATOM    579  OP1   C    19      37.863   5.160  59.267  1.00  0.00           O  
ATOM    580  OP2   C    19      36.676   6.159  57.225  1.00  0.00           O  
ATOM    581  O5'   C    19      38.615   4.535  56.940  1.00  0.00           O  
ATOM    582  C5'   C    19      39.420   3.475  57.412  1.00  0.00           C  
ATOM    583  H5'   C    19      38.839   2.605  57.718  1.00  0.00           H  
ATOM    584 H5''   C    19      39.802   3.844  58.363  1.00  0.00           H  
ATOM    585  C4'   C    19      40.578   3.157  56.504  1.00  0.00           C  
ATOM    586  H4'   C    19      41.124   2.363  57.014  1.00  0.00           H  
ATOM    587  O4'   C    19      40.111   2.818  55.168  1.00  0.00           O  
ATOM    588  C1'   C    19      41.044   3.261  54.231  1.00  0.00           C  
ATOM    589  H1'   C    19      41.517   2.406  53.748  1.00  0.00           H  
ATOM    590  N1    C    19      40.346   4.179  53.162  1.00  0.00           N  
ATOM    591  C6    C    19      39.167   4.780  53.470  1.00  0.00           C  
ATOM    592  H6    C    19      38.791   4.630  54.472  1.00  0.00           H  
ATOM    593  C5    C    19      38.512   5.497  52.531  1.00  0.00           C  
ATOM    594  H5    C    19      37.617   6.062  52.749  1.00  0.00           H  
ATOM    595  C4    C    19      39.153   5.676  51.260  1.00  0.00           C  
ATOM    596  N4    C    19      38.488   6.245  50.297  1.00  0.00           N  
ATOM    597  H41   C    19      37.569   6.613  50.499  1.00  0.00           H  
ATOM    598  H42   C    19      38.924   6.325  49.389  1.00  0.00           H  
ATOM    599  N3    C    19      40.269   5.063  50.926  1.00  0.00           N  
ATOM    600  C2    C    19      40.833   4.285  51.839  1.00  0.00           C  
ATOM    601  O2    C    19      41.847   3.618  51.500  1.00  0.00           O  
ATOM    602  C3'   C    19      41.376   4.411  56.155  1.00  0.00           C  
ATOM    603  H3'   C    19      40.712   5.227  55.871  1.00  0.00           H  
ATOM    604  C2'   C    19      42.143   4.009  54.936  1.00  0.00           C  
ATOM    605  H2'   C    19      42.599   4.823  54.372  1.00  0.00           H  
ATOM    606  O2'   C    19      43.218   3.031  55.166  1.00  0.00           O  
ATOM    607 HO2'   C    19      43.587   3.282  56.016  1.00  0.00           H  
ATOM    608  O3'   C    19      42.272   4.974  57.163  1.00  0.00           O  
ATOM    609  P     C    20      42.708   6.510  57.201  1.00  0.00           P  
ATOM    610  OP1   C    20      43.487   6.770  58.426  1.00  0.00           O  
ATOM    611  OP2   C    20      41.460   7.307  56.999  1.00  0.00           O  
ATOM    612  O5'   C    20      43.534   6.738  55.847  1.00  0.00           O  
ATOM    613  C5'   C    20      44.844   6.182  55.605  1.00  0.00           C  
ATOM    614  H5'   C    20      44.851   5.110  55.805  1.00  0.00           H  
ATOM    615 H5''   C    20      45.502   6.690  56.311  1.00  0.00           H  
ATOM    616  C4'   C    20      45.250   6.346  54.224  1.00  0.00           C  
ATOM    617  H4'   C    20      46.248   5.929  54.095  1.00  0.00           H  
ATOM    618  O4'   C    20      44.399   5.797  53.252  1.00  0.00           O  
ATOM    619  C1'   C    20      44.507   6.659  52.102  1.00  0.00           C  
ATOM    620  H1'   C    20      44.694   5.973  51.276  1.00  0.00           H  
ATOM    621  N1    C    20      43.261   7.342  51.745  1.00  0.00           N  
ATOM    622  C6    C    20      42.220   7.603  52.670  1.00  0.00           C  
ATOM    623  H6    C    20      42.429   7.341  53.697  1.00  0.00           H  
ATOM    624  C5    C    20      41.069   8.118  52.233  1.00  0.00           C  
ATOM    625  H5    C    20      40.205   8.268  52.864  1.00  0.00           H  
ATOM    626  C4    C    20      40.916   8.323  50.830  1.00  0.00           C  
ATOM    627  N4    C    20      39.866   8.785  50.238  1.00  0.00           N  
ATOM    628  H41   C    20      40.039   9.072  49.285  1.00  0.00           H  
ATOM    629  H42   C    20      38.981   9.030  50.658  1.00  0.00           H  
ATOM    630  N3    C    20      41.962   8.406  50.006  1.00  0.00           N  
ATOM    631  C2    C    20      43.126   7.916  50.437  1.00  0.00           C  
ATOM    632  O2    C    20      44.139   7.860  49.734  1.00  0.00           O  
ATOM    633  C3'   C    20      45.394   7.832  53.861  1.00  0.00           C  
ATOM    634  H3'   C    20      44.453   8.352  54.037  1.00  0.00           H  
ATOM    635  C2'   C    20      45.586   7.718  52.345  1.00  0.00           C  
ATOM    636  H2'   C    20      45.376   8.634  51.792  1.00  0.00           H  
ATOM    637  O2'   C    20      46.698   7.052  51.884  1.00  0.00           O  
ATOM    638 HO2'   C    20      47.322   7.654  51.472  1.00  0.00           H  
ATOM    639  O3'   C    20      46.491   8.489  54.448  1.00  0.00           O  
ATOM    640  P     C    21      46.612  10.071  54.635  1.00  0.00           P  
ATOM    641  OP1   C    21      47.844  10.269  55.460  1.00  0.00           O  
ATOM    642  OP2   C    21      45.315  10.638  55.023  1.00  0.00           O  
ATOM    643  O5'   C    21      46.901  10.597  53.228  1.00  0.00           O  
ATOM    644  C5'   C    21      48.145  10.637  52.639  1.00  0.00           C  
ATOM    645  H5'   C    21      48.585   9.661  52.436  1.00  0.00           H  
ATOM    646 H5''   C    21      48.889  11.245  53.152  1.00  0.00           H  
ATOM    647  C4'   C    21      47.981  11.219  51.268  1.00  0.00           C  
ATOM    648  H4'   C    21      48.969  11.208  50.808  1.00  0.00           H  
ATOM    649  O4'   C    21      46.953  10.591  50.464  1.00  0.00           O  
ATOM    650  C1'   C    21      46.402  11.557  49.593  1.00  0.00           C  
ATOM    651  H1'   C    21      46.702  11.259  48.589  1.00  0.00           H  
ATOM    652  N1    C    21      44.960  11.609  49.676  1.00  0.00           N  
ATOM    653  C6    C    21      44.278  11.351  50.823  1.00  0.00           C  
ATOM    654  H6    C    21      44.827  11.131  51.726  1.00  0.00           H  
ATOM    655  C5    C    21      42.937  11.345  50.854  1.00  0.00           C  
ATOM    656  H5    C    21      42.420  11.214  51.793  1.00  0.00           H  
ATOM    657  C4    C    21      42.316  11.789  49.679  1.00  0.00           C  
ATOM    658  N4    C    21      41.002  11.956  49.625  1.00  0.00           N  
ATOM    659  H41   C    21      40.629  11.959  48.687  1.00  0.00           H  
ATOM    660  H42   C    21      40.477  11.653  50.433  1.00  0.00           H  
ATOM    661  N3    C    21      42.919  12.080  48.556  1.00  0.00           N  
ATOM    662  C2    C    21      44.263  12.068  48.552  1.00  0.00           C  
ATOM    663  O2    C    21      44.812  12.539  47.570  1.00  0.00           O  
ATOM    664  C3'   C    21      47.544  12.703  51.301  1.00  0.00           C  
ATOM    665  H3'   C    21      46.718  12.764  52.010  1.00  0.00           H  
ATOM    666  C2'   C    21      46.974  12.889  49.921  1.00  0.00           C  
ATOM    667  H2'   C    21      46.357  13.787  49.922  1.00  0.00           H  
ATOM    668  O2'   C    21      48.056  13.014  49.052  1.00  0.00           O  
ATOM    669 HO2'   C    21      48.837  12.503  49.274  1.00  0.00           H  
ATOM    670  O3'   C    21      48.605  13.600  51.679  1.00  0.00           O  
ATOM    671  P     G    22      48.360  14.999  52.366  1.00  0.00           P  
ATOM    672  OP1   G    22      49.686  15.565  52.691  1.00  0.00           O  
ATOM    673  OP2   G    22      47.400  14.764  53.536  1.00  0.00           O  
ATOM    674  O5'   G    22      47.615  15.988  51.394  1.00  0.00           O  
ATOM    675  C5'   G    22      48.016  16.245  50.013  1.00  0.00           C  
ATOM    676  H5'   G    22      48.256  15.335  49.463  1.00  0.00           H  
ATOM    677 H5''   G    22      48.861  16.934  50.034  1.00  0.00           H  
ATOM    678  C4'   G    22      46.909  16.959  49.326  1.00  0.00           C  
ATOM    679  H4'   G    22      47.276  17.422  48.410  1.00  0.00           H  
ATOM    680  O4'   G    22      45.862  16.011  48.933  1.00  0.00           O  
ATOM    681  C1'   G    22      44.581  16.648  48.807  1.00  0.00           C  
ATOM    682  H1'   G    22      44.329  16.637  47.747  1.00  0.00           H  
ATOM    683  N9    G    22      43.511  15.965  49.622  1.00  0.00           N  
ATOM    684  C8    G    22      43.768  15.171  50.759  1.00  0.00           C  
ATOM    685  H8    G    22      44.781  15.087  51.124  1.00  0.00           H  
ATOM    686  N7    G    22      42.708  14.727  51.343  1.00  0.00           N  
ATOM    687  C5    G    22      41.719  15.080  50.491  1.00  0.00           C  
ATOM    688  C6    G    22      40.278  14.924  50.648  1.00  0.00           C  
ATOM    689  O6    G    22      39.646  14.439  51.618  1.00  0.00           O  
ATOM    690  N1    G    22      39.548  15.520  49.694  1.00  0.00           N  
ATOM    691  H1    G    22      38.617  15.155  49.555  1.00  0.00           H  
ATOM    692  C2    G    22      40.128  16.130  48.620  1.00  0.00           C  
ATOM    693  N2    G    22      39.312  16.550  47.713  1.00  0.00           N  
ATOM    694  H21   G    22      38.329  16.432  47.915  1.00  0.00           H  
ATOM    695  H22   G    22      39.652  17.080  46.924  1.00  0.00           H  
ATOM    696  N3    G    22      41.448  16.297  48.404  1.00  0.00           N  
ATOM    697  C4    G    22      42.199  15.743  49.364  1.00  0.00           C  
ATOM    698  C3'   G    22      46.079  17.987  50.054  1.00  0.00           C  
ATOM    699  H3'   G    22      45.715  17.562  50.990  1.00  0.00           H  
ATOM    700  C2'   G    22      44.895  18.152  49.153  1.00  0.00           C  
ATOM    701  H2'   G    22      44.111  18.582  49.777  1.00  0.00           H  
ATOM    702  O2'   G    22      45.124  18.943  48.014  1.00  0.00           O  
ATOM    703 HO2'   G    22      44.364  19.465  47.746  1.00  0.00           H  
ATOM    704  O3'   G    22      46.758  19.206  50.472  1.00  0.00           O  
ATOM    705  P     U    23      46.180  20.190  51.464  1.00  0.00           P  
ATOM    706  OP1   U    23      47.164  21.342  51.415  1.00  0.00           O  
ATOM    707  OP2   U    23      45.832  19.555  52.746  1.00  0.00           O  
ATOM    708  O5'   U    23      44.759  20.810  50.819  1.00  0.00           O  
ATOM    709  C5'   U    23      44.813  21.781  49.777  1.00  0.00           C  
ATOM    710  H5'   U    23      45.655  21.442  49.173  1.00  0.00           H  
ATOM    711 H5''   U    23      45.107  22.759  50.159  1.00  0.00           H  
ATOM    712  C4'   U    23      43.469  21.796  48.961  1.00  0.00           C  
ATOM    713  H4'   U    23      43.626  22.475  48.123  1.00  0.00           H  
ATOM    714  O4'   U    23      42.846  20.554  48.531  1.00  0.00           O  
ATOM    715  C1'   U    23      41.368  20.643  48.436  1.00  0.00           C  
ATOM    716  H1'   U    23      41.068  20.514  47.396  1.00  0.00           H  
ATOM    717  N1    U    23      40.686  19.764  49.394  1.00  0.00           N  
ATOM    718  C6    U    23      41.368  19.128  50.453  1.00  0.00           C  
ATOM    719  H6    U    23      42.440  19.176  50.573  1.00  0.00           H  
ATOM    720  C5    U    23      40.594  18.429  51.333  1.00  0.00           C  
ATOM    721  H5    U    23      41.132  18.006  52.169  1.00  0.00           H  
ATOM    722  C4    U    23      39.153  18.296  51.266  1.00  0.00           C  
ATOM    723  O4    U    23      38.523  17.667  52.127  1.00  0.00           O  
ATOM    724  N3    U    23      38.623  18.864  50.176  1.00  0.00           N  
ATOM    725  H3    U    23      37.652  18.716  49.941  1.00  0.00           H  
ATOM    726  C2    U    23      39.312  19.596  49.253  1.00  0.00           C  
ATOM    727  O2    U    23      38.727  20.182  48.343  1.00  0.00           O  
ATOM    728  C3'   U    23      42.287  22.427  49.802  1.00  0.00           C  
ATOM    729  H3'   U    23      42.125  21.916  50.751  1.00  0.00           H  
ATOM    730  C2'   U    23      41.071  22.092  48.930  1.00  0.00           C  
ATOM    731  H2'   U    23      40.160  22.125  49.527  1.00  0.00           H  
ATOM    732  O2'   U    23      41.057  23.021  47.758  1.00  0.00           O  
ATOM    733 HO2'   U    23      41.017  23.932  48.060  1.00  0.00           H  
ATOM    734  O3'   U    23      42.639  23.781  50.005  1.00  0.00           O  
ATOM    735  P     C    24      41.648  24.968  50.171  1.00  0.00           P  
ATOM    736  OP1   C    24      41.269  25.486  48.802  1.00  0.00           O  
ATOM    737  OP2   C    24      42.311  25.966  51.042  1.00  0.00           O  
ATOM    738  O5'   C    24      40.334  24.415  50.963  1.00  0.00           O  
ATOM    739  C5'   C    24      39.058  24.595  50.398  1.00  0.00           C  
ATOM    740  H5'   C    24      38.959  24.404  49.330  1.00  0.00           H  
ATOM    741 H5''   C    24      38.872  25.667  50.458  1.00  0.00           H  
ATOM    742  C4'   C    24      37.913  23.919  51.195  1.00  0.00           C  
ATOM    743  H4'   C    24      36.965  24.296  50.810  1.00  0.00           H  
ATOM    744  O4'   C    24      37.961  22.446  51.259  1.00  0.00           O  
ATOM    745  C1'   C    24      37.635  22.011  52.570  1.00  0.00           C  
ATOM    746  H1'   C    24      36.838  21.270  52.627  1.00  0.00           H  
ATOM    747  N1    C    24      38.834  21.460  53.242  1.00  0.00           N  
ATOM    748  C6    C    24      40.135  21.604  52.721  1.00  0.00           C  
ATOM    749  H6    C    24      40.318  22.033  51.747  1.00  0.00           H  
ATOM    750  C5    C    24      41.199  21.125  53.357  1.00  0.00           C  
ATOM    751  H5    C    24      42.142  21.074  52.833  1.00  0.00           H  
ATOM    752  C4    C    24      40.904  20.328  54.514  1.00  0.00           C  
ATOM    753  N4    C    24      41.789  19.659  55.192  1.00  0.00           N  
ATOM    754  H41   C    24      41.458  19.321  56.084  1.00  0.00           H  
ATOM    755  H42   C    24      42.731  19.894  54.915  1.00  0.00           H  
ATOM    756  N3    C    24      39.745  20.219  55.064  1.00  0.00           N  
ATOM    757  C2    C    24      38.678  20.808  54.471  1.00  0.00           C  
ATOM    758  O2    C    24      37.603  20.836  55.118  1.00  0.00           O  
ATOM    759  C3'   C    24      38.040  24.339  52.645  1.00  0.00           C  
ATOM    760  H3'   C    24      39.076  24.202  52.953  1.00  0.00           H  
ATOM    761  C2'   C    24      37.121  23.261  53.327  1.00  0.00           C  
ATOM    762  H2'   C    24      37.260  23.184  54.405  1.00  0.00           H  
ATOM    763  O2'   C    24      35.735  23.432  52.991  1.00  0.00           O  
ATOM    764 HO2'   C    24      35.288  22.666  53.357  1.00  0.00           H  
ATOM    765  O3'   C    24      37.635  25.732  52.813  1.00  0.00           O  
ATOM    766  P     U    25      37.991  26.668  54.051  1.00  0.00           P  
ATOM    767  OP1   U    25      37.291  28.016  53.942  1.00  0.00           O  
ATOM    768  OP2   U    25      39.458  26.553  54.095  1.00  0.00           O  
ATOM    769  O5'   U    25      37.458  25.871  55.333  1.00  0.00           O  
ATOM    770  C5'   U    25      36.071  25.751  55.561  1.00  0.00           C  
ATOM    771  H5'   U    25      35.509  25.276  54.756  1.00  0.00           H  
ATOM    772 H5''   U    25      35.581  26.716  55.689  1.00  0.00           H  
ATOM    773  C4'   U    25      35.890  24.890  56.806  1.00  0.00           C  
ATOM    774  H4'   U    25      34.863  24.688  57.109  1.00  0.00           H  
ATOM    775  O4'   U    25      36.590  23.621  56.675  1.00  0.00           O  
ATOM    776  C1'   U    25      37.041  23.210  57.954  1.00  0.00           C  
ATOM    777  H1'   U    25      36.722  22.198  58.201  1.00  0.00           H  
ATOM    778  N1    U    25      38.540  23.089  57.968  1.00  0.00           N  
ATOM    779  C6    U    25      39.332  23.594  56.942  1.00  0.00           C  
ATOM    780  H6    U    25      38.824  24.257  56.257  1.00  0.00           H  
ATOM    781  C5    U    25      40.717  23.279  56.911  1.00  0.00           C  
ATOM    782  H5    U    25      41.296  23.700  56.103  1.00  0.00           H  
ATOM    783  C4    U    25      41.363  22.493  57.921  1.00  0.00           C  
ATOM    784  O4    U    25      42.581  22.170  58.016  1.00  0.00           O  
ATOM    785  N3    U    25      40.479  22.316  58.975  1.00  0.00           N  
ATOM    786  H3    U    25      40.878  21.905  59.807  1.00  0.00           H  
ATOM    787  C2    U    25      39.139  22.466  59.067  1.00  0.00           C  
ATOM    788  O2    U    25      38.570  22.047  60.070  1.00  0.00           O  
ATOM    789  C3'   U    25      36.430  25.494  58.023  1.00  0.00           C  
ATOM    790  H3'   U    25      37.425  25.925  57.911  1.00  0.00           H  
ATOM    791  C2'   U    25      36.515  24.227  58.968  1.00  0.00           C  
ATOM    792  H2'   U    25      37.209  24.379  59.795  1.00  0.00           H  
ATOM    793  O2'   U    25      35.261  23.621  59.430  1.00  0.00           O  
ATOM    794 HO2'   U    25      34.463  23.988  59.044  1.00  0.00           H  
ATOM    795  O3'   U    25      35.525  26.371  58.629  1.00  0.00           O  
ATOM    796  P     U    26      36.017  27.720  59.365  1.00  0.00           P  
ATOM    797  OP1   U    26      34.822  28.616  59.541  1.00  0.00           O  
ATOM    798  OP2   U    26      37.085  28.322  58.528  1.00  0.00           O  
ATOM    799  O5'   U    26      36.577  27.115  60.745  1.00  0.00           O  
ATOM    800  C5'   U    26      35.793  26.610  61.719  1.00  0.00           C  
ATOM    801  H5'   U    26      35.111  25.883  61.278  1.00  0.00           H  
ATOM    802 H5''   U    26      35.170  27.385  62.166  1.00  0.00           H  
ATOM    803  C4'   U    26      36.631  25.975  62.766  1.00  0.00           C  
ATOM    804  H4'   U    26      35.983  25.685  63.593  1.00  0.00           H  
ATOM    805  O4'   U    26      37.465  24.877  62.333  1.00  0.00           O  
ATOM    806  C1'   U    26      38.627  24.889  63.176  1.00  0.00           C  
ATOM    807  H1'   U    26      38.642  23.882  63.592  1.00  0.00           H  
ATOM    808  N1    U    26      39.825  24.999  62.341  1.00  0.00           N  
ATOM    809  C6    U    26      39.767  25.470  61.069  1.00  0.00           C  
ATOM    810  H6    U    26      38.918  26.057  60.750  1.00  0.00           H  
ATOM    811  C5    U    26      40.908  25.358  60.274  1.00  0.00           C  
ATOM    812  H5    U    26      40.785  25.644  59.240  1.00  0.00           H  
ATOM    813  C4    U    26      42.145  24.694  60.748  1.00  0.00           C  
ATOM    814  O4    U    26      43.212  24.425  60.190  1.00  0.00           O  
ATOM    815  N3    U    26      42.111  24.471  62.045  1.00  0.00           N  
ATOM    816  H3    U    26      43.002  24.173  62.416  1.00  0.00           H  
ATOM    817  C2    U    26      41.024  24.479  62.895  1.00  0.00           C  
ATOM    818  O2    U    26      41.187  23.929  63.982  1.00  0.00           O  
ATOM    819  C3'   U    26      37.552  26.953  63.446  1.00  0.00           C  
ATOM    820  H3'   U    26      38.135  27.411  62.647  1.00  0.00           H  
ATOM    821  C2'   U    26      38.505  26.020  64.174  1.00  0.00           C  
ATOM    822  H2'   U    26      39.469  26.524  64.249  1.00  0.00           H  
ATOM    823  O2'   U    26      38.157  25.491  65.445  1.00  0.00           O  
ATOM    824 HO2'   U    26      37.347  25.890  65.770  1.00  0.00           H  
ATOM    825  O3'   U    26      36.969  27.976  64.314  1.00  0.00           O  
ATOM    826  P     A    27      37.674  29.344  64.687  1.00  0.00           P  
ATOM    827  OP1   A    27      36.752  29.954  65.648  1.00  0.00           O  
ATOM    828  OP2   A    27      37.950  29.999  63.418  1.00  0.00           O  
ATOM    829  O5'   A    27      39.016  28.868  65.505  1.00  0.00           O  
ATOM    830  C5'   A    27      38.920  28.475  66.808  1.00  0.00           C  
ATOM    831  H5'   A    27      38.264  27.606  66.756  1.00  0.00           H  
ATOM    832 H5''   A    27      38.457  29.293  67.359  1.00  0.00           H  
ATOM    833  C4'   A    27      40.205  27.868  67.519  1.00  0.00           C  
ATOM    834  H4'   A    27      39.818  27.574  68.494  1.00  0.00           H  
ATOM    835  O4'   A    27      40.712  26.798  66.738  1.00  0.00           O  
ATOM    836  C1'   A    27      42.123  26.832  66.791  1.00  0.00           C  
ATOM    837  H1'   A    27      42.533  26.069  67.452  1.00  0.00           H  
ATOM    838  N9    A    27      42.697  26.806  65.431  1.00  0.00           N  
ATOM    839  C8    A    27      42.129  27.184  64.240  1.00  0.00           C  
ATOM    840  H8    A    27      41.154  27.643  64.168  1.00  0.00           H  
ATOM    841  N7    A    27      42.897  27.041  63.149  1.00  0.00           N  
ATOM    842  C5    A    27      44.083  26.520  63.750  1.00  0.00           C  
ATOM    843  C6    A    27      45.297  26.094  63.226  1.00  0.00           C  
ATOM    844  N6    A    27      45.605  26.036  61.936  1.00  0.00           N  
ATOM    845  H61   A    27      46.420  25.551  61.590  1.00  0.00           H  
ATOM    846  H62   A    27      44.847  26.226  61.296  1.00  0.00           H  
ATOM    847  N1    A    27      46.257  25.711  64.002  1.00  0.00           N  
ATOM    848  C2    A    27      46.066  25.617  65.308  1.00  0.00           C  
ATOM    849  H2    A    27      46.926  25.209  65.820  1.00  0.00           H  
ATOM    850  N3    A    27      44.914  25.858  65.967  1.00  0.00           N  
ATOM    851  C4    A    27      43.935  26.299  65.120  1.00  0.00           C  
ATOM    852  C3'   A    27      41.274  28.937  67.682  1.00  0.00           C  
ATOM    853  H3'   A    27      41.243  29.569  66.794  1.00  0.00           H  
ATOM    854  C2'   A    27      42.593  28.083  67.520  1.00  0.00           C  
ATOM    855  H2'   A    27      43.245  28.587  66.807  1.00  0.00           H  
ATOM    856  O2'   A    27      43.203  27.733  68.692  1.00  0.00           O  
ATOM    857 HO2'   A    27      43.417  28.500  69.228  1.00  0.00           H  
ATOM    858  O3'   A    27      41.209  29.711  68.886  1.00  0.00           O  
ATOM    859  P     C    28      42.072  31.079  69.056  1.00  0.00           P  
ATOM    860  OP1   C    28      41.769  31.755  70.352  1.00  0.00           O  
ATOM    861  OP2   C    28      42.089  31.860  67.785  1.00  0.00           O  
ATOM    862  O5'   C    28      43.568  30.476  69.182  1.00  0.00           O  
ATOM    863  C5'   C    28      44.147  30.049  70.482  1.00  0.00           C  
ATOM    864  H5'   C    28      43.512  29.305  70.964  1.00  0.00           H  
ATOM    865 H5''   C    28      44.037  30.905  71.147  1.00  0.00           H  
ATOM    866  C4'   C    28      45.516  29.477  70.503  1.00  0.00           C  
ATOM    867  H4'   C    28      45.809  29.174  71.508  1.00  0.00           H  
ATOM    868  O4'   C    28      45.805  28.400  69.631  1.00  0.00           O  
ATOM    869  C1'   C    28      47.058  28.580  69.064  1.00  0.00           C  
ATOM    870  H1'   C    28      47.737  27.742  69.218  1.00  0.00           H  
ATOM    871  N1    C    28      47.020  28.745  67.590  1.00  0.00           N  
ATOM    872  C6    C    28      45.934  29.291  66.919  1.00  0.00           C  
ATOM    873  H6    C    28      45.185  29.742  67.554  1.00  0.00           H  
ATOM    874  C5    C    28      45.884  29.298  65.547  1.00  0.00           C  
ATOM    875  H5    C    28      45.023  29.579  64.959  1.00  0.00           H  
ATOM    876  C4    C    28      47.126  28.905  64.916  1.00  0.00           C  
ATOM    877  N4    C    28      47.286  28.835  63.590  1.00  0.00           N  
ATOM    878  H41   C    28      48.134  28.369  63.299  1.00  0.00           H  
ATOM    879  H42   C    28      46.532  29.133  62.987  1.00  0.00           H  
ATOM    880  N3    C    28      48.210  28.510  65.584  1.00  0.00           N  
ATOM    881  C2    C    28      48.186  28.493  66.880  1.00  0.00           C  
ATOM    882  O2    C    28      49.212  28.074  67.399  1.00  0.00           O  
ATOM    883  C3'   C    28      46.442  30.591  70.126  1.00  0.00           C  
ATOM    884  H3'   C    28      46.185  31.011  69.153  1.00  0.00           H  
ATOM    885  C2'   C    28      47.689  29.769  69.758  1.00  0.00           C  
ATOM    886  H2'   C    28      48.279  30.375  69.071  1.00  0.00           H  
ATOM    887  O2'   C    28      48.462  29.357  70.899  1.00  0.00           O  
ATOM    888 HO2'   C    28      48.424  30.093  71.514  1.00  0.00           H  
ATOM    889  O3'   C    28      46.627  31.603  71.122  1.00  0.00           O  
ATOM    890  P     A    29      47.073  33.082  70.724  1.00  0.00           P  
ATOM    891  OP1   A    29      47.145  33.838  71.994  1.00  0.00           O  
ATOM    892  OP2   A    29      46.247  33.528  69.573  1.00  0.00           O  
ATOM    893  O5'   A    29      48.515  32.759  70.205  1.00  0.00           O  
ATOM    894  C5'   A    29      49.724  32.862  70.959  1.00  0.00           C  
ATOM    895  H5'   A    29      49.680  32.174  71.803  1.00  0.00           H  
ATOM    896 H5''   A    29      49.753  33.853  71.413  1.00  0.00           H  
ATOM    897  C4'   A    29      51.040  32.752  70.133  1.00  0.00           C  
ATOM    898  H4'   A    29      51.839  32.659  70.868  1.00  0.00           H  
ATOM    899  O4'   A    29      51.010  31.682  69.225  1.00  0.00           O  
ATOM    900  C1'   A    29      51.657  32.036  67.981  1.00  0.00           C  
ATOM    901  H1'   A    29      52.437  31.316  67.734  1.00  0.00           H  
ATOM    902  N9    A    29      50.650  31.912  66.890  1.00  0.00           N  
ATOM    903  C8    A    29      49.301  32.222  66.879  1.00  0.00           C  
ATOM    904  H8    A    29      48.755  32.523  67.761  1.00  0.00           H  
ATOM    905  N7    A    29      48.760  32.149  65.716  1.00  0.00           N  
ATOM    906  C5    A    29      49.871  31.763  64.818  1.00  0.00           C  
ATOM    907  C6    A    29      50.032  31.375  63.463  1.00  0.00           C  
ATOM    908  N6    A    29      49.173  31.606  62.476  1.00  0.00           N  
ATOM    909  H61   A    29      48.299  32.082  62.647  1.00  0.00           H  
ATOM    910  H62   A    29      49.336  31.196  61.567  1.00  0.00           H  
ATOM    911  N1    A    29      51.218  30.993  62.934  1.00  0.00           N  
ATOM    912  C2    A    29      52.225  30.910  63.784  1.00  0.00           C  
ATOM    913  H2    A    29      53.076  30.430  63.323  1.00  0.00           H  
ATOM    914  N3    A    29      52.231  31.238  65.108  1.00  0.00           N  
ATOM    915  C4    A    29      51.007  31.625  65.568  1.00  0.00           C  
ATOM    916  C3'   A    29      51.138  33.967  69.216  1.00  0.00           C  
ATOM    917  H3'   A    29      50.233  34.310  68.713  1.00  0.00           H  
ATOM    918  C2'   A    29      52.180  33.453  68.182  1.00  0.00           C  
ATOM    919  H2'   A    29      52.073  33.980  67.234  1.00  0.00           H  
ATOM    920  O2'   A    29      53.532  33.279  68.578  1.00  0.00           O  
ATOM    921 HO2'   A    29      53.544  33.348  69.535  1.00  0.00           H  
ATOM    922  O3'   A    29      51.698  35.016  69.911  1.00  0.00           O  
ATOM    923  P     C    30      51.548  36.497  69.522  1.00  0.00           P  
ATOM    924  OP1   C    30      52.137  37.262  70.673  1.00  0.00           O  
ATOM    925  OP2   C    30      50.095  36.804  69.193  1.00  0.00           O  
ATOM    926  O5'   C    30      52.361  36.753  68.215  1.00  0.00           O  
ATOM    927  C5'   C    30      53.753  36.556  68.175  1.00  0.00           C  
ATOM    928  H5'   C    30      54.003  35.623  68.679  1.00  0.00           H  
ATOM    929 H5''   C    30      54.293  37.380  68.641  1.00  0.00           H  
ATOM    930  C4'   C    30      54.338  36.494  66.731  1.00  0.00           C  
ATOM    931  H4'   C    30      55.405  36.280  66.685  1.00  0.00           H  
ATOM    932  O4'   C    30      53.677  35.411  66.033  1.00  0.00           O  
ATOM    933  C1'   C    30      53.618  35.734  64.639  1.00  0.00           C  
ATOM    934  H1'   C    30      54.299  35.054  64.128  1.00  0.00           H  
ATOM    935  N1    C    30      52.278  35.552  64.131  1.00  0.00           N  
ATOM    936  C6    C    30      51.228  35.469  64.935  1.00  0.00           C  
ATOM    937  H6    C    30      51.416  35.647  65.983  1.00  0.00           H  
ATOM    938  C5    C    30      50.000  35.224  64.466  1.00  0.00           C  
ATOM    939  H5    C    30      49.108  35.121  65.067  1.00  0.00           H  
ATOM    940  C4    C    30      49.864  35.169  63.019  1.00  0.00           C  
ATOM    941  N4    C    30      48.718  34.960  62.427  1.00  0.00           N  
ATOM    942  H41   C    30      47.965  34.799  63.080  1.00  0.00           H  
ATOM    943  H42   C    30      48.610  34.762  61.442  1.00  0.00           H  
ATOM    944  N3    C    30      50.892  35.323  62.242  1.00  0.00           N  
ATOM    945  C2    C    30      52.084  35.498  62.732  1.00  0.00           C  
ATOM    946  O2    C    30      53.117  35.520  62.015  1.00  0.00           O  
ATOM    947  C3'   C    30      54.072  37.812  65.927  1.00  0.00           C  
ATOM    948  H3'   C    30      53.062  38.221  65.947  1.00  0.00           H  
ATOM    949  C2'   C    30      54.175  37.180  64.495  1.00  0.00           C  
ATOM    950  H2'   C    30      53.652  37.800  63.767  1.00  0.00           H  
ATOM    951  O2'   C    30      55.449  37.053  64.059  1.00  0.00           O  
ATOM    952 HO2'   C    30      55.533  37.195  63.114  1.00  0.00           H  
ATOM    953  O3'   C    30      55.014  38.860  66.283  1.00  0.00           O  
ATOM    954  P     C    31      54.742  40.388  65.946  1.00  0.00           P  
ATOM    955  OP1   C    31      55.918  41.121  66.398  1.00  0.00           O  
ATOM    956  OP2   C    31      53.347  40.644  66.456  1.00  0.00           O  
ATOM    957  O5'   C    31      54.648  40.453  64.360  1.00  0.00           O  
ATOM    958  C5'   C    31      55.832  40.659  63.620  1.00  0.00           C  
ATOM    959  H5'   C    31      56.674  40.211  64.149  1.00  0.00           H  
ATOM    960 H5''   C    31      56.003  41.733  63.556  1.00  0.00           H  
ATOM    961  C4'   C    31      55.777  40.232  62.155  1.00  0.00           C  
ATOM    962  H4'   C    31      56.739  40.070  61.669  1.00  0.00           H  
ATOM    963  O4'   C    31      55.059  39.024  61.967  1.00  0.00           O  
ATOM    964  C1'   C    31      54.480  38.994  60.653  1.00  0.00           C  
ATOM    965  H1'   C    31      55.064  38.324  60.022  1.00  0.00           H  
ATOM    966  N1    C    31      53.013  38.616  60.816  1.00  0.00           N  
ATOM    967  C6    C    31      52.347  38.856  62.001  1.00  0.00           C  
ATOM    968  H6    C    31      52.866  39.276  62.850  1.00  0.00           H  
ATOM    969  C5    C    31      51.037  38.663  62.069  1.00  0.00           C  
ATOM    970  H5    C    31      50.556  38.877  63.012  1.00  0.00           H  
ATOM    971  C4    C    31      50.331  38.144  60.914  1.00  0.00           C  
ATOM    972  N4    C    31      49.037  38.058  60.894  1.00  0.00           N  
ATOM    973  H41   C    31      48.417  38.341  61.639  1.00  0.00           H  
ATOM    974  H42   C    31      48.621  37.725  60.036  1.00  0.00           H  
ATOM    975  N3    C    31      50.922  37.815  59.789  1.00  0.00           N  
ATOM    976  C2    C    31      52.249  38.114  59.709  1.00  0.00           C  
ATOM    977  O2    C    31      52.700  37.906  58.531  1.00  0.00           O  
ATOM    978  C3'   C    31      55.093  41.253  61.270  1.00  0.00           C  
ATOM    979  H3'   C    31      54.167  41.683  61.653  1.00  0.00           H  
ATOM    980  C2'   C    31      54.600  40.445  60.086  1.00  0.00           C  
ATOM    981  H2'   C    31      53.662  40.853  59.709  1.00  0.00           H  
ATOM    982  O2'   C    31      55.592  40.496  58.999  1.00  0.00           O  
ATOM    983 HO2'   C    31      56.366  40.980  59.295  1.00  0.00           H  
ATOM    984  O3'   C    31      55.972  42.359  60.981  1.00  0.00           O  
ATOM    985  P     G    32      55.371  43.721  60.394  1.00  0.00           P  
ATOM    986  OP1   G    32      56.531  44.570  60.018  1.00  0.00           O  
ATOM    987  OP2   G    32      54.455  44.235  61.433  1.00  0.00           O  
ATOM    988  O5'   G    32      54.516  43.460  59.098  1.00  0.00           O  
ATOM    989  C5'   G    32      54.925  43.605  57.738  1.00  0.00           C  
ATOM    990  H5'   G    32      55.651  42.816  57.539  1.00  0.00           H  
ATOM    991 H5''   G    32      55.514  44.521  57.757  1.00  0.00           H  
ATOM    992  C4'   G    32      53.813  43.383  56.677  1.00  0.00           C  
ATOM    993  H4'   G    32      54.330  43.474  55.722  1.00  0.00           H  
ATOM    994  O4'   G    32      53.216  42.126  56.744  1.00  0.00           O  
ATOM    995  C1'   G    32      51.836  42.137  56.302  1.00  0.00           C  
ATOM    996  H1'   G    32      51.703  41.448  55.468  1.00  0.00           H  
ATOM    997  N9    G    32      50.925  41.632  57.355  1.00  0.00           N  
ATOM    998  C8    G    32      51.093  41.633  58.723  1.00  0.00           C  
ATOM    999  H8    G    32      51.989  41.877  59.275  1.00  0.00           H  
ATOM   1000  N7    G    32      50.079  41.230  59.450  1.00  0.00           N  
ATOM   1001  C5    G    32      49.124  41.049  58.454  1.00  0.00           C  
ATOM   1002  C6    G    32      47.712  40.611  58.562  1.00  0.00           C  
ATOM   1003  O6    G    32      47.042  40.529  59.609  1.00  0.00           O  
ATOM   1004  N1    G    32      47.043  40.464  57.344  1.00  0.00           N  
ATOM   1005  H1    G    32      46.061  40.244  57.433  1.00  0.00           H  
ATOM   1006  C2    G    32      47.575  40.771  56.157  1.00  0.00           C  
ATOM   1007  N2    G    32      46.877  40.534  55.108  1.00  0.00           N  
ATOM   1008  H21   G    32      46.018  40.028  55.265  1.00  0.00           H  
ATOM   1009  H22   G    32      47.368  40.503  54.226  1.00  0.00           H  
ATOM   1010  N3    G    32      48.854  41.158  55.992  1.00  0.00           N  
ATOM   1011  C4    G    32      49.588  41.248  57.193  1.00  0.00           C  
ATOM   1012  C3'   G    32      52.594  44.315  56.742  1.00  0.00           C  
ATOM   1013  H3'   G    32      52.225  44.331  57.768  1.00  0.00           H  
ATOM   1014  C2'   G    32      51.681  43.573  55.767  1.00  0.00           C  
ATOM   1015  H2'   G    32      50.669  43.970  55.856  1.00  0.00           H  
ATOM   1016  O2'   G    32      52.159  43.679  54.395  1.00  0.00           O  
ATOM   1017 HO2'   G    32      51.366  43.524  53.877  1.00  0.00           H  
ATOM   1018  O3'   G    32      52.976  45.620  56.384  1.00  0.00           O  
ATOM   1019  P     U    33      52.100  46.931  56.811  1.00  0.00           P  
ATOM   1020  OP1   U    33      52.619  48.089  56.051  1.00  0.00           O  
ATOM   1021  OP2   U    33      52.125  47.078  58.250  1.00  0.00           O  
ATOM   1022  O5'   U    33      50.597  46.622  56.372  1.00  0.00           O  
ATOM   1023  C5'   U    33      50.185  46.785  55.044  1.00  0.00           C  
ATOM   1024  H5'   U    33      50.841  46.290  54.329  1.00  0.00           H  
ATOM   1025 H5''   U    33      50.196  47.853  54.826  1.00  0.00           H  
ATOM   1026  C4'   U    33      48.788  46.185  54.863  1.00  0.00           C  
ATOM   1027  H4'   U    33      48.524  46.272  53.809  1.00  0.00           H  
ATOM   1028  O4'   U    33      48.571  44.843  55.318  1.00  0.00           O  
ATOM   1029  C1'   U    33      47.235  44.790  55.928  1.00  0.00           C  
ATOM   1030  H1'   U    33      46.648  44.043  55.392  1.00  0.00           H  
ATOM   1031  N1    U    33      47.202  44.447  57.409  1.00  0.00           N  
ATOM   1032  C6    U    33      48.317  44.501  58.214  1.00  0.00           C  
ATOM   1033  H6    U    33      49.223  44.946  57.831  1.00  0.00           H  
ATOM   1034  C5    U    33      48.216  44.104  59.508  1.00  0.00           C  
ATOM   1035  H5    U    33      49.058  44.162  60.182  1.00  0.00           H  
ATOM   1036  C4    U    33      46.980  43.606  60.068  1.00  0.00           C  
ATOM   1037  O4    U    33      46.779  43.219  61.245  1.00  0.00           O  
ATOM   1038  N3    U    33      45.957  43.586  59.176  1.00  0.00           N  
ATOM   1039  H3    U    33      45.059  43.269  59.514  1.00  0.00           H  
ATOM   1040  C2    U    33      46.005  43.853  57.853  1.00  0.00           C  
ATOM   1041  O2    U    33      45.112  43.588  57.065  1.00  0.00           O  
ATOM   1042  C3'   U    33      47.746  47.105  55.557  1.00  0.00           C  
ATOM   1043  H3'   U    33      48.023  47.313  56.590  1.00  0.00           H  
ATOM   1044  C2'   U    33      46.582  46.148  55.643  1.00  0.00           C  
ATOM   1045  H2'   U    33      45.782  46.529  56.278  1.00  0.00           H  
ATOM   1046  O2'   U    33      46.018  46.068  54.359  1.00  0.00           O  
ATOM   1047 HO2'   U    33      45.573  46.918  54.317  1.00  0.00           H  
ATOM   1048  O3'   U    33      47.535  48.345  55.056  1.00  0.00           O  
ATOM   1049  P     G    34      46.575  49.372  55.702  1.00  0.00           P  
ATOM   1050  OP1   G    34      46.961  50.696  55.149  1.00  0.00           O  
ATOM   1051  OP2   G    34      46.494  49.210  57.180  1.00  0.00           O  
ATOM   1052  O5'   G    34      45.087  48.916  55.014  1.00  0.00           O  
ATOM   1053  C5'   G    34      44.975  49.119  53.644  1.00  0.00           C  
ATOM   1054  H5'   G    34      45.838  48.617  53.206  1.00  0.00           H  
ATOM   1055 H5''   G    34      45.027  50.155  53.311  1.00  0.00           H  
ATOM   1056  C4'   G    34      43.665  48.476  53.214  1.00  0.00           C  
ATOM   1057  H4'   G    34      43.635  48.338  52.133  1.00  0.00           H  
ATOM   1058  O4'   G    34      43.546  47.221  53.816  1.00  0.00           O  
ATOM   1059  C1'   G    34      42.142  46.864  53.957  1.00  0.00           C  
ATOM   1060  H1'   G    34      41.767  45.971  53.456  1.00  0.00           H  
ATOM   1061  N9    G    34      41.842  46.591  55.422  1.00  0.00           N  
ATOM   1062  C8    G    34      42.816  46.573  56.424  1.00  0.00           C  
ATOM   1063  H8    G    34      43.827  46.918  56.269  1.00  0.00           H  
ATOM   1064  N7    G    34      42.438  45.983  57.543  1.00  0.00           N  
ATOM   1065  C5    G    34      41.083  45.699  57.266  1.00  0.00           C  
ATOM   1066  C6    G    34      40.098  45.080  58.047  1.00  0.00           C  
ATOM   1067  O6    G    34      40.173  44.604  59.185  1.00  0.00           O  
ATOM   1068  N1    G    34      38.848  44.938  57.387  1.00  0.00           N  
ATOM   1069  H1    G    34      38.053  44.543  57.869  1.00  0.00           H  
ATOM   1070  C2    G    34      38.636  45.357  56.128  1.00  0.00           C  
ATOM   1071  N2    G    34      37.494  45.013  55.590  1.00  0.00           N  
ATOM   1072  H21   G    34      36.796  44.474  56.084  1.00  0.00           H  
ATOM   1073  H22   G    34      37.232  45.423  54.705  1.00  0.00           H  
ATOM   1074  N3    G    34      39.527  45.961  55.370  1.00  0.00           N  
ATOM   1075  C4    G    34      40.711  46.092  55.994  1.00  0.00           C  
ATOM   1076  C3'   G    34      42.430  49.253  53.668  1.00  0.00           C  
ATOM   1077  H3'   G    34      42.394  49.647  54.684  1.00  0.00           H  
ATOM   1078  C2'   G    34      41.313  48.117  53.628  1.00  0.00           C  
ATOM   1079  H2'   G    34      40.494  48.280  54.329  1.00  0.00           H  
ATOM   1080  O2'   G    34      40.837  47.922  52.320  1.00  0.00           O  
ATOM   1081 HO2'   G    34      40.684  48.757  51.872  1.00  0.00           H  
ATOM   1082  O3'   G    34      42.024  50.278  52.838  1.00  0.00           O  
ATOM   1083  P     C    35      41.181  51.601  53.343  1.00  0.00           P  
ATOM   1084  OP1   C    35      40.828  52.429  52.142  1.00  0.00           O  
ATOM   1085  OP2   C    35      41.997  52.224  54.430  1.00  0.00           O  
ATOM   1086  O5'   C    35      39.844  51.003  53.967  1.00  0.00           O  
ATOM   1087  C5'   C    35      38.767  50.659  53.209  1.00  0.00           C  
ATOM   1088  H5'   C    35      39.072  49.996  52.400  1.00  0.00           H  
ATOM   1089 H5''   C    35      38.362  51.541  52.714  1.00  0.00           H  
ATOM   1090  C4'   C    35      37.786  50.049  54.221  1.00  0.00           C  
ATOM   1091  H4'   C    35      36.858  49.799  53.707  1.00  0.00           H  
ATOM   1092  O4'   C    35      38.283  48.929  55.030  1.00  0.00           O  
ATOM   1093  C1'   C    35      37.473  48.752  56.179  1.00  0.00           C  
ATOM   1094  H1'   C    35      36.831  47.909  55.925  1.00  0.00           H  
ATOM   1095  N1    C    35      38.303  48.451  57.349  1.00  0.00           N  
ATOM   1096  C6    C    35      39.567  48.817  57.470  1.00  0.00           C  
ATOM   1097  H6    C    35      40.097  49.192  56.607  1.00  0.00           H  
ATOM   1098  C5    C    35      40.238  48.650  58.604  1.00  0.00           C  
ATOM   1099  H5    C    35      41.277  48.926  58.712  1.00  0.00           H  
ATOM   1100  C4    C    35      39.520  48.195  59.689  1.00  0.00           C  
ATOM   1101  N4    C    35      40.103  47.750  60.800  1.00  0.00           N  
ATOM   1102  H41   C    35      39.684  47.102  61.452  1.00  0.00           H  
ATOM   1103  H42   C    35      41.111  47.714  60.842  1.00  0.00           H  
ATOM   1104  N3    C    35      38.241  47.874  59.606  1.00  0.00           N  
ATOM   1105  C2    C    35      37.627  48.096  58.436  1.00  0.00           C  
ATOM   1106  O2    C    35      36.431  47.824  58.365  1.00  0.00           O  
ATOM   1107  C3'   C    35      37.437  51.012  55.334  1.00  0.00           C  
ATOM   1108  H3'   C    35      38.330  51.349  55.861  1.00  0.00           H  
ATOM   1109  C2'   C    35      36.645  50.096  56.315  1.00  0.00           C  
ATOM   1110  H2'   C    35      36.678  50.498  57.328  1.00  0.00           H  
ATOM   1111  O2'   C    35      35.317  49.792  55.846  1.00  0.00           O  
ATOM   1112 HO2'   C    35      34.632  50.063  56.462  1.00  0.00           H  
ATOM   1113  O3'   C    35      36.691  52.130  54.910  1.00  0.00           O  
ATOM   1114  P     G    36      36.369  53.422  55.855  1.00  0.00           P  
ATOM   1115  OP1   G    36      35.718  54.444  54.996  1.00  0.00           O  
ATOM   1116  OP2   G    36      37.608  53.649  56.635  1.00  0.00           O  
ATOM   1117  O5'   G    36      35.335  52.712  56.812  1.00  0.00           O  
ATOM   1118  C5'   G    36      33.935  52.824  56.581  1.00  0.00           C  
ATOM   1119  H5'   G    36      33.623  52.290  55.684  1.00  0.00           H  
ATOM   1120 H5''   G    36      33.672  53.875  56.461  1.00  0.00           H  
ATOM   1121  C4'   G    36      33.237  52.371  57.885  1.00  0.00           C  
ATOM   1122  H4'   G    36      32.182  52.118  57.772  1.00  0.00           H  
ATOM   1123  O4'   G    36      33.875  51.175  58.371  1.00  0.00           O  
ATOM   1124  C1'   G    36      33.786  51.180  59.832  1.00  0.00           C  
ATOM   1125  H1'   G    36      33.147  50.345  60.119  1.00  0.00           H  
ATOM   1126  N9    G    36      35.152  50.991  60.432  1.00  0.00           N  
ATOM   1127  C8    G    36      36.375  51.376  59.924  1.00  0.00           C  
ATOM   1128  H8    G    36      36.509  51.878  58.977  1.00  0.00           H  
ATOM   1129  N7    G    36      37.333  50.881  60.685  1.00  0.00           N  
ATOM   1130  C5    G    36      36.654  50.093  61.615  1.00  0.00           C  
ATOM   1131  C6    G    36      37.086  49.346  62.728  1.00  0.00           C  
ATOM   1132  O6    G    36      38.243  49.036  63.043  1.00  0.00           O  
ATOM   1133  N1    G    36      36.181  48.748  63.595  1.00  0.00           N  
ATOM   1134  H1    G    36      36.619  48.380  64.427  1.00  0.00           H  
ATOM   1135  C2    G    36      34.853  49.031  63.398  1.00  0.00           C  
ATOM   1136  N2    G    36      34.021  48.886  64.489  1.00  0.00           N  
ATOM   1137  H21   G    36      34.359  48.622  65.403  1.00  0.00           H  
ATOM   1138  H22   G    36      33.184  49.446  64.402  1.00  0.00           H  
ATOM   1139  N3    G    36      34.355  49.764  62.396  1.00  0.00           N  
ATOM   1140  C4    G    36      35.297  50.254  61.515  1.00  0.00           C  
ATOM   1141  C3'   G    36      33.476  53.349  58.995  1.00  0.00           C  
ATOM   1142  H3'   G    36      34.548  53.511  59.110  1.00  0.00           H  
ATOM   1143  C2'   G    36      33.108  52.502  60.270  1.00  0.00           C  
ATOM   1144  H2'   G    36      33.558  52.880  61.188  1.00  0.00           H  
ATOM   1145  O2'   G    36      31.759  52.278  60.404  1.00  0.00           O  
ATOM   1146 HO2'   G    36      31.355  53.048  60.810  1.00  0.00           H  
ATOM   1147  O3'   G    36      32.691  54.541  58.799  1.00  0.00           O  
ATOM   1148  P     G    37      32.834  55.722  59.860  1.00  0.00           P  
ATOM   1149  OP1   G    37      31.971  56.776  59.350  1.00  0.00           O  
ATOM   1150  OP2   G    37      34.301  55.998  60.027  1.00  0.00           O  
ATOM   1151  O5'   G    37      32.182  55.179  61.204  1.00  0.00           O  
ATOM   1152  C5'   G    37      32.720  55.532  62.444  1.00  0.00           C  
ATOM   1153  H5'   G    37      32.521  56.570  62.709  1.00  0.00           H  
ATOM   1154 H5''   G    37      33.796  55.359  62.479  1.00  0.00           H  
ATOM   1155  C4'   G    37      32.185  54.661  63.525  1.00  0.00           C  
ATOM   1156  H4'   G    37      31.096  54.681  63.479  1.00  0.00           H  
ATOM   1157  O4'   G    37      32.758  53.301  63.466  1.00  0.00           O  
ATOM   1158  C1'   G    37      33.048  52.826  64.834  1.00  0.00           C  
ATOM   1159  H1'   G    37      32.435  51.938  64.993  1.00  0.00           H  
ATOM   1160  N9    G    37      34.508  52.520  65.057  1.00  0.00           N  
ATOM   1161  C8    G    37      35.505  52.648  64.150  1.00  0.00           C  
ATOM   1162  H8    G    37      35.301  52.941  63.131  1.00  0.00           H  
ATOM   1163  N7    G    37      36.674  52.271  64.514  1.00  0.00           N  
ATOM   1164  C5    G    37      36.431  51.839  65.802  1.00  0.00           C  
ATOM   1165  C6    G    37      37.280  51.188  66.775  1.00  0.00           C  
ATOM   1166  O6    G    37      38.490  50.896  66.750  1.00  0.00           O  
ATOM   1167  N1    G    37      36.632  50.867  67.943  1.00  0.00           N  
ATOM   1168  H1    G    37      37.177  50.439  68.678  1.00  0.00           H  
ATOM   1169  C2    G    37      35.326  50.942  68.090  1.00  0.00           C  
ATOM   1170  N2    G    37      34.818  50.524  69.254  1.00  0.00           N  
ATOM   1171  H21   G    37      33.816  50.571  69.378  1.00  0.00           H  
ATOM   1172  H22   G    37      35.348  50.130  70.019  1.00  0.00           H  
ATOM   1173  N3    G    37      34.466  51.495  67.226  1.00  0.00           N  
ATOM   1174  C4    G    37      35.087  51.929  66.132  1.00  0.00           C  
ATOM   1175  C3'   G    37      32.649  55.226  64.858  1.00  0.00           C  
ATOM   1176  H3'   G    37      33.716  55.446  64.871  1.00  0.00           H  
ATOM   1177  C2'   G    37      32.504  53.958  65.757  1.00  0.00           C  
ATOM   1178  H2'   G    37      33.043  54.047  66.701  1.00  0.00           H  
ATOM   1179  O2'   G    37      31.168  53.753  65.986  1.00  0.00           O  
ATOM   1180 HO2'   G    37      30.984  53.157  66.716  1.00  0.00           H  
ATOM   1181  O3'   G    37      31.965  56.393  65.307  1.00  0.00           O  
ATOM   1182  P     C    38      32.664  57.423  66.316  1.00  0.00           P  
ATOM   1183  OP1   C    38      31.802  58.602  66.559  1.00  0.00           O  
ATOM   1184  OP2   C    38      33.999  57.603  65.708  1.00  0.00           O  
ATOM   1185  O5'   C    38      32.868  56.652  67.655  1.00  0.00           O  
ATOM   1186  C5'   C    38      31.773  56.244  68.477  1.00  0.00           C  
ATOM   1187  H5'   C    38      31.167  55.617  67.822  1.00  0.00           H  
ATOM   1188 H5''   C    38      31.201  57.122  68.777  1.00  0.00           H  
ATOM   1189  C4'   C    38      32.141  55.294  69.664  1.00  0.00           C  
ATOM   1190  H4'   C    38      31.212  55.074  70.191  1.00  0.00           H  
ATOM   1191  O4'   C    38      32.829  54.070  69.342  1.00  0.00           O  
ATOM   1192  C1'   C    38      34.113  53.894  69.913  1.00  0.00           C  
ATOM   1193  H1'   C    38      34.102  52.845  70.208  1.00  0.00           H  
ATOM   1194  N1    C    38      35.364  54.212  69.169  1.00  0.00           N  
ATOM   1195  C6    C    38      35.390  54.798  67.936  1.00  0.00           C  
ATOM   1196  H6    C    38      34.445  55.203  67.605  1.00  0.00           H  
ATOM   1197  C5    C    38      36.568  54.864  67.240  1.00  0.00           C  
ATOM   1198  H5    C    38      36.594  55.278  66.243  1.00  0.00           H  
ATOM   1199  C4    C    38      37.718  54.315  67.895  1.00  0.00           C  
ATOM   1200  N4    C    38      38.919  54.312  67.284  1.00  0.00           N  
ATOM   1201  H41   C    38      38.984  54.610  66.321  1.00  0.00           H  
ATOM   1202  H42   C    38      39.738  53.812  67.599  1.00  0.00           H  
ATOM   1203  N3    C    38      37.763  53.821  69.077  1.00  0.00           N  
ATOM   1204  C2    C    38      36.622  53.893  69.766  1.00  0.00           C  
ATOM   1205  O2    C    38      36.670  53.664  70.974  1.00  0.00           O  
ATOM   1206  C3'   C    38      33.125  55.959  70.594  1.00  0.00           C  
ATOM   1207  H3'   C    38      33.793  56.638  70.064  1.00  0.00           H  
ATOM   1208  C2'   C    38      33.929  54.778  71.127  1.00  0.00           C  
ATOM   1209  H2'   C    38      34.872  55.078  71.582  1.00  0.00           H  
ATOM   1210  O2'   C    38      33.181  54.036  72.110  1.00  0.00           O  
ATOM   1211 HO2'   C    38      33.772  53.667  72.771  1.00  0.00           H  
ATOM   1212  O3'   C    38      32.488  56.711  71.601  1.00  0.00           O  
ATOM   1213  P     A    39      33.016  58.094  72.031  1.00  0.00           P  
ATOM   1214  OP1   A    39      32.212  58.524  73.164  1.00  0.00           O  
ATOM   1215  OP2   A    39      33.010  58.924  70.887  1.00  0.00           O  
ATOM   1216  O5'   A    39      34.483  57.817  72.611  1.00  0.00           O  
ATOM   1217  C5'   A    39      34.702  57.146  73.787  1.00  0.00           C  
ATOM   1218  H5'   A    39      34.348  56.115  73.787  1.00  0.00           H  
ATOM   1219 H5''   A    39      34.387  57.704  74.669  1.00  0.00           H  
ATOM   1220  C4'   A    39      36.190  57.012  73.987  1.00  0.00           C  
ATOM   1221  H4'   A    39      36.292  56.445  74.912  1.00  0.00           H  
ATOM   1222  O4'   A    39      36.701  56.230  72.943  1.00  0.00           O  
ATOM   1223  C1'   A    39      38.038  56.525  72.871  1.00  0.00           C  
ATOM   1224  H1'   A    39      38.611  55.630  73.115  1.00  0.00           H  
ATOM   1225  N9    A    39      38.467  56.834  71.472  1.00  0.00           N  
ATOM   1226  C8    A    39      37.767  57.200  70.349  1.00  0.00           C  
ATOM   1227  H8    A    39      36.694  57.324  70.328  1.00  0.00           H  
ATOM   1228  N7    A    39      38.505  57.171  69.270  1.00  0.00           N  
ATOM   1229  C5    A    39      39.808  56.914  69.816  1.00  0.00           C  
ATOM   1230  C6    A    39      41.066  56.790  69.187  1.00  0.00           C  
ATOM   1231  N6    A    39      41.297  56.942  67.904  1.00  0.00           N  
ATOM   1232  H61   A    39      42.170  56.612  67.518  1.00  0.00           H  
ATOM   1233  H62   A    39      40.555  57.321  67.332  1.00  0.00           H  
ATOM   1234  N1    A    39      42.174  56.535  69.934  1.00  0.00           N  
ATOM   1235  C2    A    39      41.964  56.309  71.225  1.00  0.00           C  
ATOM   1236  H2    A    39      42.835  56.117  71.834  1.00  0.00           H  
ATOM   1237  N3    A    39      40.860  56.377  71.940  1.00  0.00           N  
ATOM   1238  C4    A    39      39.793  56.689  71.134  1.00  0.00           C  
ATOM   1239  C3'   A    39      36.994  58.249  74.082  1.00  0.00           C  
ATOM   1240  H3'   A    39      36.753  58.910  73.249  1.00  0.00           H  
ATOM   1241  C2'   A    39      38.354  57.561  73.954  1.00  0.00           C  
ATOM   1242  H2'   A    39      39.074  58.245  73.505  1.00  0.00           H  
ATOM   1243  O2'   A    39      38.843  56.805  75.106  1.00  0.00           O  
ATOM   1244 HO2'   A    39      39.790  56.956  75.160  1.00  0.00           H  
ATOM   1245  O3'   A    39      36.909  58.825  75.338  1.00  0.00           O  
ATOM   1246  P     C    40      37.342  60.399  75.435  1.00  0.00           P  
ATOM   1247  OP1   C    40      37.309  60.823  76.842  1.00  0.00           O  
ATOM   1248  OP2   C    40      36.556  61.143  74.436  1.00  0.00           O  
ATOM   1249  O5'   C    40      38.898  60.457  75.003  1.00  0.00           O  
ATOM   1250  C5'   C    40      39.976  60.307  75.865  1.00  0.00           C  
ATOM   1251  H5'   C    40      39.850  59.424  76.492  1.00  0.00           H  
ATOM   1252 H5''   C    40      40.096  61.230  76.432  1.00  0.00           H  
ATOM   1253  C4'   C    40      41.267  60.206  75.087  1.00  0.00           C  
ATOM   1254  H4'   C    40      42.061  59.825  75.729  1.00  0.00           H  
ATOM   1255  O4'   C    40      41.122  59.265  74.081  1.00  0.00           O  
ATOM   1256  C1'   C    40      42.022  59.700  73.027  1.00  0.00           C  
ATOM   1257  H1'   C    40      42.765  58.902  73.037  1.00  0.00           H  
ATOM   1258  N1    C    40      41.320  59.953  71.702  1.00  0.00           N  
ATOM   1259  C6    C    40      39.981  60.116  71.604  1.00  0.00           C  
ATOM   1260  H6    C    40      39.409  60.102  72.520  1.00  0.00           H  
ATOM   1261  C5    C    40      39.465  60.266  70.371  1.00  0.00           C  
ATOM   1262  H5    C    40      38.402  60.367  70.211  1.00  0.00           H  
ATOM   1263  C4    C    40      40.311  60.436  69.259  1.00  0.00           C  
ATOM   1264  N4    C    40      39.815  60.627  68.077  1.00  0.00           N  
ATOM   1265  H41   C    40      40.402  60.867  67.291  1.00  0.00           H  
ATOM   1266  H42   C    40      38.867  60.973  68.043  1.00  0.00           H  
ATOM   1267  N3    C    40      41.664  60.439  69.315  1.00  0.00           N  
ATOM   1268  C2    C    40      42.178  60.188  70.567  1.00  0.00           C  
ATOM   1269  O2    C    40      43.388  59.969  70.818  1.00  0.00           O  
ATOM   1270  C3'   C    40      41.747  61.582  74.471  1.00  0.00           C  
ATOM   1271  H3'   C    40      40.943  62.065  73.916  1.00  0.00           H  
ATOM   1272  C2'   C    40      42.798  60.964  73.458  1.00  0.00           C  
ATOM   1273  H2'   C    40      42.967  61.539  72.547  1.00  0.00           H  
ATOM   1274  O2'   C    40      43.982  60.649  74.193  1.00  0.00           O  
ATOM   1275 HO2'   C    40      44.405  61.433  74.549  1.00  0.00           H  
ATOM   1276  O3'   C    40      42.351  62.405  75.415  1.00  0.00           O  
ATOM   1277  P     A    41      43.070  63.777  74.938  1.00  0.00           P  
ATOM   1278  OP1   A    41      43.113  64.802  75.982  1.00  0.00           O  
ATOM   1279  OP2   A    41      42.552  64.105  73.595  1.00  0.00           O  
ATOM   1280  O5'   A    41      44.568  63.287  74.768  1.00  0.00           O  
ATOM   1281  C5'   A    41      45.515  63.214  75.875  1.00  0.00           C  
ATOM   1282  H5'   A    41      45.347  62.458  76.642  1.00  0.00           H  
ATOM   1283 H5''   A    41      45.512  64.201  76.338  1.00  0.00           H  
ATOM   1284  C4'   A    41      46.923  62.918  75.300  1.00  0.00           C  
ATOM   1285  H4'   A    41      47.545  62.573  76.126  1.00  0.00           H  
ATOM   1286  O4'   A    41      46.855  61.838  74.335  1.00  0.00           O  
ATOM   1287  C1'   A    41      47.999  61.853  73.466  1.00  0.00           C  
ATOM   1288  H1'   A    41      48.684  61.012  73.578  1.00  0.00           H  
ATOM   1289  N9    A    41      47.526  61.914  72.071  1.00  0.00           N  
ATOM   1290  C8    A    41      46.242  61.868  71.521  1.00  0.00           C  
ATOM   1291  H8    A    41      45.351  62.031  72.110  1.00  0.00           H  
ATOM   1292  N7    A    41      46.239  61.911  70.253  1.00  0.00           N  
ATOM   1293  C5    A    41      47.560  61.868  69.886  1.00  0.00           C  
ATOM   1294  C6    A    41      48.266  61.789  68.654  1.00  0.00           C  
ATOM   1295  N6    A    41      47.712  61.712  67.410  1.00  0.00           N  
ATOM   1296  H61   A    41      48.335  61.688  66.615  1.00  0.00           H  
ATOM   1297  H62   A    41      46.726  61.524  67.304  1.00  0.00           H  
ATOM   1298  N1    A    41      49.617  61.673  68.566  1.00  0.00           N  
ATOM   1299  C2    A    41      50.210  61.713  69.756  1.00  0.00           C  
ATOM   1300  H2    A    41      51.273  61.849  69.621  1.00  0.00           H  
ATOM   1301  N3    A    41      49.683  61.880  70.969  1.00  0.00           N  
ATOM   1302  C4    A    41      48.333  61.860  70.976  1.00  0.00           C  
ATOM   1303  C3'   A    41      47.575  64.019  74.453  1.00  0.00           C  
ATOM   1304  H3'   A    41      46.916  64.461  73.706  1.00  0.00           H  
ATOM   1305  C2'   A    41      48.733  63.176  73.837  1.00  0.00           C  
ATOM   1306  H2'   A    41      49.198  63.622  72.957  1.00  0.00           H  
ATOM   1307  O2'   A    41      49.608  62.870  74.934  1.00  0.00           O  
ATOM   1308 HO2'   A    41      49.688  63.707  75.396  1.00  0.00           H  
ATOM   1309  O3'   A    41      48.200  65.053  75.201  1.00  0.00           O  
ATOM   1310  P     G    42      48.574  66.366  74.508  1.00  0.00           P  
ATOM   1311  OP1   G    42      49.454  66.943  75.541  1.00  0.00           O  
ATOM   1312  OP2   G    42      47.332  67.055  74.082  1.00  0.00           O  
ATOM   1313  O5'   G    42      49.439  66.030  73.231  1.00  0.00           O  
ATOM   1314  C5'   G    42      50.803  65.893  73.206  1.00  0.00           C  
ATOM   1315  H5'   G    42      51.234  64.987  73.631  1.00  0.00           H  
ATOM   1316 H5''   G    42      51.254  66.790  73.630  1.00  0.00           H  
ATOM   1317  C4'   G    42      51.338  66.012  71.787  1.00  0.00           C  
ATOM   1318  H4'   G    42      52.425  65.939  71.757  1.00  0.00           H  
ATOM   1319  O4'   G    42      50.964  64.926  70.947  1.00  0.00           O  
ATOM   1320  C1'   G    42      50.645  65.396  69.667  1.00  0.00           C  
ATOM   1321  H1'   G    42      51.103  64.690  68.975  1.00  0.00           H  
ATOM   1322  N9    G    42      49.216  65.208  69.398  1.00  0.00           N  
ATOM   1323  C8    G    42      48.086  65.186  70.235  1.00  0.00           C  
ATOM   1324  H8    G    42      48.119  65.230  71.313  1.00  0.00           H  
ATOM   1325  N7    G    42      46.910  64.976  69.657  1.00  0.00           N  
ATOM   1326  C5    G    42      47.307  64.924  68.301  1.00  0.00           C  
ATOM   1327  C6    G    42      46.455  64.728  67.154  1.00  0.00           C  
ATOM   1328  O6    G    42      45.276  64.375  67.117  1.00  0.00           O  
ATOM   1329  N1    G    42      47.136  64.916  65.994  1.00  0.00           N  
ATOM   1330  H1    G    42      46.714  64.756  65.090  1.00  0.00           H  
ATOM   1331  C2    G    42      48.486  65.165  65.943  1.00  0.00           C  
ATOM   1332  N2    G    42      48.955  65.329  64.715  1.00  0.00           N  
ATOM   1333  H21   G    42      49.958  65.385  64.608  1.00  0.00           H  
ATOM   1334  H22   G    42      48.280  65.366  63.964  1.00  0.00           H  
ATOM   1335  N3    G    42      49.341  65.245  66.922  1.00  0.00           N  
ATOM   1336  C4    G    42      48.678  65.106  68.125  1.00  0.00           C  
ATOM   1337  C3'   G    42      50.979  67.243  71.031  1.00  0.00           C  
ATOM   1338  H3'   G    42      49.919  67.474  71.133  1.00  0.00           H  
ATOM   1339  C2'   G    42      51.132  66.812  69.566  1.00  0.00           C  
ATOM   1340  H2'   G    42      50.497  67.417  68.918  1.00  0.00           H  
ATOM   1341  O2'   G    42      52.437  66.724  69.011  1.00  0.00           O  
ATOM   1342 HO2'   G    42      52.874  67.556  69.210  1.00  0.00           H  
ATOM   1343  O3'   G    42      51.844  68.362  71.328  1.00  0.00           O  
ATOM   1344  P     G    43      51.516  69.837  70.986  1.00  0.00           P  
ATOM   1345  OP1   G    43      52.580  70.709  71.390  1.00  0.00           O  
ATOM   1346  OP2   G    43      50.242  70.021  71.687  1.00  0.00           O  
ATOM   1347  O5'   G    43      51.231  69.807  69.447  1.00  0.00           O  
ATOM   1348  C5'   G    43      52.246  70.117  68.496  1.00  0.00           C  
ATOM   1349  H5'   G    43      52.963  69.297  68.528  1.00  0.00           H  
ATOM   1350 H5''   G    43      52.753  71.056  68.718  1.00  0.00           H  
ATOM   1351  C4'   G    43      51.739  70.177  67.008  1.00  0.00           C  
ATOM   1352  H4'   G    43      52.535  70.537  66.357  1.00  0.00           H  
ATOM   1353  O4'   G    43      51.150  68.932  66.546  1.00  0.00           O  
ATOM   1354  C1'   G    43      50.101  69.274  65.570  1.00  0.00           C  
ATOM   1355  H1'   G    43      50.356  68.784  64.631  1.00  0.00           H  
ATOM   1356  N9    G    43      48.807  68.853  66.130  1.00  0.00           N  
ATOM   1357  C8    G    43      48.467  68.663  67.486  1.00  0.00           C  
ATOM   1358  H8    G    43      49.129  68.892  68.308  1.00  0.00           H  
ATOM   1359  N7    G    43      47.264  68.235  67.717  1.00  0.00           N  
ATOM   1360  C5    G    43      46.819  68.064  66.399  1.00  0.00           C  
ATOM   1361  C6    G    43      45.512  67.579  65.988  1.00  0.00           C  
ATOM   1362  O6    G    43      44.509  67.242  66.668  1.00  0.00           O  
ATOM   1363  N1    G    43      45.387  67.546  64.601  1.00  0.00           N  
ATOM   1364  H1    G    43      44.538  67.186  64.190  1.00  0.00           H  
ATOM   1365  C2    G    43      46.319  67.973  63.730  1.00  0.00           C  
ATOM   1366  N2    G    43      46.093  67.772  62.501  1.00  0.00           N  
ATOM   1367  H21   G    43      46.828  68.082  61.881  1.00  0.00           H  
ATOM   1368  H22   G    43      45.199  67.431  62.179  1.00  0.00           H  
ATOM   1369  N3    G    43      47.546  68.401  64.061  1.00  0.00           N  
ATOM   1370  C4    G    43      47.727  68.479  65.444  1.00  0.00           C  
ATOM   1371  C3'   G    43      50.673  71.287  66.814  1.00  0.00           C  
ATOM   1372  H3'   G    43      49.929  71.272  67.611  1.00  0.00           H  
ATOM   1373  C2'   G    43      50.011  70.787  65.446  1.00  0.00           C  
ATOM   1374  H2'   G    43      49.006  71.192  65.326  1.00  0.00           H  
ATOM   1375  O2'   G    43      50.886  71.169  64.413  1.00  0.00           O  
ATOM   1376 HO2'   G    43      50.566  71.071  63.513  1.00  0.00           H  
ATOM   1377  O3'   G    43      51.174  72.624  66.692  1.00  0.00           O  
ATOM   1378  P     C    44      50.179  73.839  66.768  1.00  0.00           P  
ATOM   1379  OP1   C    44      48.959  73.284  67.467  1.00  0.00           O  
ATOM   1380  OP2   C    44      50.091  74.520  65.468  1.00  0.00           O  
ATOM   1381  O5'   C    44      50.967  74.893  67.704  1.00  0.00           O  
ATOM   1382  C5'   C    44      51.413  74.560  68.982  1.00  0.00           C  
ATOM   1383  H5'   C    44      52.304  73.933  68.940  1.00  0.00           H  
ATOM   1384 H5''   C    44      50.628  73.997  69.486  1.00  0.00           H  
ATOM   1385  C4'   C    44      51.893  75.849  69.739  1.00  0.00           C  
ATOM   1386  H4'   C    44      52.565  75.732  70.589  1.00  0.00           H  
ATOM   1387  O4'   C    44      52.526  76.653  68.765  1.00  0.00           O  
ATOM   1388  C1'   C    44      52.545  78.057  69.140  1.00  0.00           C  
ATOM   1389  H1'   C    44      53.373  78.488  69.704  1.00  0.00           H  
ATOM   1390  N1    C    44      52.323  78.787  67.888  1.00  0.00           N  
ATOM   1391  C6    C    44      51.560  78.271  66.876  1.00  0.00           C  
ATOM   1392  H6    C    44      50.950  77.389  67.007  1.00  0.00           H  
ATOM   1393  C5    C    44      51.363  79.002  65.735  1.00  0.00           C  
ATOM   1394  H5    C    44      50.875  78.475  64.929  1.00  0.00           H  
ATOM   1395  C4    C    44      52.090  80.214  65.631  1.00  0.00           C  
ATOM   1396  N4    C    44      51.955  80.917  64.557  1.00  0.00           N  
ATOM   1397  H41   C    44      52.505  81.764  64.526  1.00  0.00           H  
ATOM   1398  H42   C    44      51.402  80.522  63.809  1.00  0.00           H  
ATOM   1399  N3    C    44      52.801  80.715  66.592  1.00  0.00           N  
ATOM   1400  C2    C    44      52.914  80.026  67.778  1.00  0.00           C  
ATOM   1401  O2    C    44      53.573  80.563  68.668  1.00  0.00           O  
ATOM   1402  C3'   C    44      50.700  76.761  70.086  1.00  0.00           C  
ATOM   1403  H3'   C    44      49.966  76.826  69.283  1.00  0.00           H  
ATOM   1404  C2'   C    44      51.382  78.136  70.147  1.00  0.00           C  
ATOM   1405  H2'   C    44      50.680  78.884  69.779  1.00  0.00           H  
ATOM   1406  O2'   C    44      51.934  78.433  71.471  1.00  0.00           O  
ATOM   1407 HO2'   C    44      51.239  78.489  72.131  1.00  0.00           H  
ATOM   1408  O3'   C    44      50.128  76.444  71.326  1.00  0.00           O  
ATOM   1409  P     A    45      49.216  75.149  71.594  1.00  0.00           P  
ATOM   1410  OP1   A    45      50.102  74.104  72.017  1.00  0.00           O  
ATOM   1411  OP2   A    45      48.465  75.011  70.324  1.00  0.00           O  
ATOM   1412  O5'   A    45      48.227  75.541  72.725  1.00  0.00           O  
ATOM   1413  C5'   A    45      48.722  75.988  74.008  1.00  0.00           C  
ATOM   1414  H5'   A    45      49.467  76.774  73.885  1.00  0.00           H  
ATOM   1415 H5''   A    45      49.125  75.143  74.566  1.00  0.00           H  
ATOM   1416  C4'   A    45      47.573  76.545  74.767  1.00  0.00           C  
ATOM   1417  H4'   A    45      47.914  76.839  75.760  1.00  0.00           H  
ATOM   1418  O4'   A    45      46.965  77.690  74.188  1.00  0.00           O  
ATOM   1419  C1'   A    45      45.641  77.866  74.867  1.00  0.00           C  
ATOM   1420  H1'   A    45      45.772  78.428  75.792  1.00  0.00           H  
ATOM   1421  N9    A    45      44.509  78.297  73.902  1.00  0.00           N  
ATOM   1422  C8    A    45      44.291  77.976  72.572  1.00  0.00           C  
ATOM   1423  H8    A    45      44.892  77.261  72.030  1.00  0.00           H  
ATOM   1424  N7    A    45      43.276  78.629  72.032  1.00  0.00           N  
ATOM   1425  C5    A    45      42.760  79.381  73.089  1.00  0.00           C  
ATOM   1426  C6    A    45      41.669  80.275  73.203  1.00  0.00           C  
ATOM   1427  N6    A    45      40.839  80.624  72.259  1.00  0.00           N  
ATOM   1428  H61   A    45      41.054  80.559  71.274  1.00  0.00           H  
ATOM   1429  H62   A    45      40.192  81.346  72.540  1.00  0.00           H  
ATOM   1430  N1    A    45      41.343  80.885  74.361  1.00  0.00           N  
ATOM   1431  C2    A    45      42.046  80.614  75.451  1.00  0.00           C  
ATOM   1432  H2    A    45      41.717  81.056  76.380  1.00  0.00           H  
ATOM   1433  N3    A    45      43.079  79.742  75.460  1.00  0.00           N  
ATOM   1434  C4    A    45      43.411  79.164  74.234  1.00  0.00           C  
ATOM   1435  C3'   A    45      46.394  75.543  74.941  1.00  0.00           C  
ATOM   1436  H3'   A    45      46.115  75.150  73.963  1.00  0.00           H  
ATOM   1437  C2'   A    45      45.268  76.480  75.455  1.00  0.00           C  
ATOM   1438  H2'   A    45      44.422  76.004  74.958  1.00  0.00           H  
ATOM   1439  O2'   A    45      45.241  76.492  76.927  1.00  0.00           O  
ATOM   1440 HO2'   A    45      44.384  76.197  77.243  1.00  0.00           H  
ATOM   1441  O3'   A    45      46.756  74.467  75.812  1.00  0.00           O  
ATOM   1442  P     C    46      45.798  73.204  75.941  1.00  0.00           P  
ATOM   1443  OP1   C    46      46.559  72.278  76.798  1.00  0.00           O  
ATOM   1444  OP2   C    46      45.478  72.734  74.590  1.00  0.00           O  
ATOM   1445  O5'   C    46      44.506  73.683  76.695  1.00  0.00           O  
ATOM   1446  C5'   C    46      44.283  73.631  78.087  1.00  0.00           C  
ATOM   1447  H5'   C    46      44.875  74.370  78.627  1.00  0.00           H  
ATOM   1448 H5''   C    46      44.332  72.636  78.530  1.00  0.00           H  
ATOM   1449  C4'   C    46      42.864  74.225  78.350  1.00  0.00           C  
ATOM   1450  H4'   C    46      42.833  74.084  79.430  1.00  0.00           H  
ATOM   1451  O4'   C    46      42.814  75.641  78.002  1.00  0.00           O  
ATOM   1452  C1'   C    46      41.487  76.009  77.756  1.00  0.00           C  
ATOM   1453  H1'   C    46      41.264  76.793  78.480  1.00  0.00           H  
ATOM   1454  N1    C    46      41.165  76.522  76.402  1.00  0.00           N  
ATOM   1455  C6    C    46      41.724  75.907  75.250  1.00  0.00           C  
ATOM   1456  H6    C    46      42.412  75.094  75.428  1.00  0.00           H  
ATOM   1457  C5    C    46      41.282  76.283  74.013  1.00  0.00           C  
ATOM   1458  H5    C    46      41.632  75.801  73.112  1.00  0.00           H  
ATOM   1459  C4    C    46      40.378  77.410  73.923  1.00  0.00           C  
ATOM   1460  N4    C    46      39.904  77.799  72.769  1.00  0.00           N  
ATOM   1461  H41   C    46      40.361  77.492  71.922  1.00  0.00           H  
ATOM   1462  H42   C    46      39.175  78.496  72.723  1.00  0.00           H  
ATOM   1463  N3    C    46      39.737  77.941  75.004  1.00  0.00           N  
ATOM   1464  C2    C    46      40.217  77.545  76.242  1.00  0.00           C  
ATOM   1465  O2    C    46      39.905  78.113  77.244  1.00  0.00           O  
ATOM   1466  C3'   C    46      41.606  73.572  77.700  1.00  0.00           C  
ATOM   1467  H3'   C    46      41.738  73.473  76.623  1.00  0.00           H  
ATOM   1468  C2'   C    46      40.660  74.729  78.085  1.00  0.00           C  
ATOM   1469  H2'   C    46      39.837  74.713  77.371  1.00  0.00           H  
ATOM   1470  O2'   C    46      40.230  74.867  79.411  1.00  0.00           O  
ATOM   1471 HO2'   C    46      39.576  74.171  79.499  1.00  0.00           H  
ATOM   1472  O3'   C    46      41.229  72.401  78.246  1.00  0.00           O  
ATOM   1473  P     U    47      40.115  71.502  77.615  1.00  0.00           P  
ATOM   1474  OP1   U    47      40.138  70.194  78.338  1.00  0.00           O  
ATOM   1475  OP2   U    47      40.218  71.550  76.134  1.00  0.00           O  
ATOM   1476  O5'   U    47      38.724  72.224  77.961  1.00  0.00           O  
ATOM   1477  C5'   U    47      38.106  72.118  79.171  1.00  0.00           C  
ATOM   1478  H5'   U    47      38.657  72.515  80.024  1.00  0.00           H  
ATOM   1479 H5''   U    47      37.702  71.119  79.333  1.00  0.00           H  
ATOM   1480  C4'   U    47      36.816  72.963  79.151  1.00  0.00           C  
ATOM   1481  H4'   U    47      36.414  72.891  80.162  1.00  0.00           H  
ATOM   1482  O4'   U    47      36.941  74.361  78.771  1.00  0.00           O  
ATOM   1483  C1'   U    47      35.763  74.782  78.000  1.00  0.00           C  
ATOM   1484  H1'   U    47      35.303  75.603  78.549  1.00  0.00           H  
ATOM   1485  N1    U    47      36.044  75.138  76.670  1.00  0.00           N  
ATOM   1486  C6    U    47      37.035  74.563  75.946  1.00  0.00           C  
ATOM   1487  H6    U    47      37.559  73.706  76.343  1.00  0.00           H  
ATOM   1488  C5    U    47      37.448  75.065  74.750  1.00  0.00           C  
ATOM   1489  H5    U    47      38.248  74.664  74.146  1.00  0.00           H  
ATOM   1490  C4    U    47      36.695  76.079  74.112  1.00  0.00           C  
ATOM   1491  O4    U    47      37.029  76.609  73.073  1.00  0.00           O  
ATOM   1492  N3    U    47      35.535  76.527  74.803  1.00  0.00           N  
ATOM   1493  H3    U    47      35.070  77.322  74.389  1.00  0.00           H  
ATOM   1494  C2    U    47      35.145  76.035  76.024  1.00  0.00           C  
ATOM   1495  O2    U    47      34.041  76.401  76.520  1.00  0.00           O  
ATOM   1496  C3'   U    47      35.716  72.414  78.311  1.00  0.00           C  
ATOM   1497  H3'   U    47      36.195  72.240  77.347  1.00  0.00           H  
ATOM   1498  C2'   U    47      34.814  73.615  78.080  1.00  0.00           C  
ATOM   1499  H2'   U    47      34.199  73.512  77.186  1.00  0.00           H  
ATOM   1500  O2'   U    47      33.916  73.958  79.178  1.00  0.00           O  
ATOM   1501 HO2'   U    47      33.773  73.172  79.711  1.00  0.00           H  
ATOM   1502  O3'   U    47      35.071  71.210  78.849  1.00  0.00           O  
ATOM   1503  P     A    48      34.245  70.258  77.934  1.00  0.00           P  
ATOM   1504  OP1   A    48      33.565  69.231  78.762  1.00  0.00           O  
ATOM   1505  OP2   A    48      35.231  69.823  76.936  1.00  0.00           O  
ATOM   1506  O5'   A    48      33.174  71.088  77.176  1.00  0.00           O  
ATOM   1507  C5'   A    48      31.833  71.112  77.610  1.00  0.00           C  
ATOM   1508  H5'   A    48      31.658  71.695  78.514  1.00  0.00           H  
ATOM   1509 H5''   A    48      31.476  70.088  77.725  1.00  0.00           H  
ATOM   1510  C4'   A    48      31.088  71.857  76.515  1.00  0.00           C  
ATOM   1511  H4'   A    48      30.036  71.963  76.779  1.00  0.00           H  
ATOM   1512  O4'   A    48      31.614  73.105  76.223  1.00  0.00           O  
ATOM   1513  C1'   A    48      31.291  73.461  74.886  1.00  0.00           C  
ATOM   1514  H1'   A    48      30.788  74.425  74.828  1.00  0.00           H  
ATOM   1515  N9    A    48      32.586  73.627  74.052  1.00  0.00           N  
ATOM   1516  C8    A    48      33.807  73.120  74.383  1.00  0.00           C  
ATOM   1517  H8    A    48      33.961  72.474  75.235  1.00  0.00           H  
ATOM   1518  N7    A    48      34.687  73.329  73.420  1.00  0.00           N  
ATOM   1519  C5    A    48      34.039  74.207  72.542  1.00  0.00           C  
ATOM   1520  C6    A    48      34.390  74.881  71.313  1.00  0.00           C  
ATOM   1521  N6    A    48      35.569  74.914  70.728  1.00  0.00           N  
ATOM   1522  H61   A    48      35.662  75.184  69.759  1.00  0.00           H  
ATOM   1523  H62   A    48      36.366  74.411  71.090  1.00  0.00           H  
ATOM   1524  N1    A    48      33.411  75.423  70.571  1.00  0.00           N  
ATOM   1525  C2    A    48      32.174  75.448  71.077  1.00  0.00           C  
ATOM   1526  H2    A    48      31.402  75.888  70.463  1.00  0.00           H  
ATOM   1527  N3    A    48      31.718  74.976  72.282  1.00  0.00           N  
ATOM   1528  C4    A    48      32.736  74.372  72.919  1.00  0.00           C  
ATOM   1529  C3'   A    48      31.057  71.123  75.153  1.00  0.00           C  
ATOM   1530  H3'   A    48      32.108  71.098  74.867  1.00  0.00           H  
ATOM   1531  C2'   A    48      30.454  72.265  74.382  1.00  0.00           C  
ATOM   1532  H2'   A    48      30.685  72.051  73.339  1.00  0.00           H  
ATOM   1533  O2'   A    48      29.077  72.675  74.560  1.00  0.00           O  
ATOM   1534 HO2'   A    48      28.726  73.038  73.745  1.00  0.00           H  
ATOM   1535  O3'   A    48      30.346  69.893  75.130  1.00  0.00           O  
ATOM   1536  P     G    49      30.627  68.851  73.914  1.00  0.00           P  
ATOM   1537  OP1   G    49      29.623  67.761  74.047  1.00  0.00           O  
ATOM   1538  OP2   G    49      32.071  68.628  73.767  1.00  0.00           O  
ATOM   1539  O5'   G    49      30.069  69.584  72.573  1.00  0.00           O  
ATOM   1540  C5'   G    49      28.693  69.989  72.474  1.00  0.00           C  
ATOM   1541  H5'   G    49      28.361  70.523  73.364  1.00  0.00           H  
ATOM   1542 H5''   G    49      28.087  69.083  72.457  1.00  0.00           H  
ATOM   1543  C4'   G    49      28.434  70.741  71.153  1.00  0.00           C  
ATOM   1544  H4'   G    49      27.356  70.864  71.057  1.00  0.00           H  
ATOM   1545  O4'   G    49      29.063  72.001  71.141  1.00  0.00           O  
ATOM   1546  C1'   G    49      29.409  72.349  69.756  1.00  0.00           C  
ATOM   1547  H1'   G    49      28.934  73.252  69.373  1.00  0.00           H  
ATOM   1548  N9    G    49      30.907  72.411  69.686  1.00  0.00           N  
ATOM   1549  C8    G    49      31.840  72.043  70.598  1.00  0.00           C  
ATOM   1550  H8    G    49      31.565  71.637  71.560  1.00  0.00           H  
ATOM   1551  N7    G    49      33.097  72.109  70.245  1.00  0.00           N  
ATOM   1552  C5    G    49      32.945  72.686  68.986  1.00  0.00           C  
ATOM   1553  C6    G    49      34.009  73.188  68.038  1.00  0.00           C  
ATOM   1554  O6    G    49      35.215  73.150  68.099  1.00  0.00           O  
ATOM   1555  N1    G    49      33.539  73.618  66.855  1.00  0.00           N  
ATOM   1556  H1    G    49      34.247  73.798  66.158  1.00  0.00           H  
ATOM   1557  C2    G    49      32.243  73.584  66.526  1.00  0.00           C  
ATOM   1558  N2    G    49      31.951  73.975  65.296  1.00  0.00           N  
ATOM   1559  H21   G    49      31.014  73.780  64.974  1.00  0.00           H  
ATOM   1560  H22   G    49      32.660  74.147  64.597  1.00  0.00           H  
ATOM   1561  N3    G    49      31.200  73.256  67.363  1.00  0.00           N  
ATOM   1562  C4    G    49      31.664  72.825  68.562  1.00  0.00           C  
ATOM   1563  C3'   G    49      28.779  69.956  69.965  1.00  0.00           C  
ATOM   1564  H3'   G    49      29.758  69.519  70.163  1.00  0.00           H  
ATOM   1565  C2'   G    49      28.915  71.136  68.915  1.00  0.00           C  
ATOM   1566  H2'   G    49      29.603  70.866  68.113  1.00  0.00           H  
ATOM   1567  O2'   G    49      27.599  71.465  68.378  1.00  0.00           O  
ATOM   1568 HO2'   G    49      27.485  70.858  67.643  1.00  0.00           H  
ATOM   1569  O3'   G    49      27.850  68.991  69.625  1.00  0.00           O  
ATOM   1570  P     U    50      28.120  67.833  68.501  1.00  0.00           P  
ATOM   1571  OP1   U    50      26.760  67.291  68.201  1.00  0.00           O  
ATOM   1572  OP2   U    50      29.156  66.921  69.063  1.00  0.00           O  
ATOM   1573  O5'   U    50      28.667  68.473  67.174  1.00  0.00           O  
ATOM   1574  C5'   U    50      27.915  68.689  66.006  1.00  0.00           C  
ATOM   1575  H5'   U    50      27.296  69.559  66.228  1.00  0.00           H  
ATOM   1576 H5''   U    50      27.348  67.830  65.646  1.00  0.00           H  
ATOM   1577  C4'   U    50      28.773  69.234  64.912  1.00  0.00           C  
ATOM   1578  H4'   U    50      28.090  69.544  64.120  1.00  0.00           H  
ATOM   1579  O4'   U    50      29.506  70.356  65.372  1.00  0.00           O  
ATOM   1580  C1'   U    50      30.779  70.427  64.627  1.00  0.00           C  
ATOM   1581  H1'   U    50      30.696  71.364  64.075  1.00  0.00           H  
ATOM   1582  N1    U    50      31.994  70.311  65.504  1.00  0.00           N  
ATOM   1583  C6    U    50      31.913  69.804  66.734  1.00  0.00           C  
ATOM   1584  H6    U    50      31.014  69.386  67.162  1.00  0.00           H  
ATOM   1585  C5    U    50      33.014  69.742  67.508  1.00  0.00           C  
ATOM   1586  H5    U    50      32.936  69.273  68.477  1.00  0.00           H  
ATOM   1587  C4    U    50      34.319  70.169  67.033  1.00  0.00           C  
ATOM   1588  O4    U    50      35.398  70.186  67.710  1.00  0.00           O  
ATOM   1589  N3    U    50      34.303  70.590  65.724  1.00  0.00           N  
ATOM   1590  H3    U    50      35.188  70.874  65.329  1.00  0.00           H  
ATOM   1591  C2    U    50      33.212  70.741  64.920  1.00  0.00           C  
ATOM   1592  O2    U    50      33.340  71.072  63.777  1.00  0.00           O  
ATOM   1593  C3'   U    50      29.876  68.279  64.289  1.00  0.00           C  
ATOM   1594  H3'   U    50      30.507  67.814  65.046  1.00  0.00           H  
ATOM   1595  C2'   U    50      30.703  69.331  63.534  1.00  0.00           C  
ATOM   1596  H2'   U    50      31.687  68.956  63.250  1.00  0.00           H  
ATOM   1597  O2'   U    50      30.075  69.938  62.400  1.00  0.00           O  
ATOM   1598 HO2'   U    50      29.992  69.237  61.750  1.00  0.00           H  
ATOM   1599  O3'   U    50      29.347  67.337  63.384  1.00  0.00           O  
ATOM   1600  P     A    51      30.155  66.044  63.098  1.00  0.00           P  
ATOM   1601  OP1   A    51      29.534  65.499  61.865  1.00  0.00           O  
ATOM   1602  OP2   A    51      30.033  65.294  64.328  1.00  0.00           O  
ATOM   1603  O5'   A    51      31.676  66.439  62.896  1.00  0.00           O  
ATOM   1604  C5'   A    51      32.125  66.862  61.575  1.00  0.00           C  
ATOM   1605  H5'   A    51      31.524  67.667  61.153  1.00  0.00           H  
ATOM   1606 H5''   A    51      32.099  66.114  60.783  1.00  0.00           H  
ATOM   1607  C4'   A    51      33.540  67.259  61.637  1.00  0.00           C  
ATOM   1608  H4'   A    51      33.816  67.738  60.698  1.00  0.00           H  
ATOM   1609  O4'   A    51      33.695  68.180  62.711  1.00  0.00           O  
ATOM   1610  C1'   A    51      34.985  67.916  63.212  1.00  0.00           C  
ATOM   1611  H1'   A    51      35.529  68.854  63.104  1.00  0.00           H  
ATOM   1612  N9    A    51      35.035  67.550  64.594  1.00  0.00           N  
ATOM   1613  C8    A    51      33.943  67.289  65.406  1.00  0.00           C  
ATOM   1614  H8    A    51      32.983  67.095  64.950  1.00  0.00           H  
ATOM   1615  N7    A    51      34.246  66.997  66.632  1.00  0.00           N  
ATOM   1616  C5    A    51      35.601  67.184  66.723  1.00  0.00           C  
ATOM   1617  C6    A    51      36.599  67.052  67.763  1.00  0.00           C  
ATOM   1618  N6    A    51      36.267  66.579  68.929  1.00  0.00           N  
ATOM   1619  H61   A    51      36.939  66.271  69.618  1.00  0.00           H  
ATOM   1620  H62   A    51      35.307  66.282  69.027  1.00  0.00           H  
ATOM   1621  N1    A    51      37.904  67.275  67.518  1.00  0.00           N  
ATOM   1622  C2    A    51      38.170  67.659  66.282  1.00  0.00           C  
ATOM   1623  H2    A    51      39.249  67.641  66.233  1.00  0.00           H  
ATOM   1624  N3    A    51      37.439  67.832  65.244  1.00  0.00           N  
ATOM   1625  C4    A    51      36.097  67.619  65.481  1.00  0.00           C  
ATOM   1626  C3'   A    51      34.500  66.114  61.922  1.00  0.00           C  
ATOM   1627  H3'   A    51      33.936  65.512  62.634  1.00  0.00           H  
ATOM   1628  C2'   A    51      35.666  66.884  62.352  1.00  0.00           C  
ATOM   1629  H2'   A    51      36.286  66.171  62.896  1.00  0.00           H  
ATOM   1630  O2'   A    51      36.482  67.506  61.366  1.00  0.00           O  
ATOM   1631 HO2'   A    51      37.104  66.838  61.068  1.00  0.00           H  
ATOM   1632  O3'   A    51      34.743  65.291  60.714  1.00  0.00           O  
ATOM   1633  P     C    52      35.879  64.191  60.684  1.00  0.00           P  
ATOM   1634  OP1   C    52      35.594  63.422  59.512  1.00  0.00           O  
ATOM   1635  OP2   C    52      35.906  63.556  61.980  1.00  0.00           O  
ATOM   1636  O5'   C    52      37.310  65.006  60.598  1.00  0.00           O  
ATOM   1637  C5'   C    52      37.780  65.554  59.439  1.00  0.00           C  
ATOM   1638  H5'   C    52      37.232  66.444  59.129  1.00  0.00           H  
ATOM   1639 H5''   C    52      37.612  64.825  58.647  1.00  0.00           H  
ATOM   1640  C4'   C    52      39.225  65.953  59.471  1.00  0.00           C  
ATOM   1641  H4'   C    52      39.399  66.688  58.686  1.00  0.00           H  
ATOM   1642  O4'   C    52      39.513  66.620  60.635  1.00  0.00           O  
ATOM   1643  C1'   C    52      40.959  66.612  60.808  1.00  0.00           C  
ATOM   1644  H1'   C    52      41.433  67.567  60.581  1.00  0.00           H  
ATOM   1645  N1    C    52      41.150  66.208  62.270  1.00  0.00           N  
ATOM   1646  C6    C    52      40.094  65.779  63.061  1.00  0.00           C  
ATOM   1647  H6    C    52      39.136  65.448  62.688  1.00  0.00           H  
ATOM   1648  C5    C    52      40.161  65.797  64.405  1.00  0.00           C  
ATOM   1649  H5    C    52      39.302  65.542  65.008  1.00  0.00           H  
ATOM   1650  C4    C    52      41.432  66.313  64.877  1.00  0.00           C  
ATOM   1651  N4    C    52      41.720  66.221  66.080  1.00  0.00           N  
ATOM   1652  H41   C    52      41.015  66.037  66.780  1.00  0.00           H  
ATOM   1653  H42   C    52      42.677  66.438  66.318  1.00  0.00           H  
ATOM   1654  N3    C    52      42.480  66.611  64.157  1.00  0.00           N  
ATOM   1655  C2    C    52      42.381  66.570  62.853  1.00  0.00           C  
ATOM   1656  O2    C    52      43.410  66.723  62.276  1.00  0.00           O  
ATOM   1657  C3'   C    52      40.247  64.864  59.367  1.00  0.00           C  
ATOM   1658  H3'   C    52      40.043  64.070  60.085  1.00  0.00           H  
ATOM   1659  C2'   C    52      41.483  65.544  59.772  1.00  0.00           C  
ATOM   1660  H2'   C    52      42.230  64.891  60.223  1.00  0.00           H  
ATOM   1661  O2'   C    52      42.049  66.236  58.641  1.00  0.00           O  
ATOM   1662 HO2'   C    52      41.688  65.765  57.886  1.00  0.00           H  
ATOM   1663  O3'   C    52      40.413  64.301  58.008  1.00  0.00           O  
ATOM   1664  P     U    53      40.969  62.859  57.952  1.00  0.00           P  
ATOM   1665  OP1   U    53      41.103  62.532  56.491  1.00  0.00           O  
ATOM   1666  OP2   U    53      40.107  61.994  58.784  1.00  0.00           O  
ATOM   1667  O5'   U    53      42.395  62.828  58.575  1.00  0.00           O  
ATOM   1668  C5'   U    53      43.524  63.240  57.830  1.00  0.00           C  
ATOM   1669  H5'   U    53      43.201  64.149  57.322  1.00  0.00           H  
ATOM   1670 H5''   U    53      43.830  62.528  57.063  1.00  0.00           H  
ATOM   1671  C4'   U    53      44.829  63.584  58.689  1.00  0.00           C  
ATOM   1672  H4'   U    53      45.547  64.140  58.086  1.00  0.00           H  
ATOM   1673  O4'   U    53      44.467  64.440  59.756  1.00  0.00           O  
ATOM   1674  C1'   U    53      45.295  64.074  60.879  1.00  0.00           C  
ATOM   1675  H1'   U    53      45.872  64.926  61.237  1.00  0.00           H  
ATOM   1676  N1    U    53      44.557  63.483  62.068  1.00  0.00           N  
ATOM   1677  C6    U    53      43.330  62.827  61.960  1.00  0.00           C  
ATOM   1678  H6    U    53      42.968  62.501  60.996  1.00  0.00           H  
ATOM   1679  C5    U    53      42.631  62.586  63.119  1.00  0.00           C  
ATOM   1680  H5    U    53      41.659  62.117  63.092  1.00  0.00           H  
ATOM   1681  C4    U    53      43.019  63.023  64.447  1.00  0.00           C  
ATOM   1682  O4    U    53      42.369  62.993  65.554  1.00  0.00           O  
ATOM   1683  N3    U    53      44.348  63.452  64.438  1.00  0.00           N  
ATOM   1684  H3    U    53      44.723  63.731  65.334  1.00  0.00           H  
ATOM   1685  C2    U    53      45.136  63.783  63.300  1.00  0.00           C  
ATOM   1686  O2    U    53      46.267  64.288  63.403  1.00  0.00           O  
ATOM   1687  C3'   U    53      45.457  62.330  59.389  1.00  0.00           C  
ATOM   1688  H3'   U    53      44.734  61.722  59.932  1.00  0.00           H  
ATOM   1689  C2'   U    53      46.291  63.053  60.395  1.00  0.00           C  
ATOM   1690  H2'   U    53      46.601  62.357  61.174  1.00  0.00           H  
ATOM   1691  O2'   U    53      47.365  63.787  59.842  1.00  0.00           O  
ATOM   1692 HO2'   U    53      47.963  63.761  60.593  1.00  0.00           H  
ATOM   1693  O3'   U    53      46.154  61.615  58.572  1.00  0.00           O  
ATOM   1694  P     G    54      46.175  59.971  58.721  1.00  0.00           P  
ATOM   1695  OP1   G    54      46.976  59.490  57.563  1.00  0.00           O  
ATOM   1696  OP2   G    54      44.822  59.403  58.866  1.00  0.00           O  
ATOM   1697  O5'   G    54      46.826  59.626  60.132  1.00  0.00           O  
ATOM   1698  C5'   G    54      48.221  59.837  60.396  1.00  0.00           C  
ATOM   1699  H5'   G    54      48.457  60.824  59.998  1.00  0.00           H  
ATOM   1700 H5''   G    54      48.780  59.052  59.887  1.00  0.00           H  
ATOM   1701  C4'   G    54      48.464  59.840  61.847  1.00  0.00           C  
ATOM   1702  H4'   G    54      49.455  60.136  62.191  1.00  0.00           H  
ATOM   1703  O4'   G    54      47.657  60.816  62.501  1.00  0.00           O  
ATOM   1704  C1'   G    54      47.231  60.265  63.667  1.00  0.00           C  
ATOM   1705  H1'   G    54      47.601  61.002  64.379  1.00  0.00           H  
ATOM   1706  N9    G    54      45.761  60.003  63.736  1.00  0.00           N  
ATOM   1707  C8    G    54      44.880  59.786  62.730  1.00  0.00           C  
ATOM   1708  H8    G    54      45.316  59.680  61.747  1.00  0.00           H  
ATOM   1709  N7    G    54      43.571  59.611  63.066  1.00  0.00           N  
ATOM   1710  C5    G    54      43.655  59.808  64.439  1.00  0.00           C  
ATOM   1711  C6    G    54      42.618  59.671  65.439  1.00  0.00           C  
ATOM   1712  O6    G    54      41.398  59.690  65.351  1.00  0.00           O  
ATOM   1713  N1    G    54      43.091  59.820  66.733  1.00  0.00           N  
ATOM   1714  H1    G    54      42.489  59.756  67.541  1.00  0.00           H  
ATOM   1715  C2    G    54      44.431  59.927  67.040  1.00  0.00           C  
ATOM   1716  N2    G    54      44.777  59.945  68.323  1.00  0.00           N  
ATOM   1717  H21   G    54      45.752  59.734  68.477  1.00  0.00           H  
ATOM   1718  H22   G    54      44.019  59.848  68.984  1.00  0.00           H  
ATOM   1719  N3    G    54      45.427  60.039  66.165  1.00  0.00           N  
ATOM   1720  C4    G    54      44.997  59.950  64.862  1.00  0.00           C  
ATOM   1721  C3'   G    54      48.209  58.548  62.681  1.00  0.00           C  
ATOM   1722  H3'   G    54      47.261  58.094  62.394  1.00  0.00           H  
ATOM   1723  C2'   G    54      47.999  59.010  64.075  1.00  0.00           C  
ATOM   1724  H2'   G    54      47.471  58.292  64.703  1.00  0.00           H  
ATOM   1725  O2'   G    54      49.236  59.408  64.769  1.00  0.00           O  
ATOM   1726 HO2'   G    54      49.852  58.671  64.772  1.00  0.00           H  
ATOM   1727  O3'   G    54      49.390  57.659  62.600  1.00  0.00           O  
ATOM   1728  P     A    55      49.411  56.274  63.292  1.00  0.00           P  
ATOM   1729  OP1   A    55      50.424  55.486  62.514  1.00  0.00           O  
ATOM   1730  OP2   A    55      48.017  55.766  63.338  1.00  0.00           O  
ATOM   1731  O5'   A    55      50.060  56.724  64.688  1.00  0.00           O  
ATOM   1732  C5'   A    55      51.404  56.979  64.850  1.00  0.00           C  
ATOM   1733  H5'   A    55      51.580  57.867  64.244  1.00  0.00           H  
ATOM   1734 H5''   A    55      51.970  56.112  64.510  1.00  0.00           H  
ATOM   1735  C4'   A    55      51.778  57.460  66.286  1.00  0.00           C  
ATOM   1736  H4'   A    55      52.787  57.858  66.386  1.00  0.00           H  
ATOM   1737  O4'   A    55      50.935  58.464  66.875  1.00  0.00           O  
ATOM   1738  C1'   A    55      50.908  58.427  68.290  1.00  0.00           C  
ATOM   1739  H1'   A    55      51.449  59.286  68.686  1.00  0.00           H  
ATOM   1740  N9    A    55      49.504  58.396  68.845  1.00  0.00           N  
ATOM   1741  C8    A    55      48.306  58.527  68.154  1.00  0.00           C  
ATOM   1742  H8    A    55      48.023  58.537  67.112  1.00  0.00           H  
ATOM   1743  N7    A    55      47.345  58.462  68.953  1.00  0.00           N  
ATOM   1744  C5    A    55      47.855  58.542  70.240  1.00  0.00           C  
ATOM   1745  C6    A    55      47.299  58.476  71.522  1.00  0.00           C  
ATOM   1746  N6    A    55      46.091  58.374  71.908  1.00  0.00           N  
ATOM   1747  H61   A    55      45.894  58.262  72.892  1.00  0.00           H  
ATOM   1748  H62   A    55      45.400  58.625  71.216  1.00  0.00           H  
ATOM   1749  N1    A    55      48.097  58.398  72.576  1.00  0.00           N  
ATOM   1750  C2    A    55      49.450  58.486  72.349  1.00  0.00           C  
ATOM   1751  H2    A    55      50.089  58.551  73.217  1.00  0.00           H  
ATOM   1752  N3    A    55      50.086  58.442  71.217  1.00  0.00           N  
ATOM   1753  C4    A    55      49.214  58.450  70.173  1.00  0.00           C  
ATOM   1754  C3'   A    55      51.500  56.355  67.350  1.00  0.00           C  
ATOM   1755  H3'   A    55      50.448  56.099  67.226  1.00  0.00           H  
ATOM   1756  C2'   A    55      51.675  57.138  68.673  1.00  0.00           C  
ATOM   1757  H2'   A    55      51.261  56.601  69.527  1.00  0.00           H  
ATOM   1758  O2'   A    55      53.049  57.436  68.839  1.00  0.00           O  
ATOM   1759 HO2'   A    55      53.473  56.588  68.989  1.00  0.00           H  
ATOM   1760  O3'   A    55      52.273  55.194  67.430  1.00  0.00           O  
ATOM   1761  P     U    56      51.635  53.759  67.337  1.00  0.00           P  
ATOM   1762  OP1   U    56      52.661  52.730  67.500  1.00  0.00           O  
ATOM   1763  OP2   U    56      50.783  53.609  66.180  1.00  0.00           O  
ATOM   1764  O5'   U    56      50.724  53.733  68.605  1.00  0.00           O  
ATOM   1765  C5'   U    56      51.162  53.563  69.965  1.00  0.00           C  
ATOM   1766  H5'   U    56      51.988  54.242  70.180  1.00  0.00           H  
ATOM   1767 H5''   U    56      51.417  52.515  70.120  1.00  0.00           H  
ATOM   1768  C4'   U    56      50.051  53.874  70.911  1.00  0.00           C  
ATOM   1769  H4'   U    56      50.454  53.955  71.920  1.00  0.00           H  
ATOM   1770  O4'   U    56      49.244  55.049  70.622  1.00  0.00           O  
ATOM   1771  C1'   U    56      47.884  54.917  71.033  1.00  0.00           C  
ATOM   1772  H1'   U    56      47.667  55.601  71.853  1.00  0.00           H  
ATOM   1773  N1    U    56      46.958  55.202  69.864  1.00  0.00           N  
ATOM   1774  C6    U    56      47.410  55.134  68.577  1.00  0.00           C  
ATOM   1775  H6    U    56      48.444  54.891  68.384  1.00  0.00           H  
ATOM   1776  C5    U    56      46.509  55.296  67.537  1.00  0.00           C  
ATOM   1777  H5    U    56      46.836  55.177  66.514  1.00  0.00           H  
ATOM   1778  C4    U    56      45.144  55.681  67.702  1.00  0.00           C  
ATOM   1779  O4    U    56      44.255  55.814  66.845  1.00  0.00           O  
ATOM   1780  N3    U    56      44.853  55.806  69.063  1.00  0.00           N  
ATOM   1781  H3    U    56      43.880  56.011  69.240  1.00  0.00           H  
ATOM   1782  C2    U    56      45.657  55.475  70.131  1.00  0.00           C  
ATOM   1783  O2    U    56      45.262  55.616  71.258  1.00  0.00           O  
ATOM   1784  C3'   U    56      49.008  52.781  70.794  1.00  0.00           C  
ATOM   1785  H3'   U    56      48.851  52.578  69.734  1.00  0.00           H  
ATOM   1786  C2'   U    56      47.832  53.463  71.526  1.00  0.00           C  
ATOM   1787  H2'   U    56      46.908  52.995  71.187  1.00  0.00           H  
ATOM   1788  O2'   U    56      47.841  53.306  72.912  1.00  0.00           O  
ATOM   1789 HO2'   U    56      47.873  52.348  72.971  1.00  0.00           H  
ATOM   1790  O3'   U    56      49.511  51.605  71.353  1.00  0.00           O  
ATOM   1791  P     G    57      48.651  50.291  71.345  1.00  0.00           P  
ATOM   1792  OP1   G    57      49.464  49.206  71.913  1.00  0.00           O  
ATOM   1793  OP2   G    57      48.024  50.014  70.052  1.00  0.00           O  
ATOM   1794  O5'   G    57      47.433  50.578  72.326  1.00  0.00           O  
ATOM   1795  C5'   G    57      47.336  50.027  73.638  1.00  0.00           C  
ATOM   1796  H5'   G    57      48.073  50.514  74.278  1.00  0.00           H  
ATOM   1797 H5''   G    57      47.464  48.945  73.619  1.00  0.00           H  
ATOM   1798  C4'   G    57      45.953  50.243  74.089  1.00  0.00           C  
ATOM   1799  H4'   G    57      45.960  50.068  75.165  1.00  0.00           H  
ATOM   1800  O4'   G    57      45.410  51.473  73.941  1.00  0.00           O  
ATOM   1801  C1'   G    57      44.014  51.411  73.662  1.00  0.00           C  
ATOM   1802  H1'   G    57      43.490  52.085  74.340  1.00  0.00           H  
ATOM   1803  N9    G    57      43.675  51.909  72.271  1.00  0.00           N  
ATOM   1804  C8    G    57      44.500  52.018  71.135  1.00  0.00           C  
ATOM   1805  H8    G    57      45.510  51.646  71.230  1.00  0.00           H  
ATOM   1806  N7    G    57      43.919  52.392  70.024  1.00  0.00           N  
ATOM   1807  C5    G    57      42.612  52.676  70.504  1.00  0.00           C  
ATOM   1808  C6    G    57      41.447  53.065  69.774  1.00  0.00           C  
ATOM   1809  O6    G    57      41.350  53.491  68.616  1.00  0.00           O  
ATOM   1810  N1    G    57      40.285  53.115  70.547  1.00  0.00           N  
ATOM   1811  H1    G    57      39.473  53.437  70.040  1.00  0.00           H  
ATOM   1812  C2    G    57      40.236  52.840  71.903  1.00  0.00           C  
ATOM   1813  N2    G    57      39.038  52.951  72.519  1.00  0.00           N  
ATOM   1814  H21   G    57      38.269  53.356  72.005  1.00  0.00           H  
ATOM   1815  H22   G    57      38.848  52.481  73.393  1.00  0.00           H  
ATOM   1816  N3    G    57      41.309  52.465  72.552  1.00  0.00           N  
ATOM   1817  C4    G    57      42.448  52.313  71.799  1.00  0.00           C  
ATOM   1818  C3'   G    57      44.860  49.234  73.581  1.00  0.00           C  
ATOM   1819  H3'   G    57      44.969  49.197  72.497  1.00  0.00           H  
ATOM   1820  C2'   G    57      43.559  49.963  73.871  1.00  0.00           C  
ATOM   1821  H2'   G    57      42.780  49.635  73.182  1.00  0.00           H  
ATOM   1822  O2'   G    57      43.102  49.729  75.154  1.00  0.00           O  
ATOM   1823 HO2'   G    57      43.723  49.117  75.557  1.00  0.00           H  
ATOM   1824  O3'   G    57      44.988  47.927  74.246  1.00  0.00           O  
ATOM   1825  P     U    58      44.485  46.696  73.417  1.00  0.00           P  
ATOM   1826  OP1   U    58      44.705  45.494  74.202  1.00  0.00           O  
ATOM   1827  OP2   U    58      45.137  46.760  72.085  1.00  0.00           O  
ATOM   1828  O5'   U    58      42.959  46.928  73.181  1.00  0.00           O  
ATOM   1829  C5'   U    58      41.987  46.736  74.247  1.00  0.00           C  
ATOM   1830  H5'   U    58      42.319  47.292  75.123  1.00  0.00           H  
ATOM   1831 H5''   U    58      41.911  45.668  74.455  1.00  0.00           H  
ATOM   1832  C4'   U    58      40.520  47.091  73.863  1.00  0.00           C  
ATOM   1833  H4'   U    58      39.934  47.088  74.782  1.00  0.00           H  
ATOM   1834  O4'   U    58      40.458  48.435  73.272  1.00  0.00           O  
ATOM   1835  C1'   U    58      39.554  48.479  72.240  1.00  0.00           C  
ATOM   1836  H1'   U    58      38.798  49.184  72.585  1.00  0.00           H  
ATOM   1837  N1    U    58      40.241  48.978  71.053  1.00  0.00           N  
ATOM   1838  C6    U    58      41.569  48.807  70.795  1.00  0.00           C  
ATOM   1839  H6    U    58      42.235  48.368  71.523  1.00  0.00           H  
ATOM   1840  C5    U    58      42.150  49.189  69.633  1.00  0.00           C  
ATOM   1841  H5    U    58      43.222  49.141  69.513  1.00  0.00           H  
ATOM   1842  C4    U    58      41.362  49.877  68.659  1.00  0.00           C  
ATOM   1843  O4    U    58      41.726  50.264  67.549  1.00  0.00           O  
ATOM   1844  N3    U    58      39.998  49.939  68.874  1.00  0.00           N  
ATOM   1845  H3    U    58      39.467  50.368  68.130  1.00  0.00           H  
ATOM   1846  C2    U    58      39.411  49.567  70.071  1.00  0.00           C  
ATOM   1847  O2    U    58      38.165  49.702  70.127  1.00  0.00           O  
ATOM   1848  C3'   U    58      39.939  46.223  72.806  1.00  0.00           C  
ATOM   1849  H3'   U    58      40.789  46.080  72.138  1.00  0.00           H  
ATOM   1850  C2'   U    58      38.987  47.080  72.087  1.00  0.00           C  
ATOM   1851  H2'   U    58      39.053  46.842  71.025  1.00  0.00           H  
ATOM   1852  O2'   U    58      37.688  47.001  72.585  1.00  0.00           O  
ATOM   1853 HO2'   U    58      37.240  46.207  72.286  1.00  0.00           H  
ATOM   1854  O3'   U    58      39.503  44.938  73.234  1.00  0.00           O  
ATOM   1855  P     C    59      39.066  43.800  72.259  1.00  0.00           P  
ATOM   1856  OP1   C    59      38.506  42.650  73.050  1.00  0.00           O  
ATOM   1857  OP2   C    59      40.283  43.480  71.462  1.00  0.00           O  
ATOM   1858  O5'   C    59      37.960  44.450  71.261  1.00  0.00           O  
ATOM   1859  C5'   C    59      36.631  44.262  71.620  1.00  0.00           C  
ATOM   1860  H5'   C    59      36.423  44.851  72.513  1.00  0.00           H  
ATOM   1861 H5''   C    59      36.475  43.188  71.718  1.00  0.00           H  
ATOM   1862  C4'   C    59      35.508  44.701  70.621  1.00  0.00           C  
ATOM   1863  H4'   C    59      34.540  44.654  71.121  1.00  0.00           H  
ATOM   1864  O4'   C    59      35.662  46.029  70.398  1.00  0.00           O  
ATOM   1865  C1'   C    59      35.250  46.306  69.035  1.00  0.00           C  
ATOM   1866  H1'   C    59      34.511  47.104  68.963  1.00  0.00           H  
ATOM   1867  N1    C    59      36.400  46.667  68.111  1.00  0.00           N  
ATOM   1868  C6    C    59      37.764  46.441  68.462  1.00  0.00           C  
ATOM   1869  H6    C    59      38.030  45.925  69.373  1.00  0.00           H  
ATOM   1870  C5    C    59      38.735  46.901  67.581  1.00  0.00           C  
ATOM   1871  H5    C    59      39.760  46.621  67.777  1.00  0.00           H  
ATOM   1872  C4    C    59      38.397  47.546  66.391  1.00  0.00           C  
ATOM   1873  N4    C    59      39.274  47.959  65.510  1.00  0.00           N  
ATOM   1874  H41   C    59      38.982  48.382  64.640  1.00  0.00           H  
ATOM   1875  H42   C    59      40.233  47.774  65.765  1.00  0.00           H  
ATOM   1876  N3    C    59      37.114  47.730  66.069  1.00  0.00           N  
ATOM   1877  C2    C    59      36.173  47.443  67.003  1.00  0.00           C  
ATOM   1878  O2    C    59      34.985  47.842  66.877  1.00  0.00           O  
ATOM   1879  C3'   C    59      35.460  44.101  69.296  1.00  0.00           C  
ATOM   1880  H3'   C    59      36.465  43.920  68.914  1.00  0.00           H  
ATOM   1881  C2'   C    59      34.665  45.053  68.474  1.00  0.00           C  
ATOM   1882  H2'   C    59      34.860  44.864  67.418  1.00  0.00           H  
ATOM   1883  O2'   C    59      33.281  44.998  68.811  1.00  0.00           O  
ATOM   1884 HO2'   C    59      32.732  45.418  68.145  1.00  0.00           H  
ATOM   1885  O3'   C    59      34.884  42.858  69.463  1.00  0.00           O  
ATOM   1886  P     G    60      35.090  41.705  68.397  1.00  0.00           P  
ATOM   1887  OP1   G    60      34.443  40.472  68.900  1.00  0.00           O  
ATOM   1888  OP2   G    60      36.517  41.720  68.028  1.00  0.00           O  
ATOM   1889  O5'   G    60      34.274  42.198  67.117  1.00  0.00           O  
ATOM   1890  C5'   G    60      32.835  42.338  67.108  1.00  0.00           C  
ATOM   1891  H5'   G    60      32.514  42.884  67.995  1.00  0.00           H  
ATOM   1892 H5''   G    60      32.392  41.344  67.063  1.00  0.00           H  
ATOM   1893  C4'   G    60      32.277  43.009  65.866  1.00  0.00           C  
ATOM   1894  H4'   G    60      31.238  43.333  65.929  1.00  0.00           H  
ATOM   1895  O4'   G    60      33.020  44.193  65.559  1.00  0.00           O  
ATOM   1896  C1'   G    60      33.855  43.956  64.429  1.00  0.00           C  
ATOM   1897  H1'   G    60      33.413  44.428  63.551  1.00  0.00           H  
ATOM   1898  N9    G    60      35.228  44.513  64.592  1.00  0.00           N  
ATOM   1899  C8    G    60      36.272  44.057  65.367  1.00  0.00           C  
ATOM   1900  H8    G    60      36.128  43.484  66.271  1.00  0.00           H  
ATOM   1901  N7    G    60      37.493  44.400  64.923  1.00  0.00           N  
ATOM   1902  C5    G    60      37.184  45.009  63.746  1.00  0.00           C  
ATOM   1903  C6    G    60      38.003  45.629  62.728  1.00  0.00           C  
ATOM   1904  O6    G    60      39.254  45.660  62.666  1.00  0.00           O  
ATOM   1905  N1    G    60      37.346  46.252  61.721  1.00  0.00           N  
ATOM   1906  H1    G    60      37.808  46.664  60.923  1.00  0.00           H  
ATOM   1907  C2    G    60      36.001  46.299  61.664  1.00  0.00           C  
ATOM   1908  N2    G    60      35.455  46.799  60.530  1.00  0.00           N  
ATOM   1909  H21   G    60      36.065  47.117  59.791  1.00  0.00           H  
ATOM   1910  H22   G    60      34.506  46.604  60.244  1.00  0.00           H  
ATOM   1911  N3    G    60      35.208  45.712  62.525  1.00  0.00           N  
ATOM   1912  C4    G    60      35.840  45.143  63.609  1.00  0.00           C  
ATOM   1913  C3'   G    60      32.550  42.065  64.640  1.00  0.00           C  
ATOM   1914  H3'   G    60      32.703  41.027  64.936  1.00  0.00           H  
ATOM   1915  C2'   G    60      33.849  42.525  64.095  1.00  0.00           C  
ATOM   1916  H2'   G    60      34.640  42.030  64.657  1.00  0.00           H  
ATOM   1917  O2'   G    60      33.975  42.205  62.724  1.00  0.00           O  
ATOM   1918 HO2'   G    60      34.298  41.306  62.624  1.00  0.00           H  
ATOM   1919  O3'   G    60      31.551  42.235  63.689  1.00  0.00           O  
ATOM   1920  P     U    61      30.277  41.284  63.656  1.00  0.00           P  
ATOM   1921  OP1   U    61      29.430  41.746  62.527  1.00  0.00           O  
ATOM   1922  OP2   U    61      29.693  41.190  64.971  1.00  0.00           O  
ATOM   1923  O5'   U    61      30.890  39.860  63.302  1.00  0.00           O  
ATOM   1924  C5'   U    61      31.249  39.530  61.996  1.00  0.00           C  
ATOM   1925  H5'   U    61      32.016  40.242  61.692  1.00  0.00           H  
ATOM   1926 H5''   U    61      30.402  39.683  61.328  1.00  0.00           H  
ATOM   1927  C4'   U    61      31.932  38.159  61.751  1.00  0.00           C  
ATOM   1928  H4'   U    61      32.272  38.175  60.716  1.00  0.00           H  
ATOM   1929  O4'   U    61      33.018  38.063  62.650  1.00  0.00           O  
ATOM   1930  C1'   U    61      32.900  36.862  63.306  1.00  0.00           C  
ATOM   1931  H1'   U    61      33.236  36.109  62.593  1.00  0.00           H  
ATOM   1932  N1    U    61      33.559  37.048  64.684  1.00  0.00           N  
ATOM   1933  C6    U    61      33.143  38.007  65.542  1.00  0.00           C  
ATOM   1934  H6    U    61      32.354  38.675  65.230  1.00  0.00           H  
ATOM   1935  C5    U    61      33.714  38.077  66.808  1.00  0.00           C  
ATOM   1936  H5    U    61      33.453  38.783  67.583  1.00  0.00           H  
ATOM   1937  C4    U    61      34.656  37.151  67.272  1.00  0.00           C  
ATOM   1938  O4    U    61      35.128  37.130  68.438  1.00  0.00           O  
ATOM   1939  N3    U    61      34.972  36.127  66.396  1.00  0.00           N  
ATOM   1940  H3    U    61      35.631  35.449  66.750  1.00  0.00           H  
ATOM   1941  C2    U    61      34.362  36.069  65.168  1.00  0.00           C  
ATOM   1942  O2    U    61      34.590  35.073  64.505  1.00  0.00           O  
ATOM   1943  C3'   U    61      30.966  36.971  62.089  1.00  0.00           C  
ATOM   1944  H3'   U    61      29.925  37.296  62.073  1.00  0.00           H  
ATOM   1945  C2'   U    61      31.393  36.591  63.543  1.00  0.00           C  
ATOM   1946  H2'   U    61      30.985  37.351  64.208  1.00  0.00           H  
ATOM   1947  O2'   U    61      31.067  35.338  64.074  1.00  0.00           O  
ATOM   1948 HO2'   U    61      30.906  34.676  63.398  1.00  0.00           H  
ATOM   1949  O3'   U    61      31.348  35.850  61.288  1.00  0.00           O  
ATOM   1950  P     A    62      30.375  34.677  60.958  1.00  0.00           P  
ATOM   1951  OP1   A    62      30.870  33.911  59.804  1.00  0.00           O  
ATOM   1952  OP2   A    62      29.023  35.213  60.865  1.00  0.00           O  
ATOM   1953  O5'   A    62      30.387  33.608  62.204  1.00  0.00           O  
ATOM   1954  C5'   A    62      31.414  32.684  62.376  1.00  0.00           C  
ATOM   1955  H5'   A    62      32.331  33.184  62.690  1.00  0.00           H  
ATOM   1956 H5''   A    62      31.449  32.194  61.403  1.00  0.00           H  
ATOM   1957  C4'   A    62      31.124  31.708  63.503  1.00  0.00           C  
ATOM   1958  H4'   A    62      31.897  30.943  63.578  1.00  0.00           H  
ATOM   1959  O4'   A    62      30.936  32.435  64.686  1.00  0.00           O  
ATOM   1960  C1'   A    62      30.131  31.714  65.553  1.00  0.00           C  
ATOM   1961  H1'   A    62      30.868  31.128  66.102  1.00  0.00           H  
ATOM   1962  N9    A    62      29.392  32.641  66.448  1.00  0.00           N  
ATOM   1963  C8    A    62      28.668  33.835  66.144  1.00  0.00           C  
ATOM   1964  H8    A    62      28.587  34.264  65.156  1.00  0.00           H  
ATOM   1965  N7    A    62      28.289  34.425  67.193  1.00  0.00           N  
ATOM   1966  C5    A    62      28.595  33.590  68.251  1.00  0.00           C  
ATOM   1967  C6    A    62      28.387  33.569  69.609  1.00  0.00           C  
ATOM   1968  N6    A    62      27.794  34.565  70.298  1.00  0.00           N  
ATOM   1969  H61   A    62      27.591  35.469  69.896  1.00  0.00           H  
ATOM   1970  H62   A    62      28.020  34.515  71.282  1.00  0.00           H  
ATOM   1971  N1    A    62      28.592  32.560  70.417  1.00  0.00           N  
ATOM   1972  C2    A    62      29.029  31.486  69.810  1.00  0.00           C  
ATOM   1973  H2    A    62      29.303  30.672  70.465  1.00  0.00           H  
ATOM   1974  N3    A    62      29.602  31.404  68.595  1.00  0.00           N  
ATOM   1975  C4    A    62      29.300  32.494  67.800  1.00  0.00           C  
ATOM   1976  C3'   A    62      29.773  31.007  63.265  1.00  0.00           C  
ATOM   1977  H3'   A    62      28.983  31.651  62.879  1.00  0.00           H  
ATOM   1978  C2'   A    62      29.291  30.733  64.731  1.00  0.00           C  
ATOM   1979  H2'   A    62      28.238  30.936  64.924  1.00  0.00           H  
ATOM   1980  O2'   A    62      29.803  29.473  65.134  1.00  0.00           O  
ATOM   1981 HO2'   A    62      29.938  29.034  64.291  1.00  0.00           H  
ATOM   1982  O3'   A    62      30.058  29.755  62.479  1.00  0.00           O  
ATOM   1983  P     U    63      29.006  28.897  61.850  1.00  0.00           P  
ATOM   1984  OP1   U    63      28.229  29.786  60.952  1.00  0.00           O  
ATOM   1985  OP2   U    63      28.416  28.099  62.909  1.00  0.00           O  
ATOM   1986  O5'   U    63      29.918  27.822  60.970  1.00  0.00           O  
ATOM   1987  C5'   U    63      30.726  28.198  59.790  1.00  0.00           C  
ATOM   1988  H5'   U    63      31.352  29.076  59.949  1.00  0.00           H  
ATOM   1989 H5''   U    63      30.085  28.371  58.925  1.00  0.00           H  
ATOM   1990  C4'   U    63      31.588  26.980  59.501  1.00  0.00           C  
ATOM   1991  H4'   U    63      32.274  27.242  58.696  1.00  0.00           H  
ATOM   1992  O4'   U    63      32.355  26.553  60.628  1.00  0.00           O  
ATOM   1993  C1'   U    63      32.380  25.152  60.660  1.00  0.00           C  
ATOM   1994  H1'   U    63      33.400  24.784  60.768  1.00  0.00           H  
ATOM   1995  N1    U    63      31.526  24.627  61.793  1.00  0.00           N  
ATOM   1996  C6    U    63      30.834  25.464  62.667  1.00  0.00           C  
ATOM   1997  H6    U    63      30.984  26.532  62.602  1.00  0.00           H  
ATOM   1998  C5    U    63      30.062  24.865  63.649  1.00  0.00           C  
ATOM   1999  H5    U    63      29.407  25.373  64.342  1.00  0.00           H  
ATOM   2000  C4    U    63      30.074  23.457  63.897  1.00  0.00           C  
ATOM   2001  O4    U    63      29.554  22.887  64.808  1.00  0.00           O  
ATOM   2002  N3    U    63      30.884  22.715  63.039  1.00  0.00           N  
ATOM   2003  H3    U    63      30.934  21.713  63.148  1.00  0.00           H  
ATOM   2004  C2    U    63      31.700  23.250  62.043  1.00  0.00           C  
ATOM   2005  O2    U    63      32.583  22.582  61.514  1.00  0.00           O  
ATOM   2006  C3'   U    63      30.866  25.738  58.893  1.00  0.00           C  
ATOM   2007  H3'   U    63      29.888  25.646  59.365  1.00  0.00           H  
ATOM   2008  C2'   U    63      31.802  24.621  59.335  1.00  0.00           C  
ATOM   2009  H2'   U    63      31.294  23.679  59.542  1.00  0.00           H  
ATOM   2010  O2'   U    63      32.884  24.392  58.411  1.00  0.00           O  
ATOM   2011 HO2'   U    63      32.450  24.381  57.555  1.00  0.00           H  
ATOM   2012  O3'   U    63      30.680  25.871  57.488  1.00  0.00           O  
ATOM   2013  P     A    64      29.796  24.965  56.550  1.00  0.00           P  
ATOM   2014  OP1   A    64      29.114  25.860  55.615  1.00  0.00           O  
ATOM   2015  OP2   A    64      29.053  24.053  57.366  1.00  0.00           O  
ATOM   2016  O5'   A    64      30.941  24.120  55.836  1.00  0.00           O  
ATOM   2017  C5'   A    64      32.006  24.678  55.181  1.00  0.00           C  
ATOM   2018  H5'   A    64      32.579  25.264  55.900  1.00  0.00           H  
ATOM   2019 H5''   A    64      31.607  25.329  54.404  1.00  0.00           H  
ATOM   2020  C4'   A    64      33.048  23.720  54.599  1.00  0.00           C  
ATOM   2021  H4'   A    64      33.765  24.364  54.089  1.00  0.00           H  
ATOM   2022  O4'   A    64      33.776  23.109  55.513  1.00  0.00           O  
ATOM   2023  C1'   A    64      33.583  21.737  55.468  1.00  0.00           C  
ATOM   2024  H1'   A    64      34.594  21.343  55.574  1.00  0.00           H  
ATOM   2025  N9    A    64      32.643  21.264  56.570  1.00  0.00           N  
ATOM   2026  C8    A    64      31.318  21.206  56.604  1.00  0.00           C  
ATOM   2027  H8    A    64      30.666  21.503  55.797  1.00  0.00           H  
ATOM   2028  N7    A    64      30.807  20.700  57.734  1.00  0.00           N  
ATOM   2029  C5    A    64      31.972  20.562  58.557  1.00  0.00           C  
ATOM   2030  C6    A    64      32.187  20.067  59.833  1.00  0.00           C  
ATOM   2031  N6    A    64      31.137  19.834  60.640  1.00  0.00           N  
ATOM   2032  H61   A    64      31.363  19.490  61.563  1.00  0.00           H  
ATOM   2033  H62   A    64      30.217  19.872  60.226  1.00  0.00           H  
ATOM   2034  N1    A    64      33.406  19.713  60.300  1.00  0.00           N  
ATOM   2035  C2    A    64      34.390  20.009  59.472  1.00  0.00           C  
ATOM   2036  H2    A    64      35.349  19.791  59.919  1.00  0.00           H  
ATOM   2037  N3    A    64      34.345  20.594  58.260  1.00  0.00           N  
ATOM   2038  C4    A    64      33.080  20.751  57.786  1.00  0.00           C  
ATOM   2039  C3'   A    64      32.509  22.754  53.596  1.00  0.00           C  
ATOM   2040  H3'   A    64      31.438  22.829  53.786  1.00  0.00           H  
ATOM   2041  C2'   A    64      33.117  21.455  54.024  1.00  0.00           C  
ATOM   2042  H2'   A    64      32.348  20.682  54.008  1.00  0.00           H  
ATOM   2043  O2'   A    64      34.273  21.120  53.346  1.00  0.00           O  
ATOM   2044 HO2'   A    64      34.006  20.961  52.438  1.00  0.00           H  
ATOM   2045  O3'   A    64      32.761  23.115  52.249  1.00  0.00           O  
ATOM   2046  P     C    65      32.134  22.288  51.051  1.00  0.00           P  
ATOM   2047  OP1   C    65      31.978  23.233  49.983  1.00  0.00           O  
ATOM   2048  OP2   C    65      30.916  21.606  51.644  1.00  0.00           O  
ATOM   2049  O5'   C    65      33.204  21.163  50.678  1.00  0.00           O  
ATOM   2050  C5'   C    65      34.433  21.420  50.051  1.00  0.00           C  
ATOM   2051  H5'   C    65      34.937  22.112  50.726  1.00  0.00           H  
ATOM   2052 H5''   C    65      34.264  21.916  49.095  1.00  0.00           H  
ATOM   2053  C4'   C    65      35.345  20.198  49.644  1.00  0.00           C  
ATOM   2054  H4'   C    65      36.143  20.751  49.149  1.00  0.00           H  
ATOM   2055  O4'   C    65      35.830  19.663  50.853  1.00  0.00           O  
ATOM   2056  C1'   C    65      35.239  18.325  50.971  1.00  0.00           C  
ATOM   2057  H1'   C    65      36.038  17.718  51.398  1.00  0.00           H  
ATOM   2058  N1    C    65      34.112  18.202  51.979  1.00  0.00           N  
ATOM   2059  C6    C    65      32.813  18.151  51.678  1.00  0.00           C  
ATOM   2060  H6    C    65      32.512  18.311  50.653  1.00  0.00           H  
ATOM   2061  C5    C    65      31.848  18.253  52.645  1.00  0.00           C  
ATOM   2062  H5    C    65      30.786  18.308  52.456  1.00  0.00           H  
ATOM   2063  C4    C    65      32.313  18.134  53.974  1.00  0.00           C  
ATOM   2064  N4    C    65      31.497  18.437  54.991  1.00  0.00           N  
ATOM   2065  H41   C    65      31.979  18.511  55.875  1.00  0.00           H  
ATOM   2066  H42   C    65      30.512  18.649  54.922  1.00  0.00           H  
ATOM   2067  N3    C    65      33.608  18.041  54.363  1.00  0.00           N  
ATOM   2068  C2    C    65      34.561  18.105  53.323  1.00  0.00           C  
ATOM   2069  O2    C    65      35.777  18.026  53.674  1.00  0.00           O  
ATOM   2070  C3'   C    65      34.743  19.102  48.742  1.00  0.00           C  
ATOM   2071  H3'   C    65      33.677  19.230  48.933  1.00  0.00           H  
ATOM   2072  C2'   C    65      35.034  17.831  49.539  1.00  0.00           C  
ATOM   2073  H2'   C    65      34.284  17.040  49.560  1.00  0.00           H  
ATOM   2074  O2'   C    65      36.282  17.275  49.026  1.00  0.00           O  
ATOM   2075 HO2'   C    65      36.024  17.137  48.112  1.00  0.00           H  
ATOM   2076  O3'   C    65      35.059  19.182  47.361  1.00  0.00           O  
ATOM   2077  P     A    66      34.571  18.145  46.144  1.00  0.00           P  
ATOM   2078  OP1   A    66      33.181  18.420  45.889  1.00  0.00           O  
ATOM   2079  OP2   A    66      35.009  16.817  46.582  1.00  0.00           O  
ATOM   2080  O5'   A    66      35.512  18.629  44.960  1.00  0.00           O  
ATOM   2081  C5'   A    66      35.184  19.774  44.237  1.00  0.00           C  
ATOM   2082  H5'   A    66      34.793  20.649  44.756  1.00  0.00           H  
ATOM   2083 H5''   A    66      34.399  19.364  43.601  1.00  0.00           H  
ATOM   2084  C4'   A    66      36.202  20.245  43.242  1.00  0.00           C  
ATOM   2085  H4'   A    66      35.764  20.969  42.555  1.00  0.00           H  
ATOM   2086  O4'   A    66      37.258  21.009  43.945  1.00  0.00           O  
ATOM   2087  C1'   A    66      38.470  20.757  43.244  1.00  0.00           C  
ATOM   2088  H1'   A    66      39.111  21.622  43.069  1.00  0.00           H  
ATOM   2089  N9    A    66      39.287  19.816  44.043  1.00  0.00           N  
ATOM   2090  C8    A    66      38.896  19.173  45.219  1.00  0.00           C  
ATOM   2091  H8    A    66      37.910  19.376  45.610  1.00  0.00           H  
ATOM   2092  N7    A    66      39.834  18.489  45.757  1.00  0.00           N  
ATOM   2093  C5    A    66      40.968  18.677  44.873  1.00  0.00           C  
ATOM   2094  C6    A    66      42.254  18.130  44.862  1.00  0.00           C  
ATOM   2095  N6    A    66      42.879  17.414  45.848  1.00  0.00           N  
ATOM   2096  H61   A    66      43.878  17.264  45.827  1.00  0.00           H  
ATOM   2097  H62   A    66      42.362  17.085  46.651  1.00  0.00           H  
ATOM   2098  N1    A    66      43.124  18.453  43.849  1.00  0.00           N  
ATOM   2099  C2    A    66      42.605  19.284  42.969  1.00  0.00           C  
ATOM   2100  H2    A    66      43.352  19.602  42.258  1.00  0.00           H  
ATOM   2101  N3    A    66      41.376  19.869  42.757  1.00  0.00           N  
ATOM   2102  C4    A    66      40.611  19.488  43.825  1.00  0.00           C  
ATOM   2103  C3'   A    66      36.860  19.201  42.284  1.00  0.00           C  
ATOM   2104  H3'   A    66      37.258  18.358  42.849  1.00  0.00           H  
ATOM   2105  C2'   A    66      38.063  20.053  41.924  1.00  0.00           C  
ATOM   2106  H2'   A    66      38.943  19.491  41.612  1.00  0.00           H  
ATOM   2107  O2'   A    66      37.811  21.131  40.935  1.00  0.00           O  
ATOM   2108 HO2'   A    66      37.686  20.641  40.119  1.00  0.00           H  
ATOM   2109  O3'   A    66      36.042  18.920  41.144  1.00  0.00           O  
ATOM   2110  P     G    67      35.551  17.444  40.851  1.00  0.00           P  
ATOM   2111  OP1   G    67      34.981  17.452  39.470  1.00  0.00           O  
ATOM   2112  OP2   G    67      34.749  16.951  41.958  1.00  0.00           O  
ATOM   2113  O5'   G    67      36.925  16.618  40.842  1.00  0.00           O  
ATOM   2114  C5'   G    67      37.892  16.950  39.842  1.00  0.00           C  
ATOM   2115  H5'   G    67      37.954  18.037  39.901  1.00  0.00           H  
ATOM   2116 H5''   G    67      37.558  16.580  38.872  1.00  0.00           H  
ATOM   2117  C4'   G    67      39.256  16.381  40.086  1.00  0.00           C  
ATOM   2118  H4'   G    67      39.799  16.747  39.214  1.00  0.00           H  
ATOM   2119  O4'   G    67      39.708  16.930  41.363  1.00  0.00           O  
ATOM   2120  C1'   G    67      40.497  15.949  41.975  1.00  0.00           C  
ATOM   2121  H1'   G    67      41.504  16.333  42.132  1.00  0.00           H  
ATOM   2122  N9    G    67      39.949  15.366  43.239  1.00  0.00           N  
ATOM   2123  C8    G    67      38.630  15.269  43.638  1.00  0.00           C  
ATOM   2124  H8    G    67      37.769  15.591  43.071  1.00  0.00           H  
ATOM   2125  N7    G    67      38.488  14.647  44.836  1.00  0.00           N  
ATOM   2126  C5    G    67      39.778  14.460  45.195  1.00  0.00           C  
ATOM   2127  C6    G    67      40.276  13.873  46.363  1.00  0.00           C  
ATOM   2128  O6    G    67      39.615  13.404  47.283  1.00  0.00           O  
ATOM   2129  N1    G    67      41.645  13.690  46.374  1.00  0.00           N  
ATOM   2130  H1    G    67      41.975  13.178  47.179  1.00  0.00           H  
ATOM   2131  C2    G    67      42.428  14.099  45.350  1.00  0.00           C  
ATOM   2132  N2    G    67      43.734  14.079  45.542  1.00  0.00           N  
ATOM   2133  H21   G    67      43.963  13.718  46.457  1.00  0.00           H  
ATOM   2134  H22   G    67      44.337  14.694  45.015  1.00  0.00           H  
ATOM   2135  N3    G    67      41.995  14.659  44.192  1.00  0.00           N  
ATOM   2136  C4    G    67      40.683  14.798  44.211  1.00  0.00           C  
ATOM   2137  C3'   G    67      39.272  14.810  40.203  1.00  0.00           C  
ATOM   2138  H3'   G    67      38.503  14.529  40.923  1.00  0.00           H  
ATOM   2139  C2'   G    67      40.645  14.841  40.934  1.00  0.00           C  
ATOM   2140  H2'   G    67      40.868  13.874  41.384  1.00  0.00           H  
ATOM   2141  O2'   G    67      41.738  15.240  40.090  1.00  0.00           O  
ATOM   2142 HO2'   G    67      42.623  15.219  40.461  1.00  0.00           H  
ATOM   2143  O3'   G    67      39.254  14.114  39.015  1.00  0.00           O  
ATOM   2144  P     G    68      38.849  12.567  39.003  1.00  0.00           P  
ATOM   2145  OP1   G    68      38.984  12.040  37.637  1.00  0.00           O  
ATOM   2146  OP2   G    68      37.545  12.406  39.680  1.00  0.00           O  
ATOM   2147  O5'   G    68      40.068  11.852  39.787  1.00  0.00           O  
ATOM   2148  C5'   G    68      41.434  11.882  39.293  1.00  0.00           C  
ATOM   2149  H5'   G    68      41.569  12.923  39.000  1.00  0.00           H  
ATOM   2150 H5''   G    68      41.532  11.446  38.298  1.00  0.00           H  
ATOM   2151  C4'   G    68      42.524  11.271  40.146  1.00  0.00           C  
ATOM   2152  H4'   G    68      43.522  11.461  39.752  1.00  0.00           H  
ATOM   2153  O4'   G    68      42.502  11.894  41.422  1.00  0.00           O  
ATOM   2154  C1'   G    68      43.042  10.981  42.380  1.00  0.00           C  
ATOM   2155  H1'   G    68      43.995  11.346  42.764  1.00  0.00           H  
ATOM   2156  N9    G    68      42.057  10.818  43.506  1.00  0.00           N  
ATOM   2157  C8    G    68      40.793  11.380  43.565  1.00  0.00           C  
ATOM   2158  H8    G    68      40.347  11.995  42.797  1.00  0.00           H  
ATOM   2159  N7    G    68      40.175  11.093  44.664  1.00  0.00           N  
ATOM   2160  C5    G    68      41.149  10.407  45.440  1.00  0.00           C  
ATOM   2161  C6    G    68      41.146   9.828  46.776  1.00  0.00           C  
ATOM   2162  O6    G    68      40.232   9.620  47.560  1.00  0.00           O  
ATOM   2163  N1    G    68      42.358   9.295  47.169  1.00  0.00           N  
ATOM   2164  H1    G    68      42.428   9.124  48.162  1.00  0.00           H  
ATOM   2165  C2    G    68      43.568   9.497  46.517  1.00  0.00           C  
ATOM   2166  N2    G    68      44.618   9.237  47.140  1.00  0.00           N  
ATOM   2167  H21   G    68      44.559   8.965  48.110  1.00  0.00           H  
ATOM   2168  H22   G    68      45.519   9.298  46.687  1.00  0.00           H  
ATOM   2169  N3    G    68      43.620  10.025  45.320  1.00  0.00           N  
ATOM   2170  C4    G    68      42.398  10.335  44.821  1.00  0.00           C  
ATOM   2171  C3'   G    68      42.206   9.791  40.517  1.00  0.00           C  
ATOM   2172  H3'   G    68      41.164   9.806  40.839  1.00  0.00           H  
ATOM   2173  C2'   G    68      43.285   9.634  41.631  1.00  0.00           C  
ATOM   2174  H2'   G    68      43.075   8.741  42.221  1.00  0.00           H  
ATOM   2175  O2'   G    68      44.668   9.682  41.162  1.00  0.00           O  
ATOM   2176 HO2'   G    68      44.681   9.337  40.266  1.00  0.00           H  
ATOM   2177  O3'   G    68      42.459   8.984  39.398  1.00  0.00           O  
ATOM   2178  P     G    69      41.837   7.554  39.435  1.00  0.00           P  
ATOM   2179  OP1   G    69      42.275   7.007  38.120  1.00  0.00           O  
ATOM   2180  OP2   G    69      40.411   7.643  39.683  1.00  0.00           O  
ATOM   2181  O5'   G    69      42.437   6.747  40.693  1.00  0.00           O  
ATOM   2182  C5'   G    69      43.831   6.338  40.559  1.00  0.00           C  
ATOM   2183  H5'   G    69      44.409   7.239  40.354  1.00  0.00           H  
ATOM   2184 H5''   G    69      44.004   5.647  39.733  1.00  0.00           H  
ATOM   2185  C4'   G    69      44.571   5.833  41.834  1.00  0.00           C  
ATOM   2186  H4'   G    69      45.646   5.829  41.653  1.00  0.00           H  
ATOM   2187  O4'   G    69      44.451   6.729  42.998  1.00  0.00           O  
ATOM   2188  C1'   G    69      44.181   6.083  44.215  1.00  0.00           C  
ATOM   2189  H1'   G    69      44.870   6.364  45.011  1.00  0.00           H  
ATOM   2190  N9    G    69      42.793   6.225  44.713  1.00  0.00           N  
ATOM   2191  C8    G    69      41.689   6.532  44.051  1.00  0.00           C  
ATOM   2192  H8    G    69      41.647   6.711  42.987  1.00  0.00           H  
ATOM   2193  N7    G    69      40.680   6.659  44.844  1.00  0.00           N  
ATOM   2194  C5    G    69      41.126   6.313  46.076  1.00  0.00           C  
ATOM   2195  C6    G    69      40.493   6.248  47.344  1.00  0.00           C  
ATOM   2196  O6    G    69      39.316   6.443  47.633  1.00  0.00           O  
ATOM   2197  N1    G    69      41.281   5.824  48.375  1.00  0.00           N  
ATOM   2198  H1    G    69      40.997   5.851  49.343  1.00  0.00           H  
ATOM   2199  C2    G    69      42.513   5.338  48.168  1.00  0.00           C  
ATOM   2200  N2    G    69      43.000   4.743  49.172  1.00  0.00           N  
ATOM   2201  H21   G    69      42.373   4.464  49.912  1.00  0.00           H  
ATOM   2202  H22   G    69      43.930   4.442  48.918  1.00  0.00           H  
ATOM   2203  N3    G    69      43.196   5.373  47.025  1.00  0.00           N  
ATOM   2204  C4    G    69      42.426   6.017  46.044  1.00  0.00           C  
ATOM   2205  C3'   G    69      44.162   4.440  42.386  1.00  0.00           C  
ATOM   2206  H3'   G    69      43.091   4.247  42.333  1.00  0.00           H  
ATOM   2207  C2'   G    69      44.512   4.649  43.852  1.00  0.00           C  
ATOM   2208  H2'   G    69      43.950   3.912  44.426  1.00  0.00           H  
ATOM   2209  O2'   G    69      45.996   4.516  44.087  1.00  0.00           O  
ATOM   2210 HO2'   G    69      46.545   5.163  43.639  1.00  0.00           H  
ATOM   2211  O3'   G    69      45.020   3.443  41.856  1.00  0.00           O  
ATOM   2212  P     C    70      44.552   1.929  41.801  1.00  0.00           P  
ATOM   2213  OP1   C    70      45.549   0.975  41.204  1.00  0.00           O  
ATOM   2214  OP2   C    70      43.201   1.884  41.288  1.00  0.00           O  
ATOM   2215  O5'   C    70      44.326   1.529  43.318  1.00  0.00           O  
ATOM   2216  C5'   C    70      45.418   1.205  44.204  1.00  0.00           C  
ATOM   2217  H5'   C    70      46.168   1.995  44.234  1.00  0.00           H  
ATOM   2218 H5''   C    70      45.877   0.282  43.850  1.00  0.00           H  
ATOM   2219  C4'   C    70      44.901   0.811  45.542  1.00  0.00           C  
ATOM   2220  H4'   C    70      45.677   0.436  46.209  1.00  0.00           H  
ATOM   2221  O4'   C    70      44.163   1.890  46.192  1.00  0.00           O  
ATOM   2222  C1'   C    70      43.148   1.331  47.069  1.00  0.00           C  
ATOM   2223  H1'   C    70      43.508   1.484  48.086  1.00  0.00           H  
ATOM   2224  N1    C    70      41.769   1.865  46.929  1.00  0.00           N  
ATOM   2225  C6    C    70      41.371   2.544  45.798  1.00  0.00           C  
ATOM   2226  H6    C    70      42.072   2.512  44.976  1.00  0.00           H  
ATOM   2227  C5    C    70      40.140   3.056  45.765  1.00  0.00           C  
ATOM   2228  H5    C    70      39.717   3.414  44.837  1.00  0.00           H  
ATOM   2229  C4    C    70      39.329   2.887  46.910  1.00  0.00           C  
ATOM   2230  N4    C    70      38.124   3.366  46.793  1.00  0.00           N  
ATOM   2231  H41   C    70      37.511   3.357  47.596  1.00  0.00           H  
ATOM   2232  H42   C    70      37.855   3.797  45.920  1.00  0.00           H  
ATOM   2233  N3    C    70      39.713   2.238  48.016  1.00  0.00           N  
ATOM   2234  C2    C    70      40.967   1.748  48.032  1.00  0.00           C  
ATOM   2235  O2    C    70      41.294   1.142  49.013  1.00  0.00           O  
ATOM   2236  C3'   C    70      43.820  -0.285  45.387  1.00  0.00           C  
ATOM   2237  H3'   C    70      43.193   0.009  44.546  1.00  0.00           H  
ATOM   2238  C2'   C    70      43.090  -0.171  46.702  1.00  0.00           C  
ATOM   2239  H2'   C    70      42.113  -0.595  46.469  1.00  0.00           H  
ATOM   2240  O2'   C    70      43.817  -0.904  47.700  1.00  0.00           O  
ATOM   2241 HO2'   C    70      43.753  -1.829  47.455  1.00  0.00           H  
ATOM   2242  O3'   C    70      44.413  -1.511  45.091  1.00  0.00           O  
ATOM   2243  P    U3    71      43.618  -2.849  44.745  1.00  0.00           P  
ATOM   2244  OP1  U3    71      42.619  -3.106  45.735  1.00  0.00           O  
ATOM   2245  OP2  U3    71      44.631  -3.892  44.479  1.00  0.00           O  
ATOM   2246  O5'  U3    71      42.941  -2.651  43.433  1.00  0.00           O  
ATOM   2247  C5'  U3    71      43.695  -1.956  42.465  1.00  0.00           C  
ATOM   2248  H5'  U3    71      44.511  -2.529  42.025  1.00  0.00           H  
ATOM   2249 H5''  U3    71      43.983  -0.982  42.861  1.00  0.00           H  
ATOM   2250  C4'  U3    71      42.820  -1.551  41.301  1.00  0.00           C  
ATOM   2251  H4'  U3    71      43.474  -0.907  40.713  1.00  0.00           H  
ATOM   2252  O4'  U3    71      42.546  -2.636  40.470  1.00  0.00           O  
ATOM   2253  C1'  U3    71      41.113  -2.630  40.339  1.00  0.00           C  
ATOM   2254  H1'  U3    71      40.889  -2.209  39.359  1.00  0.00           H  
ATOM   2255  N1   U3    71      40.418  -3.937  40.431  1.00  0.00           N  
ATOM   2256  C6   U3    71      40.721  -4.672  41.549  1.00  0.00           C  
ATOM   2257  H6   U3    71      41.583  -4.520  42.182  1.00  0.00           H  
ATOM   2258  C5   U3    71      40.008  -5.787  41.755  1.00  0.00           C  
ATOM   2259  H5   U3    71      40.164  -6.400  42.630  1.00  0.00           H  
ATOM   2260  C4   U3    71      38.856  -6.111  40.943  1.00  0.00           C  
ATOM   2261  O4   U3    71      38.028  -6.958  41.171  1.00  0.00           O  
ATOM   2262  N3   U3    71      38.590  -5.318  39.833  1.00  0.00           N  
ATOM   2263  H3   U3    71      37.807  -5.469  39.212  1.00  0.00           H  
ATOM   2264  C2   U3    71      39.400  -4.266  39.521  1.00  0.00           C  
ATOM   2265  O2   U3    71      39.054  -3.510  38.592  1.00  0.00           O  
ATOM   2266  C3'  U3    71      41.576  -0.716  41.533  1.00  0.00           C  
ATOM   2267  H3'  U3    71      41.539  -0.279  42.531  1.00  0.00           H  
ATOM   2268  C2'  U3    71      40.491  -1.761  41.365  1.00  0.00           C  
ATOM   2269  H2'  U3    71      40.421  -2.159  42.377  1.00  0.00           H  
ATOM   2270  O2'  U3    71      39.284  -1.066  41.117  1.00  0.00           O  
ATOM   2271 HO2'  U3    71      39.493  -0.232  40.690  1.00  0.00           H  
ATOM   2272  O3'  U3    71      41.469   0.208  40.467  1.00  0.00           O  
ATOM   2273 HO3'  U3    71      42.105   0.902  40.657  1.00  0.00           H  
TER    2274       U3    71 
ATOM   2274 HO5'  U5    72      33.239 117.416  79.692  1.00  0.00           H  
ATOM   2275  O5'  U5    72      32.320 117.674  79.589  1.00  0.00           O  
ATOM   2276  C5'  U5    72      31.643 116.452  79.434  1.00  0.00           C  
ATOM   2277  H5'  U5    72      31.348 116.089  80.419  1.00  0.00           H  
ATOM   2278 H5''  U5    72      32.273 115.667  79.016  1.00  0.00           H  
ATOM   2279  C4'  U5    72      30.317 116.513  78.696  1.00  0.00           C  
ATOM   2280  H4'  U5    72      29.923 115.542  78.394  1.00  0.00           H  
ATOM   2281  O4'  U5    72      29.430 117.245  79.569  1.00  0.00           O  
ATOM   2282  C1'  U5    72      28.436 117.820  78.729  1.00  0.00           C  
ATOM   2283  H1'  U5    72      27.913 116.966  78.299  1.00  0.00           H  
ATOM   2284  N1   U5    72      27.555 118.802  79.421  1.00  0.00           N  
ATOM   2285  C6   U5    72      28.037 119.827  80.237  1.00  0.00           C  
ATOM   2286  H6   U5    72      29.088 119.864  80.484  1.00  0.00           H  
ATOM   2287  C5   U5    72      27.199 120.661  80.847  1.00  0.00           C  
ATOM   2288  H5   U5    72      27.604 121.342  81.580  1.00  0.00           H  
ATOM   2289  C4   U5    72      25.813 120.633  80.559  1.00  0.00           C  
ATOM   2290  O4   U5    72      25.050 121.458  80.991  1.00  0.00           O  
ATOM   2291  N3   U5    72      25.396 119.703  79.701  1.00  0.00           N  
ATOM   2292  H3   U5    72      24.456 119.722  79.332  1.00  0.00           H  
ATOM   2293  C2   U5    72      26.143 118.698  79.169  1.00  0.00           C  
ATOM   2294  O2   U5    72      25.612 117.729  78.594  1.00  0.00           O  
ATOM   2295  C3'  U5    72      30.349 117.287  77.380  1.00  0.00           C  
ATOM   2296  H3'  U5    72      31.338 117.742  77.338  1.00  0.00           H  
ATOM   2297  C2'  U5    72      29.286 118.425  77.525  1.00  0.00           C  
ATOM   2298  H2'  U5    72      29.628 119.350  77.988  1.00  0.00           H  
ATOM   2299  O2'  U5    72      28.459 118.614  76.352  1.00  0.00           O  
ATOM   2300 HO2'  U5    72      28.799 117.938  75.762  1.00  0.00           H  
ATOM   2301  O3'  U5    72      30.103 116.380  76.253  1.00  0.00           O  
ATOM   2302  P     U    73      31.142 116.217  75.076  1.00  0.00           P  
ATOM   2303  OP1   U    73      31.750 117.500  74.785  1.00  0.00           O  
ATOM   2304  OP2   U    73      30.577 115.497  73.923  1.00  0.00           O  
ATOM   2305  O5'   U    73      32.291 115.312  75.757  1.00  0.00           O  
ATOM   2306  C5'   U    73      31.978 113.998  76.315  1.00  0.00           C  
ATOM   2307  H5'   U    73      31.308 113.425  75.673  1.00  0.00           H  
ATOM   2308 H5''   U    73      31.419 114.038  77.250  1.00  0.00           H  
ATOM   2309  C4'   U    73      33.304 113.201  76.541  1.00  0.00           C  
ATOM   2310  H4'   U    73      33.120 112.317  77.152  1.00  0.00           H  
ATOM   2311  O4'   U    73      33.851 112.683  75.289  1.00  0.00           O  
ATOM   2312  C1'   U    73      35.144 113.190  75.090  1.00  0.00           C  
ATOM   2313  H1'   U    73      35.897 112.486  75.445  1.00  0.00           H  
ATOM   2314  N1    U    73      35.317 113.526  73.669  1.00  0.00           N  
ATOM   2315  C6    U    73      34.423 114.371  73.023  1.00  0.00           C  
ATOM   2316  H6    U    73      33.560 114.786  73.522  1.00  0.00           H  
ATOM   2317  C5    U    73      34.675 114.804  71.735  1.00  0.00           C  
ATOM   2318  H5    U    73      34.130 115.623  71.289  1.00  0.00           H  
ATOM   2319  C4    U    73      35.906 114.431  71.015  1.00  0.00           C  
ATOM   2320  O4    U    73      36.249 114.833  69.904  1.00  0.00           O  
ATOM   2321  N3    U    73      36.711 113.544  71.765  1.00  0.00           N  
ATOM   2322  H3    U    73      37.549 113.241  71.290  1.00  0.00           H  
ATOM   2323  C2    U    73      36.524 113.100  73.041  1.00  0.00           C  
ATOM   2324  O2    U    73      37.329 112.370  73.552  1.00  0.00           O  
ATOM   2325  C3'   U    73      34.418 114.035  77.250  1.00  0.00           C  
ATOM   2326  H3'   U    73      33.895 114.826  77.789  1.00  0.00           H  
ATOM   2327  C2'   U    73      35.304 114.424  75.979  1.00  0.00           C  
ATOM   2328  H2'   U    73      34.791 115.236  75.462  1.00  0.00           H  
ATOM   2329  O2'   U    73      36.632 114.720  76.281  1.00  0.00           O  
ATOM   2330 HO2'   U    73      37.153 113.933  76.457  1.00  0.00           H  
ATOM   2331  O3'   U    73      35.101 113.114  78.085  1.00  0.00           O  
ATOM   2332  P     U    74      35.820 113.609  79.337  1.00  0.00           P  
ATOM   2333  OP1   U    74      34.873 114.213  80.322  1.00  0.00           O  
ATOM   2334  OP2   U    74      37.001 114.483  79.068  1.00  0.00           O  
ATOM   2335  O5'   U    74      36.316 112.239  79.807  1.00  0.00           O  
ATOM   2336  C5'   U    74      35.648 111.392  80.713  1.00  0.00           C  
ATOM   2337  H5'   U    74      34.767 110.977  80.223  1.00  0.00           H  
ATOM   2338 H5''   U    74      35.303 111.988  81.557  1.00  0.00           H  
ATOM   2339  C4'   U    74      36.665 110.340  81.129  1.00  0.00           C  
ATOM   2340  H4'   U    74      36.127 109.686  81.815  1.00  0.00           H  
ATOM   2341  O4'   U    74      37.378 109.681  80.052  1.00  0.00           O  
ATOM   2342  C1'   U    74      38.628 109.214  80.491  1.00  0.00           C  
ATOM   2343  H1'   U    74      38.486 108.149  80.675  1.00  0.00           H  
ATOM   2344  N1    U    74      39.761 109.462  79.557  1.00  0.00           N  
ATOM   2345  C6    U    74      39.817 110.586  78.773  1.00  0.00           C  
ATOM   2346  H6    U    74      38.998 111.288  78.841  1.00  0.00           H  
ATOM   2347  C5    U    74      40.914 110.847  78.043  1.00  0.00           C  
ATOM   2348  H5    U    74      40.875 111.776  77.494  1.00  0.00           H  
ATOM   2349  C4    U    74      42.088 110.049  77.975  1.00  0.00           C  
ATOM   2350  O4    U    74      43.146 110.272  77.465  1.00  0.00           O  
ATOM   2351  N3    U    74      42.025 108.932  78.838  1.00  0.00           N  
ATOM   2352  H3    U    74      42.799 108.320  79.055  1.00  0.00           H  
ATOM   2353  C2    U    74      40.878 108.633  79.584  1.00  0.00           C  
ATOM   2354  O2    U    74      40.907 107.632  80.285  1.00  0.00           O  
ATOM   2355  C3'   U    74      37.816 110.967  81.911  1.00  0.00           C  
ATOM   2356  H3'   U    74      38.237 111.789  81.332  1.00  0.00           H  
ATOM   2357  C2'   U    74      38.868 109.860  81.898  1.00  0.00           C  
ATOM   2358  H2'   U    74      39.860 110.293  82.021  1.00  0.00           H  
ATOM   2359  O2'   U    74      38.547 108.944  82.967  1.00  0.00           O  
ATOM   2360 HO2'   U    74      38.774 109.413  83.773  1.00  0.00           H  
ATOM   2361  O3'   U    74      37.445 111.379  83.234  1.00  0.00           O  
ATOM   2362  P     G    75      38.335 112.310  84.150  1.00  0.00           P  
ATOM   2363  OP1   G    75      37.458 112.838  85.209  1.00  0.00           O  
ATOM   2364  OP2   G    75      39.039 113.341  83.356  1.00  0.00           O  
ATOM   2365  O5'   G    75      39.440 111.404  84.782  1.00  0.00           O  
ATOM   2366  C5'   G    75      39.211 110.529  85.884  1.00  0.00           C  
ATOM   2367  H5'   G    75      38.634 109.652  85.592  1.00  0.00           H  
ATOM   2368 H5''   G    75      38.636 111.139  86.581  1.00  0.00           H  
ATOM   2369  C4'   G    75      40.485 110.196  86.662  1.00  0.00           C  
ATOM   2370  H4'   G    75      40.203 109.924  87.680  1.00  0.00           H  
ATOM   2371  O4'   G    75      41.256 109.107  86.144  1.00  0.00           O  
ATOM   2372  C1'   G    75      42.648 109.476  86.143  1.00  0.00           C  
ATOM   2373  H1'   G    75      43.249 108.632  86.482  1.00  0.00           H  
ATOM   2374  N9    G    75      43.106 109.863  84.768  1.00  0.00           N  
ATOM   2375  C8    G    75      42.383 110.232  83.631  1.00  0.00           C  
ATOM   2376  H8    G    75      41.306 110.153  83.637  1.00  0.00           H  
ATOM   2377  N7    G    75      43.062 110.646  82.649  1.00  0.00           N  
ATOM   2378  C5    G    75      44.400 110.522  83.066  1.00  0.00           C  
ATOM   2379  C6    G    75      45.625 110.695  82.403  1.00  0.00           C  
ATOM   2380  O6    G    75      45.812 111.039  81.221  1.00  0.00           O  
ATOM   2381  N1    G    75      46.709 110.413  83.124  1.00  0.00           N  
ATOM   2382  H1    G    75      47.557 110.751  82.691  1.00  0.00           H  
ATOM   2383  C2    G    75      46.700 110.036  84.480  1.00  0.00           C  
ATOM   2384  N2    G    75      47.796 109.984  85.182  1.00  0.00           N  
ATOM   2385  H21   G    75      47.765 109.752  86.165  1.00  0.00           H  
ATOM   2386  H22   G    75      48.651 110.280  84.734  1.00  0.00           H  
ATOM   2387  N3    G    75      45.535 109.807  85.091  1.00  0.00           N  
ATOM   2388  C4    G    75      44.429 110.052  84.359  1.00  0.00           C  
ATOM   2389  C3'   G    75      41.426 111.352  86.895  1.00  0.00           C  
ATOM   2390  H3'   G    75      41.507 112.055  86.066  1.00  0.00           H  
ATOM   2391  C2'   G    75      42.806 110.674  87.133  1.00  0.00           C  
ATOM   2392  H2'   G    75      43.685 111.230  86.806  1.00  0.00           H  
ATOM   2393  O2'   G    75      43.010 110.039  88.392  1.00  0.00           O  
ATOM   2394 HO2'   G    75      42.422 109.284  88.469  1.00  0.00           H  
ATOM   2395  O3'   G    75      41.083 112.096  88.076  1.00  0.00           O  
ATOM   2396  P     C    76      41.667 113.632  88.171  1.00  0.00           P  
ATOM   2397  OP1   C    76      41.115 114.297  89.353  1.00  0.00           O  
ATOM   2398  OP2   C    76      41.499 114.288  86.877  1.00  0.00           O  
ATOM   2399  O5'   C    76      43.247 113.598  88.344  1.00  0.00           O  
ATOM   2400  C5'   C    76      43.905 113.052  89.490  1.00  0.00           C  
ATOM   2401  H5'   C    76      43.668 112.012  89.715  1.00  0.00           H  
ATOM   2402 H5''   C    76      43.784 113.722  90.341  1.00  0.00           H  
ATOM   2403  C4'   C    76      45.424 113.046  89.300  1.00  0.00           C  
ATOM   2404  H4'   C    76      45.962 112.677  90.174  1.00  0.00           H  
ATOM   2405  O4'   C    76      45.705 112.347  88.091  1.00  0.00           O  
ATOM   2406  C1'   C    76      46.926 112.839  87.555  1.00  0.00           C  
ATOM   2407  H1'   C    76      47.631 112.008  87.577  1.00  0.00           H  
ATOM   2408  N1    C    76      46.747 113.260  86.130  1.00  0.00           N  
ATOM   2409  C6    C    76      45.566 113.685  85.670  1.00  0.00           C  
ATOM   2410  H6    C    76      44.729 113.661  86.352  1.00  0.00           H  
ATOM   2411  C5    C    76      45.484 114.014  84.399  1.00  0.00           C  
ATOM   2412  H5    C    76      44.545 114.375  84.007  1.00  0.00           H  
ATOM   2413  C4    C    76      46.682 113.911  83.582  1.00  0.00           C  
ATOM   2414  N4    C    76      46.674 114.202  82.313  1.00  0.00           N  
ATOM   2415  H41   C    76      45.987 114.709  81.774  1.00  0.00           H  
ATOM   2416  H42   C    76      47.577 114.096  81.872  1.00  0.00           H  
ATOM   2417  N3    C    76      47.818 113.526  84.064  1.00  0.00           N  
ATOM   2418  C2    C    76      47.897 113.224  85.356  1.00  0.00           C  
ATOM   2419  O2    C    76      48.955 112.766  85.793  1.00  0.00           O  
ATOM   2420  C3'   C    76      46.091 114.373  89.065  1.00  0.00           C  
ATOM   2421  H3'   C    76      45.405 114.905  88.405  1.00  0.00           H  
ATOM   2422  C2'   C    76      47.383 114.060  88.276  1.00  0.00           C  
ATOM   2423  H2'   C    76      47.770 114.805  87.581  1.00  0.00           H  
ATOM   2424  O2'   C    76      48.424 113.595  89.148  1.00  0.00           O  
ATOM   2425 HO2'   C    76      48.731 114.429  89.510  1.00  0.00           H  
ATOM   2426  O3'   C    76      46.337 115.132  90.266  1.00  0.00           O  
ATOM   2427  P     G    77      46.808 116.648  90.182  1.00  0.00           P  
ATOM   2428  OP1   G    77      46.859 117.183  91.592  1.00  0.00           O  
ATOM   2429  OP2   G    77      46.050 117.341  89.137  1.00  0.00           O  
ATOM   2430  O5'   G    77      48.264 116.478  89.725  1.00  0.00           O  
ATOM   2431  C5'   G    77      49.268 116.409  90.694  1.00  0.00           C  
ATOM   2432  H5'   G    77      49.230 115.432  91.177  1.00  0.00           H  
ATOM   2433 H5''   G    77      49.124 117.135  91.493  1.00  0.00           H  
ATOM   2434  C4'   G    77      50.653 116.548  90.081  1.00  0.00           C  
ATOM   2435  H4'   G    77      51.479 116.482  90.789  1.00  0.00           H  
ATOM   2436  O4'   G    77      50.896 115.754  88.931  1.00  0.00           O  
ATOM   2437  C1'   G    77      51.663 116.402  87.906  1.00  0.00           C  
ATOM   2438  H1'   G    77      52.578 115.822  87.791  1.00  0.00           H  
ATOM   2439  N9    G    77      50.985 116.617  86.581  1.00  0.00           N  
ATOM   2440  C8    G    77      49.665 116.469  86.359  1.00  0.00           C  
ATOM   2441  H8    G    77      48.919 116.283  87.118  1.00  0.00           H  
ATOM   2442  N7    G    77      49.367 116.713  85.065  1.00  0.00           N  
ATOM   2443  C5    G    77      50.611 116.836  84.439  1.00  0.00           C  
ATOM   2444  C6    G    77      50.995 117.004  83.085  1.00  0.00           C  
ATOM   2445  O6    G    77      50.326 117.014  82.062  1.00  0.00           O  
ATOM   2446  N1    G    77      52.370 117.151  82.901  1.00  0.00           N  
ATOM   2447  H1    G    77      52.658 117.175  81.933  1.00  0.00           H  
ATOM   2448  C2    G    77      53.261 116.897  83.812  1.00  0.00           C  
ATOM   2449  N2    G    77      54.519 116.875  83.458  1.00  0.00           N  
ATOM   2450  H21   G    77      55.338 116.820  84.047  1.00  0.00           H  
ATOM   2451  H22   G    77      54.812 117.209  82.550  1.00  0.00           H  
ATOM   2452  N3    G    77      52.934 116.703  85.089  1.00  0.00           N  
ATOM   2453  C4    G    77      51.628 116.793  85.352  1.00  0.00           C  
ATOM   2454  C3'   G    77      50.779 117.968  89.435  1.00  0.00           C  
ATOM   2455  H3'   G    77      49.903 118.077  88.796  1.00  0.00           H  
ATOM   2456  C2'   G    77      52.032 117.728  88.545  1.00  0.00           C  
ATOM   2457  H2'   G    77      52.121 118.491  87.773  1.00  0.00           H  
ATOM   2458  O2'   G    77      53.260 117.484  89.226  1.00  0.00           O  
ATOM   2459 HO2'   G    77      53.241 118.050  90.001  1.00  0.00           H  
ATOM   2460  O3'   G    77      50.922 119.052  90.355  1.00  0.00           O  
ATOM   2461  P     G    78      50.535 120.431  89.866  1.00  0.00           P  
ATOM   2462  OP1   G    78      50.618 121.346  91.023  1.00  0.00           O  
ATOM   2463  OP2   G    78      49.345 120.376  89.016  1.00  0.00           O  
ATOM   2464  O5'   G    78      51.719 120.872  88.938  1.00  0.00           O  
ATOM   2465  C5'   G    78      53.010 121.033  89.454  1.00  0.00           C  
ATOM   2466  H5'   G    78      53.312 120.111  89.950  1.00  0.00           H  
ATOM   2467 H5''   G    78      53.048 121.815  90.213  1.00  0.00           H  
ATOM   2468  C4'   G    78      54.022 121.287  88.334  1.00  0.00           C  
ATOM   2469  H4'   G    78      55.061 121.285  88.664  1.00  0.00           H  
ATOM   2470  O4'   G    78      53.843 120.341  87.315  1.00  0.00           O  
ATOM   2471  C1'   G    78      54.117 120.940  86.037  1.00  0.00           C  
ATOM   2472  H1'   G    78      54.995 120.450  85.615  1.00  0.00           H  
ATOM   2473  N9    G    78      52.957 120.601  85.187  1.00  0.00           N  
ATOM   2474  C8    G    78      51.644 120.344  85.572  1.00  0.00           C  
ATOM   2475  H8    G    78      51.225 120.294  86.566  1.00  0.00           H  
ATOM   2476  N7    G    78      50.815 120.278  84.575  1.00  0.00           N  
ATOM   2477  C5    G    78      51.624 120.374  83.444  1.00  0.00           C  
ATOM   2478  C6    G    78      51.380 120.325  82.033  1.00  0.00           C  
ATOM   2479  O6    G    78      50.367 120.214  81.353  1.00  0.00           O  
ATOM   2480  N1    G    78      52.460 120.596  81.266  1.00  0.00           N  
ATOM   2481  H1    G    78      52.424 120.617  80.257  1.00  0.00           H  
ATOM   2482  C2    G    78      53.698 120.976  81.691  1.00  0.00           C  
ATOM   2483  N2    G    78      54.647 121.396  80.888  1.00  0.00           N  
ATOM   2484  H21   G    78      54.506 121.532  79.897  1.00  0.00           H  
ATOM   2485  H22   G    78      55.531 121.635  81.314  1.00  0.00           H  
ATOM   2486  N3    G    78      53.994 120.949  82.979  1.00  0.00           N  
ATOM   2487  C4    G    78      52.955 120.675  83.839  1.00  0.00           C  
ATOM   2488  C3'   G    78      53.821 122.651  87.652  1.00  0.00           C  
ATOM   2489  H3'   G    78      52.757 122.793  87.458  1.00  0.00           H  
ATOM   2490  C2'   G    78      54.437 122.369  86.267  1.00  0.00           C  
ATOM   2491  H2'   G    78      54.061 123.071  85.524  1.00  0.00           H  
ATOM   2492  O2'   G    78      55.823 122.522  86.316  1.00  0.00           O  
ATOM   2493 HO2'   G    78      56.158 122.447  85.420  1.00  0.00           H  
ATOM   2494  O3'   G    78      54.256 123.835  88.303  1.00  0.00           O  
ATOM   2495  P     U    79      53.529 125.239  88.261  1.00  0.00           P  
ATOM   2496  OP1   U    79      54.188 126.127  89.180  1.00  0.00           O  
ATOM   2497  OP2   U    79      52.065 125.017  88.494  1.00  0.00           O  
ATOM   2498  O5'   U    79      53.805 125.860  86.805  1.00  0.00           O  
ATOM   2499  C5'   U    79      55.122 126.225  86.345  1.00  0.00           C  
ATOM   2500  H5'   U    79      55.726 125.332  86.505  1.00  0.00           H  
ATOM   2501 H5''   U    79      55.484 127.142  86.812  1.00  0.00           H  
ATOM   2502  C4'   U    79      55.298 126.444  84.806  1.00  0.00           C  
ATOM   2503  H4'   U    79      56.302 126.867  84.826  1.00  0.00           H  
ATOM   2504  O4'   U    79      55.271 125.261  84.033  1.00  0.00           O  
ATOM   2505  C1'   U    79      54.582 125.483  82.773  1.00  0.00           C  
ATOM   2506  H1'   U    79      55.214 124.996  82.029  1.00  0.00           H  
ATOM   2507  N1    U    79      53.275 124.948  82.661  1.00  0.00           N  
ATOM   2508  C6    U    79      52.481 124.539  83.742  1.00  0.00           C  
ATOM   2509  H6    U    79      52.754 124.788  84.757  1.00  0.00           H  
ATOM   2510  C5    U    79      51.275 123.889  83.579  1.00  0.00           C  
ATOM   2511  H5    U    79      50.780 123.629  84.503  1.00  0.00           H  
ATOM   2512  C4    U    79      50.865 123.549  82.281  1.00  0.00           C  
ATOM   2513  O4    U    79      49.792 122.981  82.124  1.00  0.00           O  
ATOM   2514  N3    U    79      51.615 124.004  81.206  1.00  0.00           N  
ATOM   2515  H3    U    79      51.317 123.945  80.243  1.00  0.00           H  
ATOM   2516  C2    U    79      52.857 124.686  81.343  1.00  0.00           C  
ATOM   2517  O2    U    79      53.599 124.919  80.409  1.00  0.00           O  
ATOM   2518  C3'   U    79      54.348 127.483  84.175  1.00  0.00           C  
ATOM   2519  H3'   U    79      53.390 127.245  84.639  1.00  0.00           H  
ATOM   2520  C2'   U    79      54.444 127.029  82.736  1.00  0.00           C  
ATOM   2521  H2'   U    79      53.554 127.416  82.239  1.00  0.00           H  
ATOM   2522  O2'   U    79      55.604 127.576  82.173  1.00  0.00           O  
ATOM   2523 HO2'   U    79      55.708 128.481  82.479  1.00  0.00           H  
ATOM   2524  O3'   U    79      54.846 128.776  84.429  1.00  0.00           O  
ATOM   2525  P     G    80      53.963 130.022  84.685  1.00  0.00           P  
ATOM   2526  OP1   G    80      54.940 131.125  85.048  1.00  0.00           O  
ATOM   2527  OP2   G    80      52.941 129.606  85.703  1.00  0.00           O  
ATOM   2528  O5'   G    80      53.278 130.327  83.362  1.00  0.00           O  
ATOM   2529  C5'   G    80      54.034 130.984  82.271  1.00  0.00           C  
ATOM   2530  H5'   G    80      54.976 130.446  82.165  1.00  0.00           H  
ATOM   2531 H5''   G    80      54.199 132.016  82.582  1.00  0.00           H  
ATOM   2532  C4'   G    80      53.354 130.979  80.898  1.00  0.00           C  
ATOM   2533  H4'   G    80      54.007 131.478  80.182  1.00  0.00           H  
ATOM   2534  O4'   G    80      53.073 129.630  80.566  1.00  0.00           O  
ATOM   2535  C1'   G    80      51.949 129.474  79.780  1.00  0.00           C  
ATOM   2536  H1'   G    80      52.256 129.061  78.819  1.00  0.00           H  
ATOM   2537  N9    G    80      51.036 128.429  80.438  1.00  0.00           N  
ATOM   2538  C8    G    80      50.995 127.983  81.716  1.00  0.00           C  
ATOM   2539  H8    G    80      51.629 128.461  82.448  1.00  0.00           H  
ATOM   2540  N7    G    80      50.158 127.015  82.020  1.00  0.00           N  
ATOM   2541  C5    G    80      49.516 126.872  80.768  1.00  0.00           C  
ATOM   2542  C6    G    80      48.450 126.000  80.418  1.00  0.00           C  
ATOM   2543  O6    G    80      47.770 125.249  81.163  1.00  0.00           O  
ATOM   2544  N1    G    80      48.158 126.087  79.052  1.00  0.00           N  
ATOM   2545  H1    G    80      47.355 125.505  78.860  1.00  0.00           H  
ATOM   2546  C2    G    80      48.733 126.927  78.133  1.00  0.00           C  
ATOM   2547  N2    G    80      48.391 126.937  76.878  1.00  0.00           N  
ATOM   2548  H21   G    80      48.847 127.451  76.137  1.00  0.00           H  
ATOM   2549  H22   G    80      47.512 126.497  76.648  1.00  0.00           H  
ATOM   2550  N3    G    80      49.658 127.854  78.447  1.00  0.00           N  
ATOM   2551  C4    G    80      49.990 127.759  79.806  1.00  0.00           C  
ATOM   2552  C3'   G    80      51.904 131.560  80.872  1.00  0.00           C  
ATOM   2553  H3'   G    80      51.325 131.305  81.760  1.00  0.00           H  
ATOM   2554  C2'   G    80      51.313 130.813  79.704  1.00  0.00           C  
ATOM   2555  H2'   G    80      50.235 130.680  79.792  1.00  0.00           H  
ATOM   2556  O2'   G    80      51.745 131.362  78.467  1.00  0.00           O  
ATOM   2557 HO2'   G    80      51.729 132.299  78.673  1.00  0.00           H  
ATOM   2558  O3'   G    80      51.858 132.971  80.673  1.00  0.00           O  
ATOM   2559  P     U    81      50.612 133.804  81.112  1.00  0.00           P  
ATOM   2560  OP1   U    81      50.819 135.228  80.796  1.00  0.00           O  
ATOM   2561  OP2   U    81      50.264 133.442  82.494  1.00  0.00           O  
ATOM   2562  O5'   U    81      49.394 133.213  80.323  1.00  0.00           O  
ATOM   2563  C5'   U    81      49.257 133.582  78.954  1.00  0.00           C  
ATOM   2564  H5'   U    81      50.151 133.242  78.430  1.00  0.00           H  
ATOM   2565 H5''   U    81      49.244 134.661  78.803  1.00  0.00           H  
ATOM   2566  C4'   U    81      48.206 132.944  78.212  1.00  0.00           C  
ATOM   2567  H4'   U    81      48.228 133.198  77.152  1.00  0.00           H  
ATOM   2568  O4'   U    81      48.286 131.508  78.391  1.00  0.00           O  
ATOM   2569  C1'   U    81      47.017 130.978  78.359  1.00  0.00           C  
ATOM   2570  H1'   U    81      46.815 130.530  77.385  1.00  0.00           H  
ATOM   2571  N1    U    81      46.750 130.000  79.438  1.00  0.00           N  
ATOM   2572  C6    U    81      47.192 130.222  80.758  1.00  0.00           C  
ATOM   2573  H6    U    81      47.800 131.089  80.969  1.00  0.00           H  
ATOM   2574  C5    U    81      46.848 129.302  81.731  1.00  0.00           C  
ATOM   2575  H5    U    81      47.014 129.516  82.776  1.00  0.00           H  
ATOM   2576  C4    U    81      46.070 128.122  81.432  1.00  0.00           C  
ATOM   2577  O4    U    81      45.841 127.282  82.295  1.00  0.00           O  
ATOM   2578  N3    U    81      45.747 127.940  80.080  1.00  0.00           N  
ATOM   2579  H3    U    81      45.139 127.181  79.807  1.00  0.00           H  
ATOM   2580  C2    U    81      46.047 128.821  79.092  1.00  0.00           C  
ATOM   2581  O2    U    81      45.774 128.542  77.898  1.00  0.00           O  
ATOM   2582  C3'   U    81      46.908 133.348  78.936  1.00  0.00           C  
ATOM   2583  H3'   U    81      47.039 133.303  80.017  1.00  0.00           H  
ATOM   2584  C2'   U    81      46.068 132.180  78.450  1.00  0.00           C  
ATOM   2585  H2'   U    81      45.292 131.986  79.191  1.00  0.00           H  
ATOM   2586  O2'   U    81      45.479 132.389  77.179  1.00  0.00           O  
ATOM   2587 HO2'   U    81      44.698 132.947  77.212  1.00  0.00           H  
ATOM   2588  O3'   U    81      46.474 134.611  78.616  1.00  0.00           O  
ATOM   2589  P     A    82      45.274 135.389  79.217  1.00  0.00           P  
ATOM   2590  OP1   A    82      45.218 136.802  78.837  1.00  0.00           O  
ATOM   2591  OP2   A    82      45.105 135.054  80.656  1.00  0.00           O  
ATOM   2592  O5'   A    82      44.027 134.709  78.587  1.00  0.00           O  
ATOM   2593  C5'   A    82      43.582 134.880  77.282  1.00  0.00           C  
ATOM   2594  H5'   A    82      44.284 134.606  76.495  1.00  0.00           H  
ATOM   2595 H5''   A    82      43.273 135.918  77.156  1.00  0.00           H  
ATOM   2596  C4'   A    82      42.283 133.976  77.082  1.00  0.00           C  
ATOM   2597  H4'   A    82      41.888 134.071  76.070  1.00  0.00           H  
ATOM   2598  O4'   A    82      42.634 132.631  77.292  1.00  0.00           O  
ATOM   2599  C1'   A    82      41.574 131.899  77.922  1.00  0.00           C  
ATOM   2600  H1'   A    82      41.165 131.097  77.307  1.00  0.00           H  
ATOM   2601  N9    A    82      41.986 131.238  79.206  1.00  0.00           N  
ATOM   2602  C8    A    82      42.889 131.689  80.176  1.00  0.00           C  
ATOM   2603  H8    A    82      43.412 132.626  80.056  1.00  0.00           H  
ATOM   2604  N7    A    82      43.151 130.803  81.133  1.00  0.00           N  
ATOM   2605  C5    A    82      42.188 129.775  80.854  1.00  0.00           C  
ATOM   2606  C6    A    82      41.913 128.549  81.528  1.00  0.00           C  
ATOM   2607  N6    A    82      42.534 128.185  82.645  1.00  0.00           N  
ATOM   2608  H61   A    82      43.170 128.876  83.016  1.00  0.00           H  
ATOM   2609  H62   A    82      42.073 127.429  83.132  1.00  0.00           H  
ATOM   2610  N1    A    82      40.850 127.838  81.163  1.00  0.00           N  
ATOM   2611  C2    A    82      40.187 128.232  80.129  1.00  0.00           C  
ATOM   2612  H2    A    82      39.298 127.623  80.051  1.00  0.00           H  
ATOM   2613  N3    A    82      40.367 129.297  79.331  1.00  0.00           N  
ATOM   2614  C4    A    82      41.420 130.083  79.763  1.00  0.00           C  
ATOM   2615  C3'   A    82      41.188 134.220  78.191  1.00  0.00           C  
ATOM   2616  H3'   A    82      41.607 134.366  79.187  1.00  0.00           H  
ATOM   2617  C2'   A    82      40.459 132.904  78.116  1.00  0.00           C  
ATOM   2618  H2'   A    82      39.983 132.587  79.044  1.00  0.00           H  
ATOM   2619  O2'   A    82      39.490 132.726  77.109  1.00  0.00           O  
ATOM   2620 HO2'   A    82      39.517 133.460  76.490  1.00  0.00           H  
ATOM   2621  O3'   A    82      40.361 135.261  77.744  1.00  0.00           O  
ATOM   2622  P     A    83      39.432 136.096  78.736  1.00  0.00           P  
ATOM   2623  OP1   A    83      38.685 137.087  77.899  1.00  0.00           O  
ATOM   2624  OP2   A    83      40.335 136.714  79.716  1.00  0.00           O  
ATOM   2625  O5'   A    83      38.380 135.161  79.436  1.00  0.00           O  
ATOM   2626  C5'   A    83      37.287 134.547  78.730  1.00  0.00           C  
ATOM   2627  H5'   A    83      37.680 134.253  77.757  1.00  0.00           H  
ATOM   2628 H5''   A    83      36.499 135.289  78.600  1.00  0.00           H  
ATOM   2629  C4'   A    83      36.539 133.338  79.317  1.00  0.00           C  
ATOM   2630  H4'   A    83      35.687 133.127  78.670  1.00  0.00           H  
ATOM   2631  O4'   A    83      37.406 132.209  79.312  1.00  0.00           O  
ATOM   2632  C1'   A    83      36.909 131.299  80.314  1.00  0.00           C  
ATOM   2633  H1'   A    83      36.541 130.379  79.859  1.00  0.00           H  
ATOM   2634  N9    A    83      37.936 131.034  81.310  1.00  0.00           N  
ATOM   2635  C8    A    83      38.876 131.813  81.952  1.00  0.00           C  
ATOM   2636  H8    A    83      39.181 132.815  81.690  1.00  0.00           H  
ATOM   2637  N7    A    83      39.537 131.175  82.891  1.00  0.00           N  
ATOM   2638  C5    A    83      39.000 129.868  82.890  1.00  0.00           C  
ATOM   2639  C6    A    83      39.219 128.714  83.630  1.00  0.00           C  
ATOM   2640  N6    A    83      40.187 128.652  84.528  1.00  0.00           N  
ATOM   2641  H61   A    83      40.351 127.808  85.058  1.00  0.00           H  
ATOM   2642  H62   A    83      40.758 129.478  84.637  1.00  0.00           H  
ATOM   2643  N1    A    83      38.361 127.695  83.546  1.00  0.00           N  
ATOM   2644  C2    A    83      37.418 127.769  82.598  1.00  0.00           C  
ATOM   2645  H2    A    83      36.739 126.933  82.516  1.00  0.00           H  
ATOM   2646  N3    A    83      37.189 128.801  81.738  1.00  0.00           N  
ATOM   2647  C4    A    83      37.986 129.839  81.957  1.00  0.00           C  
ATOM   2648  C3'   A    83      35.979 133.487  80.724  1.00  0.00           C  
ATOM   2649  H3'   A    83      36.694 133.785  81.491  1.00  0.00           H  
ATOM   2650  C2'   A    83      35.686 131.939  80.998  1.00  0.00           C  
ATOM   2651  H2'   A    83      35.732 131.712  82.063  1.00  0.00           H  
ATOM   2652  O2'   A    83      34.416 131.723  80.446  1.00  0.00           O  
ATOM   2653 HO2'   A    83      33.807 132.112  81.079  1.00  0.00           H  
ATOM   2654  O3'   A    83      34.786 134.297  80.865  1.00  0.00           O  
ATOM   2655  P     G    84      34.166 134.299  82.332  1.00  0.00           P  
ATOM   2656  OP1   G    84      33.228 133.125  82.335  1.00  0.00           O  
ATOM   2657  OP2   G    84      33.662 135.662  82.588  1.00  0.00           O  
ATOM   2658  O5'   G    84      35.266 133.967  83.456  1.00  0.00           O  
ATOM   2659  C5'   G    84      34.828 133.672  84.850  1.00  0.00           C  
ATOM   2660  H5'   G    84      34.160 134.425  85.269  1.00  0.00           H  
ATOM   2661 H5''   G    84      35.733 133.665  85.457  1.00  0.00           H  
ATOM   2662  C4'   G    84      34.172 132.287  84.999  1.00  0.00           C  
ATOM   2663  H4'   G    84      33.230 132.427  84.468  1.00  0.00           H  
ATOM   2664  O4'   G    84      34.971 131.253  84.311  1.00  0.00           O  
ATOM   2665  C1'   G    84      35.308 130.316  85.284  1.00  0.00           C  
ATOM   2666  H1'   G    84      35.181 129.274  84.991  1.00  0.00           H  
ATOM   2667  N9    G    84      36.635 130.589  85.779  1.00  0.00           N  
ATOM   2668  C8    G    84      37.586 131.516  85.381  1.00  0.00           C  
ATOM   2669  H8    G    84      37.407 132.209  84.572  1.00  0.00           H  
ATOM   2670  N7    G    84      38.722 131.409  86.027  1.00  0.00           N  
ATOM   2671  C5    G    84      38.634 130.294  86.839  1.00  0.00           C  
ATOM   2672  C6    G    84      39.441 129.746  87.890  1.00  0.00           C  
ATOM   2673  O6    G    84      40.645 129.817  88.146  1.00  0.00           O  
ATOM   2674  N1    G    84      38.813 128.747  88.578  1.00  0.00           N  
ATOM   2675  H1    G    84      39.240 128.492  89.458  1.00  0.00           H  
ATOM   2676  C2    G    84      37.504 128.399  88.395  1.00  0.00           C  
ATOM   2677  N2    G    84      37.045 127.536  89.318  1.00  0.00           N  
ATOM   2678  H21   G    84      37.782 127.270  89.955  1.00  0.00           H  
ATOM   2679  H22   G    84      36.140 127.090  89.271  1.00  0.00           H  
ATOM   2680  N3    G    84      36.692 128.818  87.442  1.00  0.00           N  
ATOM   2681  C4    G    84      37.295 129.843  86.717  1.00  0.00           C  
ATOM   2682  C3'   G    84      33.906 131.877  86.436  1.00  0.00           C  
ATOM   2683  H3'   G    84      34.683 132.361  87.028  1.00  0.00           H  
ATOM   2684  C2'   G    84      34.150 130.412  86.345  1.00  0.00           C  
ATOM   2685  H2'   G    84      34.464 129.986  87.298  1.00  0.00           H  
ATOM   2686  O2'   G    84      32.947 129.705  85.835  1.00  0.00           O  
ATOM   2687 HO2'   G    84      32.937 128.820  86.207  1.00  0.00           H  
ATOM   2688  O3'   G    84      32.640 132.150  87.017  1.00  0.00           O  
ATOM   2689  P     U    85      32.478 132.433  88.609  1.00  0.00           P  
ATOM   2690  OP1   U    85      31.079 132.655  88.975  1.00  0.00           O  
ATOM   2691  OP2   U    85      33.369 133.529  88.933  1.00  0.00           O  
ATOM   2692  O5'   U    85      32.973 131.170  89.369  1.00  0.00           O  
ATOM   2693  C5'   U    85      32.187 130.092  89.496  1.00  0.00           C  
ATOM   2694  H5'   U    85      32.124 129.468  88.603  1.00  0.00           H  
ATOM   2695 H5''   U    85      31.149 130.310  89.744  1.00  0.00           H  
ATOM   2696  C4'   U    85      32.677 129.347  90.796  1.00  0.00           C  
ATOM   2697  H4'   U    85      31.980 128.514  90.896  1.00  0.00           H  
ATOM   2698  O4'   U    85      34.046 128.898  90.863  1.00  0.00           O  
ATOM   2699  C1'   U    85      34.816 129.787  91.716  1.00  0.00           C  
ATOM   2700  H1'   U    85      35.057 129.216  92.613  1.00  0.00           H  
ATOM   2701  N1    U    85      36.057 130.307  91.144  1.00  0.00           N  
ATOM   2702  C6    U    85      36.174 130.998  89.952  1.00  0.00           C  
ATOM   2703  H6    U    85      35.271 131.095  89.367  1.00  0.00           H  
ATOM   2704  C5    U    85      37.285 131.590  89.514  1.00  0.00           C  
ATOM   2705  H5    U    85      37.266 131.976  88.506  1.00  0.00           H  
ATOM   2706  C4    U    85      38.539 131.598  90.270  1.00  0.00           C  
ATOM   2707  O4    U    85      39.652 132.067  90.024  1.00  0.00           O  
ATOM   2708  N3    U    85      38.367 130.844  91.423  1.00  0.00           N  
ATOM   2709  H3    U    85      39.162 130.962  92.035  1.00  0.00           H  
ATOM   2710  C2    U    85      37.233 130.226  91.932  1.00  0.00           C  
ATOM   2711  O2    U    85      37.310 129.755  93.030  1.00  0.00           O  
ATOM   2712  C3'   U    85      32.452 130.231  92.035  1.00  0.00           C  
ATOM   2713  H3'   U    85      31.723 131.023  91.867  1.00  0.00           H  
ATOM   2714  C2'   U    85      33.863 130.869  92.161  1.00  0.00           C  
ATOM   2715  H2'   U    85      33.945 131.750  91.525  1.00  0.00           H  
ATOM   2716  O2'   U    85      34.154 131.480  93.456  1.00  0.00           O  
ATOM   2717 HO2'   U    85      33.363 131.451  93.998  1.00  0.00           H  
ATOM   2718  O3'   U    85      32.221 129.471  93.205  1.00  0.00           O  
ATOM   2719  P     G    86      30.798 129.286  93.783  1.00  0.00           P  
ATOM   2720  OP1   G    86      30.722 127.978  94.400  1.00  0.00           O  
ATOM   2721  OP2   G    86      29.841 129.610  92.683  1.00  0.00           O  
ATOM   2722  O5'   G    86      30.566 130.294  94.915  1.00  0.00           O  
ATOM   2723  C5'   G    86      31.339 130.052  96.164  1.00  0.00           C  
ATOM   2724  H5'   G    86      32.201 129.410  95.981  1.00  0.00           H  
ATOM   2725 H5''   G    86      30.735 129.433  96.827  1.00  0.00           H  
ATOM   2726  C4'   G    86      31.924 131.371  96.797  1.00  0.00           C  
ATOM   2727  H4'   G    86      32.164 131.120  97.830  1.00  0.00           H  
ATOM   2728  O4'   G    86      33.032 131.890  96.145  1.00  0.00           O  
ATOM   2729  C1'   G    86      33.213 133.090  96.857  1.00  0.00           C  
ATOM   2730  H1'   G    86      33.831 132.993  97.750  1.00  0.00           H  
ATOM   2731  N9    G    86      33.991 133.904  95.914  1.00  0.00           N  
ATOM   2732  C8    G    86      35.250 134.342  96.101  1.00  0.00           C  
ATOM   2733  H8    G    86      35.670 134.428  97.092  1.00  0.00           H  
ATOM   2734  N7    G    86      35.839 134.717  94.984  1.00  0.00           N  
ATOM   2735  C5    G    86      34.845 134.569  94.042  1.00  0.00           C  
ATOM   2736  C6    G    86      34.798 134.787  92.603  1.00  0.00           C  
ATOM   2737  O6    G    86      35.837 135.080  91.948  1.00  0.00           O  
ATOM   2738  N1    G    86      33.606 134.477  92.020  1.00  0.00           N  
ATOM   2739  H1    G    86      33.518 134.712  91.042  1.00  0.00           H  
ATOM   2740  C2    G    86      32.452 134.335  92.775  1.00  0.00           C  
ATOM   2741  N2    G    86      31.364 134.074  92.084  1.00  0.00           N  
ATOM   2742  H21   G    86      31.412 134.001  91.077  1.00  0.00           H  
ATOM   2743  H22   G    86      30.789 133.420  92.596  1.00  0.00           H  
ATOM   2744  N3    G    86      32.417 134.116  94.058  1.00  0.00           N  
ATOM   2745  C4    G    86      33.652 134.226  94.587  1.00  0.00           C  
ATOM   2746  C3'   G    86      30.977 132.541  96.766  1.00  0.00           C  
ATOM   2747  H3'   G    86      30.751 132.712  95.713  1.00  0.00           H  
ATOM   2748  C2'   G    86      31.860 133.706  97.269  1.00  0.00           C  
ATOM   2749  H2'   G    86      31.718 134.556  96.602  1.00  0.00           H  
ATOM   2750  O2'   G    86      31.793 134.004  98.606  1.00  0.00           O  
ATOM   2751 HO2'   G    86      30.870 134.114  98.845  1.00  0.00           H  
ATOM   2752  O3'   G    86      29.783 132.315  97.529  1.00  0.00           O  
ATOM   2753  P     C    87      28.441 133.228  97.413  1.00  0.00           P  
ATOM   2754  OP1   C    87      27.366 132.334  97.729  1.00  0.00           O  
ATOM   2755  OP2   C    87      28.508 133.993  96.168  1.00  0.00           O  
ATOM   2756  O5'   C    87      28.642 134.228  98.617  1.00  0.00           O  
ATOM   2757  C5'   C    87      28.509 133.845  99.946  1.00  0.00           C  
ATOM   2758  H5'   C    87      29.244 133.089 100.222  1.00  0.00           H  
ATOM   2759 H5''   C    87      27.539 133.367 100.087  1.00  0.00           H  
ATOM   2760  C4'   C    87      28.695 135.064 100.848  1.00  0.00           C  
ATOM   2761  H4'   C    87      28.470 134.706 101.853  1.00  0.00           H  
ATOM   2762  O4'   C    87      30.046 135.593 100.796  1.00  0.00           O  
ATOM   2763  C1'   C    87      30.122 136.904 100.341  1.00  0.00           C  
ATOM   2764  H1'   C    87      30.725 137.502 101.024  1.00  0.00           H  
ATOM   2765  N1    C    87      30.799 137.045  98.995  1.00  0.00           N  
ATOM   2766  C6    C    87      30.140 136.938  97.751  1.00  0.00           C  
ATOM   2767  H6    C    87      29.077 136.749  97.718  1.00  0.00           H  
ATOM   2768  C5    C    87      30.800 137.117  96.609  1.00  0.00           C  
ATOM   2769  H5    C    87      30.230 137.024  95.696  1.00  0.00           H  
ATOM   2770  C4    C    87      32.183 137.312  96.726  1.00  0.00           C  
ATOM   2771  N4    C    87      32.898 137.562  95.680  1.00  0.00           N  
ATOM   2772  H41   C    87      33.905 137.557  95.755  1.00  0.00           H  
ATOM   2773  H42   C    87      32.391 137.611  94.808  1.00  0.00           H  
ATOM   2774  N3    C    87      32.908 137.192  97.868  1.00  0.00           N  
ATOM   2775  C2    C    87      32.178 137.076  98.995  1.00  0.00           C  
ATOM   2776  O2    C    87      32.870 137.206 100.026  1.00  0.00           O  
ATOM   2777  C3'   C    87      27.754 136.247 100.559  1.00  0.00           C  
ATOM   2778  H3'   C    87      27.041 136.171  99.737  1.00  0.00           H  
ATOM   2779  C2'   C    87      28.689 137.382 100.245  1.00  0.00           C  
ATOM   2780  H2'   C    87      28.420 137.866  99.307  1.00  0.00           H  
ATOM   2781  O2'   C    87      28.586 138.456 101.206  1.00  0.00           O  
ATOM   2782 HO2'   C    87      27.663 138.442 101.470  1.00  0.00           H  
ATOM   2783  O3'   C    87      27.025 136.525 101.760  1.00  0.00           O  
ATOM   2784  P     A    88      25.485 136.778 101.657  1.00  0.00           P  
ATOM   2785  OP1   A    88      24.937 137.005 103.003  1.00  0.00           O  
ATOM   2786  OP2   A    88      24.914 135.743 100.766  1.00  0.00           O  
ATOM   2787  O5'   A    88      25.523 138.143 100.935  1.00  0.00           O  
ATOM   2788  C5'   A    88      24.330 138.811 100.539  1.00  0.00           C  
ATOM   2789  H5'   A    88      23.622 138.763 101.367  1.00  0.00           H  
ATOM   2790 H5''   A    88      23.857 138.255  99.729  1.00  0.00           H  
ATOM   2791  C4'   A    88      24.412 140.179  99.989  1.00  0.00           C  
ATOM   2792  H4'   A    88      23.551 140.287  99.329  1.00  0.00           H  
ATOM   2793  O4'   A    88      24.427 141.059 101.018  1.00  0.00           O  
ATOM   2794  C1'   A    88      25.553 141.922 100.953  1.00  0.00           C  
ATOM   2795  H1'   A    88      25.316 142.946 101.244  1.00  0.00           H  
ATOM   2796  N9    A    88      26.656 141.447 101.891  1.00  0.00           N  
ATOM   2797  C8    A    88      26.530 140.480 102.895  1.00  0.00           C  
ATOM   2798  H8    A    88      25.630 139.893 103.006  1.00  0.00           H  
ATOM   2799  N7    A    88      27.563 140.384 103.641  1.00  0.00           N  
ATOM   2800  C5    A    88      28.319 141.503 103.302  1.00  0.00           C  
ATOM   2801  C6    A    88      29.541 142.103 103.784  1.00  0.00           C  
ATOM   2802  N6    A    88      30.310 141.744 104.774  1.00  0.00           N  
ATOM   2803  H61   A    88      30.188 140.784 105.064  1.00  0.00           H  
ATOM   2804  H62   A    88      31.242 142.120 104.877  1.00  0.00           H  
ATOM   2805  N1    A    88      30.050 143.203 103.218  1.00  0.00           N  
ATOM   2806  C2    A    88      29.377 143.712 102.184  1.00  0.00           C  
ATOM   2807  H2    A    88      29.763 144.621 101.747  1.00  0.00           H  
ATOM   2808  N3    A    88      28.286 143.253 101.582  1.00  0.00           N  
ATOM   2809  C4    A    88      27.813 142.082 102.155  1.00  0.00           C  
ATOM   2810  C3'   A    88      25.674 140.465  99.111  1.00  0.00           C  
ATOM   2811  H3'   A    88      26.423 139.721  99.386  1.00  0.00           H  
ATOM   2812  C2'   A    88      26.043 141.908  99.493  1.00  0.00           C  
ATOM   2813  H2'   A    88      27.106 142.138  99.421  1.00  0.00           H  
ATOM   2814  O2'   A    88      25.232 142.835  98.820  1.00  0.00           O  
ATOM   2815 HO2'   A    88      24.428 142.350  98.620  1.00  0.00           H  
ATOM   2816  O3'   A    88      25.339 140.277  97.750  1.00  0.00           O  
ATOM   2817  P     G    89      26.350 139.445  96.798  1.00  0.00           P  
ATOM   2818  OP1   G    89      25.495 139.137  95.650  1.00  0.00           O  
ATOM   2819  OP2   G    89      26.793 138.289  97.682  1.00  0.00           O  
ATOM   2820  O5'   G    89      27.614 140.298  96.315  1.00  0.00           O  
ATOM   2821  C5'   G    89      27.470 141.664  95.880  1.00  0.00           C  
ATOM   2822  H5'   G    89      26.651 142.216  96.342  1.00  0.00           H  
ATOM   2823 H5''   G    89      27.216 141.592  94.822  1.00  0.00           H  
ATOM   2824  C4'   G    89      28.665 142.510  95.979  1.00  0.00           C  
ATOM   2825  H4'   G    89      28.448 143.455  95.481  1.00  0.00           H  
ATOM   2826  O4'   G    89      28.746 142.779  97.360  1.00  0.00           O  
ATOM   2827  C1'   G    89      30.047 143.047  97.710  1.00  0.00           C  
ATOM   2828  H1'   G    89      30.194 144.023  98.173  1.00  0.00           H  
ATOM   2829  N9    G    89      30.488 142.123  98.779  1.00  0.00           N  
ATOM   2830  C8    G    89      30.072 140.846  99.053  1.00  0.00           C  
ATOM   2831  H8    G    89      29.275 140.292  98.579  1.00  0.00           H  
ATOM   2832  N7    G    89      30.721 140.295 100.039  1.00  0.00           N  
ATOM   2833  C5    G    89      31.665 141.244 100.459  1.00  0.00           C  
ATOM   2834  C6    G    89      32.641 141.221 101.500  1.00  0.00           C  
ATOM   2835  O6    G    89      33.002 140.330 102.317  1.00  0.00           O  
ATOM   2836  N1    G    89      33.233 142.397 101.600  1.00  0.00           N  
ATOM   2837  H1    G    89      33.893 142.472 102.361  1.00  0.00           H  
ATOM   2838  C2    G    89      32.896 143.599 100.921  1.00  0.00           C  
ATOM   2839  N2    G    89      33.580 144.605 101.295  1.00  0.00           N  
ATOM   2840  H21   G    89      34.414 144.474 101.850  1.00  0.00           H  
ATOM   2841  H22   G    89      33.613 145.502 100.833  1.00  0.00           H  
ATOM   2842  N3    G    89      32.159 143.574  99.822  1.00  0.00           N  
ATOM   2843  C4    G    89      31.533 142.351  99.672  1.00  0.00           C  
ATOM   2844  C3'   G    89      30.002 142.039  95.530  1.00  0.00           C  
ATOM   2845  H3'   G    89      30.119 141.018  95.894  1.00  0.00           H  
ATOM   2846  C2'   G    89      30.897 142.928  96.417  1.00  0.00           C  
ATOM   2847  H2'   G    89      31.800 142.334  96.557  1.00  0.00           H  
ATOM   2848  O2'   G    89      31.138 144.176  95.748  1.00  0.00           O  
ATOM   2849 HO2'   G    89      32.090 144.289  95.798  1.00  0.00           H  
ATOM   2850  O3'   G    89      30.366 142.188  94.119  1.00  0.00           O  
ATOM   2851  P     C    90      31.487 141.258  93.423  1.00  0.00           P  
ATOM   2852  OP1   C    90      31.564 141.554  91.985  1.00  0.00           O  
ATOM   2853  OP2   C    90      31.321 139.867  93.925  1.00  0.00           O  
ATOM   2854  O5'   C    90      32.728 141.884  94.072  1.00  0.00           O  
ATOM   2855  C5'   C    90      33.352 143.093  93.602  1.00  0.00           C  
ATOM   2856  H5'   C    90      32.533 143.812  93.627  1.00  0.00           H  
ATOM   2857 H5''   C    90      33.749 142.984  92.593  1.00  0.00           H  
ATOM   2858  C4'   C    90      34.467 143.535  94.504  1.00  0.00           C  
ATOM   2859  H4'   C    90      34.819 144.480  94.091  1.00  0.00           H  
ATOM   2860  O4'   C    90      34.009 143.859  95.815  1.00  0.00           O  
ATOM   2861  C1'   C    90      35.061 143.593  96.773  1.00  0.00           C  
ATOM   2862  H1'   C    90      35.212 144.496  97.364  1.00  0.00           H  
ATOM   2863  N1    C    90      34.737 142.530  97.731  1.00  0.00           N  
ATOM   2864  C6    C    90      34.035 141.381  97.365  1.00  0.00           C  
ATOM   2865  H6    C    90      33.525 141.397  96.413  1.00  0.00           H  
ATOM   2866  C5    C    90      33.962 140.351  98.205  1.00  0.00           C  
ATOM   2867  H5    C    90      33.198 139.605  98.044  1.00  0.00           H  
ATOM   2868  C4    C    90      34.706 140.382  99.395  1.00  0.00           C  
ATOM   2869  N4    C    90      34.701 139.425 100.210  1.00  0.00           N  
ATOM   2870  H41   C    90      34.189 138.585  99.982  1.00  0.00           H  
ATOM   2871  H42   C    90      35.342 139.493 100.988  1.00  0.00           H  
ATOM   2872  N3    C    90      35.497 141.344  99.720  1.00  0.00           N  
ATOM   2873  C2    C    90      35.516 142.421  98.890  1.00  0.00           C  
ATOM   2874  O2    C    90      36.267 143.340  99.168  1.00  0.00           O  
ATOM   2875  C3'   C    90      35.784 142.751  94.672  1.00  0.00           C  
ATOM   2876  H3'   C    90      35.581 141.681  94.716  1.00  0.00           H  
ATOM   2877  C2'   C    90      36.331 143.362  95.977  1.00  0.00           C  
ATOM   2878  H2'   C    90      37.018 142.667  96.461  1.00  0.00           H  
ATOM   2879  O2'   C    90      37.073 144.554  95.814  1.00  0.00           O  
ATOM   2880 HO2'   C    90      37.840 144.407  95.255  1.00  0.00           H  
ATOM   2881  O3'   C    90      36.715 142.981  93.511  1.00  0.00           O  
ATOM   2882  P     C    91      37.918 141.988  93.248  1.00  0.00           P  
ATOM   2883  OP1   C    91      38.328 142.377  91.913  1.00  0.00           O  
ATOM   2884  OP2   C    91      37.525 140.645  93.469  1.00  0.00           O  
ATOM   2885  O5'   C    91      39.046 142.220  94.359  1.00  0.00           O  
ATOM   2886  C5'   C    91      40.056 143.244  94.450  1.00  0.00           C  
ATOM   2887  H5'   C    91      39.656 144.251  94.566  1.00  0.00           H  
ATOM   2888 H5''   C    91      40.546 143.152  93.481  1.00  0.00           H  
ATOM   2889  C4'   C    91      41.062 143.083  95.644  1.00  0.00           C  
ATOM   2890  H4'   C    91      41.838 143.824  95.452  1.00  0.00           H  
ATOM   2891  O4'   C    91      40.484 143.330  96.986  1.00  0.00           O  
ATOM   2892  C1'   C    91      41.088 142.297  97.804  1.00  0.00           C  
ATOM   2893  H1'   C    91      41.489 142.754  98.709  1.00  0.00           H  
ATOM   2894  N1    C    91      40.134 141.245  98.345  1.00  0.00           N  
ATOM   2895  C6    C    91      39.002 141.106  97.654  1.00  0.00           C  
ATOM   2896  H6    C    91      38.788 141.741  96.807  1.00  0.00           H  
ATOM   2897  C5    C    91      38.135 140.184  98.065  1.00  0.00           C  
ATOM   2898  H5    C    91      37.236 139.941  97.517  1.00  0.00           H  
ATOM   2899  C4    C    91      38.429 139.352  99.164  1.00  0.00           C  
ATOM   2900  N4    C    91      37.648 138.460  99.654  1.00  0.00           N  
ATOM   2901  H41   C    91      37.943 137.808 100.367  1.00  0.00           H  
ATOM   2902  H42   C    91      36.751 138.368  99.199  1.00  0.00           H  
ATOM   2903  N3    C    91      39.660 139.440  99.772  1.00  0.00           N  
ATOM   2904  C2    C    91      40.452 140.429  99.413  1.00  0.00           C  
ATOM   2905  O2    C    91      41.516 140.580  99.998  1.00  0.00           O  
ATOM   2906  C3'   C    91      41.745 141.750  95.671  1.00  0.00           C  
ATOM   2907  H3'   C    91      40.963 141.001  95.551  1.00  0.00           H  
ATOM   2908  C2'   C    91      42.241 141.647  97.063  1.00  0.00           C  
ATOM   2909  H2'   C    91      42.383 140.579  97.230  1.00  0.00           H  
ATOM   2910  O2'   C    91      43.363 142.418  97.251  1.00  0.00           O  
ATOM   2911 HO2'   C    91      43.169 143.351  97.369  1.00  0.00           H  
ATOM   2912  O3'   C    91      42.795 141.590  94.752  1.00  0.00           O  
ATOM   2913  P     C    92      43.072 140.122  94.214  1.00  0.00           P  
ATOM   2914  OP1   C    92      44.008 140.186  93.070  1.00  0.00           O  
ATOM   2915  OP2   C    92      41.795 139.490  93.866  1.00  0.00           O  
ATOM   2916  O5'   C    92      43.855 139.439  95.442  1.00  0.00           O  
ATOM   2917  C5'   C    92      45.180 139.746  95.830  1.00  0.00           C  
ATOM   2918  H5'   C    92      45.158 140.794  96.130  1.00  0.00           H  
ATOM   2919 H5''   C    92      45.849 139.581  94.985  1.00  0.00           H  
ATOM   2920  C4'   C    92      45.599 138.855  97.044  1.00  0.00           C  
ATOM   2921  H4'   C    92      46.580 139.164  97.405  1.00  0.00           H  
ATOM   2922  O4'   C    92      44.627 139.174  98.072  1.00  0.00           O  
ATOM   2923  C1'   C    92      44.535 138.076  98.945  1.00  0.00           C  
ATOM   2924  H1'   C    92      44.716 138.401  99.970  1.00  0.00           H  
ATOM   2925  N1    C    92      43.193 137.422  98.829  1.00  0.00           N  
ATOM   2926  C6    C    92      42.307 137.725  97.824  1.00  0.00           C  
ATOM   2927  H6    C    92      42.600 138.377  97.014  1.00  0.00           H  
ATOM   2928  C5    C    92      41.005 137.267  97.874  1.00  0.00           C  
ATOM   2929  H5    C    92      40.305 137.630  97.136  1.00  0.00           H  
ATOM   2930  C4    C    92      40.656 136.354  98.899  1.00  0.00           C  
ATOM   2931  N4    C    92      39.519 135.818  98.930  1.00  0.00           N  
ATOM   2932  H41   C    92      38.848 136.012  98.200  1.00  0.00           H  
ATOM   2933  H42   C    92      39.251 135.195  99.678  1.00  0.00           H  
ATOM   2934  N3    C    92      41.513 135.891  99.795  1.00  0.00           N  
ATOM   2935  C2    C    92      42.785 136.410  99.759  1.00  0.00           C  
ATOM   2936  O2    C    92      43.595 136.020 100.630  1.00  0.00           O  
ATOM   2937  C3'   C    92      45.565 137.337  96.953  1.00  0.00           C  
ATOM   2938  H3'   C    92      44.652 136.945  96.504  1.00  0.00           H  
ATOM   2939  C2'   C    92      45.647 137.006  98.414  1.00  0.00           C  
ATOM   2940  H2'   C    92      45.208 136.022  98.579  1.00  0.00           H  
ATOM   2941  O2'   C    92      46.864 137.102  99.049  1.00  0.00           O  
ATOM   2942 HO2'   C    92      47.514 136.522  98.645  1.00  0.00           H  
ATOM   2943  O3'   C    92      46.644 136.754  96.256  1.00  0.00           O  
ATOM   2944  P     G    93      46.492 135.298  95.567  1.00  0.00           P  
ATOM   2945  OP1   G    93      47.688 134.880  94.851  1.00  0.00           O  
ATOM   2946  OP2   G    93      45.176 135.197  94.928  1.00  0.00           O  
ATOM   2947  O5'   G    93      46.416 134.351  96.924  1.00  0.00           O  
ATOM   2948  C5'   G    93      46.060 132.968  96.806  1.00  0.00           C  
ATOM   2949  H5'   G    93      46.899 132.441  96.352  1.00  0.00           H  
ATOM   2950 H5''   G    93      45.166 132.924  96.185  1.00  0.00           H  
ATOM   2951  C4'   G    93      45.740 132.322  98.184  1.00  0.00           C  
ATOM   2952  H4'   G    93      46.619 132.022  98.755  1.00  0.00           H  
ATOM   2953  O4'   G    93      44.877 133.140  98.985  1.00  0.00           O  
ATOM   2954  C1'   G    93      43.589 132.403  99.059  1.00  0.00           C  
ATOM   2955  H1'   G    93      43.202 132.715 100.029  1.00  0.00           H  
ATOM   2956  N9    G    93      42.643 132.975  98.001  1.00  0.00           N  
ATOM   2957  C8    G    93      42.844 133.906  97.036  1.00  0.00           C  
ATOM   2958  H8    G    93      43.814 134.358  96.889  1.00  0.00           H  
ATOM   2959  N7    G    93      41.849 134.129  96.270  1.00  0.00           N  
ATOM   2960  C5    G    93      40.858 133.346  96.831  1.00  0.00           C  
ATOM   2961  C6    G    93      39.446 133.180  96.557  1.00  0.00           C  
ATOM   2962  O6    G    93      38.714 133.655  95.656  1.00  0.00           O  
ATOM   2963  N1    G    93      38.854 132.316  97.417  1.00  0.00           N  
ATOM   2964  H1    G    93      37.879 132.105  97.255  1.00  0.00           H  
ATOM   2965  C2    G    93      39.461 131.695  98.477  1.00  0.00           C  
ATOM   2966  N2    G    93      38.708 130.903  99.185  1.00  0.00           N  
ATOM   2967  H21   G    93      37.711 131.013  99.071  1.00  0.00           H  
ATOM   2968  H22   G    93      39.162 130.317  99.871  1.00  0.00           H  
ATOM   2969  N3    G    93      40.718 131.813  98.748  1.00  0.00           N  
ATOM   2970  C4    G    93      41.350 132.625  97.910  1.00  0.00           C  
ATOM   2971  C3'   G    93      45.048 130.995  97.910  1.00  0.00           C  
ATOM   2972  H3'   G    93      44.604 130.977  96.915  1.00  0.00           H  
ATOM   2973  C2'   G    93      43.972 130.928  98.914  1.00  0.00           C  
ATOM   2974  H2'   G    93      43.116 130.376  98.525  1.00  0.00           H  
ATOM   2975  O2'   G    93      44.497 130.426 100.145  1.00  0.00           O  
ATOM   2976 HO2'   G    93      45.444 130.348 100.010  1.00  0.00           H  
ATOM   2977  O3'   G    93      45.946 129.916  98.023  1.00  0.00           O  
ATOM   2978  P     U    94      45.817 128.643  97.059  1.00  0.00           P  
ATOM   2979  OP1   U    94      46.830 127.651  97.524  1.00  0.00           O  
ATOM   2980  OP2   U    94      45.884 129.025  95.638  1.00  0.00           O  
ATOM   2981  O5'   U    94      44.311 128.031  97.321  1.00  0.00           O  
ATOM   2982  C5'   U    94      44.037 127.224  98.468  1.00  0.00           C  
ATOM   2983  H5'   U    94      44.334 127.768  99.364  1.00  0.00           H  
ATOM   2984 H5''   U    94      44.616 126.310  98.336  1.00  0.00           H  
ATOM   2985  C4'   U    94      42.577 126.783  98.668  1.00  0.00           C  
ATOM   2986  H4'   U    94      42.386 126.322  99.637  1.00  0.00           H  
ATOM   2987  O4'   U    94      41.787 127.970  98.595  1.00  0.00           O  
ATOM   2988  C1'   U    94      40.557 127.756  97.895  1.00  0.00           C  
ATOM   2989  H1'   U    94      39.732 127.986  98.568  1.00  0.00           H  
ATOM   2990  N1    U    94      40.494 128.567  96.620  1.00  0.00           N  
ATOM   2991  C6    U    94      41.556 129.362  96.244  1.00  0.00           C  
ATOM   2992  H6    U    94      42.444 129.370  96.859  1.00  0.00           H  
ATOM   2993  C5    U    94      41.416 130.290  95.250  1.00  0.00           C  
ATOM   2994  H5    U    94      42.118 131.061  94.969  1.00  0.00           H  
ATOM   2995  C4    U    94      40.147 130.383  94.526  1.00  0.00           C  
ATOM   2996  O4    U    94      39.885 131.182  93.656  1.00  0.00           O  
ATOM   2997  N3    U    94      39.145 129.632  95.033  1.00  0.00           N  
ATOM   2998  H3    U    94      38.233 129.897  94.689  1.00  0.00           H  
ATOM   2999  C2    U    94      39.265 128.678  95.987  1.00  0.00           C  
ATOM   3000  O2    U    94      38.277 127.982  96.251  1.00  0.00           O  
ATOM   3001  C3'   U    94      41.954 125.902  97.528  1.00  0.00           C  
ATOM   3002  H3'   U    94      42.387 126.111  96.550  1.00  0.00           H  
ATOM   3003  C2'   U    94      40.440 126.209  97.676  1.00  0.00           C  
ATOM   3004  H2'   U    94      39.792 125.982  96.830  1.00  0.00           H  
ATOM   3005  O2'   U    94      39.902 125.614  98.866  1.00  0.00           O  
ATOM   3006 HO2'   U    94      39.553 124.743  98.661  1.00  0.00           H  
ATOM   3007  O3'   U    94      42.213 124.494  97.761  1.00  0.00           O  
ATOM   3008  P     C    95      42.147 123.421  96.617  1.00  0.00           P  
ATOM   3009  OP1   C    95      41.804 122.175  97.284  1.00  0.00           O  
ATOM   3010  OP2   C    95      43.424 123.437  95.844  1.00  0.00           O  
ATOM   3011  O5'   C    95      40.885 123.777  95.627  1.00  0.00           O  
ATOM   3012  C5'   C    95      39.505 123.309  95.771  1.00  0.00           C  
ATOM   3013  H5'   C    95      39.165 123.646  96.750  1.00  0.00           H  
ATOM   3014 H5''   C    95      39.530 122.219  95.775  1.00  0.00           H  
ATOM   3015  C4'   C    95      38.632 123.814  94.661  1.00  0.00           C  
ATOM   3016  H4'   C    95      37.558 123.639  94.719  1.00  0.00           H  
ATOM   3017  O4'   C    95      38.630 125.275  94.540  1.00  0.00           O  
ATOM   3018  C1'   C    95      38.830 125.711  93.192  1.00  0.00           C  
ATOM   3019  H1'   C    95      38.042 126.422  92.946  1.00  0.00           H  
ATOM   3020  N1    C    95      40.095 126.394  92.896  1.00  0.00           N  
ATOM   3021  C6    C    95      41.108 126.511  93.822  1.00  0.00           C  
ATOM   3022  H6    C    95      41.041 126.022  94.782  1.00  0.00           H  
ATOM   3023  C5    C    95      42.074 127.467  93.717  1.00  0.00           C  
ATOM   3024  H5    C    95      42.809 127.661  94.484  1.00  0.00           H  
ATOM   3025  C4    C    95      42.122 128.240  92.497  1.00  0.00           C  
ATOM   3026  N4    C    95      42.987 129.225  92.352  1.00  0.00           N  
ATOM   3027  H41   C    95      42.986 129.769  91.502  1.00  0.00           H  
ATOM   3028  H42   C    95      43.723 129.350  93.032  1.00  0.00           H  
ATOM   3029  N3    C    95      41.246 128.050  91.489  1.00  0.00           N  
ATOM   3030  C2    C    95      40.209 127.126  91.690  1.00  0.00           C  
ATOM   3031  O2    C    95      39.432 127.044  90.753  1.00  0.00           O  
ATOM   3032  C3'   C    95      39.197 123.258  93.317  1.00  0.00           C  
ATOM   3033  H3'   C    95      40.287 123.274  93.324  1.00  0.00           H  
ATOM   3034  C2'   C    95      38.770 124.384  92.367  1.00  0.00           C  
ATOM   3035  H2'   C    95      39.477 124.314  91.540  1.00  0.00           H  
ATOM   3036  O2'   C    95      37.394 124.236  91.850  1.00  0.00           O  
ATOM   3037 HO2'   C    95      37.439 123.785  91.004  1.00  0.00           H  
ATOM   3038  O3'   C    95      38.608 121.959  93.160  1.00  0.00           O  
ATOM   3039  P     U    96      38.903 121.096  91.857  1.00  0.00           P  
ATOM   3040  OP1   U    96      38.542 119.718  92.208  1.00  0.00           O  
ATOM   3041  OP2   U    96      40.264 121.422  91.436  1.00  0.00           O  
ATOM   3042  O5'   U    96      38.094 121.475  90.565  1.00  0.00           O  
ATOM   3043  C5'   U    96      36.775 121.080  90.445  1.00  0.00           C  
ATOM   3044  H5'   U    96      36.142 121.310  91.302  1.00  0.00           H  
ATOM   3045 H5''   U    96      36.797 119.994  90.362  1.00  0.00           H  
ATOM   3046  C4'   U    96      36.144 121.665  89.177  1.00  0.00           C  
ATOM   3047  H4'   U    96      35.137 121.253  89.119  1.00  0.00           H  
ATOM   3048  O4'   U    96      36.060 123.024  89.154  1.00  0.00           O  
ATOM   3049  C1'   U    96      36.094 123.475  87.790  1.00  0.00           C  
ATOM   3050  H1'   U    96      35.130 123.902  87.512  1.00  0.00           H  
ATOM   3051  N1    U    96      37.174 124.476  87.559  1.00  0.00           N  
ATOM   3052  C6    U    96      38.285 124.434  88.394  1.00  0.00           C  
ATOM   3053  H6    U    96      38.323 123.681  89.167  1.00  0.00           H  
ATOM   3054  C5    U    96      39.406 125.104  88.160  1.00  0.00           C  
ATOM   3055  H5    U    96      40.254 125.038  88.825  1.00  0.00           H  
ATOM   3056  C4    U    96      39.451 125.976  87.022  1.00  0.00           C  
ATOM   3057  O4    U    96      40.409 126.661  86.753  1.00  0.00           O  
ATOM   3058  N3    U    96      38.349 126.009  86.187  1.00  0.00           N  
ATOM   3059  H3    U    96      38.314 126.551  85.336  1.00  0.00           H  
ATOM   3060  C2    U    96      37.216 125.276  86.387  1.00  0.00           C  
ATOM   3061  O2    U    96      36.260 125.348  85.653  1.00  0.00           O  
ATOM   3062  C3'   U    96      36.840 121.358  87.847  1.00  0.00           C  
ATOM   3063  H3'   U    96      37.891 121.629  87.952  1.00  0.00           H  
ATOM   3064  C2'   U    96      36.226 122.321  86.895  1.00  0.00           C  
ATOM   3065  H2'   U    96      36.900 122.532  86.065  1.00  0.00           H  
ATOM   3066  O2'   U    96      34.938 121.911  86.532  1.00  0.00           O  
ATOM   3067 HO2'   U    96      34.974 121.045  86.120  1.00  0.00           H  
ATOM   3068  O3'   U    96      36.674 120.020  87.437  1.00  0.00           O  
ATOM   3069  P     U    97      37.836 119.375  86.570  1.00  0.00           P  
ATOM   3070  OP1   U    97      37.759 117.898  86.549  1.00  0.00           O  
ATOM   3071  OP2   U    97      39.174 119.959  86.973  1.00  0.00           O  
ATOM   3072  O5'   U    97      37.702 119.920  85.086  1.00  0.00           O  
ATOM   3073  C5'   U    97      36.458 119.764  84.335  1.00  0.00           C  
ATOM   3074  H5'   U    97      35.664 119.970  85.053  1.00  0.00           H  
ATOM   3075 H5''   U    97      36.410 118.772  83.885  1.00  0.00           H  
ATOM   3076  C4'   U    97      36.266 120.780  83.162  1.00  0.00           C  
ATOM   3077  H4'   U    97      35.298 120.698  82.667  1.00  0.00           H  
ATOM   3078  O4'   U    97      36.527 122.124  83.583  1.00  0.00           O  
ATOM   3079  C1'   U    97      37.133 122.940  82.576  1.00  0.00           C  
ATOM   3080  H1'   U    97      36.458 123.751  82.302  1.00  0.00           H  
ATOM   3081  N1    U    97      38.351 123.633  83.000  1.00  0.00           N  
ATOM   3082  C6    U    97      39.082 123.242  84.139  1.00  0.00           C  
ATOM   3083  H6    U    97      38.819 122.329  84.652  1.00  0.00           H  
ATOM   3084  C5    U    97      40.175 123.968  84.513  1.00  0.00           C  
ATOM   3085  H5    U    97      40.767 123.614  85.345  1.00  0.00           H  
ATOM   3086  C4    U    97      40.685 125.044  83.754  1.00  0.00           C  
ATOM   3087  O4    U    97      41.607 125.801  84.140  1.00  0.00           O  
ATOM   3088  N3    U    97      39.889 125.334  82.697  1.00  0.00           N  
ATOM   3089  H3    U    97      40.009 126.290  82.396  1.00  0.00           H  
ATOM   3090  C2    U    97      38.766 124.728  82.253  1.00  0.00           C  
ATOM   3091  O2    U    97      38.134 125.106  81.281  1.00  0.00           O  
ATOM   3092  C3'   U    97      37.312 120.505  82.042  1.00  0.00           C  
ATOM   3093  H3'   U    97      38.257 120.401  82.576  1.00  0.00           H  
ATOM   3094  C2'   U    97      37.338 121.930  81.420  1.00  0.00           C  
ATOM   3095  H2'   U    97      38.269 122.106  80.882  1.00  0.00           H  
ATOM   3096  O2'   U    97      36.285 122.051  80.468  1.00  0.00           O  
ATOM   3097 HO2'   U    97      36.400 122.773  79.846  1.00  0.00           H  
ATOM   3098  O3'   U    97      36.994 119.533  81.086  1.00  0.00           O  
ATOM   3099  P     A    98      38.141 119.039  80.071  1.00  0.00           P  
ATOM   3100  OP1   A    98      37.612 117.884  79.318  1.00  0.00           O  
ATOM   3101  OP2   A    98      39.399 118.780  80.856  1.00  0.00           O  
ATOM   3102  O5'   A    98      38.529 120.141  78.960  1.00  0.00           O  
ATOM   3103  C5'   A    98      37.567 120.537  77.994  1.00  0.00           C  
ATOM   3104  H5'   A    98      36.587 120.628  78.463  1.00  0.00           H  
ATOM   3105 H5''   A    98      37.609 119.743  77.249  1.00  0.00           H  
ATOM   3106  C4'   A    98      37.986 121.822  77.379  1.00  0.00           C  
ATOM   3107  H4'   A    98      37.196 122.115  76.687  1.00  0.00           H  
ATOM   3108  O4'   A    98      38.131 122.932  78.341  1.00  0.00           O  
ATOM   3109  C1'   A    98      39.256 123.698  78.017  1.00  0.00           C  
ATOM   3110  H1'   A    98      38.935 124.737  78.080  1.00  0.00           H  
ATOM   3111  N9    A    98      40.406 123.621  78.948  1.00  0.00           N  
ATOM   3112  C8    A    98      40.646 122.719  79.899  1.00  0.00           C  
ATOM   3113  H8    A    98      40.117 121.788  80.038  1.00  0.00           H  
ATOM   3114  N7    A    98      41.631 122.944  80.717  1.00  0.00           N  
ATOM   3115  C5    A    98      42.118 124.193  80.213  1.00  0.00           C  
ATOM   3116  C6    A    98      43.102 125.145  80.548  1.00  0.00           C  
ATOM   3117  N6    A    98      43.845 125.078  81.647  1.00  0.00           N  
ATOM   3118  H61   A    98      43.897 124.239  82.207  1.00  0.00           H  
ATOM   3119  H62   A    98      44.559 125.728  81.942  1.00  0.00           H  
ATOM   3120  N1    A    98      43.440 126.110  79.728  1.00  0.00           N  
ATOM   3121  C2    A    98      42.750 126.234  78.652  1.00  0.00           C  
ATOM   3122  H2    A    98      43.083 127.011  77.980  1.00  0.00           H  
ATOM   3123  N3    A    98      41.698 125.620  78.280  1.00  0.00           N  
ATOM   3124  C4    A    98      41.357 124.569  79.157  1.00  0.00           C  
ATOM   3125  C3'   A    98      39.390 121.718  76.703  1.00  0.00           C  
ATOM   3126  H3'   A    98      40.110 121.240  77.369  1.00  0.00           H  
ATOM   3127  C2'   A    98      39.597 123.225  76.575  1.00  0.00           C  
ATOM   3128  H2'   A    98      40.657 123.421  76.415  1.00  0.00           H  
ATOM   3129  O2'   A    98      38.692 123.926  75.737  1.00  0.00           O  
ATOM   3130 HO2'   A    98      38.705 123.415  74.924  1.00  0.00           H  
ATOM   3131  O3'   A    98      39.262 121.132  75.432  1.00  0.00           O  
ATOM   3132  P     C    99      40.284 120.089  74.766  1.00  0.00           P  
ATOM   3133  OP1   C    99      39.569 119.633  73.524  1.00  0.00           O  
ATOM   3134  OP2   C    99      40.884 119.110  75.743  1.00  0.00           O  
ATOM   3135  O5'   C    99      41.536 121.006  74.315  1.00  0.00           O  
ATOM   3136  C5'   C    99      41.367 121.998  73.303  1.00  0.00           C  
ATOM   3137  H5'   C    99      40.343 122.341  73.450  1.00  0.00           H  
ATOM   3138 H5''   C    99      41.426 121.617  72.284  1.00  0.00           H  
ATOM   3139  C4'   C    99      42.327 123.186  73.362  1.00  0.00           C  
ATOM   3140  H4'   C    99      42.124 123.881  72.546  1.00  0.00           H  
ATOM   3141  O4'   C    99      42.390 123.860  74.595  1.00  0.00           O  
ATOM   3142  C1'   C    99      43.714 124.430  74.645  1.00  0.00           C  
ATOM   3143  H1'   C    99      43.597 125.510  74.557  1.00  0.00           H  
ATOM   3144  N1    C    99      44.382 124.121  75.955  1.00  0.00           N  
ATOM   3145  C6    C    99      43.945 123.121  76.729  1.00  0.00           C  
ATOM   3146  H6    C    99      43.307 122.374  76.281  1.00  0.00           H  
ATOM   3147  C5    C    99      44.358 123.014  77.995  1.00  0.00           C  
ATOM   3148  H5    C    99      43.972 122.252  78.657  1.00  0.00           H  
ATOM   3149  C4    C    99      45.416 123.851  78.486  1.00  0.00           C  
ATOM   3150  N4    C    99      45.848 123.721  79.746  1.00  0.00           N  
ATOM   3151  H41   C    99      46.483 124.374  80.183  1.00  0.00           H  
ATOM   3152  H42   C    99      45.467 123.044  80.392  1.00  0.00           H  
ATOM   3153  N3    C    99      45.861 124.828  77.747  1.00  0.00           N  
ATOM   3154  C2    C    99      45.419 124.977  76.471  1.00  0.00           C  
ATOM   3155  O2    C    99      45.881 125.855  75.707  1.00  0.00           O  
ATOM   3156  C3'   C    99      43.796 122.685  73.057  1.00  0.00           C  
ATOM   3157  H3'   C    99      44.063 121.877  73.738  1.00  0.00           H  
ATOM   3158  C2'   C    99      44.509 123.997  73.410  1.00  0.00           C  
ATOM   3159  H2'   C    99      45.555 123.803  73.644  1.00  0.00           H  
ATOM   3160  O2'   C    99      44.458 125.115  72.493  1.00  0.00           O  
ATOM   3161 HO2'   C    99      44.475 124.739  71.610  1.00  0.00           H  
ATOM   3162  O3'   C    99      44.079 122.326  71.737  1.00  0.00           O  
ATOM   3163  P     A   100      45.374 121.396  71.329  1.00  0.00           P  
ATOM   3164  OP1   A   100      45.236 121.133  69.843  1.00  0.00           O  
ATOM   3165  OP2   A   100      45.189 120.227  72.154  1.00  0.00           O  
ATOM   3166  O5'   A   100      46.779 122.082  71.720  1.00  0.00           O  
ATOM   3167  C5'   A   100      47.266 123.267  71.063  1.00  0.00           C  
ATOM   3168  H5'   A   100      46.368 123.884  71.042  1.00  0.00           H  
ATOM   3169 H5''   A   100      47.470 122.993  70.027  1.00  0.00           H  
ATOM   3170  C4'   A   100      48.535 123.940  71.687  1.00  0.00           C  
ATOM   3171  H4'   A   100      48.971 124.692  71.029  1.00  0.00           H  
ATOM   3172  O4'   A   100      48.287 124.431  72.962  1.00  0.00           O  
ATOM   3173  C1'   A   100      49.436 124.432  73.702  1.00  0.00           C  
ATOM   3174  H1'   A   100      49.684 125.463  73.953  1.00  0.00           H  
ATOM   3175  N9    A   100      49.177 123.652  74.900  1.00  0.00           N  
ATOM   3176  C8    A   100      48.133 122.763  75.139  1.00  0.00           C  
ATOM   3177  H8    A   100      47.454 122.339  74.413  1.00  0.00           H  
ATOM   3178  N7    A   100      48.001 122.371  76.389  1.00  0.00           N  
ATOM   3179  C5    A   100      49.041 123.060  77.060  1.00  0.00           C  
ATOM   3180  C6    A   100      49.577 123.266  78.327  1.00  0.00           C  
ATOM   3181  N6    A   100      49.048 122.623  79.420  1.00  0.00           N  
ATOM   3182  H61   A   100      49.522 122.700  80.309  1.00  0.00           H  
ATOM   3183  H62   A   100      48.313 121.955  79.236  1.00  0.00           H  
ATOM   3184  N1    A   100      50.540 124.114  78.622  1.00  0.00           N  
ATOM   3185  C2    A   100      51.047 124.871  77.649  1.00  0.00           C  
ATOM   3186  H2    A   100      51.844 125.505  78.010  1.00  0.00           H  
ATOM   3187  N3    A   100      50.807 124.756  76.366  1.00  0.00           N  
ATOM   3188  C4    A   100      49.748 123.843  76.126  1.00  0.00           C  
ATOM   3189  C3'   A   100      49.637 122.910  71.942  1.00  0.00           C  
ATOM   3190  H3'   A   100      49.132 122.082  72.439  1.00  0.00           H  
ATOM   3191  C2'   A   100      50.537 123.762  72.900  1.00  0.00           C  
ATOM   3192  H2'   A   100      51.181 123.069  73.442  1.00  0.00           H  
ATOM   3193  O2'   A   100      51.326 124.671  72.257  1.00  0.00           O  
ATOM   3194 HO2'   A   100      52.000 125.031  72.839  1.00  0.00           H  
ATOM   3195  O3'   A   100      50.199 122.486  70.714  1.00  0.00           O  
ATOM   3196  P     C   101      51.255 121.375  70.676  1.00  0.00           P  
ATOM   3197  OP1   C   101      52.062 121.500  69.411  1.00  0.00           O  
ATOM   3198  OP2   C   101      50.449 120.153  70.850  1.00  0.00           O  
ATOM   3199  O5'   C   101      52.262 121.437  71.923  1.00  0.00           O  
ATOM   3200  C5'   C   101      53.629 121.936  71.857  1.00  0.00           C  
ATOM   3201  H5'   C   101      53.634 122.977  71.535  1.00  0.00           H  
ATOM   3202 H5''   C   101      54.200 121.495  71.040  1.00  0.00           H  
ATOM   3203  C4'   C   101      54.333 121.989  73.163  1.00  0.00           C  
ATOM   3204  H4'   C   101      55.315 122.455  73.085  1.00  0.00           H  
ATOM   3205  O4'   C   101      53.540 122.541  74.241  1.00  0.00           O  
ATOM   3206  C1'   C   101      53.981 122.054  75.478  1.00  0.00           C  
ATOM   3207  H1'   C   101      54.459 122.795  76.119  1.00  0.00           H  
ATOM   3208  N1    C   101      52.882 121.454  76.211  1.00  0.00           N  
ATOM   3209  C6    C   101      51.728 121.052  75.567  1.00  0.00           C  
ATOM   3210  H6    C   101      51.476 120.964  74.520  1.00  0.00           H  
ATOM   3211  C5    C   101      50.790 120.481  76.299  1.00  0.00           C  
ATOM   3212  H5    C   101      49.904 120.026  75.882  1.00  0.00           H  
ATOM   3213  C4    C   101      50.981 120.428  77.705  1.00  0.00           C  
ATOM   3214  N4    C   101      50.123 119.921  78.484  1.00  0.00           N  
ATOM   3215  H41   C   101      49.250 119.619  78.076  1.00  0.00           H  
ATOM   3216  H42   C   101      50.402 119.831  79.451  1.00  0.00           H  
ATOM   3217  N3    C   101      52.000 120.913  78.403  1.00  0.00           N  
ATOM   3218  C2    C   101      53.026 121.407  77.625  1.00  0.00           C  
ATOM   3219  O2    C   101      54.131 121.599  78.179  1.00  0.00           O  
ATOM   3220  C3'   C   101      54.589 120.621  73.764  1.00  0.00           C  
ATOM   3221  H3'   C   101      53.661 120.067  73.902  1.00  0.00           H  
ATOM   3222  C2'   C   101      54.985 120.914  75.208  1.00  0.00           C  
ATOM   3223  H2'   C   101      54.881 119.984  75.767  1.00  0.00           H  
ATOM   3224  O2'   C   101      56.367 121.427  75.334  1.00  0.00           O  
ATOM   3225 HO2'   C   101      56.490 121.850  76.187  1.00  0.00           H  
ATOM   3226  O3'   C   101      55.492 119.812  73.043  1.00  0.00           O  
ATOM   3227  P     C   102      55.505 118.218  73.240  1.00  0.00           P  
ATOM   3228  OP1   C   102      56.502 117.606  72.359  1.00  0.00           O  
ATOM   3229  OP2   C   102      54.112 117.792  73.192  1.00  0.00           O  
ATOM   3230  O5'   C   102      56.015 117.915  74.774  1.00  0.00           O  
ATOM   3231  C5'   C   102      57.408 118.188  75.159  1.00  0.00           C  
ATOM   3232  H5'   C   102      57.595 119.259  75.085  1.00  0.00           H  
ATOM   3233 H5''   C   102      58.211 117.759  74.560  1.00  0.00           H  
ATOM   3234  C4'   C   102      57.784 117.948  76.627  1.00  0.00           C  
ATOM   3235  H4'   C   102      58.847 118.097  76.811  1.00  0.00           H  
ATOM   3236  O4'   C   102      57.200 118.745  77.585  1.00  0.00           O  
ATOM   3237  C1'   C   102      56.874 118.000  78.746  1.00  0.00           C  
ATOM   3238  H1'   C   102      57.312 118.468  79.627  1.00  0.00           H  
ATOM   3239  N1    C   102      55.399 117.748  78.856  1.00  0.00           N  
ATOM   3240  C6    C   102      54.550 117.762  77.757  1.00  0.00           C  
ATOM   3241  H6    C   102      54.943 117.840  76.753  1.00  0.00           H  
ATOM   3242  C5    C   102      53.198 117.698  77.944  1.00  0.00           C  
ATOM   3243  H5    C   102      52.567 117.682  77.067  1.00  0.00           H  
ATOM   3244  C4    C   102      52.669 117.625  79.279  1.00  0.00           C  
ATOM   3245  N4    C   102      51.431 117.431  79.622  1.00  0.00           N  
ATOM   3246  H41   C   102      50.738 117.202  78.925  1.00  0.00           H  
ATOM   3247  H42   C   102      51.218 117.258  80.594  1.00  0.00           H  
ATOM   3248  N3    C   102      53.457 117.584  80.305  1.00  0.00           N  
ATOM   3249  C2    C   102      54.760 117.690  80.124  1.00  0.00           C  
ATOM   3250  O2    C   102      55.486 117.749  81.047  1.00  0.00           O  
ATOM   3251  C3'   C   102      57.492 116.524  77.104  1.00  0.00           C  
ATOM   3252  H3'   C   102      56.471 116.355  76.761  1.00  0.00           H  
ATOM   3253  C2'   C   102      57.477 116.650  78.681  1.00  0.00           C  
ATOM   3254  H2'   C   102      56.842 115.913  79.172  1.00  0.00           H  
ATOM   3255  O2'   C   102      58.803 116.585  79.230  1.00  0.00           O  
ATOM   3256 HO2'   C   102      58.631 116.398  80.156  1.00  0.00           H  
ATOM   3257  O3'   C   102      58.194 115.413  76.648  1.00  0.00           O  
ATOM   3258  P     G   103      57.460 113.954  76.667  1.00  0.00           P  
ATOM   3259  OP1   G   103      58.464 112.897  76.301  1.00  0.00           O  
ATOM   3260  OP2   G   103      56.194 114.074  75.817  1.00  0.00           O  
ATOM   3261  O5'   G   103      56.979 113.627  78.192  1.00  0.00           O  
ATOM   3262  C5'   G   103      57.957 113.192  79.115  1.00  0.00           C  
ATOM   3263  H5'   G   103      58.727 113.927  79.347  1.00  0.00           H  
ATOM   3264 H5''   G   103      58.355 112.277  78.677  1.00  0.00           H  
ATOM   3265  C4'   G   103      57.248 112.839  80.426  1.00  0.00           C  
ATOM   3266  H4'   G   103      57.965 112.650  81.225  1.00  0.00           H  
ATOM   3267  O4'   G   103      56.476 113.921  80.896  1.00  0.00           O  
ATOM   3268  C1'   G   103      55.436 113.325  81.668  1.00  0.00           C  
ATOM   3269  H1'   G   103      55.557 113.746  82.666  1.00  0.00           H  
ATOM   3270  N9    G   103      54.128 113.490  81.069  1.00  0.00           N  
ATOM   3271  C8    G   103      53.776 114.044  79.843  1.00  0.00           C  
ATOM   3272  H8    G   103      54.526 114.245  79.093  1.00  0.00           H  
ATOM   3273  N7    G   103      52.489 114.201  79.610  1.00  0.00           N  
ATOM   3274  C5    G   103      51.933 113.959  80.884  1.00  0.00           C  
ATOM   3275  C6    G   103      50.584 113.938  81.410  1.00  0.00           C  
ATOM   3276  O6    G   103      49.596 114.360  80.870  1.00  0.00           O  
ATOM   3277  N1    G   103      50.475 113.429  82.725  1.00  0.00           N  
ATOM   3278  H1    G   103      49.559 113.387  83.148  1.00  0.00           H  
ATOM   3279  C2    G   103      51.611 113.077  83.417  1.00  0.00           C  
ATOM   3280  N2    G   103      51.385 112.553  84.604  1.00  0.00           N  
ATOM   3281  H21   G   103      52.137 112.236  85.199  1.00  0.00           H  
ATOM   3282  H22   G   103      50.473 112.629  85.031  1.00  0.00           H  
ATOM   3283  N3    G   103      52.831 112.863  83.003  1.00  0.00           N  
ATOM   3284  C4    G   103      52.935 113.364  81.740  1.00  0.00           C  
ATOM   3285  C3'   G   103      56.410 111.622  80.349  1.00  0.00           C  
ATOM   3286  H3'   G   103      55.765 111.582  79.472  1.00  0.00           H  
ATOM   3287  C2'   G   103      55.761 111.824  81.711  1.00  0.00           C  
ATOM   3288  H2'   G   103      54.930 111.151  81.922  1.00  0.00           H  
ATOM   3289  O2'   G   103      56.690 111.474  82.669  1.00  0.00           O  
ATOM   3290 HO2'   G   103      57.217 110.721  82.393  1.00  0.00           H  
ATOM   3291  O3'   G   103      57.161 110.374  80.392  1.00  0.00           O  
ATOM   3292  P     U   104      56.478 108.966  79.959  1.00  0.00           P  
ATOM   3293  OP1   U   104      57.428 107.835  80.176  1.00  0.00           O  
ATOM   3294  OP2   U   104      55.915 109.149  78.576  1.00  0.00           O  
ATOM   3295  O5'   U   104      55.224 108.805  80.971  1.00  0.00           O  
ATOM   3296  C5'   U   104      55.379 108.228  82.310  1.00  0.00           C  
ATOM   3297  H5'   U   104      56.027 108.820  82.956  1.00  0.00           H  
ATOM   3298 H5''   U   104      55.825 107.234  82.322  1.00  0.00           H  
ATOM   3299  C4'   U   104      54.002 108.119  82.933  1.00  0.00           C  
ATOM   3300  H4'   U   104      53.987 107.680  83.930  1.00  0.00           H  
ATOM   3301  O4'   U   104      53.414 109.437  82.999  1.00  0.00           O  
ATOM   3302  C1'   U   104      52.056 109.291  82.697  1.00  0.00           C  
ATOM   3303  H1'   U   104      51.630 109.701  83.613  1.00  0.00           H  
ATOM   3304  N1    U   104      51.552 110.016  81.520  1.00  0.00           N  
ATOM   3305  C6    U   104      52.382 110.372  80.493  1.00  0.00           C  
ATOM   3306  H6    U   104      53.403 110.020  80.506  1.00  0.00           H  
ATOM   3307  C5    U   104      51.960 110.909  79.344  1.00  0.00           C  
ATOM   3308  H5    U   104      52.669 111.131  78.561  1.00  0.00           H  
ATOM   3309  C4    U   104      50.573 111.250  79.252  1.00  0.00           C  
ATOM   3310  O4    U   104      50.125 111.819  78.253  1.00  0.00           O  
ATOM   3311  N3    U   104      49.831 111.039  80.408  1.00  0.00           N  
ATOM   3312  H3    U   104      48.875 111.350  80.312  1.00  0.00           H  
ATOM   3313  C2    U   104      50.248 110.471  81.576  1.00  0.00           C  
ATOM   3314  O2    U   104      49.494 110.464  82.522  1.00  0.00           O  
ATOM   3315  C3'   U   104      52.945 107.266  82.215  1.00  0.00           C  
ATOM   3316  H3'   U   104      53.054 107.413  81.141  1.00  0.00           H  
ATOM   3317  C2'   U   104      51.601 107.851  82.657  1.00  0.00           C  
ATOM   3318  H2'   U   104      50.679 107.600  82.133  1.00  0.00           H  
ATOM   3319  O2'   U   104      51.348 107.387  83.971  1.00  0.00           O  
ATOM   3320 HO2'   U   104      51.039 106.480  83.925  1.00  0.00           H  
ATOM   3321  O3'   U   104      53.088 105.929  82.608  1.00  0.00           O  
ATOM   3322  P     G   105      52.327 104.791  81.823  1.00  0.00           P  
ATOM   3323  OP1   G   105      52.905 103.473  82.168  1.00  0.00           O  
ATOM   3324  OP2   G   105      52.142 105.214  80.425  1.00  0.00           O  
ATOM   3325  O5'   G   105      50.933 104.853  82.469  1.00  0.00           O  
ATOM   3326  C5'   G   105      50.749 104.224  83.743  1.00  0.00           C  
ATOM   3327  H5'   G   105      51.588 104.546  84.359  1.00  0.00           H  
ATOM   3328 H5''   G   105      50.810 103.136  83.771  1.00  0.00           H  
ATOM   3329  C4'   G   105      49.463 104.553  84.575  1.00  0.00           C  
ATOM   3330  H4'   G   105      49.649 104.157  85.573  1.00  0.00           H  
ATOM   3331  O4'   G   105      49.144 105.983  84.578  1.00  0.00           O  
ATOM   3332  C1'   G   105      47.756 106.137  84.501  1.00  0.00           C  
ATOM   3333  H1'   G   105      47.374 106.912  85.165  1.00  0.00           H  
ATOM   3334  N9    G   105      47.228 106.596  83.158  1.00  0.00           N  
ATOM   3335  C8    G   105      47.905 106.672  81.951  1.00  0.00           C  
ATOM   3336  H8    G   105      48.961 106.493  81.809  1.00  0.00           H  
ATOM   3337  N7    G   105      47.150 107.008  80.983  1.00  0.00           N  
ATOM   3338  C5    G   105      45.830 107.179  81.568  1.00  0.00           C  
ATOM   3339  C6    G   105      44.534 107.354  80.974  1.00  0.00           C  
ATOM   3340  O6    G   105      44.252 107.673  79.824  1.00  0.00           O  
ATOM   3341  N1    G   105      43.467 107.160  81.841  1.00  0.00           N  
ATOM   3342  H1    G   105      42.537 107.259  81.459  1.00  0.00           H  
ATOM   3343  C2    G   105      43.624 106.828  83.161  1.00  0.00           C  
ATOM   3344  N2    G   105      42.516 106.669  83.854  1.00  0.00           N  
ATOM   3345  H21   G   105      41.595 106.577  83.451  1.00  0.00           H  
ATOM   3346  H22   G   105      42.534 106.642  84.863  1.00  0.00           H  
ATOM   3347  N3    G   105      44.822 106.628  83.766  1.00  0.00           N  
ATOM   3348  C4    G   105      45.872 106.835  82.895  1.00  0.00           C  
ATOM   3349  C3'   G   105      48.166 103.833  84.190  1.00  0.00           C  
ATOM   3350  H3'   G   105      47.958 104.022  83.137  1.00  0.00           H  
ATOM   3351  C2'   G   105      47.155 104.740  84.955  1.00  0.00           C  
ATOM   3352  H2'   G   105      46.127 104.624  84.611  1.00  0.00           H  
ATOM   3353  O2'   G   105      47.164 104.825  86.327  1.00  0.00           O  
ATOM   3354 HO2'   G   105      47.537 104.036  86.728  1.00  0.00           H  
ATOM   3355  O3'   G   105      48.313 102.542  84.697  1.00  0.00           O  
ATOM   3356  P     C   106      47.641 101.333  83.942  1.00  0.00           P  
ATOM   3357  OP1   C   106      47.908 100.199  84.840  1.00  0.00           O  
ATOM   3358  OP2   C   106      48.061 101.328  82.531  1.00  0.00           O  
ATOM   3359  O5'   C   106      46.111 101.812  83.976  1.00  0.00           O  
ATOM   3360  C5'   C   106      45.291 101.595  85.160  1.00  0.00           C  
ATOM   3361  H5'   C   106      45.660 102.233  85.963  1.00  0.00           H  
ATOM   3362 H5''   C   106      45.257 100.566  85.517  1.00  0.00           H  
ATOM   3363  C4'   C   106      43.826 101.882  84.927  1.00  0.00           C  
ATOM   3364  H4'   C   106      43.267 101.716  85.847  1.00  0.00           H  
ATOM   3365  O4'   C   106      43.597 103.236  84.415  1.00  0.00           O  
ATOM   3366  C1'   C   106      42.512 103.230  83.413  1.00  0.00           C  
ATOM   3367  H1'   C   106      41.691 103.823  83.817  1.00  0.00           H  
ATOM   3368  N1    C   106      42.866 103.657  81.987  1.00  0.00           N  
ATOM   3369  C6    C   106      44.165 103.736  81.583  1.00  0.00           C  
ATOM   3370  H6    C   106      44.844 103.326  82.316  1.00  0.00           H  
ATOM   3371  C5    C   106      44.476 104.139  80.291  1.00  0.00           C  
ATOM   3372  H5    C   106      45.486 104.137  79.911  1.00  0.00           H  
ATOM   3373  C4    C   106      43.364 104.587  79.487  1.00  0.00           C  
ATOM   3374  N4    C   106      43.585 105.072  78.296  1.00  0.00           N  
ATOM   3375  H41   C   106      44.525 105.375  78.084  1.00  0.00           H  
ATOM   3376  H42   C   106      42.793 105.280  77.706  1.00  0.00           H  
ATOM   3377  N3    C   106      42.101 104.452  79.905  1.00  0.00           N  
ATOM   3378  C2    C   106      41.835 104.013  81.119  1.00  0.00           C  
ATOM   3379  O2    C   106      40.634 103.938  81.456  1.00  0.00           O  
ATOM   3380  C3'   C   106      43.287 100.982  83.813  1.00  0.00           C  
ATOM   3381  H3'   C   106      43.940 100.954  82.941  1.00  0.00           H  
ATOM   3382  C2'   C   106      42.039 101.734  83.357  1.00  0.00           C  
ATOM   3383  H2'   C   106      41.638 101.406  82.398  1.00  0.00           H  
ATOM   3384  O2'   C   106      40.968 101.630  84.332  1.00  0.00           O  
ATOM   3385 HO2'   C   106      40.269 101.080  83.971  1.00  0.00           H  
ATOM   3386  O3'   C   106      43.111  99.724  84.442  1.00  0.00           O  
ATOM   3387  P     G   107      43.199  98.352  83.650  1.00  0.00           P  
ATOM   3388  OP1   G   107      43.213  97.214  84.609  1.00  0.00           O  
ATOM   3389  OP2   G   107      44.282  98.504  82.667  1.00  0.00           O  
ATOM   3390  O5'   G   107      41.851  98.344  82.884  1.00  0.00           O  
ATOM   3391  C5'   G   107      40.547  98.168  83.502  1.00  0.00           C  
ATOM   3392  H5'   G   107      40.485  98.661  84.472  1.00  0.00           H  
ATOM   3393 H5''   G   107      40.405  97.122  83.776  1.00  0.00           H  
ATOM   3394  C4'   G   107      39.444  98.674  82.611  1.00  0.00           C  
ATOM   3395  H4'   G   107      38.513  98.461  83.137  1.00  0.00           H  
ATOM   3396  O4'   G   107      39.535 100.029  82.216  1.00  0.00           O  
ATOM   3397  C1'   G   107      39.039 100.089  80.938  1.00  0.00           C  
ATOM   3398  H1'   G   107      38.266 100.853  80.856  1.00  0.00           H  
ATOM   3399  N9    G   107      40.126 100.775  80.121  1.00  0.00           N  
ATOM   3400  C8    G   107      41.468 100.479  80.052  1.00  0.00           C  
ATOM   3401  H8    G   107      42.077  99.948  80.770  1.00  0.00           H  
ATOM   3402  N7    G   107      42.072 101.050  79.046  1.00  0.00           N  
ATOM   3403  C5    G   107      41.087 101.796  78.422  1.00  0.00           C  
ATOM   3404  C6    G   107      41.081 102.568  77.187  1.00  0.00           C  
ATOM   3405  O6    G   107      42.085 102.856  76.466  1.00  0.00           O  
ATOM   3406  N1    G   107      39.789 102.901  76.812  1.00  0.00           N  
ATOM   3407  H1    G   107      39.694 103.353  75.914  1.00  0.00           H  
ATOM   3408  C2    G   107      38.653 102.527  77.494  1.00  0.00           C  
ATOM   3409  N2    G   107      37.463 102.878  77.013  1.00  0.00           N  
ATOM   3410  H21   G   107      37.466 103.322  76.106  1.00  0.00           H  
ATOM   3411  H22   G   107      36.630 102.559  77.487  1.00  0.00           H  
ATOM   3412  N3    G   107      38.617 101.855  78.609  1.00  0.00           N  
ATOM   3413  C4    G   107      39.847 101.524  79.032  1.00  0.00           C  
ATOM   3414  C3'   G   107      39.586  97.827  81.240  1.00  0.00           C  
ATOM   3415  H3'   G   107      40.647  97.728  81.011  1.00  0.00           H  
ATOM   3416  C2'   G   107      38.721  98.763  80.338  1.00  0.00           C  
ATOM   3417  H2'   G   107      39.034  98.642  79.301  1.00  0.00           H  
ATOM   3418  O2'   G   107      37.318  98.465  80.458  1.00  0.00           O  
ATOM   3419 HO2'   G   107      37.087  97.649  80.008  1.00  0.00           H  
ATOM   3420  O3'   G   107      39.113  96.445  81.442  1.00  0.00           O  
ATOM   3421  P     G   108      38.999  95.380  80.205  1.00  0.00           P  
ATOM   3422  OP1   G   108      38.534  94.053  80.778  1.00  0.00           O  
ATOM   3423  OP2   G   108      40.241  95.429  79.414  1.00  0.00           O  
ATOM   3424  O5'   G   108      37.952  95.842  79.180  1.00  0.00           O  
ATOM   3425  C5'   G   108      36.555  95.445  79.309  1.00  0.00           C  
ATOM   3426  H5'   G   108      36.186  95.615  80.321  1.00  0.00           H  
ATOM   3427 H5''   G   108      36.574  94.371  79.128  1.00  0.00           H  
ATOM   3428  C4'   G   108      35.721  95.965  78.218  1.00  0.00           C  
ATOM   3429  H4'   G   108      34.665  95.779  78.418  1.00  0.00           H  
ATOM   3430  O4'   G   108      35.860  97.369  78.096  1.00  0.00           O  
ATOM   3431  C1'   G   108      35.864  97.768  76.685  1.00  0.00           C  
ATOM   3432  H1'   G   108      34.984  98.406  76.602  1.00  0.00           H  
ATOM   3433  N9    G   108      37.134  98.415  76.160  1.00  0.00           N  
ATOM   3434  C8    G   108      38.422  98.243  76.617  1.00  0.00           C  
ATOM   3435  H8    G   108      38.553  97.604  77.478  1.00  0.00           H  
ATOM   3436  N7    G   108      39.305  98.972  76.050  1.00  0.00           N  
ATOM   3437  C5    G   108      38.529  99.672  75.056  1.00  0.00           C  
ATOM   3438  C6    G   108      38.896 100.499  74.015  1.00  0.00           C  
ATOM   3439  O6    G   108      40.026 100.948  73.874  1.00  0.00           O  
ATOM   3440  N1    G   108      37.924 100.806  73.097  1.00  0.00           N  
ATOM   3441  H1    G   108      38.056 101.464  72.342  1.00  0.00           H  
ATOM   3442  C2    G   108      36.647 100.485  73.297  1.00  0.00           C  
ATOM   3443  N2    G   108      35.803 100.726  72.361  1.00  0.00           N  
ATOM   3444  H21   G   108      36.147 101.181  71.528  1.00  0.00           H  
ATOM   3445  H22   G   108      34.869 100.345  72.412  1.00  0.00           H  
ATOM   3446  N3    G   108      36.190  99.689  74.275  1.00  0.00           N  
ATOM   3447  C4    G   108      37.207  99.254  75.079  1.00  0.00           C  
ATOM   3448  C3'   G   108      36.198  95.447  76.826  1.00  0.00           C  
ATOM   3449  H3'   G   108      37.275  95.396  76.662  1.00  0.00           H  
ATOM   3450  C2'   G   108      35.489  96.512  75.963  1.00  0.00           C  
ATOM   3451  H2'   G   108      35.873  96.561  74.944  1.00  0.00           H  
ATOM   3452  O2'   G   108      34.050  96.400  76.013  1.00  0.00           O  
ATOM   3453 HO2'   G   108      33.693  96.874  75.259  1.00  0.00           H  
ATOM   3454  O3'   G   108      35.703  94.192  76.466  1.00  0.00           O  
ATOM   3455  P     C   109      36.396  93.304  75.359  1.00  0.00           P  
ATOM   3456  OP1   C   109      35.626  92.053  75.192  1.00  0.00           O  
ATOM   3457  OP2   C   109      37.846  93.303  75.708  1.00  0.00           O  
ATOM   3458  O5'   C   109      36.182  94.049  74.007  1.00  0.00           O  
ATOM   3459  C5'   C   109      34.934  94.113  73.257  1.00  0.00           C  
ATOM   3460  H5'   C   109      34.116  94.385  73.925  1.00  0.00           H  
ATOM   3461 H5''   C   109      34.774  93.101  72.885  1.00  0.00           H  
ATOM   3462  C4'   C   109      35.071  95.182  72.135  1.00  0.00           C  
ATOM   3463  H4'   C   109      34.036  95.292  71.811  1.00  0.00           H  
ATOM   3464  O4'   C   109      35.528  96.470  72.529  1.00  0.00           O  
ATOM   3465  C1'   C   109      36.411  97.016  71.524  1.00  0.00           C  
ATOM   3466  H1'   C   109      36.030  98.004  71.265  1.00  0.00           H  
ATOM   3467  N1    C   109      37.812  97.133  72.097  1.00  0.00           N  
ATOM   3468  C6    C   109      38.373  96.454  73.149  1.00  0.00           C  
ATOM   3469  H6    C   109      37.742  95.819  73.754  1.00  0.00           H  
ATOM   3470  C5    C   109      39.619  96.665  73.521  1.00  0.00           C  
ATOM   3471  H5    C   109      39.999  96.067  74.337  1.00  0.00           H  
ATOM   3472  C4    C   109      40.423  97.574  72.846  1.00  0.00           C  
ATOM   3473  N4    C   109      41.654  97.789  73.118  1.00  0.00           N  
ATOM   3474  H41   C   109      42.053  97.567  74.019  1.00  0.00           H  
ATOM   3475  H42   C   109      42.126  98.531  72.623  1.00  0.00           H  
ATOM   3476  N3    C   109      40.000  98.330  71.920  1.00  0.00           N  
ATOM   3477  C2    C   109      38.673  98.139  71.476  1.00  0.00           C  
ATOM   3478  O2    C   109      38.214  98.807  70.546  1.00  0.00           O  
ATOM   3479  C3'   C   109      35.995  94.707  70.981  1.00  0.00           C  
ATOM   3480  H3'   C   109      36.939  94.274  71.310  1.00  0.00           H  
ATOM   3481  C2'   C   109      36.304  96.024  70.313  1.00  0.00           C  
ATOM   3482  H2'   C   109      37.170  95.965  69.653  1.00  0.00           H  
ATOM   3483  O2'   C   109      35.147  96.301  69.519  1.00  0.00           O  
ATOM   3484 HO2'   C   109      34.808  95.478  69.159  1.00  0.00           H  
ATOM   3485  O3'   C   109      35.385  93.677  70.133  1.00  0.00           O  
ATOM   3486  P     A   110      36.438  92.647  69.345  1.00  0.00           P  
ATOM   3487  OP1   A   110      35.680  91.807  68.441  1.00  0.00           O  
ATOM   3488  OP2   A   110      37.383  92.103  70.353  1.00  0.00           O  
ATOM   3489  O5'   A   110      37.312  93.622  68.531  1.00  0.00           O  
ATOM   3490  C5'   A   110      36.978  94.010  67.235  1.00  0.00           C  
ATOM   3491  H5'   A   110      36.051  94.583  67.266  1.00  0.00           H  
ATOM   3492 H5''   A   110      36.931  93.040  66.741  1.00  0.00           H  
ATOM   3493  C4'   A   110      38.044  94.797  66.445  1.00  0.00           C  
ATOM   3494  H4'   A   110      37.585  95.009  65.480  1.00  0.00           H  
ATOM   3495  O4'   A   110      38.448  96.011  67.045  1.00  0.00           O  
ATOM   3496  C1'   A   110      39.862  96.162  67.056  1.00  0.00           C  
ATOM   3497  H1'   A   110      40.127  97.106  66.579  1.00  0.00           H  
ATOM   3498  N9    A   110      40.573  96.023  68.368  1.00  0.00           N  
ATOM   3499  C8    A   110      40.065  95.497  69.535  1.00  0.00           C  
ATOM   3500  H8    A   110      39.034  95.175  69.562  1.00  0.00           H  
ATOM   3501  N7    A   110      40.898  95.546  70.521  1.00  0.00           N  
ATOM   3502  C5    A   110      42.082  95.894  69.993  1.00  0.00           C  
ATOM   3503  C6    A   110      43.359  96.113  70.505  1.00  0.00           C  
ATOM   3504  N6    A   110      43.833  95.946  71.712  1.00  0.00           N  
ATOM   3505  H61   A   110      44.817  96.128  71.855  1.00  0.00           H  
ATOM   3506  H62   A   110      43.240  95.649  72.473  1.00  0.00           H  
ATOM   3507  N1    A   110      44.381  96.355  69.671  1.00  0.00           N  
ATOM   3508  C2    A   110      44.043  96.469  68.386  1.00  0.00           C  
ATOM   3509  H2    A   110      44.805  96.616  67.635  1.00  0.00           H  
ATOM   3510  N3    A   110      42.876  96.413  67.818  1.00  0.00           N  
ATOM   3511  C4    A   110      41.896  96.117  68.679  1.00  0.00           C  
ATOM   3512  C3'   A   110      39.343  94.032  66.303  1.00  0.00           C  
ATOM   3513  H3'   A   110      39.686  93.490  67.184  1.00  0.00           H  
ATOM   3514  C2'   A   110      40.363  95.077  66.086  1.00  0.00           C  
ATOM   3515  H2'   A   110      41.380  94.788  66.351  1.00  0.00           H  
ATOM   3516  O2'   A   110      40.342  95.554  64.799  1.00  0.00           O  
ATOM   3517 HO2'   A   110      40.955  96.292  64.785  1.00  0.00           H  
ATOM   3518  O3'   A   110      39.310  93.148  65.187  1.00  0.00           O  
ATOM   3519  P     C   111      39.956  91.665  65.315  1.00  0.00           P  
ATOM   3520  OP1   C   111      39.518  90.801  64.205  1.00  0.00           O  
ATOM   3521  OP2   C   111      39.765  91.210  66.681  1.00  0.00           O  
ATOM   3522  O5'   C   111      41.431  91.998  65.155  1.00  0.00           O  
ATOM   3523  C5'   C   111      41.956  92.761  64.081  1.00  0.00           C  
ATOM   3524  H5'   C   111      41.653  93.807  64.034  1.00  0.00           H  
ATOM   3525 H5''   C   111      41.693  92.168  63.205  1.00  0.00           H  
ATOM   3526  C4'   C   111      43.494  92.742  64.045  1.00  0.00           C  
ATOM   3527  H4'   C   111      43.868  93.361  63.229  1.00  0.00           H  
ATOM   3528  O4'   C   111      44.019  93.466  65.183  1.00  0.00           O  
ATOM   3529  C1'   C   111      45.204  92.824  65.698  1.00  0.00           C  
ATOM   3530  H1'   C   111      46.079  93.474  65.734  1.00  0.00           H  
ATOM   3531  N1    C   111      44.914  92.401  67.126  1.00  0.00           N  
ATOM   3532  C6    C   111      43.685  92.547  67.746  1.00  0.00           C  
ATOM   3533  H6    C   111      42.867  92.597  67.043  1.00  0.00           H  
ATOM   3534  C5    C   111      43.478  92.588  69.078  1.00  0.00           C  
ATOM   3535  H5    C   111      42.468  92.627  69.457  1.00  0.00           H  
ATOM   3536  C4    C   111      44.560  92.281  69.849  1.00  0.00           C  
ATOM   3537  N4    C   111      44.435  92.123  71.112  1.00  0.00           N  
ATOM   3538  H41   C   111      45.214  91.750  71.636  1.00  0.00           H  
ATOM   3539  H42   C   111      43.489  92.198  71.457  1.00  0.00           H  
ATOM   3540  N3    C   111      45.731  91.860  69.327  1.00  0.00           N  
ATOM   3541  C2    C   111      45.941  92.038  68.002  1.00  0.00           C  
ATOM   3542  O2    C   111      47.097  91.850  67.604  1.00  0.00           O  
ATOM   3543  C3'   C   111      44.092  91.332  64.066  1.00  0.00           C  
ATOM   3544  H3'   C   111      43.458  90.685  64.672  1.00  0.00           H  
ATOM   3545  C2'   C   111      45.479  91.665  64.787  1.00  0.00           C  
ATOM   3546  H2'   C   111      45.870  90.840  65.383  1.00  0.00           H  
ATOM   3547  O2'   C   111      46.407  92.191  63.875  1.00  0.00           O  
ATOM   3548 HO2'   C   111      46.189  91.968  62.967  1.00  0.00           H  
ATOM   3549  O3'   C   111      44.262  90.774  62.800  1.00  0.00           O  
ATOM   3550  P     A   112      44.466  89.205  62.582  1.00  0.00           P  
ATOM   3551  OP1   A   112      44.800  88.956  61.192  1.00  0.00           O  
ATOM   3552  OP2   A   112      43.258  88.458  63.144  1.00  0.00           O  
ATOM   3553  O5'   A   112      45.759  88.836  63.503  1.00  0.00           O  
ATOM   3554  C5'   A   112      47.071  89.018  63.057  1.00  0.00           C  
ATOM   3555  H5'   A   112      47.369  90.056  62.913  1.00  0.00           H  
ATOM   3556 H5''   A   112      47.140  88.599  62.053  1.00  0.00           H  
ATOM   3557  C4'   A   112      48.156  88.297  63.886  1.00  0.00           C  
ATOM   3558  H4'   A   112      49.012  88.202  63.218  1.00  0.00           H  
ATOM   3559  O4'   A   112      48.457  89.066  65.060  1.00  0.00           O  
ATOM   3560  C1'   A   112      48.993  88.099  65.984  1.00  0.00           C  
ATOM   3561  H1'   A   112      50.003  88.299  66.343  1.00  0.00           H  
ATOM   3562  N9    A   112      48.116  88.299  67.184  1.00  0.00           N  
ATOM   3563  C8    A   112      46.800  88.672  67.220  1.00  0.00           C  
ATOM   3564  H8    A   112      46.254  88.766  66.293  1.00  0.00           H  
ATOM   3565  N7    A   112      46.233  88.616  68.422  1.00  0.00           N  
ATOM   3566  C5    A   112      47.356  88.318  69.211  1.00  0.00           C  
ATOM   3567  C6    A   112      47.585  88.277  70.645  1.00  0.00           C  
ATOM   3568  N6    A   112      46.651  88.471  71.534  1.00  0.00           N  
ATOM   3569  H61   A   112      45.659  88.563  71.369  1.00  0.00           H  
ATOM   3570  H62   A   112      46.996  88.684  72.458  1.00  0.00           H  
ATOM   3571  N1    A   112      48.820  88.141  71.174  1.00  0.00           N  
ATOM   3572  C2    A   112      49.808  87.934  70.299  1.00  0.00           C  
ATOM   3573  H2    A   112      50.727  87.710  70.821  1.00  0.00           H  
ATOM   3574  N3    A   112      49.790  88.017  68.973  1.00  0.00           N  
ATOM   3575  C4    A   112      48.484  88.177  68.474  1.00  0.00           C  
ATOM   3576  C3'   A   112      47.810  86.897  64.360  1.00  0.00           C  
ATOM   3577  H3'   A   112      46.867  87.040  64.888  1.00  0.00           H  
ATOM   3578  C2'   A   112      48.924  86.680  65.438  1.00  0.00           C  
ATOM   3579  H2'   A   112      48.614  85.921  66.156  1.00  0.00           H  
ATOM   3580  O2'   A   112      50.181  86.293  64.905  1.00  0.00           O  
ATOM   3581 HO2'   A   112      50.011  85.805  64.096  1.00  0.00           H  
ATOM   3582  O3'   A   112      47.791  85.824  63.418  1.00  0.00           O  
ATOM   3583  P     G   113      46.985  84.499  63.655  1.00  0.00           P  
ATOM   3584  OP1   G   113      47.279  83.599  62.536  1.00  0.00           O  
ATOM   3585  OP2   G   113      45.577  84.845  63.849  1.00  0.00           O  
ATOM   3586  O5'   G   113      47.404  83.636  64.914  1.00  0.00           O  
ATOM   3587  C5'   G   113      48.605  82.948  64.860  1.00  0.00           C  
ATOM   3588  H5'   G   113      49.498  83.551  64.695  1.00  0.00           H  
ATOM   3589 H5''   G   113      48.536  82.073  64.214  1.00  0.00           H  
ATOM   3590  C4'   G   113      48.874  82.322  66.183  1.00  0.00           C  
ATOM   3591  H4'   G   113      49.825  81.798  66.089  1.00  0.00           H  
ATOM   3592  O4'   G   113      49.092  83.343  67.207  1.00  0.00           O  
ATOM   3593  C1'   G   113      48.661  82.879  68.449  1.00  0.00           C  
ATOM   3594  H1'   G   113      49.549  82.867  69.080  1.00  0.00           H  
ATOM   3595  N9    G   113      47.528  83.714  69.033  1.00  0.00           N  
ATOM   3596  C8    G   113      46.619  84.361  68.305  1.00  0.00           C  
ATOM   3597  H8    G   113      46.529  84.396  67.229  1.00  0.00           H  
ATOM   3598  N7    G   113      45.790  85.100  68.969  1.00  0.00           N  
ATOM   3599  C5    G   113      46.169  84.935  70.281  1.00  0.00           C  
ATOM   3600  C6    G   113      45.553  85.412  71.555  1.00  0.00           C  
ATOM   3601  O6    G   113      44.624  86.203  71.716  1.00  0.00           O  
ATOM   3602  N1    G   113      46.267  84.897  72.645  1.00  0.00           N  
ATOM   3603  H1    G   113      45.966  85.244  73.545  1.00  0.00           H  
ATOM   3604  C2    G   113      47.379  84.215  72.566  1.00  0.00           C  
ATOM   3605  N2    G   113      48.086  84.006  73.597  1.00  0.00           N  
ATOM   3606  H21   G   113      47.814  84.431  74.472  1.00  0.00           H  
ATOM   3607  H22   G   113      48.850  83.347  73.558  1.00  0.00           H  
ATOM   3608  N3    G   113      47.951  83.698  71.445  1.00  0.00           N  
ATOM   3609  C4    G   113      47.320  84.120  70.316  1.00  0.00           C  
ATOM   3610  C3'   G   113      47.901  81.353  66.749  1.00  0.00           C  
ATOM   3611  H3'   G   113      46.857  81.662  66.791  1.00  0.00           H  
ATOM   3612  C2'   G   113      48.242  81.425  68.246  1.00  0.00           C  
ATOM   3613  H2'   G   113      47.424  81.174  68.922  1.00  0.00           H  
ATOM   3614  O2'   G   113      49.304  80.602  68.623  1.00  0.00           O  
ATOM   3615 HO2'   G   113      49.095  79.808  68.125  1.00  0.00           H  
ATOM   3616  O3'   G   113      47.982  80.021  66.326  1.00  0.00           O  
ATOM   3617  P     G   114      47.097  79.441  65.183  1.00  0.00           P  
ATOM   3618  OP1   G   114      47.970  78.943  64.118  1.00  0.00           O  
ATOM   3619  OP2   G   114      45.967  80.381  64.913  1.00  0.00           O  
ATOM   3620  O5'   G   114      46.568  78.183  66.011  1.00  0.00           O  
ATOM   3621  C5'   G   114      47.487  77.200  66.323  1.00  0.00           C  
ATOM   3622  H5'   G   114      48.517  77.458  66.078  1.00  0.00           H  
ATOM   3623 H5''   G   114      47.275  76.300  65.747  1.00  0.00           H  
ATOM   3624  C4'   G   114      47.344  76.764  67.754  1.00  0.00           C  
ATOM   3625  H4'   G   114      48.122  76.055  68.038  1.00  0.00           H  
ATOM   3626  O4'   G   114      47.540  77.935  68.499  1.00  0.00           O  
ATOM   3627  C1'   G   114      46.641  77.908  69.599  1.00  0.00           C  
ATOM   3628  H1'   G   114      47.115  77.894  70.581  1.00  0.00           H  
ATOM   3629  N9    G   114      45.753  79.160  69.645  1.00  0.00           N  
ATOM   3630  C8    G   114      44.974  79.624  68.621  1.00  0.00           C  
ATOM   3631  H8    G   114      44.773  79.053  67.726  1.00  0.00           H  
ATOM   3632  N7    G   114      44.283  80.714  68.946  1.00  0.00           N  
ATOM   3633  C5    G   114      44.728  80.954  70.241  1.00  0.00           C  
ATOM   3634  C6    G   114      44.439  82.039  71.144  1.00  0.00           C  
ATOM   3635  O6    G   114      43.604  82.957  71.084  1.00  0.00           O  
ATOM   3636  N1    G   114      45.103  81.938  72.364  1.00  0.00           N  
ATOM   3637  H1    G   114      44.892  82.597  73.100  1.00  0.00           H  
ATOM   3638  C2    G   114      46.066  81.029  72.740  1.00  0.00           C  
ATOM   3639  N2    G   114      46.537  81.120  73.925  1.00  0.00           N  
ATOM   3640  H21   G   114      47.083  80.338  74.257  1.00  0.00           H  
ATOM   3641  H22   G   114      46.224  81.847  74.552  1.00  0.00           H  
ATOM   3642  N3    G   114      46.453  80.095  71.815  1.00  0.00           N  
ATOM   3643  C4    G   114      45.745  80.106  70.618  1.00  0.00           C  
ATOM   3644  C3'   G   114      46.022  76.157  68.076  1.00  0.00           C  
ATOM   3645  H3'   G   114      45.310  76.554  67.352  1.00  0.00           H  
ATOM   3646  C2'   G   114      45.806  76.676  69.520  1.00  0.00           C  
ATOM   3647  H2'   G   114      44.811  77.103  69.638  1.00  0.00           H  
ATOM   3648  O2'   G   114      46.065  75.788  70.525  1.00  0.00           O  
ATOM   3649 HO2'   G   114      46.991  75.536  70.537  1.00  0.00           H  
ATOM   3650  O3'   G   114      46.148  74.760  67.951  1.00  0.00           O  
ATOM   3651  P     C   115      44.964  73.672  68.174  1.00  0.00           P  
ATOM   3652  OP1   C   115      43.740  74.420  68.473  1.00  0.00           O  
ATOM   3653  OP2   C   115      45.561  72.675  69.072  1.00  0.00           O  
ATOM   3654  O5'   C   115      44.813  72.950  66.781  1.00  0.00           O  
ATOM   3655  C5'   C   115      45.865  72.333  65.977  1.00  0.00           C  
ATOM   3656  H5'   C   115      46.164  71.407  66.469  1.00  0.00           H  
ATOM   3657 H5''   C   115      46.736  72.987  65.954  1.00  0.00           H  
ATOM   3658  C4'   C   115      45.436  71.888  64.554  1.00  0.00           C  
ATOM   3659  H4'   C   115      46.401  71.695  64.085  1.00  0.00           H  
ATOM   3660  O4'   C   115      44.623  70.713  64.479  1.00  0.00           O  
ATOM   3661  C1'   C   115      44.117  70.596  63.146  1.00  0.00           C  
ATOM   3662  H1'   C   115      44.774  69.959  62.554  1.00  0.00           H  
ATOM   3663  N1    C   115      42.688  70.232  63.079  1.00  0.00           N  
ATOM   3664  C6    C   115      42.055  69.933  64.238  1.00  0.00           C  
ATOM   3665  H6    C   115      42.676  69.793  65.111  1.00  0.00           H  
ATOM   3666  C5    C   115      40.751  69.460  64.282  1.00  0.00           C  
ATOM   3667  H5    C   115      40.286  69.220  65.226  1.00  0.00           H  
ATOM   3668  C4    C   115      40.114  69.376  63.021  1.00  0.00           C  
ATOM   3669  N4    C   115      38.910  68.993  62.875  1.00  0.00           N  
ATOM   3670  H41   C   115      38.511  69.085  61.952  1.00  0.00           H  
ATOM   3671  H42   C   115      38.402  68.517  63.607  1.00  0.00           H  
ATOM   3672  N3    C   115      40.709  69.737  61.839  1.00  0.00           N  
ATOM   3673  C2    C   115      42.019  70.136  61.863  1.00  0.00           C  
ATOM   3674  O2    C   115      42.586  70.273  60.817  1.00  0.00           O  
ATOM   3675  C3'   C   115      44.596  72.941  63.880  1.00  0.00           C  
ATOM   3676  H3'   C   115      43.642  73.108  64.380  1.00  0.00           H  
ATOM   3677  C2'   C   115      44.200  72.058  62.659  1.00  0.00           C  
ATOM   3678  H2'   C   115      43.295  72.327  62.114  1.00  0.00           H  
ATOM   3679  O2'   C   115      45.322  72.043  61.724  1.00  0.00           O  
ATOM   3680 HO2'   C   115      45.505  72.897  61.327  1.00  0.00           H  
ATOM   3681  O3'   C   115      45.239  74.132  63.567  1.00  0.00           O  
ATOM   3682  P     A   116      44.393  75.496  63.422  1.00  0.00           P  
ATOM   3683  OP1   A   116      45.293  76.501  62.740  1.00  0.00           O  
ATOM   3684  OP2   A   116      43.891  75.779  64.806  1.00  0.00           O  
ATOM   3685  O5'   A   116      43.151  75.161  62.499  1.00  0.00           O  
ATOM   3686  C5'   A   116      43.282  75.086  61.079  1.00  0.00           C  
ATOM   3687  H5'   A   116      44.058  74.380  60.785  1.00  0.00           H  
ATOM   3688 H5''   A   116      43.590  76.067  60.716  1.00  0.00           H  
ATOM   3689  C4'   A   116      41.875  74.761  60.557  1.00  0.00           C  
ATOM   3690  H4'   A   116      41.879  74.793  59.467  1.00  0.00           H  
ATOM   3691  O4'   A   116      41.331  73.413  60.819  1.00  0.00           O  
ATOM   3692  C1'   A   116      39.935  73.407  61.060  1.00  0.00           C  
ATOM   3693  H1'   A   116      39.472  72.607  60.481  1.00  0.00           H  
ATOM   3694  N9    A   116      39.697  73.043  62.526  1.00  0.00           N  
ATOM   3695  C8    A   116      40.536  73.101  63.588  1.00  0.00           C  
ATOM   3696  H8    A   116      41.533  73.504  63.481  1.00  0.00           H  
ATOM   3697  N7    A   116      40.066  72.548  64.682  1.00  0.00           N  
ATOM   3698  C5    A   116      38.793  72.141  64.325  1.00  0.00           C  
ATOM   3699  C6    A   116      37.798  71.412  64.986  1.00  0.00           C  
ATOM   3700  N6    A   116      37.824  71.025  66.259  1.00  0.00           N  
ATOM   3701  H61   A   116      38.636  71.023  66.859  1.00  0.00           H  
ATOM   3702  H62   A   116      37.024  70.473  66.536  1.00  0.00           H  
ATOM   3703  N1    A   116      36.691  71.139  64.290  1.00  0.00           N  
ATOM   3704  C2    A   116      36.530  71.634  63.065  1.00  0.00           C  
ATOM   3705  H2    A   116      35.684  71.314  62.475  1.00  0.00           H  
ATOM   3706  N3    A   116      37.474  72.182  62.292  1.00  0.00           N  
ATOM   3707  C4    A   116      38.536  72.433  63.025  1.00  0.00           C  
ATOM   3708  C3'   A   116      40.719  75.719  61.050  1.00  0.00           C  
ATOM   3709  H3'   A   116      40.748  75.949  62.115  1.00  0.00           H  
ATOM   3710  C2'   A   116      39.531  74.850  60.736  1.00  0.00           C  
ATOM   3711  H2'   A   116      38.568  75.171  61.133  1.00  0.00           H  
ATOM   3712  O2'   A   116      39.371  74.833  59.331  1.00  0.00           O  
ATOM   3713 HO2'   A   116      39.637  75.707  59.039  1.00  0.00           H  
ATOM   3714  O3'   A   116      40.703  76.881  60.295  1.00  0.00           O  
ATOM   3715  P     C   117      40.283  78.285  60.896  1.00  0.00           P  
ATOM   3716  OP1   C   117      40.831  79.326  60.072  1.00  0.00           O  
ATOM   3717  OP2   C   117      40.701  78.256  62.312  1.00  0.00           O  
ATOM   3718  O5'   C   117      38.745  78.328  60.880  1.00  0.00           O  
ATOM   3719  C5'   C   117      37.937  78.197  59.770  1.00  0.00           C  
ATOM   3720  H5'   C   117      38.320  77.462  59.063  1.00  0.00           H  
ATOM   3721 H5''   C   117      37.970  79.147  59.237  1.00  0.00           H  
ATOM   3722  C4'   C   117      36.538  77.755  60.114  1.00  0.00           C  
ATOM   3723  H4'   C   117      35.948  77.897  59.208  1.00  0.00           H  
ATOM   3724  O4'   C   117      36.322  76.409  60.536  1.00  0.00           O  
ATOM   3725  C1'   C   117      35.277  76.365  61.494  1.00  0.00           C  
ATOM   3726  H1'   C   117      34.496  75.657  61.216  1.00  0.00           H  
ATOM   3727  N1    C   117      35.836  75.774  62.777  1.00  0.00           N  
ATOM   3728  C6    C   117      37.058  76.193  63.351  1.00  0.00           C  
ATOM   3729  H6    C   117      37.674  76.853  62.758  1.00  0.00           H  
ATOM   3730  C5    C   117      37.452  75.806  64.550  1.00  0.00           C  
ATOM   3731  H5    C   117      38.403  76.168  64.912  1.00  0.00           H  
ATOM   3732  C4    C   117      36.570  74.942  65.269  1.00  0.00           C  
ATOM   3733  N4    C   117      36.862  74.548  66.441  1.00  0.00           N  
ATOM   3734  H41   C   117      36.249  73.905  66.922  1.00  0.00           H  
ATOM   3735  H42   C   117      37.678  74.934  66.895  1.00  0.00           H  
ATOM   3736  N3    C   117      35.443  74.457  64.813  1.00  0.00           N  
ATOM   3737  C2    C   117      35.001  74.868  63.542  1.00  0.00           C  
ATOM   3738  O2    C   117      33.839  74.630  63.295  1.00  0.00           O  
ATOM   3739  C3'   C   117      35.926  78.719  61.149  1.00  0.00           C  
ATOM   3740  H3'   C   117      36.707  78.963  61.870  1.00  0.00           H  
ATOM   3741  C2'   C   117      34.785  77.785  61.692  1.00  0.00           C  
ATOM   3742  H2'   C   117      34.495  78.074  62.703  1.00  0.00           H  
ATOM   3743  O2'   C   117      33.713  78.008  60.763  1.00  0.00           O  
ATOM   3744 HO2'   C   117      32.935  77.551  61.092  1.00  0.00           H  
ATOM   3745  O3'   C   117      35.392  79.961  60.740  1.00  0.00           O  
ATOM   3746  P     U   118      35.105  81.014  61.853  1.00  0.00           P  
ATOM   3747  OP1   U   118      34.466  82.196  61.189  1.00  0.00           O  
ATOM   3748  OP2   U   118      36.281  81.328  62.671  1.00  0.00           O  
ATOM   3749  O5'   U   118      34.024  80.362  62.798  1.00  0.00           O  
ATOM   3750  C5'   U   118      32.605  80.344  62.523  1.00  0.00           C  
ATOM   3751  H5'   U   118      32.379  79.678  61.690  1.00  0.00           H  
ATOM   3752 H5''   U   118      32.360  81.380  62.288  1.00  0.00           H  
ATOM   3753  C4'   U   118      31.853  79.912  63.795  1.00  0.00           C  
ATOM   3754  H4'   U   118      30.831  80.078  63.456  1.00  0.00           H  
ATOM   3755  O4'   U   118      32.045  78.609  64.216  1.00  0.00           O  
ATOM   3756  C1'   U   118      31.762  78.505  65.610  1.00  0.00           C  
ATOM   3757  H1'   U   118      30.864  77.922  65.812  1.00  0.00           H  
ATOM   3758  N1    U   118      32.995  77.865  66.310  1.00  0.00           N  
ATOM   3759  C6    U   118      34.275  78.095  65.892  1.00  0.00           C  
ATOM   3760  H6    U   118      34.373  78.563  64.924  1.00  0.00           H  
ATOM   3761  C5    U   118      35.321  77.777  66.644  1.00  0.00           C  
ATOM   3762  H5    U   118      36.297  77.912  66.200  1.00  0.00           H  
ATOM   3763  C4    U   118      35.184  77.265  67.952  1.00  0.00           C  
ATOM   3764  O4    U   118      36.101  76.852  68.652  1.00  0.00           O  
ATOM   3765  N3    U   118      33.920  77.078  68.323  1.00  0.00           N  
ATOM   3766  H3    U   118      33.747  76.683  69.237  1.00  0.00           H  
ATOM   3767  C2    U   118      32.799  77.392  67.600  1.00  0.00           C  
ATOM   3768  O2    U   118      31.709  77.321  68.195  1.00  0.00           O  
ATOM   3769  C3'   U   118      32.112  80.697  65.104  1.00  0.00           C  
ATOM   3770  H3'   U   118      33.172  80.617  65.342  1.00  0.00           H  
ATOM   3771  C2'   U   118      31.546  79.875  66.217  1.00  0.00           C  
ATOM   3772  H2'   U   118      31.931  80.042  67.223  1.00  0.00           H  
ATOM   3773  O2'   U   118      30.117  80.036  66.439  1.00  0.00           O  
ATOM   3774 HO2'   U   118      29.844  80.844  65.998  1.00  0.00           H  
ATOM   3775  O3'   U   118      31.566  82.047  65.180  1.00  0.00           O  
ATOM   3776  P     A   119      32.218  83.283  66.032  1.00  0.00           P  
ATOM   3777  OP1   A   119      31.726  84.574  65.467  1.00  0.00           O  
ATOM   3778  OP2   A   119      33.693  83.106  66.125  1.00  0.00           O  
ATOM   3779  O5'   A   119      31.598  83.178  67.532  1.00  0.00           O  
ATOM   3780  C5'   A   119      30.161  83.120  67.686  1.00  0.00           C  
ATOM   3781  H5'   A   119      29.627  82.618  66.878  1.00  0.00           H  
ATOM   3782 H5''   A   119      29.720  84.116  67.643  1.00  0.00           H  
ATOM   3783  C4'   A   119      29.797  82.624  69.030  1.00  0.00           C  
ATOM   3784  H4'   A   119      28.752  82.908  69.149  1.00  0.00           H  
ATOM   3785  O4'   A   119      29.842  81.244  69.149  1.00  0.00           O  
ATOM   3786  C1'   A   119      30.229  80.841  70.457  1.00  0.00           C  
ATOM   3787  H1'   A   119      29.511  80.071  70.740  1.00  0.00           H  
ATOM   3788  N9    A   119      31.590  80.311  70.397  1.00  0.00           N  
ATOM   3789  C8    A   119      32.547  80.703  69.470  1.00  0.00           C  
ATOM   3790  H8    A   119      32.279  81.368  68.662  1.00  0.00           H  
ATOM   3791  N7    A   119      33.741  80.159  69.692  1.00  0.00           N  
ATOM   3792  C5    A   119      33.519  79.389  70.840  1.00  0.00           C  
ATOM   3793  C6    A   119      34.238  78.489  71.645  1.00  0.00           C  
ATOM   3794  N6    A   119      35.492  78.185  71.357  1.00  0.00           N  
ATOM   3795  H61   A   119      35.975  78.661  70.610  1.00  0.00           H  
ATOM   3796  H62   A   119      35.892  77.359  71.779  1.00  0.00           H  
ATOM   3797  N1    A   119      33.821  77.996  72.817  1.00  0.00           N  
ATOM   3798  C2    A   119      32.531  78.213  73.088  1.00  0.00           C  
ATOM   3799  H2    A   119      32.066  77.626  73.867  1.00  0.00           H  
ATOM   3800  N3    A   119      31.676  78.961  72.395  1.00  0.00           N  
ATOM   3801  C4    A   119      32.215  79.538  71.295  1.00  0.00           C  
ATOM   3802  C3'   A   119      30.532  83.178  70.298  1.00  0.00           C  
ATOM   3803  H3'   A   119      31.609  83.173  70.131  1.00  0.00           H  
ATOM   3804  C2'   A   119      30.200  82.108  71.329  1.00  0.00           C  
ATOM   3805  H2'   A   119      30.965  82.067  72.105  1.00  0.00           H  
ATOM   3806  O2'   A   119      28.802  82.226  71.797  1.00  0.00           O  
ATOM   3807 HO2'   A   119      28.702  83.181  71.795  1.00  0.00           H  
ATOM   3808  O3'   A   119      30.167  84.493  70.696  1.00  0.00           O  
ATOM   3809  P     G   120      31.393  85.383  71.377  1.00  0.00           P  
ATOM   3810  OP1   G   120      30.997  86.703  71.753  1.00  0.00           O  
ATOM   3811  OP2   G   120      32.607  85.181  70.596  1.00  0.00           O  
ATOM   3812  O5'   G   120      31.592  84.491  72.697  1.00  0.00           O  
ATOM   3813  C5'   G   120      30.700  84.373  73.807  1.00  0.00           C  
ATOM   3814  H5'   G   120      29.667  84.082  73.617  1.00  0.00           H  
ATOM   3815 H5''   G   120      30.706  85.375  74.237  1.00  0.00           H  
ATOM   3816  C4'   G   120      31.185  83.462  74.836  1.00  0.00           C  
ATOM   3817  H4'   G   120      30.425  83.442  75.618  1.00  0.00           H  
ATOM   3818  O4'   G   120      31.558  82.257  74.292  1.00  0.00           O  
ATOM   3819  C1'   G   120      32.702  81.698  74.947  1.00  0.00           C  
ATOM   3820  H1'   G   120      32.466  80.670  75.223  1.00  0.00           H  
ATOM   3821  N9    G   120      33.853  81.539  74.045  1.00  0.00           N  
ATOM   3822  C8    G   120      34.041  82.169  72.845  1.00  0.00           C  
ATOM   3823  H8    G   120      33.301  82.766  72.332  1.00  0.00           H  
ATOM   3824  N7    G   120      35.133  81.760  72.252  1.00  0.00           N  
ATOM   3825  C5    G   120      35.816  81.096  73.213  1.00  0.00           C  
ATOM   3826  C6    G   120      37.147  80.560  73.213  1.00  0.00           C  
ATOM   3827  O6    G   120      37.973  80.389  72.277  1.00  0.00           O  
ATOM   3828  N1    G   120      37.522  79.974  74.406  1.00  0.00           N  
ATOM   3829  H1    G   120      38.421  79.516  74.460  1.00  0.00           H  
ATOM   3830  C2    G   120      36.643  79.844  75.441  1.00  0.00           C  
ATOM   3831  N2    G   120      37.137  79.390  76.617  1.00  0.00           N  
ATOM   3832  H21   G   120      38.050  78.960  76.591  1.00  0.00           H  
ATOM   3833  H22   G   120      36.466  79.016  77.272  1.00  0.00           H  
ATOM   3834  N3    G   120      35.386  80.212  75.451  1.00  0.00           N  
ATOM   3835  C4    G   120      35.040  80.911  74.354  1.00  0.00           C  
ATOM   3836  C3'   G   120      32.422  83.998  75.578  1.00  0.00           C  
ATOM   3837  H3'   G   120      33.065  84.368  74.780  1.00  0.00           H  
ATOM   3838  C2'   G   120      32.978  82.671  76.140  1.00  0.00           C  
ATOM   3839  H2'   G   120      34.033  82.692  76.412  1.00  0.00           H  
ATOM   3840  O2'   G   120      32.185  82.380  77.256  1.00  0.00           O  
ATOM   3841 HO2'   G   120      32.698  81.869  77.887  1.00  0.00           H  
ATOM   3842  O3'   G   120      32.001  84.996  76.484  1.00  0.00           O  
ATOM   3843  P     U   121      32.961  86.055  77.104  1.00  0.00           P  
ATOM   3844  OP1   U   121      32.211  86.710  78.191  1.00  0.00           O  
ATOM   3845  OP2   U   121      33.401  86.883  75.981  1.00  0.00           O  
ATOM   3846  O5'   U   121      34.196  85.292  77.619  1.00  0.00           O  
ATOM   3847  C5'   U   121      34.168  84.740  78.906  1.00  0.00           C  
ATOM   3848  H5'   U   121      33.350  84.019  78.923  1.00  0.00           H  
ATOM   3849 H5''   U   121      34.011  85.579  79.584  1.00  0.00           H  
ATOM   3850  C4'   U   121      35.440  83.953  79.214  1.00  0.00           C  
ATOM   3851  H4'   U   121      35.313  83.563  80.223  1.00  0.00           H  
ATOM   3852  O4'   U   121      35.680  82.951  78.279  1.00  0.00           O  
ATOM   3853  C1'   U   121      37.077  82.705  78.086  1.00  0.00           C  
ATOM   3854  H1'   U   121      37.414  81.692  78.306  1.00  0.00           H  
ATOM   3855  N1    U   121      37.520  82.949  76.684  1.00  0.00           N  
ATOM   3856  C6    U   121      36.754  83.569  75.729  1.00  0.00           C  
ATOM   3857  H6    U   121      35.757  83.941  75.919  1.00  0.00           H  
ATOM   3858  C5    U   121      37.203  83.679  74.482  1.00  0.00           C  
ATOM   3859  H5    U   121      36.555  84.060  73.707  1.00  0.00           H  
ATOM   3860  C4    U   121      38.486  83.222  74.065  1.00  0.00           C  
ATOM   3861  O4    U   121      39.072  83.411  73.021  1.00  0.00           O  
ATOM   3862  N3    U   121      39.186  82.702  75.085  1.00  0.00           N  
ATOM   3863  H3    U   121      40.001  82.194  74.773  1.00  0.00           H  
ATOM   3864  C2    U   121      38.792  82.563  76.355  1.00  0.00           C  
ATOM   3865  O2    U   121      39.639  82.143  77.131  1.00  0.00           O  
ATOM   3866  C3'   U   121      36.692  84.790  79.174  1.00  0.00           C  
ATOM   3867  H3'   U   121      36.741  85.300  78.212  1.00  0.00           H  
ATOM   3868  C2'   U   121      37.811  83.687  79.034  1.00  0.00           C  
ATOM   3869  H2'   U   121      38.729  84.026  78.554  1.00  0.00           H  
ATOM   3870  O2'   U   121      38.204  83.082  80.222  1.00  0.00           O  
ATOM   3871 HO2'   U   121      38.734  83.668  80.767  1.00  0.00           H  
ATOM   3872  O3'   U   121      36.768  85.715  80.202  1.00  0.00           O  
ATOM   3873  P     A   122      37.894  86.782  80.159  1.00  0.00           P  
ATOM   3874  OP1   A   122      37.730  87.659  81.316  1.00  0.00           O  
ATOM   3875  OP2   A   122      37.926  87.462  78.873  1.00  0.00           O  
ATOM   3876  O5'   A   122      39.294  86.001  80.383  1.00  0.00           O  
ATOM   3877  C5'   A   122      39.764  85.583  81.646  1.00  0.00           C  
ATOM   3878  H5'   A   122      39.061  84.864  82.065  1.00  0.00           H  
ATOM   3879 H5''   A   122      39.885  86.429  82.323  1.00  0.00           H  
ATOM   3880  C4'   A   122      41.150  84.907  81.458  1.00  0.00           C  
ATOM   3881  H4'   A   122      41.470  84.336  82.330  1.00  0.00           H  
ATOM   3882  O4'   A   122      41.090  84.073  80.297  1.00  0.00           O  
ATOM   3883  C1'   A   122      42.393  83.875  79.724  1.00  0.00           C  
ATOM   3884  H1'   A   122      42.774  82.862  79.856  1.00  0.00           H  
ATOM   3885  N9    A   122      42.337  84.292  78.331  1.00  0.00           N  
ATOM   3886  C8    A   122      41.427  85.108  77.655  1.00  0.00           C  
ATOM   3887  H8    A   122      40.585  85.540  78.176  1.00  0.00           H  
ATOM   3888  N7    A   122      41.593  85.168  76.310  1.00  0.00           N  
ATOM   3889  C5    A   122      42.788  84.456  76.141  1.00  0.00           C  
ATOM   3890  C6    A   122      43.467  83.981  75.022  1.00  0.00           C  
ATOM   3891  N6    A   122      43.039  84.090  73.773  1.00  0.00           N  
ATOM   3892  H61   A   122      42.093  84.417  73.636  1.00  0.00           H  
ATOM   3893  H62   A   122      43.708  83.865  73.051  1.00  0.00           H  
ATOM   3894  N1    A   122      44.631  83.323  75.211  1.00  0.00           N  
ATOM   3895  C2    A   122      44.956  82.921  76.426  1.00  0.00           C  
ATOM   3896  H2    A   122      45.749  82.199  76.554  1.00  0.00           H  
ATOM   3897  N3    A   122      44.351  83.241  77.539  1.00  0.00           N  
ATOM   3898  C4    A   122      43.288  84.091  77.357  1.00  0.00           C  
ATOM   3899  C3'   A   122      42.279  85.864  81.044  1.00  0.00           C  
ATOM   3900  H3'   A   122      41.986  86.596  80.291  1.00  0.00           H  
ATOM   3901  C2'   A   122      43.238  84.806  80.525  1.00  0.00           C  
ATOM   3902  H2'   A   122      43.984  85.270  79.881  1.00  0.00           H  
ATOM   3903  O2'   A   122      43.827  84.000  81.522  1.00  0.00           O  
ATOM   3904 HO2'   A   122      43.485  84.335  82.354  1.00  0.00           H  
ATOM   3905  O3'   A   122      42.769  86.474  82.334  1.00  0.00           O  
ATOM   3906  P     C   123      43.480  87.847  82.225  1.00  0.00           P  
ATOM   3907  OP1   C   123      43.882  88.282  83.593  1.00  0.00           O  
ATOM   3908  OP2   C   123      42.632  88.772  81.397  1.00  0.00           O  
ATOM   3909  O5'   C   123      44.845  87.510  81.446  1.00  0.00           O  
ATOM   3910  C5'   C   123      45.812  86.631  81.915  1.00  0.00           C  
ATOM   3911  H5'   C   123      45.405  85.716  82.346  1.00  0.00           H  
ATOM   3912 H5''   C   123      46.264  87.197  82.729  1.00  0.00           H  
ATOM   3913  C4'   C   123      46.825  86.175  80.867  1.00  0.00           C  
ATOM   3914  H4'   C   123      47.529  85.451  81.276  1.00  0.00           H  
ATOM   3915  O4'   C   123      46.156  85.738  79.746  1.00  0.00           O  
ATOM   3916  C1'   C   123      47.069  85.962  78.670  1.00  0.00           C  
ATOM   3917  H1'   C   123      47.481  85.013  78.325  1.00  0.00           H  
ATOM   3918  N1    C   123      46.317  86.543  77.552  1.00  0.00           N  
ATOM   3919  C6    C   123      45.264  87.428  77.744  1.00  0.00           C  
ATOM   3920  H6    C   123      45.184  87.896  78.714  1.00  0.00           H  
ATOM   3921  C5    C   123      44.427  87.724  76.665  1.00  0.00           C  
ATOM   3922  H5    C   123      43.716  88.527  76.785  1.00  0.00           H  
ATOM   3923  C4    C   123      44.785  87.155  75.410  1.00  0.00           C  
ATOM   3924  N4    C   123      44.031  87.352  74.340  1.00  0.00           N  
ATOM   3925  H41   C   123      44.252  87.052  73.401  1.00  0.00           H  
ATOM   3926  H42   C   123      43.205  87.918  74.472  1.00  0.00           H  
ATOM   3927  N3    C   123      45.782  86.290  75.258  1.00  0.00           N  
ATOM   3928  C2    C   123      46.565  85.942  76.294  1.00  0.00           C  
ATOM   3929  O2    C   123      47.532  85.190  76.070  1.00  0.00           O  
ATOM   3930  C3'   C   123      47.637  87.413  80.416  1.00  0.00           C  
ATOM   3931  H3'   C   123      46.966  88.170  80.008  1.00  0.00           H  
ATOM   3932  C2'   C   123      48.250  86.840  79.159  1.00  0.00           C  
ATOM   3933  H2'   C   123      48.445  87.569  78.372  1.00  0.00           H  
ATOM   3934  O2'   C   123      49.425  86.028  79.419  1.00  0.00           O  
ATOM   3935 HO2'   C   123      50.272  86.474  79.343  1.00  0.00           H  
ATOM   3936  O3'   C   123      48.559  87.943  81.410  1.00  0.00           O  
ATOM   3937  P     U   124      49.634  89.009  81.112  1.00  0.00           P  
ATOM   3938  OP1   U   124      50.394  89.120  82.338  1.00  0.00           O  
ATOM   3939  OP2   U   124      48.839  90.167  80.521  1.00  0.00           O  
ATOM   3940  O5'   U   124      50.629  88.626  79.931  1.00  0.00           O  
ATOM   3941  C5'   U   124      51.953  88.382  80.216  1.00  0.00           C  
ATOM   3942  H5'   U   124      52.051  87.409  80.699  1.00  0.00           H  
ATOM   3943 H5''   U   124      52.344  89.225  80.786  1.00  0.00           H  
ATOM   3944  C4'   U   124      52.759  88.353  78.918  1.00  0.00           C  
ATOM   3945  H4'   U   124      53.817  88.125  79.043  1.00  0.00           H  
ATOM   3946  O4'   U   124      52.062  87.524  77.921  1.00  0.00           O  
ATOM   3947  C1'   U   124      52.188  88.213  76.644  1.00  0.00           C  
ATOM   3948  H1'   U   124      52.777  87.685  75.894  1.00  0.00           H  
ATOM   3949  N1    U   124      50.836  88.490  76.052  1.00  0.00           N  
ATOM   3950  C6    U   124      49.788  89.066  76.741  1.00  0.00           C  
ATOM   3951  H6    U   124      49.968  89.458  77.731  1.00  0.00           H  
ATOM   3952  C5    U   124      48.542  89.182  76.233  1.00  0.00           C  
ATOM   3953  H5    U   124      47.837  89.683  76.880  1.00  0.00           H  
ATOM   3954  C4    U   124      48.287  88.851  74.835  1.00  0.00           C  
ATOM   3955  O4    U   124      47.247  89.099  74.290  1.00  0.00           O  
ATOM   3956  N3    U   124      49.286  88.184  74.208  1.00  0.00           N  
ATOM   3957  H3    U   124      49.104  87.947  73.243  1.00  0.00           H  
ATOM   3958  C2    U   124      50.607  88.133  74.709  1.00  0.00           C  
ATOM   3959  O2    U   124      51.526  87.803  73.974  1.00  0.00           O  
ATOM   3960  C3'   U   124      52.787  89.791  78.317  1.00  0.00           C  
ATOM   3961  H3'   U   124      51.783  90.185  78.475  1.00  0.00           H  
ATOM   3962  C2'   U   124      52.943  89.465  76.859  1.00  0.00           C  
ATOM   3963  H2'   U   124      52.586  90.236  76.176  1.00  0.00           H  
ATOM   3964  O2'   U   124      54.346  89.292  76.482  1.00  0.00           O  
ATOM   3965 HO2'   U   124      54.816  89.025  77.276  1.00  0.00           H  
ATOM   3966  O3'   U   124      53.706  90.752  78.827  1.00  0.00           O  
ATOM   3967  P     G   125      53.389  92.349  78.660  1.00  0.00           P  
ATOM   3968  OP1   G   125      54.512  93.085  79.218  1.00  0.00           O  
ATOM   3969  OP2   G   125      52.026  92.648  78.997  1.00  0.00           O  
ATOM   3970  O5'   G   125      53.453  92.624  77.092  1.00  0.00           O  
ATOM   3971  C5'   G   125      54.641  92.524  76.397  1.00  0.00           C  
ATOM   3972  H5'   G   125      55.094  91.571  76.670  1.00  0.00           H  
ATOM   3973 H5''   G   125      55.340  93.280  76.757  1.00  0.00           H  
ATOM   3974  C4'   G   125      54.503  92.588  74.891  1.00  0.00           C  
ATOM   3975  H4'   G   125      55.471  92.388  74.432  1.00  0.00           H  
ATOM   3976  O4'   G   125      53.645  91.513  74.479  1.00  0.00           O  
ATOM   3977  C1'   G   125      52.904  91.976  73.358  1.00  0.00           C  
ATOM   3978  H1'   G   125      53.092  91.322  72.506  1.00  0.00           H  
ATOM   3979  N9    G   125      51.350  92.065  73.564  1.00  0.00           N  
ATOM   3980  C8    G   125      50.700  92.277  74.742  1.00  0.00           C  
ATOM   3981  H8    G   125      51.215  92.483  75.668  1.00  0.00           H  
ATOM   3982  N7    G   125      49.355  92.250  74.632  1.00  0.00           N  
ATOM   3983  C5    G   125      49.169  91.857  73.332  1.00  0.00           C  
ATOM   3984  C6    G   125      47.973  91.741  72.508  1.00  0.00           C  
ATOM   3985  O6    G   125      46.818  91.924  72.844  1.00  0.00           O  
ATOM   3986  N1    G   125      48.184  91.535  71.164  1.00  0.00           N  
ATOM   3987  H1    G   125      47.409  91.545  70.516  1.00  0.00           H  
ATOM   3988  C2    G   125      49.446  91.585  70.638  1.00  0.00           C  
ATOM   3989  N2    G   125      49.512  91.596  69.363  1.00  0.00           N  
ATOM   3990  H21   G   125      48.609  91.683  68.919  1.00  0.00           H  
ATOM   3991  H22   G   125      50.304  92.134  69.042  1.00  0.00           H  
ATOM   3992  N3    G   125      50.614  91.700  71.268  1.00  0.00           N  
ATOM   3993  C4    G   125      50.353  91.913  72.599  1.00  0.00           C  
ATOM   3994  C3'   G   125      54.004  93.896  74.257  1.00  0.00           C  
ATOM   3995  H3'   G   125      53.228  94.303  74.906  1.00  0.00           H  
ATOM   3996  C2'   G   125      53.451  93.333  72.966  1.00  0.00           C  
ATOM   3997  H2'   G   125      52.607  93.939  72.635  1.00  0.00           H  
ATOM   3998  O2'   G   125      54.503  93.202  72.011  1.00  0.00           O  
ATOM   3999 HO2'   G   125      54.834  94.100  71.933  1.00  0.00           H  
ATOM   4000  O3'   G   125      55.079  94.780  73.962  1.00  0.00           O  
ATOM   4001  P     A   126      54.766  96.316  73.605  1.00  0.00           P  
ATOM   4002  OP1   A   126      56.105  96.988  73.619  1.00  0.00           O  
ATOM   4003  OP2   A   126      53.750  96.847  74.538  1.00  0.00           O  
ATOM   4004  O5'   A   126      54.225  96.270  72.143  1.00  0.00           O  
ATOM   4005  C5'   A   126      55.116  96.277  71.027  1.00  0.00           C  
ATOM   4006  H5'   A   126      55.664  95.341  71.128  1.00  0.00           H  
ATOM   4007 H5''   A   126      55.721  97.181  70.963  1.00  0.00           H  
ATOM   4008  C4'   A   126      54.391  96.189  69.650  1.00  0.00           C  
ATOM   4009  H4'   A   126      55.057  96.140  68.789  1.00  0.00           H  
ATOM   4010  O4'   A   126      53.504  95.078  69.651  1.00  0.00           O  
ATOM   4011  C1'   A   126      52.446  95.368  68.790  1.00  0.00           C  
ATOM   4012  H1'   A   126      52.405  94.701  67.930  1.00  0.00           H  
ATOM   4013  N9    A   126      51.160  95.180  69.439  1.00  0.00           N  
ATOM   4014  C8    A   126      50.952  95.244  70.799  1.00  0.00           C  
ATOM   4015  H8    A   126      51.722  95.348  71.550  1.00  0.00           H  
ATOM   4016  N7    A   126      49.694  95.126  71.162  1.00  0.00           N  
ATOM   4017  C5    A   126      49.012  94.965  69.938  1.00  0.00           C  
ATOM   4018  C6    A   126      47.681  94.804  69.446  1.00  0.00           C  
ATOM   4019  N6    A   126      46.715  94.647  70.356  1.00  0.00           N  
ATOM   4020  H61   A   126      47.028  94.589  71.314  1.00  0.00           H  
ATOM   4021  H62   A   126      45.736  94.635  70.109  1.00  0.00           H  
ATOM   4022  N1    A   126      47.429  94.843  68.122  1.00  0.00           N  
ATOM   4023  C2    A   126      48.370  94.956  67.293  1.00  0.00           C  
ATOM   4024  H2    A   126      48.179  95.034  66.233  1.00  0.00           H  
ATOM   4025  N3    A   126      49.653  95.064  67.575  1.00  0.00           N  
ATOM   4026  C4    A   126      49.925  95.035  68.935  1.00  0.00           C  
ATOM   4027  C3'   A   126      53.558  97.432  69.452  1.00  0.00           C  
ATOM   4028  H3'   A   126      52.959  97.591  70.348  1.00  0.00           H  
ATOM   4029  C2'   A   126      52.629  96.863  68.383  1.00  0.00           C  
ATOM   4030  H2'   A   126      51.704  97.438  68.336  1.00  0.00           H  
ATOM   4031  O2'   A   126      53.193  96.905  67.098  1.00  0.00           O  
ATOM   4032 HO2'   A   126      53.693  97.722  67.031  1.00  0.00           H  
ATOM   4033  O3'   A   126      54.303  98.559  69.023  1.00  0.00           O  
ATOM   4034  P     U   127      53.812 100.036  69.450  1.00  0.00           P  
ATOM   4035  OP1   U   127      54.804 100.959  69.081  1.00  0.00           O  
ATOM   4036  OP2   U   127      53.420 100.015  70.864  1.00  0.00           O  
ATOM   4037  O5'   U   127      52.593 100.478  68.503  1.00  0.00           O  
ATOM   4038  C5'   U   127      52.648 100.558  67.142  1.00  0.00           C  
ATOM   4039  H5'   U   127      53.338  99.788  66.796  1.00  0.00           H  
ATOM   4040 H5''   U   127      53.046 101.555  66.953  1.00  0.00           H  
ATOM   4041  C4'   U   127      51.323 100.406  66.456  1.00  0.00           C  
ATOM   4042  H4'   U   127      51.427 100.367  65.372  1.00  0.00           H  
ATOM   4043  O4'   U   127      50.778  99.171  66.810  1.00  0.00           O  
ATOM   4044  C1'   U   127      49.362  99.228  66.935  1.00  0.00           C  
ATOM   4045  H1'   U   127      48.933  98.536  66.211  1.00  0.00           H  
ATOM   4046  N1    U   127      48.913  98.879  68.307  1.00  0.00           N  
ATOM   4047  C6    U   127      49.749  98.934  69.372  1.00  0.00           C  
ATOM   4048  H6    U   127      50.772  99.223  69.181  1.00  0.00           H  
ATOM   4049  C5    U   127      49.298  98.711  70.689  1.00  0.00           C  
ATOM   4050  H5    U   127      49.971  98.784  71.531  1.00  0.00           H  
ATOM   4051  C4    U   127      47.957  98.379  70.856  1.00  0.00           C  
ATOM   4052  O4    U   127      47.462  98.137  71.913  1.00  0.00           O  
ATOM   4053  N3    U   127      47.150  98.255  69.729  1.00  0.00           N  
ATOM   4054  H3    U   127      46.173  98.094  69.930  1.00  0.00           H  
ATOM   4055  C2    U   127      47.607  98.449  68.428  1.00  0.00           C  
ATOM   4056  O2    U   127      46.918  98.330  67.387  1.00  0.00           O  
ATOM   4057  C3'   U   127      50.297 101.513  66.884  1.00  0.00           C  
ATOM   4058  H3'   U   127      50.331 101.727  67.953  1.00  0.00           H  
ATOM   4059  C2'   U   127      48.976 100.701  66.502  1.00  0.00           C  
ATOM   4060  H2'   U   127      48.097 101.013  67.065  1.00  0.00           H  
ATOM   4061  O2'   U   127      48.745 100.583  65.080  1.00  0.00           O  
ATOM   4062 HO2'   U   127      47.937 100.071  65.002  1.00  0.00           H  
ATOM   4063  O3'   U   127      50.395 102.687  66.027  1.00  0.00           O  
ATOM   4064  P     G   128      49.650 103.991  66.547  1.00  0.00           P  
ATOM   4065  OP1   G   128      50.047 105.074  65.676  1.00  0.00           O  
ATOM   4066  OP2   G   128      50.078 104.183  67.970  1.00  0.00           O  
ATOM   4067  O5'   G   128      48.090 103.665  66.439  1.00  0.00           O  
ATOM   4068  C5'   G   128      47.468 103.633  65.187  1.00  0.00           C  
ATOM   4069  H5'   G   128      47.967 102.892  64.563  1.00  0.00           H  
ATOM   4070 H5''   G   128      47.442 104.614  64.714  1.00  0.00           H  
ATOM   4071  C4'   G   128      46.067 103.048  65.225  1.00  0.00           C  
ATOM   4072  H4'   G   128      45.727 102.825  64.214  1.00  0.00           H  
ATOM   4073  O4'   G   128      46.118 101.778  65.840  1.00  0.00           O  
ATOM   4074  C1'   G   128      44.788 101.540  66.490  1.00  0.00           C  
ATOM   4075  H1'   G   128      44.301 100.732  65.946  1.00  0.00           H  
ATOM   4076  N9    G   128      44.740 101.251  67.977  1.00  0.00           N  
ATOM   4077  C8    G   128      45.790 101.459  68.885  1.00  0.00           C  
ATOM   4078  H8    G   128      46.676 102.036  68.666  1.00  0.00           H  
ATOM   4079  N7    G   128      45.525 100.946  70.041  1.00  0.00           N  
ATOM   4080  C5    G   128      44.188 100.448  69.960  1.00  0.00           C  
ATOM   4081  C6    G   128      43.370  99.759  70.887  1.00  0.00           C  
ATOM   4082  O6    G   128      43.484  99.497  72.063  1.00  0.00           O  
ATOM   4083  N1    G   128      42.103  99.406  70.344  1.00  0.00           N  
ATOM   4084  H1    G   128      41.570  98.888  71.028  1.00  0.00           H  
ATOM   4085  C2    G   128      41.654  99.752  69.052  1.00  0.00           C  
ATOM   4086  N2    G   128      40.398  99.468  68.725  1.00  0.00           N  
ATOM   4087  H21   G   128      40.111  99.558  67.761  1.00  0.00           H  
ATOM   4088  H22   G   128      39.746  99.140  69.423  1.00  0.00           H  
ATOM   4089  N3    G   128      42.470 100.310  68.187  1.00  0.00           N  
ATOM   4090  C4    G   128      43.730 100.608  68.671  1.00  0.00           C  
ATOM   4091  C3'   G   128      45.014 103.802  66.095  1.00  0.00           C  
ATOM   4092  H3'   G   128      45.485 104.017  67.054  1.00  0.00           H  
ATOM   4093  C2'   G   128      43.898 102.716  66.223  1.00  0.00           C  
ATOM   4094  H2'   G   128      43.159 102.976  66.980  1.00  0.00           H  
ATOM   4095  O2'   G   128      43.232 102.595  64.925  1.00  0.00           O  
ATOM   4096 HO2'   G   128      43.454 103.389  64.434  1.00  0.00           H  
ATOM   4097  O3'   G   128      44.632 104.992  65.379  1.00  0.00           O  
ATOM   4098  P     U   129      43.971 106.176  66.080  1.00  0.00           P  
ATOM   4099  OP1   U   129      43.657 107.218  65.069  1.00  0.00           O  
ATOM   4100  OP2   U   129      44.783 106.585  67.223  1.00  0.00           O  
ATOM   4101  O5'   U   129      42.552 105.681  66.610  1.00  0.00           O  
ATOM   4102  C5'   U   129      41.588 105.148  65.707  1.00  0.00           C  
ATOM   4103  H5'   U   129      42.106 104.666  64.877  1.00  0.00           H  
ATOM   4104 H5''   U   129      41.228 106.018  65.158  1.00  0.00           H  
ATOM   4105  C4'   U   129      40.344 104.523  66.404  1.00  0.00           C  
ATOM   4106  H4'   U   129      39.634 104.290  65.611  1.00  0.00           H  
ATOM   4107  O4'   U   129      40.682 103.256  66.992  1.00  0.00           O  
ATOM   4108  C1'   U   129      40.019 103.062  68.256  1.00  0.00           C  
ATOM   4109  H1'   U   129      39.553 102.076  68.274  1.00  0.00           H  
ATOM   4110  N1    U   129      40.890 103.034  69.453  1.00  0.00           N  
ATOM   4111  C6    U   129      42.186 103.567  69.359  1.00  0.00           C  
ATOM   4112  H6    U   129      42.433 104.110  68.459  1.00  0.00           H  
ATOM   4113  C5    U   129      43.095 103.355  70.381  1.00  0.00           C  
ATOM   4114  H5    U   129      44.136 103.638  70.327  1.00  0.00           H  
ATOM   4115  C4    U   129      42.665 102.758  71.617  1.00  0.00           C  
ATOM   4116  O4    U   129      43.415 102.569  72.598  1.00  0.00           O  
ATOM   4117  N3    U   129      41.366 102.456  71.669  1.00  0.00           N  
ATOM   4118  H3    U   129      41.146 102.135  72.602  1.00  0.00           H  
ATOM   4119  C2    U   129      40.446 102.412  70.646  1.00  0.00           C  
ATOM   4120  O2    U   129      39.306 102.103  70.844  1.00  0.00           O  
ATOM   4121  C3'   U   129      39.743 105.352  67.468  1.00  0.00           C  
ATOM   4122  H3'   U   129      40.507 105.730  68.148  1.00  0.00           H  
ATOM   4123  C2'   U   129      38.974 104.259  68.321  1.00  0.00           C  
ATOM   4124  H2'   U   129      38.804 104.725  69.292  1.00  0.00           H  
ATOM   4125  O2'   U   129      37.717 103.922  67.772  1.00  0.00           O  
ATOM   4126 HO2'   U   129      37.010 104.503  68.064  1.00  0.00           H  
ATOM   4127  O3'   U   129      38.870 106.251  66.941  1.00  0.00           O  
ATOM   4128  P     C   130      38.578 107.594  67.776  1.00  0.00           P  
ATOM   4129  OP1   C   130      37.661 108.404  66.955  1.00  0.00           O  
ATOM   4130  OP2   C   130      39.924 108.209  68.069  1.00  0.00           O  
ATOM   4131  O5'   C   130      37.943 107.088  69.151  1.00  0.00           O  
ATOM   4132  C5'   C   130      36.530 106.935  69.172  1.00  0.00           C  
ATOM   4133  H5'   C   130      36.345 106.222  68.369  1.00  0.00           H  
ATOM   4134 H5''   C   130      36.047 107.911  69.132  1.00  0.00           H  
ATOM   4135  C4'   C   130      35.981 106.236  70.366  1.00  0.00           C  
ATOM   4136  H4'   C   130      34.975 105.934  70.073  1.00  0.00           H  
ATOM   4137  O4'   C   130      36.699 105.035  70.678  1.00  0.00           O  
ATOM   4138  C1'   C   130      36.654 104.827  72.085  1.00  0.00           C  
ATOM   4139  H1'   C   130      36.418 103.793  72.334  1.00  0.00           H  
ATOM   4140  N1    C   130      38.017 104.981  72.563  1.00  0.00           N  
ATOM   4141  C6    C   130      39.070 105.566  71.918  1.00  0.00           C  
ATOM   4142  H6    C   130      38.893 106.109  71.001  1.00  0.00           H  
ATOM   4143  C5    C   130      40.324 105.565  72.404  1.00  0.00           C  
ATOM   4144  H5    C   130      41.147 106.095  71.948  1.00  0.00           H  
ATOM   4145  C4    C   130      40.460 105.066  73.687  1.00  0.00           C  
ATOM   4146  N4    C   130      41.636 104.963  74.268  1.00  0.00           N  
ATOM   4147  H41   C   130      42.474 105.243  73.777  1.00  0.00           H  
ATOM   4148  H42   C   130      41.556 104.487  75.155  1.00  0.00           H  
ATOM   4149  N3    C   130      39.472 104.513  74.379  1.00  0.00           N  
ATOM   4150  C2    C   130      38.279 104.406  73.787  1.00  0.00           C  
ATOM   4151  O2    C   130      37.413 103.848  74.481  1.00  0.00           O  
ATOM   4152  C3'   C   130      35.703 107.056  71.687  1.00  0.00           C  
ATOM   4153  H3'   C   130      36.557 107.652  72.011  1.00  0.00           H  
ATOM   4154  C2'   C   130      35.689 105.861  72.712  1.00  0.00           C  
ATOM   4155  H2'   C   130      36.042 106.081  73.719  1.00  0.00           H  
ATOM   4156  O2'   C   130      34.411 105.274  72.673  1.00  0.00           O  
ATOM   4157 HO2'   C   130      33.887 105.919  72.192  1.00  0.00           H  
ATOM   4158  O3'   C   130      34.364 107.676  71.540  1.00  0.00           O  
ATOM   4159  P     G   131      34.017 109.000  72.301  1.00  0.00           P  
ATOM   4160  OP1   G   131      32.566 109.290  72.097  1.00  0.00           O  
ATOM   4161  OP2   G   131      34.968 110.064  72.024  1.00  0.00           O  
ATOM   4162  O5'   G   131      34.299 108.541  73.890  1.00  0.00           O  
ATOM   4163  C5'   G   131      33.171 108.145  74.757  1.00  0.00           C  
ATOM   4164  H5'   G   131      32.698 107.226  74.412  1.00  0.00           H  
ATOM   4165 H5''   G   131      32.503 109.003  74.678  1.00  0.00           H  
ATOM   4166  C4'   G   131      33.616 108.033  76.280  1.00  0.00           C  
ATOM   4167  H4'   G   131      32.839 107.561  76.882  1.00  0.00           H  
ATOM   4168  O4'   G   131      34.862 107.327  76.451  1.00  0.00           O  
ATOM   4169  C1'   G   131      35.886 108.288  76.891  1.00  0.00           C  
ATOM   4170  H1'   G   131      35.948 108.319  77.979  1.00  0.00           H  
ATOM   4171  N9    G   131      37.313 107.982  76.565  1.00  0.00           N  
ATOM   4172  C8    G   131      38.155 108.455  75.554  1.00  0.00           C  
ATOM   4173  H8    G   131      37.854 109.147  74.782  1.00  0.00           H  
ATOM   4174  N7    G   131      39.329 107.852  75.552  1.00  0.00           N  
ATOM   4175  C5    G   131      39.249 106.961  76.699  1.00  0.00           C  
ATOM   4176  C6    G   131      40.247 106.161  77.324  1.00  0.00           C  
ATOM   4177  O6    G   131      41.379 106.082  76.866  1.00  0.00           O  
ATOM   4178  N1    G   131      39.886 105.585  78.524  1.00  0.00           N  
ATOM   4179  H1    G   131      40.566 105.017  79.010  1.00  0.00           H  
ATOM   4180  C2    G   131      38.635 105.837  79.029  1.00  0.00           C  
ATOM   4181  N2    G   131      38.416 105.299  80.174  1.00  0.00           N  
ATOM   4182  H21   G   131      37.522 105.456  80.616  1.00  0.00           H  
ATOM   4183  H22   G   131      39.137 104.686  80.528  1.00  0.00           H  
ATOM   4184  N3    G   131      37.652 106.568  78.540  1.00  0.00           N  
ATOM   4185  C4    G   131      38.049 107.101  77.351  1.00  0.00           C  
ATOM   4186  C3'   G   131      33.870 109.413  76.871  1.00  0.00           C  
ATOM   4187  H3'   G   131      33.231 110.149  76.383  1.00  0.00           H  
ATOM   4188  C2'   G   131      35.315 109.709  76.620  1.00  0.00           C  
ATOM   4189  H2'   G   131      35.451 109.984  75.574  1.00  0.00           H  
ATOM   4190  O2'   G   131      36.060 110.509  77.435  1.00  0.00           O  
ATOM   4191 HO2'   G   131      35.523 110.967  78.086  1.00  0.00           H  
ATOM   4192  O3'   G   131      33.532 109.487  78.296  1.00  0.00           O  
ATOM   4193  P     U   132      32.054 109.509  78.755  1.00  0.00           P  
ATOM   4194  OP1   U   132      32.020 108.905  80.095  1.00  0.00           O  
ATOM   4195  OP2   U   132      31.209 109.053  77.623  1.00  0.00           O  
ATOM   4196  O5'   U   132      31.799 111.120  78.853  1.00  0.00           O  
ATOM   4197  C5'   U   132      31.978 111.904  80.004  1.00  0.00           C  
ATOM   4198  H5'   U   132      32.726 112.688  79.880  1.00  0.00           H  
ATOM   4199 H5''   U   132      32.224 111.263  80.850  1.00  0.00           H  
ATOM   4200  C4'   U   132      30.594 112.615  80.304  1.00  0.00           C  
ATOM   4201  H4'   U   132      30.608 113.366  81.094  1.00  0.00           H  
ATOM   4202  O4'   U   132      30.118 113.245  79.133  1.00  0.00           O  
ATOM   4203  C1'   U   132      28.796 112.810  78.830  1.00  0.00           C  
ATOM   4204  H1'   U   132      28.075 113.440  79.351  1.00  0.00           H  
ATOM   4205  N1    U   132      28.593 113.051  77.335  1.00  0.00           N  
ATOM   4206  C6    U   132      29.119 112.190  76.391  1.00  0.00           C  
ATOM   4207  H6    U   132      29.805 111.396  76.647  1.00  0.00           H  
ATOM   4208  C5    U   132      28.934 112.394  75.053  1.00  0.00           C  
ATOM   4209  H5    U   132      29.391 111.805  74.271  1.00  0.00           H  
ATOM   4210  C4    U   132      28.159 113.412  74.567  1.00  0.00           C  
ATOM   4211  O4    U   132      28.027 113.624  73.381  1.00  0.00           O  
ATOM   4212  N3    U   132      27.613 114.265  75.528  1.00  0.00           N  
ATOM   4213  H3    U   132      26.958 114.968  75.219  1.00  0.00           H  
ATOM   4214  C2    U   132      27.839 114.166  76.903  1.00  0.00           C  
ATOM   4215  O2    U   132      27.241 115.010  77.606  1.00  0.00           O  
ATOM   4216  C3'   U   132      29.465 111.589  80.684  1.00  0.00           C  
ATOM   4217  H3'   U   132      29.970 110.671  80.984  1.00  0.00           H  
ATOM   4218  C2'   U   132      28.622 111.434  79.457  1.00  0.00           C  
ATOM   4219  H2'   U   132      29.133 110.716  78.815  1.00  0.00           H  
ATOM   4220  O2'   U   132      27.264 111.114  79.754  1.00  0.00           O  
ATOM   4221 HO2'   U   132      27.403 110.851  80.667  1.00  0.00           H  
ATOM   4222  O3'   U   132      28.642 112.114  81.713  1.00  0.00           O  
ATOM   4223  P     A   133      29.022 112.064  83.270  1.00  0.00           P  
ATOM   4224  OP1   A   133      30.203 111.232  83.411  1.00  0.00           O  
ATOM   4225  OP2   A   133      27.821 111.664  83.995  1.00  0.00           O  
ATOM   4226  O5'   A   133      29.314 113.642  83.629  1.00  0.00           O  
ATOM   4227  C5'   A   133      30.594 114.187  83.885  1.00  0.00           C  
ATOM   4228  H5'   A   133      31.184 113.953  82.999  1.00  0.00           H  
ATOM   4229 H5''   A   133      31.060 113.627  84.696  1.00  0.00           H  
ATOM   4230  C4'   A   133      30.663 115.767  84.053  1.00  0.00           C  
ATOM   4231  H4'   A   133      31.630 116.064  84.458  1.00  0.00           H  
ATOM   4232  O4'   A   133      30.372 116.383  82.885  1.00  0.00           O  
ATOM   4233  C1'   A   133      29.281 117.339  82.986  1.00  0.00           C  
ATOM   4234  H1'   A   133      29.561 118.179  82.349  1.00  0.00           H  
ATOM   4235  N9    A   133      28.031 116.510  82.559  1.00  0.00           N  
ATOM   4236  C8    A   133      27.994 115.321  81.817  1.00  0.00           C  
ATOM   4237  H8    A   133      28.910 114.803  81.573  1.00  0.00           H  
ATOM   4238  N7    A   133      26.777 115.075  81.375  1.00  0.00           N  
ATOM   4239  C5    A   133      25.940 116.046  81.984  1.00  0.00           C  
ATOM   4240  C6    A   133      24.557 116.317  81.973  1.00  0.00           C  
ATOM   4241  N6    A   133      23.549 115.613  81.504  1.00  0.00           N  
ATOM   4242  H61   A   133      22.583 115.882  81.626  1.00  0.00           H  
ATOM   4243  H62   A   133      23.816 114.961  80.781  1.00  0.00           H  
ATOM   4244  N1    A   133      24.067 117.396  82.645  1.00  0.00           N  
ATOM   4245  C2    A   133      24.960 118.171  83.253  1.00  0.00           C  
ATOM   4246  H2    A   133      24.440 118.901  83.855  1.00  0.00           H  
ATOM   4247  N3    A   133      26.274 118.137  83.272  1.00  0.00           N  
ATOM   4248  C4    A   133      26.692 116.961  82.644  1.00  0.00           C  
ATOM   4249  C3'   A   133      29.613 116.257  85.091  1.00  0.00           C  
ATOM   4250  H3'   A   133      28.735 115.623  84.969  1.00  0.00           H  
ATOM   4251  C2'   A   133      29.208 117.661  84.476  1.00  0.00           C  
ATOM   4252  H2'   A   133      28.171 117.881  84.729  1.00  0.00           H  
ATOM   4253  O2'   A   133      30.085 118.669  84.852  1.00  0.00           O  
ATOM   4254 HO2'   A   133      30.052 118.737  85.809  1.00  0.00           H  
ATOM   4255  O3'   A   133      30.112 116.148  86.407  1.00  0.00           O  
ATOM   4256  P     U   134      29.481 117.037  87.542  1.00  0.00           P  
ATOM   4257  OP1   U   134      29.965 116.419  88.759  1.00  0.00           O  
ATOM   4258  OP2   U   134      28.065 117.021  87.351  1.00  0.00           O  
ATOM   4259  O5'   U   134      30.087 118.567  87.637  1.00  0.00           O  
ATOM   4260  C5'   U   134      31.385 118.959  88.049  1.00  0.00           C  
ATOM   4261  H5'   U   134      31.998 118.480  87.286  1.00  0.00           H  
ATOM   4262 H5''   U   134      31.591 118.340  88.922  1.00  0.00           H  
ATOM   4263  C4'   U   134      31.773 120.433  88.184  1.00  0.00           C  
ATOM   4264  H4'   U   134      32.855 120.521  88.274  1.00  0.00           H  
ATOM   4265  O4'   U   134      31.532 121.194  87.031  1.00  0.00           O  
ATOM   4266  C1'   U   134      31.765 122.550  87.300  1.00  0.00           C  
ATOM   4267  H1'   U   134      32.716 122.940  86.939  1.00  0.00           H  
ATOM   4268  N1    U   134      30.637 123.282  86.528  1.00  0.00           N  
ATOM   4269  C6    U   134      29.308 123.200  86.940  1.00  0.00           C  
ATOM   4270  H6    U   134      29.152 122.501  87.748  1.00  0.00           H  
ATOM   4271  C5    U   134      28.314 123.792  86.295  1.00  0.00           C  
ATOM   4272  H5    U   134      27.298 123.704  86.650  1.00  0.00           H  
ATOM   4273  C4    U   134      28.646 124.667  85.236  1.00  0.00           C  
ATOM   4274  O4    U   134      27.748 125.328  84.644  1.00  0.00           O  
ATOM   4275  N3    U   134      29.926 124.652  84.805  1.00  0.00           N  
ATOM   4276  H3    U   134      30.079 125.162  83.947  1.00  0.00           H  
ATOM   4277  C2    U   134      30.948 124.016  85.418  1.00  0.00           C  
ATOM   4278  O2    U   134      32.085 124.070  84.909  1.00  0.00           O  
ATOM   4279  C3'   U   134      31.063 121.314  89.271  1.00  0.00           C  
ATOM   4280  H3'   U   134      29.980 121.371  89.162  1.00  0.00           H  
ATOM   4281  C2'   U   134      31.638 122.687  88.822  1.00  0.00           C  
ATOM   4282  H2'   U   134      30.977 123.499  89.126  1.00  0.00           H  
ATOM   4283  O2'   U   134      32.913 122.851  89.413  1.00  0.00           O  
ATOM   4284 HO2'   U   134      32.757 122.801  90.359  1.00  0.00           H  
ATOM   4285  O3'   U   134      31.364 120.887  90.633  1.00  0.00           O  
ATOM   4286  P     A   135      30.878 121.613  91.913  1.00  0.00           P  
ATOM   4287  OP1   A   135      31.130 120.589  93.008  1.00  0.00           O  
ATOM   4288  OP2   A   135      29.556 122.253  91.683  1.00  0.00           O  
ATOM   4289  O5'   A   135      31.941 122.751  92.120  1.00  0.00           O  
ATOM   4290  C5'   A   135      33.125 122.572  92.891  1.00  0.00           C  
ATOM   4291  H5'   A   135      33.733 121.795  92.427  1.00  0.00           H  
ATOM   4292 H5''   A   135      32.880 122.214  93.891  1.00  0.00           H  
ATOM   4293  C4'   A   135      34.078 123.769  93.035  1.00  0.00           C  
ATOM   4294  H4'   A   135      35.035 123.505  93.486  1.00  0.00           H  
ATOM   4295  O4'   A   135      34.324 124.207  91.654  1.00  0.00           O  
ATOM   4296  C1'   A   135      34.296 125.601  91.609  1.00  0.00           C  
ATOM   4297  H1'   A   135      35.243 126.000  91.245  1.00  0.00           H  
ATOM   4298  N9    A   135      33.098 125.968  90.744  1.00  0.00           N  
ATOM   4299  C8    A   135      31.741 125.833  90.971  1.00  0.00           C  
ATOM   4300  H8    A   135      31.354 125.544  91.937  1.00  0.00           H  
ATOM   4301  N7    A   135      30.985 126.147  89.974  1.00  0.00           N  
ATOM   4302  C5    A   135      31.919 126.591  89.021  1.00  0.00           C  
ATOM   4303  C6    A   135      31.873 126.873  87.651  1.00  0.00           C  
ATOM   4304  N6    A   135      30.778 126.852  86.933  1.00  0.00           N  
ATOM   4305  H61   A   135      29.983 126.402  87.365  1.00  0.00           H  
ATOM   4306  H62   A   135      30.858 126.906  85.928  1.00  0.00           H  
ATOM   4307  N1    A   135      32.934 127.093  86.912  1.00  0.00           N  
ATOM   4308  C2    A   135      34.120 126.867  87.503  1.00  0.00           C  
ATOM   4309  H2    A   135      34.999 127.064  86.906  1.00  0.00           H  
ATOM   4310  N3    A   135      34.347 126.585  88.746  1.00  0.00           N  
ATOM   4311  C4    A   135      33.216 126.415  89.474  1.00  0.00           C  
ATOM   4312  C3'   A   135      33.456 124.974  93.729  1.00  0.00           C  
ATOM   4313  H3'   A   135      32.413 125.091  93.436  1.00  0.00           H  
ATOM   4314  C2'   A   135      34.139 126.138  93.022  1.00  0.00           C  
ATOM   4315  H2'   A   135      33.541 127.046  93.105  1.00  0.00           H  
ATOM   4316  O2'   A   135      35.421 126.350  93.585  1.00  0.00           O  
ATOM   4317 HO2'   A   135      35.882 125.510  93.649  1.00  0.00           H  
ATOM   4318  O3'   A   135      33.621 125.098  95.136  1.00  0.00           O  
ATOM   4319  P     C   136      32.810 124.154  96.107  1.00  0.00           P  
ATOM   4320  OP1   C   136      33.603 122.937  96.466  1.00  0.00           O  
ATOM   4321  OP2   C   136      31.391 123.971  95.738  1.00  0.00           O  
ATOM   4322  O5'   C   136      32.952 125.150  97.412  1.00  0.00           O  
ATOM   4323  C5'   C   136      33.919 124.935  98.407  1.00  0.00           C  
ATOM   4324  H5'   C   136      34.937 124.725  98.080  1.00  0.00           H  
ATOM   4325 H5''   C   136      33.562 124.102  99.013  1.00  0.00           H  
ATOM   4326  C4'   C   136      34.042 126.131  99.372  1.00  0.00           C  
ATOM   4327  H4'   C   136      34.362 125.765 100.347  1.00  0.00           H  
ATOM   4328  O4'   C   136      35.012 127.074  98.863  1.00  0.00           O  
ATOM   4329  C1'   C   136      34.366 128.342  98.969  1.00  0.00           C  
ATOM   4330  H1'   C   136      34.538 128.887  99.898  1.00  0.00           H  
ATOM   4331  N1    C   136      34.881 129.199  97.873  1.00  0.00           N  
ATOM   4332  C6    C   136      34.758 128.775  96.581  1.00  0.00           C  
ATOM   4333  H6    C   136      34.392 127.795  96.313  1.00  0.00           H  
ATOM   4334  C5    C   136      35.373 129.558  95.629  1.00  0.00           C  
ATOM   4335  H5    C   136      35.173 129.311  94.596  1.00  0.00           H  
ATOM   4336  C4    C   136      36.099 130.731  96.034  1.00  0.00           C  
ATOM   4337  N4    C   136      36.664 131.491  95.171  1.00  0.00           N  
ATOM   4338  H41   C   136      36.573 131.308  94.182  1.00  0.00           H  
ATOM   4339  H42   C   136      36.914 132.423  95.469  1.00  0.00           H  
ATOM   4340  N3    C   136      36.214 131.102  97.261  1.00  0.00           N  
ATOM   4341  C2    C   136      35.641 130.393  98.193  1.00  0.00           C  
ATOM   4342  O2    C   136      35.841 130.684  99.367  1.00  0.00           O  
ATOM   4343  C3'   C   136      32.783 126.855  99.752  1.00  0.00           C  
ATOM   4344  H3'   C   136      31.972 126.172  99.502  1.00  0.00           H  
ATOM   4345  C2'   C   136      32.902 127.995  98.877  1.00  0.00           C  
ATOM   4346  H2'   C   136      32.820 127.620  97.857  1.00  0.00           H  
ATOM   4347  O2'   C   136      31.912 129.075  99.200  1.00  0.00           O  
ATOM   4348 HO2'   C   136      31.059 128.639  99.269  1.00  0.00           H  
ATOM   4349  O3'   C   136      32.682 127.305 101.076  1.00  0.00           O  
ATOM   4350  P     A   137      32.446 126.309 102.255  1.00  0.00           P  
ATOM   4351  OP1   A   137      31.644 125.156 101.842  1.00  0.00           O  
ATOM   4352  OP2   A   137      31.900 127.240 103.221  1.00  0.00           O  
ATOM   4353  O5'   A   137      33.921 125.837 102.596  1.00  0.00           O  
ATOM   4354  C5'   A   137      34.908 126.581 103.306  1.00  0.00           C  
ATOM   4355  H5'   A   137      34.456 126.770 104.280  1.00  0.00           H  
ATOM   4356 H5''   A   137      35.218 127.417 102.680  1.00  0.00           H  
ATOM   4357  C4'   A   137      36.123 125.744 103.724  1.00  0.00           C  
ATOM   4358  H4'   A   137      35.783 124.837 104.225  1.00  0.00           H  
ATOM   4359  O4'   A   137      37.005 125.404 102.609  1.00  0.00           O  
ATOM   4360  C1'   A   137      38.384 125.538 102.921  1.00  0.00           C  
ATOM   4361  H1'   A   137      38.987 124.655 102.706  1.00  0.00           H  
ATOM   4362  N9    A   137      38.878 126.732 102.198  1.00  0.00           N  
ATOM   4363  C8    A   137      38.327 127.602 101.234  1.00  0.00           C  
ATOM   4364  H8    A   137      37.321 127.408 100.894  1.00  0.00           H  
ATOM   4365  N7    A   137      39.152 128.508 100.772  1.00  0.00           N  
ATOM   4366  C5    A   137      40.308 128.356 101.592  1.00  0.00           C  
ATOM   4367  C6    A   137      41.529 129.045 101.773  1.00  0.00           C  
ATOM   4368  N6    A   137      41.788 130.149 101.214  1.00  0.00           N  
ATOM   4369  H61   A   137      41.131 130.607 100.599  1.00  0.00           H  
ATOM   4370  H62   A   137      42.711 130.548 101.310  1.00  0.00           H  
ATOM   4371  N1    A   137      42.498 128.616 102.596  1.00  0.00           N  
ATOM   4372  C2    A   137      42.236 127.512 103.255  1.00  0.00           C  
ATOM   4373  H2    A   137      43.024 127.191 103.920  1.00  0.00           H  
ATOM   4374  N3    A   137      41.053 126.862 103.385  1.00  0.00           N  
ATOM   4375  C4    A   137      40.118 127.281 102.436  1.00  0.00           C  
ATOM   4376  C3'   A   137      37.056 126.472 104.668  1.00  0.00           C  
ATOM   4377  H3'   A   137      37.284 127.489 104.347  1.00  0.00           H  
ATOM   4378  C2'   A   137      38.400 125.721 104.499  1.00  0.00           C  
ATOM   4379  H2'   A   137      39.269 126.248 104.893  1.00  0.00           H  
ATOM   4380  O2'   A   137      38.337 124.326 104.933  1.00  0.00           O  
ATOM   4381 HO2'   A   137      38.113 124.271 105.865  1.00  0.00           H  
ATOM   4382  O3'   A   137      36.600 126.426 106.047  1.00  0.00           O  
ATOM   4383  P     G   138      36.289 127.896 106.739  1.00  0.00           P  
ATOM   4384  OP1   G   138      35.976 127.670 108.179  1.00  0.00           O  
ATOM   4385  OP2   G   138      35.294 128.628 105.906  1.00  0.00           O  
ATOM   4386  O5'   G   138      37.675 128.589 106.575  1.00  0.00           O  
ATOM   4387  C5'   G   138      38.780 128.186 107.413  1.00  0.00           C  
ATOM   4388  H5'   G   138      39.224 127.221 107.171  1.00  0.00           H  
ATOM   4389 H5''   G   138      38.495 128.160 108.465  1.00  0.00           H  
ATOM   4390  C4'   G   138      39.959 129.086 107.207  1.00  0.00           C  
ATOM   4391  H4'   G   138      40.727 128.639 107.839  1.00  0.00           H  
ATOM   4392  O4'   G   138      40.414 129.051 105.828  1.00  0.00           O  
ATOM   4393  C1'   G   138      41.001 130.319 105.378  1.00  0.00           C  
ATOM   4394  H1'   G   138      42.037 130.152 105.084  1.00  0.00           H  
ATOM   4395  N9    G   138      40.189 130.957 104.347  1.00  0.00           N  
ATOM   4396  C8    G   138      38.843 130.779 104.108  1.00  0.00           C  
ATOM   4397  H8    G   138      38.245 130.211 104.804  1.00  0.00           H  
ATOM   4398  N7    G   138      38.356 131.613 103.129  1.00  0.00           N  
ATOM   4399  C5    G   138      39.489 132.305 102.734  1.00  0.00           C  
ATOM   4400  C6    G   138      39.665 133.438 101.781  1.00  0.00           C  
ATOM   4401  O6    G   138      38.828 134.064 101.082  1.00  0.00           O  
ATOM   4402  N1    G   138      40.930 133.768 101.672  1.00  0.00           N  
ATOM   4403  H1    G   138      41.133 134.477 100.981  1.00  0.00           H  
ATOM   4404  C2    G   138      41.949 133.313 102.440  1.00  0.00           C  
ATOM   4405  N2    G   138      43.081 133.910 102.348  1.00  0.00           N  
ATOM   4406  H21   G   138      43.272 134.679 101.721  1.00  0.00           H  
ATOM   4407  H22   G   138      43.890 133.435 102.722  1.00  0.00           H  
ATOM   4408  N3    G   138      41.853 132.379 103.382  1.00  0.00           N  
ATOM   4409  C4    G   138      40.604 131.895 103.457  1.00  0.00           C  
ATOM   4410  C3'   G   138      39.871 130.596 107.580  1.00  0.00           C  
ATOM   4411  H3'   G   138      38.914 131.055 107.331  1.00  0.00           H  
ATOM   4412  C2'   G   138      40.964 131.160 106.642  1.00  0.00           C  
ATOM   4413  H2'   G   138      40.818 132.238 106.569  1.00  0.00           H  
ATOM   4414  O2'   G   138      42.264 131.052 107.197  1.00  0.00           O  
ATOM   4415 HO2'   G   138      42.376 131.503 108.038  1.00  0.00           H  
ATOM   4416  O3'   G   138      40.184 130.931 108.888  1.00  0.00           O  
ATOM   4417  P     G   139      39.730 132.380 109.486  1.00  0.00           P  
ATOM   4418  OP1   G   139      40.149 132.483 110.921  1.00  0.00           O  
ATOM   4419  OP2   G   139      38.317 132.571 109.218  1.00  0.00           O  
ATOM   4420  O5'   G   139      40.612 133.478 108.713  1.00  0.00           O  
ATOM   4421  C5'   G   139      41.953 133.747 108.997  1.00  0.00           C  
ATOM   4422  H5'   G   139      42.579 132.857 108.936  1.00  0.00           H  
ATOM   4423 H5''   G   139      41.975 134.010 110.055  1.00  0.00           H  
ATOM   4424  C4'   G   139      42.643 134.716 108.037  1.00  0.00           C  
ATOM   4425  H4'   G   139      43.724 134.799 108.150  1.00  0.00           H  
ATOM   4426  O4'   G   139      42.678 134.375 106.608  1.00  0.00           O  
ATOM   4427  C1'   G   139      42.457 135.560 105.872  1.00  0.00           C  
ATOM   4428  H1'   G   139      43.138 135.704 105.034  1.00  0.00           H  
ATOM   4429  N9    G   139      41.187 135.600 105.192  1.00  0.00           N  
ATOM   4430  C8    G   139      39.982 135.091 105.484  1.00  0.00           C  
ATOM   4431  H8    G   139      39.830 134.649 106.458  1.00  0.00           H  
ATOM   4432  N7    G   139      39.041 135.392 104.648  1.00  0.00           N  
ATOM   4433  C5    G   139      39.715 136.116 103.627  1.00  0.00           C  
ATOM   4434  C6    G   139      39.174 136.845 102.543  1.00  0.00           C  
ATOM   4435  O6    G   139      38.033 136.894 102.073  1.00  0.00           O  
ATOM   4436  N1    G   139      40.114 137.658 101.936  1.00  0.00           N  
ATOM   4437  H1    G   139      39.840 138.372 101.276  1.00  0.00           H  
ATOM   4438  C2    G   139      41.440 137.629 102.295  1.00  0.00           C  
ATOM   4439  N2    G   139      42.074 138.679 101.858  1.00  0.00           N  
ATOM   4440  H21   G   139      42.936 138.825 102.364  1.00  0.00           H  
ATOM   4441  H22   G   139      41.624 139.263 101.168  1.00  0.00           H  
ATOM   4442  N3    G   139      41.917 137.034 103.305  1.00  0.00           N  
ATOM   4443  C4    G   139      41.003 136.261 104.010  1.00  0.00           C  
ATOM   4444  C3'   G   139      42.079 136.125 108.070  1.00  0.00           C  
ATOM   4445  H3'   G   139      41.012 135.905 108.034  1.00  0.00           H  
ATOM   4446  C2'   G   139      42.598 136.824 106.758  1.00  0.00           C  
ATOM   4447  H2'   G   139      41.927 137.591 106.372  1.00  0.00           H  
ATOM   4448  O2'   G   139      43.997 137.203 106.995  1.00  0.00           O  
ATOM   4449 HO2'   G   139      44.288 137.526 106.139  1.00  0.00           H  
ATOM   4450  O3'   G   139      42.378 136.867 109.263  1.00  0.00           O  
ATOM   4451  P     G   140      41.545 138.127 109.666  1.00  0.00           P  
ATOM   4452  OP1   G   140      42.224 138.681 110.824  1.00  0.00           O  
ATOM   4453  OP2   G   140      40.112 137.826 109.709  1.00  0.00           O  
ATOM   4454  O5'   G   140      41.763 139.136 108.455  1.00  0.00           O  
ATOM   4455  C5'   G   140      42.868 140.009 108.269  1.00  0.00           C  
ATOM   4456  H5'   G   140      43.824 139.486 108.274  1.00  0.00           H  
ATOM   4457 H5''   G   140      42.916 140.680 109.127  1.00  0.00           H  
ATOM   4458  C4'   G   140      42.799 140.810 106.982  1.00  0.00           C  
ATOM   4459  H4'   G   140      43.743 141.333 106.833  1.00  0.00           H  
ATOM   4460  O4'   G   140      42.425 140.106 105.801  1.00  0.00           O  
ATOM   4461  C1'   G   140      41.677 141.029 104.971  1.00  0.00           C  
ATOM   4462  H1'   G   140      42.150 141.026 103.989  1.00  0.00           H  
ATOM   4463  N9    G   140      40.360 140.422 104.786  1.00  0.00           N  
ATOM   4464  C8    G   140      39.804 139.418 105.502  1.00  0.00           C  
ATOM   4465  H8    G   140      40.264 138.946 106.358  1.00  0.00           H  
ATOM   4466  N7    G   140      38.806 138.870 104.859  1.00  0.00           N  
ATOM   4467  C5    G   140      38.376 139.863 103.951  1.00  0.00           C  
ATOM   4468  C6    G   140      37.340 139.952 102.952  1.00  0.00           C  
ATOM   4469  O6    G   140      36.418 139.241 102.789  1.00  0.00           O  
ATOM   4470  N1    G   140      37.395 141.119 102.195  1.00  0.00           N  
ATOM   4471  H1    G   140      36.722 141.281 101.460  1.00  0.00           H  
ATOM   4472  C2    G   140      38.468 141.894 102.138  1.00  0.00           C  
ATOM   4473  N2    G   140      38.556 142.802 101.164  1.00  0.00           N  
ATOM   4474  H21   G   140      37.828 142.872 100.467  1.00  0.00           H  
ATOM   4475  H22   G   140      39.422 143.322 101.151  1.00  0.00           H  
ATOM   4476  N3    G   140      39.496 141.767 102.930  1.00  0.00           N  
ATOM   4477  C4    G   140      39.402 140.771 103.853  1.00  0.00           C  
ATOM   4478  C3'   G   140      41.737 141.901 107.121  1.00  0.00           C  
ATOM   4479  H3'   G   140      40.771 141.443 107.337  1.00  0.00           H  
ATOM   4480  C2'   G   140      41.682 142.378 105.676  1.00  0.00           C  
ATOM   4481  H2'   G   140      40.750 142.935 105.577  1.00  0.00           H  
ATOM   4482  O2'   G   140      42.786 143.161 105.268  1.00  0.00           O  
ATOM   4483 HO2'   G   140      42.571 143.730 104.525  1.00  0.00           H  
ATOM   4484  O3'   G   140      42.005 142.882 108.114  1.00  0.00           O  
ATOM   4485  P     C   141      40.885 143.627 108.877  1.00  0.00           P  
ATOM   4486  OP1   C   141      41.572 144.709 109.607  1.00  0.00           O  
ATOM   4487  OP2   C   141      40.051 142.640 109.577  1.00  0.00           O  
ATOM   4488  O5'   C   141      39.988 144.460 107.717  1.00  0.00           O  
ATOM   4489  C5'   C   141      40.647 145.461 106.920  1.00  0.00           C  
ATOM   4490  H5'   C   141      41.564 144.994 106.561  1.00  0.00           H  
ATOM   4491 H5''   C   141      40.818 146.373 107.492  1.00  0.00           H  
ATOM   4492  C4'   C   141      39.835 145.826 105.636  1.00  0.00           C  
ATOM   4493  H4'   C   141      40.370 146.634 105.139  1.00  0.00           H  
ATOM   4494  O4'   C   141      39.593 144.783 104.747  1.00  0.00           O  
ATOM   4495  C1'   C   141      38.307 145.069 104.193  1.00  0.00           C  
ATOM   4496  H1'   C   141      38.361 145.206 103.113  1.00  0.00           H  
ATOM   4497  N1    C   141      37.280 143.999 104.488  1.00  0.00           N  
ATOM   4498  C6    C   141      37.392 143.071 105.493  1.00  0.00           C  
ATOM   4499  H6    C   141      38.101 143.235 106.292  1.00  0.00           H  
ATOM   4500  C5    C   141      36.558 141.961 105.563  1.00  0.00           C  
ATOM   4501  H5    C   141      36.630 141.265 106.386  1.00  0.00           H  
ATOM   4502  C4    C   141      35.479 141.980 104.637  1.00  0.00           C  
ATOM   4503  N4    C   141      34.556 141.100 104.771  1.00  0.00           N  
ATOM   4504  H41   C   141      34.591 140.449 105.542  1.00  0.00           H  
ATOM   4505  H42   C   141      33.873 141.150 104.028  1.00  0.00           H  
ATOM   4506  N3    C   141      35.268 142.898 103.737  1.00  0.00           N  
ATOM   4507  C2    C   141      36.173 143.901 103.638  1.00  0.00           C  
ATOM   4508  O2    C   141      35.934 144.715 102.732  1.00  0.00           O  
ATOM   4509  C3'   C   141      38.507 146.416 106.083  1.00  0.00           C  
ATOM   4510  H3'   C   141      38.083 145.743 106.828  1.00  0.00           H  
ATOM   4511  C2'   C   141      37.820 146.396 104.748  1.00  0.00           C  
ATOM   4512  H2'   C   141      36.736 146.460 104.834  1.00  0.00           H  
ATOM   4513  O2'   C   141      38.245 147.460 103.948  1.00  0.00           O  
ATOM   4514 HO2'   C   141      37.762 148.247 104.208  1.00  0.00           H  
ATOM   4515  O3'   C   141      38.629 147.774 106.660  1.00  0.00           O  
ATOM   4516  P    U3   142      37.451 148.421 107.481  1.00  0.00           P  
ATOM   4517  OP1  U3   142      37.962 149.741 107.873  1.00  0.00           O  
ATOM   4518  OP2  U3   142      37.044 147.543 108.569  1.00  0.00           O  
ATOM   4519  O5'  U3   142      36.205 148.702 106.510  1.00  0.00           O  
ATOM   4520  C5'  U3   142      36.094 149.859 105.659  1.00  0.00           C  
ATOM   4521  H5'  U3   142      36.929 149.852 104.959  1.00  0.00           H  
ATOM   4522 H5''  U3   142      36.107 150.765 106.264  1.00  0.00           H  
ATOM   4523  C4'  U3   142      34.880 149.757 104.803  1.00  0.00           C  
ATOM   4524  H4'  U3   142      34.981 150.566 104.080  1.00  0.00           H  
ATOM   4525  O4'  U3   142      34.862 148.600 103.960  1.00  0.00           O  
ATOM   4526  C1'  U3   142      33.532 148.139 103.714  1.00  0.00           C  
ATOM   4527  H1'  U3   142      33.208 148.043 102.677  1.00  0.00           H  
ATOM   4528  N1   U3   142      33.316 146.738 104.254  1.00  0.00           N  
ATOM   4529  C6   U3   142      34.016 146.346 105.413  1.00  0.00           C  
ATOM   4530  H6   U3   142      34.752 147.043 105.785  1.00  0.00           H  
ATOM   4531  C5   U3   142      33.823 145.151 105.934  1.00  0.00           C  
ATOM   4532  H5   U3   142      34.422 144.835 106.775  1.00  0.00           H  
ATOM   4533  C4   U3   142      32.845 144.237 105.325  1.00  0.00           C  
ATOM   4534  O4   U3   142      32.656 143.101 105.744  1.00  0.00           O  
ATOM   4535  N3   U3   142      32.120 144.730 104.253  1.00  0.00           N  
ATOM   4536  H3   U3   142      31.359 144.192 103.862  1.00  0.00           H  
ATOM   4537  C2   U3   142      32.208 146.028 103.837  1.00  0.00           C  
ATOM   4538  O2   U3   142      31.314 146.484 103.096  1.00  0.00           O  
ATOM   4539  C3'  U3   142      33.485 149.832 105.426  1.00  0.00           C  
ATOM   4540  H3'  U3   142      33.388 149.182 106.296  1.00  0.00           H  
ATOM   4541  C2'  U3   142      32.617 149.238 104.341  1.00  0.00           C  
ATOM   4542  H2'  U3   142      31.714 148.750 104.706  1.00  0.00           H  
ATOM   4543  O2'  U3   142      32.373 150.167 103.218  1.00  0.00           O  
ATOM   4544 HO2'  U3   142      32.535 151.022 103.624  1.00  0.00           H  
ATOM   4545  O3'  U3   142      32.929 151.123 105.568  1.00  0.00           O  
ATOM   4546 HO3'  U3   142      33.136 151.455 106.445  1.00  0.00           H  
TER    4547       U3   142 
END   
