# Supplementary material for: Modeling the structure of the frameshift-stimulatory pseudoknot in SARS-CoV-2 reveals multiple possible conformers
Source: PLoS Comput Biol. 2021 Jan 19;17(1):e1008603. doi: 10.1371/journal.pcbi.1008603 (PMC7845960; doi:10.1371/journal.pcbi.1008603)
Supplement: S1 Data — Files in.pdb format for each of the model structures presented in the manuscript are included in an archived.zip folder. The files corresponding to the structures shown in Figs 3B, 3E, 3H, 4B, 4E, 4H, 5B, 6A–6F, and 7A–7G are named FigNX_1.pdb, where N is the figure number and X is the letter for the figure panel. These structures represent the most populated of the clusters found in the corresponding MD simulations. The structures of the second- and third-most populated clusters from each of the simulations are in the files named FigNX_2.pdb and FigNX_3.pdb, respectively. (ZIP) [file pcbi.1008603.s006.zip › Fig7E_2.pdb]

ATOM      1 HO5'  U5     1      41.505  32.822  79.236  1.00  0.00           H  
ATOM      2  O5'  U5     1      41.050  33.625  78.972  1.00  0.00           O  
ATOM      3  C5'  U5     1      40.045  33.439  77.970  1.00  0.00           C  
ATOM      4  H5'  U5     1      39.589  34.393  77.706  1.00  0.00           H  
ATOM      5 H5''  U5     1      39.240  32.946  78.513  1.00  0.00           H  
ATOM      6  C4'  U5     1      40.463  32.753  76.775  1.00  0.00           C  
ATOM      7  H4'  U5     1      40.686  31.711  77.002  1.00  0.00           H  
ATOM      8  O4'  U5     1      39.419  32.754  75.801  1.00  0.00           O  
ATOM      9  C1'  U5     1      39.873  33.193  74.497  1.00  0.00           C  
ATOM     10  H1'  U5     1      39.702  32.277  73.932  1.00  0.00           H  
ATOM     11  N1   U5     1      38.980  34.243  73.985  1.00  0.00           N  
ATOM     12  C6   U5     1      38.785  35.323  74.785  1.00  0.00           C  
ATOM     13  H6   U5     1      39.468  35.414  75.616  1.00  0.00           H  
ATOM     14  C5   U5     1      37.995  36.321  74.367  1.00  0.00           C  
ATOM     15  H5   U5     1      37.801  37.222  74.929  1.00  0.00           H  
ATOM     16  C4   U5     1      37.221  36.199  73.176  1.00  0.00           C  
ATOM     17  O4   U5     1      36.393  37.005  72.788  1.00  0.00           O  
ATOM     18  N3   U5     1      37.574  35.133  72.409  1.00  0.00           N  
ATOM     19  H3   U5     1      37.239  35.177  71.458  1.00  0.00           H  
ATOM     20  C2   U5     1      38.339  34.092  72.744  1.00  0.00           C  
ATOM     21  O2   U5     1      38.564  33.215  71.911  1.00  0.00           O  
ATOM     22  C3'  U5     1      41.581  33.569  76.108  1.00  0.00           C  
ATOM     23  H3'  U5     1      41.401  34.592  76.439  1.00  0.00           H  
ATOM     24  C2'  U5     1      41.419  33.412  74.585  1.00  0.00           C  
ATOM     25  H2'  U5     1      41.671  34.261  73.949  1.00  0.00           H  
ATOM     26  O2'  U5     1      41.986  32.344  73.863  1.00  0.00           O  
ATOM     27 HO2'  U5     1      42.850  32.227  74.267  1.00  0.00           H  
ATOM     28  O3'  U5     1      42.907  33.138  76.449  1.00  0.00           O  
ATOM     29  P     U     2      44.123  34.138  76.471  1.00  0.00           P  
ATOM     30  OP1   U     2      45.261  33.476  77.148  1.00  0.00           O  
ATOM     31  OP2   U     2      43.667  35.418  76.993  1.00  0.00           O  
ATOM     32  O5'   U     2      44.549  34.387  74.964  1.00  0.00           O  
ATOM     33  C5'   U     2      45.700  35.154  74.659  1.00  0.00           C  
ATOM     34  H5'   U     2      46.555  34.730  75.185  1.00  0.00           H  
ATOM     35 H5''   U     2      45.503  36.168  75.009  1.00  0.00           H  
ATOM     36  C4'   U     2      46.114  35.433  73.239  1.00  0.00           C  
ATOM     37  H4'   U     2      46.946  36.137  73.276  1.00  0.00           H  
ATOM     38  O4'   U     2      46.560  34.137  72.701  1.00  0.00           O  
ATOM     39  C1'   U     2      45.797  33.877  71.525  1.00  0.00           C  
ATOM     40  H1'   U     2      46.317  34.027  70.579  1.00  0.00           H  
ATOM     41  N1    U     2      45.297  32.509  71.504  1.00  0.00           N  
ATOM     42  C6    U     2      45.119  31.958  72.695  1.00  0.00           C  
ATOM     43  H6    U     2      45.253  32.434  73.655  1.00  0.00           H  
ATOM     44  C5    U     2      44.661  30.690  72.717  1.00  0.00           C  
ATOM     45  H5    U     2      44.504  30.183  73.657  1.00  0.00           H  
ATOM     46  C4    U     2      44.439  29.881  71.588  1.00  0.00           C  
ATOM     47  O4    U     2      44.117  28.724  71.638  1.00  0.00           O  
ATOM     48  N3    U     2      44.775  30.502  70.436  1.00  0.00           N  
ATOM     49  H3    U     2      44.663  29.915  69.622  1.00  0.00           H  
ATOM     50  C2    U     2      45.204  31.799  70.304  1.00  0.00           C  
ATOM     51  O2    U     2      45.615  32.229  69.229  1.00  0.00           O  
ATOM     52  C3'   U     2      45.083  36.072  72.268  1.00  0.00           C  
ATOM     53  H3'   U     2      44.331  36.556  72.891  1.00  0.00           H  
ATOM     54  C2'   U     2      44.577  34.835  71.622  1.00  0.00           C  
ATOM     55  H2'   U     2      43.829  34.486  72.333  1.00  0.00           H  
ATOM     56  O2'   U     2      44.050  35.136  70.379  1.00  0.00           O  
ATOM     57 HO2'   U     2      44.463  35.945  70.068  1.00  0.00           H  
ATOM     58  O3'   U     2      45.778  36.857  71.326  1.00  0.00           O  
ATOM     59  P     U     3      46.015  38.392  71.539  1.00  0.00           P  
ATOM     60  OP1   U     3      47.386  38.696  71.030  1.00  0.00           O  
ATOM     61  OP2   U     3      45.720  38.744  72.955  1.00  0.00           O  
ATOM     62  O5'   U     3      44.947  38.935  70.495  1.00  0.00           O  
ATOM     63  C5'   U     3      43.612  38.685  70.724  1.00  0.00           C  
ATOM     64  H5'   U     3      43.337  38.978  71.737  1.00  0.00           H  
ATOM     65 H5''   U     3      43.352  37.633  70.840  1.00  0.00           H  
ATOM     66  C4'   U     3      42.691  39.314  69.661  1.00  0.00           C  
ATOM     67  H4'   U     3      41.642  39.185  69.929  1.00  0.00           H  
ATOM     68  O4'   U     3      43.052  40.725  69.589  1.00  0.00           O  
ATOM     69  C1'   U     3      42.930  41.250  68.283  1.00  0.00           C  
ATOM     70  H1'   U     3      42.285  42.126  68.222  1.00  0.00           H  
ATOM     71  N1    U     3      44.188  41.735  67.682  1.00  0.00           N  
ATOM     72  C6    U     3      45.390  41.415  68.313  1.00  0.00           C  
ATOM     73  H6    U     3      45.467  40.843  69.226  1.00  0.00           H  
ATOM     74  C5    U     3      46.523  41.677  67.651  1.00  0.00           C  
ATOM     75  H5    U     3      47.470  41.262  67.963  1.00  0.00           H  
ATOM     76  C4    U     3      46.527  42.473  66.435  1.00  0.00           C  
ATOM     77  O4    U     3      47.466  42.692  65.667  1.00  0.00           O  
ATOM     78  N3    U     3      45.262  42.889  65.993  1.00  0.00           N  
ATOM     79  H3    U     3      45.292  43.647  65.326  1.00  0.00           H  
ATOM     80  C2    U     3      44.042  42.568  66.568  1.00  0.00           C  
ATOM     81  O2    U     3      42.995  42.859  65.994  1.00  0.00           O  
ATOM     82  C3'   U     3      42.912  38.886  68.248  1.00  0.00           C  
ATOM     83  H3'   U     3      43.982  38.810  68.055  1.00  0.00           H  
ATOM     84  C2'   U     3      42.380  40.083  67.458  1.00  0.00           C  
ATOM     85  H2'   U     3      42.886  40.160  66.496  1.00  0.00           H  
ATOM     86  O2'   U     3      40.951  40.070  67.585  1.00  0.00           O  
ATOM     87 HO2'   U     3      40.633  39.206  67.311  1.00  0.00           H  
ATOM     88  O3'   U     3      42.137  37.800  67.846  1.00  0.00           O  
ATOM     89  P     G     4      42.438  36.881  66.549  1.00  0.00           P  
ATOM     90  OP1   G     4      41.712  35.646  66.638  1.00  0.00           O  
ATOM     91  OP2   G     4      43.887  36.903  66.637  1.00  0.00           O  
ATOM     92  O5'   G     4      42.006  37.653  65.261  1.00  0.00           O  
ATOM     93  C5'   G     4      40.628  37.901  65.092  1.00  0.00           C  
ATOM     94  H5'   G     4      40.170  38.239  66.022  1.00  0.00           H  
ATOM     95 H5''   G     4      40.164  36.926  64.942  1.00  0.00           H  
ATOM     96  C4'   G     4      40.232  38.827  63.937  1.00  0.00           C  
ATOM     97  H4'   G     4      39.156  39.001  63.944  1.00  0.00           H  
ATOM     98  O4'   G     4      40.790  40.110  64.187  1.00  0.00           O  
ATOM     99  C1'   G     4      41.324  40.571  62.955  1.00  0.00           C  
ATOM    100  H1'   G     4      40.930  41.586  62.903  1.00  0.00           H  
ATOM    101  N9    G     4      42.762  40.753  63.029  1.00  0.00           N  
ATOM    102  C8    G     4      43.694  40.139  63.841  1.00  0.00           C  
ATOM    103  H8    G     4      43.473  39.471  64.660  1.00  0.00           H  
ATOM    104  N7    G     4      44.876  40.523  63.652  1.00  0.00           N  
ATOM    105  C5    G     4      44.785  41.418  62.476  1.00  0.00           C  
ATOM    106  C6    G     4      45.735  42.074  61.759  1.00  0.00           C  
ATOM    107  O6    G     4      46.938  42.048  61.922  1.00  0.00           O  
ATOM    108  N1    G     4      45.308  42.784  60.692  1.00  0.00           N  
ATOM    109  H1    G     4      45.990  42.989  59.976  1.00  0.00           H  
ATOM    110  C2    G     4      44.021  42.971  60.438  1.00  0.00           C  
ATOM    111  N2    G     4      43.821  43.433  59.238  1.00  0.00           N  
ATOM    112  H21   G     4      44.582  43.756  58.659  1.00  0.00           H  
ATOM    113  H22   G     4      42.959  43.275  58.735  1.00  0.00           H  
ATOM    114  N3    G     4      42.991  42.430  61.087  1.00  0.00           N  
ATOM    115  C4    G     4      43.482  41.582  62.131  1.00  0.00           C  
ATOM    116  C3'   G     4      40.688  38.366  62.547  1.00  0.00           C  
ATOM    117  H3'   G     4      41.641  37.839  62.552  1.00  0.00           H  
ATOM    118  C2'   G     4      40.864  39.731  61.803  1.00  0.00           C  
ATOM    119  H2'   G     4      41.666  39.814  61.070  1.00  0.00           H  
ATOM    120  O2'   G     4      39.648  40.339  61.431  1.00  0.00           O  
ATOM    121 HO2'   G     4      38.902  39.766  61.626  1.00  0.00           H  
ATOM    122  O3'   G     4      39.771  37.527  61.848  1.00  0.00           O  
ATOM    123  P     C     5      40.152  36.526  60.695  1.00  0.00           P  
ATOM    124  OP1   C     5      38.979  35.659  60.257  1.00  0.00           O  
ATOM    125  OP2   C     5      41.416  35.748  61.138  1.00  0.00           O  
ATOM    126  O5'   C     5      40.791  37.338  59.493  1.00  0.00           O  
ATOM    127  C5'   C     5      40.033  38.289  58.727  1.00  0.00           C  
ATOM    128  H5'   C     5      39.625  39.055  59.385  1.00  0.00           H  
ATOM    129 H5''   C     5      39.147  37.796  58.327  1.00  0.00           H  
ATOM    130  C4'   C     5      40.809  39.046  57.650  1.00  0.00           C  
ATOM    131  H4'   C     5      40.087  39.555  57.011  1.00  0.00           H  
ATOM    132  O4'   C     5      41.716  40.026  58.201  1.00  0.00           O  
ATOM    133  C1'   C     5      42.877  40.156  57.436  1.00  0.00           C  
ATOM    134  H1'   C     5      43.045  41.196  57.154  1.00  0.00           H  
ATOM    135  N1    C     5      44.092  39.599  58.145  1.00  0.00           N  
ATOM    136  C6    C     5      43.938  38.987  59.353  1.00  0.00           C  
ATOM    137  H6    C     5      42.983  38.545  59.599  1.00  0.00           H  
ATOM    138  C5    C     5      45.038  38.867  60.182  1.00  0.00           C  
ATOM    139  H5    C     5      44.839  38.340  61.103  1.00  0.00           H  
ATOM    140  C4    C     5      46.318  39.316  59.782  1.00  0.00           C  
ATOM    141  N4    C     5      47.377  38.981  60.463  1.00  0.00           N  
ATOM    142  H41   C     5      47.267  38.352  61.246  1.00  0.00           H  
ATOM    143  H42   C     5      48.316  39.143  60.128  1.00  0.00           H  
ATOM    144  N3    C     5      46.497  39.898  58.558  1.00  0.00           N  
ATOM    145  C2    C     5      45.343  40.025  57.706  1.00  0.00           C  
ATOM    146  O2    C     5      45.648  40.577  56.672  1.00  0.00           O  
ATOM    147  C3'   C     5      41.781  38.195  56.760  1.00  0.00           C  
ATOM    148  H3'   C     5      42.294  37.539  57.463  1.00  0.00           H  
ATOM    149  C2'   C     5      42.741  39.238  56.192  1.00  0.00           C  
ATOM    150  H2'   C     5      43.641  38.689  55.912  1.00  0.00           H  
ATOM    151  O2'   C     5      42.299  40.083  55.057  1.00  0.00           O  
ATOM    152 HO2'   C     5      41.553  40.648  55.270  1.00  0.00           H  
ATOM    153  O3'   C     5      41.220  37.437  55.702  1.00  0.00           O  
ATOM    154  P     G     6      41.951  36.210  55.143  1.00  0.00           P  
ATOM    155  OP1   G     6      41.146  35.579  54.095  1.00  0.00           O  
ATOM    156  OP2   G     6      42.198  35.296  56.303  1.00  0.00           O  
ATOM    157  O5'   G     6      43.347  36.583  54.603  1.00  0.00           O  
ATOM    158  C5'   G     6      43.592  37.333  53.386  1.00  0.00           C  
ATOM    159  H5'   G     6      43.191  38.339  53.512  1.00  0.00           H  
ATOM    160 H5''   G     6      43.155  36.859  52.507  1.00  0.00           H  
ATOM    161  C4'   G     6      45.113  37.528  53.161  1.00  0.00           C  
ATOM    162  H4'   G     6      45.254  38.114  52.253  1.00  0.00           H  
ATOM    163  O4'   G     6      45.656  38.261  54.235  1.00  0.00           O  
ATOM    164  C1'   G     6      47.036  37.957  54.349  1.00  0.00           C  
ATOM    165  H1'   G     6      47.521  38.842  53.936  1.00  0.00           H  
ATOM    166  N9    G     6      47.301  37.562  55.778  1.00  0.00           N  
ATOM    167  C8    G     6      46.394  37.233  56.752  1.00  0.00           C  
ATOM    168  H8    G     6      45.321  37.326  56.677  1.00  0.00           H  
ATOM    169  N7    G     6      47.002  36.794  57.832  1.00  0.00           N  
ATOM    170  C5    G     6      48.352  36.764  57.509  1.00  0.00           C  
ATOM    171  C6    G     6      49.494  36.418  58.249  1.00  0.00           C  
ATOM    172  O6    G     6      49.589  36.082  59.518  1.00  0.00           O  
ATOM    173  N1    G     6      50.670  36.605  57.603  1.00  0.00           N  
ATOM    174  H1    G     6      51.574  36.400  58.003  1.00  0.00           H  
ATOM    175  C2    G     6      50.730  36.882  56.239  1.00  0.00           C  
ATOM    176  N2    G     6      51.912  36.893  55.723  1.00  0.00           N  
ATOM    177  H21   G     6      52.680  36.516  56.259  1.00  0.00           H  
ATOM    178  H22   G     6      52.053  37.117  54.748  1.00  0.00           H  
ATOM    179  N3    G     6      49.703  37.420  55.542  1.00  0.00           N  
ATOM    180  C4    G     6      48.547  37.279  56.251  1.00  0.00           C  
ATOM    181  C3'   G     6      45.990  36.285  52.999  1.00  0.00           C  
ATOM    182  H3'   G     6      45.626  35.510  53.674  1.00  0.00           H  
ATOM    183  C2'   G     6      47.401  36.795  53.390  1.00  0.00           C  
ATOM    184  H2'   G     6      47.915  35.955  53.857  1.00  0.00           H  
ATOM    185  O2'   G     6      48.237  37.266  52.342  1.00  0.00           O  
ATOM    186 HO2'   G     6      47.972  36.732  51.589  1.00  0.00           H  
ATOM    187  O3'   G     6      45.899  35.723  51.678  1.00  0.00           O  
ATOM    188  P     G     7      46.559  34.332  51.331  1.00  0.00           P  
ATOM    189  OP1   G     7      46.055  33.960  49.981  1.00  0.00           O  
ATOM    190  OP2   G     7      46.256  33.432  52.460  1.00  0.00           O  
ATOM    191  O5'   G     7      48.192  34.480  51.332  1.00  0.00           O  
ATOM    192  C5'   G     7      48.909  34.833  50.181  1.00  0.00           C  
ATOM    193  H5'   G     7      48.704  35.831  49.792  1.00  0.00           H  
ATOM    194 H5''   G     7      48.735  34.185  49.322  1.00  0.00           H  
ATOM    195  C4'   G     7      50.404  34.670  50.486  1.00  0.00           C  
ATOM    196  H4'   G     7      50.917  35.087  49.619  1.00  0.00           H  
ATOM    197  O4'   G     7      50.820  35.350  51.672  1.00  0.00           O  
ATOM    198  C1'   G     7      51.842  34.523  52.342  1.00  0.00           C  
ATOM    199  H1'   G     7      52.691  35.193  52.477  1.00  0.00           H  
ATOM    200  N9    G     7      51.376  34.130  53.724  1.00  0.00           N  
ATOM    201  C8    G     7      50.061  34.212  54.207  1.00  0.00           C  
ATOM    202  H8    G     7      49.312  34.617  53.542  1.00  0.00           H  
ATOM    203  N7    G     7      49.899  33.888  55.465  1.00  0.00           N  
ATOM    204  C5    G     7      51.219  33.518  55.808  1.00  0.00           C  
ATOM    205  C6    G     7      51.723  32.995  57.072  1.00  0.00           C  
ATOM    206  O6    G     7      51.105  32.872  58.136  1.00  0.00           O  
ATOM    207  N1    G     7      53.042  32.695  57.015  1.00  0.00           N  
ATOM    208  H1    G     7      53.471  32.586  57.923  1.00  0.00           H  
ATOM    209  C2    G     7      53.801  32.763  55.916  1.00  0.00           C  
ATOM    210  N2    G     7      55.071  32.473  56.033  1.00  0.00           N  
ATOM    211  H21   G     7      55.410  32.362  56.978  1.00  0.00           H  
ATOM    212  H22   G     7      55.652  32.597  55.216  1.00  0.00           H  
ATOM    213  N3    G     7      53.462  33.304  54.757  1.00  0.00           N  
ATOM    214  C4    G     7      52.148  33.636  54.773  1.00  0.00           C  
ATOM    215  C3'   G     7      50.829  33.190  50.731  1.00  0.00           C  
ATOM    216  H3'   G     7      50.181  32.763  51.497  1.00  0.00           H  
ATOM    217  C2'   G     7      52.169  33.424  51.343  1.00  0.00           C  
ATOM    218  H2'   G     7      52.433  32.557  51.948  1.00  0.00           H  
ATOM    219  O2'   G     7      53.184  33.945  50.469  1.00  0.00           O  
ATOM    220 HO2'   G     7      53.016  33.718  49.551  1.00  0.00           H  
ATOM    221  O3'   G     7      50.854  32.352  49.601  1.00  0.00           O  
ATOM    222  P     U     8      50.889  30.741  49.596  1.00  0.00           P  
ATOM    223  OP1   U     8      50.935  30.309  48.168  1.00  0.00           O  
ATOM    224  OP2   U     8      49.693  30.302  50.316  1.00  0.00           O  
ATOM    225  O5'   U     8      52.008  30.115  50.466  1.00  0.00           O  
ATOM    226  C5'   U     8      53.343  30.246  50.150  1.00  0.00           C  
ATOM    227  H5'   U     8      53.685  31.216  49.788  1.00  0.00           H  
ATOM    228 H5''   U     8      53.510  29.521  49.353  1.00  0.00           H  
ATOM    229  C4'   U     8      54.291  29.747  51.247  1.00  0.00           C  
ATOM    230  H4'   U     8      55.334  29.885  50.964  1.00  0.00           H  
ATOM    231  O4'   U     8      54.126  30.550  52.423  1.00  0.00           O  
ATOM    232  C1'   U     8      54.514  29.839  53.600  1.00  0.00           C  
ATOM    233  H1'   U     8      55.389  30.276  54.080  1.00  0.00           H  
ATOM    234  N1    U     8      53.355  29.878  54.484  1.00  0.00           N  
ATOM    235  C6    U     8      52.008  29.943  54.055  1.00  0.00           C  
ATOM    236  H6    U     8      51.817  30.048  52.997  1.00  0.00           H  
ATOM    237  C5    U     8      50.947  29.885  54.901  1.00  0.00           C  
ATOM    238  H5    U     8      49.955  30.051  54.509  1.00  0.00           H  
ATOM    239  C4    U     8      51.150  29.790  56.361  1.00  0.00           C  
ATOM    240  O4    U     8      50.303  29.768  57.278  1.00  0.00           O  
ATOM    241  N3    U     8      52.438  29.633  56.730  1.00  0.00           N  
ATOM    242  H3    U     8      52.618  29.381  57.692  1.00  0.00           H  
ATOM    243  C2    U     8      53.543  29.553  55.820  1.00  0.00           C  
ATOM    244  O2    U     8      54.612  29.200  56.360  1.00  0.00           O  
ATOM    245  C3'   U     8      54.000  28.398  51.876  1.00  0.00           C  
ATOM    246  H3'   U     8      52.962  28.281  52.186  1.00  0.00           H  
ATOM    247  C2'   U     8      54.893  28.509  53.109  1.00  0.00           C  
ATOM    248  H2'   U     8      54.607  27.744  53.831  1.00  0.00           H  
ATOM    249  O2'   U     8      56.334  28.608  52.961  1.00  0.00           O  
ATOM    250 HO2'   U     8      56.882  28.156  53.608  1.00  0.00           H  
ATOM    251  O3'   U     8      54.375  27.351  50.985  1.00  0.00           O  
ATOM    252  P     G     9      53.676  25.908  51.020  1.00  0.00           P  
ATOM    253  OP1   G     9      54.348  25.200  49.931  1.00  0.00           O  
ATOM    254  OP2   G     9      52.223  26.157  50.956  1.00  0.00           O  
ATOM    255  O5'   G     9      54.195  25.245  52.460  1.00  0.00           O  
ATOM    256  C5'   G     9      55.566  24.939  52.503  1.00  0.00           C  
ATOM    257  H5'   G     9      56.137  25.800  52.156  1.00  0.00           H  
ATOM    258 H5''   G     9      55.792  24.051  51.914  1.00  0.00           H  
ATOM    259  C4'   G     9      55.964  24.593  53.937  1.00  0.00           C  
ATOM    260  H4'   G     9      56.999  24.256  53.983  1.00  0.00           H  
ATOM    261  O4'   G     9      55.784  25.777  54.666  1.00  0.00           O  
ATOM    262  C1'   G     9      55.483  25.557  55.989  1.00  0.00           C  
ATOM    263  H1'   G     9      56.205  26.034  56.651  1.00  0.00           H  
ATOM    264  N9    G     9      54.130  25.955  56.356  1.00  0.00           N  
ATOM    265  C8    G     9      53.024  26.192  55.513  1.00  0.00           C  
ATOM    266  H8    G     9      53.006  26.058  54.441  1.00  0.00           H  
ATOM    267  N7    G     9      51.915  26.378  56.195  1.00  0.00           N  
ATOM    268  C5    G     9      52.279  26.238  57.521  1.00  0.00           C  
ATOM    269  C6    G     9      51.520  26.388  58.758  1.00  0.00           C  
ATOM    270  O6    G     9      50.308  26.522  58.935  1.00  0.00           O  
ATOM    271  N1    G     9      52.267  26.260  59.910  1.00  0.00           N  
ATOM    272  H1    G     9      51.765  26.429  60.769  1.00  0.00           H  
ATOM    273  C2    G     9      53.554  25.932  59.921  1.00  0.00           C  
ATOM    274  N2    G     9      54.008  25.562  61.097  1.00  0.00           N  
ATOM    275  H21   G     9      54.957  25.255  61.257  1.00  0.00           H  
ATOM    276  H22   G     9      53.311  25.598  61.827  1.00  0.00           H  
ATOM    277  N3    G     9      54.339  25.780  58.804  1.00  0.00           N  
ATOM    278  C4    G     9      53.643  26.004  57.658  1.00  0.00           C  
ATOM    279  C3'   G     9      55.203  23.489  54.719  1.00  0.00           C  
ATOM    280  H3'   G     9      54.127  23.638  54.634  1.00  0.00           H  
ATOM    281  C2'   G     9      55.606  24.034  56.101  1.00  0.00           C  
ATOM    282  H2'   G     9      54.920  23.556  56.800  1.00  0.00           H  
ATOM    283  O2'   G     9      56.945  23.557  56.441  1.00  0.00           O  
ATOM    284 HO2'   G     9      57.063  22.744  55.946  1.00  0.00           H  
ATOM    285  O3'   G     9      55.703  22.156  54.552  1.00  0.00           O  
ATOM    286  P     U    10      54.593  20.991  54.710  1.00  0.00           P  
ATOM    287  OP1   U    10      55.211  19.700  54.443  1.00  0.00           O  
ATOM    288  OP2   U    10      53.392  21.396  54.007  1.00  0.00           O  
ATOM    289  O5'   U    10      54.142  21.024  56.162  1.00  0.00           O  
ATOM    290  C5'   U    10      55.012  20.519  57.219  1.00  0.00           C  
ATOM    291  H5'   U    10      55.986  21.005  57.159  1.00  0.00           H  
ATOM    292 H5''   U    10      55.067  19.443  57.054  1.00  0.00           H  
ATOM    293  C4'   U    10      54.243  20.645  58.552  1.00  0.00           C  
ATOM    294  H4'   U    10      54.898  20.404  59.389  1.00  0.00           H  
ATOM    295  O4'   U    10      53.758  21.930  58.785  1.00  0.00           O  
ATOM    296  C1'   U    10      52.446  21.807  59.444  1.00  0.00           C  
ATOM    297  H1'   U    10      52.407  22.297  60.417  1.00  0.00           H  
ATOM    298  N1    U    10      51.395  22.477  58.737  1.00  0.00           N  
ATOM    299  C6    U    10      51.453  22.702  57.318  1.00  0.00           C  
ATOM    300  H6    U    10      52.298  22.311  56.771  1.00  0.00           H  
ATOM    301  C5    U    10      50.497  23.377  56.674  1.00  0.00           C  
ATOM    302  H5    U    10      50.480  23.624  55.622  1.00  0.00           H  
ATOM    303  C4    U    10      49.402  23.877  57.366  1.00  0.00           C  
ATOM    304  O4    U    10      48.590  24.689  56.789  1.00  0.00           O  
ATOM    305  N3    U    10      49.295  23.457  58.704  1.00  0.00           N  
ATOM    306  H3    U    10      48.407  23.673  59.132  1.00  0.00           H  
ATOM    307  C2    U    10      50.275  22.850  59.464  1.00  0.00           C  
ATOM    308  O2    U    10      49.991  22.489  60.608  1.00  0.00           O  
ATOM    309  C3'   U    10      53.070  19.740  58.450  1.00  0.00           C  
ATOM    310  H3'   U    10      52.553  19.917  57.507  1.00  0.00           H  
ATOM    311  C2'   U    10      52.248  20.303  59.632  1.00  0.00           C  
ATOM    312  H2'   U    10      51.194  20.037  59.551  1.00  0.00           H  
ATOM    313  O2'   U    10      52.745  19.959  60.924  1.00  0.00           O  
ATOM    314 HO2'   U    10      52.910  19.025  60.775  1.00  0.00           H  
ATOM    315  O3'   U    10      53.424  18.340  58.590  1.00  0.00           O  
ATOM    316  P     A    11      52.557  17.310  57.930  1.00  0.00           P  
ATOM    317  OP1   A    11      53.282  16.052  58.211  1.00  0.00           O  
ATOM    318  OP2   A    11      52.396  17.771  56.515  1.00  0.00           O  
ATOM    319  O5'   A    11      51.125  17.329  58.637  1.00  0.00           O  
ATOM    320  C5'   A    11      50.957  16.765  59.927  1.00  0.00           C  
ATOM    321  H5'   A    11      51.822  17.037  60.532  1.00  0.00           H  
ATOM    322 H5''   A    11      50.970  15.684  59.787  1.00  0.00           H  
ATOM    323  C4'   A    11      49.729  17.174  60.736  1.00  0.00           C  
ATOM    324  H4'   A    11      49.776  16.713  61.723  1.00  0.00           H  
ATOM    325  O4'   A    11      49.762  18.609  60.760  1.00  0.00           O  
ATOM    326  C1'   A    11      48.422  19.050  60.967  1.00  0.00           C  
ATOM    327  H1'   A    11      48.234  19.419  61.975  1.00  0.00           H  
ATOM    328  N9    A    11      47.947  19.997  59.932  1.00  0.00           N  
ATOM    329  C8    A    11      48.353  20.151  58.613  1.00  0.00           C  
ATOM    330  H8    A    11      49.225  19.641  58.230  1.00  0.00           H  
ATOM    331  N7    A    11      47.638  20.998  57.931  1.00  0.00           N  
ATOM    332  C5    A    11      46.620  21.416  58.846  1.00  0.00           C  
ATOM    333  C6    A    11      45.510  22.273  58.801  1.00  0.00           C  
ATOM    334  N6    A    11      45.211  23.098  57.868  1.00  0.00           N  
ATOM    335  H61   A    11      45.814  23.179  57.061  1.00  0.00           H  
ATOM    336  H62   A    11      44.439  23.721  58.056  1.00  0.00           H  
ATOM    337  N1    A    11      44.711  22.379  59.872  1.00  0.00           N  
ATOM    338  C2    A    11      44.924  21.598  60.962  1.00  0.00           C  
ATOM    339  H2    A    11      44.370  21.747  61.876  1.00  0.00           H  
ATOM    340  N3    A    11      45.933  20.724  61.163  1.00  0.00           N  
ATOM    341  C4    A    11      46.769  20.722  60.062  1.00  0.00           C  
ATOM    342  C3'   A    11      48.432  16.772  60.105  1.00  0.00           C  
ATOM    343  H3'   A    11      48.436  16.869  59.019  1.00  0.00           H  
ATOM    344  C2'   A    11      47.477  17.714  60.814  1.00  0.00           C  
ATOM    345  H2'   A    11      46.556  17.828  60.241  1.00  0.00           H  
ATOM    346  O2'   A    11      47.271  17.428  62.230  1.00  0.00           O  
ATOM    347 HO2'   A    11      46.620  16.732  62.350  1.00  0.00           H  
ATOM    348  O3'   A    11      48.080  15.436  60.281  1.00  0.00           O  
ATOM    349  P     A    12      46.824  14.801  59.554  1.00  0.00           P  
ATOM    350  OP1   A    12      46.822  13.345  59.696  1.00  0.00           O  
ATOM    351  OP2   A    12      46.787  15.377  58.182  1.00  0.00           O  
ATOM    352  O5'   A    12      45.475  15.268  60.189  1.00  0.00           O  
ATOM    353  C5'   A    12      45.174  14.940  61.497  1.00  0.00           C  
ATOM    354  H5'   A    12      46.022  14.848  62.176  1.00  0.00           H  
ATOM    355 H5''   A    12      44.741  13.943  61.408  1.00  0.00           H  
ATOM    356  C4'   A    12      44.090  15.855  62.071  1.00  0.00           C  
ATOM    357  H4'   A    12      43.951  15.729  63.145  1.00  0.00           H  
ATOM    358  O4'   A    12      44.595  17.237  61.755  1.00  0.00           O  
ATOM    359  C1'   A    12      43.476  18.163  61.544  1.00  0.00           C  
ATOM    360  H1'   A    12      43.460  19.007  62.233  1.00  0.00           H  
ATOM    361  N9    A    12      43.460  18.694  60.133  1.00  0.00           N  
ATOM    362  C8    A    12      44.113  18.244  59.043  1.00  0.00           C  
ATOM    363  H8    A    12      44.684  17.329  59.108  1.00  0.00           H  
ATOM    364  N7    A    12      43.933  18.995  57.992  1.00  0.00           N  
ATOM    365  C5    A    12      43.074  19.995  58.429  1.00  0.00           C  
ATOM    366  C6    A    12      42.342  21.023  57.804  1.00  0.00           C  
ATOM    367  N6    A    12      42.385  21.334  56.549  1.00  0.00           N  
ATOM    368  H61   A    12      42.964  20.714  56.002  1.00  0.00           H  
ATOM    369  H62   A    12      41.861  22.128  56.211  1.00  0.00           H  
ATOM    370  N1    A    12      41.420  21.720  58.527  1.00  0.00           N  
ATOM    371  C2    A    12      41.376  21.482  59.853  1.00  0.00           C  
ATOM    372  H2    A    12      40.724  22.125  60.426  1.00  0.00           H  
ATOM    373  N3    A    12      41.962  20.486  60.546  1.00  0.00           N  
ATOM    374  C4    A    12      42.744  19.792  59.739  1.00  0.00           C  
ATOM    375  C3'   A    12      42.679  15.780  61.523  1.00  0.00           C  
ATOM    376  H3'   A    12      42.764  15.627  60.447  1.00  0.00           H  
ATOM    377  C2'   A    12      42.245  17.221  61.790  1.00  0.00           C  
ATOM    378  H2'   A    12      41.350  17.453  61.213  1.00  0.00           H  
ATOM    379  O2'   A    12      41.853  17.397  63.127  1.00  0.00           O  
ATOM    380 HO2'   A    12      42.633  17.344  63.684  1.00  0.00           H  
ATOM    381  O3'   A    12      41.767  14.913  62.092  1.00  0.00           O  
ATOM    382  P     G    13      40.516  14.398  61.254  1.00  0.00           P  
ATOM    383  OP1   G    13      39.774  13.501  62.048  1.00  0.00           O  
ATOM    384  OP2   G    13      40.871  13.973  59.863  1.00  0.00           O  
ATOM    385  O5'   G    13      39.488  15.699  61.094  1.00  0.00           O  
ATOM    386  C5'   G    13      38.825  16.140  62.244  1.00  0.00           C  
ATOM    387  H5'   G    13      39.570  16.442  62.980  1.00  0.00           H  
ATOM    388 H5''   G    13      38.166  15.390  62.680  1.00  0.00           H  
ATOM    389  C4'   G    13      37.993  17.488  62.086  1.00  0.00           C  
ATOM    390  H4'   G    13      37.672  17.809  63.077  1.00  0.00           H  
ATOM    391  O4'   G    13      38.941  18.467  61.525  1.00  0.00           O  
ATOM    392  C1'   G    13      38.120  19.428  60.821  1.00  0.00           C  
ATOM    393  H1'   G    13      38.190  20.359  61.383  1.00  0.00           H  
ATOM    394  N9    G    13      38.616  19.521  59.390  1.00  0.00           N  
ATOM    395  C8    G    13      39.711  18.903  58.898  1.00  0.00           C  
ATOM    396  H8    G    13      40.363  18.192  59.383  1.00  0.00           H  
ATOM    397  N7    G    13      39.823  19.137  57.580  1.00  0.00           N  
ATOM    398  C5    G    13      38.767  20.067  57.298  1.00  0.00           C  
ATOM    399  C6    G    13      38.321  20.581  55.988  1.00  0.00           C  
ATOM    400  O6    G    13      38.755  20.304  54.907  1.00  0.00           O  
ATOM    401  N1    G    13      37.133  21.273  56.153  1.00  0.00           N  
ATOM    402  H1    G    13      36.648  21.540  55.308  1.00  0.00           H  
ATOM    403  C2    G    13      36.512  21.508  57.289  1.00  0.00           C  
ATOM    404  N2    G    13      35.484  22.256  57.148  1.00  0.00           N  
ATOM    405  H21   G    13      35.139  22.616  56.270  1.00  0.00           H  
ATOM    406  H22   G    13      34.970  22.389  58.007  1.00  0.00           H  
ATOM    407  N3    G    13      36.878  21.010  58.446  1.00  0.00           N  
ATOM    408  C4    G    13      38.009  20.258  58.401  1.00  0.00           C  
ATOM    409  C3'   G    13      36.778  17.450  61.232  1.00  0.00           C  
ATOM    410  H3'   G    13      36.935  16.832  60.348  1.00  0.00           H  
ATOM    411  C2'   G    13      36.673  18.889  60.857  1.00  0.00           C  
ATOM    412  H2'   G    13      36.161  18.959  59.898  1.00  0.00           H  
ATOM    413  O2'   G    13      35.944  19.515  61.830  1.00  0.00           O  
ATOM    414 HO2'   G    13      35.608  18.713  62.237  1.00  0.00           H  
ATOM    415  O3'   G    13      35.544  17.008  61.966  1.00  0.00           O  
ATOM    416  P     U    14      35.296  15.517  62.396  1.00  0.00           P  
ATOM    417  OP1   U    14      35.896  15.199  63.666  1.00  0.00           O  
ATOM    418  OP2   U    14      35.636  14.711  61.210  1.00  0.00           O  
ATOM    419  O5'   U    14      33.661  15.548  62.508  1.00  0.00           O  
ATOM    420  C5'   U    14      32.965  16.342  63.539  1.00  0.00           C  
ATOM    421  H5'   U    14      33.696  16.642  64.289  1.00  0.00           H  
ATOM    422 H5''   U    14      32.389  15.579  64.063  1.00  0.00           H  
ATOM    423  C4'   U    14      32.083  17.400  62.897  1.00  0.00           C  
ATOM    424  H4'   U    14      31.587  18.030  63.635  1.00  0.00           H  
ATOM    425  O4'   U    14      32.876  18.323  62.157  1.00  0.00           O  
ATOM    426  C1'   U    14      31.936  18.911  61.253  1.00  0.00           C  
ATOM    427  H1'   U    14      31.622  19.884  61.633  1.00  0.00           H  
ATOM    428  N1    U    14      32.501  19.219  59.945  1.00  0.00           N  
ATOM    429  C6    U    14      33.620  18.568  59.451  1.00  0.00           C  
ATOM    430  H6    U    14      34.162  17.856  60.056  1.00  0.00           H  
ATOM    431  C5    U    14      34.108  18.966  58.257  1.00  0.00           C  
ATOM    432  H5    U    14      34.976  18.415  57.927  1.00  0.00           H  
ATOM    433  C4    U    14      33.408  19.914  57.371  1.00  0.00           C  
ATOM    434  O4    U    14      33.778  20.232  56.262  1.00  0.00           O  
ATOM    435  N3    U    14      32.257  20.416  57.941  1.00  0.00           N  
ATOM    436  H3    U    14      31.839  21.108  57.336  1.00  0.00           H  
ATOM    437  C2    U    14      31.811  20.159  59.234  1.00  0.00           C  
ATOM    438  O2    U    14      30.911  20.845  59.658  1.00  0.00           O  
ATOM    439  C3'   U    14      31.102  16.738  61.914  1.00  0.00           C  
ATOM    440  H3'   U    14      31.667  16.179  61.168  1.00  0.00           H  
ATOM    441  C2'   U    14      30.692  18.008  61.198  1.00  0.00           C  
ATOM    442  H2'   U    14      30.394  17.695  60.197  1.00  0.00           H  
ATOM    443  O2'   U    14      29.605  18.593  61.822  1.00  0.00           O  
ATOM    444 HO2'   U    14      28.811  18.507  61.289  1.00  0.00           H  
ATOM    445  O3'   U    14      30.019  16.035  62.474  1.00  0.00           O  
ATOM    446  P     G    15      29.080  15.235  61.462  1.00  0.00           P  
ATOM    447  OP1   G    15      28.268  14.237  62.198  1.00  0.00           O  
ATOM    448  OP2   G    15      29.902  14.691  60.334  1.00  0.00           O  
ATOM    449  O5'   G    15      28.119  16.345  60.893  1.00  0.00           O  
ATOM    450  C5'   G    15      27.011  16.830  61.646  1.00  0.00           C  
ATOM    451  H5'   G    15      27.311  17.350  62.556  1.00  0.00           H  
ATOM    452 H5''   G    15      26.481  15.959  62.032  1.00  0.00           H  
ATOM    453  C4'   G    15      26.233  17.852  60.846  1.00  0.00           C  
ATOM    454  H4'   G    15      25.532  18.343  61.521  1.00  0.00           H  
ATOM    455  O4'   G    15      27.093  18.763  60.263  1.00  0.00           O  
ATOM    456  C1'   G    15      26.451  19.247  59.063  1.00  0.00           C  
ATOM    457  H1'   G    15      26.255  20.319  59.036  1.00  0.00           H  
ATOM    458  N9    G    15      27.433  18.981  57.971  1.00  0.00           N  
ATOM    459  C8    G    15      28.371  17.948  57.896  1.00  0.00           C  
ATOM    460  H8    G    15      28.574  17.265  58.708  1.00  0.00           H  
ATOM    461  N7    G    15      29.070  18.090  56.748  1.00  0.00           N  
ATOM    462  C5    G    15      28.387  19.062  55.993  1.00  0.00           C  
ATOM    463  C6    G    15      28.646  19.624  54.719  1.00  0.00           C  
ATOM    464  O6    G    15      29.586  19.528  53.948  1.00  0.00           O  
ATOM    465  N1    G    15      27.621  20.359  54.216  1.00  0.00           N  
ATOM    466  H1    G    15      27.764  20.719  53.283  1.00  0.00           H  
ATOM    467  C2    G    15      26.574  20.777  54.986  1.00  0.00           C  
ATOM    468  N2    G    15      25.560  21.283  54.306  1.00  0.00           N  
ATOM    469  H21   G    15      24.725  21.547  54.808  1.00  0.00           H  
ATOM    470  H22   G    15      25.625  21.385  53.304  1.00  0.00           H  
ATOM    471  N3    G    15      26.372  20.398  56.265  1.00  0.00           N  
ATOM    472  C4    G    15      27.316  19.515  56.684  1.00  0.00           C  
ATOM    473  C3'   G    15      25.410  17.140  59.665  1.00  0.00           C  
ATOM    474  H3'   G    15      26.103  16.503  59.115  1.00  0.00           H  
ATOM    475  C2'   G    15      25.229  18.395  58.757  1.00  0.00           C  
ATOM    476  H2'   G    15      25.017  18.298  57.692  1.00  0.00           H  
ATOM    477  O2'   G    15      24.057  19.062  59.175  1.00  0.00           O  
ATOM    478 HO2'   G    15      23.801  18.677  60.016  1.00  0.00           H  
ATOM    479  O3'   G    15      24.134  16.715  60.137  1.00  0.00           O  
ATOM    480  P     C    16      23.484  15.499  59.592  1.00  0.00           P  
ATOM    481  OP1   C    16      22.191  15.316  60.346  1.00  0.00           O  
ATOM    482  OP2   C    16      24.439  14.382  59.645  1.00  0.00           O  
ATOM    483  O5'   C    16      23.205  15.979  58.043  1.00  0.00           O  
ATOM    484  C5'   C    16      21.967  16.634  57.679  1.00  0.00           C  
ATOM    485  H5'   C    16      21.722  17.484  58.316  1.00  0.00           H  
ATOM    486 H5''   C    16      21.134  15.940  57.790  1.00  0.00           H  
ATOM    487  C4'   C    16      21.806  17.306  56.266  1.00  0.00           C  
ATOM    488  H4'   C    16      20.877  17.875  56.231  1.00  0.00           H  
ATOM    489  O4'   C    16      22.741  18.322  55.953  1.00  0.00           O  
ATOM    490  C1'   C    16      22.989  18.175  54.548  1.00  0.00           C  
ATOM    491  H1'   C    16      22.841  19.110  54.006  1.00  0.00           H  
ATOM    492  N1    C    16      24.358  17.757  54.314  1.00  0.00           N  
ATOM    493  C6    C    16      25.057  16.830  55.118  1.00  0.00           C  
ATOM    494  H6    C    16      24.513  16.410  55.951  1.00  0.00           H  
ATOM    495  C5    C    16      26.301  16.550  54.895  1.00  0.00           C  
ATOM    496  H5    C    16      26.723  15.780  55.524  1.00  0.00           H  
ATOM    497  C4    C    16      26.949  17.031  53.702  1.00  0.00           C  
ATOM    498  N4    C    16      28.067  16.582  53.231  1.00  0.00           N  
ATOM    499  H41   C    16      28.512  17.013  52.433  1.00  0.00           H  
ATOM    500  H42   C    16      28.530  15.884  53.796  1.00  0.00           H  
ATOM    501  N3    C    16      26.311  17.785  52.813  1.00  0.00           N  
ATOM    502  C2    C    16      25.012  18.167  53.177  1.00  0.00           C  
ATOM    503  O2    C    16      24.467  18.958  52.442  1.00  0.00           O  
ATOM    504  C3'   C    16      21.857  16.178  55.211  1.00  0.00           C  
ATOM    505  H3'   C    16      22.762  15.605  55.414  1.00  0.00           H  
ATOM    506  C2'   C    16      22.014  17.145  53.998  1.00  0.00           C  
ATOM    507  H2'   C    16      22.478  16.650  53.144  1.00  0.00           H  
ATOM    508  O2'   C    16      20.762  17.729  53.655  1.00  0.00           O  
ATOM    509 HO2'   C    16      20.169  17.033  53.361  1.00  0.00           H  
ATOM    510  O3'   C    16      20.654  15.404  55.117  1.00  0.00           O  
ATOM    511  P     A    17      20.624  14.130  54.166  1.00  0.00           P  
ATOM    512  OP1   A    17      21.419  14.490  53.019  1.00  0.00           O  
ATOM    513  OP2   A    17      19.186  13.831  53.963  1.00  0.00           O  
ATOM    514  O5'   A    17      21.317  12.962  54.954  1.00  0.00           O  
ATOM    515  C5'   A    17      20.681  12.257  56.033  1.00  0.00           C  
ATOM    516  H5'   A    17      19.610  12.417  55.915  1.00  0.00           H  
ATOM    517 H5''   A    17      21.088  12.762  56.910  1.00  0.00           H  
ATOM    518  C4'   A    17      20.970  10.764  55.999  1.00  0.00           C  
ATOM    519  H4'   A    17      20.703  10.375  56.982  1.00  0.00           H  
ATOM    520  O4'   A    17      20.332  10.185  54.940  1.00  0.00           O  
ATOM    521  C1'   A    17      21.106   9.017  54.582  1.00  0.00           C  
ATOM    522  H1'   A    17      20.480   8.126  54.636  1.00  0.00           H  
ATOM    523  N9    A    17      21.463   9.129  53.151  1.00  0.00           N  
ATOM    524  C8    A    17      21.321  10.190  52.246  1.00  0.00           C  
ATOM    525  H8    A    17      20.979  11.155  52.590  1.00  0.00           H  
ATOM    526  N7    A    17      21.616   9.909  51.007  1.00  0.00           N  
ATOM    527  C5    A    17      21.951   8.539  51.019  1.00  0.00           C  
ATOM    528  C6    A    17      22.314   7.605  49.998  1.00  0.00           C  
ATOM    529  N6    A    17      22.291   7.808  48.676  1.00  0.00           N  
ATOM    530  H61   A    17      22.688   7.159  48.013  1.00  0.00           H  
ATOM    531  H62   A    17      21.863   8.703  48.486  1.00  0.00           H  
ATOM    532  N1    A    17      22.807   6.412  50.378  1.00  0.00           N  
ATOM    533  C2    A    17      22.743   6.103  51.644  1.00  0.00           C  
ATOM    534  H2    A    17      23.037   5.068  51.735  1.00  0.00           H  
ATOM    535  N3    A    17      22.258   6.727  52.710  1.00  0.00           N  
ATOM    536  C4    A    17      21.944   8.075  52.330  1.00  0.00           C  
ATOM    537  C3'   A    17      22.422  10.465  55.924  1.00  0.00           C  
ATOM    538  H3'   A    17      23.017  11.065  55.235  1.00  0.00           H  
ATOM    539  C2'   A    17      22.442   9.003  55.407  1.00  0.00           C  
ATOM    540  H2'   A    17      23.276   8.742  54.756  1.00  0.00           H  
ATOM    541  O2'   A    17      22.296   8.081  56.492  1.00  0.00           O  
ATOM    542 HO2'   A    17      22.752   8.483  57.235  1.00  0.00           H  
ATOM    543  O3'   A    17      23.034  10.448  57.202  1.00  0.00           O  
ATOM    544  P     G    18      24.662  10.647  57.268  1.00  0.00           P  
ATOM    545  OP1   G    18      25.071  10.470  58.680  1.00  0.00           O  
ATOM    546  OP2   G    18      24.924  12.009  56.694  1.00  0.00           O  
ATOM    547  O5'   G    18      25.260   9.499  56.366  1.00  0.00           O  
ATOM    548  C5'   G    18      25.472   8.158  56.811  1.00  0.00           C  
ATOM    549  H5'   G    18      24.567   7.652  57.145  1.00  0.00           H  
ATOM    550 H5''   G    18      26.084   8.215  57.712  1.00  0.00           H  
ATOM    551  C4'   G    18      26.056   7.258  55.715  1.00  0.00           C  
ATOM    552  H4'   G    18      26.206   6.252  56.108  1.00  0.00           H  
ATOM    553  O4'   G    18      25.183   7.185  54.599  1.00  0.00           O  
ATOM    554  C1'   G    18      25.973   7.102  53.390  1.00  0.00           C  
ATOM    555  H1'   G    18      25.658   6.295  52.728  1.00  0.00           H  
ATOM    556  N9    G    18      25.689   8.333  52.555  1.00  0.00           N  
ATOM    557  C8    G    18      25.197   9.528  52.989  1.00  0.00           C  
ATOM    558  H8    G    18      25.049   9.771  54.031  1.00  0.00           H  
ATOM    559  N7    G    18      24.787  10.301  52.048  1.00  0.00           N  
ATOM    560  C5    G    18      25.061   9.556  50.868  1.00  0.00           C  
ATOM    561  C6    G    18      24.935   9.776  49.441  1.00  0.00           C  
ATOM    562  O6    G    18      24.482  10.723  48.776  1.00  0.00           O  
ATOM    563  N1    G    18      25.332   8.719  48.594  1.00  0.00           N  
ATOM    564  H1    G    18      25.411   8.881  47.600  1.00  0.00           H  
ATOM    565  C2    G    18      25.792   7.607  49.054  1.00  0.00           C  
ATOM    566  N2    G    18      26.291   6.750  48.211  1.00  0.00           N  
ATOM    567  H21   G    18      26.233   7.078  47.257  1.00  0.00           H  
ATOM    568  H22   G    18      26.393   5.830  48.615  1.00  0.00           H  
ATOM    569  N3    G    18      25.846   7.307  50.369  1.00  0.00           N  
ATOM    570  C4    G    18      25.568   8.332  51.218  1.00  0.00           C  
ATOM    571  C3'   G    18      27.351   7.791  55.061  1.00  0.00           C  
ATOM    572  H3'   G    18      27.243   8.850  54.830  1.00  0.00           H  
ATOM    573  C2'   G    18      27.476   6.998  53.729  1.00  0.00           C  
ATOM    574  H2'   G    18      28.071   7.499  52.966  1.00  0.00           H  
ATOM    575  O2'   G    18      28.000   5.697  54.007  1.00  0.00           O  
ATOM    576 HO2'   G    18      28.380   5.666  54.888  1.00  0.00           H  
ATOM    577  O3'   G    18      28.497   7.632  55.891  1.00  0.00           O  
ATOM    578  P     C    19      29.667   8.642  55.811  1.00  0.00           P  
ATOM    579  OP1   C    19      30.607   8.281  56.919  1.00  0.00           O  
ATOM    580  OP2   C    19      29.108   9.999  55.784  1.00  0.00           O  
ATOM    581  O5'   C    19      30.368   8.421  54.406  1.00  0.00           O  
ATOM    582  C5'   C    19      31.183   7.338  54.238  1.00  0.00           C  
ATOM    583  H5'   C    19      30.584   6.478  54.539  1.00  0.00           H  
ATOM    584 H5''   C    19      32.098   7.428  54.824  1.00  0.00           H  
ATOM    585  C4'   C    19      31.500   7.197  52.775  1.00  0.00           C  
ATOM    586  H4'   C    19      31.948   6.244  52.493  1.00  0.00           H  
ATOM    587  O4'   C    19      30.236   7.254  52.027  1.00  0.00           O  
ATOM    588  C1'   C    19      30.463   7.805  50.800  1.00  0.00           C  
ATOM    589  H1'   C    19      30.305   7.117  49.969  1.00  0.00           H  
ATOM    590  N1    C    19      29.522   8.930  50.627  1.00  0.00           N  
ATOM    591  C6    C    19      29.197   9.796  51.668  1.00  0.00           C  
ATOM    592  H6    C    19      29.601   9.485  52.621  1.00  0.00           H  
ATOM    593  C5    C    19      28.383  10.854  51.555  1.00  0.00           C  
ATOM    594  H5    C    19      28.029  11.436  52.393  1.00  0.00           H  
ATOM    595  C4    C    19      27.927  11.085  50.226  1.00  0.00           C  
ATOM    596  N4    C    19      27.074  12.001  49.927  1.00  0.00           N  
ATOM    597  H41   C    19      26.607  12.535  50.646  1.00  0.00           H  
ATOM    598  H42   C    19      26.680  12.156  49.010  1.00  0.00           H  
ATOM    599  N3    C    19      28.288  10.360  49.222  1.00  0.00           N  
ATOM    600  C2    C    19      29.083   9.255  49.338  1.00  0.00           C  
ATOM    601  O2    C    19      29.385   8.596  48.365  1.00  0.00           O  
ATOM    602  C3'   C    19      32.495   8.292  52.192  1.00  0.00           C  
ATOM    603  H3'   C    19      32.143   9.222  52.638  1.00  0.00           H  
ATOM    604  C2'   C    19      31.913   8.233  50.751  1.00  0.00           C  
ATOM    605  H2'   C    19      32.084   9.187  50.252  1.00  0.00           H  
ATOM    606  O2'   C    19      32.671   7.216  50.082  1.00  0.00           O  
ATOM    607 HO2'   C    19      33.312   6.963  50.749  1.00  0.00           H  
ATOM    608  O3'   C    19      33.835   8.126  52.331  1.00  0.00           O  
ATOM    609  P     C    20      34.891   9.339  52.252  1.00  0.00           P  
ATOM    610  OP1   C    20      36.243   8.884  52.620  1.00  0.00           O  
ATOM    611  OP2   C    20      34.337  10.471  52.938  1.00  0.00           O  
ATOM    612  O5'   C    20      34.878   9.696  50.663  1.00  0.00           O  
ATOM    613  C5'   C    20      35.552   8.897  49.703  1.00  0.00           C  
ATOM    614  H5'   C    20      35.215   7.865  49.607  1.00  0.00           H  
ATOM    615 H5''   C    20      36.601   8.990  49.986  1.00  0.00           H  
ATOM    616  C4'   C    20      35.243   9.501  48.348  1.00  0.00           C  
ATOM    617  H4'   C    20      35.805   8.857  47.672  1.00  0.00           H  
ATOM    618  O4'   C    20      33.823   9.587  48.090  1.00  0.00           O  
ATOM    619  C1'   C    20      33.673  10.650  47.165  1.00  0.00           C  
ATOM    620  H1'   C    20      33.344  10.206  46.225  1.00  0.00           H  
ATOM    621  N1    C    20      32.687  11.682  47.621  1.00  0.00           N  
ATOM    622  C6    C    20      32.157  11.690  48.862  1.00  0.00           C  
ATOM    623  H6    C    20      32.588  11.060  49.626  1.00  0.00           H  
ATOM    624  C5    C    20      31.075  12.410  49.183  1.00  0.00           C  
ATOM    625  H5    C    20      30.696  12.475  50.192  1.00  0.00           H  
ATOM    626  C4    C    20      30.533  13.175  48.113  1.00  0.00           C  
ATOM    627  N4    C    20      29.448  13.888  48.353  1.00  0.00           N  
ATOM    628  H41   C    20      29.100  14.458  47.596  1.00  0.00           H  
ATOM    629  H42   C    20      28.891  13.760  49.186  1.00  0.00           H  
ATOM    630  N3    C    20      31.050  13.288  46.949  1.00  0.00           N  
ATOM    631  C2    C    20      32.108  12.536  46.659  1.00  0.00           C  
ATOM    632  O2    C    20      32.535  12.553  45.525  1.00  0.00           O  
ATOM    633  C3'   C    20      35.797  10.923  48.141  1.00  0.00           C  
ATOM    634  H3'   C    20      35.511  11.581  48.961  1.00  0.00           H  
ATOM    635  C2'   C    20      35.012  11.291  46.889  1.00  0.00           C  
ATOM    636  H2'   C    20      34.907  12.376  46.908  1.00  0.00           H  
ATOM    637  O2'   C    20      35.538  10.758  45.669  1.00  0.00           O  
ATOM    638 HO2'   C    20      35.319  11.314  44.917  1.00  0.00           H  
ATOM    639  O3'   C    20      37.222  10.843  47.980  1.00  0.00           O  
ATOM    640  P     C    21      38.156  11.846  48.603  1.00  0.00           P  
ATOM    641  OP1   C    21      39.567  11.476  48.169  1.00  0.00           O  
ATOM    642  OP2   C    21      37.809  12.146  50.026  1.00  0.00           O  
ATOM    643  O5'   C    21      37.780  13.148  47.711  1.00  0.00           O  
ATOM    644  C5'   C    21      38.082  13.126  46.341  1.00  0.00           C  
ATOM    645  H5'   C    21      37.854  12.121  45.985  1.00  0.00           H  
ATOM    646 H5''   C    21      39.157  13.140  46.164  1.00  0.00           H  
ATOM    647  C4'   C    21      37.369  14.265  45.520  1.00  0.00           C  
ATOM    648  H4'   C    21      37.812  14.160  44.530  1.00  0.00           H  
ATOM    649  O4'   C    21      36.002  14.065  45.552  1.00  0.00           O  
ATOM    650  C1'   C    21      35.477  15.284  45.095  1.00  0.00           C  
ATOM    651  H1'   C    21      35.037  15.128  44.111  1.00  0.00           H  
ATOM    652  N1    C    21      34.345  15.724  45.984  1.00  0.00           N  
ATOM    653  C6    C    21      34.348  15.278  47.302  1.00  0.00           C  
ATOM    654  H6    C    21      35.112  14.618  47.684  1.00  0.00           H  
ATOM    655  C5    C    21      33.233  15.479  48.066  1.00  0.00           C  
ATOM    656  H5    C    21      33.151  15.066  49.060  1.00  0.00           H  
ATOM    657  C4    C    21      32.246  16.404  47.504  1.00  0.00           C  
ATOM    658  N4    C    21      31.185  16.747  48.230  1.00  0.00           N  
ATOM    659  H41   C    21      30.418  17.258  47.819  1.00  0.00           H  
ATOM    660  H42   C    21      31.169  16.459  49.198  1.00  0.00           H  
ATOM    661  N3    C    21      32.324  16.958  46.307  1.00  0.00           N  
ATOM    662  C2    C    21      33.418  16.611  45.527  1.00  0.00           C  
ATOM    663  O2    C    21      33.566  17.100  44.465  1.00  0.00           O  
ATOM    664  C3'   C    21      37.768  15.622  45.896  1.00  0.00           C  
ATOM    665  H3'   C    21      37.680  15.797  46.969  1.00  0.00           H  
ATOM    666  C2'   C    21      36.623  16.340  45.131  1.00  0.00           C  
ATOM    667  H2'   C    21      36.205  17.217  45.625  1.00  0.00           H  
ATOM    668  O2'   C    21      36.942  16.746  43.782  1.00  0.00           O  
ATOM    669 HO2'   C    21      36.358  17.450  43.491  1.00  0.00           H  
ATOM    670  O3'   C    21      39.025  15.967  45.419  1.00  0.00           O  
ATOM    671  P     G    22      39.797  17.149  46.108  1.00  0.00           P  
ATOM    672  OP1   G    22      41.036  17.407  45.273  1.00  0.00           O  
ATOM    673  OP2   G    22      40.019  16.725  47.511  1.00  0.00           O  
ATOM    674  O5'   G    22      38.884  18.485  46.057  1.00  0.00           O  
ATOM    675  C5'   G    22      38.796  19.223  44.896  1.00  0.00           C  
ATOM    676  H5'   G    22      38.688  18.499  44.089  1.00  0.00           H  
ATOM    677 H5''   G    22      39.715  19.805  44.828  1.00  0.00           H  
ATOM    678  C4'   G    22      37.688  20.306  44.953  1.00  0.00           C  
ATOM    679  H4'   G    22      37.793  20.849  44.013  1.00  0.00           H  
ATOM    680  O4'   G    22      36.449  19.652  44.981  1.00  0.00           O  
ATOM    681  C1'   G    22      35.607  20.459  45.765  1.00  0.00           C  
ATOM    682  H1'   G    22      34.581  20.637  45.440  1.00  0.00           H  
ATOM    683  N9    G    22      35.262  19.675  47.003  1.00  0.00           N  
ATOM    684  C8    G    22      35.993  18.779  47.745  1.00  0.00           C  
ATOM    685  H8    G    22      37.030  18.611  47.492  1.00  0.00           H  
ATOM    686  N7    G    22      35.360  18.306  48.777  1.00  0.00           N  
ATOM    687  C5    G    22      34.114  18.969  48.763  1.00  0.00           C  
ATOM    688  C6    G    22      33.097  18.998  49.735  1.00  0.00           C  
ATOM    689  O6    G    22      32.990  18.388  50.799  1.00  0.00           O  
ATOM    690  N1    G    22      32.166  20.024  49.464  1.00  0.00           N  
ATOM    691  H1    G    22      31.454  20.049  50.180  1.00  0.00           H  
ATOM    692  C2    G    22      32.184  20.766  48.353  1.00  0.00           C  
ATOM    693  N2    G    22      31.240  21.683  48.329  1.00  0.00           N  
ATOM    694  H21   G    22      30.637  21.786  49.133  1.00  0.00           H  
ATOM    695  H22   G    22      31.104  22.374  47.606  1.00  0.00           H  
ATOM    696  N3    G    22      33.143  20.751  47.449  1.00  0.00           N  
ATOM    697  C4    G    22      34.086  19.845  47.690  1.00  0.00           C  
ATOM    698  C3'   G    22      37.783  21.236  46.161  1.00  0.00           C  
ATOM    699  H3'   G    22      37.913  20.782  47.144  1.00  0.00           H  
ATOM    700  C2'   G    22      36.385  21.776  46.173  1.00  0.00           C  
ATOM    701  H2'   G    22      36.112  22.142  47.163  1.00  0.00           H  
ATOM    702  O2'   G    22      36.252  22.870  45.309  1.00  0.00           O  
ATOM    703 HO2'   G    22      36.274  23.718  45.759  1.00  0.00           H  
ATOM    704  O3'   G    22      38.793  22.180  45.954  1.00  0.00           O  
ATOM    705  P     U    23      39.182  23.108  47.118  1.00  0.00           P  
ATOM    706  OP1   U    23      40.310  23.891  46.548  1.00  0.00           O  
ATOM    707  OP2   U    23      39.444  22.276  48.192  1.00  0.00           O  
ATOM    708  O5'   U    23      38.008  24.148  47.537  1.00  0.00           O  
ATOM    709  C5'   U    23      37.571  25.186  46.710  1.00  0.00           C  
ATOM    710  H5'   U    23      37.682  24.970  45.647  1.00  0.00           H  
ATOM    711 H5''   U    23      38.184  26.083  46.799  1.00  0.00           H  
ATOM    712  C4'   U    23      36.142  25.790  46.946  1.00  0.00           C  
ATOM    713  H4'   U    23      35.950  26.453  46.102  1.00  0.00           H  
ATOM    714  O4'   U    23      35.158  24.750  47.038  1.00  0.00           O  
ATOM    715  C1'   U    23      34.162  25.189  47.935  1.00  0.00           C  
ATOM    716  H1'   U    23      33.248  25.214  47.342  1.00  0.00           H  
ATOM    717  N1    U    23      33.982  24.269  49.079  1.00  0.00           N  
ATOM    718  C6    U    23      34.972  23.436  49.494  1.00  0.00           C  
ATOM    719  H6    U    23      35.945  23.555  49.040  1.00  0.00           H  
ATOM    720  C5    U    23      34.734  22.549  50.487  1.00  0.00           C  
ATOM    721  H5    U    23      35.495  21.872  50.844  1.00  0.00           H  
ATOM    722  C4    U    23      33.502  22.427  51.169  1.00  0.00           C  
ATOM    723  O4    U    23      33.269  21.617  52.061  1.00  0.00           O  
ATOM    724  N3    U    23      32.548  23.238  50.700  1.00  0.00           N  
ATOM    725  H3    U    23      31.612  23.195  51.076  1.00  0.00           H  
ATOM    726  C2    U    23      32.760  24.184  49.723  1.00  0.00           C  
ATOM    727  O2    U    23      31.832  24.939  49.518  1.00  0.00           O  
ATOM    728  C3'   U    23      35.996  26.613  48.287  1.00  0.00           C  
ATOM    729  H3'   U    23      36.585  26.182  49.097  1.00  0.00           H  
ATOM    730  C2'   U    23      34.446  26.596  48.438  1.00  0.00           C  
ATOM    731  H2'   U    23      34.113  26.611  49.476  1.00  0.00           H  
ATOM    732  O2'   U    23      33.759  27.556  47.613  1.00  0.00           O  
ATOM    733 HO2'   U    23      34.283  28.360  47.569  1.00  0.00           H  
ATOM    734  O3'   U    23      36.410  27.931  48.052  1.00  0.00           O  
ATOM    735  P     C    24      37.106  28.849  49.243  1.00  0.00           P  
ATOM    736  OP1   C    24      36.656  30.182  49.071  1.00  0.00           O  
ATOM    737  OP2   C    24      38.587  28.643  49.387  1.00  0.00           O  
ATOM    738  O5'   C    24      36.479  28.340  50.529  1.00  0.00           O  
ATOM    739  C5'   C    24      35.210  28.720  50.935  1.00  0.00           C  
ATOM    740  H5'   C    24      34.468  28.595  50.147  1.00  0.00           H  
ATOM    741 H5''   C    24      35.277  29.798  51.081  1.00  0.00           H  
ATOM    742  C4'   C    24      34.612  28.049  52.131  1.00  0.00           C  
ATOM    743  H4'   C    24      33.754  28.688  52.337  1.00  0.00           H  
ATOM    744  O4'   C    24      34.134  26.748  51.888  1.00  0.00           O  
ATOM    745  C1'   C    24      34.216  25.913  53.100  1.00  0.00           C  
ATOM    746  H1'   C    24      33.217  25.514  53.277  1.00  0.00           H  
ATOM    747  N1    C    24      35.336  24.909  52.916  1.00  0.00           N  
ATOM    748  C6    C    24      36.324  25.051  51.942  1.00  0.00           C  
ATOM    749  H6    C    24      36.357  25.899  51.273  1.00  0.00           H  
ATOM    750  C5    C    24      37.313  24.108  51.917  1.00  0.00           C  
ATOM    751  H5    C    24      38.095  24.275  51.191  1.00  0.00           H  
ATOM    752  C4    C    24      37.325  23.051  52.875  1.00  0.00           C  
ATOM    753  N4    C    24      38.303  22.274  52.924  1.00  0.00           N  
ATOM    754  H41   C    24      38.392  21.546  53.618  1.00  0.00           H  
ATOM    755  H42   C    24      39.177  22.541  52.492  1.00  0.00           H  
ATOM    756  N3    C    24      36.345  22.941  53.796  1.00  0.00           N  
ATOM    757  C2    C    24      35.311  23.824  53.741  1.00  0.00           C  
ATOM    758  O2    C    24      34.385  23.640  54.552  1.00  0.00           O  
ATOM    759  C3'   C    24      35.430  27.931  53.442  1.00  0.00           C  
ATOM    760  H3'   C    24      36.376  27.428  53.242  1.00  0.00           H  
ATOM    761  C2'   C    24      34.543  26.897  54.195  1.00  0.00           C  
ATOM    762  H2'   C    24      34.976  26.258  54.965  1.00  0.00           H  
ATOM    763  O2'   C    24      33.328  27.497  54.713  1.00  0.00           O  
ATOM    764 HO2'   C    24      32.781  26.768  55.014  1.00  0.00           H  
ATOM    765  O3'   C    24      35.620  29.111  54.115  1.00  0.00           O  
ATOM    766  P     U    25      36.918  29.503  54.899  1.00  0.00           P  
ATOM    767  OP1   U    25      36.744  30.899  55.420  1.00  0.00           O  
ATOM    768  OP2   U    25      38.100  29.093  54.107  1.00  0.00           O  
ATOM    769  O5'   U    25      36.867  28.497  56.190  1.00  0.00           O  
ATOM    770  C5'   U    25      35.721  28.531  57.025  1.00  0.00           C  
ATOM    771  H5'   U    25      34.788  28.345  56.493  1.00  0.00           H  
ATOM    772 H5''   U    25      35.672  29.513  57.495  1.00  0.00           H  
ATOM    773  C4'   U    25      35.781  27.449  58.201  1.00  0.00           C  
ATOM    774  H4'   U    25      34.907  27.457  58.851  1.00  0.00           H  
ATOM    775  O4'   U    25      35.780  26.215  57.606  1.00  0.00           O  
ATOM    776  C1'   U    25      36.666  25.353  58.324  1.00  0.00           C  
ATOM    777  H1'   U    25      36.043  24.541  58.696  1.00  0.00           H  
ATOM    778  N1    U    25      37.818  24.901  57.529  1.00  0.00           N  
ATOM    779  C6    U    25      38.064  25.397  56.273  1.00  0.00           C  
ATOM    780  H6    U    25      37.440  26.194  55.898  1.00  0.00           H  
ATOM    781  C5    U    25      39.103  24.897  55.559  1.00  0.00           C  
ATOM    782  H5    U    25      39.384  25.226  54.570  1.00  0.00           H  
ATOM    783  C4    U    25      39.913  23.776  55.975  1.00  0.00           C  
ATOM    784  O4    U    25      40.845  23.376  55.318  1.00  0.00           O  
ATOM    785  N3    U    25      39.581  23.317  57.249  1.00  0.00           N  
ATOM    786  H3    U    25      40.279  22.764  57.726  1.00  0.00           H  
ATOM    787  C2    U    25      38.569  23.807  58.024  1.00  0.00           C  
ATOM    788  O2    U    25      38.379  23.307  59.148  1.00  0.00           O  
ATOM    789  C3'   U    25      36.931  27.547  59.201  1.00  0.00           C  
ATOM    790  H3'   U    25      37.762  27.957  58.627  1.00  0.00           H  
ATOM    791  C2'   U    25      37.121  26.028  59.638  1.00  0.00           C  
ATOM    792  H2'   U    25      38.176  25.776  59.747  1.00  0.00           H  
ATOM    793  O2'   U    25      36.341  25.579  60.772  1.00  0.00           O  
ATOM    794 HO2'   U    25      35.560  26.132  60.702  1.00  0.00           H  
ATOM    795  O3'   U    25      36.526  28.305  60.382  1.00  0.00           O  
ATOM    796  P     U    26      37.491  29.458  60.954  1.00  0.00           P  
ATOM    797  OP1   U    26      36.711  30.454  61.738  1.00  0.00           O  
ATOM    798  OP2   U    26      38.300  29.905  59.776  1.00  0.00           O  
ATOM    799  O5'   U    26      38.511  28.652  61.872  1.00  0.00           O  
ATOM    800  C5'   U    26      37.996  27.835  62.939  1.00  0.00           C  
ATOM    801  H5'   U    26      37.077  27.281  62.748  1.00  0.00           H  
ATOM    802 H5''   U    26      37.726  28.502  63.757  1.00  0.00           H  
ATOM    803  C4'   U    26      38.967  26.816  63.534  1.00  0.00           C  
ATOM    804  H4'   U    26      38.516  26.398  64.433  1.00  0.00           H  
ATOM    805  O4'   U    26      39.115  25.686  62.693  1.00  0.00           O  
ATOM    806  C1'   U    26      40.483  25.218  62.980  1.00  0.00           C  
ATOM    807  H1'   U    26      40.453  24.196  63.358  1.00  0.00           H  
ATOM    808  N1    U    26      41.128  25.166  61.595  1.00  0.00           N  
ATOM    809  C6    U    26      40.762  26.078  60.611  1.00  0.00           C  
ATOM    810  H6    U    26      40.002  26.826  60.780  1.00  0.00           H  
ATOM    811  C5    U    26      41.258  26.045  59.339  1.00  0.00           C  
ATOM    812  H5    U    26      40.928  26.677  58.528  1.00  0.00           H  
ATOM    813  C4    U    26      42.306  25.114  59.076  1.00  0.00           C  
ATOM    814  O4    U    26      42.878  24.951  58.002  1.00  0.00           O  
ATOM    815  N3    U    26      42.756  24.341  60.075  1.00  0.00           N  
ATOM    816  H3    U    26      43.395  23.621  59.770  1.00  0.00           H  
ATOM    817  C2    U    26      42.005  24.199  61.298  1.00  0.00           C  
ATOM    818  O2    U    26      42.363  23.301  62.103  1.00  0.00           O  
ATOM    819  C3'   U    26      40.275  27.351  63.944  1.00  0.00           C  
ATOM    820  H3'   U    26      40.636  27.940  63.100  1.00  0.00           H  
ATOM    821  C2'   U    26      41.127  26.069  64.123  1.00  0.00           C  
ATOM    822  H2'   U    26      42.156  26.382  63.948  1.00  0.00           H  
ATOM    823  O2'   U    26      40.917  25.472  65.353  1.00  0.00           O  
ATOM    824 HO2'   U    26      40.874  26.156  66.025  1.00  0.00           H  
ATOM    825  O3'   U    26      40.342  28.198  65.045  1.00  0.00           O  
ATOM    826  P     A    27      41.653  28.989  65.301  1.00  0.00           P  
ATOM    827  OP1   A    27      41.511  29.716  66.572  1.00  0.00           O  
ATOM    828  OP2   A    27      41.924  29.798  64.095  1.00  0.00           O  
ATOM    829  O5'   A    27      42.812  28.041  65.554  1.00  0.00           O  
ATOM    830  C5'   A    27      42.976  27.368  66.824  1.00  0.00           C  
ATOM    831  H5'   A    27      42.085  26.797  67.086  1.00  0.00           H  
ATOM    832 H5''   A    27      43.247  27.962  67.697  1.00  0.00           H  
ATOM    833  C4'   A    27      44.188  26.466  66.835  1.00  0.00           C  
ATOM    834  H4'   A    27      44.105  25.825  67.712  1.00  0.00           H  
ATOM    835  O4'   A    27      44.179  25.606  65.718  1.00  0.00           O  
ATOM    836  C1'   A    27      45.409  25.367  65.245  1.00  0.00           C  
ATOM    837  H1'   A    27      45.483  24.283  65.161  1.00  0.00           H  
ATOM    838  N9    A    27      45.503  25.888  63.857  1.00  0.00           N  
ATOM    839  C8    A    27      44.828  26.935  63.281  1.00  0.00           C  
ATOM    840  H8    A    27      44.154  27.571  63.836  1.00  0.00           H  
ATOM    841  N7    A    27      45.028  27.091  62.007  1.00  0.00           N  
ATOM    842  C5    A    27      45.957  26.036  61.677  1.00  0.00           C  
ATOM    843  C6    A    27      46.635  25.523  60.558  1.00  0.00           C  
ATOM    844  N6    A    27      46.464  26.018  59.306  1.00  0.00           N  
ATOM    845  H61   A    27      47.019  25.648  58.548  1.00  0.00           H  
ATOM    846  H62   A    27      45.860  26.826  59.274  1.00  0.00           H  
ATOM    847  N1    A    27      47.380  24.420  60.659  1.00  0.00           N  
ATOM    848  C2    A    27      47.598  23.891  61.825  1.00  0.00           C  
ATOM    849  H2    A    27      48.046  22.908  61.797  1.00  0.00           H  
ATOM    850  N3    A    27      47.090  24.317  62.995  1.00  0.00           N  
ATOM    851  C4    A    27      46.248  25.368  62.788  1.00  0.00           C  
ATOM    852  C3'   A    27      45.593  27.168  66.757  1.00  0.00           C  
ATOM    853  H3'   A    27      45.559  28.144  66.274  1.00  0.00           H  
ATOM    854  C2'   A    27      46.388  25.999  66.136  1.00  0.00           C  
ATOM    855  H2'   A    27      47.240  26.331  65.541  1.00  0.00           H  
ATOM    856  O2'   A    27      46.869  25.057  67.103  1.00  0.00           O  
ATOM    857 HO2'   A    27      46.830  25.645  67.862  1.00  0.00           H  
ATOM    858  O3'   A    27      46.104  27.300  68.021  1.00  0.00           O  
ATOM    859  P     C    28      47.345  28.274  68.393  1.00  0.00           P  
ATOM    860  OP1   C    28      47.252  28.395  69.830  1.00  0.00           O  
ATOM    861  OP2   C    28      47.223  29.568  67.654  1.00  0.00           O  
ATOM    862  O5'   C    28      48.649  27.558  68.056  1.00  0.00           O  
ATOM    863  C5'   C    28      49.281  26.634  68.839  1.00  0.00           C  
ATOM    864  H5'   C    28      48.736  25.719  69.071  1.00  0.00           H  
ATOM    865 H5''   C    28      49.567  26.993  69.828  1.00  0.00           H  
ATOM    866  C4'   C    28      50.580  26.191  68.107  1.00  0.00           C  
ATOM    867  H4'   C    28      51.194  25.607  68.792  1.00  0.00           H  
ATOM    868  O4'   C    28      50.283  25.477  66.922  1.00  0.00           O  
ATOM    869  C1'   C    28      51.295  25.741  66.008  1.00  0.00           C  
ATOM    870  H1'   C    28      51.672  24.754  65.742  1.00  0.00           H  
ATOM    871  N1    C    28      50.708  26.341  64.815  1.00  0.00           N  
ATOM    872  C6    C    28      49.557  27.153  64.826  1.00  0.00           C  
ATOM    873  H6    C    28      49.036  27.435  65.729  1.00  0.00           H  
ATOM    874  C5    C    28      48.953  27.470  63.656  1.00  0.00           C  
ATOM    875  H5    C    28      47.953  27.874  63.723  1.00  0.00           H  
ATOM    876  C4    C    28      49.617  27.148  62.447  1.00  0.00           C  
ATOM    877  N4    C    28      49.080  27.342  61.303  1.00  0.00           N  
ATOM    878  H41   C    28      49.581  26.996  60.497  1.00  0.00           H  
ATOM    879  H42   C    28      48.208  27.848  61.249  1.00  0.00           H  
ATOM    880  N3    C    28      50.757  26.529  62.408  1.00  0.00           N  
ATOM    881  C2    C    28      51.340  26.186  63.575  1.00  0.00           C  
ATOM    882  O2    C    28      52.475  25.728  63.456  1.00  0.00           O  
ATOM    883  C3'   C    28      51.527  27.357  67.672  1.00  0.00           C  
ATOM    884  H3'   C    28      50.975  28.143  67.158  1.00  0.00           H  
ATOM    885  C2'   C    28      52.349  26.673  66.681  1.00  0.00           C  
ATOM    886  H2'   C    28      52.762  27.428  66.012  1.00  0.00           H  
ATOM    887  O2'   C    28      53.387  25.926  67.241  1.00  0.00           O  
ATOM    888 HO2'   C    28      53.685  25.253  66.624  1.00  0.00           H  
ATOM    889  O3'   C    28      52.208  27.961  68.744  1.00  0.00           O  
ATOM    890  P     A    29      52.772  29.354  68.719  1.00  0.00           P  
ATOM    891  OP1   A    29      53.439  29.486  69.969  1.00  0.00           O  
ATOM    892  OP2   A    29      51.746  30.290  68.293  1.00  0.00           O  
ATOM    893  O5'   A    29      53.940  29.423  67.537  1.00  0.00           O  
ATOM    894  C5'   A    29      55.211  28.799  67.637  1.00  0.00           C  
ATOM    895  H5'   A    29      55.041  27.764  67.931  1.00  0.00           H  
ATOM    896 H5''   A    29      55.787  29.138  68.498  1.00  0.00           H  
ATOM    897  C4'   A    29      56.067  28.792  66.408  1.00  0.00           C  
ATOM    898  H4'   A    29      57.025  28.343  66.668  1.00  0.00           H  
ATOM    899  O4'   A    29      55.513  28.136  65.281  1.00  0.00           O  
ATOM    900  C1'   A    29      55.772  28.814  64.040  1.00  0.00           C  
ATOM    901  H1'   A    29      56.337  28.202  63.336  1.00  0.00           H  
ATOM    902  N9    A    29      54.561  29.235  63.267  1.00  0.00           N  
ATOM    903  C8    A    29      53.246  29.287  63.783  1.00  0.00           C  
ATOM    904  H8    A    29      53.187  29.292  64.861  1.00  0.00           H  
ATOM    905  N7    A    29      52.275  29.530  62.981  1.00  0.00           N  
ATOM    906  C5    A    29      52.926  29.540  61.748  1.00  0.00           C  
ATOM    907  C6    A    29      52.478  29.522  60.398  1.00  0.00           C  
ATOM    908  N6    A    29      51.255  29.862  59.902  1.00  0.00           N  
ATOM    909  H61   A    29      50.579  30.102  60.614  1.00  0.00           H  
ATOM    910  H62   A    29      51.041  29.830  58.915  1.00  0.00           H  
ATOM    911  N1    A    29      53.340  29.300  59.407  1.00  0.00           N  
ATOM    912  C2    A    29      54.646  29.256  59.706  1.00  0.00           C  
ATOM    913  H2    A    29      55.262  29.023  58.850  1.00  0.00           H  
ATOM    914  N3    A    29      55.164  29.267  60.888  1.00  0.00           N  
ATOM    915  C4    A    29      54.310  29.335  61.913  1.00  0.00           C  
ATOM    916  C3'   A    29      56.209  30.257  65.917  1.00  0.00           C  
ATOM    917  H3'   A    29      55.164  30.566  65.883  1.00  0.00           H  
ATOM    918  C2'   A    29      56.649  30.036  64.412  1.00  0.00           C  
ATOM    919  H2'   A    29      56.316  30.901  63.838  1.00  0.00           H  
ATOM    920  O2'   A    29      58.050  29.746  64.127  1.00  0.00           O  
ATOM    921 HO2'   A    29      58.383  30.351  63.461  1.00  0.00           H  
ATOM    922  O3'   A    29      57.045  31.087  66.745  1.00  0.00           O  
ATOM    923  P     C    30      56.815  32.605  66.697  1.00  0.00           P  
ATOM    924  OP1   C    30      57.710  33.262  67.669  1.00  0.00           O  
ATOM    925  OP2   C    30      55.366  32.848  66.730  1.00  0.00           O  
ATOM    926  O5'   C    30      57.346  33.007  65.188  1.00  0.00           O  
ATOM    927  C5'   C    30      58.735  32.952  64.757  1.00  0.00           C  
ATOM    928  H5'   C    30      59.254  32.063  65.115  1.00  0.00           H  
ATOM    929 H5''   C    30      59.290  33.818  65.117  1.00  0.00           H  
ATOM    930  C4'   C    30      58.816  33.005  63.182  1.00  0.00           C  
ATOM    931  H4'   C    30      59.851  32.761  62.943  1.00  0.00           H  
ATOM    932  O4'   C    30      57.859  32.148  62.486  1.00  0.00           O  
ATOM    933  C1'   C    30      57.561  32.676  61.211  1.00  0.00           C  
ATOM    934  H1'   C    30      57.907  32.120  60.339  1.00  0.00           H  
ATOM    935  N1    C    30      56.058  32.637  61.221  1.00  0.00           N  
ATOM    936  C6    C    30      55.313  32.878  62.304  1.00  0.00           C  
ATOM    937  H6    C    30      55.849  33.094  63.217  1.00  0.00           H  
ATOM    938  C5    C    30      54.000  33.099  62.205  1.00  0.00           C  
ATOM    939  H5    C    30      53.475  33.349  63.115  1.00  0.00           H  
ATOM    940  C4    C    30      53.470  32.988  60.917  1.00  0.00           C  
ATOM    941  N4    C    30      52.217  32.950  60.793  1.00  0.00           N  
ATOM    942  H41   C    30      51.547  33.052  61.541  1.00  0.00           H  
ATOM    943  H42   C    30      51.872  32.901  59.845  1.00  0.00           H  
ATOM    944  N3    C    30      54.154  32.670  59.830  1.00  0.00           N  
ATOM    945  C2    C    30      55.453  32.508  59.973  1.00  0.00           C  
ATOM    946  O2    C    30      56.100  32.339  58.980  1.00  0.00           O  
ATOM    947  C3'   C    30      58.390  34.372  62.682  1.00  0.00           C  
ATOM    948  H3'   C    30      57.407  34.652  63.059  1.00  0.00           H  
ATOM    949  C2'   C    30      58.278  34.069  61.181  1.00  0.00           C  
ATOM    950  H2'   C    30      57.681  34.804  60.641  1.00  0.00           H  
ATOM    951  O2'   C    30      59.431  33.975  60.463  1.00  0.00           O  
ATOM    952 HO2'   C    30      59.227  33.911  59.527  1.00  0.00           H  
ATOM    953  O3'   C    30      59.437  35.314  62.849  1.00  0.00           O  
ATOM    954  P     C    31      59.079  36.911  62.745  1.00  0.00           P  
ATOM    955  OP1   C    31      60.376  37.493  63.095  1.00  0.00           O  
ATOM    956  OP2   C    31      57.848  37.231  63.577  1.00  0.00           O  
ATOM    957  O5'   C    31      58.647  37.342  61.287  1.00  0.00           O  
ATOM    958  C5'   C    31      59.512  37.696  60.223  1.00  0.00           C  
ATOM    959  H5'   C    31      60.330  37.025  59.959  1.00  0.00           H  
ATOM    960 H5''   C    31      60.005  38.665  60.303  1.00  0.00           H  
ATOM    961  C4'   C    31      58.767  37.704  58.889  1.00  0.00           C  
ATOM    962  H4'   C    31      59.481  37.747  58.066  1.00  0.00           H  
ATOM    963  O4'   C    31      57.959  36.472  58.736  1.00  0.00           O  
ATOM    964  C1'   C    31      56.885  36.739  57.955  1.00  0.00           C  
ATOM    965  H1'   C    31      56.875  36.005  57.150  1.00  0.00           H  
ATOM    966  N1    C    31      55.627  36.620  58.731  1.00  0.00           N  
ATOM    967  C6    C    31      55.572  36.536  60.118  1.00  0.00           C  
ATOM    968  H6    C    31      56.472  36.761  60.670  1.00  0.00           H  
ATOM    969  C5    C    31      54.393  36.320  60.694  1.00  0.00           C  
ATOM    970  H5    C    31      54.318  36.353  61.771  1.00  0.00           H  
ATOM    971  C4    C    31      53.280  36.168  59.886  1.00  0.00           C  
ATOM    972  N4    C    31      52.164  35.970  60.442  1.00  0.00           N  
ATOM    973  H41   C    31      52.097  36.108  61.440  1.00  0.00           H  
ATOM    974  H42   C    31      51.371  35.856  59.828  1.00  0.00           H  
ATOM    975  N3    C    31      53.276  36.242  58.563  1.00  0.00           N  
ATOM    976  C2    C    31      54.490  36.497  57.953  1.00  0.00           C  
ATOM    977  O2    C    31      54.484  36.523  56.720  1.00  0.00           O  
ATOM    978  C3'   C    31      57.754  38.784  58.641  1.00  0.00           C  
ATOM    979  H3'   C    31      57.027  38.912  59.442  1.00  0.00           H  
ATOM    980  C2'   C    31      57.059  38.088  57.403  1.00  0.00           C  
ATOM    981  H2'   C    31      56.120  38.565  57.123  1.00  0.00           H  
ATOM    982  O2'   C    31      57.884  38.035  56.189  1.00  0.00           O  
ATOM    983 HO2'   C    31      57.348  38.416  55.490  1.00  0.00           H  
ATOM    984  O3'   C    31      58.308  40.041  58.206  1.00  0.00           O  
ATOM    985  P     G    32      57.483  41.418  58.141  1.00  0.00           P  
ATOM    986  OP1   G    32      58.478  42.450  57.832  1.00  0.00           O  
ATOM    987  OP2   G    32      56.727  41.556  59.417  1.00  0.00           O  
ATOM    988  O5'   G    32      56.525  41.367  56.999  1.00  0.00           O  
ATOM    989  C5'   G    32      56.905  41.713  55.741  1.00  0.00           C  
ATOM    990  H5'   G    32      57.548  40.927  55.348  1.00  0.00           H  
ATOM    991 H5''   G    32      57.453  42.652  55.813  1.00  0.00           H  
ATOM    992  C4'   G    32      55.626  41.860  54.964  1.00  0.00           C  
ATOM    993  H4'   G    32      55.908  42.218  53.974  1.00  0.00           H  
ATOM    994  O4'   G    32      54.938  40.650  54.834  1.00  0.00           O  
ATOM    995  C1'   G    32      53.543  40.899  54.946  1.00  0.00           C  
ATOM    996  H1'   G    32      52.919  40.465  54.165  1.00  0.00           H  
ATOM    997  N9    G    32      52.941  40.346  56.209  1.00  0.00           N  
ATOM    998  C8    G    32      53.617  40.087  57.419  1.00  0.00           C  
ATOM    999  H8    G    32      54.681  40.202  57.566  1.00  0.00           H  
ATOM   1000  N7    G    32      52.813  39.848  58.410  1.00  0.00           N  
ATOM   1001  C5    G    32      51.544  40.015  57.852  1.00  0.00           C  
ATOM   1002  C6    G    32      50.219  39.957  58.457  1.00  0.00           C  
ATOM   1003  O6    G    32      49.934  39.690  59.610  1.00  0.00           O  
ATOM   1004  N1    G    32      49.192  40.073  57.575  1.00  0.00           N  
ATOM   1005  H1    G    32      48.281  40.107  58.010  1.00  0.00           H  
ATOM   1006  C2    G    32      49.296  40.486  56.315  1.00  0.00           C  
ATOM   1007  N2    G    32      48.232  40.821  55.719  1.00  0.00           N  
ATOM   1008  H21   G    32      47.314  40.617  56.086  1.00  0.00           H  
ATOM   1009  H22   G    32      48.486  41.038  54.765  1.00  0.00           H  
ATOM   1010  N3    G    32      50.494  40.661  55.711  1.00  0.00           N  
ATOM   1011  C4    G    32      51.616  40.316  56.493  1.00  0.00           C  
ATOM   1012  C3'   G    32      54.644  42.933  55.487  1.00  0.00           C  
ATOM   1013  H3'   G    32      54.510  42.889  56.568  1.00  0.00           H  
ATOM   1014  C2'   G    32      53.371  42.409  54.833  1.00  0.00           C  
ATOM   1015  H2'   G    32      52.458  42.796  55.285  1.00  0.00           H  
ATOM   1016  O2'   G    32      53.467  42.763  53.463  1.00  0.00           O  
ATOM   1017 HO2'   G    32      54.312  43.208  53.370  1.00  0.00           H  
ATOM   1018  O3'   G    32      54.933  44.291  55.132  1.00  0.00           O  
ATOM   1019  P     U    33      54.826  45.386  56.279  1.00  0.00           P  
ATOM   1020  OP1   U    33      55.291  46.567  55.585  1.00  0.00           O  
ATOM   1021  OP2   U    33      55.574  44.918  57.480  1.00  0.00           O  
ATOM   1022  O5'   U    33      53.238  45.432  56.617  1.00  0.00           O  
ATOM   1023  C5'   U    33      52.411  45.783  55.537  1.00  0.00           C  
ATOM   1024  H5'   U    33      52.502  45.100  54.692  1.00  0.00           H  
ATOM   1025 H5''   U    33      52.671  46.811  55.285  1.00  0.00           H  
ATOM   1026  C4'   U    33      50.902  45.844  55.854  1.00  0.00           C  
ATOM   1027  H4'   U    33      50.492  46.468  55.060  1.00  0.00           H  
ATOM   1028  O4'   U    33      50.327  44.447  55.904  1.00  0.00           O  
ATOM   1029  C1'   U    33      49.339  44.373  56.919  1.00  0.00           C  
ATOM   1030  H1'   U    33      48.328  44.010  56.735  1.00  0.00           H  
ATOM   1031  N1    U    33      49.699  43.682  58.187  1.00  0.00           N  
ATOM   1032  C6    U    33      51.000  43.566  58.609  1.00  0.00           C  
ATOM   1033  H6    U    33      51.752  43.989  57.960  1.00  0.00           H  
ATOM   1034  C5    U    33      51.261  43.007  59.793  1.00  0.00           C  
ATOM   1035  H5    U    33      52.298  42.850  60.050  1.00  0.00           H  
ATOM   1036  C4    U    33      50.270  42.572  60.709  1.00  0.00           C  
ATOM   1037  O4    U    33      50.459  42.081  61.803  1.00  0.00           O  
ATOM   1038  N3    U    33      48.980  42.636  60.189  1.00  0.00           N  
ATOM   1039  H3    U    33      48.189  42.368  60.757  1.00  0.00           H  
ATOM   1040  C2    U    33      48.653  43.211  58.997  1.00  0.00           C  
ATOM   1041  O2    U    33      47.465  43.303  58.716  1.00  0.00           O  
ATOM   1042  C3'   U    33      50.452  46.560  57.131  1.00  0.00           C  
ATOM   1043  H3'   U    33      51.136  46.248  57.920  1.00  0.00           H  
ATOM   1044  C2'   U    33      49.104  45.832  57.226  1.00  0.00           C  
ATOM   1045  H2'   U    33      48.613  45.809  58.199  1.00  0.00           H  
ATOM   1046  O2'   U    33      48.109  46.253  56.290  1.00  0.00           O  
ATOM   1047 HO2'   U    33      47.484  46.633  56.912  1.00  0.00           H  
ATOM   1048  O3'   U    33      50.355  48.014  57.027  1.00  0.00           O  
ATOM   1049  P     G    34      49.848  49.067  58.209  1.00  0.00           P  
ATOM   1050  OP1   G    34      50.107  50.515  57.806  1.00  0.00           O  
ATOM   1051  OP2   G    34      50.285  48.642  59.498  1.00  0.00           O  
ATOM   1052  O5'   G    34      48.309  48.719  58.117  1.00  0.00           O  
ATOM   1053  C5'   G    34      47.568  49.257  57.092  1.00  0.00           C  
ATOM   1054  H5'   G    34      48.051  48.965  56.160  1.00  0.00           H  
ATOM   1055 H5''   G    34      47.495  50.339  57.204  1.00  0.00           H  
ATOM   1056  C4'   G    34      46.171  48.546  57.052  1.00  0.00           C  
ATOM   1057  H4'   G    34      45.676  48.595  56.082  1.00  0.00           H  
ATOM   1058  O4'   G    34      46.106  47.269  57.664  1.00  0.00           O  
ATOM   1059  C1'   G    34      44.885  47.118  58.367  1.00  0.00           C  
ATOM   1060  H1'   G    34      44.227  46.322  58.018  1.00  0.00           H  
ATOM   1061  N9    G    34      45.264  46.974  59.849  1.00  0.00           N  
ATOM   1062  C8    G    34      46.604  46.898  60.415  1.00  0.00           C  
ATOM   1063  H8    G    34      47.472  47.247  59.875  1.00  0.00           H  
ATOM   1064  N7    G    34      46.636  46.220  61.540  1.00  0.00           N  
ATOM   1065  C5    G    34      45.293  45.960  61.827  1.00  0.00           C  
ATOM   1066  C6    G    34      44.662  45.360  62.991  1.00  0.00           C  
ATOM   1067  O6    G    34      45.202  44.842  63.960  1.00  0.00           O  
ATOM   1068  N1    G    34      43.307  45.225  62.834  1.00  0.00           N  
ATOM   1069  H1    G    34      42.775  44.729  63.534  1.00  0.00           H  
ATOM   1070  C2    G    34      42.568  45.673  61.842  1.00  0.00           C  
ATOM   1071  N2    G    34      41.286  45.552  61.955  1.00  0.00           N  
ATOM   1072  H21   G    34      40.809  44.993  62.647  1.00  0.00           H  
ATOM   1073  H22   G    34      40.812  45.861  61.118  1.00  0.00           H  
ATOM   1074  N3    G    34      43.102  46.281  60.754  1.00  0.00           N  
ATOM   1075  C4    G    34      44.419  46.438  60.824  1.00  0.00           C  
ATOM   1076  C3'   G    34      45.286  49.431  58.001  1.00  0.00           C  
ATOM   1077  H3'   G    34      45.833  49.577  58.932  1.00  0.00           H  
ATOM   1078  C2'   G    34      44.147  48.396  58.225  1.00  0.00           C  
ATOM   1079  H2'   G    34      43.551  48.572  59.121  1.00  0.00           H  
ATOM   1080  O2'   G    34      43.382  48.253  57.058  1.00  0.00           O  
ATOM   1081 HO2'   G    34      43.252  49.118  56.661  1.00  0.00           H  
ATOM   1082  O3'   G    34      44.858  50.568  57.334  1.00  0.00           O  
ATOM   1083  P     C    35      44.851  51.966  58.062  1.00  0.00           P  
ATOM   1084  OP1   C    35      44.669  52.971  56.980  1.00  0.00           O  
ATOM   1085  OP2   C    35      46.072  51.989  58.896  1.00  0.00           O  
ATOM   1086  O5'   C    35      43.575  51.921  58.969  1.00  0.00           O  
ATOM   1087  C5'   C    35      42.293  52.226  58.417  1.00  0.00           C  
ATOM   1088  H5'   C    35      42.355  51.606  57.522  1.00  0.00           H  
ATOM   1089 H5''   C    35      42.090  53.288  58.280  1.00  0.00           H  
ATOM   1090  C4'   C    35      41.192  51.691  59.306  1.00  0.00           C  
ATOM   1091  H4'   C    35      40.215  51.849  58.849  1.00  0.00           H  
ATOM   1092  O4'   C    35      41.266  50.304  59.712  1.00  0.00           O  
ATOM   1093  C1'   C    35      40.882  50.127  61.035  1.00  0.00           C  
ATOM   1094  H1'   C    35      40.111  49.377  61.213  1.00  0.00           H  
ATOM   1095  N1    C    35      42.008  49.668  61.923  1.00  0.00           N  
ATOM   1096  C6    C    35      43.318  49.836  61.525  1.00  0.00           C  
ATOM   1097  H6    C    35      43.506  50.254  60.547  1.00  0.00           H  
ATOM   1098  C5    C    35      44.331  49.525  62.416  1.00  0.00           C  
ATOM   1099  H5    C    35      45.366  49.707  62.168  1.00  0.00           H  
ATOM   1100  C4    C    35      43.884  48.906  63.638  1.00  0.00           C  
ATOM   1101  N4    C    35      44.831  48.466  64.429  1.00  0.00           N  
ATOM   1102  H41   C    35      44.472  47.932  65.208  1.00  0.00           H  
ATOM   1103  H42   C    35      45.786  48.506  64.104  1.00  0.00           H  
ATOM   1104  N3    C    35      42.676  48.687  63.994  1.00  0.00           N  
ATOM   1105  C2    C    35      41.705  49.072  63.138  1.00  0.00           C  
ATOM   1106  O2    C    35      40.551  48.746  63.467  1.00  0.00           O  
ATOM   1107  C3'   C    35      41.178  52.484  60.626  1.00  0.00           C  
ATOM   1108  H3'   C    35      42.199  52.747  60.905  1.00  0.00           H  
ATOM   1109  C2'   C    35      40.470  51.508  61.532  1.00  0.00           C  
ATOM   1110  H2'   C    35      40.894  51.718  62.514  1.00  0.00           H  
ATOM   1111  O2'   C    35      39.054  51.441  61.585  1.00  0.00           O  
ATOM   1112 HO2'   C    35      38.749  51.901  62.370  1.00  0.00           H  
ATOM   1113  O3'   C    35      40.389  53.657  60.495  1.00  0.00           O  
ATOM   1114  P     G    36      40.293  54.697  61.640  1.00  0.00           P  
ATOM   1115  OP1   G    36      39.800  55.974  61.068  1.00  0.00           O  
ATOM   1116  OP2   G    36      41.593  54.638  62.409  1.00  0.00           O  
ATOM   1117  O5'   G    36      39.261  54.219  62.694  1.00  0.00           O  
ATOM   1118  C5'   G    36      37.810  54.200  62.666  1.00  0.00           C  
ATOM   1119  H5'   G    36      37.543  53.776  61.697  1.00  0.00           H  
ATOM   1120 H5''   G    36      37.458  55.230  62.722  1.00  0.00           H  
ATOM   1121  C4'   G    36      37.116  53.498  63.809  1.00  0.00           C  
ATOM   1122  H4'   G    36      36.043  53.377  63.661  1.00  0.00           H  
ATOM   1123  O4'   G    36      37.665  52.180  63.953  1.00  0.00           O  
ATOM   1124  C1'   G    36      37.913  51.878  65.322  1.00  0.00           C  
ATOM   1125  H1'   G    36      37.323  50.984  65.527  1.00  0.00           H  
ATOM   1126  N9    G    36      39.320  51.706  65.675  1.00  0.00           N  
ATOM   1127  C8    G    36      40.436  52.305  65.180  1.00  0.00           C  
ATOM   1128  H8    G    36      40.309  53.067  64.425  1.00  0.00           H  
ATOM   1129  N7    G    36      41.536  51.950  65.728  1.00  0.00           N  
ATOM   1130  C5    G    36      41.171  50.922  66.571  1.00  0.00           C  
ATOM   1131  C6    G    36      41.982  50.096  67.400  1.00  0.00           C  
ATOM   1132  O6    G    36      43.212  50.104  67.587  1.00  0.00           O  
ATOM   1133  N1    G    36      41.241  49.337  68.285  1.00  0.00           N  
ATOM   1134  H1    G    36      41.682  48.888  69.075  1.00  0.00           H  
ATOM   1135  C2    G    36      39.900  49.399  68.340  1.00  0.00           C  
ATOM   1136  N2    G    36      39.325  48.816  69.354  1.00  0.00           N  
ATOM   1137  H21   G    36      39.837  48.384  70.110  1.00  0.00           H  
ATOM   1138  H22   G    36      38.424  49.245  69.513  1.00  0.00           H  
ATOM   1139  N3    G    36      39.066  50.050  67.548  1.00  0.00           N  
ATOM   1140  C4    G    36      39.785  50.790  66.581  1.00  0.00           C  
ATOM   1141  C3'   G    36      37.457  54.217  65.183  1.00  0.00           C  
ATOM   1142  H3'   G    36      38.500  54.521  65.094  1.00  0.00           H  
ATOM   1143  C2'   G    36      37.323  53.051  66.134  1.00  0.00           C  
ATOM   1144  H2'   G    36      37.935  53.260  67.011  1.00  0.00           H  
ATOM   1145  O2'   G    36      35.989  52.822  66.621  1.00  0.00           O  
ATOM   1146 HO2'   G    36      35.583  53.682  66.488  1.00  0.00           H  
ATOM   1147  O3'   G    36      36.602  55.298  65.496  1.00  0.00           O  
ATOM   1148  P     G    37      37.157  56.437  66.360  1.00  0.00           P  
ATOM   1149  OP1   G    37      36.134  57.484  66.497  1.00  0.00           O  
ATOM   1150  OP2   G    37      38.482  56.837  65.791  1.00  0.00           O  
ATOM   1151  O5'   G    37      37.359  55.622  67.747  1.00  0.00           O  
ATOM   1152  C5'   G    37      36.206  55.487  68.557  1.00  0.00           C  
ATOM   1153  H5'   G    37      35.466  55.059  67.880  1.00  0.00           H  
ATOM   1154 H5''   G    37      35.918  56.449  68.980  1.00  0.00           H  
ATOM   1155  C4'   G    37      36.396  54.686  69.775  1.00  0.00           C  
ATOM   1156  H4'   G    37      35.431  54.710  70.283  1.00  0.00           H  
ATOM   1157  O4'   G    37      36.884  53.360  69.595  1.00  0.00           O  
ATOM   1158  C1'   G    37      37.602  52.925  70.783  1.00  0.00           C  
ATOM   1159  H1'   G    37      37.092  52.121  71.313  1.00  0.00           H  
ATOM   1160  N9    G    37      39.057  52.690  70.495  1.00  0.00           N  
ATOM   1161  C8    G    37      39.890  53.012  69.456  1.00  0.00           C  
ATOM   1162  H8    G    37      39.446  53.417  68.559  1.00  0.00           H  
ATOM   1163  N7    G    37      41.137  52.654  69.493  1.00  0.00           N  
ATOM   1164  C5    G    37      41.135  52.104  70.823  1.00  0.00           C  
ATOM   1165  C6    G    37      42.235  51.464  71.553  1.00  0.00           C  
ATOM   1166  O6    G    37      43.416  51.246  71.186  1.00  0.00           O  
ATOM   1167  N1    G    37      41.855  51.100  72.802  1.00  0.00           N  
ATOM   1168  H1    G    37      42.553  50.606  73.340  1.00  0.00           H  
ATOM   1169  C2    G    37      40.544  50.871  73.153  1.00  0.00           C  
ATOM   1170  N2    G    37      40.345  50.436  74.324  1.00  0.00           N  
ATOM   1171  H21   G    37      39.390  50.302  74.622  1.00  0.00           H  
ATOM   1172  H22   G    37      41.142  50.216  74.904  1.00  0.00           H  
ATOM   1173  N3    G    37      39.487  51.390  72.501  1.00  0.00           N  
ATOM   1174  C4    G    37      39.904  52.048  71.335  1.00  0.00           C  
ATOM   1175  C3'   G    37      37.333  55.318  70.746  1.00  0.00           C  
ATOM   1176  H3'   G    37      38.359  55.529  70.445  1.00  0.00           H  
ATOM   1177  C2'   G    37      37.499  54.140  71.729  1.00  0.00           C  
ATOM   1178  H2'   G    37      38.347  54.231  72.408  1.00  0.00           H  
ATOM   1179  O2'   G    37      36.367  53.997  72.640  1.00  0.00           O  
ATOM   1180 HO2'   G    37      36.523  54.505  73.440  1.00  0.00           H  
ATOM   1181  O3'   G    37      36.844  56.458  71.440  1.00  0.00           O  
ATOM   1182  P     C    38      37.789  57.637  71.927  1.00  0.00           P  
ATOM   1183  OP1   C    38      36.956  58.569  72.644  1.00  0.00           O  
ATOM   1184  OP2   C    38      38.695  58.112  70.855  1.00  0.00           O  
ATOM   1185  O5'   C    38      38.774  56.951  72.966  1.00  0.00           O  
ATOM   1186  C5'   C    38      38.161  56.560  74.189  1.00  0.00           C  
ATOM   1187  H5'   C    38      37.289  55.930  74.014  1.00  0.00           H  
ATOM   1188 H5''   C    38      37.795  57.392  74.791  1.00  0.00           H  
ATOM   1189  C4'   C    38      39.089  55.812  75.132  1.00  0.00           C  
ATOM   1190  H4'   C    38      38.518  55.509  76.010  1.00  0.00           H  
ATOM   1191  O4'   C    38      39.583  54.617  74.555  1.00  0.00           O  
ATOM   1192  C1'   C    38      40.900  54.327  74.970  1.00  0.00           C  
ATOM   1193  H1'   C    38      41.013  53.324  75.382  1.00  0.00           H  
ATOM   1194  N1    C    38      41.837  54.465  73.798  1.00  0.00           N  
ATOM   1195  C6    C    38      41.389  54.940  72.611  1.00  0.00           C  
ATOM   1196  H6    C    38      40.365  55.165  72.353  1.00  0.00           H  
ATOM   1197  C5    C    38      42.277  55.268  71.624  1.00  0.00           C  
ATOM   1198  H5    C    38      41.863  55.719  70.734  1.00  0.00           H  
ATOM   1199  C4    C    38      43.638  54.917  71.782  1.00  0.00           C  
ATOM   1200  N4    C    38      44.567  55.177  70.912  1.00  0.00           N  
ATOM   1201  H41   C    38      44.392  55.924  70.256  1.00  0.00           H  
ATOM   1202  H42   C    38      45.489  54.958  71.262  1.00  0.00           H  
ATOM   1203  N3    C    38      44.077  54.292  72.822  1.00  0.00           N  
ATOM   1204  C2    C    38      43.169  54.089  73.891  1.00  0.00           C  
ATOM   1205  O2    C    38      43.515  53.576  74.963  1.00  0.00           O  
ATOM   1206  C3'   C    38      40.269  56.571  75.602  1.00  0.00           C  
ATOM   1207  H3'   C    38      40.835  57.132  74.859  1.00  0.00           H  
ATOM   1208  C2'   C    38      41.145  55.397  76.088  1.00  0.00           C  
ATOM   1209  H2'   C    38      42.206  55.642  76.148  1.00  0.00           H  
ATOM   1210  O2'   C    38      40.656  54.867  77.294  1.00  0.00           O  
ATOM   1211 HO2'   C    38      40.362  55.639  77.784  1.00  0.00           H  
ATOM   1212  O3'   C    38      40.036  57.415  76.761  1.00  0.00           O  
ATOM   1213  P     A    39      40.447  58.977  76.658  1.00  0.00           P  
ATOM   1214  OP1   A    39      39.814  59.761  77.720  1.00  0.00           O  
ATOM   1215  OP2   A    39      40.333  59.582  75.310  1.00  0.00           O  
ATOM   1216  O5'   A    39      41.987  58.819  76.979  1.00  0.00           O  
ATOM   1217  C5'   A    39      42.292  58.201  78.211  1.00  0.00           C  
ATOM   1218  H5'   A    39      41.746  57.269  78.354  1.00  0.00           H  
ATOM   1219 H5''   A    39      42.002  58.999  78.895  1.00  0.00           H  
ATOM   1220  C4'   A    39      43.819  57.939  78.336  1.00  0.00           C  
ATOM   1221  H4'   A    39      44.029  57.810  79.398  1.00  0.00           H  
ATOM   1222  O4'   A    39      44.219  56.766  77.579  1.00  0.00           O  
ATOM   1223  C1'   A    39      45.581  56.895  77.177  1.00  0.00           C  
ATOM   1224  H1'   A    39      46.165  56.068  77.582  1.00  0.00           H  
ATOM   1225  N9    A    39      45.691  56.967  75.769  1.00  0.00           N  
ATOM   1226  C8    A    39      44.703  57.133  74.816  1.00  0.00           C  
ATOM   1227  H8    A    39      43.672  57.296  75.095  1.00  0.00           H  
ATOM   1228  N7    A    39      45.138  57.065  73.583  1.00  0.00           N  
ATOM   1229  C5    A    39      46.549  56.915  73.652  1.00  0.00           C  
ATOM   1230  C6    A    39      47.662  56.914  72.757  1.00  0.00           C  
ATOM   1231  N6    A    39      47.624  57.081  71.457  1.00  0.00           N  
ATOM   1232  H61   A    39      48.565  57.034  71.094  1.00  0.00           H  
ATOM   1233  H62   A    39      46.766  57.453  71.075  1.00  0.00           H  
ATOM   1234  N1    A    39      48.883  56.811  73.322  1.00  0.00           N  
ATOM   1235  C2    A    39      49.037  56.691  74.639  1.00  0.00           C  
ATOM   1236  H2    A    39      50.071  56.605  74.938  1.00  0.00           H  
ATOM   1237  N3    A    39      48.105  56.670  75.559  1.00  0.00           N  
ATOM   1238  C4    A    39      46.836  56.857  74.987  1.00  0.00           C  
ATOM   1239  C3'   A    39      44.794  59.034  77.914  1.00  0.00           C  
ATOM   1240  H3'   A    39      44.578  59.418  76.917  1.00  0.00           H  
ATOM   1241  C2'   A    39      46.089  58.222  77.774  1.00  0.00           C  
ATOM   1242  H2'   A    39      46.831  58.685  77.123  1.00  0.00           H  
ATOM   1243  O2'   A    39      46.770  57.922  79.008  1.00  0.00           O  
ATOM   1244 HO2'   A    39      46.502  58.493  79.731  1.00  0.00           H  
ATOM   1245  O3'   A    39      44.890  60.040  78.909  1.00  0.00           O  
ATOM   1246  P     C    40      44.947  61.563  78.585  1.00  0.00           P  
ATOM   1247  OP1   C    40      44.771  62.331  79.820  1.00  0.00           O  
ATOM   1248  OP2   C    40      44.158  61.811  77.391  1.00  0.00           O  
ATOM   1249  O5'   C    40      46.444  61.610  78.107  1.00  0.00           O  
ATOM   1250  C5'   C    40      47.512  61.348  78.971  1.00  0.00           C  
ATOM   1251  H5'   C    40      47.311  60.436  79.532  1.00  0.00           H  
ATOM   1252 H5''   C    40      47.622  62.186  79.660  1.00  0.00           H  
ATOM   1253  C4'   C    40      48.804  61.154  78.209  1.00  0.00           C  
ATOM   1254  H4'   C    40      49.581  60.793  78.883  1.00  0.00           H  
ATOM   1255  O4'   C    40      48.665  60.134  77.251  1.00  0.00           O  
ATOM   1256  C1'   C    40      49.478  60.419  76.183  1.00  0.00           C  
ATOM   1257  H1'   C    40      50.245  59.670  75.985  1.00  0.00           H  
ATOM   1258  N1    C    40      48.566  60.439  74.992  1.00  0.00           N  
ATOM   1259  C6    C    40      47.214  60.544  75.046  1.00  0.00           C  
ATOM   1260  H6    C    40      46.619  60.703  75.933  1.00  0.00           H  
ATOM   1261  C5    C    40      46.441  60.614  73.905  1.00  0.00           C  
ATOM   1262  H5    C    40      45.374  60.780  73.862  1.00  0.00           H  
ATOM   1263  C4    C    40      47.162  60.427  72.695  1.00  0.00           C  
ATOM   1264  N4    C    40      46.586  60.355  71.504  1.00  0.00           N  
ATOM   1265  H41   C    40      47.106  60.531  70.657  1.00  0.00           H  
ATOM   1266  H42   C    40      45.577  60.324  71.479  1.00  0.00           H  
ATOM   1267  N3    C    40      48.400  60.079  72.688  1.00  0.00           N  
ATOM   1268  C2    C    40      49.184  60.116  73.737  1.00  0.00           C  
ATOM   1269  O2    C    40      50.371  59.875  73.570  1.00  0.00           O  
ATOM   1270  C3'   C    40      49.368  62.354  77.498  1.00  0.00           C  
ATOM   1271  H3'   C    40      48.574  62.920  77.012  1.00  0.00           H  
ATOM   1272  C2'   C    40      50.258  61.694  76.477  1.00  0.00           C  
ATOM   1273  H2'   C    40      50.318  62.272  75.554  1.00  0.00           H  
ATOM   1274  O2'   C    40      51.575  61.384  76.945  1.00  0.00           O  
ATOM   1275 HO2'   C    40      51.742  61.985  77.675  1.00  0.00           H  
ATOM   1276  O3'   C    40      50.115  63.205  78.388  1.00  0.00           O  
ATOM   1277  P     A    41      50.359  64.748  77.989  1.00  0.00           P  
ATOM   1278  OP1   A    41      50.210  65.567  79.211  1.00  0.00           O  
ATOM   1279  OP2   A    41      49.573  65.100  76.726  1.00  0.00           O  
ATOM   1280  O5'   A    41      51.824  64.703  77.549  1.00  0.00           O  
ATOM   1281  C5'   A    41      52.868  64.553  78.465  1.00  0.00           C  
ATOM   1282  H5'   A    41      52.766  63.661  79.083  1.00  0.00           H  
ATOM   1283 H5''   A    41      52.843  65.472  79.050  1.00  0.00           H  
ATOM   1284  C4'   A    41      54.143  64.359  77.792  1.00  0.00           C  
ATOM   1285  H4'   A    41      54.877  64.396  78.597  1.00  0.00           H  
ATOM   1286  O4'   A    41      54.179  63.119  77.078  1.00  0.00           O  
ATOM   1287  C1'   A    41      55.249  63.275  76.070  1.00  0.00           C  
ATOM   1288  H1'   A    41      55.971  62.480  76.257  1.00  0.00           H  
ATOM   1289  N9    A    41      54.706  63.073  74.711  1.00  0.00           N  
ATOM   1290  C8    A    41      53.408  62.810  74.254  1.00  0.00           C  
ATOM   1291  H8    A    41      52.530  62.752  74.882  1.00  0.00           H  
ATOM   1292  N7    A    41      53.317  62.706  72.974  1.00  0.00           N  
ATOM   1293  C5    A    41      54.636  62.822  72.497  1.00  0.00           C  
ATOM   1294  C6    A    41      55.301  63.021  71.244  1.00  0.00           C  
ATOM   1295  N6    A    41      54.574  63.165  70.168  1.00  0.00           N  
ATOM   1296  H61   A    41      54.946  63.456  69.274  1.00  0.00           H  
ATOM   1297  H62   A    41      53.572  63.084  70.265  1.00  0.00           H  
ATOM   1298  N1    A    41      56.607  63.172  71.097  1.00  0.00           N  
ATOM   1299  C2    A    41      57.283  63.276  72.198  1.00  0.00           C  
ATOM   1300  H2    A    41      58.343  63.241  71.997  1.00  0.00           H  
ATOM   1301  N3    A    41      56.814  63.307  73.419  1.00  0.00           N  
ATOM   1302  C4    A    41      55.481  63.128  73.535  1.00  0.00           C  
ATOM   1303  C3'   A    41      54.567  65.418  76.722  1.00  0.00           C  
ATOM   1304  H3'   A    41      53.787  65.483  75.964  1.00  0.00           H  
ATOM   1305  C2'   A    41      55.875  64.678  76.196  1.00  0.00           C  
ATOM   1306  H2'   A    41      56.163  65.044  75.211  1.00  0.00           H  
ATOM   1307  O2'   A    41      57.025  64.630  77.097  1.00  0.00           O  
ATOM   1308 HO2'   A    41      57.321  65.541  77.166  1.00  0.00           H  
ATOM   1309  O3'   A    41      54.923  66.625  77.308  1.00  0.00           O  
ATOM   1310  P     G    42      54.654  67.966  76.419  1.00  0.00           P  
ATOM   1311  OP1   G    42      55.376  68.983  77.169  1.00  0.00           O  
ATOM   1312  OP2   G    42      53.196  68.036  76.226  1.00  0.00           O  
ATOM   1313  O5'   G    42      55.353  67.816  75.009  1.00  0.00           O  
ATOM   1314  C5'   G    42      56.711  68.154  74.847  1.00  0.00           C  
ATOM   1315  H5'   G    42      57.338  67.480  75.431  1.00  0.00           H  
ATOM   1316 H5''   G    42      56.813  69.124  75.332  1.00  0.00           H  
ATOM   1317  C4'   G    42      57.196  68.287  73.418  1.00  0.00           C  
ATOM   1318  H4'   G    42      58.259  68.525  73.367  1.00  0.00           H  
ATOM   1319  O4'   G    42      57.043  67.015  72.729  1.00  0.00           O  
ATOM   1320  C1'   G    42      56.399  67.250  71.512  1.00  0.00           C  
ATOM   1321  H1'   G    42      56.953  66.729  70.732  1.00  0.00           H  
ATOM   1322  N9    G    42      54.974  66.734  71.408  1.00  0.00           N  
ATOM   1323  C8    G    42      54.077  66.431  72.407  1.00  0.00           C  
ATOM   1324  H8    G    42      54.176  66.655  73.459  1.00  0.00           H  
ATOM   1325  N7    G    42      52.929  66.101  71.924  1.00  0.00           N  
ATOM   1326  C5    G    42      53.066  65.972  70.584  1.00  0.00           C  
ATOM   1327  C6    G    42      52.177  65.572  69.553  1.00  0.00           C  
ATOM   1328  O6    G    42      50.970  65.294  69.597  1.00  0.00           O  
ATOM   1329  N1    G    42      52.714  65.694  68.279  1.00  0.00           N  
ATOM   1330  H1    G    42      52.127  65.535  67.473  1.00  0.00           H  
ATOM   1331  C2    G    42      53.867  66.419  68.042  1.00  0.00           C  
ATOM   1332  N2    G    42      54.040  66.956  66.893  1.00  0.00           N  
ATOM   1333  H21   G    42      54.934  67.390  66.717  1.00  0.00           H  
ATOM   1334  H22   G    42      53.549  66.656  66.062  1.00  0.00           H  
ATOM   1335  N3    G    42      54.721  66.795  68.998  1.00  0.00           N  
ATOM   1336  C4    G    42      54.311  66.452  70.244  1.00  0.00           C  
ATOM   1337  C3'   G    42      56.408  69.220  72.653  1.00  0.00           C  
ATOM   1338  H3'   G    42      55.371  69.071  72.954  1.00  0.00           H  
ATOM   1339  C2'   G    42      56.547  68.769  71.204  1.00  0.00           C  
ATOM   1340  H2'   G    42      55.800  69.206  70.542  1.00  0.00           H  
ATOM   1341  O2'   G    42      57.781  69.169  70.814  1.00  0.00           O  
ATOM   1342 HO2'   G    42      57.922  70.099  71.006  1.00  0.00           H  
ATOM   1343  O3'   G    42      56.838  70.526  72.827  1.00  0.00           O  
ATOM   1344  P     G    43      55.852  71.820  72.607  1.00  0.00           P  
ATOM   1345  OP1   G    43      56.753  73.027  72.707  1.00  0.00           O  
ATOM   1346  OP2   G    43      54.756  71.679  73.611  1.00  0.00           O  
ATOM   1347  O5'   G    43      55.182  71.779  71.210  1.00  0.00           O  
ATOM   1348  C5'   G    43      55.897  72.203  69.977  1.00  0.00           C  
ATOM   1349  H5'   G    43      56.879  71.733  69.933  1.00  0.00           H  
ATOM   1350 H5''   G    43      56.028  73.275  70.124  1.00  0.00           H  
ATOM   1351  C4'   G    43      55.085  72.053  68.698  1.00  0.00           C  
ATOM   1352  H4'   G    43      55.603  72.485  67.841  1.00  0.00           H  
ATOM   1353  O4'   G    43      54.781  70.686  68.390  1.00  0.00           O  
ATOM   1354  C1'   G    43      53.523  70.705  67.731  1.00  0.00           C  
ATOM   1355  H1'   G    43      53.628  70.339  66.710  1.00  0.00           H  
ATOM   1356  N9    G    43      52.593  69.810  68.419  1.00  0.00           N  
ATOM   1357  C8    G    43      52.504  69.426  69.744  1.00  0.00           C  
ATOM   1358  H8    G    43      53.243  69.656  70.497  1.00  0.00           H  
ATOM   1359  N7    G    43      51.518  68.621  69.975  1.00  0.00           N  
ATOM   1360  C5    G    43      50.804  68.519  68.730  1.00  0.00           C  
ATOM   1361  C6    G    43      49.557  67.869  68.323  1.00  0.00           C  
ATOM   1362  O6    G    43      48.697  67.283  68.967  1.00  0.00           O  
ATOM   1363  N1    G    43      49.312  67.967  66.916  1.00  0.00           N  
ATOM   1364  H1    G    43      48.424  67.598  66.608  1.00  0.00           H  
ATOM   1365  C2    G    43      50.144  68.634  66.095  1.00  0.00           C  
ATOM   1366  N2    G    43      49.855  68.781  64.835  1.00  0.00           N  
ATOM   1367  H21   G    43      50.542  69.236  64.252  1.00  0.00           H  
ATOM   1368  H22   G    43      49.057  68.408  64.340  1.00  0.00           H  
ATOM   1369  N3    G    43      51.330  69.184  66.437  1.00  0.00           N  
ATOM   1370  C4    G    43      51.573  69.156  67.793  1.00  0.00           C  
ATOM   1371  C3'   G    43      53.699  72.721  68.908  1.00  0.00           C  
ATOM   1372  H3'   G    43      53.154  72.375  69.786  1.00  0.00           H  
ATOM   1373  C2'   G    43      52.959  72.111  67.748  1.00  0.00           C  
ATOM   1374  H2'   G    43      51.908  72.155  68.032  1.00  0.00           H  
ATOM   1375  O2'   G    43      53.211  72.710  66.490  1.00  0.00           O  
ATOM   1376 HO2'   G    43      53.099  73.651  66.646  1.00  0.00           H  
ATOM   1377  O3'   G    43      53.780  74.127  68.879  1.00  0.00           O  
ATOM   1378  P     C    44      52.610  75.113  69.123  1.00  0.00           P  
ATOM   1379  OP1   C    44      51.571  74.349  69.901  1.00  0.00           O  
ATOM   1380  OP2   C    44      52.327  75.800  67.851  1.00  0.00           O  
ATOM   1381  O5'   C    44      53.372  76.115  70.107  1.00  0.00           O  
ATOM   1382  C5'   C    44      53.893  75.587  71.333  1.00  0.00           C  
ATOM   1383  H5'   C    44      54.724  74.920  71.104  1.00  0.00           H  
ATOM   1384 H5''   C    44      53.127  75.100  71.936  1.00  0.00           H  
ATOM   1385  C4'   C    44      54.472  76.724  72.222  1.00  0.00           C  
ATOM   1386  H4'   C    44      54.917  76.363  73.150  1.00  0.00           H  
ATOM   1387  O4'   C    44      55.335  77.553  71.405  1.00  0.00           O  
ATOM   1388  C1'   C    44      55.209  78.941  71.843  1.00  0.00           C  
ATOM   1389  H1'   C    44      56.046  79.386  72.381  1.00  0.00           H  
ATOM   1390  N1    C    44      54.826  79.835  70.702  1.00  0.00           N  
ATOM   1391  C6    C    44      54.224  79.335  69.539  1.00  0.00           C  
ATOM   1392  H6    C    44      54.188  78.264  69.406  1.00  0.00           H  
ATOM   1393  C5    C    44      53.770  80.178  68.613  1.00  0.00           C  
ATOM   1394  H5    C    44      53.395  79.793  67.677  1.00  0.00           H  
ATOM   1395  C4    C    44      54.089  81.572  68.821  1.00  0.00           C  
ATOM   1396  N4    C    44      53.728  82.443  67.870  1.00  0.00           N  
ATOM   1397  H41   C    44      53.562  83.372  68.229  1.00  0.00           H  
ATOM   1398  H42   C    44      53.151  82.115  67.108  1.00  0.00           H  
ATOM   1399  N3    C    44      54.616  82.082  69.898  1.00  0.00           N  
ATOM   1400  C2    C    44      54.998  81.268  70.806  1.00  0.00           C  
ATOM   1401  O2    C    44      55.557  81.788  71.776  1.00  0.00           O  
ATOM   1402  C3'   C    44      53.270  77.650  72.672  1.00  0.00           C  
ATOM   1403  H3'   C    44      52.713  77.959  71.788  1.00  0.00           H  
ATOM   1404  C2'   C    44      54.245  78.826  73.041  1.00  0.00           C  
ATOM   1405  H2'   C    44      53.647  79.728  73.170  1.00  0.00           H  
ATOM   1406  O2'   C    44      54.798  78.474  74.260  1.00  0.00           O  
ATOM   1407 HO2'   C    44      54.028  78.180  74.753  1.00  0.00           H  
ATOM   1408  O3'   C    44      52.435  77.301  73.822  1.00  0.00           O  
ATOM   1409  P     A    45      51.592  76.010  73.963  1.00  0.00           P  
ATOM   1410  OP1   A    45      52.459  74.990  74.624  1.00  0.00           O  
ATOM   1411  OP2   A    45      50.928  75.552  72.643  1.00  0.00           O  
ATOM   1412  O5'   A    45      50.507  76.459  74.988  1.00  0.00           O  
ATOM   1413  C5'   A    45      50.784  76.485  76.412  1.00  0.00           C  
ATOM   1414  H5'   A    45      51.650  77.138  76.523  1.00  0.00           H  
ATOM   1415 H5''   A    45      51.068  75.471  76.691  1.00  0.00           H  
ATOM   1416  C4'   A    45      49.461  76.890  77.174  1.00  0.00           C  
ATOM   1417  H4'   A    45      49.760  77.023  78.214  1.00  0.00           H  
ATOM   1418  O4'   A    45      48.845  78.081  76.717  1.00  0.00           O  
ATOM   1419  C1'   A    45      47.488  78.046  77.141  1.00  0.00           C  
ATOM   1420  H1'   A    45      47.354  78.645  78.042  1.00  0.00           H  
ATOM   1421  N9    A    45      46.569  78.609  76.067  1.00  0.00           N  
ATOM   1422  C8    A    45      46.649  78.611  74.677  1.00  0.00           C  
ATOM   1423  H8    A    45      47.366  77.970  74.187  1.00  0.00           H  
ATOM   1424  N7    A    45      45.666  79.233  74.055  1.00  0.00           N  
ATOM   1425  C5    A    45      44.818  79.636  75.156  1.00  0.00           C  
ATOM   1426  C6    A    45      43.532  80.262  75.256  1.00  0.00           C  
ATOM   1427  N6    A    45      42.839  80.727  74.255  1.00  0.00           N  
ATOM   1428  H61   A    45      43.195  80.568  73.323  1.00  0.00           H  
ATOM   1429  H62   A    45      41.922  81.117  74.420  1.00  0.00           H  
ATOM   1430  N1    A    45      42.964  80.464  76.477  1.00  0.00           N  
ATOM   1431  C2    A    45      43.627  80.078  77.537  1.00  0.00           C  
ATOM   1432  H2    A    45      43.167  80.248  78.499  1.00  0.00           H  
ATOM   1433  N3    A    45      44.801  79.392  77.558  1.00  0.00           N  
ATOM   1434  C4    A    45      45.329  79.160  76.312  1.00  0.00           C  
ATOM   1435  C3'   A    45      48.388  75.831  77.097  1.00  0.00           C  
ATOM   1436  H3'   A    45      48.273  75.557  76.048  1.00  0.00           H  
ATOM   1437  C2'   A    45      47.101  76.558  77.512  1.00  0.00           C  
ATOM   1438  H2'   A    45      46.260  76.197  76.920  1.00  0.00           H  
ATOM   1439  O2'   A    45      46.851  76.467  78.954  1.00  0.00           O  
ATOM   1440 HO2'   A    45      46.642  75.535  79.048  1.00  0.00           H  
ATOM   1441  O3'   A    45      48.670  74.529  77.697  1.00  0.00           O  
ATOM   1442  P     C    46      47.777  73.250  77.438  1.00  0.00           P  
ATOM   1443  OP1   C    46      48.656  72.191  77.962  1.00  0.00           O  
ATOM   1444  OP2   C    46      47.457  73.313  75.971  1.00  0.00           O  
ATOM   1445  O5'   C    46      46.436  73.354  78.307  1.00  0.00           O  
ATOM   1446  C5'   C    46      46.466  73.080  79.646  1.00  0.00           C  
ATOM   1447  H5'   C    46      47.300  73.480  80.223  1.00  0.00           H  
ATOM   1448 H5''   C    46      46.665  72.033  79.878  1.00  0.00           H  
ATOM   1449  C4'   C    46      45.189  73.560  80.286  1.00  0.00           C  
ATOM   1450  H4'   C    46      45.346  73.540  81.364  1.00  0.00           H  
ATOM   1451  O4'   C    46      44.815  74.875  79.797  1.00  0.00           O  
ATOM   1452  C1'   C    46      43.368  75.009  79.595  1.00  0.00           C  
ATOM   1453  H1'   C    46      42.897  75.648  80.343  1.00  0.00           H  
ATOM   1454  N1    C    46      43.000  75.611  78.253  1.00  0.00           N  
ATOM   1455  C6    C    46      43.775  75.481  77.159  1.00  0.00           C  
ATOM   1456  H6    C    46      44.708  74.936  77.169  1.00  0.00           H  
ATOM   1457  C5    C    46      43.474  76.067  75.968  1.00  0.00           C  
ATOM   1458  H5    C    46      44.141  75.975  75.124  1.00  0.00           H  
ATOM   1459  C4    C    46      42.273  76.877  75.987  1.00  0.00           C  
ATOM   1460  N4    C    46      42.017  77.599  74.971  1.00  0.00           N  
ATOM   1461  H41   C    46      42.540  77.496  74.113  1.00  0.00           H  
ATOM   1462  H42   C    46      41.252  78.258  74.982  1.00  0.00           H  
ATOM   1463  N3    C    46      41.411  76.983  77.039  1.00  0.00           N  
ATOM   1464  C2    C    46      41.834  76.378  78.168  1.00  0.00           C  
ATOM   1465  O2    C    46      41.092  76.467  79.113  1.00  0.00           O  
ATOM   1466  C3'   C    46      44.017  72.681  79.870  1.00  0.00           C  
ATOM   1467  H3'   C    46      44.112  72.364  78.831  1.00  0.00           H  
ATOM   1468  C2'   C    46      42.790  73.612  79.963  1.00  0.00           C  
ATOM   1469  H2'   C    46      42.006  73.329  79.261  1.00  0.00           H  
ATOM   1470  O2'   C    46      42.244  73.712  81.280  1.00  0.00           O  
ATOM   1471 HO2'   C    46      42.131  72.832  81.647  1.00  0.00           H  
ATOM   1472  O3'   C    46      44.022  71.592  80.722  1.00  0.00           O  
ATOM   1473  P     U    47      43.165  70.317  80.250  1.00  0.00           P  
ATOM   1474  OP1   U    47      43.250  69.352  81.345  1.00  0.00           O  
ATOM   1475  OP2   U    47      43.550  69.871  78.916  1.00  0.00           O  
ATOM   1476  O5'   U    47      41.673  70.813  80.079  1.00  0.00           O  
ATOM   1477  C5'   U    47      40.764  70.768  81.130  1.00  0.00           C  
ATOM   1478  H5'   U    47      41.032  71.454  81.933  1.00  0.00           H  
ATOM   1479 H5''   U    47      40.725  69.736  81.477  1.00  0.00           H  
ATOM   1480  C4'   U    47      39.328  71.146  80.674  1.00  0.00           C  
ATOM   1481  H4'   U    47      38.621  71.035  81.496  1.00  0.00           H  
ATOM   1482  O4'   U    47      39.327  72.479  80.097  1.00  0.00           O  
ATOM   1483  C1'   U    47      38.335  72.620  79.114  1.00  0.00           C  
ATOM   1484  H1'   U    47      37.509  73.191  79.538  1.00  0.00           H  
ATOM   1485  N1    U    47      38.762  73.271  77.885  1.00  0.00           N  
ATOM   1486  C6    U    47      39.930  72.956  77.278  1.00  0.00           C  
ATOM   1487  H6    U    47      40.565  72.344  77.901  1.00  0.00           H  
ATOM   1488  C5    U    47      40.301  73.528  76.108  1.00  0.00           C  
ATOM   1489  H5    U    47      41.260  73.319  75.658  1.00  0.00           H  
ATOM   1490  C4    U    47      39.470  74.488  75.461  1.00  0.00           C  
ATOM   1491  O4    U    47      39.864  75.022  74.402  1.00  0.00           O  
ATOM   1492  N3    U    47      38.228  74.708  75.997  1.00  0.00           N  
ATOM   1493  H3    U    47      37.596  75.374  75.574  1.00  0.00           H  
ATOM   1494  C2    U    47      37.908  74.249  77.242  1.00  0.00           C  
ATOM   1495  O2    U    47      36.819  74.567  77.760  1.00  0.00           O  
ATOM   1496  C3'   U    47      38.763  70.251  79.540  1.00  0.00           C  
ATOM   1497  H3'   U    47      39.595  69.998  78.882  1.00  0.00           H  
ATOM   1498  C2'   U    47      37.770  71.220  78.843  1.00  0.00           C  
ATOM   1499  H2'   U    47      37.762  70.977  77.781  1.00  0.00           H  
ATOM   1500  O2'   U    47      36.540  71.173  79.516  1.00  0.00           O  
ATOM   1501 HO2'   U    47      36.262  70.254  79.513  1.00  0.00           H  
ATOM   1502  O3'   U    47      38.190  68.976  79.942  1.00  0.00           O  
ATOM   1503  P     A    48      37.779  67.920  78.832  1.00  0.00           P  
ATOM   1504  OP1   A    48      37.422  66.665  79.526  1.00  0.00           O  
ATOM   1505  OP2   A    48      38.876  67.963  77.810  1.00  0.00           O  
ATOM   1506  O5'   A    48      36.524  68.549  78.107  1.00  0.00           O  
ATOM   1507  C5'   A    48      35.225  68.181  78.514  1.00  0.00           C  
ATOM   1508  H5'   A    48      35.112  68.302  79.592  1.00  0.00           H  
ATOM   1509 H5''   A    48      35.139  67.146  78.185  1.00  0.00           H  
ATOM   1510  C4'   A    48      34.125  69.010  77.752  1.00  0.00           C  
ATOM   1511  H4'   A    48      33.208  68.735  78.274  1.00  0.00           H  
ATOM   1512  O4'   A    48      34.297  70.472  77.731  1.00  0.00           O  
ATOM   1513  C1'   A    48      33.937  70.909  76.437  1.00  0.00           C  
ATOM   1514  H1'   A    48      33.206  71.711  76.544  1.00  0.00           H  
ATOM   1515  N9    A    48      35.097  71.416  75.657  1.00  0.00           N  
ATOM   1516  C8    A    48      36.393  70.924  75.508  1.00  0.00           C  
ATOM   1517  H8    A    48      36.837  70.148  76.113  1.00  0.00           H  
ATOM   1518  N7    A    48      37.201  71.537  74.713  1.00  0.00           N  
ATOM   1519  C5    A    48      36.250  72.402  74.113  1.00  0.00           C  
ATOM   1520  C6    A    48      36.385  73.379  73.170  1.00  0.00           C  
ATOM   1521  N6    A    48      37.499  73.772  72.553  1.00  0.00           N  
ATOM   1522  H61   A    48      37.513  74.591  71.962  1.00  0.00           H  
ATOM   1523  H62   A    48      38.360  73.278  72.739  1.00  0.00           H  
ATOM   1524  N1    A    48      35.325  74.081  72.762  1.00  0.00           N  
ATOM   1525  C2    A    48      34.169  73.955  73.336  1.00  0.00           C  
ATOM   1526  H2    A    48      33.354  74.508  72.895  1.00  0.00           H  
ATOM   1527  N3    A    48      33.874  73.106  74.344  1.00  0.00           N  
ATOM   1528  C4    A    48      35.013  72.378  74.697  1.00  0.00           C  
ATOM   1529  C3'   A    48      34.010  68.560  76.305  1.00  0.00           C  
ATOM   1530  H3'   A    48      35.021  68.584  75.898  1.00  0.00           H  
ATOM   1531  C2'   A    48      33.186  69.745  75.729  1.00  0.00           C  
ATOM   1532  H2'   A    48      33.336  69.880  74.657  1.00  0.00           H  
ATOM   1533  O2'   A    48      31.775  69.552  76.121  1.00  0.00           O  
ATOM   1534 HO2'   A    48      31.161  70.196  75.761  1.00  0.00           H  
ATOM   1535  O3'   A    48      33.508  67.254  76.219  1.00  0.00           O  
ATOM   1536  P     G    49      33.754  66.432  74.961  1.00  0.00           P  
ATOM   1537  OP1   G    49      33.133  65.138  75.086  1.00  0.00           O  
ATOM   1538  OP2   G    49      35.186  66.462  74.655  1.00  0.00           O  
ATOM   1539  O5'   G    49      33.039  67.337  73.962  1.00  0.00           O  
ATOM   1540  C5'   G    49      31.660  67.084  73.627  1.00  0.00           C  
ATOM   1541  H5'   G    49      31.045  67.266  74.508  1.00  0.00           H  
ATOM   1542 H5''   G    49      31.435  66.021  73.536  1.00  0.00           H  
ATOM   1543  C4'   G    49      31.237  67.879  72.349  1.00  0.00           C  
ATOM   1544  H4'   G    49      30.177  67.776  72.118  1.00  0.00           H  
ATOM   1545  O4'   G    49      31.515  69.282  72.347  1.00  0.00           O  
ATOM   1546  C1'   G    49      31.950  69.731  71.026  1.00  0.00           C  
ATOM   1547  H1'   G    49      31.508  70.620  70.577  1.00  0.00           H  
ATOM   1548  N9    G    49      33.340  70.177  71.032  1.00  0.00           N  
ATOM   1549  C8    G    49      34.344  69.958  71.989  1.00  0.00           C  
ATOM   1550  H8    G    49      34.195  69.233  72.776  1.00  0.00           H  
ATOM   1551  N7    G    49      35.537  70.447  71.616  1.00  0.00           N  
ATOM   1552  C5    G    49      35.268  71.105  70.409  1.00  0.00           C  
ATOM   1553  C6    G    49      36.099  71.782  69.457  1.00  0.00           C  
ATOM   1554  O6    G    49      37.327  72.036  69.671  1.00  0.00           O  
ATOM   1555  N1    G    49      35.550  72.117  68.294  1.00  0.00           N  
ATOM   1556  H1    G    49      36.136  72.421  67.529  1.00  0.00           H  
ATOM   1557  C2    G    49      34.235  72.030  68.080  1.00  0.00           C  
ATOM   1558  N2    G    49      33.830  72.391  66.949  1.00  0.00           N  
ATOM   1559  H21   G    49      32.831  72.396  66.799  1.00  0.00           H  
ATOM   1560  H22   G    49      34.465  72.871  66.326  1.00  0.00           H  
ATOM   1561  N3    G    49      33.393  71.265  68.819  1.00  0.00           N  
ATOM   1562  C4    G    49      33.960  70.846  70.014  1.00  0.00           C  
ATOM   1563  C3'   G    49      31.953  67.346  71.097  1.00  0.00           C  
ATOM   1564  H3'   G    49      33.019  67.208  71.277  1.00  0.00           H  
ATOM   1565  C2'   G    49      31.759  68.484  70.093  1.00  0.00           C  
ATOM   1566  H2'   G    49      32.570  68.379  69.373  1.00  0.00           H  
ATOM   1567  O2'   G    49      30.488  68.464  69.598  1.00  0.00           O  
ATOM   1568 HO2'   G    49      30.277  67.582  69.283  1.00  0.00           H  
ATOM   1569  O3'   G    49      31.431  66.104  70.665  1.00  0.00           O  
ATOM   1570  P     U    50      32.348  64.928  70.045  1.00  0.00           P  
ATOM   1571  OP1   U    50      31.462  63.959  69.394  1.00  0.00           O  
ATOM   1572  OP2   U    50      33.308  64.438  71.074  1.00  0.00           O  
ATOM   1573  O5'   U    50      33.236  65.611  68.866  1.00  0.00           O  
ATOM   1574  C5'   U    50      32.500  66.199  67.756  1.00  0.00           C  
ATOM   1575  H5'   U    50      31.672  66.772  68.175  1.00  0.00           H  
ATOM   1576 H5''   U    50      32.024  65.430  67.147  1.00  0.00           H  
ATOM   1577  C4'   U    50      33.397  66.973  66.781  1.00  0.00           C  
ATOM   1578  H4'   U    50      32.716  67.310  65.999  1.00  0.00           H  
ATOM   1579  O4'   U    50      33.946  68.205  67.430  1.00  0.00           O  
ATOM   1580  C1'   U    50      35.028  68.578  66.524  1.00  0.00           C  
ATOM   1581  H1'   U    50      34.795  69.560  66.112  1.00  0.00           H  
ATOM   1582  N1    U    50      36.256  68.661  67.430  1.00  0.00           N  
ATOM   1583  C6    U    50      36.388  67.975  68.636  1.00  0.00           C  
ATOM   1584  H6    U    50      35.576  67.357  68.990  1.00  0.00           H  
ATOM   1585  C5    U    50      37.440  68.147  69.458  1.00  0.00           C  
ATOM   1586  H5    U    50      37.576  67.553  70.350  1.00  0.00           H  
ATOM   1587  C4    U    50      38.530  69.067  69.044  1.00  0.00           C  
ATOM   1588  O4    U    50      39.632  69.102  69.581  1.00  0.00           O  
ATOM   1589  N3    U    50      38.398  69.654  67.824  1.00  0.00           N  
ATOM   1590  H3    U    50      39.252  70.053  67.460  1.00  0.00           H  
ATOM   1591  C2    U    50      37.293  69.556  67.073  1.00  0.00           C  
ATOM   1592  O2    U    50      37.294  70.158  65.980  1.00  0.00           O  
ATOM   1593  C3'   U    50      34.497  66.229  66.109  1.00  0.00           C  
ATOM   1594  H3'   U    50      35.144  65.852  66.901  1.00  0.00           H  
ATOM   1595  C2'   U    50      35.201  67.463  65.442  1.00  0.00           C  
ATOM   1596  H2'   U    50      36.262  67.222  65.388  1.00  0.00           H  
ATOM   1597  O2'   U    50      34.487  67.910  64.307  1.00  0.00           O  
ATOM   1598 HO2'   U    50      34.435  67.221  63.641  1.00  0.00           H  
ATOM   1599  O3'   U    50      34.129  65.237  65.145  1.00  0.00           O  
ATOM   1600  P     A    51      35.009  63.923  65.119  1.00  0.00           P  
ATOM   1601  OP1   A    51      34.554  63.157  63.950  1.00  0.00           O  
ATOM   1602  OP2   A    51      34.851  63.343  66.483  1.00  0.00           O  
ATOM   1603  O5'   A    51      36.578  64.314  64.940  1.00  0.00           O  
ATOM   1604  C5'   A    51      37.036  65.009  63.814  1.00  0.00           C  
ATOM   1605  H5'   A    51      36.475  65.901  63.536  1.00  0.00           H  
ATOM   1606 H5''   A    51      37.055  64.273  63.011  1.00  0.00           H  
ATOM   1607  C4'   A    51      38.394  65.506  63.944  1.00  0.00           C  
ATOM   1608  H4'   A    51      38.591  66.001  62.993  1.00  0.00           H  
ATOM   1609  O4'   A    51      38.420  66.478  64.970  1.00  0.00           O  
ATOM   1610  C1'   A    51      39.797  66.512  65.452  1.00  0.00           C  
ATOM   1611  H1'   A    51      40.267  67.494  65.391  1.00  0.00           H  
ATOM   1612  N9    A    51      39.765  66.191  66.894  1.00  0.00           N  
ATOM   1613  C8    A    51      38.782  65.563  67.605  1.00  0.00           C  
ATOM   1614  H8    A    51      37.814  65.390  67.158  1.00  0.00           H  
ATOM   1615  N7    A    51      39.129  65.347  68.862  1.00  0.00           N  
ATOM   1616  C5    A    51      40.407  65.934  68.964  1.00  0.00           C  
ATOM   1617  C6    A    51      41.430  65.858  69.961  1.00  0.00           C  
ATOM   1618  N6    A    51      41.534  65.063  71.040  1.00  0.00           N  
ATOM   1619  H61   A    51      42.387  65.044  71.581  1.00  0.00           H  
ATOM   1620  H62   A    51      40.796  64.411  71.266  1.00  0.00           H  
ATOM   1621  N1    A    51      42.610  66.451  69.692  1.00  0.00           N  
ATOM   1622  C2    A    51      42.779  67.127  68.627  1.00  0.00           C  
ATOM   1623  H2    A    51      43.665  67.720  68.454  1.00  0.00           H  
ATOM   1624  N3    A    51      41.928  67.281  67.599  1.00  0.00           N  
ATOM   1625  C4    A    51      40.741  66.602  67.837  1.00  0.00           C  
ATOM   1626  C3'   A    51      39.487  64.490  64.291  1.00  0.00           C  
ATOM   1627  H3'   A    51      39.179  63.894  65.150  1.00  0.00           H  
ATOM   1628  C2'   A    51      40.569  65.514  64.649  1.00  0.00           C  
ATOM   1629  H2'   A    51      41.306  65.004  65.270  1.00  0.00           H  
ATOM   1630  O2'   A    51      41.280  66.168  63.647  1.00  0.00           O  
ATOM   1631 HO2'   A    51      41.877  65.530  63.250  1.00  0.00           H  
ATOM   1632  O3'   A    51      39.831  63.625  63.246  1.00  0.00           O  
ATOM   1633  P     C    52      40.953  62.557  63.409  1.00  0.00           P  
ATOM   1634  OP1   C    52      40.701  61.519  62.393  1.00  0.00           O  
ATOM   1635  OP2   C    52      41.061  62.121  64.816  1.00  0.00           O  
ATOM   1636  O5'   C    52      42.335  63.187  63.107  1.00  0.00           O  
ATOM   1637  C5'   C    52      42.664  63.549  61.753  1.00  0.00           C  
ATOM   1638  H5'   C    52      41.767  63.927  61.263  1.00  0.00           H  
ATOM   1639 H5''   C    52      42.982  62.610  61.300  1.00  0.00           H  
ATOM   1640  C4'   C    52      43.740  64.569  61.534  1.00  0.00           C  
ATOM   1641  H4'   C    52      43.602  64.972  60.531  1.00  0.00           H  
ATOM   1642  O4'   C    52      43.664  65.602  62.533  1.00  0.00           O  
ATOM   1643  C1'   C    52      44.964  66.229  62.867  1.00  0.00           C  
ATOM   1644  H1'   C    52      44.932  67.280  62.580  1.00  0.00           H  
ATOM   1645  N1    C    52      45.334  65.952  64.246  1.00  0.00           N  
ATOM   1646  C6    C    52      44.639  65.199  65.100  1.00  0.00           C  
ATOM   1647  H6    C    52      43.768  64.636  64.799  1.00  0.00           H  
ATOM   1648  C5    C    52      45.145  65.048  66.326  1.00  0.00           C  
ATOM   1649  H5    C    52      44.625  64.424  67.039  1.00  0.00           H  
ATOM   1650  C4    C    52      46.238  65.835  66.706  1.00  0.00           C  
ATOM   1651  N4    C    52      46.548  65.939  67.976  1.00  0.00           N  
ATOM   1652  H41   C    52      45.910  65.501  68.624  1.00  0.00           H  
ATOM   1653  H42   C    52      47.225  66.596  68.338  1.00  0.00           H  
ATOM   1654  N3    C    52      46.889  66.676  65.951  1.00  0.00           N  
ATOM   1655  C2    C    52      46.485  66.699  64.695  1.00  0.00           C  
ATOM   1656  O2    C    52      47.248  67.400  63.921  1.00  0.00           O  
ATOM   1657  C3'   C    52      45.259  64.213  61.682  1.00  0.00           C  
ATOM   1658  H3'   C    52      45.408  63.614  62.581  1.00  0.00           H  
ATOM   1659  C2'   C    52      45.979  65.508  61.946  1.00  0.00           C  
ATOM   1660  H2'   C    52      46.977  65.337  62.348  1.00  0.00           H  
ATOM   1661  O2'   C    52      46.157  66.416  60.852  1.00  0.00           O  
ATOM   1662 HO2'   C    52      46.872  67.028  61.041  1.00  0.00           H  
ATOM   1663  O3'   C    52      45.779  63.657  60.544  1.00  0.00           O  
ATOM   1664  P     U    53      46.900  62.512  60.479  1.00  0.00           P  
ATOM   1665  OP1   U    53      47.135  62.021  59.133  1.00  0.00           O  
ATOM   1666  OP2   U    53      46.488  61.528  61.481  1.00  0.00           O  
ATOM   1667  O5'   U    53      48.213  63.136  61.064  1.00  0.00           O  
ATOM   1668  C5'   U    53      48.968  64.149  60.416  1.00  0.00           C  
ATOM   1669  H5'   U    53      48.303  64.919  60.025  1.00  0.00           H  
ATOM   1670 H5''   U    53      49.377  63.703  59.509  1.00  0.00           H  
ATOM   1671  C4'   U    53      50.011  64.642  61.334  1.00  0.00           C  
ATOM   1672  H4'   U    53      50.774  65.225  60.817  1.00  0.00           H  
ATOM   1673  O4'   U    53      49.590  65.445  62.449  1.00  0.00           O  
ATOM   1674  C1'   U    53      50.322  65.149  63.681  1.00  0.00           C  
ATOM   1675  H1'   U    53      50.796  66.069  64.023  1.00  0.00           H  
ATOM   1676  N1    U    53      49.405  64.602  64.758  1.00  0.00           N  
ATOM   1677  C6    U    53      48.386  63.737  64.527  1.00  0.00           C  
ATOM   1678  H6    U    53      47.962  63.687  63.535  1.00  0.00           H  
ATOM   1679  C5    U    53      47.728  63.085  65.521  1.00  0.00           C  
ATOM   1680  H5    U    53      46.845  62.482  65.363  1.00  0.00           H  
ATOM   1681  C4    U    53      48.151  63.321  66.890  1.00  0.00           C  
ATOM   1682  O4    U    53      47.549  62.877  67.906  1.00  0.00           O  
ATOM   1683  N3    U    53      49.272  64.136  67.043  1.00  0.00           N  
ATOM   1684  H3    U    53      49.629  64.281  67.977  1.00  0.00           H  
ATOM   1685  C2    U    53      49.909  64.776  66.057  1.00  0.00           C  
ATOM   1686  O2    U    53      50.814  65.561  66.231  1.00  0.00           O  
ATOM   1687  C3'   U    53      50.820  63.480  61.982  1.00  0.00           C  
ATOM   1688  H3'   U    53      50.079  62.791  62.387  1.00  0.00           H  
ATOM   1689  C2'   U    53      51.435  64.205  63.182  1.00  0.00           C  
ATOM   1690  H2'   U    53      51.688  63.527  63.997  1.00  0.00           H  
ATOM   1691  O2'   U    53      52.528  64.886  62.749  1.00  0.00           O  
ATOM   1692 HO2'   U    53      53.028  64.344  62.133  1.00  0.00           H  
ATOM   1693  O3'   U    53      51.712  62.779  61.091  1.00  0.00           O  
ATOM   1694  P     G    54      52.148  61.282  61.400  1.00  0.00           P  
ATOM   1695  OP1   G    54      53.197  60.885  60.476  1.00  0.00           O  
ATOM   1696  OP2   G    54      50.911  60.454  61.413  1.00  0.00           O  
ATOM   1697  O5'   G    54      52.678  61.287  62.955  1.00  0.00           O  
ATOM   1698  C5'   G    54      53.972  61.614  63.264  1.00  0.00           C  
ATOM   1699  H5'   G    54      54.200  62.606  62.875  1.00  0.00           H  
ATOM   1700 H5''   G    54      54.544  60.836  62.759  1.00  0.00           H  
ATOM   1701  C4'   G    54      54.332  61.665  64.754  1.00  0.00           C  
ATOM   1702  H4'   G    54      55.293  62.154  64.912  1.00  0.00           H  
ATOM   1703  O4'   G    54      53.413  62.459  65.482  1.00  0.00           O  
ATOM   1704  C1'   G    54      53.250  61.931  66.809  1.00  0.00           C  
ATOM   1705  H1'   G    54      53.445  62.645  67.610  1.00  0.00           H  
ATOM   1706  N9    G    54      51.898  61.514  66.929  1.00  0.00           N  
ATOM   1707  C8    G    54      50.996  61.160  65.976  1.00  0.00           C  
ATOM   1708  H8    G    54      51.171  61.274  64.916  1.00  0.00           H  
ATOM   1709  N7    G    54      49.813  60.743  66.412  1.00  0.00           N  
ATOM   1710  C5    G    54      49.961  60.761  67.779  1.00  0.00           C  
ATOM   1711  C6    G    54      49.084  60.493  68.825  1.00  0.00           C  
ATOM   1712  O6    G    54      47.884  60.160  68.806  1.00  0.00           O  
ATOM   1713  N1    G    54      49.607  60.585  70.095  1.00  0.00           N  
ATOM   1714  H1    G    54      49.033  60.507  70.923  1.00  0.00           H  
ATOM   1715  C2    G    54      50.871  61.004  70.270  1.00  0.00           C  
ATOM   1716  N2    G    54      51.275  61.113  71.514  1.00  0.00           N  
ATOM   1717  H21   G    54      52.263  61.130  71.726  1.00  0.00           H  
ATOM   1718  H22   G    54      50.731  60.782  72.298  1.00  0.00           H  
ATOM   1719  N3    G    54      51.766  61.353  69.332  1.00  0.00           N  
ATOM   1720  C4    G    54      51.220  61.199  68.112  1.00  0.00           C  
ATOM   1721  C3'   G    54      54.316  60.329  65.411  1.00  0.00           C  
ATOM   1722  H3'   G    54      53.399  59.772  65.221  1.00  0.00           H  
ATOM   1723  C2'   G    54      54.286  60.833  66.832  1.00  0.00           C  
ATOM   1724  H2'   G    54      53.840  60.088  67.491  1.00  0.00           H  
ATOM   1725  O2'   G    54      55.520  61.269  67.401  1.00  0.00           O  
ATOM   1726 HO2'   G    54      56.271  60.772  67.068  1.00  0.00           H  
ATOM   1727  O3'   G    54      55.431  59.465  65.091  1.00  0.00           O  
ATOM   1728  P     A    55      55.517  57.985  65.629  1.00  0.00           P  
ATOM   1729  OP1   A    55      56.338  57.212  64.748  1.00  0.00           O  
ATOM   1730  OP2   A    55      54.169  57.477  65.867  1.00  0.00           O  
ATOM   1731  O5'   A    55      56.202  58.139  67.104  1.00  0.00           O  
ATOM   1732  C5'   A    55      57.622  58.004  67.272  1.00  0.00           C  
ATOM   1733  H5'   A    55      58.082  58.740  66.612  1.00  0.00           H  
ATOM   1734 H5''   A    55      57.965  57.031  66.918  1.00  0.00           H  
ATOM   1735  C4'   A    55      58.157  58.249  68.635  1.00  0.00           C  
ATOM   1736  H4'   A    55      59.220  58.384  68.434  1.00  0.00           H  
ATOM   1737  O4'   A    55      57.605  59.421  69.240  1.00  0.00           O  
ATOM   1738  C1'   A    55      57.842  59.398  70.622  1.00  0.00           C  
ATOM   1739  H1'   A    55      58.550  60.188  70.870  1.00  0.00           H  
ATOM   1740  N9    A    55      56.480  59.482  71.204  1.00  0.00           N  
ATOM   1741  C8    A    55      55.233  59.701  70.608  1.00  0.00           C  
ATOM   1742  H8    A    55      55.172  59.804  69.534  1.00  0.00           H  
ATOM   1743  N7    A    55      54.286  59.632  71.446  1.00  0.00           N  
ATOM   1744  C5    A    55      54.926  59.702  72.686  1.00  0.00           C  
ATOM   1745  C6    A    55      54.451  59.722  73.971  1.00  0.00           C  
ATOM   1746  N6    A    55      53.211  59.704  74.417  1.00  0.00           N  
ATOM   1747  H61   A    55      53.197  59.364  75.368  1.00  0.00           H  
ATOM   1748  H62   A    55      52.465  59.857  73.753  1.00  0.00           H  
ATOM   1749  N1    A    55      55.315  59.697  75.029  1.00  0.00           N  
ATOM   1750  C2    A    55      56.644  59.651  74.709  1.00  0.00           C  
ATOM   1751  H2    A    55      57.345  59.768  75.523  1.00  0.00           H  
ATOM   1752  N3    A    55      57.212  59.656  73.517  1.00  0.00           N  
ATOM   1753  C4    A    55      56.277  59.607  72.538  1.00  0.00           C  
ATOM   1754  C3'   A    55      57.939  57.231  69.714  1.00  0.00           C  
ATOM   1755  H3'   A    55      56.891  56.967  69.855  1.00  0.00           H  
ATOM   1756  C2'   A    55      58.434  58.033  70.893  1.00  0.00           C  
ATOM   1757  H2'   A    55      58.134  57.640  71.865  1.00  0.00           H  
ATOM   1758  O2'   A    55      59.884  58.035  70.834  1.00  0.00           O  
ATOM   1759 HO2'   A    55      60.169  57.230  70.397  1.00  0.00           H  
ATOM   1760  O3'   A    55      58.660  56.031  69.469  1.00  0.00           O  
ATOM   1761  P     U    56      57.946  54.587  69.224  1.00  0.00           P  
ATOM   1762  OP1   U    56      58.943  53.550  69.058  1.00  0.00           O  
ATOM   1763  OP2   U    56      56.897  54.716  68.248  1.00  0.00           O  
ATOM   1764  O5'   U    56      57.127  54.252  70.514  1.00  0.00           O  
ATOM   1765  C5'   U    56      57.771  54.002  71.693  1.00  0.00           C  
ATOM   1766  H5'   U    56      58.517  54.792  71.784  1.00  0.00           H  
ATOM   1767 H5''   U    56      58.135  52.975  71.708  1.00  0.00           H  
ATOM   1768  C4'   U    56      56.875  54.218  72.884  1.00  0.00           C  
ATOM   1769  H4'   U    56      57.438  54.012  73.794  1.00  0.00           H  
ATOM   1770  O4'   U    56      56.550  55.574  73.075  1.00  0.00           O  
ATOM   1771  C1'   U    56      55.301  55.682  73.759  1.00  0.00           C  
ATOM   1772  H1'   U    56      55.422  56.373  74.594  1.00  0.00           H  
ATOM   1773  N1    U    56      54.233  56.213  72.876  1.00  0.00           N  
ATOM   1774  C6    U    56      54.431  56.356  71.520  1.00  0.00           C  
ATOM   1775  H6    U    56      55.395  56.040  71.150  1.00  0.00           H  
ATOM   1776  C5    U    56      53.489  56.736  70.677  1.00  0.00           C  
ATOM   1777  H5    U    56      53.636  56.718  69.608  1.00  0.00           H  
ATOM   1778  C4    U    56      52.124  56.951  71.165  1.00  0.00           C  
ATOM   1779  O4    U    56      51.105  57.143  70.476  1.00  0.00           O  
ATOM   1780  N3    U    56      52.019  57.015  72.514  1.00  0.00           N  
ATOM   1781  H3    U    56      51.182  57.315  72.991  1.00  0.00           H  
ATOM   1782  C2    U    56      52.966  56.614  73.416  1.00  0.00           C  
ATOM   1783  O2    U    56      52.698  56.532  74.581  1.00  0.00           O  
ATOM   1784  C3'   U    56      55.559  53.412  73.052  1.00  0.00           C  
ATOM   1785  H3'   U    56      54.898  53.370  72.186  1.00  0.00           H  
ATOM   1786  C2'   U    56      54.885  54.241  74.136  1.00  0.00           C  
ATOM   1787  H2'   U    56      53.801  54.163  74.048  1.00  0.00           H  
ATOM   1788  O2'   U    56      55.268  54.081  75.477  1.00  0.00           O  
ATOM   1789 HO2'   U    56      55.930  53.387  75.441  1.00  0.00           H  
ATOM   1790  O3'   U    56      55.817  52.093  73.538  1.00  0.00           O  
ATOM   1791  P     G    57      54.810  50.887  73.279  1.00  0.00           P  
ATOM   1792  OP1   G    57      55.497  49.600  73.284  1.00  0.00           O  
ATOM   1793  OP2   G    57      54.110  51.239  72.042  1.00  0.00           O  
ATOM   1794  O5'   G    57      53.716  50.973  74.427  1.00  0.00           O  
ATOM   1795  C5'   G    57      54.169  50.825  75.734  1.00  0.00           C  
ATOM   1796  H5'   G    57      55.049  51.425  75.966  1.00  0.00           H  
ATOM   1797 H5''   G    57      54.546  49.811  75.865  1.00  0.00           H  
ATOM   1798  C4'   G    57      53.030  51.115  76.761  1.00  0.00           C  
ATOM   1799  H4'   G    57      53.373  50.829  77.755  1.00  0.00           H  
ATOM   1800  O4'   G    57      52.509  52.475  76.751  1.00  0.00           O  
ATOM   1801  C1'   G    57      51.082  52.450  76.715  1.00  0.00           C  
ATOM   1802  H1'   G    57      50.735  53.228  77.395  1.00  0.00           H  
ATOM   1803  N9    G    57      50.534  52.678  75.382  1.00  0.00           N  
ATOM   1804  C8    G    57      51.066  52.867  74.173  1.00  0.00           C  
ATOM   1805  H8    G    57      52.072  52.552  73.941  1.00  0.00           H  
ATOM   1806  N7    G    57      50.213  53.110  73.142  1.00  0.00           N  
ATOM   1807  C5    G    57      48.960  53.160  73.841  1.00  0.00           C  
ATOM   1808  C6    G    57      47.599  53.526  73.343  1.00  0.00           C  
ATOM   1809  O6    G    57      47.287  53.736  72.176  1.00  0.00           O  
ATOM   1810  N1    G    57      46.690  53.632  74.351  1.00  0.00           N  
ATOM   1811  H1    G    57      45.756  53.891  74.068  1.00  0.00           H  
ATOM   1812  C2    G    57      46.994  53.295  75.616  1.00  0.00           C  
ATOM   1813  N2    G    57      46.003  53.552  76.452  1.00  0.00           N  
ATOM   1814  H21   G    57      45.078  53.727  76.085  1.00  0.00           H  
ATOM   1815  H22   G    57      46.112  53.255  77.411  1.00  0.00           H  
ATOM   1816  N3    G    57      48.194  52.921  76.095  1.00  0.00           N  
ATOM   1817  C4    G    57      49.206  52.959  75.205  1.00  0.00           C  
ATOM   1818  C3'   G    57      51.792  50.226  76.536  1.00  0.00           C  
ATOM   1819  H3'   G    57      51.644  50.077  75.466  1.00  0.00           H  
ATOM   1820  C2'   G    57      50.699  51.040  77.147  1.00  0.00           C  
ATOM   1821  H2'   G    57      49.721  50.686  76.822  1.00  0.00           H  
ATOM   1822  O2'   G    57      50.714  51.032  78.520  1.00  0.00           O  
ATOM   1823 HO2'   G    57      50.244  51.808  78.833  1.00  0.00           H  
ATOM   1824  O3'   G    57      51.902  48.987  77.264  1.00  0.00           O  
ATOM   1825  P     U    58      51.186  47.738  76.608  1.00  0.00           P  
ATOM   1826  OP1   U    58      51.452  46.514  77.477  1.00  0.00           O  
ATOM   1827  OP2   U    58      51.672  47.588  75.235  1.00  0.00           O  
ATOM   1828  O5'   U    58      49.638  48.054  76.683  1.00  0.00           O  
ATOM   1829  C5'   U    58      48.967  47.955  77.873  1.00  0.00           C  
ATOM   1830  H5'   U    58      49.350  48.811  78.430  1.00  0.00           H  
ATOM   1831 H5''   U    58      49.169  47.002  78.362  1.00  0.00           H  
ATOM   1832  C4'   U    58      47.463  48.127  77.614  1.00  0.00           C  
ATOM   1833  H4'   U    58      47.113  47.981  78.636  1.00  0.00           H  
ATOM   1834  O4'   U    58      47.100  49.434  77.159  1.00  0.00           O  
ATOM   1835  C1'   U    58      45.853  49.480  76.392  1.00  0.00           C  
ATOM   1836  H1'   U    58      45.153  50.187  76.839  1.00  0.00           H  
ATOM   1837  N1    U    58      46.145  49.793  74.982  1.00  0.00           N  
ATOM   1838  C6    U    58      47.501  49.839  74.604  1.00  0.00           C  
ATOM   1839  H6    U    58      48.274  49.597  75.319  1.00  0.00           H  
ATOM   1840  C5    U    58      47.834  49.974  73.293  1.00  0.00           C  
ATOM   1841  H5    U    58      48.868  49.966  72.984  1.00  0.00           H  
ATOM   1842  C4    U    58      46.870  50.173  72.236  1.00  0.00           C  
ATOM   1843  O4    U    58      47.173  50.230  71.037  1.00  0.00           O  
ATOM   1844  N3    U    58      45.609  50.146  72.643  1.00  0.00           N  
ATOM   1845  H3    U    58      44.970  50.299  71.876  1.00  0.00           H  
ATOM   1846  C2    U    58      45.179  49.969  73.964  1.00  0.00           C  
ATOM   1847  O2    U    58      43.988  50.083  74.249  1.00  0.00           O  
ATOM   1848  C3'   U    58      46.643  47.196  76.665  1.00  0.00           C  
ATOM   1849  H3'   U    58      47.127  47.056  75.698  1.00  0.00           H  
ATOM   1850  C2'   U    58      45.316  48.036  76.562  1.00  0.00           C  
ATOM   1851  H2'   U    58      44.757  47.743  75.673  1.00  0.00           H  
ATOM   1852  O2'   U    58      44.456  47.903  77.650  1.00  0.00           O  
ATOM   1853 HO2'   U    58      44.596  46.976  77.857  1.00  0.00           H  
ATOM   1854  O3'   U    58      46.326  46.011  77.317  1.00  0.00           O  
ATOM   1855  P     C    59      46.125  44.677  76.525  1.00  0.00           P  
ATOM   1856  OP1   C    59      45.868  43.606  77.499  1.00  0.00           O  
ATOM   1857  OP2   C    59      47.247  44.530  75.510  1.00  0.00           O  
ATOM   1858  O5'   C    59      44.708  44.962  75.715  1.00  0.00           O  
ATOM   1859  C5'   C    59      43.504  44.795  76.372  1.00  0.00           C  
ATOM   1860  H5'   C    59      43.702  45.246  77.344  1.00  0.00           H  
ATOM   1861 H5''   C    59      43.402  43.716  76.487  1.00  0.00           H  
ATOM   1862  C4'   C    59      42.158  45.306  75.675  1.00  0.00           C  
ATOM   1863  H4'   C    59      41.393  45.241  76.449  1.00  0.00           H  
ATOM   1864  O4'   C    59      42.311  46.637  75.297  1.00  0.00           O  
ATOM   1865  C1'   C    59      41.531  46.764  74.061  1.00  0.00           C  
ATOM   1866  H1'   C    59      40.765  47.540  74.068  1.00  0.00           H  
ATOM   1867  N1    C    59      42.402  46.998  72.920  1.00  0.00           N  
ATOM   1868  C6    C    59      43.759  46.860  72.954  1.00  0.00           C  
ATOM   1869  H6    C    59      44.111  46.396  73.864  1.00  0.00           H  
ATOM   1870  C5    C    59      44.548  47.341  71.964  1.00  0.00           C  
ATOM   1871  H5    C    59      45.628  47.299  71.955  1.00  0.00           H  
ATOM   1872  C4    C    59      43.883  48.040  70.872  1.00  0.00           C  
ATOM   1873  N4    C    59      44.437  48.665  69.856  1.00  0.00           N  
ATOM   1874  H41   C    59      43.865  49.083  69.137  1.00  0.00           H  
ATOM   1875  H42   C    59      45.440  48.704  69.747  1.00  0.00           H  
ATOM   1876  N3    C    59      42.592  48.266  70.832  1.00  0.00           N  
ATOM   1877  C2    C    59      41.814  47.649  71.822  1.00  0.00           C  
ATOM   1878  O2    C    59      40.627  47.803  71.687  1.00  0.00           O  
ATOM   1879  C3'   C    59      41.760  44.452  74.511  1.00  0.00           C  
ATOM   1880  H3'   C    59      42.659  44.382  73.898  1.00  0.00           H  
ATOM   1881  C2'   C    59      40.751  45.462  73.864  1.00  0.00           C  
ATOM   1882  H2'   C    59      40.571  45.299  72.802  1.00  0.00           H  
ATOM   1883  O2'   C    59      39.423  45.501  74.480  1.00  0.00           O  
ATOM   1884 HO2'   C    59      39.354  44.674  74.962  1.00  0.00           H  
ATOM   1885  O3'   C    59      41.100  43.256  74.895  1.00  0.00           O  
ATOM   1886  P     G    60      41.162  41.852  74.054  1.00  0.00           P  
ATOM   1887  OP1   G    60      40.406  40.789  74.761  1.00  0.00           O  
ATOM   1888  OP2   G    60      42.574  41.672  73.925  1.00  0.00           O  
ATOM   1889  O5'   G    60      40.401  42.139  72.674  1.00  0.00           O  
ATOM   1890  C5'   G    60      39.047  42.481  72.646  1.00  0.00           C  
ATOM   1891  H5'   G    60      38.816  43.133  73.488  1.00  0.00           H  
ATOM   1892 H5''   G    60      38.438  41.599  72.846  1.00  0.00           H  
ATOM   1893  C4'   G    60      38.535  43.056  71.356  1.00  0.00           C  
ATOM   1894  H4'   G    60      37.546  43.461  71.568  1.00  0.00           H  
ATOM   1895  O4'   G    60      39.309  44.138  70.856  1.00  0.00           O  
ATOM   1896  C1'   G    60      39.669  43.954  69.509  1.00  0.00           C  
ATOM   1897  H1'   G    60      38.887  44.548  69.037  1.00  0.00           H  
ATOM   1898  N9    G    60      40.994  44.437  69.117  1.00  0.00           N  
ATOM   1899  C8    G    60      42.216  44.338  69.787  1.00  0.00           C  
ATOM   1900  H8    G    60      42.298  43.834  70.739  1.00  0.00           H  
ATOM   1901  N7    G    60      43.169  44.955  69.168  1.00  0.00           N  
ATOM   1902  C5    G    60      42.550  45.464  68.019  1.00  0.00           C  
ATOM   1903  C6    G    60      42.962  46.306  66.865  1.00  0.00           C  
ATOM   1904  O6    G    60      44.075  46.659  66.583  1.00  0.00           O  
ATOM   1905  N1    G    60      41.974  46.663  65.975  1.00  0.00           N  
ATOM   1906  H1    G    60      42.258  47.202  65.170  1.00  0.00           H  
ATOM   1907  C2    G    60      40.719  46.360  66.183  1.00  0.00           C  
ATOM   1908  N2    G    60      39.760  46.676  65.321  1.00  0.00           N  
ATOM   1909  H21   G    60      40.078  46.988  64.415  1.00  0.00           H  
ATOM   1910  H22   G    60      38.795  46.601  65.610  1.00  0.00           H  
ATOM   1911  N3    G    60      40.207  45.644  67.188  1.00  0.00           N  
ATOM   1912  C4    G    60      41.203  45.167  68.035  1.00  0.00           C  
ATOM   1913  C3'   G    60      38.329  42.061  70.217  1.00  0.00           C  
ATOM   1914  H3'   G    60      38.459  41.042  70.581  1.00  0.00           H  
ATOM   1915  C2'   G    60      39.476  42.463  69.228  1.00  0.00           C  
ATOM   1916  H2'   G    60      40.385  41.916  69.479  1.00  0.00           H  
ATOM   1917  O2'   G    60      39.134  42.095  67.846  1.00  0.00           O  
ATOM   1918 HO2'   G    60      39.521  41.226  67.713  1.00  0.00           H  
ATOM   1919  O3'   G    60      37.073  42.238  69.678  1.00  0.00           O  
ATOM   1920  P     U    61      35.897  41.438  70.241  1.00  0.00           P  
ATOM   1921  OP1   U    61      34.703  42.075  69.663  1.00  0.00           O  
ATOM   1922  OP2   U    61      36.019  41.391  71.706  1.00  0.00           O  
ATOM   1923  O5'   U    61      36.311  40.068  69.546  1.00  0.00           O  
ATOM   1924  C5'   U    61      36.356  39.997  68.172  1.00  0.00           C  
ATOM   1925  H5'   U    61      36.966  40.800  67.759  1.00  0.00           H  
ATOM   1926 H5''   U    61      35.365  40.143  67.741  1.00  0.00           H  
ATOM   1927  C4'   U    61      36.867  38.594  67.709  1.00  0.00           C  
ATOM   1928  H4'   U    61      36.869  38.501  66.623  1.00  0.00           H  
ATOM   1929  O4'   U    61      38.199  38.416  68.166  1.00  0.00           O  
ATOM   1930  C1'   U    61      38.286  37.098  68.681  1.00  0.00           C  
ATOM   1931  H1'   U    61      38.338  36.338  67.901  1.00  0.00           H  
ATOM   1932  N1    U    61      39.387  37.018  69.656  1.00  0.00           N  
ATOM   1933  C6    U    61      39.301  37.844  70.749  1.00  0.00           C  
ATOM   1934  H6    U    61      38.679  38.726  70.791  1.00  0.00           H  
ATOM   1935  C5    U    61      40.154  37.693  71.781  1.00  0.00           C  
ATOM   1936  H5    U    61      40.181  38.374  72.619  1.00  0.00           H  
ATOM   1937  C4    U    61      41.103  36.585  71.836  1.00  0.00           C  
ATOM   1938  O4    U    61      41.838  36.363  72.789  1.00  0.00           O  
ATOM   1939  N3    U    61      41.068  35.705  70.751  1.00  0.00           N  
ATOM   1940  H3    U    61      41.640  34.873  70.780  1.00  0.00           H  
ATOM   1941  C2    U    61      40.151  35.788  69.757  1.00  0.00           C  
ATOM   1942  O2    U    61      40.076  34.844  68.989  1.00  0.00           O  
ATOM   1943  C3'   U    61      36.094  37.435  68.290  1.00  0.00           C  
ATOM   1944  H3'   U    61      35.180  37.852  68.711  1.00  0.00           H  
ATOM   1945  C2'   U    61      37.001  36.831  69.353  1.00  0.00           C  
ATOM   1946  H2'   U    61      36.775  37.449  70.223  1.00  0.00           H  
ATOM   1947  O2'   U    61      36.770  35.499  69.621  1.00  0.00           O  
ATOM   1948 HO2'   U    61      36.631  35.017  68.802  1.00  0.00           H  
ATOM   1949  O3'   U    61      35.950  36.603  67.133  1.00  0.00           O  
ATOM   1950  P     A    62      34.687  35.653  66.813  1.00  0.00           P  
ATOM   1951  OP1   A    62      34.723  35.369  65.383  1.00  0.00           O  
ATOM   1952  OP2   A    62      33.448  36.315  67.359  1.00  0.00           O  
ATOM   1953  O5'   A    62      35.122  34.322  67.661  1.00  0.00           O  
ATOM   1954  C5'   A    62      36.111  33.401  67.174  1.00  0.00           C  
ATOM   1955  H5'   A    62      37.080  33.886  67.057  1.00  0.00           H  
ATOM   1956 H5''   A    62      35.737  33.115  66.191  1.00  0.00           H  
ATOM   1957  C4'   A    62      36.149  32.082  68.074  1.00  0.00           C  
ATOM   1958  H4'   A    62      36.785  31.339  67.591  1.00  0.00           H  
ATOM   1959  O4'   A    62      36.690  32.417  69.345  1.00  0.00           O  
ATOM   1960  C1'   A    62      35.942  31.720  70.326  1.00  0.00           C  
ATOM   1961  H1'   A    62      36.586  31.116  70.965  1.00  0.00           H  
ATOM   1962  N9    A    62      35.226  32.706  71.139  1.00  0.00           N  
ATOM   1963  C8    A    62      34.463  33.818  70.800  1.00  0.00           C  
ATOM   1964  H8    A    62      34.304  34.154  69.786  1.00  0.00           H  
ATOM   1965  N7    A    62      34.073  34.560  71.780  1.00  0.00           N  
ATOM   1966  C5    A    62      34.586  33.867  72.928  1.00  0.00           C  
ATOM   1967  C6    A    62      34.576  34.125  74.301  1.00  0.00           C  
ATOM   1968  N6    A    62      34.147  35.131  74.962  1.00  0.00           N  
ATOM   1969  H61   A    62      33.702  35.913  74.502  1.00  0.00           H  
ATOM   1970  H62   A    62      34.166  35.157  75.971  1.00  0.00           H  
ATOM   1971  N1    A    62      35.052  33.231  75.161  1.00  0.00           N  
ATOM   1972  C2    A    62      35.623  32.105  74.632  1.00  0.00           C  
ATOM   1973  H2    A    62      36.183  31.524  75.351  1.00  0.00           H  
ATOM   1974  N3    A    62      35.705  31.736  73.354  1.00  0.00           N  
ATOM   1975  C4    A    62      35.110  32.680  72.538  1.00  0.00           C  
ATOM   1976  C3'   A    62      34.857  31.344  68.250  1.00  0.00           C  
ATOM   1977  H3'   A    62      34.009  32.023  68.154  1.00  0.00           H  
ATOM   1978  C2'   A    62      34.947  30.788  69.674  1.00  0.00           C  
ATOM   1979  H2'   A    62      33.955  30.798  70.125  1.00  0.00           H  
ATOM   1980  O2'   A    62      35.434  29.483  69.733  1.00  0.00           O  
ATOM   1981 HO2'   A    62      34.821  28.958  69.214  1.00  0.00           H  
ATOM   1982  O3'   A    62      34.769  30.346  67.277  1.00  0.00           O  
ATOM   1983  P     U    63      33.512  29.295  67.187  1.00  0.00           P  
ATOM   1984  OP1   U    63      32.213  30.006  67.090  1.00  0.00           O  
ATOM   1985  OP2   U    63      33.634  28.371  68.313  1.00  0.00           O  
ATOM   1986  O5'   U    63      33.807  28.467  65.862  1.00  0.00           O  
ATOM   1987  C5'   U    63      34.282  29.109  64.709  1.00  0.00           C  
ATOM   1988  H5'   U    63      35.299  29.489  64.802  1.00  0.00           H  
ATOM   1989 H5''   U    63      33.664  29.989  64.531  1.00  0.00           H  
ATOM   1990  C4'   U    63      34.350  28.136  63.570  1.00  0.00           C  
ATOM   1991  H4'   U    63      34.880  28.691  62.796  1.00  0.00           H  
ATOM   1992  O4'   U    63      35.039  26.891  63.904  1.00  0.00           O  
ATOM   1993  C1'   U    63      34.140  25.832  63.555  1.00  0.00           C  
ATOM   1994  H1'   U    63      34.685  25.151  62.901  1.00  0.00           H  
ATOM   1995  N1    U    63      33.789  24.989  64.718  1.00  0.00           N  
ATOM   1996  C6    U    63      32.784  25.337  65.536  1.00  0.00           C  
ATOM   1997  H6    U    63      32.284  26.291  65.454  1.00  0.00           H  
ATOM   1998  C5    U    63      32.258  24.493  66.498  1.00  0.00           C  
ATOM   1999  H5    U    63      31.426  24.805  67.112  1.00  0.00           H  
ATOM   2000  C4    U    63      32.941  23.229  66.780  1.00  0.00           C  
ATOM   2001  O4    U    63      32.638  22.485  67.745  1.00  0.00           O  
ATOM   2002  N3    U    63      33.968  22.982  65.981  1.00  0.00           N  
ATOM   2003  H3    U    63      34.527  22.181  66.238  1.00  0.00           H  
ATOM   2004  C2    U    63      34.423  23.764  64.902  1.00  0.00           C  
ATOM   2005  O2    U    63      35.385  23.366  64.210  1.00  0.00           O  
ATOM   2006  C3'   U    63      32.901  27.818  63.070  1.00  0.00           C  
ATOM   2007  H3'   U    63      32.228  28.049  63.895  1.00  0.00           H  
ATOM   2008  C2'   U    63      33.015  26.319  62.679  1.00  0.00           C  
ATOM   2009  H2'   U    63      32.103  25.735  62.808  1.00  0.00           H  
ATOM   2010  O2'   U    63      33.498  26.148  61.364  1.00  0.00           O  
ATOM   2011 HO2'   U    63      32.837  26.509  60.769  1.00  0.00           H  
ATOM   2012  O3'   U    63      32.687  28.646  61.981  1.00  0.00           O  
ATOM   2013  P     A    64      31.336  28.774  61.223  1.00  0.00           P  
ATOM   2014  OP1   A    64      31.103  30.214  60.897  1.00  0.00           O  
ATOM   2015  OP2   A    64      30.363  28.097  62.057  1.00  0.00           O  
ATOM   2016  O5'   A    64      31.544  27.945  59.924  1.00  0.00           O  
ATOM   2017  C5'   A    64      31.952  28.578  58.748  1.00  0.00           C  
ATOM   2018  H5'   A    64      32.936  29.044  58.794  1.00  0.00           H  
ATOM   2019 H5''   A    64      31.234  29.378  58.570  1.00  0.00           H  
ATOM   2020  C4'   A    64      32.013  27.564  57.613  1.00  0.00           C  
ATOM   2021  H4'   A    64      32.286  28.179  56.755  1.00  0.00           H  
ATOM   2022  O4'   A    64      32.953  26.514  57.862  1.00  0.00           O  
ATOM   2023  C1'   A    64      32.235  25.298  57.623  1.00  0.00           C  
ATOM   2024  H1'   A    64      32.932  24.636  57.109  1.00  0.00           H  
ATOM   2025  N9    A    64      31.831  24.763  58.966  1.00  0.00           N  
ATOM   2026  C8    A    64      30.767  25.070  59.789  1.00  0.00           C  
ATOM   2027  H8    A    64      30.006  25.745  59.426  1.00  0.00           H  
ATOM   2028  N7    A    64      30.728  24.483  60.929  1.00  0.00           N  
ATOM   2029  C5    A    64      31.876  23.701  60.916  1.00  0.00           C  
ATOM   2030  C6    A    64      32.548  22.848  61.884  1.00  0.00           C  
ATOM   2031  N6    A    64      32.140  22.542  63.128  1.00  0.00           N  
ATOM   2032  H61   A    64      32.617  21.739  63.511  1.00  0.00           H  
ATOM   2033  H62   A    64      31.254  22.904  63.449  1.00  0.00           H  
ATOM   2034  N1    A    64      33.728  22.277  61.557  1.00  0.00           N  
ATOM   2035  C2    A    64      34.179  22.537  60.358  1.00  0.00           C  
ATOM   2036  H2    A    64      35.092  22.007  60.129  1.00  0.00           H  
ATOM   2037  N3    A    64      33.713  23.246  59.350  1.00  0.00           N  
ATOM   2038  C4    A    64      32.529  23.880  59.723  1.00  0.00           C  
ATOM   2039  C3'   A    64      30.653  27.056  57.208  1.00  0.00           C  
ATOM   2040  H3'   A    64      30.038  26.933  58.100  1.00  0.00           H  
ATOM   2041  C2'   A    64      31.051  25.694  56.724  1.00  0.00           C  
ATOM   2042  H2'   A    64      30.210  25.047  56.974  1.00  0.00           H  
ATOM   2043  O2'   A    64      31.556  25.622  55.416  1.00  0.00           O  
ATOM   2044 HO2'   A    64      30.877  25.198  54.885  1.00  0.00           H  
ATOM   2045  O3'   A    64      30.094  27.825  56.159  1.00  0.00           O  
ATOM   2046  P     C    65      28.665  27.450  55.639  1.00  0.00           P  
ATOM   2047  OP1   C    65      28.087  28.648  55.035  1.00  0.00           O  
ATOM   2048  OP2   C    65      27.935  26.799  56.748  1.00  0.00           O  
ATOM   2049  O5'   C    65      28.973  26.339  54.539  1.00  0.00           O  
ATOM   2050  C5'   C    65      29.447  26.761  53.260  1.00  0.00           C  
ATOM   2051  H5'   C    65      30.363  27.348  53.320  1.00  0.00           H  
ATOM   2052 H5''   C    65      28.717  27.428  52.801  1.00  0.00           H  
ATOM   2053  C4'   C    65      29.857  25.606  52.365  1.00  0.00           C  
ATOM   2054  H4'   C    65      30.450  26.037  51.559  1.00  0.00           H  
ATOM   2055  O4'   C    65      30.688  24.637  53.031  1.00  0.00           O  
ATOM   2056  C1'   C    65      30.042  23.359  52.998  1.00  0.00           C  
ATOM   2057  H1'   C    65      30.700  22.505  52.833  1.00  0.00           H  
ATOM   2058  N1    C    65      29.644  23.041  54.358  1.00  0.00           N  
ATOM   2059  C6    C    65      28.447  23.492  54.943  1.00  0.00           C  
ATOM   2060  H6    C    65      27.745  24.094  54.386  1.00  0.00           H  
ATOM   2061  C5    C    65      28.125  23.237  56.255  1.00  0.00           C  
ATOM   2062  H5    C    65      27.190  23.585  56.668  1.00  0.00           H  
ATOM   2063  C4    C    65      29.035  22.532  57.019  1.00  0.00           C  
ATOM   2064  N4    C    65      28.810  22.107  58.224  1.00  0.00           N  
ATOM   2065  H41   C    65      29.592  21.618  58.636  1.00  0.00           H  
ATOM   2066  H42   C    65      27.864  22.182  58.569  1.00  0.00           H  
ATOM   2067  N3    C    65      30.170  22.111  56.496  1.00  0.00           N  
ATOM   2068  C2    C    65      30.524  22.331  55.218  1.00  0.00           C  
ATOM   2069  O2    C    65      31.702  21.978  54.891  1.00  0.00           O  
ATOM   2070  C3'   C    65      28.668  24.882  51.702  1.00  0.00           C  
ATOM   2071  H3'   C    65      27.805  25.116  52.324  1.00  0.00           H  
ATOM   2072  C2'   C    65      28.969  23.336  51.824  1.00  0.00           C  
ATOM   2073  H2'   C    65      28.036  22.870  52.140  1.00  0.00           H  
ATOM   2074  O2'   C    65      29.563  22.871  50.654  1.00  0.00           O  
ATOM   2075 HO2'   C    65      28.862  22.899  49.998  1.00  0.00           H  
ATOM   2076  O3'   C    65      28.417  25.315  50.387  1.00  0.00           O  
ATOM   2077  P     A    66      27.254  24.733  49.534  1.00  0.00           P  
ATOM   2078  OP1   A    66      25.960  25.035  50.205  1.00  0.00           O  
ATOM   2079  OP2   A    66      27.569  23.350  49.136  1.00  0.00           O  
ATOM   2080  O5'   A    66      27.408  25.603  48.201  1.00  0.00           O  
ATOM   2081  C5'   A    66      27.000  26.996  48.196  1.00  0.00           C  
ATOM   2082  H5'   A    66      27.346  27.475  49.112  1.00  0.00           H  
ATOM   2083 H5''   A    66      25.928  27.166  48.091  1.00  0.00           H  
ATOM   2084  C4'   A    66      27.658  27.713  47.003  1.00  0.00           C  
ATOM   2085  H4'   A    66      27.341  28.746  46.860  1.00  0.00           H  
ATOM   2086  O4'   A    66      29.062  27.761  47.031  1.00  0.00           O  
ATOM   2087  C1'   A    66      29.660  27.474  45.726  1.00  0.00           C  
ATOM   2088  H1'   A    66      30.381  28.256  45.488  1.00  0.00           H  
ATOM   2089  N9    A    66      30.413  26.209  45.803  1.00  0.00           N  
ATOM   2090  C8    A    66      30.298  25.287  46.812  1.00  0.00           C  
ATOM   2091  H8    A    66      29.689  25.291  47.704  1.00  0.00           H  
ATOM   2092  N7    A    66      31.006  24.174  46.530  1.00  0.00           N  
ATOM   2093  C5    A    66      31.712  24.555  45.403  1.00  0.00           C  
ATOM   2094  C6    A    66      32.539  23.848  44.531  1.00  0.00           C  
ATOM   2095  N6    A    66      33.059  22.667  44.862  1.00  0.00           N  
ATOM   2096  H61   A    66      33.915  22.420  44.387  1.00  0.00           H  
ATOM   2097  H62   A    66      32.837  22.351  45.796  1.00  0.00           H  
ATOM   2098  N1    A    66      32.891  24.334  43.368  1.00  0.00           N  
ATOM   2099  C2    A    66      32.541  25.544  43.069  1.00  0.00           C  
ATOM   2100  H2    A    66      32.762  25.849  42.056  1.00  0.00           H  
ATOM   2101  N3    A    66      31.733  26.361  43.804  1.00  0.00           N  
ATOM   2102  C4    A    66      31.332  25.772  44.918  1.00  0.00           C  
ATOM   2103  C3'   A    66      27.356  27.085  45.648  1.00  0.00           C  
ATOM   2104  H3'   A    66      27.372  25.997  45.587  1.00  0.00           H  
ATOM   2105  C2'   A    66      28.504  27.512  44.774  1.00  0.00           C  
ATOM   2106  H2'   A    66      28.731  26.838  43.948  1.00  0.00           H  
ATOM   2107  O2'   A    66      28.342  28.763  44.274  1.00  0.00           O  
ATOM   2108 HO2'   A    66      27.387  28.849  44.241  1.00  0.00           H  
ATOM   2109  O3'   A    66      26.187  27.545  45.074  1.00  0.00           O  
ATOM   2110  P     G    67      24.953  26.574  45.101  1.00  0.00           P  
ATOM   2111  OP1   G    67      23.831  27.275  44.546  1.00  0.00           O  
ATOM   2112  OP2   G    67      24.748  26.084  46.488  1.00  0.00           O  
ATOM   2113  O5'   G    67      25.282  25.394  44.106  1.00  0.00           O  
ATOM   2114  C5'   G    67      25.875  25.684  42.803  1.00  0.00           C  
ATOM   2115  H5'   G    67      26.341  26.669  42.773  1.00  0.00           H  
ATOM   2116 H5''   G    67      25.163  25.704  41.978  1.00  0.00           H  
ATOM   2117  C4'   G    67      26.976  24.758  42.326  1.00  0.00           C  
ATOM   2118  H4'   G    67      27.227  24.953  41.283  1.00  0.00           H  
ATOM   2119  O4'   G    67      28.062  24.690  43.131  1.00  0.00           O  
ATOM   2120  C1'   G    67      28.761  23.496  42.979  1.00  0.00           C  
ATOM   2121  H1'   G    67      29.822  23.571  42.742  1.00  0.00           H  
ATOM   2122  N9    G    67      28.652  22.654  44.267  1.00  0.00           N  
ATOM   2123  C8    G    67      27.945  22.801  45.407  1.00  0.00           C  
ATOM   2124  H8    G    67      27.331  23.688  45.457  1.00  0.00           H  
ATOM   2125  N7    G    67      28.239  21.934  46.356  1.00  0.00           N  
ATOM   2126  C5    G    67      29.149  21.077  45.788  1.00  0.00           C  
ATOM   2127  C6    G    67      29.797  19.894  46.257  1.00  0.00           C  
ATOM   2128  O6    G    67      29.605  19.252  47.301  1.00  0.00           O  
ATOM   2129  N1    G    67      30.762  19.426  45.394  1.00  0.00           N  
ATOM   2130  H1    G    67      31.336  18.640  45.663  1.00  0.00           H  
ATOM   2131  C2    G    67      30.990  19.896  44.149  1.00  0.00           C  
ATOM   2132  N2    G    67      31.848  19.322  43.368  1.00  0.00           N  
ATOM   2133  H21   G    67      32.521  18.698  43.790  1.00  0.00           H  
ATOM   2134  H22   G    67      32.058  19.876  42.550  1.00  0.00           H  
ATOM   2135  N3    G    67      30.330  20.951  43.642  1.00  0.00           N  
ATOM   2136  C4    G    67      29.453  21.533  44.536  1.00  0.00           C  
ATOM   2137  C3'   G    67      26.590  23.322  42.291  1.00  0.00           C  
ATOM   2138  H3'   G    67      26.184  23.107  43.279  1.00  0.00           H  
ATOM   2139  C2'   G    67      27.911  22.616  42.036  1.00  0.00           C  
ATOM   2140  H2'   G    67      27.926  21.583  42.384  1.00  0.00           H  
ATOM   2141  O2'   G    67      28.480  22.859  40.735  1.00  0.00           O  
ATOM   2142 HO2'   G    67      27.753  22.955  40.115  1.00  0.00           H  
ATOM   2143  O3'   G    67      25.626  22.890  41.322  1.00  0.00           O  
ATOM   2144  P     G    68      24.686  21.633  41.591  1.00  0.00           P  
ATOM   2145  OP1   G    68      23.689  21.683  40.522  1.00  0.00           O  
ATOM   2146  OP2   G    68      24.323  21.573  42.987  1.00  0.00           O  
ATOM   2147  O5'   G    68      25.524  20.372  41.370  1.00  0.00           O  
ATOM   2148  C5'   G    68      26.067  20.205  40.087  1.00  0.00           C  
ATOM   2149  H5'   G    68      26.285  21.161  39.612  1.00  0.00           H  
ATOM   2150 H5''   G    68      25.404  19.863  39.292  1.00  0.00           H  
ATOM   2151  C4'   G    68      27.369  19.435  39.939  1.00  0.00           C  
ATOM   2152  H4'   G    68      27.821  19.618  38.964  1.00  0.00           H  
ATOM   2153  O4'   G    68      28.357  19.653  40.993  1.00  0.00           O  
ATOM   2154  C1'   G    68      28.983  18.392  41.299  1.00  0.00           C  
ATOM   2155  H1'   G    68      30.071  18.342  41.274  1.00  0.00           H  
ATOM   2156  N9    G    68      28.534  18.063  42.684  1.00  0.00           N  
ATOM   2157  C8    G    68      27.581  18.630  43.501  1.00  0.00           C  
ATOM   2158  H8    G    68      26.954  19.468  43.235  1.00  0.00           H  
ATOM   2159  N7    G    68      27.563  18.099  44.733  1.00  0.00           N  
ATOM   2160  C5    G    68      28.506  17.073  44.611  1.00  0.00           C  
ATOM   2161  C6    G    68      28.921  16.122  45.601  1.00  0.00           C  
ATOM   2162  O6    G    68      28.499  15.914  46.754  1.00  0.00           O  
ATOM   2163  N1    G    68      29.883  15.303  45.083  1.00  0.00           N  
ATOM   2164  H1    G    68      30.208  14.591  45.721  1.00  0.00           H  
ATOM   2165  C2    G    68      30.494  15.407  43.849  1.00  0.00           C  
ATOM   2166  N2    G    68      31.419  14.492  43.591  1.00  0.00           N  
ATOM   2167  H21   G    68      31.680  13.896  44.364  1.00  0.00           H  
ATOM   2168  H22   G    68      31.916  14.741  42.748  1.00  0.00           H  
ATOM   2169  N3    G    68      30.011  16.154  42.884  1.00  0.00           N  
ATOM   2170  C4    G    68      29.113  17.051  43.413  1.00  0.00           C  
ATOM   2171  C3'   G    68      27.036  17.918  40.118  1.00  0.00           C  
ATOM   2172  H3'   G    68      26.538  17.747  41.073  1.00  0.00           H  
ATOM   2173  C2'   G    68      28.460  17.353  40.296  1.00  0.00           C  
ATOM   2174  H2'   G    68      28.338  16.384  40.779  1.00  0.00           H  
ATOM   2175  O2'   G    68      29.202  17.219  39.095  1.00  0.00           O  
ATOM   2176 HO2'   G    68      29.968  16.733  39.409  1.00  0.00           H  
ATOM   2177  O3'   G    68      26.298  17.269  39.058  1.00  0.00           O  
ATOM   2178  P     G    69      25.410  15.956  39.292  1.00  0.00           P  
ATOM   2179  OP1   G    69      24.803  15.505  38.038  1.00  0.00           O  
ATOM   2180  OP2   G    69      24.511  16.303  40.377  1.00  0.00           O  
ATOM   2181  O5'   G    69      26.471  14.899  39.692  1.00  0.00           O  
ATOM   2182  C5'   G    69      27.404  14.394  38.734  1.00  0.00           C  
ATOM   2183  H5'   G    69      28.024  15.199  38.339  1.00  0.00           H  
ATOM   2184 H5''   G    69      26.976  13.851  37.891  1.00  0.00           H  
ATOM   2185  C4'   G    69      28.391  13.440  39.397  1.00  0.00           C  
ATOM   2186  H4'   G    69      29.233  13.098  38.796  1.00  0.00           H  
ATOM   2187  O4'   G    69      28.890  13.956  40.617  1.00  0.00           O  
ATOM   2188  C1'   G    69      29.023  12.918  41.585  1.00  0.00           C  
ATOM   2189  H1'   G    69      30.076  12.788  41.834  1.00  0.00           H  
ATOM   2190  N9    G    69      28.168  13.150  42.771  1.00  0.00           N  
ATOM   2191  C8    G    69      27.285  14.208  42.966  1.00  0.00           C  
ATOM   2192  H8    G    69      27.105  15.004  42.259  1.00  0.00           H  
ATOM   2193  N7    G    69      26.889  14.280  44.183  1.00  0.00           N  
ATOM   2194  C5    G    69      27.418  13.152  44.875  1.00  0.00           C  
ATOM   2195  C6    G    69      27.246  12.676  46.282  1.00  0.00           C  
ATOM   2196  O6    G    69      26.624  13.183  47.210  1.00  0.00           O  
ATOM   2197  N1    G    69      27.999  11.536  46.469  1.00  0.00           N  
ATOM   2198  H1    G    69      28.090  11.137  47.393  1.00  0.00           H  
ATOM   2199  C2    G    69      28.674  10.867  45.484  1.00  0.00           C  
ATOM   2200  N2    G    69      29.392   9.881  45.901  1.00  0.00           N  
ATOM   2201  H21   G    69      29.314   9.493  46.830  1.00  0.00           H  
ATOM   2202  H22   G    69      29.971   9.444  45.197  1.00  0.00           H  
ATOM   2203  N3    G    69      28.901  11.290  44.240  1.00  0.00           N  
ATOM   2204  C4    G    69      28.189  12.415  43.947  1.00  0.00           C  
ATOM   2205  C3'   G    69      27.633  12.177  39.856  1.00  0.00           C  
ATOM   2206  H3'   G    69      26.811  12.538  40.475  1.00  0.00           H  
ATOM   2207  C2'   G    69      28.652  11.580  40.838  1.00  0.00           C  
ATOM   2208  H2'   G    69      28.219  10.781  41.441  1.00  0.00           H  
ATOM   2209  O2'   G    69      29.770  11.169  40.182  1.00  0.00           O  
ATOM   2210 HO2'   G    69      29.630  11.145  39.233  1.00  0.00           H  
ATOM   2211  O3'   G    69      27.216  11.341  38.768  1.00  0.00           O  
ATOM   2212  P     C    70      25.886  10.442  38.917  1.00  0.00           P  
ATOM   2213  OP1   C    70      25.562   9.822  37.625  1.00  0.00           O  
ATOM   2214  OP2   C    70      24.916  11.363  39.564  1.00  0.00           O  
ATOM   2215  O5'   C    70      26.342   9.288  39.892  1.00  0.00           O  
ATOM   2216  C5'   C    70      27.311   8.316  39.488  1.00  0.00           C  
ATOM   2217  H5'   C    70      28.196   8.771  39.041  1.00  0.00           H  
ATOM   2218 H5''   C    70      26.822   7.712  38.724  1.00  0.00           H  
ATOM   2219  C4'   C    70      27.704   7.462  40.693  1.00  0.00           C  
ATOM   2220  H4'   C    70      28.507   6.766  40.450  1.00  0.00           H  
ATOM   2221  O4'   C    70      28.053   8.341  41.749  1.00  0.00           O  
ATOM   2222  C1'   C    70      27.706   7.868  43.034  1.00  0.00           C  
ATOM   2223  H1'   C    70      28.592   7.902  43.667  1.00  0.00           H  
ATOM   2224  N1    C    70      26.713   8.773  43.712  1.00  0.00           N  
ATOM   2225  C6    C    70      26.155   9.881  43.173  1.00  0.00           C  
ATOM   2226  H6    C    70      26.248  10.018  42.105  1.00  0.00           H  
ATOM   2227  C5    C    70      25.374  10.715  43.913  1.00  0.00           C  
ATOM   2228  H5    C    70      25.013  11.642  43.492  1.00  0.00           H  
ATOM   2229  C4    C    70      25.090  10.396  45.254  1.00  0.00           C  
ATOM   2230  N4    C    70      24.361  11.218  45.924  1.00  0.00           N  
ATOM   2231  H41   C    70      24.342  10.925  46.891  1.00  0.00           H  
ATOM   2232  H42   C    70      24.009  12.047  45.467  1.00  0.00           H  
ATOM   2233  N3    C    70      25.621   9.392  45.819  1.00  0.00           N  
ATOM   2234  C2    C    70      26.377   8.542  45.076  1.00  0.00           C  
ATOM   2235  O2    C    70      26.604   7.463  45.615  1.00  0.00           O  
ATOM   2236  C3'   C    70      26.562   6.663  41.331  1.00  0.00           C  
ATOM   2237  H3'   C    70      25.708   7.339  41.345  1.00  0.00           H  
ATOM   2238  C2'   C    70      27.138   6.461  42.732  1.00  0.00           C  
ATOM   2239  H2'   C    70      26.313   6.313  43.429  1.00  0.00           H  
ATOM   2240  O2'   C    70      28.088   5.431  42.757  1.00  0.00           O  
ATOM   2241 HO2'   C    70      27.758   4.759  42.156  1.00  0.00           H  
ATOM   2242  O3'   C    70      26.126   5.443  40.807  1.00  0.00           O  
ATOM   2243  P    U3    71      25.208   5.227  39.559  1.00  0.00           P  
ATOM   2244  OP1  U3    71      24.705   3.837  39.644  1.00  0.00           O  
ATOM   2245  OP2  U3    71      26.035   5.617  38.392  1.00  0.00           O  
ATOM   2246  O5'  U3    71      24.047   6.278  39.889  1.00  0.00           O  
ATOM   2247  C5'  U3    71      22.897   6.292  39.060  1.00  0.00           C  
ATOM   2248  H5'  U3    71      22.285   5.391  39.036  1.00  0.00           H  
ATOM   2249 H5''  U3    71      23.157   6.523  38.027  1.00  0.00           H  
ATOM   2250  C4'  U3    71      21.947   7.423  39.341  1.00  0.00           C  
ATOM   2251  H4'  U3    71      21.171   7.446  38.576  1.00  0.00           H  
ATOM   2252  O4'  U3    71      21.423   7.267  40.622  1.00  0.00           O  
ATOM   2253  C1'  U3    71      21.888   8.318  41.541  1.00  0.00           C  
ATOM   2254  H1'  U3    71      21.009   8.962  41.558  1.00  0.00           H  
ATOM   2255  N1   U3    71      22.329   7.792  42.891  1.00  0.00           N  
ATOM   2256  C6   U3    71      23.038   6.590  42.959  1.00  0.00           C  
ATOM   2257  H6   U3    71      23.117   5.991  42.064  1.00  0.00           H  
ATOM   2258  C5   U3    71      23.477   6.174  44.187  1.00  0.00           C  
ATOM   2259  H5   U3    71      24.060   5.266  44.223  1.00  0.00           H  
ATOM   2260  C4   U3    71      23.204   6.953  45.365  1.00  0.00           C  
ATOM   2261  O4   U3    71      23.582   6.636  46.469  1.00  0.00           O  
ATOM   2262  N3   U3    71      22.578   8.100  45.228  1.00  0.00           N  
ATOM   2263  H3   U3    71      22.396   8.600  46.087  1.00  0.00           H  
ATOM   2264  C2   U3    71      22.032   8.583  44.039  1.00  0.00           C  
ATOM   2265  O2   U3    71      21.361   9.611  44.093  1.00  0.00           O  
ATOM   2266  C3'  U3    71      22.721   8.713  39.333  1.00  0.00           C  
ATOM   2267  H3'  U3    71      23.637   8.646  38.746  1.00  0.00           H  
ATOM   2268  C2'  U3    71      23.048   8.928  40.841  1.00  0.00           C  
ATOM   2269  H2'  U3    71      23.948   8.399  41.152  1.00  0.00           H  
ATOM   2270  O2'  U3    71      23.174  10.250  41.263  1.00  0.00           O  
ATOM   2271 HO2'  U3    71      23.891  10.668  40.781  1.00  0.00           H  
ATOM   2272  O3'  U3    71      21.859   9.673  38.738  1.00  0.00           O  
ATOM   2273 HO3'  U3    71      22.142  10.555  38.992  1.00  0.00           H  
TER    2274       U3    71 
ATOM   2274 HO5'  U5    72      30.083 115.386  77.420  1.00  0.00           H  
ATOM   2275  O5'  U5    72      30.520 116.236  77.329  1.00  0.00           O  
ATOM   2276  C5'  U5    72      30.108 116.626  76.088  1.00  0.00           C  
ATOM   2277  H5'  U5    72      29.022 116.533  76.090  1.00  0.00           H  
ATOM   2278 H5''  U5    72      30.561 115.946  75.367  1.00  0.00           H  
ATOM   2279  C4'  U5    72      30.295 118.138  75.812  1.00  0.00           C  
ATOM   2280  H4'  U5    72      29.886 118.376  74.830  1.00  0.00           H  
ATOM   2281  O4'  U5    72      29.616 119.002  76.730  1.00  0.00           O  
ATOM   2282  C1'  U5    72      30.454 120.082  77.121  1.00  0.00           C  
ATOM   2283  H1'  U5    72      29.990 121.060  76.989  1.00  0.00           H  
ATOM   2284  N1   U5    72      30.889 120.000  78.560  1.00  0.00           N  
ATOM   2285  C6   U5    72      30.723 118.824  79.279  1.00  0.00           C  
ATOM   2286  H6   U5    72      30.034 118.099  78.871  1.00  0.00           H  
ATOM   2287  C5   U5    72      31.183 118.698  80.543  1.00  0.00           C  
ATOM   2288  H5   U5    72      31.023 117.730  80.995  1.00  0.00           H  
ATOM   2289  C4   U5    72      31.926 119.755  81.177  1.00  0.00           C  
ATOM   2290  O4   U5    72      32.544 119.588  82.236  1.00  0.00           O  
ATOM   2291  N3   U5    72      32.064 120.922  80.424  1.00  0.00           N  
ATOM   2292  H3   U5    72      32.394 121.750  80.899  1.00  0.00           H  
ATOM   2293  C2   U5    72      31.555 121.055  79.122  1.00  0.00           C  
ATOM   2294  O2   U5    72      31.638 122.167  78.535  1.00  0.00           O  
ATOM   2295  C3'  U5    72      31.757 118.557  75.866  1.00  0.00           C  
ATOM   2296  H3'  U5    72      32.281 118.080  76.694  1.00  0.00           H  
ATOM   2297  C2'  U5    72      31.590 120.064  76.073  1.00  0.00           C  
ATOM   2298  H2'  U5    72      32.425 120.681  76.404  1.00  0.00           H  
ATOM   2299  O2'  U5    72      31.106 120.674  74.858  1.00  0.00           O  
ATOM   2300 HO2'  U5    72      31.836 120.679  74.234  1.00  0.00           H  
ATOM   2301  O3'  U5    72      32.403 118.214  74.652  1.00  0.00           O  
ATOM   2302  P     U    73      33.915 117.809  74.577  1.00  0.00           P  
ATOM   2303  OP1   U    73      34.551 118.546  75.688  1.00  0.00           O  
ATOM   2304  OP2   U    73      34.307 118.311  73.255  1.00  0.00           O  
ATOM   2305  O5'   U    73      34.206 116.195  74.583  1.00  0.00           O  
ATOM   2306  C5'   U    73      34.123 115.540  75.853  1.00  0.00           C  
ATOM   2307  H5'   U    73      33.225 115.927  76.334  1.00  0.00           H  
ATOM   2308 H5''   U    73      34.946 115.771  76.529  1.00  0.00           H  
ATOM   2309  C4'   U    73      34.165 114.030  75.696  1.00  0.00           C  
ATOM   2310  H4'   U    73      34.057 113.604  76.694  1.00  0.00           H  
ATOM   2311  O4'   U    73      33.051 113.644  74.941  1.00  0.00           O  
ATOM   2312  C1'   U    73      33.340 112.608  73.996  1.00  0.00           C  
ATOM   2313  H1'   U    73      33.111 111.658  74.478  1.00  0.00           H  
ATOM   2314  N1    U    73      32.436 112.592  72.863  1.00  0.00           N  
ATOM   2315  C6    U    73      31.837 113.727  72.455  1.00  0.00           C  
ATOM   2316  H6    U    73      32.110 114.700  72.835  1.00  0.00           H  
ATOM   2317  C5    U    73      30.981 113.725  71.393  1.00  0.00           C  
ATOM   2318  H5    U    73      30.560 114.667  71.073  1.00  0.00           H  
ATOM   2319  C4    U    73      30.785 112.508  70.656  1.00  0.00           C  
ATOM   2320  O4    U    73      30.192 112.343  69.555  1.00  0.00           O  
ATOM   2321  N3    U    73      31.405 111.407  71.155  1.00  0.00           N  
ATOM   2322  H3    U    73      31.167 110.563  70.654  1.00  0.00           H  
ATOM   2323  C2    U    73      32.221 111.401  72.220  1.00  0.00           C  
ATOM   2324  O2    U    73      32.740 110.262  72.497  1.00  0.00           O  
ATOM   2325  C3'   U    73      35.356 113.338  75.024  1.00  0.00           C  
ATOM   2326  H3'   U    73      36.189 114.029  74.892  1.00  0.00           H  
ATOM   2327  C2'   U    73      34.859 112.765  73.739  1.00  0.00           C  
ATOM   2328  H2'   U    73      35.037 113.426  72.891  1.00  0.00           H  
ATOM   2329  O2'   U    73      35.371 111.461  73.394  1.00  0.00           O  
ATOM   2330 HO2'   U    73      35.490 111.010  74.234  1.00  0.00           H  
ATOM   2331  O3'   U    73      35.640 112.246  75.861  1.00  0.00           O  
ATOM   2332  P     U    74      36.580 112.235  77.168  1.00  0.00           P  
ATOM   2333  OP1   U    74      35.747 112.783  78.271  1.00  0.00           O  
ATOM   2334  OP2   U    74      37.862 112.863  76.843  1.00  0.00           O  
ATOM   2335  O5'   U    74      36.905 110.748  77.595  1.00  0.00           O  
ATOM   2336  C5'   U    74      36.025 109.901  78.433  1.00  0.00           C  
ATOM   2337  H5'   U    74      35.194 109.573  77.809  1.00  0.00           H  
ATOM   2338 H5''   U    74      35.557 110.388  79.288  1.00  0.00           H  
ATOM   2339  C4'   U    74      36.812 108.711  78.976  1.00  0.00           C  
ATOM   2340  H4'   U    74      36.037 108.053  79.370  1.00  0.00           H  
ATOM   2341  O4'   U    74      37.508 107.961  77.953  1.00  0.00           O  
ATOM   2342  C1'   U    74      38.791 107.563  78.563  1.00  0.00           C  
ATOM   2343  H1'   U    74      38.782 106.474  78.595  1.00  0.00           H  
ATOM   2344  N1    U    74      39.969 108.174  77.892  1.00  0.00           N  
ATOM   2345  C6    U    74      39.847 109.175  76.965  1.00  0.00           C  
ATOM   2346  H6    U    74      38.845 109.565  76.855  1.00  0.00           H  
ATOM   2347  C5    U    74      40.896 109.743  76.283  1.00  0.00           C  
ATOM   2348  H5    U    74      40.850 110.551  75.567  1.00  0.00           H  
ATOM   2349  C4    U    74      42.216 109.222  76.444  1.00  0.00           C  
ATOM   2350  O4    U    74      43.306 109.554  75.912  1.00  0.00           O  
ATOM   2351  N3    U    74      42.309 108.308  77.483  1.00  0.00           N  
ATOM   2352  H3    U    74      43.215 107.962  77.765  1.00  0.00           H  
ATOM   2353  C2    U    74      41.239 107.711  78.126  1.00  0.00           C  
ATOM   2354  O2    U    74      41.438 106.994  79.101  1.00  0.00           O  
ATOM   2355  C3'   U    74      37.832 109.147  80.021  1.00  0.00           C  
ATOM   2356  H3'   U    74      38.425 109.974  79.632  1.00  0.00           H  
ATOM   2357  C2'   U    74      38.801 107.988  80.071  1.00  0.00           C  
ATOM   2358  H2'   U    74      39.762 108.295  80.484  1.00  0.00           H  
ATOM   2359  O2'   U    74      38.255 106.959  80.915  1.00  0.00           O  
ATOM   2360 HO2'   U    74      37.412 107.074  81.359  1.00  0.00           H  
ATOM   2361  O3'   U    74      37.349 109.567  81.300  1.00  0.00           O  
ATOM   2362  P     G    75      38.195 110.445  82.367  1.00  0.00           P  
ATOM   2363  OP1   G    75      37.364 110.533  83.594  1.00  0.00           O  
ATOM   2364  OP2   G    75      38.565 111.639  81.578  1.00  0.00           O  
ATOM   2365  O5'   G    75      39.545 109.538  82.706  1.00  0.00           O  
ATOM   2366  C5'   G    75      39.419 108.418  83.489  1.00  0.00           C  
ATOM   2367  H5'   G    75      39.054 107.499  83.030  1.00  0.00           H  
ATOM   2368 H5''   G    75      38.746 108.488  84.343  1.00  0.00           H  
ATOM   2369  C4'   G    75      40.815 108.154  84.109  1.00  0.00           C  
ATOM   2370  H4'   G    75      40.748 107.360  84.853  1.00  0.00           H  
ATOM   2371  O4'   G    75      41.727 107.702  83.117  1.00  0.00           O  
ATOM   2372  C1'   G    75      43.018 108.127  83.367  1.00  0.00           C  
ATOM   2373  H1'   G    75      43.623 107.221  83.396  1.00  0.00           H  
ATOM   2374  N9    G    75      43.454 108.845  82.206  1.00  0.00           N  
ATOM   2375  C8    G    75      42.677 109.354  81.164  1.00  0.00           C  
ATOM   2376  H8    G    75      41.599 109.297  81.187  1.00  0.00           H  
ATOM   2377  N7    G    75      43.338 109.763  80.152  1.00  0.00           N  
ATOM   2378  C5    G    75      44.631 109.472  80.466  1.00  0.00           C  
ATOM   2379  C6    G    75      45.896 109.678  79.777  1.00  0.00           C  
ATOM   2380  O6    G    75      46.151 110.109  78.653  1.00  0.00           O  
ATOM   2381  N1    G    75      46.974 109.329  80.526  1.00  0.00           N  
ATOM   2382  H1    G    75      47.884 109.398  80.092  1.00  0.00           H  
ATOM   2383  C2    G    75      46.938 108.702  81.731  1.00  0.00           C  
ATOM   2384  N2    G    75      48.099 108.409  82.341  1.00  0.00           N  
ATOM   2385  H21   G    75      47.926 108.106  83.289  1.00  0.00           H  
ATOM   2386  H22   G    75      48.999 108.781  82.074  1.00  0.00           H  
ATOM   2387  N3    G    75      45.814 108.472  82.370  1.00  0.00           N  
ATOM   2388  C4    G    75      44.709 108.941  81.702  1.00  0.00           C  
ATOM   2389  C3'   G    75      41.472 109.341  84.750  1.00  0.00           C  
ATOM   2390  H3'   G    75      41.163 110.298  84.330  1.00  0.00           H  
ATOM   2391  C2'   G    75      42.941 108.960  84.567  1.00  0.00           C  
ATOM   2392  H2'   G    75      43.474 109.903  84.445  1.00  0.00           H  
ATOM   2393  O2'   G    75      43.406 108.093  85.618  1.00  0.00           O  
ATOM   2394 HO2'   G    75      42.893 108.412  86.363  1.00  0.00           H  
ATOM   2395  O3'   G    75      41.187 109.300  86.109  1.00  0.00           O  
ATOM   2396  P     C    76      41.304 110.690  86.942  1.00  0.00           P  
ATOM   2397  OP1   C    76      41.020 110.355  88.340  1.00  0.00           O  
ATOM   2398  OP2   C    76      40.553 111.735  86.285  1.00  0.00           O  
ATOM   2399  O5'   C    76      42.925 110.818  86.701  1.00  0.00           O  
ATOM   2400  C5'   C    76      43.836 110.648  87.802  1.00  0.00           C  
ATOM   2401  H5'   C    76      43.824 109.678  88.299  1.00  0.00           H  
ATOM   2402 H5''   C    76      43.767 111.338  88.643  1.00  0.00           H  
ATOM   2403  C4'   C    76      45.270 110.889  87.253  1.00  0.00           C  
ATOM   2404  H4'   C    76      46.005 110.477  87.945  1.00  0.00           H  
ATOM   2405  O4'   C    76      45.495 110.479  85.879  1.00  0.00           O  
ATOM   2406  C1'   C    76      46.698 111.142  85.433  1.00  0.00           C  
ATOM   2407  H1'   C    76      47.575 110.517  85.598  1.00  0.00           H  
ATOM   2408  N1    C    76      46.647 111.587  84.048  1.00  0.00           N  
ATOM   2409  C6    C    76      45.428 111.942  83.467  1.00  0.00           C  
ATOM   2410  H6    C    76      44.480 111.904  83.983  1.00  0.00           H  
ATOM   2411  C5    C    76      45.441 112.414  82.189  1.00  0.00           C  
ATOM   2412  H5    C    76      44.490 112.693  81.759  1.00  0.00           H  
ATOM   2413  C4    C    76      46.653 112.565  81.491  1.00  0.00           C  
ATOM   2414  N4    C    76      46.634 113.295  80.400  1.00  0.00           N  
ATOM   2415  H41   C    76      45.760 113.692  80.088  1.00  0.00           H  
ATOM   2416  H42   C    76      47.512 113.557  79.976  1.00  0.00           H  
ATOM   2417  N3    C    76      47.869 112.325  82.036  1.00  0.00           N  
ATOM   2418  C2    C    76      47.822 111.678  83.260  1.00  0.00           C  
ATOM   2419  O2    C    76      48.860 111.219  83.664  1.00  0.00           O  
ATOM   2420  C3'   C    76      45.499 112.407  87.217  1.00  0.00           C  
ATOM   2421  H3'   C    76      44.667 112.852  86.672  1.00  0.00           H  
ATOM   2422  C2'   C    76      46.796 112.372  86.339  1.00  0.00           C  
ATOM   2423  H2'   C    76      46.922 113.286  85.759  1.00  0.00           H  
ATOM   2424  O2'   C    76      47.933 112.170  87.084  1.00  0.00           O  
ATOM   2425 HO2'   C    76      48.130 112.986  87.549  1.00  0.00           H  
ATOM   2426  O3'   C    76      45.742 113.057  88.471  1.00  0.00           O  
ATOM   2427  P     G    77      45.997 114.640  88.538  1.00  0.00           P  
ATOM   2428  OP1   G    77      45.534 115.033  89.869  1.00  0.00           O  
ATOM   2429  OP2   G    77      45.334 115.240  87.333  1.00  0.00           O  
ATOM   2430  O5'   G    77      47.543 114.899  88.418  1.00  0.00           O  
ATOM   2431  C5'   G    77      48.368 114.746  89.563  1.00  0.00           C  
ATOM   2432  H5'   G    77      48.087 113.782  89.987  1.00  0.00           H  
ATOM   2433 H5''   G    77      48.150 115.533  90.285  1.00  0.00           H  
ATOM   2434  C4'   G    77      49.865 114.660  89.134  1.00  0.00           C  
ATOM   2435  H4'   G    77      50.472 114.169  89.894  1.00  0.00           H  
ATOM   2436  O4'   G    77      50.044 113.944  87.945  1.00  0.00           O  
ATOM   2437  C1'   G    77      51.098 114.401  87.121  1.00  0.00           C  
ATOM   2438  H1'   G    77      51.750 113.631  86.709  1.00  0.00           H  
ATOM   2439  N9    G    77      50.444 114.802  85.882  1.00  0.00           N  
ATOM   2440  C8    G    77      49.103 114.831  85.540  1.00  0.00           C  
ATOM   2441  H8    G    77      48.335 114.674  86.283  1.00  0.00           H  
ATOM   2442  N7    G    77      48.837 115.208  84.315  1.00  0.00           N  
ATOM   2443  C5    G    77      50.137 115.515  83.801  1.00  0.00           C  
ATOM   2444  C6    G    77      50.500 115.911  82.471  1.00  0.00           C  
ATOM   2445  O6    G    77      49.873 116.231  81.471  1.00  0.00           O  
ATOM   2446  N1    G    77      51.845 116.038  82.327  1.00  0.00           N  
ATOM   2447  H1    G    77      52.149 116.331  81.409  1.00  0.00           H  
ATOM   2448  C2    G    77      52.724 115.931  83.341  1.00  0.00           C  
ATOM   2449  N2    G    77      53.967 116.311  83.197  1.00  0.00           N  
ATOM   2450  H21   G    77      54.585 116.060  83.957  1.00  0.00           H  
ATOM   2451  H22   G    77      54.331 116.803  82.394  1.00  0.00           H  
ATOM   2452  N3    G    77      52.377 115.480  84.544  1.00  0.00           N  
ATOM   2453  C4    G    77      51.090 115.321  84.733  1.00  0.00           C  
ATOM   2454  C3'   G    77      50.567 115.962  88.737  1.00  0.00           C  
ATOM   2455  H3'   G    77      49.860 116.495  88.102  1.00  0.00           H  
ATOM   2456  C2'   G    77      51.750 115.522  87.828  1.00  0.00           C  
ATOM   2457  H2'   G    77      52.048 116.388  87.237  1.00  0.00           H  
ATOM   2458  O2'   G    77      52.854 115.102  88.670  1.00  0.00           O  
ATOM   2459 HO2'   G    77      53.511 115.796  88.762  1.00  0.00           H  
ATOM   2460  O3'   G    77      50.803 116.724  89.960  1.00  0.00           O  
ATOM   2461  P     G    78      50.364 118.261  89.946  1.00  0.00           P  
ATOM   2462  OP1   G    78      50.295 118.736  91.329  1.00  0.00           O  
ATOM   2463  OP2   G    78      49.207 118.421  89.069  1.00  0.00           O  
ATOM   2464  O5'   G    78      51.545 118.981  89.213  1.00  0.00           O  
ATOM   2465  C5'   G    78      52.901 118.731  89.629  1.00  0.00           C  
ATOM   2466  H5'   G    78      53.041 117.684  89.899  1.00  0.00           H  
ATOM   2467 H5''   G    78      53.149 119.331  90.504  1.00  0.00           H  
ATOM   2468  C4'   G    78      53.758 119.140  88.418  1.00  0.00           C  
ATOM   2469  H4'   G    78      54.796 119.214  88.745  1.00  0.00           H  
ATOM   2470  O4'   G    78      53.648 118.333  87.232  1.00  0.00           O  
ATOM   2471  C1'   G    78      53.792 119.156  86.069  1.00  0.00           C  
ATOM   2472  H1'   G    78      54.594 118.759  85.448  1.00  0.00           H  
ATOM   2473  N9    G    78      52.592 119.076  85.199  1.00  0.00           N  
ATOM   2474  C8    G    78      51.313 118.987  85.614  1.00  0.00           C  
ATOM   2475  H8    G    78      50.969 118.798  86.620  1.00  0.00           H  
ATOM   2476  N7    G    78      50.457 118.961  84.601  1.00  0.00           N  
ATOM   2477  C5    G    78      51.273 119.338  83.504  1.00  0.00           C  
ATOM   2478  C6    G    78      50.932 119.773  82.116  1.00  0.00           C  
ATOM   2479  O6    G    78      49.814 119.778  81.554  1.00  0.00           O  
ATOM   2480  N1    G    78      52.006 120.277  81.384  1.00  0.00           N  
ATOM   2481  H1    G    78      51.835 120.672  80.470  1.00  0.00           H  
ATOM   2482  C2    G    78      53.243 120.354  81.976  1.00  0.00           C  
ATOM   2483  N2    G    78      54.083 120.899  81.245  1.00  0.00           N  
ATOM   2484  H21   G    78      53.848 121.286  80.342  1.00  0.00           H  
ATOM   2485  H22   G    78      55.039 120.630  81.430  1.00  0.00           H  
ATOM   2486  N3    G    78      53.573 120.049  83.217  1.00  0.00           N  
ATOM   2487  C4    G    78      52.536 119.544  83.934  1.00  0.00           C  
ATOM   2488  C3'   G    78      53.568 120.561  87.958  1.00  0.00           C  
ATOM   2489  H3'   G    78      52.506 120.803  87.980  1.00  0.00           H  
ATOM   2490  C2'   G    78      54.142 120.533  86.534  1.00  0.00           C  
ATOM   2491  H2'   G    78      53.608 121.282  85.950  1.00  0.00           H  
ATOM   2492  O2'   G    78      55.526 120.636  86.477  1.00  0.00           O  
ATOM   2493 HO2'   G    78      55.766 120.762  85.556  1.00  0.00           H  
ATOM   2494  O3'   G    78      54.285 121.497  88.796  1.00  0.00           O  
ATOM   2495  P     U    79      53.884 123.096  88.729  1.00  0.00           P  
ATOM   2496  OP1   U    79      54.754 123.778  89.725  1.00  0.00           O  
ATOM   2497  OP2   U    79      52.472 123.373  88.922  1.00  0.00           O  
ATOM   2498  O5'   U    79      54.284 123.560  87.279  1.00  0.00           O  
ATOM   2499  C5'   U    79      55.671 123.914  86.993  1.00  0.00           C  
ATOM   2500  H5'   U    79      56.338 123.079  87.205  1.00  0.00           H  
ATOM   2501 H5''   U    79      55.969 124.699  87.688  1.00  0.00           H  
ATOM   2502  C4'   U    79      55.841 124.349  85.582  1.00  0.00           C  
ATOM   2503  H4'   U    79      56.874 124.622  85.366  1.00  0.00           H  
ATOM   2504  O4'   U    79      55.479 123.377  84.590  1.00  0.00           O  
ATOM   2505  C1'   U    79      55.014 124.120  83.464  1.00  0.00           C  
ATOM   2506  H1'   U    79      55.441 123.757  82.529  1.00  0.00           H  
ATOM   2507  N1    U    79      53.548 123.815  83.227  1.00  0.00           N  
ATOM   2508  C6    U    79      52.608 123.549  84.233  1.00  0.00           C  
ATOM   2509  H6    U    79      52.960 123.325  85.229  1.00  0.00           H  
ATOM   2510  C5    U    79      51.313 123.338  83.988  1.00  0.00           C  
ATOM   2511  H5    U    79      50.700 122.917  84.772  1.00  0.00           H  
ATOM   2512  C4    U    79      50.800 123.492  82.611  1.00  0.00           C  
ATOM   2513  O4    U    79      49.606 123.247  82.260  1.00  0.00           O  
ATOM   2514  N3    U    79      51.793 123.810  81.657  1.00  0.00           N  
ATOM   2515  H3    U    79      51.537 123.795  80.681  1.00  0.00           H  
ATOM   2516  C2    U    79      53.135 123.965  81.880  1.00  0.00           C  
ATOM   2517  O2    U    79      53.835 124.273  80.994  1.00  0.00           O  
ATOM   2518  C3'   U    79      55.021 125.589  85.386  1.00  0.00           C  
ATOM   2519  H3'   U    79      53.987 125.460  85.705  1.00  0.00           H  
ATOM   2520  C2'   U    79      55.190 125.632  83.821  1.00  0.00           C  
ATOM   2521  H2'   U    79      54.379 126.161  83.320  1.00  0.00           H  
ATOM   2522  O2'   U    79      56.488 126.149  83.439  1.00  0.00           O  
ATOM   2523 HO2'   U    79      56.749 126.835  84.058  1.00  0.00           H  
ATOM   2524  O3'   U    79      55.575 126.799  85.996  1.00  0.00           O  
ATOM   2525  P     G    80      54.633 128.044  86.323  1.00  0.00           P  
ATOM   2526  OP1   G    80      55.491 129.096  86.910  1.00  0.00           O  
ATOM   2527  OP2   G    80      53.463 127.632  87.150  1.00  0.00           O  
ATOM   2528  O5'   G    80      54.075 128.532  84.896  1.00  0.00           O  
ATOM   2529  C5'   G    80      54.949 129.268  84.047  1.00  0.00           C  
ATOM   2530  H5'   G    80      55.842 128.701  83.787  1.00  0.00           H  
ATOM   2531 H5''   G    80      55.163 130.237  84.497  1.00  0.00           H  
ATOM   2532  C4'   G    80      54.146 129.563  82.700  1.00  0.00           C  
ATOM   2533  H4'   G    80      54.764 130.184  82.051  1.00  0.00           H  
ATOM   2534  O4'   G    80      53.707 128.356  82.080  1.00  0.00           O  
ATOM   2535  C1'   G    80      52.520 128.646  81.422  1.00  0.00           C  
ATOM   2536  H1'   G    80      52.644 128.630  80.339  1.00  0.00           H  
ATOM   2537  N9    G    80      51.389 127.763  81.725  1.00  0.00           N  
ATOM   2538  C8    G    80      51.139 126.961  82.808  1.00  0.00           C  
ATOM   2539  H8    G    80      51.824 126.854  83.636  1.00  0.00           H  
ATOM   2540  N7    G    80      49.998 126.278  82.838  1.00  0.00           N  
ATOM   2541  C5    G    80      49.421 126.673  81.607  1.00  0.00           C  
ATOM   2542  C6    G    80      48.163 126.344  81.013  1.00  0.00           C  
ATOM   2543  O6    G    80      47.309 125.486  81.317  1.00  0.00           O  
ATOM   2544  N1    G    80      47.878 127.044  79.810  1.00  0.00           N  
ATOM   2545  H1    G    80      46.966 126.971  79.383  1.00  0.00           H  
ATOM   2546  C2    G    80      48.666 128.062  79.373  1.00  0.00           C  
ATOM   2547  N2    G    80      48.314 128.786  78.336  1.00  0.00           N  
ATOM   2548  H21   G    80      49.008 129.425  77.974  1.00  0.00           H  
ATOM   2549  H22   G    80      47.455 128.671  77.818  1.00  0.00           H  
ATOM   2550  N3    G    80      49.878 128.390  79.888  1.00  0.00           N  
ATOM   2551  C4    G    80      50.216 127.654  80.999  1.00  0.00           C  
ATOM   2552  C3'   G    80      52.825 130.329  82.956  1.00  0.00           C  
ATOM   2553  H3'   G    80      52.297 129.788  83.741  1.00  0.00           H  
ATOM   2554  C2'   G    80      52.106 130.123  81.614  1.00  0.00           C  
ATOM   2555  H2'   G    80      51.039 130.331  81.694  1.00  0.00           H  
ATOM   2556  O2'   G    80      52.632 130.884  80.532  1.00  0.00           O  
ATOM   2557 HO2'   G    80      52.919 131.723  80.899  1.00  0.00           H  
ATOM   2558  O3'   G    80      52.902 131.711  83.341  1.00  0.00           O  
ATOM   2559  P     U    81      51.780 132.419  84.270  1.00  0.00           P  
ATOM   2560  OP1   U    81      52.277 133.761  84.620  1.00  0.00           O  
ATOM   2561  OP2   U    81      51.396 131.454  85.304  1.00  0.00           O  
ATOM   2562  O5'   U    81      50.485 132.667  83.349  1.00  0.00           O  
ATOM   2563  C5'   U    81      50.602 133.416  82.066  1.00  0.00           C  
ATOM   2564  H5'   U    81      51.389 132.938  81.482  1.00  0.00           H  
ATOM   2565 H5''   U    81      50.942 134.443  82.202  1.00  0.00           H  
ATOM   2566  C4'   U    81      49.364 133.448  81.143  1.00  0.00           C  
ATOM   2567  H4'   U    81      49.513 134.211  80.379  1.00  0.00           H  
ATOM   2568  O4'   U    81      49.329 132.256  80.501  1.00  0.00           O  
ATOM   2569  C1'   U    81      47.954 131.883  80.452  1.00  0.00           C  
ATOM   2570  H1'   U    81      47.739 131.864  79.383  1.00  0.00           H  
ATOM   2571  N1    U    81      47.653 130.625  81.155  1.00  0.00           N  
ATOM   2572  C6    U    81      48.371 130.161  82.247  1.00  0.00           C  
ATOM   2573  H6    U    81      49.286 130.665  82.520  1.00  0.00           H  
ATOM   2574  C5    U    81      47.956 129.156  83.060  1.00  0.00           C  
ATOM   2575  H5    U    81      48.510 128.959  83.966  1.00  0.00           H  
ATOM   2576  C4    U    81      46.670 128.447  82.764  1.00  0.00           C  
ATOM   2577  O4    U    81      46.191 127.438  83.340  1.00  0.00           O  
ATOM   2578  N3    U    81      46.096 128.997  81.625  1.00  0.00           N  
ATOM   2579  H3    U    81      45.133 128.726  81.485  1.00  0.00           H  
ATOM   2580  C2    U    81      46.414 130.029  80.849  1.00  0.00           C  
ATOM   2581  O2    U    81      45.626 130.472  79.989  1.00  0.00           O  
ATOM   2582  C3'   U    81      48.072 133.643  81.994  1.00  0.00           C  
ATOM   2583  H3'   U    81      48.031 132.986  82.862  1.00  0.00           H  
ATOM   2584  C2'   U    81      47.083 132.986  81.022  1.00  0.00           C  
ATOM   2585  H2'   U    81      46.259 132.551  81.586  1.00  0.00           H  
ATOM   2586  O2'   U    81      46.698 133.769  79.978  1.00  0.00           O  
ATOM   2587 HO2'   U    81      45.745 133.766  79.866  1.00  0.00           H  
ATOM   2588  O3'   U    81      47.725 134.979  82.244  1.00  0.00           O  
ATOM   2589  P     A    82      46.445 135.446  83.094  1.00  0.00           P  
ATOM   2590  OP1   A    82      46.598 136.917  83.230  1.00  0.00           O  
ATOM   2591  OP2   A    82      46.481 134.571  84.273  1.00  0.00           O  
ATOM   2592  O5'   A    82      45.116 135.108  82.307  1.00  0.00           O  
ATOM   2593  C5'   A    82      44.640 135.900  81.205  1.00  0.00           C  
ATOM   2594  H5'   A    82      45.480 135.986  80.515  1.00  0.00           H  
ATOM   2595 H5''   A    82      44.402 136.917  81.516  1.00  0.00           H  
ATOM   2596  C4'   A    82      43.466 135.238  80.429  1.00  0.00           C  
ATOM   2597  H4'   A    82      43.205 135.775  79.516  1.00  0.00           H  
ATOM   2598  O4'   A    82      43.830 133.879  80.171  1.00  0.00           O  
ATOM   2599  C1'   A    82      42.762 133.037  80.027  1.00  0.00           C  
ATOM   2600  H1'   A    82      42.783 132.626  79.018  1.00  0.00           H  
ATOM   2601  N9    A    82      42.972 131.940  80.975  1.00  0.00           N  
ATOM   2602  C8    A    82      43.638 132.003  82.158  1.00  0.00           C  
ATOM   2603  H8    A    82      44.163 132.905  82.436  1.00  0.00           H  
ATOM   2604  N7    A    82      43.428 130.968  82.909  1.00  0.00           N  
ATOM   2605  C5    A    82      42.458 130.249  82.183  1.00  0.00           C  
ATOM   2606  C6    A    82      41.761 129.059  82.464  1.00  0.00           C  
ATOM   2607  N6    A    82      42.008 128.366  83.602  1.00  0.00           N  
ATOM   2608  H61   A    82      42.795 128.665  84.161  1.00  0.00           H  
ATOM   2609  H62   A    82      41.567 127.459  83.666  1.00  0.00           H  
ATOM   2610  N1    A    82      40.809 128.623  81.695  1.00  0.00           N  
ATOM   2611  C2    A    82      40.519 129.440  80.588  1.00  0.00           C  
ATOM   2612  H2    A    82      39.706 129.105  79.961  1.00  0.00           H  
ATOM   2613  N3    A    82      41.127 130.547  80.195  1.00  0.00           N  
ATOM   2614  C4    A    82      42.147 130.868  81.022  1.00  0.00           C  
ATOM   2615  C3'   A    82      42.135 134.918  81.208  1.00  0.00           C  
ATOM   2616  H3'   A    82      42.297 134.533  82.215  1.00  0.00           H  
ATOM   2617  C2'   A    82      41.482 133.832  80.287  1.00  0.00           C  
ATOM   2618  H2'   A    82      40.706 133.196  80.712  1.00  0.00           H  
ATOM   2619  O2'   A    82      41.082 134.375  79.045  1.00  0.00           O  
ATOM   2620 HO2'   A    82      40.634 135.206  79.220  1.00  0.00           H  
ATOM   2621  O3'   A    82      41.204 135.955  81.294  1.00  0.00           O  
ATOM   2622  P     A    83      40.013 135.974  82.351  1.00  0.00           P  
ATOM   2623  OP1   A    83      39.204 137.192  82.178  1.00  0.00           O  
ATOM   2624  OP2   A    83      40.589 135.726  83.714  1.00  0.00           O  
ATOM   2625  O5'   A    83      39.062 134.752  82.077  1.00  0.00           O  
ATOM   2626  C5'   A    83      38.090 134.833  81.011  1.00  0.00           C  
ATOM   2627  H5'   A    83      38.636 134.982  80.079  1.00  0.00           H  
ATOM   2628 H5''   A    83      37.318 135.579  81.200  1.00  0.00           H  
ATOM   2629  C4'   A    83      37.288 133.543  80.751  1.00  0.00           C  
ATOM   2630  H4'   A    83      36.717 133.715  79.838  1.00  0.00           H  
ATOM   2631  O4'   A    83      38.178 132.391  80.536  1.00  0.00           O  
ATOM   2632  C1'   A    83      37.562 131.328  81.238  1.00  0.00           C  
ATOM   2633  H1'   A    83      37.480 130.477  80.562  1.00  0.00           H  
ATOM   2634  N9    A    83      38.274 131.110  82.492  1.00  0.00           N  
ATOM   2635  C8    A    83      39.367 131.693  83.107  1.00  0.00           C  
ATOM   2636  H8    A    83      39.868 132.588  82.768  1.00  0.00           H  
ATOM   2637  N7    A    83      39.743 131.066  84.204  1.00  0.00           N  
ATOM   2638  C5    A    83      39.008 129.873  84.222  1.00  0.00           C  
ATOM   2639  C6    A    83      39.035 128.574  84.868  1.00  0.00           C  
ATOM   2640  N6    A    83      39.687 128.223  85.939  1.00  0.00           N  
ATOM   2641  H61   A    83      39.395 127.352  86.358  1.00  0.00           H  
ATOM   2642  H62   A    83      40.308 128.867  86.407  1.00  0.00           H  
ATOM   2643  N1    A    83      38.189 127.601  84.581  1.00  0.00           N  
ATOM   2644  C2    A    83      37.305 127.875  83.631  1.00  0.00           C  
ATOM   2645  H2    A    83      36.554 127.162  83.326  1.00  0.00           H  
ATOM   2646  N3    A    83      37.179 128.989  82.880  1.00  0.00           N  
ATOM   2647  C4    A    83      38.112 129.929  83.209  1.00  0.00           C  
ATOM   2648  C3'   A    83      36.370 133.194  81.905  1.00  0.00           C  
ATOM   2649  H3'   A    83      36.985 133.252  82.803  1.00  0.00           H  
ATOM   2650  C2'   A    83      36.108 131.767  81.541  1.00  0.00           C  
ATOM   2651  H2'   A    83      35.654 131.175  82.336  1.00  0.00           H  
ATOM   2652  O2'   A    83      35.377 131.512  80.441  1.00  0.00           O  
ATOM   2653 HO2'   A    83      35.209 130.568  80.492  1.00  0.00           H  
ATOM   2654  O3'   A    83      35.289 134.078  82.036  1.00  0.00           O  
ATOM   2655  P     G    84      34.507 134.285  83.445  1.00  0.00           P  
ATOM   2656  OP1   G    84      33.454 135.256  83.263  1.00  0.00           O  
ATOM   2657  OP2   G    84      35.487 134.429  84.574  1.00  0.00           O  
ATOM   2658  O5'   G    84      33.870 132.889  83.790  1.00  0.00           O  
ATOM   2659  C5'   G    84      32.895 132.351  82.860  1.00  0.00           C  
ATOM   2660  H5'   G    84      33.334 132.317  81.863  1.00  0.00           H  
ATOM   2661 H5''   G    84      32.024 133.003  82.925  1.00  0.00           H  
ATOM   2662  C4'   G    84      32.456 130.862  83.222  1.00  0.00           C  
ATOM   2663  H4'   G    84      31.714 130.541  82.491  1.00  0.00           H  
ATOM   2664  O4'   G    84      33.607 129.995  83.116  1.00  0.00           O  
ATOM   2665  C1'   G    84      33.590 129.064  84.153  1.00  0.00           C  
ATOM   2666  H1'   G    84      33.672 128.136  83.587  1.00  0.00           H  
ATOM   2667  N9    G    84      34.620 129.248  85.151  1.00  0.00           N  
ATOM   2668  C8    G    84      35.588 130.243  85.356  1.00  0.00           C  
ATOM   2669  H8    G    84      35.772 131.169  84.832  1.00  0.00           H  
ATOM   2670  N7    G    84      36.415 130.054  86.322  1.00  0.00           N  
ATOM   2671  C5    G    84      36.111 128.799  86.720  1.00  0.00           C  
ATOM   2672  C6    G    84      36.604 128.068  87.900  1.00  0.00           C  
ATOM   2673  O6    G    84      37.456 128.288  88.773  1.00  0.00           O  
ATOM   2674  N1    G    84      35.847 126.934  88.087  1.00  0.00           N  
ATOM   2675  H1    G    84      36.126 126.397  88.895  1.00  0.00           H  
ATOM   2676  C2    G    84      34.736 126.543  87.473  1.00  0.00           C  
ATOM   2677  N2    G    84      34.161 125.411  87.828  1.00  0.00           N  
ATOM   2678  H21   G    84      34.509 125.045  88.703  1.00  0.00           H  
ATOM   2679  H22   G    84      33.400 125.089  87.247  1.00  0.00           H  
ATOM   2680  N3    G    84      34.263 127.179  86.418  1.00  0.00           N  
ATOM   2681  C4    G    84      34.944 128.359  86.156  1.00  0.00           C  
ATOM   2682  C3'   G    84      31.943 130.588  84.647  1.00  0.00           C  
ATOM   2683  H3'   G    84      32.634 131.079  85.332  1.00  0.00           H  
ATOM   2684  C2'   G    84      32.237 129.112  84.816  1.00  0.00           C  
ATOM   2685  H2'   G    84      32.144 128.838  85.867  1.00  0.00           H  
ATOM   2686  O2'   G    84      31.424 128.286  84.005  1.00  0.00           O  
ATOM   2687 HO2'   G    84      31.331 127.405  84.375  1.00  0.00           H  
ATOM   2688  O3'   G    84      30.572 130.955  84.830  1.00  0.00           O  
ATOM   2689  P     U    85      29.930 131.145  86.304  1.00  0.00           P  
ATOM   2690  OP1   U    85      28.495 131.455  86.169  1.00  0.00           O  
ATOM   2691  OP2   U    85      30.759 132.203  86.907  1.00  0.00           O  
ATOM   2692  O5'   U    85      30.201 129.798  87.230  1.00  0.00           O  
ATOM   2693  C5'   U    85      29.407 128.645  87.013  1.00  0.00           C  
ATOM   2694  H5'   U    85      29.410 128.348  85.964  1.00  0.00           H  
ATOM   2695 H5''   U    85      28.355 128.875  87.178  1.00  0.00           H  
ATOM   2696  C4'   U    85      29.828 127.583  87.991  1.00  0.00           C  
ATOM   2697  H4'   U    85      29.409 126.677  87.552  1.00  0.00           H  
ATOM   2698  O4'   U    85      31.254 127.328  88.071  1.00  0.00           O  
ATOM   2699  C1'   U    85      31.594 127.491  89.470  1.00  0.00           C  
ATOM   2700  H1'   U    85      31.666 126.538  89.995  1.00  0.00           H  
ATOM   2701  N1    U    85      32.920 128.255  89.606  1.00  0.00           N  
ATOM   2702  C6    U    85      33.184 129.293  88.738  1.00  0.00           C  
ATOM   2703  H6    U    85      32.450 129.459  87.962  1.00  0.00           H  
ATOM   2704  C5    U    85      34.206 130.123  88.988  1.00  0.00           C  
ATOM   2705  H5    U    85      34.461 130.970  88.368  1.00  0.00           H  
ATOM   2706  C4    U    85      35.109 129.947  90.121  1.00  0.00           C  
ATOM   2707  O4    U    85      36.007 130.694  90.461  1.00  0.00           O  
ATOM   2708  N3    U    85      34.816 128.869  90.950  1.00  0.00           N  
ATOM   2709  H3    U    85      35.472 128.643  91.685  1.00  0.00           H  
ATOM   2710  C2    U    85      33.736 127.992  90.712  1.00  0.00           C  
ATOM   2711  O2    U    85      33.519 127.086  91.519  1.00  0.00           O  
ATOM   2712  C3'   U    85      29.295 127.667  89.440  1.00  0.00           C  
ATOM   2713  H3'   U    85      28.494 128.387  89.607  1.00  0.00           H  
ATOM   2714  C2'   U    85      30.488 128.209  90.163  1.00  0.00           C  
ATOM   2715  H2'   U    85      30.489 129.285  89.990  1.00  0.00           H  
ATOM   2716  O2'   U    85      30.465 127.943  91.546  1.00  0.00           O  
ATOM   2717 HO2'   U    85      29.534 127.881  91.775  1.00  0.00           H  
ATOM   2718  O3'   U    85      28.965 126.326  89.831  1.00  0.00           O  
ATOM   2719  P     G    86      27.552 126.057  90.480  1.00  0.00           P  
ATOM   2720  OP1   G    86      27.442 124.683  90.980  1.00  0.00           O  
ATOM   2721  OP2   G    86      26.538 126.617  89.557  1.00  0.00           O  
ATOM   2722  O5'   G    86      27.570 127.125  91.660  1.00  0.00           O  
ATOM   2723  C5'   G    86      27.027 126.872  92.941  1.00  0.00           C  
ATOM   2724  H5'   G    86      27.562 126.000  93.317  1.00  0.00           H  
ATOM   2725 H5''   G    86      25.958 126.659  92.921  1.00  0.00           H  
ATOM   2726  C4'   G    86      27.336 128.039  93.873  1.00  0.00           C  
ATOM   2727  H4'   G    86      27.024 127.831  94.896  1.00  0.00           H  
ATOM   2728  O4'   G    86      28.610 128.476  93.733  1.00  0.00           O  
ATOM   2729  C1'   G    86      28.655 129.901  94.065  1.00  0.00           C  
ATOM   2730  H1'   G    86      28.990 129.948  95.101  1.00  0.00           H  
ATOM   2731  N9    G    86      29.659 130.678  93.248  1.00  0.00           N  
ATOM   2732  C8    G    86      30.843 131.160  93.728  1.00  0.00           C  
ATOM   2733  H8    G    86      31.275 130.998  94.704  1.00  0.00           H  
ATOM   2734  N7    G    86      31.321 132.020  92.855  1.00  0.00           N  
ATOM   2735  C5    G    86      30.572 131.851  91.696  1.00  0.00           C  
ATOM   2736  C6    G    86      30.648 132.449  90.413  1.00  0.00           C  
ATOM   2737  O6    G    86      31.542 133.185  89.915  1.00  0.00           O  
ATOM   2738  N1    G    86      29.709 131.900  89.530  1.00  0.00           N  
ATOM   2739  H1    G    86      29.673 132.203  88.567  1.00  0.00           H  
ATOM   2740  C2    G    86      28.674 131.140  89.807  1.00  0.00           C  
ATOM   2741  N2    G    86      27.840 130.822  88.886  1.00  0.00           N  
ATOM   2742  H21   G    86      27.879 131.156  87.934  1.00  0.00           H  
ATOM   2743  H22   G    86      26.993 130.446  89.288  1.00  0.00           H  
ATOM   2744  N3    G    86      28.538 130.677  91.023  1.00  0.00           N  
ATOM   2745  C4    G    86      29.446 131.079  91.960  1.00  0.00           C  
ATOM   2746  C3'   G    86      26.488 129.279  93.329  1.00  0.00           C  
ATOM   2747  H3'   G    86      26.752 129.343  92.274  1.00  0.00           H  
ATOM   2748  C2'   G    86      27.244 130.498  94.045  1.00  0.00           C  
ATOM   2749  H2'   G    86      27.151 131.367  93.393  1.00  0.00           H  
ATOM   2750  O2'   G    86      26.743 130.874  95.286  1.00  0.00           O  
ATOM   2751 HO2'   G    86      25.886 131.234  95.046  1.00  0.00           H  
ATOM   2752  O3'   G    86      25.136 129.251  93.592  1.00  0.00           O  
ATOM   2753  P     C    87      24.097 130.206  93.039  1.00  0.00           P  
ATOM   2754  OP1   C    87      22.810 129.543  93.145  1.00  0.00           O  
ATOM   2755  OP2   C    87      24.502 130.691  91.734  1.00  0.00           O  
ATOM   2756  O5'   C    87      24.217 131.412  94.108  1.00  0.00           O  
ATOM   2757  C5'   C    87      23.718 131.301  95.460  1.00  0.00           C  
ATOM   2758  H5'   C    87      24.306 130.583  96.031  1.00  0.00           H  
ATOM   2759 H5''   C    87      22.680 130.968  95.446  1.00  0.00           H  
ATOM   2760  C4'   C    87      23.887 132.682  96.120  1.00  0.00           C  
ATOM   2761  H4'   C    87      23.447 132.598  97.113  1.00  0.00           H  
ATOM   2762  O4'   C    87      25.242 133.055  96.364  1.00  0.00           O  
ATOM   2763  C1'   C    87      25.561 134.288  95.755  1.00  0.00           C  
ATOM   2764  H1'   C    87      26.145 134.912  96.432  1.00  0.00           H  
ATOM   2765  N1    C    87      26.450 134.040  94.554  1.00  0.00           N  
ATOM   2766  C6    C    87      25.920 134.065  93.269  1.00  0.00           C  
ATOM   2767  H6    C    87      24.873 133.851  93.116  1.00  0.00           H  
ATOM   2768  C5    C    87      26.686 134.311  92.192  1.00  0.00           C  
ATOM   2769  H5    C    87      26.265 134.347  91.198  1.00  0.00           H  
ATOM   2770  C4    C    87      28.067 134.490  92.394  1.00  0.00           C  
ATOM   2771  N4    C    87      28.804 134.883  91.391  1.00  0.00           N  
ATOM   2772  H41   C    87      29.764 135.003  91.682  1.00  0.00           H  
ATOM   2773  H42   C    87      28.568 134.730  90.421  1.00  0.00           H  
ATOM   2774  N3    C    87      28.648 134.424  93.549  1.00  0.00           N  
ATOM   2775  C2    C    87      27.839 134.274  94.644  1.00  0.00           C  
ATOM   2776  O2    C    87      28.276 134.585  95.713  1.00  0.00           O  
ATOM   2777  C3'   C    87      23.186 133.838  95.466  1.00  0.00           C  
ATOM   2778  H3'   C    87      22.949 133.592  94.431  1.00  0.00           H  
ATOM   2779  C2'   C    87      24.171 134.950  95.506  1.00  0.00           C  
ATOM   2780  H2'   C    87      24.078 135.615  94.647  1.00  0.00           H  
ATOM   2781  O2'   C    87      23.863 135.777  96.572  1.00  0.00           O  
ATOM   2782 HO2'   C    87      22.964 135.539  96.811  1.00  0.00           H  
ATOM   2783  O3'   C    87      21.920 134.249  96.124  1.00  0.00           O  
ATOM   2784  P     A    88      20.849 135.227  95.346  1.00  0.00           P  
ATOM   2785  OP1   A    88      19.781 135.667  96.224  1.00  0.00           O  
ATOM   2786  OP2   A    88      20.527 134.629  94.036  1.00  0.00           O  
ATOM   2787  O5'   A    88      21.679 136.546  94.967  1.00  0.00           O  
ATOM   2788  C5'   A    88      21.205 137.558  94.098  1.00  0.00           C  
ATOM   2789  H5'   A    88      20.150 137.673  94.345  1.00  0.00           H  
ATOM   2790 H5''   A    88      21.220 137.196  93.070  1.00  0.00           H  
ATOM   2791  C4'   A    88      21.708 138.992  94.342  1.00  0.00           C  
ATOM   2792  H4'   A    88      21.187 139.670  93.666  1.00  0.00           H  
ATOM   2793  O4'   A    88      21.206 139.519  95.533  1.00  0.00           O  
ATOM   2794  C1'   A    88      22.288 140.130  96.199  1.00  0.00           C  
ATOM   2795  H1'   A    88      21.965 141.128  96.495  1.00  0.00           H  
ATOM   2796  N9    A    88      22.693 139.308  97.397  1.00  0.00           N  
ATOM   2797  C8    A    88      22.095 138.148  97.923  1.00  0.00           C  
ATOM   2798  H8    A    88      21.326 137.626  97.373  1.00  0.00           H  
ATOM   2799  N7    A    88      22.618 137.749  99.058  1.00  0.00           N  
ATOM   2800  C5    A    88      23.712 138.642  99.310  1.00  0.00           C  
ATOM   2801  C6    A    88      24.580 138.831 100.332  1.00  0.00           C  
ATOM   2802  N6    A    88      24.694 138.059 101.384  1.00  0.00           N  
ATOM   2803  H61   A    88      24.139 137.216 101.407  1.00  0.00           H  
ATOM   2804  H62   A    88      25.129 138.348 102.248  1.00  0.00           H  
ATOM   2805  N1    A    88      25.458 139.842 100.353  1.00  0.00           N  
ATOM   2806  C2    A    88      25.433 140.739  99.328  1.00  0.00           C  
ATOM   2807  H2    A    88      26.101 141.581  99.427  1.00  0.00           H  
ATOM   2808  N3    A    88      24.714 140.571  98.271  1.00  0.00           N  
ATOM   2809  C4    A    88      23.746 139.522  98.277  1.00  0.00           C  
ATOM   2810  C3'   A    88      23.230 139.155  94.270  1.00  0.00           C  
ATOM   2811  H3'   A    88      23.675 138.305  94.787  1.00  0.00           H  
ATOM   2812  C2'   A    88      23.346 140.374  95.194  1.00  0.00           C  
ATOM   2813  H2'   A    88      24.356 140.424  95.602  1.00  0.00           H  
ATOM   2814  O2'   A    88      23.035 141.575  94.442  1.00  0.00           O  
ATOM   2815 HO2'   A    88      23.729 141.675  93.787  1.00  0.00           H  
ATOM   2816  O3'   A    88      23.690 139.440  92.954  1.00  0.00           O  
ATOM   2817  P     G    89      24.160 138.294  91.972  1.00  0.00           P  
ATOM   2818  OP1   G    89      25.009 139.013  91.051  1.00  0.00           O  
ATOM   2819  OP2   G    89      23.054 137.543  91.363  1.00  0.00           O  
ATOM   2820  O5'   G    89      25.125 137.371  92.875  1.00  0.00           O  
ATOM   2821  C5'   G    89      26.496 137.441  93.015  1.00  0.00           C  
ATOM   2822  H5'   G    89      26.967 137.498  92.034  1.00  0.00           H  
ATOM   2823 H5''   G    89      26.831 136.576  93.588  1.00  0.00           H  
ATOM   2824  C4'   G    89      27.045 138.762  93.652  1.00  0.00           C  
ATOM   2825  H4'   G    89      26.941 139.514  92.871  1.00  0.00           H  
ATOM   2826  O4'   G    89      26.383 139.097  94.843  1.00  0.00           O  
ATOM   2827  C1'   G    89      27.254 139.632  95.827  1.00  0.00           C  
ATOM   2828  H1'   G    89      26.997 140.572  96.315  1.00  0.00           H  
ATOM   2829  N9    G    89      27.468 138.570  96.855  1.00  0.00           N  
ATOM   2830  C8    G    89      26.737 137.472  97.053  1.00  0.00           C  
ATOM   2831  H8    G    89      26.056 137.118  96.293  1.00  0.00           H  
ATOM   2832  N7    G    89      26.862 136.929  98.239  1.00  0.00           N  
ATOM   2833  C5    G    89      27.774 137.824  98.937  1.00  0.00           C  
ATOM   2834  C6    G    89      28.281 137.875 100.270  1.00  0.00           C  
ATOM   2835  O6    G    89      27.969 137.141 101.201  1.00  0.00           O  
ATOM   2836  N1    G    89      29.135 138.980 100.492  1.00  0.00           N  
ATOM   2837  H1    G    89      29.675 139.049 101.343  1.00  0.00           H  
ATOM   2838  C2    G    89      29.305 140.002  99.633  1.00  0.00           C  
ATOM   2839  N2    G    89      30.391 140.693  99.819  1.00  0.00           N  
ATOM   2840  H21   G    89      30.956 140.560 100.645  1.00  0.00           H  
ATOM   2841  H22   G    89      30.726 141.365  99.144  1.00  0.00           H  
ATOM   2842  N3    G    89      28.890 139.909  98.359  1.00  0.00           N  
ATOM   2843  C4    G    89      28.139 138.829  98.038  1.00  0.00           C  
ATOM   2844  C3'   G    89      28.538 138.665  93.938  1.00  0.00           C  
ATOM   2845  H3'   G    89      28.880 137.676  94.244  1.00  0.00           H  
ATOM   2846  C2'   G    89      28.642 139.758  95.069  1.00  0.00           C  
ATOM   2847  H2'   G    89      29.456 139.661  95.787  1.00  0.00           H  
ATOM   2848  O2'   G    89      28.672 141.053  94.434  1.00  0.00           O  
ATOM   2849 HO2'   G    89      29.314 140.945  93.728  1.00  0.00           H  
ATOM   2850  O3'   G    89      29.171 139.040  92.678  1.00  0.00           O  
ATOM   2851  P     C    90      30.673 138.489  92.374  1.00  0.00           P  
ATOM   2852  OP1   C    90      31.052 139.043  91.041  1.00  0.00           O  
ATOM   2853  OP2   C    90      30.788 137.093  92.558  1.00  0.00           O  
ATOM   2854  O5'   C    90      31.606 139.029  93.501  1.00  0.00           O  
ATOM   2855  C5'   C    90      32.228 140.285  93.392  1.00  0.00           C  
ATOM   2856  H5'   C    90      31.504 141.082  93.225  1.00  0.00           H  
ATOM   2857 H5''   C    90      32.854 140.152  92.510  1.00  0.00           H  
ATOM   2858  C4'   C    90      33.093 140.563  94.549  1.00  0.00           C  
ATOM   2859  H4'   C    90      33.709 141.443  94.367  1.00  0.00           H  
ATOM   2860  O4'   C    90      32.534 140.744  95.857  1.00  0.00           O  
ATOM   2861  C1'   C    90      33.351 140.114  96.877  1.00  0.00           C  
ATOM   2862  H1'   C    90      33.538 140.834  97.674  1.00  0.00           H  
ATOM   2863  N1    C    90      32.767 138.888  97.444  1.00  0.00           N  
ATOM   2864  C6    C    90      31.739 138.227  96.760  1.00  0.00           C  
ATOM   2865  H6    C    90      31.598 138.454  95.714  1.00  0.00           H  
ATOM   2866  C5    C    90      31.078 137.238  97.417  1.00  0.00           C  
ATOM   2867  H5    C    90      30.377 136.677  96.816  1.00  0.00           H  
ATOM   2868  C4    C    90      31.417 136.973  98.734  1.00  0.00           C  
ATOM   2869  N4    C    90      30.802 136.059  99.448  1.00  0.00           N  
ATOM   2870  H41   C    90      30.201 135.351  99.051  1.00  0.00           H  
ATOM   2871  H42   C    90      31.156 136.061 100.394  1.00  0.00           H  
ATOM   2872  N3    C    90      32.354 137.684  99.409  1.00  0.00           N  
ATOM   2873  C2    C    90      32.999 138.618  98.774  1.00  0.00           C  
ATOM   2874  O2    C    90      33.952 139.184  99.317  1.00  0.00           O  
ATOM   2875  C3'   C    90      34.164 139.448  94.760  1.00  0.00           C  
ATOM   2876  H3'   C    90      33.609 138.511  94.803  1.00  0.00           H  
ATOM   2877  C2'   C    90      34.658 139.908  96.152  1.00  0.00           C  
ATOM   2878  H2'   C    90      35.167 139.123  96.711  1.00  0.00           H  
ATOM   2879  O2'   C    90      35.448 141.075  96.117  1.00  0.00           O  
ATOM   2880 HO2'   C    90      35.454 141.504  95.258  1.00  0.00           H  
ATOM   2881  O3'   C    90      35.210 139.531  93.799  1.00  0.00           O  
ATOM   2882  P     C    91      36.035 138.219  93.427  1.00  0.00           P  
ATOM   2883  OP1   C    91      37.023 138.627  92.377  1.00  0.00           O  
ATOM   2884  OP2   C    91      35.107 137.059  93.225  1.00  0.00           O  
ATOM   2885  O5'   C    91      36.817 137.878  94.747  1.00  0.00           O  
ATOM   2886  C5'   C    91      37.888 138.733  95.137  1.00  0.00           C  
ATOM   2887  H5'   C    91      37.699 139.805  95.179  1.00  0.00           H  
ATOM   2888 H5''   C    91      38.695 138.585  94.420  1.00  0.00           H  
ATOM   2889  C4'   C    91      38.386 138.357  96.503  1.00  0.00           C  
ATOM   2890  H4'   C    91      39.235 139.011  96.701  1.00  0.00           H  
ATOM   2891  O4'   C    91      37.466 138.500  97.615  1.00  0.00           O  
ATOM   2892  C1'   C    91      37.624 137.379  98.482  1.00  0.00           C  
ATOM   2893  H1'   C    91      37.790 137.833  99.460  1.00  0.00           H  
ATOM   2894  N1    C    91      36.418 136.475  98.536  1.00  0.00           N  
ATOM   2895  C6    C    91      35.521 136.384  97.581  1.00  0.00           C  
ATOM   2896  H6    C    91      35.687 136.912  96.653  1.00  0.00           H  
ATOM   2897  C5    C    91      34.372 135.635  97.734  1.00  0.00           C  
ATOM   2898  H5    C    91      33.565 135.698  97.020  1.00  0.00           H  
ATOM   2899  C4    C    91      34.218 135.002  99.013  1.00  0.00           C  
ATOM   2900  N4    C    91      33.136 134.266  99.158  1.00  0.00           N  
ATOM   2901  H41   C    91      33.120 133.804 100.057  1.00  0.00           H  
ATOM   2902  H42   C    91      32.338 134.328  98.544  1.00  0.00           H  
ATOM   2903  N3    C    91      35.074 135.057  99.998  1.00  0.00           N  
ATOM   2904  C2    C    91      36.223 135.736  99.770  1.00  0.00           C  
ATOM   2905  O2    C    91      37.046 135.718 100.680  1.00  0.00           O  
ATOM   2906  C3'   C    91      38.799 136.857  96.599  1.00  0.00           C  
ATOM   2907  H3'   C    91      38.144 136.186  96.044  1.00  0.00           H  
ATOM   2908  C2'   C    91      38.708 136.495  98.045  1.00  0.00           C  
ATOM   2909  H2'   C    91      38.451 135.458  98.261  1.00  0.00           H  
ATOM   2910  O2'   C    91      39.927 136.757  98.863  1.00  0.00           O  
ATOM   2911 HO2'   C    91      40.665 136.336  98.416  1.00  0.00           H  
ATOM   2912  O3'   C    91      40.203 136.558  96.264  1.00  0.00           O  
ATOM   2913  P     C    92      40.522 135.084  95.652  1.00  0.00           P  
ATOM   2914  OP1   C    92      41.874 135.214  95.092  1.00  0.00           O  
ATOM   2915  OP2   C    92      39.393 134.549  94.827  1.00  0.00           O  
ATOM   2916  O5'   C    92      40.588 134.035  96.841  1.00  0.00           O  
ATOM   2917  C5'   C    92      41.748 134.066  97.655  1.00  0.00           C  
ATOM   2918  H5'   C    92      42.026 135.089  97.910  1.00  0.00           H  
ATOM   2919 H5''   C    92      42.585 133.589  97.146  1.00  0.00           H  
ATOM   2920  C4'   C    92      41.444 133.289  98.945  1.00  0.00           C  
ATOM   2921  H4'   C    92      42.340 133.549  99.510  1.00  0.00           H  
ATOM   2922  O4'   C    92      40.290 133.701  99.691  1.00  0.00           O  
ATOM   2923  C1'   C    92      39.764 132.609 100.385  1.00  0.00           C  
ATOM   2924  H1'   C    92      39.663 132.723 101.464  1.00  0.00           H  
ATOM   2925  N1    C    92      38.425 132.139  99.864  1.00  0.00           N  
ATOM   2926  C6    C    92      37.899 132.591  98.725  1.00  0.00           C  
ATOM   2927  H6    C    92      38.528 133.185  98.079  1.00  0.00           H  
ATOM   2928  C5    C    92      36.578 132.392  98.412  1.00  0.00           C  
ATOM   2929  H5    C    92      36.234 132.885  97.514  1.00  0.00           H  
ATOM   2930  C4    C    92      35.804 131.577  99.246  1.00  0.00           C  
ATOM   2931  N4    C    92      34.691 131.064  98.897  1.00  0.00           N  
ATOM   2932  H41   C    92      34.228 131.348  98.045  1.00  0.00           H  
ATOM   2933  H42   C    92      34.289 130.430  99.572  1.00  0.00           H  
ATOM   2934  N3    C    92      36.241 131.065 100.419  1.00  0.00           N  
ATOM   2935  C2    C    92      37.567 131.363 100.736  1.00  0.00           C  
ATOM   2936  O2    C    92      37.976 130.997 101.801  1.00  0.00           O  
ATOM   2937  C3'   C    92      41.278 131.747  98.752  1.00  0.00           C  
ATOM   2938  H3'   C    92      40.517 131.403  98.051  1.00  0.00           H  
ATOM   2939  C2'   C    92      40.697 131.403 100.111  1.00  0.00           C  
ATOM   2940  H2'   C    92      40.093 130.521  99.896  1.00  0.00           H  
ATOM   2941  O2'   C    92      41.736 131.259 101.091  1.00  0.00           O  
ATOM   2942 HO2'   C    92      42.254 130.545 100.711  1.00  0.00           H  
ATOM   2943  O3'   C    92      42.438 131.063  98.373  1.00  0.00           O  
ATOM   2944  P     G    93      42.393 129.769  97.452  1.00  0.00           P  
ATOM   2945  OP1   G    93      43.757 129.183  97.575  1.00  0.00           O  
ATOM   2946  OP2   G    93      41.850 130.143  96.094  1.00  0.00           O  
ATOM   2947  O5'   G    93      41.342 128.802  98.250  1.00  0.00           O  
ATOM   2948  C5'   G    93      41.688 128.106  99.396  1.00  0.00           C  
ATOM   2949  H5'   G    93      41.990 128.855 100.128  1.00  0.00           H  
ATOM   2950 H5''   G    93      42.533 127.454  99.176  1.00  0.00           H  
ATOM   2951  C4'   G    93      40.581 127.369 100.072  1.00  0.00           C  
ATOM   2952  H4'   G    93      40.956 127.054 101.045  1.00  0.00           H  
ATOM   2953  O4'   G    93      39.445 128.160 100.247  1.00  0.00           O  
ATOM   2954  C1'   G    93      38.282 127.516  99.788  1.00  0.00           C  
ATOM   2955  H1'   G    93      37.458 127.639 100.490  1.00  0.00           H  
ATOM   2956  N9    G    93      37.701 128.128  98.513  1.00  0.00           N  
ATOM   2957  C8    G    93      38.242 129.116  97.673  1.00  0.00           C  
ATOM   2958  H8    G    93      39.202 129.593  97.801  1.00  0.00           H  
ATOM   2959  N7    G    93      37.452 129.462  96.651  1.00  0.00           N  
ATOM   2960  C5    G    93      36.299 128.753  96.920  1.00  0.00           C  
ATOM   2961  C6    G    93      34.997 128.961  96.307  1.00  0.00           C  
ATOM   2962  O6    G    93      34.736 129.672  95.329  1.00  0.00           O  
ATOM   2963  N1    G    93      34.060 128.114  96.809  1.00  0.00           N  
ATOM   2964  H1    G    93      33.183 128.167  96.311  1.00  0.00           H  
ATOM   2965  C2    G    93      34.203 127.442  97.981  1.00  0.00           C  
ATOM   2966  N2    G    93      33.204 126.783  98.407  1.00  0.00           N  
ATOM   2967  H21   G    93      32.367 126.649  97.859  1.00  0.00           H  
ATOM   2968  H22   G    93      33.264 126.209  99.237  1.00  0.00           H  
ATOM   2969  N3    G    93      35.369 127.254  98.593  1.00  0.00           N  
ATOM   2970  C4    G    93      36.427 127.978  98.052  1.00  0.00           C  
ATOM   2971  C3'   G    93      40.061 126.260  99.154  1.00  0.00           C  
ATOM   2972  H3'   G    93      39.881 126.530  98.113  1.00  0.00           H  
ATOM   2973  C2'   G    93      38.629 126.079  99.719  1.00  0.00           C  
ATOM   2974  H2'   G    93      37.977 125.570  99.009  1.00  0.00           H  
ATOM   2975  O2'   G    93      38.724 125.502 101.034  1.00  0.00           O  
ATOM   2976 HO2'   G    93      39.389 124.816 100.939  1.00  0.00           H  
ATOM   2977  O3'   G    93      40.878 125.107  99.334  1.00  0.00           O  
ATOM   2978  P     U    94      41.164 124.085  98.082  1.00  0.00           P  
ATOM   2979  OP1   U    94      41.852 122.886  98.669  1.00  0.00           O  
ATOM   2980  OP2   U    94      41.807 124.890  97.090  1.00  0.00           O  
ATOM   2981  O5'   U    94      39.631 123.597  97.565  1.00  0.00           O  
ATOM   2982  C5'   U    94      38.752 122.860  98.329  1.00  0.00           C  
ATOM   2983  H5'   U    94      38.582 123.291  99.316  1.00  0.00           H  
ATOM   2984 H5''   U    94      39.245 121.936  98.631  1.00  0.00           H  
ATOM   2985  C4'   U    94      37.436 122.746  97.685  1.00  0.00           C  
ATOM   2986  H4'   U    94      36.861 122.040  98.284  1.00  0.00           H  
ATOM   2987  O4'   U    94      36.668 123.932  97.672  1.00  0.00           O  
ATOM   2988  C1'   U    94      35.749 123.905  96.599  1.00  0.00           C  
ATOM   2989  H1'   U    94      34.753 123.866  97.039  1.00  0.00           H  
ATOM   2990  N1    U    94      35.946 124.978  95.629  1.00  0.00           N  
ATOM   2991  C6    U    94      37.069 125.729  95.644  1.00  0.00           C  
ATOM   2992  H6    U    94      37.954 125.479  96.210  1.00  0.00           H  
ATOM   2993  C5    U    94      37.323 126.620  94.655  1.00  0.00           C  
ATOM   2994  H5    U    94      38.287 127.106  94.694  1.00  0.00           H  
ATOM   2995  C4    U    94      36.333 126.913  93.641  1.00  0.00           C  
ATOM   2996  O4    U    94      36.521 127.765  92.761  1.00  0.00           O  
ATOM   2997  N3    U    94      35.144 126.269  93.857  1.00  0.00           N  
ATOM   2998  H3    U    94      34.396 126.417  93.194  1.00  0.00           H  
ATOM   2999  C2    U    94      34.974 125.170  94.685  1.00  0.00           C  
ATOM   3000  O2    U    94      34.040 124.454  94.475  1.00  0.00           O  
ATOM   3001  C3'   U    94      37.569 122.221  96.251  1.00  0.00           C  
ATOM   3002  H3'   U    94      38.287 122.872  95.751  1.00  0.00           H  
ATOM   3003  C2'   U    94      36.093 122.590  95.932  1.00  0.00           C  
ATOM   3004  H2'   U    94      36.097 122.666  94.845  1.00  0.00           H  
ATOM   3005  O2'   U    94      35.155 121.704  96.500  1.00  0.00           O  
ATOM   3006 HO2'   U    94      35.557 120.832  96.530  1.00  0.00           H  
ATOM   3007  O3'   U    94      38.001 120.781  96.206  1.00  0.00           O  
ATOM   3008  P     C    95      38.578 120.118  94.885  1.00  0.00           P  
ATOM   3009  OP1   C    95      38.761 118.634  95.053  1.00  0.00           O  
ATOM   3010  OP2   C    95      39.722 121.027  94.573  1.00  0.00           O  
ATOM   3011  O5'   C    95      37.431 120.352  93.802  1.00  0.00           O  
ATOM   3012  C5'   C    95      36.282 119.520  93.786  1.00  0.00           C  
ATOM   3013  H5'   C    95      35.711 119.489  94.714  1.00  0.00           H  
ATOM   3014 H5''   C    95      36.446 118.473  93.529  1.00  0.00           H  
ATOM   3015  C4'   C    95      35.345 120.105  92.672  1.00  0.00           C  
ATOM   3016  H4'   C    95      34.459 119.473  92.609  1.00  0.00           H  
ATOM   3017  O4'   C    95      34.817 121.370  92.987  1.00  0.00           O  
ATOM   3018  C1'   C    95      34.637 122.109  91.803  1.00  0.00           C  
ATOM   3019  H1'   C    95      33.623 122.509  91.797  1.00  0.00           H  
ATOM   3020  N1    C    95      35.587 123.272  91.700  1.00  0.00           N  
ATOM   3021  C6    C    95      36.878 123.264  92.226  1.00  0.00           C  
ATOM   3022  H6    C    95      37.129 122.424  92.857  1.00  0.00           H  
ATOM   3023  C5    C    95      37.824 124.182  91.871  1.00  0.00           C  
ATOM   3024  H5    C    95      38.811 124.243  92.305  1.00  0.00           H  
ATOM   3025  C4    C    95      37.388 125.129  90.830  1.00  0.00           C  
ATOM   3026  N4    C    95      38.289 125.967  90.395  1.00  0.00           N  
ATOM   3027  H41   C    95      38.080 126.606  89.642  1.00  0.00           H  
ATOM   3028  H42   C    95      39.217 125.766  90.739  1.00  0.00           H  
ATOM   3029  N3    C    95      36.200 125.198  90.308  1.00  0.00           N  
ATOM   3030  C2    C    95      35.273 124.280  90.801  1.00  0.00           C  
ATOM   3031  O2    C    95      34.161 124.458  90.358  1.00  0.00           O  
ATOM   3032  C3'   C    95      35.944 120.165  91.272  1.00  0.00           C  
ATOM   3033  H3'   C    95      36.923 120.623  91.418  1.00  0.00           H  
ATOM   3034  C2'   C    95      34.957 121.128  90.605  1.00  0.00           C  
ATOM   3035  H2'   C    95      35.422 121.581  89.729  1.00  0.00           H  
ATOM   3036  O2'   C    95      33.793 120.662  90.035  1.00  0.00           O  
ATOM   3037 HO2'   C    95      33.865 120.680  89.078  1.00  0.00           H  
ATOM   3038  O3'   C    95      35.971 118.899  90.712  1.00  0.00           O  
ATOM   3039  P     U    96      37.002 118.607  89.505  1.00  0.00           P  
ATOM   3040  OP1   U    96      36.861 117.182  89.266  1.00  0.00           O  
ATOM   3041  OP2   U    96      38.360 119.169  89.685  1.00  0.00           O  
ATOM   3042  O5'   U    96      36.410 119.360  88.278  1.00  0.00           O  
ATOM   3043  C5'   U    96      35.222 118.982  87.652  1.00  0.00           C  
ATOM   3044  H5'   U    96      34.482 118.823  88.437  1.00  0.00           H  
ATOM   3045 H5''   U    96      35.239 118.000  87.178  1.00  0.00           H  
ATOM   3046  C4'   U    96      34.752 119.955  86.629  1.00  0.00           C  
ATOM   3047  H4'   U    96      33.757 119.645  86.312  1.00  0.00           H  
ATOM   3048  O4'   U    96      34.789 121.217  87.240  1.00  0.00           O  
ATOM   3049  C1'   U    96      34.945 122.202  86.214  1.00  0.00           C  
ATOM   3050  H1'   U    96      34.044 122.809  86.310  1.00  0.00           H  
ATOM   3051  N1    U    96      36.187 122.973  86.438  1.00  0.00           N  
ATOM   3052  C6    U    96      37.178 122.660  87.367  1.00  0.00           C  
ATOM   3053  H6    U    96      37.129 121.695  87.849  1.00  0.00           H  
ATOM   3054  C5    U    96      38.201 123.589  87.606  1.00  0.00           C  
ATOM   3055  H5    U    96      39.042 123.234  88.182  1.00  0.00           H  
ATOM   3056  C4    U    96      38.422 124.764  86.796  1.00  0.00           C  
ATOM   3057  O4    U    96      39.231 125.611  87.019  1.00  0.00           O  
ATOM   3058  N3    U    96      37.407 124.995  85.869  1.00  0.00           N  
ATOM   3059  H3    U    96      37.580 125.825  85.319  1.00  0.00           H  
ATOM   3060  C2    U    96      36.350 124.186  85.639  1.00  0.00           C  
ATOM   3061  O2    U    96      35.507 124.530  84.792  1.00  0.00           O  
ATOM   3062  C3'   U    96      35.662 120.098  85.421  1.00  0.00           C  
ATOM   3063  H3'   U    96      36.729 120.264  85.574  1.00  0.00           H  
ATOM   3064  C2'   U    96      35.121 121.414  84.897  1.00  0.00           C  
ATOM   3065  H2'   U    96      35.850 121.865  84.224  1.00  0.00           H  
ATOM   3066  O2'   U    96      33.862 121.400  84.202  1.00  0.00           O  
ATOM   3067 HO2'   U    96      33.721 120.595  83.697  1.00  0.00           H  
ATOM   3068  O3'   U    96      35.404 119.118  84.440  1.00  0.00           O  
ATOM   3069  P     U    97      36.528 118.671  83.406  1.00  0.00           P  
ATOM   3070  OP1   U    97      35.856 117.670  82.517  1.00  0.00           O  
ATOM   3071  OP2   U    97      37.821 118.352  84.118  1.00  0.00           O  
ATOM   3072  O5'   U    97      36.695 120.084  82.635  1.00  0.00           O  
ATOM   3073  C5'   U    97      35.965 120.357  81.426  1.00  0.00           C  
ATOM   3074  H5'   U    97      34.937 120.117  81.696  1.00  0.00           H  
ATOM   3075 H5''   U    97      36.229 119.639  80.650  1.00  0.00           H  
ATOM   3076  C4'   U    97      36.157 121.758  80.792  1.00  0.00           C  
ATOM   3077  H4'   U    97      35.245 121.893  80.211  1.00  0.00           H  
ATOM   3078  O4'   U    97      36.236 122.797  81.777  1.00  0.00           O  
ATOM   3079  C1'   U    97      36.822 123.933  81.237  1.00  0.00           C  
ATOM   3080  H1'   U    97      36.032 124.685  81.215  1.00  0.00           H  
ATOM   3081  N1    U    97      38.002 124.382  81.989  1.00  0.00           N  
ATOM   3082  C6    U    97      38.553 123.561  83.018  1.00  0.00           C  
ATOM   3083  H6    U    97      38.102 122.641  83.360  1.00  0.00           H  
ATOM   3084  C5    U    97      39.619 123.976  83.731  1.00  0.00           C  
ATOM   3085  H5    U    97      39.939 123.354  84.554  1.00  0.00           H  
ATOM   3086  C4    U    97      40.245 125.256  83.470  1.00  0.00           C  
ATOM   3087  O4    U    97      41.237 125.657  83.974  1.00  0.00           O  
ATOM   3088  N3    U    97      39.658 125.972  82.423  1.00  0.00           N  
ATOM   3089  H3    U    97      40.003 126.921  82.412  1.00  0.00           H  
ATOM   3090  C2    U    97      38.541 125.591  81.690  1.00  0.00           C  
ATOM   3091  O2    U    97      38.270 126.274  80.762  1.00  0.00           O  
ATOM   3092  C3'   U    97      37.458 121.996  79.920  1.00  0.00           C  
ATOM   3093  H3'   U    97      38.337 121.784  80.529  1.00  0.00           H  
ATOM   3094  C2'   U    97      37.150 123.484  79.742  1.00  0.00           C  
ATOM   3095  H2'   U    97      38.033 124.083  79.517  1.00  0.00           H  
ATOM   3096  O2'   U    97      36.100 123.811  78.839  1.00  0.00           O  
ATOM   3097 HO2'   U    97      35.803 123.142  78.217  1.00  0.00           H  
ATOM   3098  O3'   U    97      37.348 121.199  78.785  1.00  0.00           O  
ATOM   3099  P     A    98      38.576 121.022  77.829  1.00  0.00           P  
ATOM   3100  OP1   A    98      38.123 120.229  76.692  1.00  0.00           O  
ATOM   3101  OP2   A    98      39.768 120.615  78.583  1.00  0.00           O  
ATOM   3102  O5'   A    98      38.970 122.449  77.230  1.00  0.00           O  
ATOM   3103  C5'   A    98      38.237 123.164  76.255  1.00  0.00           C  
ATOM   3104  H5'   A    98      37.173 123.170  76.490  1.00  0.00           H  
ATOM   3105 H5''   A    98      38.392 122.797  75.240  1.00  0.00           H  
ATOM   3106  C4'   A    98      38.785 124.577  76.236  1.00  0.00           C  
ATOM   3107  H4'   A    98      38.305 125.119  75.421  1.00  0.00           H  
ATOM   3108  O4'   A    98      38.866 125.361  77.422  1.00  0.00           O  
ATOM   3109  C1'   A    98      40.009 126.187  77.383  1.00  0.00           C  
ATOM   3110  H1'   A    98      39.709 127.207  77.627  1.00  0.00           H  
ATOM   3111  N9    A    98      40.926 125.733  78.461  1.00  0.00           N  
ATOM   3112  C8    A    98      40.982 124.548  79.152  1.00  0.00           C  
ATOM   3113  H8    A    98      40.387 123.700  78.845  1.00  0.00           H  
ATOM   3114  N7    A    98      41.772 124.516  80.224  1.00  0.00           N  
ATOM   3115  C5    A    98      42.329 125.825  80.228  1.00  0.00           C  
ATOM   3116  C6    A    98      43.333 126.552  80.966  1.00  0.00           C  
ATOM   3117  N6    A    98      43.904 126.146  82.083  1.00  0.00           N  
ATOM   3118  H61   A    98      43.760 125.177  82.331  1.00  0.00           H  
ATOM   3119  H62   A    98      44.619 126.772  82.426  1.00  0.00           H  
ATOM   3120  N1    A    98      43.767 127.725  80.637  1.00  0.00           N  
ATOM   3121  C2    A    98      43.274 128.191  79.557  1.00  0.00           C  
ATOM   3122  H2    A    98      43.569 129.174  79.222  1.00  0.00           H  
ATOM   3123  N3    A    98      42.342 127.738  78.716  1.00  0.00           N  
ATOM   3124  C4    A    98      41.868 126.517  79.118  1.00  0.00           C  
ATOM   3125  C3'   A    98      40.160 124.666  75.677  1.00  0.00           C  
ATOM   3126  H3'   A    98      40.843 124.051  76.264  1.00  0.00           H  
ATOM   3127  C2'   A    98      40.499 126.180  75.948  1.00  0.00           C  
ATOM   3128  H2'   A    98      41.580 126.256  75.837  1.00  0.00           H  
ATOM   3129  O2'   A    98      39.776 127.112  75.105  1.00  0.00           O  
ATOM   3130 HO2'   A    98      40.261 127.930  75.242  1.00  0.00           H  
ATOM   3131  O3'   A    98      40.173 124.274  74.332  1.00  0.00           O  
ATOM   3132  P     C    99      41.259 123.320  73.719  1.00  0.00           P  
ATOM   3133  OP1   C    99      40.884 122.865  72.323  1.00  0.00           O  
ATOM   3134  OP2   C    99      41.671 122.221  74.701  1.00  0.00           O  
ATOM   3135  O5'   C    99      42.452 124.324  73.503  1.00  0.00           O  
ATOM   3136  C5'   C    99      42.216 125.510  72.719  1.00  0.00           C  
ATOM   3137  H5'   C    99      41.212 125.925  72.815  1.00  0.00           H  
ATOM   3138 H5''   C    99      42.177 125.245  71.662  1.00  0.00           H  
ATOM   3139  C4'   C    99      43.152 126.712  73.054  1.00  0.00           C  
ATOM   3140  H4'   C    99      42.841 127.535  72.412  1.00  0.00           H  
ATOM   3141  O4'   C    99      43.029 127.257  74.344  1.00  0.00           O  
ATOM   3142  C1'   C    99      44.330 127.591  74.858  1.00  0.00           C  
ATOM   3143  H1'   C    99      44.196 128.614  75.209  1.00  0.00           H  
ATOM   3144  N1    C    99      44.741 126.691  75.989  1.00  0.00           N  
ATOM   3145  C6    C    99      44.111 125.444  76.131  1.00  0.00           C  
ATOM   3146  H6    C    99      43.464 124.975  75.405  1.00  0.00           H  
ATOM   3147  C5    C    99      44.227 124.870  77.309  1.00  0.00           C  
ATOM   3148  H5    C    99      43.634 123.969  77.358  1.00  0.00           H  
ATOM   3149  C4    C    99      45.054 125.451  78.285  1.00  0.00           C  
ATOM   3150  N4    C    99      45.422 124.719  79.287  1.00  0.00           N  
ATOM   3151  H41   C    99      46.032 125.150  79.967  1.00  0.00           H  
ATOM   3152  H42   C    99      44.945 123.837  79.409  1.00  0.00           H  
ATOM   3153  N3    C    99      45.656 126.608  78.192  1.00  0.00           N  
ATOM   3154  C2    C    99      45.309 127.345  77.077  1.00  0.00           C  
ATOM   3155  O2    C    99      45.666 128.479  77.061  1.00  0.00           O  
ATOM   3156  C3'   C    99      44.651 126.343  73.022  1.00  0.00           C  
ATOM   3157  H3'   C    99      44.703 125.497  73.707  1.00  0.00           H  
ATOM   3158  C2'   C    99      45.356 127.479  73.697  1.00  0.00           C  
ATOM   3159  H2'   C    99      46.329 127.216  74.112  1.00  0.00           H  
ATOM   3160  O2'   C    99      45.347 128.689  72.969  1.00  0.00           O  
ATOM   3161 HO2'   C    99      46.014 129.286  73.315  1.00  0.00           H  
ATOM   3162  O3'   C    99      45.153 126.064  71.742  1.00  0.00           O  
ATOM   3163  P     A   100      46.090 124.752  71.482  1.00  0.00           P  
ATOM   3164  OP1   A   100      46.417 124.683  70.083  1.00  0.00           O  
ATOM   3165  OP2   A   100      45.489 123.604  72.162  1.00  0.00           O  
ATOM   3166  O5'   A   100      47.379 125.172  72.209  1.00  0.00           O  
ATOM   3167  C5'   A   100      48.135 126.251  71.747  1.00  0.00           C  
ATOM   3168  H5'   A   100      47.475 127.115  71.672  1.00  0.00           H  
ATOM   3169 H5''   A   100      48.432 125.981  70.734  1.00  0.00           H  
ATOM   3170  C4'   A   100      49.418 126.556  72.549  1.00  0.00           C  
ATOM   3171  H4'   A   100      49.898 127.364  71.998  1.00  0.00           H  
ATOM   3172  O4'   A   100      49.087 127.030  73.834  1.00  0.00           O  
ATOM   3173  C1'   A   100      50.095 126.596  74.679  1.00  0.00           C  
ATOM   3174  H1'   A   100      50.620 127.369  75.240  1.00  0.00           H  
ATOM   3175  N9    A   100      49.386 125.719  75.611  1.00  0.00           N  
ATOM   3176  C8    A   100      48.124 125.173  75.550  1.00  0.00           C  
ATOM   3177  H8    A   100      47.481 125.198  74.682  1.00  0.00           H  
ATOM   3178  N7    A   100      47.742 124.499  76.568  1.00  0.00           N  
ATOM   3179  C5    A   100      48.918 124.680  77.395  1.00  0.00           C  
ATOM   3180  C6    A   100      49.299 124.251  78.668  1.00  0.00           C  
ATOM   3181  N6    A   100      48.652 123.459  79.542  1.00  0.00           N  
ATOM   3182  H61   A   100      49.106 123.513  80.443  1.00  0.00           H  
ATOM   3183  H62   A   100      47.696 123.164  79.407  1.00  0.00           H  
ATOM   3184  N1    A   100      50.447 124.472  79.251  1.00  0.00           N  
ATOM   3185  C2    A   100      51.314 125.072  78.450  1.00  0.00           C  
ATOM   3186  H2    A   100      52.328 125.187  78.804  1.00  0.00           H  
ATOM   3187  N3    A   100      51.109 125.577  77.249  1.00  0.00           N  
ATOM   3188  C4    A   100      49.894 125.396  76.803  1.00  0.00           C  
ATOM   3189  C3'   A   100      50.358 125.338  72.733  1.00  0.00           C  
ATOM   3190  H3'   A   100      49.837 124.483  73.166  1.00  0.00           H  
ATOM   3191  C2'   A   100      51.193 125.915  73.813  1.00  0.00           C  
ATOM   3192  H2'   A   100      51.649 125.177  74.472  1.00  0.00           H  
ATOM   3193  O2'   A   100      52.174 126.834  73.496  1.00  0.00           O  
ATOM   3194 HO2'   A   100      52.892 126.526  74.054  1.00  0.00           H  
ATOM   3195  O3'   A   100      51.056 124.818  71.597  1.00  0.00           O  
ATOM   3196  P     C   101      51.394 123.241  71.609  1.00  0.00           P  
ATOM   3197  OP1   C   101      52.281 122.961  70.467  1.00  0.00           O  
ATOM   3198  OP2   C   101      50.202 122.407  71.794  1.00  0.00           O  
ATOM   3199  O5'   C   101      52.354 123.079  72.875  1.00  0.00           O  
ATOM   3200  C5'   C   101      53.652 123.691  72.830  1.00  0.00           C  
ATOM   3201  H5'   C   101      53.504 124.767  72.926  1.00  0.00           H  
ATOM   3202 H5''   C   101      54.192 123.531  71.897  1.00  0.00           H  
ATOM   3203  C4'   C   101      54.407 123.242  74.076  1.00  0.00           C  
ATOM   3204  H4'   C   101      55.404 123.679  74.129  1.00  0.00           H  
ATOM   3205  O4'   C   101      53.754 123.721  75.250  1.00  0.00           O  
ATOM   3206  C1'   C   101      54.094 122.830  76.305  1.00  0.00           C  
ATOM   3207  H1'   C   101      54.645 123.368  77.076  1.00  0.00           H  
ATOM   3208  N1    C   101      52.874 122.218  76.837  1.00  0.00           N  
ATOM   3209  C6    C   101      51.730 121.993  76.041  1.00  0.00           C  
ATOM   3210  H6    C   101      51.739 122.267  74.997  1.00  0.00           H  
ATOM   3211  C5    C   101      50.583 121.383  76.465  1.00  0.00           C  
ATOM   3212  H5    C   101      49.698 121.201  75.874  1.00  0.00           H  
ATOM   3213  C4    C   101      50.682 120.979  77.857  1.00  0.00           C  
ATOM   3214  N4    C   101      49.608 120.427  78.429  1.00  0.00           N  
ATOM   3215  H41   C   101      49.027 119.900  77.792  1.00  0.00           H  
ATOM   3216  H42   C   101      49.796 120.161  79.385  1.00  0.00           H  
ATOM   3217  N3    C   101      51.732 121.189  78.600  1.00  0.00           N  
ATOM   3218  C2    C   101      52.830 121.833  78.120  1.00  0.00           C  
ATOM   3219  O2    C   101      53.890 121.902  78.764  1.00  0.00           O  
ATOM   3220  C3'   C   101      54.592 121.727  74.256  1.00  0.00           C  
ATOM   3221  H3'   C   101      53.638 121.207  74.159  1.00  0.00           H  
ATOM   3222  C2'   C   101      55.045 121.739  75.716  1.00  0.00           C  
ATOM   3223  H2'   C   101      54.934 120.756  76.175  1.00  0.00           H  
ATOM   3224  O2'   C   101      56.380 122.291  75.908  1.00  0.00           O  
ATOM   3225 HO2'   C   101      56.600 122.207  76.838  1.00  0.00           H  
ATOM   3226  O3'   C   101      55.581 121.240  73.376  1.00  0.00           O  
ATOM   3227  P     C   102      55.754 119.654  73.115  1.00  0.00           P  
ATOM   3228  OP1   C   102      56.949 119.559  72.230  1.00  0.00           O  
ATOM   3229  OP2   C   102      54.501 119.041  72.647  1.00  0.00           O  
ATOM   3230  O5'   C   102      56.146 118.982  74.514  1.00  0.00           O  
ATOM   3231  C5'   C   102      57.419 119.210  75.079  1.00  0.00           C  
ATOM   3232  H5'   C   102      57.711 120.253  74.960  1.00  0.00           H  
ATOM   3233 H5''   C   102      58.212 118.617  74.622  1.00  0.00           H  
ATOM   3234  C4'   C   102      57.521 118.900  76.554  1.00  0.00           C  
ATOM   3235  H4'   C   102      58.545 119.121  76.858  1.00  0.00           H  
ATOM   3236  O4'   C   102      56.637 119.501  77.467  1.00  0.00           O  
ATOM   3237  C1'   C   102      56.264 118.736  78.639  1.00  0.00           C  
ATOM   3238  H1'   C   102      56.618 119.186  79.566  1.00  0.00           H  
ATOM   3239  N1    C   102      54.816 118.422  78.693  1.00  0.00           N  
ATOM   3240  C6    C   102      53.992 118.406  77.559  1.00  0.00           C  
ATOM   3241  H6    C   102      54.392 118.775  76.626  1.00  0.00           H  
ATOM   3242  C5    C   102      52.698 118.085  77.687  1.00  0.00           C  
ATOM   3243  H5    C   102      52.007 118.201  76.865  1.00  0.00           H  
ATOM   3244  C4    C   102      52.243 117.849  79.000  1.00  0.00           C  
ATOM   3245  N4    C   102      51.034 117.438  79.211  1.00  0.00           N  
ATOM   3246  H41   C   102      50.340 117.523  78.482  1.00  0.00           H  
ATOM   3247  H42   C   102      50.775 117.081  80.119  1.00  0.00           H  
ATOM   3248  N3    C   102      53.039 117.664  80.077  1.00  0.00           N  
ATOM   3249  C2    C   102      54.335 117.891  79.874  1.00  0.00           C  
ATOM   3250  O2    C   102      55.017 117.713  80.868  1.00  0.00           O  
ATOM   3251  C3'   C   102      57.194 117.454  76.860  1.00  0.00           C  
ATOM   3252  H3'   C   102      56.283 117.127  76.358  1.00  0.00           H  
ATOM   3253  C2'   C   102      57.039 117.395  78.404  1.00  0.00           C  
ATOM   3254  H2'   C   102      56.487 116.512  78.728  1.00  0.00           H  
ATOM   3255  O2'   C   102      58.260 117.452  79.127  1.00  0.00           O  
ATOM   3256 HO2'   C   102      58.374 116.662  79.660  1.00  0.00           H  
ATOM   3257  O3'   C   102      58.304 116.535  76.507  1.00  0.00           O  
ATOM   3258  P     G   103      58.040 115.067  76.025  1.00  0.00           P  
ATOM   3259  OP1   G   103      59.292 114.444  75.594  1.00  0.00           O  
ATOM   3260  OP2   G   103      56.910 115.138  75.086  1.00  0.00           O  
ATOM   3261  O5'   G   103      57.530 114.235  77.366  1.00  0.00           O  
ATOM   3262  C5'   G   103      58.407 114.059  78.478  1.00  0.00           C  
ATOM   3263  H5'   G   103      58.944 114.943  78.823  1.00  0.00           H  
ATOM   3264 H5''   G   103      59.107 113.262  78.229  1.00  0.00           H  
ATOM   3265  C4'   G   103      57.750 113.608  79.738  1.00  0.00           C  
ATOM   3266  H4'   G   103      58.534 113.393  80.463  1.00  0.00           H  
ATOM   3267  O4'   G   103      56.777 114.468  80.310  1.00  0.00           O  
ATOM   3268  C1'   G   103      55.701 113.639  80.793  1.00  0.00           C  
ATOM   3269  H1'   G   103      55.462 113.893  81.825  1.00  0.00           H  
ATOM   3270  N9    G   103      54.454 113.819  80.048  1.00  0.00           N  
ATOM   3271  C8    G   103      54.176 114.414  78.862  1.00  0.00           C  
ATOM   3272  H8    G   103      54.908 114.812  78.175  1.00  0.00           H  
ATOM   3273  N7    G   103      52.894 114.418  78.527  1.00  0.00           N  
ATOM   3274  C5    G   103      52.243 113.969  79.662  1.00  0.00           C  
ATOM   3275  C6    G   103      50.854 113.727  80.010  1.00  0.00           C  
ATOM   3276  O6    G   103      49.884 114.015  79.315  1.00  0.00           O  
ATOM   3277  N1    G   103      50.646 113.096  81.210  1.00  0.00           N  
ATOM   3278  H1    G   103      49.697 112.888  81.485  1.00  0.00           H  
ATOM   3279  C2    G   103      51.681 112.676  81.945  1.00  0.00           C  
ATOM   3280  N2    G   103      51.443 111.979  82.962  1.00  0.00           N  
ATOM   3281  H21   G   103      52.287 111.741  83.463  1.00  0.00           H  
ATOM   3282  H22   G   103      50.540 111.532  83.042  1.00  0.00           H  
ATOM   3283  N3    G   103      52.942 113.010  81.777  1.00  0.00           N  
ATOM   3284  C4    G   103      53.222 113.587  80.621  1.00  0.00           C  
ATOM   3285  C3'   G   103      57.075 112.268  79.520  1.00  0.00           C  
ATOM   3286  H3'   G   103      56.313 112.440  78.761  1.00  0.00           H  
ATOM   3287  C2'   G   103      56.263 112.226  80.799  1.00  0.00           C  
ATOM   3288  H2'   G   103      55.464 111.505  80.628  1.00  0.00           H  
ATOM   3289  O2'   G   103      57.001 112.001  82.011  1.00  0.00           O  
ATOM   3290 HO2'   G   103      57.520 111.216  81.819  1.00  0.00           H  
ATOM   3291  O3'   G   103      57.852 111.183  79.244  1.00  0.00           O  
ATOM   3292  P     U   104      57.290 110.016  78.265  1.00  0.00           P  
ATOM   3293  OP1   U   104      58.126 108.762  78.229  1.00  0.00           O  
ATOM   3294  OP2   U   104      57.005 110.622  76.986  1.00  0.00           O  
ATOM   3295  O5'   U   104      55.851 109.747  78.921  1.00  0.00           O  
ATOM   3296  C5'   U   104      55.717 108.894  80.044  1.00  0.00           C  
ATOM   3297  H5'   U   104      56.331 109.278  80.859  1.00  0.00           H  
ATOM   3298 H5''   U   104      56.154 107.939  79.751  1.00  0.00           H  
ATOM   3299  C4'   U   104      54.258 108.719  80.545  1.00  0.00           C  
ATOM   3300  H4'   U   104      54.333 108.196  81.498  1.00  0.00           H  
ATOM   3301  O4'   U   104      53.575 109.952  80.485  1.00  0.00           O  
ATOM   3302  C1'   U   104      52.191 109.693  80.313  1.00  0.00           C  
ATOM   3303  H1'   U   104      51.720 109.850  81.283  1.00  0.00           H  
ATOM   3304  N1    U   104      51.680 110.520  79.164  1.00  0.00           N  
ATOM   3305  C6    U   104      52.584 111.211  78.297  1.00  0.00           C  
ATOM   3306  H6    U   104      53.651 111.101  78.417  1.00  0.00           H  
ATOM   3307  C5    U   104      52.025 111.826  77.196  1.00  0.00           C  
ATOM   3308  H5    U   104      52.698 112.358  76.540  1.00  0.00           H  
ATOM   3309  C4    U   104      50.595 111.814  76.970  1.00  0.00           C  
ATOM   3310  O4    U   104      49.999 112.290  76.002  1.00  0.00           O  
ATOM   3311  N3    U   104      49.786 111.171  77.861  1.00  0.00           N  
ATOM   3312  H3    U   104      48.807 111.098  77.621  1.00  0.00           H  
ATOM   3313  C2    U   104      50.290 110.623  79.048  1.00  0.00           C  
ATOM   3314  O2    U   104      49.558 110.218  79.941  1.00  0.00           O  
ATOM   3315  C3'   U   104      53.479 107.823  79.559  1.00  0.00           C  
ATOM   3316  H3'   U   104      53.622 107.982  78.491  1.00  0.00           H  
ATOM   3317  C2'   U   104      52.032 108.210  80.048  1.00  0.00           C  
ATOM   3318  H2'   U   104      51.412 108.039  79.168  1.00  0.00           H  
ATOM   3319  O2'   U   104      51.678 107.629  81.302  1.00  0.00           O  
ATOM   3320 HO2'   U   104      51.612 106.674  81.226  1.00  0.00           H  
ATOM   3321  O3'   U   104      53.785 106.507  79.787  1.00  0.00           O  
ATOM   3322  P     G   105      53.018 105.284  79.087  1.00  0.00           P  
ATOM   3323  OP1   G   105      53.987 104.173  79.040  1.00  0.00           O  
ATOM   3324  OP2   G   105      52.441 105.768  77.815  1.00  0.00           O  
ATOM   3325  O5'   G   105      51.813 104.958  80.042  1.00  0.00           O  
ATOM   3326  C5'   G   105      52.073 104.067  81.133  1.00  0.00           C  
ATOM   3327  H5'   G   105      52.819 104.509  81.793  1.00  0.00           H  
ATOM   3328 H5''   G   105      52.397 103.092  80.767  1.00  0.00           H  
ATOM   3329  C4'   G   105      50.781 103.840  81.946  1.00  0.00           C  
ATOM   3330  H4'   G   105      51.162 103.359  82.847  1.00  0.00           H  
ATOM   3331  O4'   G   105      50.090 105.140  82.154  1.00  0.00           O  
ATOM   3332  C1'   G   105      48.742 104.809  82.171  1.00  0.00           C  
ATOM   3333  H1'   G   105      48.248 105.212  83.055  1.00  0.00           H  
ATOM   3334  N9    G   105      48.045 105.394  81.070  1.00  0.00           N  
ATOM   3335  C8    G   105      48.604 105.905  79.906  1.00  0.00           C  
ATOM   3336  H8    G   105      49.670 105.874  79.731  1.00  0.00           H  
ATOM   3337  N7    G   105      47.764 106.328  79.000  1.00  0.00           N  
ATOM   3338  C5    G   105      46.566 106.202  79.627  1.00  0.00           C  
ATOM   3339  C6    G   105      45.256 106.471  79.124  1.00  0.00           C  
ATOM   3340  O6    G   105      44.890 106.936  78.009  1.00  0.00           O  
ATOM   3341  N1    G   105      44.207 106.104  79.958  1.00  0.00           N  
ATOM   3342  H1    G   105      43.292 106.455  79.715  1.00  0.00           H  
ATOM   3343  C2    G   105      44.465 105.460  81.140  1.00  0.00           C  
ATOM   3344  N2    G   105      43.408 105.088  81.841  1.00  0.00           N  
ATOM   3345  H21   G   105      42.515 105.436  81.521  1.00  0.00           H  
ATOM   3346  H22   G   105      43.407 104.635  82.743  1.00  0.00           H  
ATOM   3347  N3    G   105      45.693 105.178  81.615  1.00  0.00           N  
ATOM   3348  C4    G   105      46.714 105.523  80.864  1.00  0.00           C  
ATOM   3349  C3'   G   105      49.713 102.926  81.302  1.00  0.00           C  
ATOM   3350  H3'   G   105      49.495 103.253  80.285  1.00  0.00           H  
ATOM   3351  C2'   G   105      48.606 103.314  82.216  1.00  0.00           C  
ATOM   3352  H2'   G   105      47.660 103.037  81.751  1.00  0.00           H  
ATOM   3353  O2'   G   105      48.643 103.017  83.601  1.00  0.00           O  
ATOM   3354 HO2'   G   105      47.830 103.213  84.071  1.00  0.00           H  
ATOM   3355  O3'   G   105      50.081 101.556  81.401  1.00  0.00           O  
ATOM   3356  P     C   106      49.253 100.485  80.580  1.00  0.00           P  
ATOM   3357  OP1   C   106      49.744  99.238  81.106  1.00  0.00           O  
ATOM   3358  OP2   C   106      49.359 100.721  79.133  1.00  0.00           O  
ATOM   3359  O5'   C   106      47.806 100.708  81.032  1.00  0.00           O  
ATOM   3360  C5'   C   106      47.162 100.145  82.182  1.00  0.00           C  
ATOM   3361  H5'   C   106      47.539 100.683  83.051  1.00  0.00           H  
ATOM   3362 H5''   C   106      47.390  99.080  82.122  1.00  0.00           H  
ATOM   3363  C4'   C   106      45.642 100.365  81.977  1.00  0.00           C  
ATOM   3364  H4'   C   106      45.316 100.033  82.963  1.00  0.00           H  
ATOM   3365  O4'   C   106      45.338 101.729  81.643  1.00  0.00           O  
ATOM   3366  C1'   C   106      44.280 101.756  80.686  1.00  0.00           C  
ATOM   3367  H1'   C   106      43.397 102.296  81.027  1.00  0.00           H  
ATOM   3368  N1    C   106      44.561 102.526  79.461  1.00  0.00           N  
ATOM   3369  C6    C   106      45.836 102.853  79.011  1.00  0.00           C  
ATOM   3370  H6    C   106      46.670 102.506  79.603  1.00  0.00           H  
ATOM   3371  C5    C   106      46.085 103.574  77.930  1.00  0.00           C  
ATOM   3372  H5    C   106      47.089 103.782  77.591  1.00  0.00           H  
ATOM   3373  C4    C   106      44.867 103.898  77.269  1.00  0.00           C  
ATOM   3374  N4    C   106      44.931 104.317  76.033  1.00  0.00           N  
ATOM   3375  H41   C   106      45.801 104.559  75.581  1.00  0.00           H  
ATOM   3376  H42   C   106      44.152 104.816  75.627  1.00  0.00           H  
ATOM   3377  N3    C   106      43.622 103.642  77.665  1.00  0.00           N  
ATOM   3378  C2    C   106      43.453 103.036  78.823  1.00  0.00           C  
ATOM   3379  O2    C   106      42.296 102.793  79.054  1.00  0.00           O  
ATOM   3380  C3'   C   106      45.088  99.570  80.790  1.00  0.00           C  
ATOM   3381  H3'   C   106      45.905  99.576  80.068  1.00  0.00           H  
ATOM   3382  C2'   C   106      43.840 100.325  80.376  1.00  0.00           C  
ATOM   3383  H2'   C   106      43.769 100.158  79.301  1.00  0.00           H  
ATOM   3384  O2'   C   106      42.642  99.984  81.084  1.00  0.00           O  
ATOM   3385 HO2'   C   106      42.253  99.202  80.686  1.00  0.00           H  
ATOM   3386  O3'   C   106      44.639  98.257  81.001  1.00  0.00           O  
ATOM   3387  P     G   107      44.384  97.298  79.761  1.00  0.00           P  
ATOM   3388  OP1   G   107      44.415  95.944  80.356  1.00  0.00           O  
ATOM   3389  OP2   G   107      45.299  97.724  78.647  1.00  0.00           O  
ATOM   3390  O5'   G   107      42.865  97.643  79.391  1.00  0.00           O  
ATOM   3391  C5'   G   107      41.757  97.012  80.085  1.00  0.00           C  
ATOM   3392  H5'   G   107      41.705  97.353  81.119  1.00  0.00           H  
ATOM   3393 H5''   G   107      41.707  95.931  79.956  1.00  0.00           H  
ATOM   3394  C4'   G   107      40.601  97.587  79.412  1.00  0.00           C  
ATOM   3395  H4'   G   107      39.721  97.455  80.042  1.00  0.00           H  
ATOM   3396  O4'   G   107      40.689  98.991  79.351  1.00  0.00           O  
ATOM   3397  C1'   G   107      39.997  99.572  78.257  1.00  0.00           C  
ATOM   3398  H1'   G   107      39.234 100.288  78.563  1.00  0.00           H  
ATOM   3399  N9    G   107      40.897 100.214  77.259  1.00  0.00           N  
ATOM   3400  C8    G   107      42.236 100.070  77.105  1.00  0.00           C  
ATOM   3401  H8    G   107      42.862  99.486  77.763  1.00  0.00           H  
ATOM   3402  N7    G   107      42.739 100.719  76.075  1.00  0.00           N  
ATOM   3403  C5    G   107      41.655 101.302  75.510  1.00  0.00           C  
ATOM   3404  C6    G   107      41.518 102.089  74.359  1.00  0.00           C  
ATOM   3405  O6    G   107      42.399 102.657  73.689  1.00  0.00           O  
ATOM   3406  N1    G   107      40.240 102.415  74.033  1.00  0.00           N  
ATOM   3407  H1    G   107      40.090 103.041  73.254  1.00  0.00           H  
ATOM   3408  C2    G   107      39.155 102.054  74.749  1.00  0.00           C  
ATOM   3409  N2    G   107      37.993 102.423  74.258  1.00  0.00           N  
ATOM   3410  H21   G   107      37.950 103.042  73.461  1.00  0.00           H  
ATOM   3411  H22   G   107      37.144 102.464  74.803  1.00  0.00           H  
ATOM   3412  N3    G   107      39.226 101.287  75.805  1.00  0.00           N  
ATOM   3413  C4    G   107      40.520 100.993  76.181  1.00  0.00           C  
ATOM   3414  C3'   G   107      40.259  97.274  77.905  1.00  0.00           C  
ATOM   3415  H3'   G   107      41.180  97.385  77.332  1.00  0.00           H  
ATOM   3416  C2'   G   107      39.316  98.327  77.596  1.00  0.00           C  
ATOM   3417  H2'   G   107      39.082  98.401  76.534  1.00  0.00           H  
ATOM   3418  O2'   G   107      38.056  98.205  78.242  1.00  0.00           O  
ATOM   3419 HO2'   G   107      37.333  98.621  77.766  1.00  0.00           H  
ATOM   3420  O3'   G   107      39.758  96.043  77.752  1.00  0.00           O  
ATOM   3421  P     G   108      39.692  95.361  76.335  1.00  0.00           P  
ATOM   3422  OP1   G   108      39.315  93.960  76.608  1.00  0.00           O  
ATOM   3423  OP2   G   108      41.020  95.545  75.752  1.00  0.00           O  
ATOM   3424  O5'   G   108      38.576  95.936  75.351  1.00  0.00           O  
ATOM   3425  C5'   G   108      37.199  95.870  75.622  1.00  0.00           C  
ATOM   3426  H5'   G   108      36.979  96.259  76.616  1.00  0.00           H  
ATOM   3427 H5''   G   108      36.845  94.844  75.516  1.00  0.00           H  
ATOM   3428  C4'   G   108      36.391  96.765  74.720  1.00  0.00           C  
ATOM   3429  H4'   G   108      35.384  96.597  75.101  1.00  0.00           H  
ATOM   3430  O4'   G   108      36.732  98.183  74.878  1.00  0.00           O  
ATOM   3431  C1'   G   108      36.594  98.804  73.624  1.00  0.00           C  
ATOM   3432  H1'   G   108      35.847  99.581  73.784  1.00  0.00           H  
ATOM   3433  N9    G   108      37.894  99.282  73.160  1.00  0.00           N  
ATOM   3434  C8    G   108      39.123  98.797  73.585  1.00  0.00           C  
ATOM   3435  H8    G   108      39.160  98.163  74.458  1.00  0.00           H  
ATOM   3436  N7    G   108      40.152  99.322  72.925  1.00  0.00           N  
ATOM   3437  C5    G   108      39.572 100.068  71.912  1.00  0.00           C  
ATOM   3438  C6    G   108      40.123 100.791  70.759  1.00  0.00           C  
ATOM   3439  O6    G   108      41.353 101.087  70.513  1.00  0.00           O  
ATOM   3440  N1    G   108      39.144 101.311  69.929  1.00  0.00           N  
ATOM   3441  H1    G   108      39.487 101.725  69.073  1.00  0.00           H  
ATOM   3442  C2    G   108      37.880 101.079  70.047  1.00  0.00           C  
ATOM   3443  N2    G   108      37.134 101.423  69.073  1.00  0.00           N  
ATOM   3444  H21   G   108      37.530 101.807  68.227  1.00  0.00           H  
ATOM   3445  H22   G   108      36.232 100.969  69.045  1.00  0.00           H  
ATOM   3446  N3    G   108      37.292 100.520  71.127  1.00  0.00           N  
ATOM   3447  C4    G   108      38.201 100.054  72.032  1.00  0.00           C  
ATOM   3448  C3'   G   108      36.464  96.390  73.231  1.00  0.00           C  
ATOM   3449  H3'   G   108      37.494  96.069  73.071  1.00  0.00           H  
ATOM   3450  C2'   G   108      36.103  97.710  72.606  1.00  0.00           C  
ATOM   3451  H2'   G   108      36.558  97.812  71.621  1.00  0.00           H  
ATOM   3452  O2'   G   108      34.718  97.851  72.513  1.00  0.00           O  
ATOM   3453 HO2'   G   108      34.249  97.276  73.122  1.00  0.00           H  
ATOM   3454  O3'   G   108      35.564  95.300  73.093  1.00  0.00           O  
ATOM   3455  P     C   109      35.857  94.215  71.993  1.00  0.00           P  
ATOM   3456  OP1   C   109      34.674  93.258  71.932  1.00  0.00           O  
ATOM   3457  OP2   C   109      37.173  93.682  72.356  1.00  0.00           O  
ATOM   3458  O5'   C   109      35.953  95.024  70.617  1.00  0.00           O  
ATOM   3459  C5'   C   109      34.799  95.511  69.998  1.00  0.00           C  
ATOM   3460  H5'   C   109      34.190  96.084  70.696  1.00  0.00           H  
ATOM   3461 H5''   C   109      34.103  94.743  69.661  1.00  0.00           H  
ATOM   3462  C4'   C   109      35.180  96.276  68.705  1.00  0.00           C  
ATOM   3463  H4'   C   109      34.227  96.456  68.208  1.00  0.00           H  
ATOM   3464  O4'   C   109      35.829  97.445  69.081  1.00  0.00           O  
ATOM   3465  C1'   C   109      36.733  97.822  68.109  1.00  0.00           C  
ATOM   3466  H1'   C   109      36.467  98.740  67.587  1.00  0.00           H  
ATOM   3467  N1    C   109      38.152  97.878  68.604  1.00  0.00           N  
ATOM   3468  C6    C   109      38.525  97.113  69.715  1.00  0.00           C  
ATOM   3469  H6    C   109      37.809  96.470  70.204  1.00  0.00           H  
ATOM   3470  C5    C   109      39.849  97.035  70.045  1.00  0.00           C  
ATOM   3471  H5    C   109      40.109  96.495  70.943  1.00  0.00           H  
ATOM   3472  C4    C   109      40.743  97.719  69.218  1.00  0.00           C  
ATOM   3473  N4    C   109      41.988  97.803  69.578  1.00  0.00           N  
ATOM   3474  H41   C   109      42.363  97.205  70.301  1.00  0.00           H  
ATOM   3475  H42   C   109      42.609  98.369  69.019  1.00  0.00           H  
ATOM   3476  N3    C   109      40.439  98.450  68.135  1.00  0.00           N  
ATOM   3477  C2    C   109      39.126  98.515  67.880  1.00  0.00           C  
ATOM   3478  O2    C   109      38.797  99.133  66.854  1.00  0.00           O  
ATOM   3479  C3'   C   109      36.166  95.573  67.724  1.00  0.00           C  
ATOM   3480  H3'   C   109      37.039  95.111  68.184  1.00  0.00           H  
ATOM   3481  C2'   C   109      36.551  96.787  66.998  1.00  0.00           C  
ATOM   3482  H2'   C   109      37.507  96.628  66.500  1.00  0.00           H  
ATOM   3483  O2'   C   109      35.538  97.273  66.056  1.00  0.00           O  
ATOM   3484 HO2'   C   109      34.664  97.169  66.440  1.00  0.00           H  
ATOM   3485  O3'   C   109      35.526  94.517  66.942  1.00  0.00           O  
ATOM   3486  P     A   110      36.293  93.225  66.425  1.00  0.00           P  
ATOM   3487  OP1   A   110      35.222  92.395  65.870  1.00  0.00           O  
ATOM   3488  OP2   A   110      37.126  92.704  67.544  1.00  0.00           O  
ATOM   3489  O5'   A   110      37.342  93.637  65.362  1.00  0.00           O  
ATOM   3490  C5'   A   110      36.830  93.901  64.020  1.00  0.00           C  
ATOM   3491  H5'   A   110      35.923  94.500  63.944  1.00  0.00           H  
ATOM   3492 H5''   A   110      36.577  93.013  63.440  1.00  0.00           H  
ATOM   3493  C4'   A   110      37.871  94.557  63.118  1.00  0.00           C  
ATOM   3494  H4'   A   110      37.412  94.909  62.194  1.00  0.00           H  
ATOM   3495  O4'   A   110      38.317  95.712  63.764  1.00  0.00           O  
ATOM   3496  C1'   A   110      39.676  95.947  63.381  1.00  0.00           C  
ATOM   3497  H1'   A   110      39.882  96.938  62.976  1.00  0.00           H  
ATOM   3498  N9    A   110      40.481  95.878  64.604  1.00  0.00           N  
ATOM   3499  C8    A   110      40.109  95.620  65.907  1.00  0.00           C  
ATOM   3500  H8    A   110      39.084  95.382  66.152  1.00  0.00           H  
ATOM   3501  N7    A   110      41.071  95.720  66.806  1.00  0.00           N  
ATOM   3502  C5    A   110      42.168  95.974  65.989  1.00  0.00           C  
ATOM   3503  C6    A   110      43.524  96.129  66.208  1.00  0.00           C  
ATOM   3504  N6    A   110      44.127  96.126  67.381  1.00  0.00           N  
ATOM   3505  H61   A   110      45.126  96.273  67.348  1.00  0.00           H  
ATOM   3506  H62   A   110      43.611  96.139  68.249  1.00  0.00           H  
ATOM   3507  N1    A   110      44.435  96.290  65.247  1.00  0.00           N  
ATOM   3508  C2    A   110      43.985  96.321  63.998  1.00  0.00           C  
ATOM   3509  H2    A   110      44.693  96.391  63.185  1.00  0.00           H  
ATOM   3510  N3    A   110      42.701  96.302  63.583  1.00  0.00           N  
ATOM   3511  C4    A   110      41.824  96.068  64.629  1.00  0.00           C  
ATOM   3512  C3'   A   110      39.116  93.737  62.890  1.00  0.00           C  
ATOM   3513  H3'   A   110      39.425  93.315  63.846  1.00  0.00           H  
ATOM   3514  C2'   A   110      40.137  94.791  62.417  1.00  0.00           C  
ATOM   3515  H2'   A   110      41.085  94.286  62.604  1.00  0.00           H  
ATOM   3516  O2'   A   110      40.007  95.048  61.086  1.00  0.00           O  
ATOM   3517 HO2'   A   110      40.734  95.637  60.870  1.00  0.00           H  
ATOM   3518  O3'   A   110      38.864  92.662  62.038  1.00  0.00           O  
ATOM   3519  P     C   111      39.659  91.306  62.334  1.00  0.00           P  
ATOM   3520  OP1   C   111      39.271  90.348  61.302  1.00  0.00           O  
ATOM   3521  OP2   C   111      39.552  90.901  63.765  1.00  0.00           O  
ATOM   3522  O5'   C   111      41.138  91.689  61.984  1.00  0.00           O  
ATOM   3523  C5'   C   111      41.773  91.937  60.772  1.00  0.00           C  
ATOM   3524  H5'   C   111      41.404  92.889  60.392  1.00  0.00           H  
ATOM   3525 H5''   C   111      41.559  91.239  59.962  1.00  0.00           H  
ATOM   3526  C4'   C   111      43.305  91.895  60.861  1.00  0.00           C  
ATOM   3527  H4'   C   111      43.775  91.866  59.878  1.00  0.00           H  
ATOM   3528  O4'   C   111      43.802  92.978  61.572  1.00  0.00           O  
ATOM   3529  C1'   C   111      44.890  92.591  62.380  1.00  0.00           C  
ATOM   3530  H1'   C   111      45.732  93.275  62.278  1.00  0.00           H  
ATOM   3531  N1    C   111      44.501  92.384  63.828  1.00  0.00           N  
ATOM   3532  C6    C   111      43.247  92.658  64.310  1.00  0.00           C  
ATOM   3533  H6    C   111      42.494  92.930  63.585  1.00  0.00           H  
ATOM   3534  C5    C   111      42.913  92.618  65.657  1.00  0.00           C  
ATOM   3535  H5    C   111      41.963  92.834  66.124  1.00  0.00           H  
ATOM   3536  C4    C   111      44.000  92.342  66.498  1.00  0.00           C  
ATOM   3537  N4    C   111      43.866  92.237  67.788  1.00  0.00           N  
ATOM   3538  H41   C   111      44.687  91.903  68.272  1.00  0.00           H  
ATOM   3539  H42   C   111      42.915  92.315  68.119  1.00  0.00           H  
ATOM   3540  N3    C   111      45.216  91.900  66.100  1.00  0.00           N  
ATOM   3541  C2    C   111      45.415  91.983  64.728  1.00  0.00           C  
ATOM   3542  O2    C   111      46.609  91.706  64.377  1.00  0.00           O  
ATOM   3543  C3'   C   111      43.851  90.672  61.559  1.00  0.00           C  
ATOM   3544  H3'   C   111      43.234  90.560  62.450  1.00  0.00           H  
ATOM   3545  C2'   C   111      45.285  91.185  61.836  1.00  0.00           C  
ATOM   3546  H2'   C   111      45.666  90.524  62.614  1.00  0.00           H  
ATOM   3547  O2'   C   111      46.134  91.385  60.685  1.00  0.00           O  
ATOM   3548 HO2'   C   111      46.051  90.593  60.148  1.00  0.00           H  
ATOM   3549  O3'   C   111      43.934  89.555  60.755  1.00  0.00           O  
ATOM   3550  P     A   112      43.824  88.074  61.324  1.00  0.00           P  
ATOM   3551  OP1   A   112      44.064  87.159  60.239  1.00  0.00           O  
ATOM   3552  OP2   A   112      42.536  87.971  62.099  1.00  0.00           O  
ATOM   3553  O5'   A   112      45.045  87.957  62.395  1.00  0.00           O  
ATOM   3554  C5'   A   112      46.458  87.961  61.962  1.00  0.00           C  
ATOM   3555  H5'   A   112      46.697  88.833  61.354  1.00  0.00           H  
ATOM   3556 H5''   A   112      46.416  87.081  61.321  1.00  0.00           H  
ATOM   3557  C4'   A   112      47.452  87.924  63.130  1.00  0.00           C  
ATOM   3558  H4'   A   112      48.515  87.875  62.892  1.00  0.00           H  
ATOM   3559  O4'   A   112      47.192  88.909  64.135  1.00  0.00           O  
ATOM   3560  C1'   A   112      47.555  88.391  65.430  1.00  0.00           C  
ATOM   3561  H1'   A   112      48.213  89.022  66.028  1.00  0.00           H  
ATOM   3562  N9    A   112      46.368  88.404  66.240  1.00  0.00           N  
ATOM   3563  C8    A   112      45.043  88.677  65.931  1.00  0.00           C  
ATOM   3564  H8    A   112      44.603  88.729  64.946  1.00  0.00           H  
ATOM   3565  N7    A   112      44.299  88.780  67.006  1.00  0.00           N  
ATOM   3566  C5    A   112      45.221  88.717  68.076  1.00  0.00           C  
ATOM   3567  C6    A   112      45.128  88.683  69.519  1.00  0.00           C  
ATOM   3568  N6    A   112      44.067  89.028  70.233  1.00  0.00           N  
ATOM   3569  H61   A   112      43.234  89.291  69.726  1.00  0.00           H  
ATOM   3570  H62   A   112      44.181  89.062  71.236  1.00  0.00           H  
ATOM   3571  N1    A   112      46.224  88.449  70.239  1.00  0.00           N  
ATOM   3572  C2    A   112      47.371  88.285  69.634  1.00  0.00           C  
ATOM   3573  H2    A   112      48.281  88.068  70.174  1.00  0.00           H  
ATOM   3574  N3    A   112      47.611  88.296  68.315  1.00  0.00           N  
ATOM   3575  C4    A   112      46.475  88.581  67.580  1.00  0.00           C  
ATOM   3576  C3'   A   112      47.357  86.581  63.962  1.00  0.00           C  
ATOM   3577  H3'   A   112      46.360  86.390  64.357  1.00  0.00           H  
ATOM   3578  C2'   A   112      48.209  87.023  65.202  1.00  0.00           C  
ATOM   3579  H2'   A   112      48.255  86.458  66.133  1.00  0.00           H  
ATOM   3580  O2'   A   112      49.624  87.275  64.948  1.00  0.00           O  
ATOM   3581 HO2'   A   112      49.938  86.503  64.471  1.00  0.00           H  
ATOM   3582  O3'   A   112      47.918  85.556  63.280  1.00  0.00           O  
ATOM   3583  P     G   113      47.580  84.045  63.588  1.00  0.00           P  
ATOM   3584  OP1   G   113      48.321  83.190  62.579  1.00  0.00           O  
ATOM   3585  OP2   G   113      46.082  83.932  63.684  1.00  0.00           O  
ATOM   3586  O5'   G   113      48.148  83.702  65.054  1.00  0.00           O  
ATOM   3587  C5'   G   113      49.550  83.749  65.399  1.00  0.00           C  
ATOM   3588  H5'   G   113      49.957  84.755  65.306  1.00  0.00           H  
ATOM   3589 H5''   G   113      50.013  83.135  64.626  1.00  0.00           H  
ATOM   3590  C4'   G   113      49.954  83.241  66.747  1.00  0.00           C  
ATOM   3591  H4'   G   113      51.016  83.033  66.617  1.00  0.00           H  
ATOM   3592  O4'   G   113      49.802  84.279  67.692  1.00  0.00           O  
ATOM   3593  C1'   G   113      49.543  83.538  68.839  1.00  0.00           C  
ATOM   3594  H1'   G   113      50.354  83.722  69.544  1.00  0.00           H  
ATOM   3595  N9    G   113      48.306  84.134  69.219  1.00  0.00           N  
ATOM   3596  C8    G   113      47.114  84.144  68.524  1.00  0.00           C  
ATOM   3597  H8    G   113      46.954  83.667  67.568  1.00  0.00           H  
ATOM   3598  N7    G   113      46.111  84.700  69.103  1.00  0.00           N  
ATOM   3599  C5    G   113      46.684  85.173  70.293  1.00  0.00           C  
ATOM   3600  C6    G   113      46.083  85.734  71.501  1.00  0.00           C  
ATOM   3601  O6    G   113      44.977  86.165  71.708  1.00  0.00           O  
ATOM   3602  N1    G   113      46.922  85.869  72.580  1.00  0.00           N  
ATOM   3603  H1    G   113      46.493  86.156  73.448  1.00  0.00           H  
ATOM   3604  C2    G   113      48.229  85.552  72.472  1.00  0.00           C  
ATOM   3605  N2    G   113      48.901  85.666  73.602  1.00  0.00           N  
ATOM   3606  H21   G   113      48.344  85.736  74.441  1.00  0.00           H  
ATOM   3607  H22   G   113      49.909  85.604  73.599  1.00  0.00           H  
ATOM   3608  N3    G   113      48.929  85.124  71.371  1.00  0.00           N  
ATOM   3609  C4    G   113      48.071  84.915  70.319  1.00  0.00           C  
ATOM   3610  C3'   G   113      49.262  81.915  67.120  1.00  0.00           C  
ATOM   3611  H3'   G   113      48.262  82.033  66.703  1.00  0.00           H  
ATOM   3612  C2'   G   113      49.318  82.079  68.690  1.00  0.00           C  
ATOM   3613  H2'   G   113      48.445  81.651  69.182  1.00  0.00           H  
ATOM   3614  O2'   G   113      50.423  81.452  69.160  1.00  0.00           O  
ATOM   3615 HO2'   G   113      50.579  80.662  68.638  1.00  0.00           H  
ATOM   3616  O3'   G   113      49.901  80.772  66.661  1.00  0.00           O  
ATOM   3617  P     G   114      49.035  79.426  66.533  1.00  0.00           P  
ATOM   3618  OP1   G   114      49.813  78.521  65.657  1.00  0.00           O  
ATOM   3619  OP2   G   114      47.636  79.854  66.103  1.00  0.00           O  
ATOM   3620  O5'   G   114      48.914  78.850  67.968  1.00  0.00           O  
ATOM   3621  C5'   G   114      50.020  78.220  68.507  1.00  0.00           C  
ATOM   3622  H5'   G   114      50.975  78.745  68.498  1.00  0.00           H  
ATOM   3623 H5''   G   114      50.216  77.321  67.923  1.00  0.00           H  
ATOM   3624  C4'   G   114      49.818  77.766  69.939  1.00  0.00           C  
ATOM   3625  H4'   G   114      50.779  77.321  70.197  1.00  0.00           H  
ATOM   3626  O4'   G   114      49.572  78.870  70.762  1.00  0.00           O  
ATOM   3627  C1'   G   114      48.536  78.697  71.674  1.00  0.00           C  
ATOM   3628  H1'   G   114      48.797  78.753  72.731  1.00  0.00           H  
ATOM   3629  N9    G   114      47.578  79.738  71.419  1.00  0.00           N  
ATOM   3630  C8    G   114      46.632  79.696  70.493  1.00  0.00           C  
ATOM   3631  H8    G   114      46.536  78.899  69.770  1.00  0.00           H  
ATOM   3632  N7    G   114      45.817  80.704  70.593  1.00  0.00           N  
ATOM   3633  C5    G   114      46.378  81.460  71.666  1.00  0.00           C  
ATOM   3634  C6    G   114      45.773  82.546  72.394  1.00  0.00           C  
ATOM   3635  O6    G   114      44.697  83.139  72.207  1.00  0.00           O  
ATOM   3636  N1    G   114      46.534  83.078  73.432  1.00  0.00           N  
ATOM   3637  H1    G   114      46.003  83.692  74.033  1.00  0.00           H  
ATOM   3638  C2    G   114      47.639  82.405  73.867  1.00  0.00           C  
ATOM   3639  N2    G   114      48.262  82.943  74.855  1.00  0.00           N  
ATOM   3640  H21   G   114      49.060  82.384  75.121  1.00  0.00           H  
ATOM   3641  H22   G   114      47.848  83.739  75.317  1.00  0.00           H  
ATOM   3642  N3    G   114      48.225  81.365  73.213  1.00  0.00           N  
ATOM   3643  C4    G   114      47.554  80.974  72.115  1.00  0.00           C  
ATOM   3644  C3'   G   114      48.624  76.870  70.182  1.00  0.00           C  
ATOM   3645  H3'   G   114      47.957  77.185  69.378  1.00  0.00           H  
ATOM   3646  C2'   G   114      48.033  77.263  71.509  1.00  0.00           C  
ATOM   3647  H2'   G   114      46.947  77.356  71.517  1.00  0.00           H  
ATOM   3648  O2'   G   114      48.514  76.493  72.605  1.00  0.00           O  
ATOM   3649 HO2'   G   114      49.451  76.293  72.548  1.00  0.00           H  
ATOM   3650  O3'   G   114      48.901  75.488  70.152  1.00  0.00           O  
ATOM   3651  P     C   115      47.758  74.411  70.010  1.00  0.00           P  
ATOM   3652  OP1   C   115      46.460  74.960  70.337  1.00  0.00           O  
ATOM   3653  OP2   C   115      48.147  73.228  70.721  1.00  0.00           O  
ATOM   3654  O5'   C   115      47.872  74.094  68.405  1.00  0.00           O  
ATOM   3655  C5'   C   115      49.086  73.860  67.695  1.00  0.00           C  
ATOM   3656  H5'   C   115      49.684  73.075  68.158  1.00  0.00           H  
ATOM   3657 H5''   C   115      49.656  74.789  67.680  1.00  0.00           H  
ATOM   3658  C4'   C   115      48.825  73.426  66.267  1.00  0.00           C  
ATOM   3659  H4'   C   115      49.816  73.492  65.819  1.00  0.00           H  
ATOM   3660  O4'   C   115      48.488  72.012  66.227  1.00  0.00           O  
ATOM   3661  C1'   C   115      47.826  71.694  64.994  1.00  0.00           C  
ATOM   3662  H1'   C   115      48.432  71.059  64.347  1.00  0.00           H  
ATOM   3663  N1    C   115      46.575  70.884  65.188  1.00  0.00           N  
ATOM   3664  C6    C   115      45.955  70.672  66.381  1.00  0.00           C  
ATOM   3665  H6    C   115      46.355  71.089  67.293  1.00  0.00           H  
ATOM   3666  C5    C   115      44.786  69.976  66.393  1.00  0.00           C  
ATOM   3667  H5    C   115      44.230  69.854  67.311  1.00  0.00           H  
ATOM   3668  C4    C   115      44.323  69.360  65.168  1.00  0.00           C  
ATOM   3669  N4    C   115      43.186  68.632  65.125  1.00  0.00           N  
ATOM   3670  H41   C   115      43.092  68.190  64.222  1.00  0.00           H  
ATOM   3671  H42   C   115      42.783  68.215  65.952  1.00  0.00           H  
ATOM   3672  N3    C   115      44.970  69.536  64.003  1.00  0.00           N  
ATOM   3673  C2    C   115      46.071  70.323  63.957  1.00  0.00           C  
ATOM   3674  O2    C   115      46.683  70.480  62.888  1.00  0.00           O  
ATOM   3675  C3'   C   115      47.753  74.095  65.394  1.00  0.00           C  
ATOM   3676  H3'   C   115      46.798  74.101  65.919  1.00  0.00           H  
ATOM   3677  C2'   C   115      47.462  73.056  64.248  1.00  0.00           C  
ATOM   3678  H2'   C   115      46.456  73.180  63.846  1.00  0.00           H  
ATOM   3679  O2'   C   115      48.364  73.140  63.116  1.00  0.00           O  
ATOM   3680 HO2'   C   115      48.564  74.065  62.952  1.00  0.00           H  
ATOM   3681  O3'   C   115      48.084  75.295  64.871  1.00  0.00           O  
ATOM   3682  P     A   116      46.944  76.529  64.802  1.00  0.00           P  
ATOM   3683  OP1   A   116      47.608  77.562  63.948  1.00  0.00           O  
ATOM   3684  OP2   A   116      46.477  76.884  66.205  1.00  0.00           O  
ATOM   3685  O5'   A   116      45.659  75.988  64.070  1.00  0.00           O  
ATOM   3686  C5'   A   116      45.688  75.785  62.640  1.00  0.00           C  
ATOM   3687  H5'   A   116      46.568  75.225  62.323  1.00  0.00           H  
ATOM   3688 H5''   A   116      45.757  76.705  62.058  1.00  0.00           H  
ATOM   3689  C4'   A   116      44.397  75.019  62.134  1.00  0.00           C  
ATOM   3690  H4'   A   116      44.380  75.294  61.079  1.00  0.00           H  
ATOM   3691  O4'   A   116      44.357  73.626  62.287  1.00  0.00           O  
ATOM   3692  C1'   A   116      43.017  73.319  62.628  1.00  0.00           C  
ATOM   3693  H1'   A   116      42.561  72.478  62.104  1.00  0.00           H  
ATOM   3694  N9    A   116      43.016  72.991  64.072  1.00  0.00           N  
ATOM   3695  C8    A   116      43.700  73.579  65.146  1.00  0.00           C  
ATOM   3696  H8    A   116      44.439  74.327  64.896  1.00  0.00           H  
ATOM   3697  N7    A   116      43.373  73.238  66.337  1.00  0.00           N  
ATOM   3698  C5    A   116      42.464  72.174  66.008  1.00  0.00           C  
ATOM   3699  C6    A   116      41.660  71.239  66.771  1.00  0.00           C  
ATOM   3700  N6    A   116      41.708  71.045  68.065  1.00  0.00           N  
ATOM   3701  H61   A   116      42.299  71.646  68.620  1.00  0.00           H  
ATOM   3702  H62   A   116      41.124  70.338  68.491  1.00  0.00           H  
ATOM   3703  N1    A   116      40.749  70.422  66.219  1.00  0.00           N  
ATOM   3704  C2    A   116      40.558  70.632  64.924  1.00  0.00           C  
ATOM   3705  H2    A   116      39.750  70.081  64.466  1.00  0.00           H  
ATOM   3706  N3    A   116      41.282  71.330  64.110  1.00  0.00           N  
ATOM   3707  C4    A   116      42.173  72.078  64.674  1.00  0.00           C  
ATOM   3708  C3'   A   116      43.119  75.652  62.658  1.00  0.00           C  
ATOM   3709  H3'   A   116      43.202  75.781  63.737  1.00  0.00           H  
ATOM   3710  C2'   A   116      42.132  74.582  62.375  1.00  0.00           C  
ATOM   3711  H2'   A   116      41.270  74.629  63.041  1.00  0.00           H  
ATOM   3712  O2'   A   116      41.707  74.454  61.043  1.00  0.00           O  
ATOM   3713 HO2'   A   116      40.850  74.021  61.059  1.00  0.00           H  
ATOM   3714  O3'   A   116      42.686  76.872  62.042  1.00  0.00           O  
ATOM   3715  P     C   117      41.660  77.765  62.718  1.00  0.00           P  
ATOM   3716  OP1   C   117      41.515  78.994  61.900  1.00  0.00           O  
ATOM   3717  OP2   C   117      42.069  78.081  64.106  1.00  0.00           O  
ATOM   3718  O5'   C   117      40.260  77.117  62.800  1.00  0.00           O  
ATOM   3719  C5'   C   117      39.449  76.888  61.635  1.00  0.00           C  
ATOM   3720  H5'   C   117      39.904  76.210  60.913  1.00  0.00           H  
ATOM   3721 H5''   C   117      39.218  77.853  61.184  1.00  0.00           H  
ATOM   3722  C4'   C   117      38.200  76.162  62.092  1.00  0.00           C  
ATOM   3723  H4'   C   117      37.625  76.124  61.167  1.00  0.00           H  
ATOM   3724  O4'   C   117      38.492  74.905  62.669  1.00  0.00           O  
ATOM   3725  C1'   C   117      37.455  74.628  63.489  1.00  0.00           C  
ATOM   3726  H1'   C   117      36.880  73.722  63.300  1.00  0.00           H  
ATOM   3727  N1    C   117      38.067  74.366  64.818  1.00  0.00           N  
ATOM   3728  C6    C   117      39.368  74.708  65.214  1.00  0.00           C  
ATOM   3729  H6    C   117      39.937  75.372  64.580  1.00  0.00           H  
ATOM   3730  C5    C   117      39.817  74.320  66.410  1.00  0.00           C  
ATOM   3731  H5    C   117      40.766  74.742  66.705  1.00  0.00           H  
ATOM   3732  C4    C   117      39.055  73.521  67.221  1.00  0.00           C  
ATOM   3733  N4    C   117      39.535  73.200  68.397  1.00  0.00           N  
ATOM   3734  H41   C   117      38.856  72.818  69.040  1.00  0.00           H  
ATOM   3735  H42   C   117      40.483  73.328  68.721  1.00  0.00           H  
ATOM   3736  N3    C   117      37.768  73.265  67.021  1.00  0.00           N  
ATOM   3737  C2    C   117      37.299  73.650  65.771  1.00  0.00           C  
ATOM   3738  O2    C   117      36.067  73.424  65.657  1.00  0.00           O  
ATOM   3739  C3'   C   117      37.418  76.999  63.122  1.00  0.00           C  
ATOM   3740  H3'   C   117      38.027  77.311  63.971  1.00  0.00           H  
ATOM   3741  C2'   C   117      36.468  75.882  63.538  1.00  0.00           C  
ATOM   3742  H2'   C   117      36.032  76.083  64.516  1.00  0.00           H  
ATOM   3743  O2'   C   117      35.414  75.626  62.555  1.00  0.00           O  
ATOM   3744 HO2'   C   117      34.648  75.308  63.038  1.00  0.00           H  
ATOM   3745  O3'   C   117      36.658  78.106  62.552  1.00  0.00           O  
ATOM   3746  P     U   118      36.322  79.305  63.574  1.00  0.00           P  
ATOM   3747  OP1   U   118      35.696  80.393  62.757  1.00  0.00           O  
ATOM   3748  OP2   U   118      37.613  79.515  64.310  1.00  0.00           O  
ATOM   3749  O5'   U   118      35.296  78.771  64.696  1.00  0.00           O  
ATOM   3750  C5'   U   118      33.927  78.511  64.420  1.00  0.00           C  
ATOM   3751  H5'   U   118      33.787  77.974  63.482  1.00  0.00           H  
ATOM   3752 H5''   U   118      33.427  79.468  64.279  1.00  0.00           H  
ATOM   3753  C4'   U   118      33.405  77.751  65.663  1.00  0.00           C  
ATOM   3754  H4'   U   118      32.365  77.438  65.576  1.00  0.00           H  
ATOM   3755  O4'   U   118      34.179  76.579  65.983  1.00  0.00           O  
ATOM   3756  C1'   U   118      34.010  76.371  67.401  1.00  0.00           C  
ATOM   3757  H1'   U   118      33.420  75.480  67.620  1.00  0.00           H  
ATOM   3758  N1    U   118      35.374  76.097  67.899  1.00  0.00           N  
ATOM   3759  C6    U   118      36.417  76.893  67.577  1.00  0.00           C  
ATOM   3760  H6    U   118      36.304  77.537  66.718  1.00  0.00           H  
ATOM   3761  C5    U   118      37.537  76.923  68.378  1.00  0.00           C  
ATOM   3762  H5    U   118      38.432  77.476  68.134  1.00  0.00           H  
ATOM   3763  C4    U   118      37.644  76.049  69.496  1.00  0.00           C  
ATOM   3764  O4    U   118      38.541  76.046  70.298  1.00  0.00           O  
ATOM   3765  N3    U   118      36.624  75.147  69.728  1.00  0.00           N  
ATOM   3766  H3    U   118      36.779  74.299  70.255  1.00  0.00           H  
ATOM   3767  C2    U   118      35.409  75.221  69.063  1.00  0.00           C  
ATOM   3768  O2    U   118      34.444  74.549  69.397  1.00  0.00           O  
ATOM   3769  C3'   U   118      33.439  78.594  67.005  1.00  0.00           C  
ATOM   3770  H3'   U   118      34.409  79.087  67.065  1.00  0.00           H  
ATOM   3771  C2'   U   118      33.398  77.579  68.162  1.00  0.00           C  
ATOM   3772  H2'   U   118      34.043  78.017  68.924  1.00  0.00           H  
ATOM   3773  O2'   U   118      32.082  77.229  68.518  1.00  0.00           O  
ATOM   3774 HO2'   U   118      31.616  78.056  68.377  1.00  0.00           H  
ATOM   3775  O3'   U   118      32.341  79.489  67.028  1.00  0.00           O  
ATOM   3776  P     A   119      32.500  80.925  67.650  1.00  0.00           P  
ATOM   3777  OP1   A   119      31.387  81.746  67.120  1.00  0.00           O  
ATOM   3778  OP2   A   119      33.857  81.392  67.483  1.00  0.00           O  
ATOM   3779  O5'   A   119      32.243  80.510  69.211  1.00  0.00           O  
ATOM   3780  C5'   A   119      30.929  80.533  69.754  1.00  0.00           C  
ATOM   3781  H5'   A   119      30.276  79.868  69.188  1.00  0.00           H  
ATOM   3782 H5''   A   119      30.589  81.568  69.767  1.00  0.00           H  
ATOM   3783  C4'   A   119      30.974  79.959  71.189  1.00  0.00           C  
ATOM   3784  H4'   A   119      29.927  79.894  71.483  1.00  0.00           H  
ATOM   3785  O4'   A   119      31.602  78.705  71.187  1.00  0.00           O  
ATOM   3786  C1'   A   119      32.175  78.537  72.447  1.00  0.00           C  
ATOM   3787  H1'   A   119      31.816  77.613  72.899  1.00  0.00           H  
ATOM   3788  N9    A   119      33.644  78.462  72.315  1.00  0.00           N  
ATOM   3789  C8    A   119      34.460  78.910  71.264  1.00  0.00           C  
ATOM   3790  H8    A   119      34.178  79.587  70.472  1.00  0.00           H  
ATOM   3791  N7    A   119      35.707  78.526  71.429  1.00  0.00           N  
ATOM   3792  C5    A   119      35.756  77.797  72.574  1.00  0.00           C  
ATOM   3793  C6    A   119      36.701  77.011  73.315  1.00  0.00           C  
ATOM   3794  N6    A   119      37.936  76.764  72.926  1.00  0.00           N  
ATOM   3795  H61   A   119      38.304  77.107  72.050  1.00  0.00           H  
ATOM   3796  H62   A   119      38.370  76.084  73.533  1.00  0.00           H  
ATOM   3797  N1    A   119      36.403  76.549  74.507  1.00  0.00           N  
ATOM   3798  C2    A   119      35.228  76.776  75.022  1.00  0.00           C  
ATOM   3799  H2    A   119      35.087  76.298  75.980  1.00  0.00           H  
ATOM   3800  N3    A   119      34.180  77.349  74.415  1.00  0.00           N  
ATOM   3801  C4    A   119      34.503  77.885  73.192  1.00  0.00           C  
ATOM   3802  C3'   A   119      31.662  80.797  72.238  1.00  0.00           C  
ATOM   3803  H3'   A   119      32.610  81.003  71.741  1.00  0.00           H  
ATOM   3804  C2'   A   119      31.842  79.743  73.331  1.00  0.00           C  
ATOM   3805  H2'   A   119      32.608  79.912  74.088  1.00  0.00           H  
ATOM   3806  O2'   A   119      30.596  79.370  73.964  1.00  0.00           O  
ATOM   3807 HO2'   A   119      30.797  79.330  74.902  1.00  0.00           H  
ATOM   3808  O3'   A   119      31.125  82.025  72.691  1.00  0.00           O  
ATOM   3809  P     G   120      32.123  83.047  73.476  1.00  0.00           P  
ATOM   3810  OP1   G   120      31.314  84.121  73.981  1.00  0.00           O  
ATOM   3811  OP2   G   120      33.303  83.345  72.608  1.00  0.00           O  
ATOM   3812  O5'   G   120      32.561  82.279  74.757  1.00  0.00           O  
ATOM   3813  C5'   G   120      31.654  82.109  75.775  1.00  0.00           C  
ATOM   3814  H5'   G   120      30.673  81.746  75.470  1.00  0.00           H  
ATOM   3815 H5''   G   120      31.486  83.085  76.230  1.00  0.00           H  
ATOM   3816  C4'   G   120      32.171  81.252  76.977  1.00  0.00           C  
ATOM   3817  H4'   G   120      31.277  81.197  77.598  1.00  0.00           H  
ATOM   3818  O4'   G   120      32.744  79.962  76.709  1.00  0.00           O  
ATOM   3819  C1'   G   120      34.047  79.866  77.385  1.00  0.00           C  
ATOM   3820  H1'   G   120      34.096  78.856  77.793  1.00  0.00           H  
ATOM   3821  N9    G   120      35.280  79.954  76.473  1.00  0.00           N  
ATOM   3822  C8    G   120      35.334  80.463  75.215  1.00  0.00           C  
ATOM   3823  H8    G   120      34.515  81.024  74.790  1.00  0.00           H  
ATOM   3824  N7    G   120      36.467  80.238  74.670  1.00  0.00           N  
ATOM   3825  C5    G   120      37.246  79.512  75.594  1.00  0.00           C  
ATOM   3826  C6    G   120      38.585  78.881  75.675  1.00  0.00           C  
ATOM   3827  O6    G   120      39.581  78.996  74.937  1.00  0.00           O  
ATOM   3828  N1    G   120      38.786  78.077  76.765  1.00  0.00           N  
ATOM   3829  H1    G   120      39.715  77.699  76.882  1.00  0.00           H  
ATOM   3830  C2    G   120      37.871  77.981  77.772  1.00  0.00           C  
ATOM   3831  N2    G   120      38.294  77.550  78.978  1.00  0.00           N  
ATOM   3832  H21   G   120      39.234  77.181  78.942  1.00  0.00           H  
ATOM   3833  H22   G   120      37.588  77.404  79.685  1.00  0.00           H  
ATOM   3834  N3    G   120      36.710  78.608  77.807  1.00  0.00           N  
ATOM   3835  C4    G   120      36.459  79.300  76.682  1.00  0.00           C  
ATOM   3836  C3'   G   120      33.310  82.027  77.769  1.00  0.00           C  
ATOM   3837  H3'   G   120      33.912  82.574  77.044  1.00  0.00           H  
ATOM   3838  C2'   G   120      34.128  80.924  78.394  1.00  0.00           C  
ATOM   3839  H2'   G   120      35.147  81.274  78.559  1.00  0.00           H  
ATOM   3840  O2'   G   120      33.465  80.505  79.634  1.00  0.00           O  
ATOM   3841 HO2'   G   120      32.861  81.235  79.790  1.00  0.00           H  
ATOM   3842  O3'   G   120      32.667  82.824  78.761  1.00  0.00           O  
ATOM   3843  P     U   121      33.538  84.116  79.381  1.00  0.00           P  
ATOM   3844  OP1   U   121      32.785  84.590  80.531  1.00  0.00           O  
ATOM   3845  OP2   U   121      33.671  85.011  78.228  1.00  0.00           O  
ATOM   3846  O5'   U   121      34.954  83.464  79.752  1.00  0.00           O  
ATOM   3847  C5'   U   121      35.095  82.847  81.045  1.00  0.00           C  
ATOM   3848  H5'   U   121      34.414  82.018  81.235  1.00  0.00           H  
ATOM   3849 H5''   U   121      34.753  83.467  81.874  1.00  0.00           H  
ATOM   3850  C4'   U   121      36.554  82.382  81.341  1.00  0.00           C  
ATOM   3851  H4'   U   121      36.555  82.004  82.364  1.00  0.00           H  
ATOM   3852  O4'   U   121      36.984  81.365  80.457  1.00  0.00           O  
ATOM   3853  C1'   U   121      38.446  81.529  80.342  1.00  0.00           C  
ATOM   3854  H1'   U   121      38.869  80.620  80.771  1.00  0.00           H  
ATOM   3855  N1    U   121      38.814  81.696  78.850  1.00  0.00           N  
ATOM   3856  C6    U   121      37.959  82.145  77.867  1.00  0.00           C  
ATOM   3857  H6    U   121      36.947  82.340  78.193  1.00  0.00           H  
ATOM   3858  C5    U   121      38.359  82.239  76.547  1.00  0.00           C  
ATOM   3859  H5    U   121      37.661  82.680  75.851  1.00  0.00           H  
ATOM   3860  C4    U   121      39.644  81.814  76.183  1.00  0.00           C  
ATOM   3861  O4    U   121      40.115  81.939  75.055  1.00  0.00           O  
ATOM   3862  N3    U   121      40.499  81.451  77.211  1.00  0.00           N  
ATOM   3863  H3    U   121      41.440  81.183  76.960  1.00  0.00           H  
ATOM   3864  C2    U   121      40.165  81.384  78.568  1.00  0.00           C  
ATOM   3865  O2    U   121      40.980  81.034  79.385  1.00  0.00           O  
ATOM   3866  C3'   U   121      37.590  83.562  81.117  1.00  0.00           C  
ATOM   3867  H3'   U   121      37.499  84.045  80.144  1.00  0.00           H  
ATOM   3868  C2'   U   121      38.878  82.776  81.112  1.00  0.00           C  
ATOM   3869  H2'   U   121      39.669  83.346  80.625  1.00  0.00           H  
ATOM   3870  O2'   U   121      39.227  82.346  82.473  1.00  0.00           O  
ATOM   3871 HO2'   U   121      38.733  82.930  83.054  1.00  0.00           H  
ATOM   3872  O3'   U   121      37.490  84.564  82.090  1.00  0.00           O  
ATOM   3873  P     A   122      37.959  86.076  81.846  1.00  0.00           P  
ATOM   3874  OP1   A   122      37.712  86.866  83.085  1.00  0.00           O  
ATOM   3875  OP2   A   122      37.522  86.562  80.536  1.00  0.00           O  
ATOM   3876  O5'   A   122      39.492  85.801  81.685  1.00  0.00           O  
ATOM   3877  C5'   A   122      40.374  85.388  82.770  1.00  0.00           C  
ATOM   3878  H5'   A   122      39.904  84.594  83.350  1.00  0.00           H  
ATOM   3879 H5''   A   122      40.637  86.214  83.430  1.00  0.00           H  
ATOM   3880  C4'   A   122      41.769  84.906  82.304  1.00  0.00           C  
ATOM   3881  H4'   A   122      42.382  84.574  83.142  1.00  0.00           H  
ATOM   3882  O4'   A   122      41.731  83.926  81.270  1.00  0.00           O  
ATOM   3883  C1'   A   122      42.924  83.975  80.453  1.00  0.00           C  
ATOM   3884  H1'   A   122      43.603  83.142  80.629  1.00  0.00           H  
ATOM   3885  N9    A   122      42.607  84.100  79.028  1.00  0.00           N  
ATOM   3886  C8    A   122      41.515  84.689  78.432  1.00  0.00           C  
ATOM   3887  H8    A   122      40.647  85.068  78.951  1.00  0.00           H  
ATOM   3888  N7    A   122      41.588  84.546  77.135  1.00  0.00           N  
ATOM   3889  C5    A   122      42.843  84.048  76.832  1.00  0.00           C  
ATOM   3890  C6    A   122      43.669  83.846  75.710  1.00  0.00           C  
ATOM   3891  N6    A   122      43.324  84.270  74.521  1.00  0.00           N  
ATOM   3892  H61   A   122      42.344  84.404  74.317  1.00  0.00           H  
ATOM   3893  H62   A   122      43.911  84.139  73.710  1.00  0.00           H  
ATOM   3894  N1    A   122      44.946  83.331  75.777  1.00  0.00           N  
ATOM   3895  C2    A   122      45.374  83.062  76.977  1.00  0.00           C  
ATOM   3896  H2    A   122      46.368  82.652  77.079  1.00  0.00           H  
ATOM   3897  N3    A   122      44.678  83.160  78.137  1.00  0.00           N  
ATOM   3898  C4    A   122      43.463  83.711  78.004  1.00  0.00           C  
ATOM   3899  C3'   A   122      42.615  85.924  81.643  1.00  0.00           C  
ATOM   3900  H3'   A   122      42.018  86.467  80.910  1.00  0.00           H  
ATOM   3901  C2'   A   122      43.781  85.111  80.944  1.00  0.00           C  
ATOM   3902  H2'   A   122      44.214  85.603  80.073  1.00  0.00           H  
ATOM   3903  O2'   A   122      44.825  84.683  81.738  1.00  0.00           O  
ATOM   3904 HO2'   A   122      44.557  84.905  82.633  1.00  0.00           H  
ATOM   3905  O3'   A   122      43.194  86.745  82.641  1.00  0.00           O  
ATOM   3906  P     C   123      43.717  88.148  82.189  1.00  0.00           P  
ATOM   3907  OP1   C   123      44.300  88.877  83.370  1.00  0.00           O  
ATOM   3908  OP2   C   123      42.671  88.911  81.519  1.00  0.00           O  
ATOM   3909  O5'   C   123      44.916  87.960  81.270  1.00  0.00           O  
ATOM   3910  C5'   C   123      46.131  87.621  81.864  1.00  0.00           C  
ATOM   3911  H5'   C   123      45.958  86.842  82.607  1.00  0.00           H  
ATOM   3912 H5''   C   123      46.632  88.456  82.353  1.00  0.00           H  
ATOM   3913  C4'   C   123      47.118  87.022  80.896  1.00  0.00           C  
ATOM   3914  H4'   C   123      47.993  86.582  81.375  1.00  0.00           H  
ATOM   3915  O4'   C   123      46.553  86.114  80.078  1.00  0.00           O  
ATOM   3916  C1'   C   123      47.245  86.116  78.826  1.00  0.00           C  
ATOM   3917  H1'   C   123      47.722  85.141  78.723  1.00  0.00           H  
ATOM   3918  N1    C   123      46.326  86.378  77.682  1.00  0.00           N  
ATOM   3919  C6    C   123      45.185  87.097  77.841  1.00  0.00           C  
ATOM   3920  H6    C   123      45.036  87.472  78.843  1.00  0.00           H  
ATOM   3921  C5    C   123      44.443  87.545  76.800  1.00  0.00           C  
ATOM   3922  H5    C   123      43.666  88.288  76.900  1.00  0.00           H  
ATOM   3923  C4    C   123      44.887  87.068  75.534  1.00  0.00           C  
ATOM   3924  N4    C   123      44.194  87.308  74.452  1.00  0.00           N  
ATOM   3925  H41   C   123      44.548  86.865  73.617  1.00  0.00           H  
ATOM   3926  H42   C   123      43.282  87.740  74.491  1.00  0.00           H  
ATOM   3927  N3    C   123      45.978  86.415  75.286  1.00  0.00           N  
ATOM   3928  C2    C   123      46.704  86.035  76.361  1.00  0.00           C  
ATOM   3929  O2    C   123      47.663  85.414  76.114  1.00  0.00           O  
ATOM   3930  C3'   C   123      47.693  88.133  79.999  1.00  0.00           C  
ATOM   3931  H3'   C   123      46.837  88.724  79.673  1.00  0.00           H  
ATOM   3932  C2'   C   123      48.262  87.214  78.954  1.00  0.00           C  
ATOM   3933  H2'   C   123      48.345  87.665  77.965  1.00  0.00           H  
ATOM   3934  O2'   C   123      49.512  86.635  79.245  1.00  0.00           O  
ATOM   3935 HO2'   C   123      49.527  86.551  80.202  1.00  0.00           H  
ATOM   3936  O3'   C   123      48.674  89.011  80.612  1.00  0.00           O  
ATOM   3937  P     U   124      48.828  90.408  79.996  1.00  0.00           P  
ATOM   3938  OP1   U   124      49.780  91.093  80.902  1.00  0.00           O  
ATOM   3939  OP2   U   124      47.531  90.979  79.676  1.00  0.00           O  
ATOM   3940  O5'   U   124      49.550  90.252  78.613  1.00  0.00           O  
ATOM   3941  C5'   U   124      50.879  89.779  78.467  1.00  0.00           C  
ATOM   3942  H5'   U   124      51.184  88.971  79.133  1.00  0.00           H  
ATOM   3943 H5''   U   124      51.552  90.620  78.634  1.00  0.00           H  
ATOM   3944  C4'   U   124      51.142  89.385  76.980  1.00  0.00           C  
ATOM   3945  H4'   U   124      51.961  88.669  76.909  1.00  0.00           H  
ATOM   3946  O4'   U   124      50.010  88.748  76.413  1.00  0.00           O  
ATOM   3947  C1'   U   124      49.929  89.007  74.999  1.00  0.00           C  
ATOM   3948  H1'   U   124      50.249  88.175  74.372  1.00  0.00           H  
ATOM   3949  N1    U   124      48.552  89.403  74.626  1.00  0.00           N  
ATOM   3950  C6    U   124      47.600  89.694  75.588  1.00  0.00           C  
ATOM   3951  H6    U   124      47.868  89.728  76.633  1.00  0.00           H  
ATOM   3952  C5    U   124      46.361  90.028  75.210  1.00  0.00           C  
ATOM   3953  H5    U   124      45.623  90.194  75.981  1.00  0.00           H  
ATOM   3954  C4    U   124      46.004  90.118  73.855  1.00  0.00           C  
ATOM   3955  O4    U   124      44.892  90.513  73.496  1.00  0.00           O  
ATOM   3956  N3    U   124      46.895  89.697  72.899  1.00  0.00           N  
ATOM   3957  H3    U   124      46.681  89.555  71.922  1.00  0.00           H  
ATOM   3958  C2    U   124      48.188  89.284  73.246  1.00  0.00           C  
ATOM   3959  O2    U   124      48.969  88.877  72.354  1.00  0.00           O  
ATOM   3960  C3'   U   124      51.251  90.645  76.185  1.00  0.00           C  
ATOM   3961  H3'   U   124      50.497  91.348  76.540  1.00  0.00           H  
ATOM   3962  C2'   U   124      50.886  90.118  74.780  1.00  0.00           C  
ATOM   3963  H2'   U   124      50.369  90.971  74.341  1.00  0.00           H  
ATOM   3964  O2'   U   124      51.983  89.617  73.962  1.00  0.00           O  
ATOM   3965 HO2'   U   124      52.409  90.370  73.547  1.00  0.00           H  
ATOM   3966  O3'   U   124      52.524  91.252  76.280  1.00  0.00           O  
ATOM   3967  P     G   125      52.770  92.747  75.800  1.00  0.00           P  
ATOM   3968  OP1   G   125      54.201  93.096  76.093  1.00  0.00           O  
ATOM   3969  OP2   G   125      51.641  93.605  76.260  1.00  0.00           O  
ATOM   3970  O5'   G   125      52.701  92.695  74.181  1.00  0.00           O  
ATOM   3971  C5'   G   125      53.835  92.364  73.415  1.00  0.00           C  
ATOM   3972  H5'   G   125      54.204  91.374  73.685  1.00  0.00           H  
ATOM   3973 H5''   G   125      54.686  93.021  73.594  1.00  0.00           H  
ATOM   3974  C4'   G   125      53.629  92.379  71.903  1.00  0.00           C  
ATOM   3975  H4'   G   125      54.470  92.089  71.272  1.00  0.00           H  
ATOM   3976  O4'   G   125      52.665  91.502  71.456  1.00  0.00           O  
ATOM   3977  C1'   G   125      52.090  91.937  70.239  1.00  0.00           C  
ATOM   3978  H1'   G   125      52.366  91.289  69.407  1.00  0.00           H  
ATOM   3979  N9    G   125      50.617  91.993  70.415  1.00  0.00           N  
ATOM   3980  C8    G   125      49.850  92.354  71.551  1.00  0.00           C  
ATOM   3981  H8    G   125      50.244  92.551  72.538  1.00  0.00           H  
ATOM   3982  N7    G   125      48.533  92.353  71.318  1.00  0.00           N  
ATOM   3983  C5    G   125      48.414  92.047  69.976  1.00  0.00           C  
ATOM   3984  C6    G   125      47.246  91.917  69.162  1.00  0.00           C  
ATOM   3985  O6    G   125      46.106  92.103  69.531  1.00  0.00           O  
ATOM   3986  N1    G   125      47.496  91.636  67.834  1.00  0.00           N  
ATOM   3987  H1    G   125      46.724  91.513  67.195  1.00  0.00           H  
ATOM   3988  C2    G   125      48.765  91.585  67.310  1.00  0.00           C  
ATOM   3989  N2    G   125      48.829  91.519  66.037  1.00  0.00           N  
ATOM   3990  H21   G   125      48.027  91.697  65.449  1.00  0.00           H  
ATOM   3991  H22   G   125      49.709  91.423  65.551  1.00  0.00           H  
ATOM   3992  N3    G   125      49.895  91.605  68.015  1.00  0.00           N  
ATOM   3993  C4    G   125      49.681  91.906  69.337  1.00  0.00           C  
ATOM   3994  C3'   G   125      53.260  93.776  71.353  1.00  0.00           C  
ATOM   3995  H3'   G   125      52.567  94.311  72.002  1.00  0.00           H  
ATOM   3996  C2'   G   125      52.642  93.378  70.037  1.00  0.00           C  
ATOM   3997  H2'   G   125      51.805  94.052  69.856  1.00  0.00           H  
ATOM   3998  O2'   G   125      53.595  93.208  68.991  1.00  0.00           O  
ATOM   3999 HO2'   G   125      54.059  94.042  68.889  1.00  0.00           H  
ATOM   4000  O3'   G   125      54.424  94.541  70.992  1.00  0.00           O  
ATOM   4001  P     A   126      54.352  96.103  70.688  1.00  0.00           P  
ATOM   4002  OP1   A   126      55.615  96.729  71.108  1.00  0.00           O  
ATOM   4003  OP2   A   126      53.158  96.597  71.347  1.00  0.00           O  
ATOM   4004  O5'   A   126      54.051  96.144  69.101  1.00  0.00           O  
ATOM   4005  C5'   A   126      55.031  96.019  68.131  1.00  0.00           C  
ATOM   4006  H5'   A   126      55.453  95.014  68.141  1.00  0.00           H  
ATOM   4007 H5''   A   126      55.835  96.743  68.258  1.00  0.00           H  
ATOM   4008  C4'   A   126      54.454  96.181  66.686  1.00  0.00           C  
ATOM   4009  H4'   A   126      55.134  96.023  65.849  1.00  0.00           H  
ATOM   4010  O4'   A   126      53.510  95.173  66.485  1.00  0.00           O  
ATOM   4011  C1'   A   126      52.466  95.549  65.639  1.00  0.00           C  
ATOM   4012  H1'   A   126      52.418  94.943  64.735  1.00  0.00           H  
ATOM   4013  N9    A   126      51.173  95.295  66.410  1.00  0.00           N  
ATOM   4014  C8    A   126      50.949  95.278  67.740  1.00  0.00           C  
ATOM   4015  H8    A   126      51.687  95.459  68.508  1.00  0.00           H  
ATOM   4016  N7    A   126      49.626  95.120  68.131  1.00  0.00           N  
ATOM   4017  C5    A   126      49.030  94.926  66.840  1.00  0.00           C  
ATOM   4018  C6    A   126      47.765  94.784  66.444  1.00  0.00           C  
ATOM   4019  N6    A   126      46.761  94.526  67.232  1.00  0.00           N  
ATOM   4020  H61   A   126      46.739  94.675  68.231  1.00  0.00           H  
ATOM   4021  H62   A   126      45.910  94.230  66.777  1.00  0.00           H  
ATOM   4022  N1    A   126      47.483  94.784  65.141  1.00  0.00           N  
ATOM   4023  C2    A   126      48.460  94.920  64.242  1.00  0.00           C  
ATOM   4024  H2    A   126      48.173  94.957  63.202  1.00  0.00           H  
ATOM   4025  N3    A   126      49.753  94.996  64.527  1.00  0.00           N  
ATOM   4026  C4    A   126      49.975  95.041  65.847  1.00  0.00           C  
ATOM   4027  C3'   A   126      53.682  97.508  66.414  1.00  0.00           C  
ATOM   4028  H3'   A   126      53.234  97.859  67.344  1.00  0.00           H  
ATOM   4029  C2'   A   126      52.674  97.022  65.347  1.00  0.00           C  
ATOM   4030  H2'   A   126      51.792  97.627  65.558  1.00  0.00           H  
ATOM   4031  O2'   A   126      53.145  97.184  64.038  1.00  0.00           O  
ATOM   4032 HO2'   A   126      53.325  98.119  63.918  1.00  0.00           H  
ATOM   4033  O3'   A   126      54.550  98.552  65.944  1.00  0.00           O  
ATOM   4034  P     U   127      54.119 100.078  66.274  1.00  0.00           P  
ATOM   4035  OP1   U   127      55.223 100.988  65.792  1.00  0.00           O  
ATOM   4036  OP2   U   127      53.681 100.206  67.640  1.00  0.00           O  
ATOM   4037  O5'   U   127      52.888 100.249  65.314  1.00  0.00           O  
ATOM   4038  C5'   U   127      52.995 100.716  63.997  1.00  0.00           C  
ATOM   4039  H5'   U   127      53.731 100.177  63.400  1.00  0.00           H  
ATOM   4040 H5''   U   127      53.317 101.756  63.957  1.00  0.00           H  
ATOM   4041  C4'   U   127      51.655 100.466  63.335  1.00  0.00           C  
ATOM   4042  H4'   U   127      51.949 100.485  62.286  1.00  0.00           H  
ATOM   4043  O4'   U   127      51.193  99.194  63.695  1.00  0.00           O  
ATOM   4044  C1'   U   127      49.765  99.105  63.521  1.00  0.00           C  
ATOM   4045  H1'   U   127      49.644  98.357  62.737  1.00  0.00           H  
ATOM   4046  N1    U   127      49.016  98.716  64.761  1.00  0.00           N  
ATOM   4047  C6    U   127      49.419  98.921  66.119  1.00  0.00           C  
ATOM   4048  H6    U   127      50.384  99.340  66.364  1.00  0.00           H  
ATOM   4049  C5    U   127      48.552  98.606  67.137  1.00  0.00           C  
ATOM   4050  H5    U   127      48.802  98.636  68.187  1.00  0.00           H  
ATOM   4051  C4    U   127      47.208  98.279  66.843  1.00  0.00           C  
ATOM   4052  O4    U   127      46.362  98.065  67.701  1.00  0.00           O  
ATOM   4053  N3    U   127      46.887  98.136  65.527  1.00  0.00           N  
ATOM   4054  H3    U   127      45.958  97.800  65.318  1.00  0.00           H  
ATOM   4055  C2    U   127      47.708  98.298  64.490  1.00  0.00           C  
ATOM   4056  O2    U   127      47.223  98.221  63.340  1.00  0.00           O  
ATOM   4057  C3'   U   127      50.455 101.327  63.718  1.00  0.00           C  
ATOM   4058  H3'   U   127      50.396 101.371  64.805  1.00  0.00           H  
ATOM   4059  C2'   U   127      49.309 100.528  63.108  1.00  0.00           C  
ATOM   4060  H2'   U   127      48.392 100.862  63.593  1.00  0.00           H  
ATOM   4061  O2'   U   127      49.308 100.635  61.733  1.00  0.00           O  
ATOM   4062 HO2'   U   127      48.490 101.107  61.561  1.00  0.00           H  
ATOM   4063  O3'   U   127      50.551 102.718  63.272  1.00  0.00           O  
ATOM   4064  P     G   128      49.544 103.799  63.750  1.00  0.00           P  
ATOM   4065  OP1   G   128      49.928 105.145  63.270  1.00  0.00           O  
ATOM   4066  OP2   G   128      49.478 103.481  65.160  1.00  0.00           O  
ATOM   4067  O5'   G   128      48.088 103.455  63.193  1.00  0.00           O  
ATOM   4068  C5'   G   128      47.779 103.712  61.863  1.00  0.00           C  
ATOM   4069  H5'   G   128      48.539 103.441  61.130  1.00  0.00           H  
ATOM   4070 H5''   G   128      47.614 104.780  61.720  1.00  0.00           H  
ATOM   4071  C4'   G   128      46.487 103.002  61.601  1.00  0.00           C  
ATOM   4072  H4'   G   128      46.386 102.926  60.519  1.00  0.00           H  
ATOM   4073  O4'   G   128      46.382 101.624  61.938  1.00  0.00           O  
ATOM   4074  C1'   G   128      45.178 101.245  62.491  1.00  0.00           C  
ATOM   4075  H1'   G   128      44.811 100.360  61.970  1.00  0.00           H  
ATOM   4076  N9    G   128      45.228 100.974  63.968  1.00  0.00           N  
ATOM   4077  C8    G   128      46.185 101.369  64.847  1.00  0.00           C  
ATOM   4078  H8    G   128      47.110 101.781  64.473  1.00  0.00           H  
ATOM   4079  N7    G   128      45.810 101.192  66.114  1.00  0.00           N  
ATOM   4080  C5    G   128      44.574 100.540  66.035  1.00  0.00           C  
ATOM   4081  C6    G   128      43.647 100.036  66.994  1.00  0.00           C  
ATOM   4082  O6    G   128      43.822  99.855  68.157  1.00  0.00           O  
ATOM   4083  N1    G   128      42.482  99.586  66.439  1.00  0.00           N  
ATOM   4084  H1    G   128      41.785  99.312  67.117  1.00  0.00           H  
ATOM   4085  C2    G   128      42.246  99.537  65.161  1.00  0.00           C  
ATOM   4086  N2    G   128      40.985  99.291  64.898  1.00  0.00           N  
ATOM   4087  H21   G   128      40.523  99.310  64.001  1.00  0.00           H  
ATOM   4088  H22   G   128      40.356  99.009  65.636  1.00  0.00           H  
ATOM   4089  N3    G   128      43.063 100.010  64.222  1.00  0.00           N  
ATOM   4090  C4    G   128      44.285 100.426  64.726  1.00  0.00           C  
ATOM   4091  C3'   G   128      45.222 103.594  62.216  1.00  0.00           C  
ATOM   4092  H3'   G   128      45.457 103.803  63.260  1.00  0.00           H  
ATOM   4093  C2'   G   128      44.251 102.451  62.120  1.00  0.00           C  
ATOM   4094  H2'   G   128      43.493 102.498  62.903  1.00  0.00           H  
ATOM   4095  O2'   G   128      43.813 102.184  60.778  1.00  0.00           O  
ATOM   4096 HO2'   G   128      44.247 102.840  60.228  1.00  0.00           H  
ATOM   4097  O3'   G   128      44.571 104.622  61.518  1.00  0.00           O  
ATOM   4098  P     U   129      43.997 105.926  62.281  1.00  0.00           P  
ATOM   4099  OP1   U   129      43.715 106.854  61.201  1.00  0.00           O  
ATOM   4100  OP2   U   129      44.965 106.429  63.321  1.00  0.00           O  
ATOM   4101  O5'   U   129      42.659 105.506  63.037  1.00  0.00           O  
ATOM   4102  C5'   U   129      41.585 105.207  62.231  1.00  0.00           C  
ATOM   4103  H5'   U   129      41.929 104.647  61.362  1.00  0.00           H  
ATOM   4104 H5''   U   129      41.112 106.151  61.962  1.00  0.00           H  
ATOM   4105  C4'   U   129      40.667 104.254  63.019  1.00  0.00           C  
ATOM   4106  H4'   U   129      39.802 103.949  62.431  1.00  0.00           H  
ATOM   4107  O4'   U   129      41.238 103.183  63.609  1.00  0.00           O  
ATOM   4108  C1'   U   129      40.725 102.961  64.872  1.00  0.00           C  
ATOM   4109  H1'   U   129      40.206 102.004  64.807  1.00  0.00           H  
ATOM   4110  N1    U   129      41.758 102.954  65.958  1.00  0.00           N  
ATOM   4111  C6    U   129      42.916 103.641  65.808  1.00  0.00           C  
ATOM   4112  H6    U   129      43.134 104.104  64.858  1.00  0.00           H  
ATOM   4113  C5    U   129      43.764 103.796  66.841  1.00  0.00           C  
ATOM   4114  H5    U   129      44.678 104.369  66.784  1.00  0.00           H  
ATOM   4115  C4    U   129      43.469 103.211  68.158  1.00  0.00           C  
ATOM   4116  O4    U   129      44.189 103.167  69.188  1.00  0.00           O  
ATOM   4117  N3    U   129      42.180 102.556  68.186  1.00  0.00           N  
ATOM   4118  H3    U   129      41.969 101.953  68.969  1.00  0.00           H  
ATOM   4119  C2    U   129      41.321 102.428  67.118  1.00  0.00           C  
ATOM   4120  O2    U   129      40.187 102.069  67.342  1.00  0.00           O  
ATOM   4121  C3'   U   129      40.112 105.127  64.176  1.00  0.00           C  
ATOM   4122  H3'   U   129      40.900 105.655  64.713  1.00  0.00           H  
ATOM   4123  C2'   U   129      39.733 104.067  65.155  1.00  0.00           C  
ATOM   4124  H2'   U   129      39.828 104.394  66.190  1.00  0.00           H  
ATOM   4125  O2'   U   129      38.442 103.522  64.888  1.00  0.00           O  
ATOM   4126 HO2'   U   129      37.934 104.221  64.471  1.00  0.00           H  
ATOM   4127  O3'   U   129      39.109 106.061  63.774  1.00  0.00           O  
ATOM   4128  P     C   130      38.703 107.264  64.804  1.00  0.00           P  
ATOM   4129  OP1   C   130      37.630 108.079  64.319  1.00  0.00           O  
ATOM   4130  OP2   C   130      39.889 107.986  65.340  1.00  0.00           O  
ATOM   4131  O5'   C   130      38.030 106.523  65.991  1.00  0.00           O  
ATOM   4132  C5'   C   130      36.650 106.285  66.126  1.00  0.00           C  
ATOM   4133  H5'   C   130      36.400 105.632  65.290  1.00  0.00           H  
ATOM   4134 H5''   C   130      36.052 107.171  65.912  1.00  0.00           H  
ATOM   4135  C4'   C   130      36.315 105.741  67.534  1.00  0.00           C  
ATOM   4136  H4'   C   130      35.437 105.095  67.509  1.00  0.00           H  
ATOM   4137  O4'   C   130      37.368 104.961  68.013  1.00  0.00           O  
ATOM   4138  C1'   C   130      37.432 105.244  69.337  1.00  0.00           C  
ATOM   4139  H1'   C   130      36.659 104.693  69.873  1.00  0.00           H  
ATOM   4140  N1    C   130      38.781 104.931  69.864  1.00  0.00           N  
ATOM   4141  C6    C   130      39.904 105.180  69.134  1.00  0.00           C  
ATOM   4142  H6    C   130      39.736 105.501  68.117  1.00  0.00           H  
ATOM   4143  C5    C   130      41.217 105.036  69.606  1.00  0.00           C  
ATOM   4144  H5    C   130      42.071 105.298  68.999  1.00  0.00           H  
ATOM   4145  C4    C   130      41.321 104.589  70.954  1.00  0.00           C  
ATOM   4146  N4    C   130      42.491 104.192  71.380  1.00  0.00           N  
ATOM   4147  H41   C   130      43.356 104.422  70.913  1.00  0.00           H  
ATOM   4148  H42   C   130      42.431 103.652  72.232  1.00  0.00           H  
ATOM   4149  N3    C   130      40.205 104.266  71.651  1.00  0.00           N  
ATOM   4150  C2    C   130      38.952 104.489  71.191  1.00  0.00           C  
ATOM   4151  O2    C   130      37.986 104.187  71.874  1.00  0.00           O  
ATOM   4152  C3'   C   130      35.954 106.832  68.565  1.00  0.00           C  
ATOM   4153  H3'   C   130      35.925 107.825  68.116  1.00  0.00           H  
ATOM   4154  C2'   C   130      37.207 106.752  69.418  1.00  0.00           C  
ATOM   4155  H2'   C   130      37.915 107.335  68.829  1.00  0.00           H  
ATOM   4156  O2'   C   130      37.309 107.360  70.704  1.00  0.00           O  
ATOM   4157 HO2'   C   130      36.443 107.308  71.114  1.00  0.00           H  
ATOM   4158  O3'   C   130      34.729 106.522  69.208  1.00  0.00           O  
ATOM   4159  P     G   131      33.962 107.503  70.150  1.00  0.00           P  
ATOM   4160  OP1   G   131      32.541 107.023  70.122  1.00  0.00           O  
ATOM   4161  OP2   G   131      34.238 108.910  69.748  1.00  0.00           O  
ATOM   4162  O5'   G   131      34.602 107.266  71.568  1.00  0.00           O  
ATOM   4163  C5'   G   131      34.207 106.201  72.459  1.00  0.00           C  
ATOM   4164  H5'   G   131      34.426 105.210  72.060  1.00  0.00           H  
ATOM   4165 H5''   G   131      33.135 106.275  72.641  1.00  0.00           H  
ATOM   4166  C4'   G   131      35.036 106.400  73.727  1.00  0.00           C  
ATOM   4167  H4'   G   131      34.562 105.717  74.431  1.00  0.00           H  
ATOM   4168  O4'   G   131      36.420 106.050  73.514  1.00  0.00           O  
ATOM   4169  C1'   G   131      37.159 106.927  74.353  1.00  0.00           C  
ATOM   4170  H1'   G   131      36.983 106.636  75.389  1.00  0.00           H  
ATOM   4171  N9    G   131      38.665 106.908  74.092  1.00  0.00           N  
ATOM   4172  C8    G   131      39.354 107.715  73.281  1.00  0.00           C  
ATOM   4173  H8    G   131      38.792 108.358  72.619  1.00  0.00           H  
ATOM   4174  N7    G   131      40.648 107.458  73.368  1.00  0.00           N  
ATOM   4175  C5    G   131      40.800 106.491  74.364  1.00  0.00           C  
ATOM   4176  C6    G   131      41.977 105.909  74.990  1.00  0.00           C  
ATOM   4177  O6    G   131      43.145 106.053  74.679  1.00  0.00           O  
ATOM   4178  N1    G   131      41.635 104.966  75.917  1.00  0.00           N  
ATOM   4179  H1    G   131      42.325 104.472  76.465  1.00  0.00           H  
ATOM   4180  C2    G   131      40.428 104.832  76.403  1.00  0.00           C  
ATOM   4181  N2    G   131      40.302 104.246  77.541  1.00  0.00           N  
ATOM   4182  H21   G   131      39.476 104.380  78.107  1.00  0.00           H  
ATOM   4183  H22   G   131      41.085 103.773  77.969  1.00  0.00           H  
ATOM   4184  N3    G   131      39.295 105.335  75.849  1.00  0.00           N  
ATOM   4185  C4    G   131      39.566 106.139  74.805  1.00  0.00           C  
ATOM   4186  C3'   G   131      35.060 107.780  74.482  1.00  0.00           C  
ATOM   4187  H3'   G   131      34.385 108.453  73.954  1.00  0.00           H  
ATOM   4188  C2'   G   131      36.444 108.229  74.187  1.00  0.00           C  
ATOM   4189  H2'   G   131      36.540 108.658  73.190  1.00  0.00           H  
ATOM   4190  O2'   G   131      36.909 109.287  75.036  1.00  0.00           O  
ATOM   4191 HO2'   G   131      36.275 109.254  75.755  1.00  0.00           H  
ATOM   4192  O3'   G   131      34.760 107.644  75.892  1.00  0.00           O  
ATOM   4193  P     U   132      33.274 107.476  76.416  1.00  0.00           P  
ATOM   4194  OP1   U   132      33.318 107.102  77.865  1.00  0.00           O  
ATOM   4195  OP2   U   132      32.449 106.639  75.573  1.00  0.00           O  
ATOM   4196  O5'   U   132      32.694 108.975  76.179  1.00  0.00           O  
ATOM   4197  C5'   U   132      31.530 109.309  76.851  1.00  0.00           C  
ATOM   4198  H5'   U   132      31.849 109.221  77.889  1.00  0.00           H  
ATOM   4199 H5''   U   132      30.741 108.608  76.577  1.00  0.00           H  
ATOM   4200  C4'   U   132      31.109 110.762  76.545  1.00  0.00           C  
ATOM   4201  H4'   U   132      31.860 111.481  76.872  1.00  0.00           H  
ATOM   4202  O4'   U   132      30.704 110.946  75.226  1.00  0.00           O  
ATOM   4203  C1'   U   132      29.850 112.070  75.111  1.00  0.00           C  
ATOM   4204  H1'   U   132      30.553 112.898  75.031  1.00  0.00           H  
ATOM   4205  N1    U   132      29.016 112.145  73.905  1.00  0.00           N  
ATOM   4206  C6    U   132      28.677 110.975  73.167  1.00  0.00           C  
ATOM   4207  H6    U   132      28.992 109.999  73.505  1.00  0.00           H  
ATOM   4208  C5    U   132      28.127 111.080  71.924  1.00  0.00           C  
ATOM   4209  H5    U   132      27.933 110.180  71.360  1.00  0.00           H  
ATOM   4210  C4    U   132      27.615 112.329  71.411  1.00  0.00           C  
ATOM   4211  O4    U   132      27.044 112.471  70.300  1.00  0.00           O  
ATOM   4212  N3    U   132      27.777 113.375  72.227  1.00  0.00           N  
ATOM   4213  H3    U   132      27.364 114.229  71.882  1.00  0.00           H  
ATOM   4214  C2    U   132      28.505 113.395  73.420  1.00  0.00           C  
ATOM   4215  O2    U   132      28.533 114.411  74.072  1.00  0.00           O  
ATOM   4216  C3'   U   132      29.815 111.065  77.305  1.00  0.00           C  
ATOM   4217  H3'   U   132      29.325 110.099  77.189  1.00  0.00           H  
ATOM   4218  C2'   U   132      29.107 112.182  76.482  1.00  0.00           C  
ATOM   4219  H2'   U   132      28.042 111.972  76.389  1.00  0.00           H  
ATOM   4220  O2'   U   132      29.148 113.488  76.915  1.00  0.00           O  
ATOM   4221 HO2'   U   132      28.685 113.461  77.756  1.00  0.00           H  
ATOM   4222  O3'   U   132      29.889 111.408  78.687  1.00  0.00           O  
ATOM   4223  P     A   133      28.571 111.454  79.675  1.00  0.00           P  
ATOM   4224  OP1   A   133      29.034 110.970  80.923  1.00  0.00           O  
ATOM   4225  OP2   A   133      27.410 110.778  79.018  1.00  0.00           O  
ATOM   4226  O5'   A   133      28.344 113.031  79.662  1.00  0.00           O  
ATOM   4227  C5'   A   133      29.016 113.968  80.415  1.00  0.00           C  
ATOM   4228  H5'   A   133      30.084 113.939  80.198  1.00  0.00           H  
ATOM   4229 H5''   A   133      28.918 113.738  81.475  1.00  0.00           H  
ATOM   4230  C4'   A   133      28.379 115.315  80.188  1.00  0.00           C  
ATOM   4231  H4'   A   133      29.075 116.004  80.666  1.00  0.00           H  
ATOM   4232  O4'   A   133      28.290 115.697  78.768  1.00  0.00           O  
ATOM   4233  C1'   A   133      27.019 116.261  78.483  1.00  0.00           C  
ATOM   4234  H1'   A   133      27.195 117.208  77.972  1.00  0.00           H  
ATOM   4235  N9    A   133      26.397 115.294  77.619  1.00  0.00           N  
ATOM   4236  C8    A   133      25.966 113.998  77.792  1.00  0.00           C  
ATOM   4237  H8    A   133      26.108 113.462  78.719  1.00  0.00           H  
ATOM   4238  N7    A   133      25.315 113.468  76.814  1.00  0.00           N  
ATOM   4239  C5    A   133      25.349 114.467  75.857  1.00  0.00           C  
ATOM   4240  C6    A   133      24.987 114.570  74.446  1.00  0.00           C  
ATOM   4241  N6    A   133      24.614 113.599  73.642  1.00  0.00           N  
ATOM   4242  H61   A   133      24.647 113.827  72.659  1.00  0.00           H  
ATOM   4243  H62   A   133      24.614 112.644  73.971  1.00  0.00           H  
ATOM   4244  N1    A   133      25.217 115.694  73.754  1.00  0.00           N  
ATOM   4245  C2    A   133      25.822 116.722  74.385  1.00  0.00           C  
ATOM   4246  H2    A   133      26.008 117.626  73.825  1.00  0.00           H  
ATOM   4247  N3    A   133      26.208 116.736  75.669  1.00  0.00           N  
ATOM   4248  C4    A   133      25.977 115.582  76.356  1.00  0.00           C  
ATOM   4249  C3'   A   133      26.964 115.504  80.725  1.00  0.00           C  
ATOM   4250  H3'   A   133      26.516 114.552  81.011  1.00  0.00           H  
ATOM   4251  C2'   A   133      26.156 116.390  79.694  1.00  0.00           C  
ATOM   4252  H2'   A   133      25.181 115.917  79.582  1.00  0.00           H  
ATOM   4253  O2'   A   133      26.004 117.726  80.018  1.00  0.00           O  
ATOM   4254 HO2'   A   133      26.329 117.961  80.890  1.00  0.00           H  
ATOM   4255  O3'   A   133      27.235 116.253  81.865  1.00  0.00           O  
ATOM   4256  P     U   134      26.311 116.100  83.124  1.00  0.00           P  
ATOM   4257  OP1   U   134      26.285 114.733  83.644  1.00  0.00           O  
ATOM   4258  OP2   U   134      25.028 116.847  82.903  1.00  0.00           O  
ATOM   4259  O5'   U   134      27.100 117.020  84.167  1.00  0.00           O  
ATOM   4260  C5'   U   134      28.201 116.484  84.930  1.00  0.00           C  
ATOM   4261  H5'   U   134      28.738 115.812  84.261  1.00  0.00           H  
ATOM   4262 H5''   U   134      27.788 115.881  85.738  1.00  0.00           H  
ATOM   4263  C4'   U   134      29.222 117.652  85.438  1.00  0.00           C  
ATOM   4264  H4'   U   134      29.954 117.198  86.105  1.00  0.00           H  
ATOM   4265  O4'   U   134      30.031 118.122  84.354  1.00  0.00           O  
ATOM   4266  C1'   U   134      30.226 119.486  84.542  1.00  0.00           C  
ATOM   4267  H1'   U   134      31.281 119.749  84.458  1.00  0.00           H  
ATOM   4268  N1    U   134      29.512 120.243  83.384  1.00  0.00           N  
ATOM   4269  C6    U   134      28.745 119.530  82.478  1.00  0.00           C  
ATOM   4270  H6    U   134      28.658 118.458  82.569  1.00  0.00           H  
ATOM   4271  C5    U   134      28.371 120.127  81.374  1.00  0.00           C  
ATOM   4272  H5    U   134      28.016 119.437  80.622  1.00  0.00           H  
ATOM   4273  C4    U   134      28.492 121.601  81.176  1.00  0.00           C  
ATOM   4274  O4    U   134      28.211 122.205  80.139  1.00  0.00           O  
ATOM   4275  N3    U   134      29.072 122.294  82.233  1.00  0.00           N  
ATOM   4276  H3    U   134      29.217 123.223  81.865  1.00  0.00           H  
ATOM   4277  C2    U   134      29.661 121.671  83.319  1.00  0.00           C  
ATOM   4278  O2    U   134      30.412 122.283  84.005  1.00  0.00           O  
ATOM   4279  C3'   U   134      28.550 118.856  86.050  1.00  0.00           C  
ATOM   4280  H3'   U   134      27.733 119.147  85.390  1.00  0.00           H  
ATOM   4281  C2'   U   134      29.671 119.883  85.869  1.00  0.00           C  
ATOM   4282  H2'   U   134      29.373 120.929  85.946  1.00  0.00           H  
ATOM   4283  O2'   U   134      30.818 119.765  86.686  1.00  0.00           O  
ATOM   4284 HO2'   U   134      30.632 120.328  87.441  1.00  0.00           H  
ATOM   4285  O3'   U   134      28.197 118.648  87.428  1.00  0.00           O  
ATOM   4286  P     A   135      27.523 119.765  88.173  1.00  0.00           P  
ATOM   4287  OP1   A   135      26.830 119.188  89.317  1.00  0.00           O  
ATOM   4288  OP2   A   135      26.833 120.721  87.259  1.00  0.00           O  
ATOM   4289  O5'   A   135      28.760 120.634  88.754  1.00  0.00           O  
ATOM   4290  C5'   A   135      29.549 120.190  89.798  1.00  0.00           C  
ATOM   4291  H5'   A   135      30.116 119.325  89.452  1.00  0.00           H  
ATOM   4292 H5''   A   135      29.036 119.776  90.666  1.00  0.00           H  
ATOM   4293  C4'   A   135      30.483 121.246  90.359  1.00  0.00           C  
ATOM   4294  H4'   A   135      31.155 120.805  91.094  1.00  0.00           H  
ATOM   4295  O4'   A   135      31.262 121.722  89.246  1.00  0.00           O  
ATOM   4296  C1'   A   135      31.019 123.183  89.258  1.00  0.00           C  
ATOM   4297  H1'   A   135      31.965 123.688  89.060  1.00  0.00           H  
ATOM   4298  N9    A   135      30.039 123.631  88.188  1.00  0.00           N  
ATOM   4299  C8    A   135      28.661 123.640  88.195  1.00  0.00           C  
ATOM   4300  H8    A   135      28.150 123.308  89.087  1.00  0.00           H  
ATOM   4301  N7    A   135      28.137 124.032  87.075  1.00  0.00           N  
ATOM   4302  C5    A   135      29.199 124.375  86.239  1.00  0.00           C  
ATOM   4303  C6    A   135      29.380 124.948  84.971  1.00  0.00           C  
ATOM   4304  N6    A   135      28.525 125.560  84.139  1.00  0.00           N  
ATOM   4305  H61   A   135      27.531 125.463  84.291  1.00  0.00           H  
ATOM   4306  H62   A   135      28.834 126.026  83.299  1.00  0.00           H  
ATOM   4307  N1    A   135      30.612 125.292  84.497  1.00  0.00           N  
ATOM   4308  C2    A   135      31.658 124.941  85.184  1.00  0.00           C  
ATOM   4309  H2    A   135      32.615 125.179  84.744  1.00  0.00           H  
ATOM   4310  N3    A   135      31.675 124.333  86.359  1.00  0.00           N  
ATOM   4311  C4    A   135      30.380 124.163  86.923  1.00  0.00           C  
ATOM   4312  C3'   A   135      29.684 122.332  91.000  1.00  0.00           C  
ATOM   4313  H3'   A   135      28.641 122.398  90.693  1.00  0.00           H  
ATOM   4314  C2'   A   135      30.572 123.552  90.594  1.00  0.00           C  
ATOM   4315  H2'   A   135      29.966 124.457  90.576  1.00  0.00           H  
ATOM   4316  O2'   A   135      31.609 123.800  91.503  1.00  0.00           O  
ATOM   4317 HO2'   A   135      32.317 124.337  91.139  1.00  0.00           H  
ATOM   4318  O3'   A   135      29.760 122.133  92.427  1.00  0.00           O  
ATOM   4319  P     C   136      28.784 121.097  93.131  1.00  0.00           P  
ATOM   4320  OP1   C   136      29.497 119.805  93.374  1.00  0.00           O  
ATOM   4321  OP2   C   136      27.481 121.061  92.372  1.00  0.00           O  
ATOM   4322  O5'   C   136      28.542 121.857  94.478  1.00  0.00           O  
ATOM   4323  C5'   C   136      28.444 121.240  95.752  1.00  0.00           C  
ATOM   4324  H5'   C   136      29.325 120.698  96.096  1.00  0.00           H  
ATOM   4325 H5''   C   136      27.514 120.673  95.788  1.00  0.00           H  
ATOM   4326  C4'   C   136      28.022 122.317  96.855  1.00  0.00           C  
ATOM   4327  H4'   C   136      27.965 121.820  97.823  1.00  0.00           H  
ATOM   4328  O4'   C   136      29.094 123.292  96.979  1.00  0.00           O  
ATOM   4329  C1'   C   136      28.595 124.571  96.751  1.00  0.00           C  
ATOM   4330  H1'   C   136      28.207 125.068  97.640  1.00  0.00           H  
ATOM   4331  N1    C   136      29.657 125.244  96.077  1.00  0.00           N  
ATOM   4332  C6    C   136      29.986 125.049  94.737  1.00  0.00           C  
ATOM   4333  H6    C   136      29.685 124.336  93.984  1.00  0.00           H  
ATOM   4334  C5    C   136      30.841 125.854  94.095  1.00  0.00           C  
ATOM   4335  H5    C   136      30.841 125.845  93.015  1.00  0.00           H  
ATOM   4336  C4    C   136      31.471 126.895  94.808  1.00  0.00           C  
ATOM   4337  N4    C   136      32.199 127.808  94.180  1.00  0.00           N  
ATOM   4338  H41   C   136      31.979 127.890  93.198  1.00  0.00           H  
ATOM   4339  H42   C   136      32.461 128.630  94.705  1.00  0.00           H  
ATOM   4340  N3    C   136      31.144 127.193  96.059  1.00  0.00           N  
ATOM   4341  C2    C   136      30.278 126.327  96.674  1.00  0.00           C  
ATOM   4342  O2    C   136      30.136 126.424  97.855  1.00  0.00           O  
ATOM   4343  C3'   C   136      26.736 123.075  96.606  1.00  0.00           C  
ATOM   4344  H3'   C   136      25.934 122.586  96.053  1.00  0.00           H  
ATOM   4345  C2'   C   136      27.360 124.277  95.881  1.00  0.00           C  
ATOM   4346  H2'   C   136      27.704 123.935  94.905  1.00  0.00           H  
ATOM   4347  O2'   C   136      26.576 125.466  95.789  1.00  0.00           O  
ATOM   4348 HO2'   C   136      25.720 125.207  95.439  1.00  0.00           H  
ATOM   4349  O3'   C   136      26.119 123.549  97.759  1.00  0.00           O  
ATOM   4350  P     A   137      25.554 122.631  98.952  1.00  0.00           P  
ATOM   4351  OP1   A   137      25.019 121.398  98.401  1.00  0.00           O  
ATOM   4352  OP2   A   137      24.568 123.512  99.727  1.00  0.00           O  
ATOM   4353  O5'   A   137      26.822 122.183  99.874  1.00  0.00           O  
ATOM   4354  C5'   A   137      27.480 123.162 100.733  1.00  0.00           C  
ATOM   4355  H5'   A   137      26.770 123.602 101.434  1.00  0.00           H  
ATOM   4356 H5''   A   137      28.067 123.924 100.219  1.00  0.00           H  
ATOM   4357  C4'   A   137      28.508 122.378 101.605  1.00  0.00           C  
ATOM   4358  H4'   A   137      28.107 121.513 102.132  1.00  0.00           H  
ATOM   4359  O4'   A   137      29.567 121.883 100.819  1.00  0.00           O  
ATOM   4360  C1'   A   137      30.800 121.893 101.653  1.00  0.00           C  
ATOM   4361  H1'   A   137      31.224 120.893 101.749  1.00  0.00           H  
ATOM   4362  N9    A   137      31.818 122.766 101.106  1.00  0.00           N  
ATOM   4363  C8    A   137      31.763 123.604 100.011  1.00  0.00           C  
ATOM   4364  H8    A   137      30.866 123.780  99.436  1.00  0.00           H  
ATOM   4365  N7    A   137      32.866 124.355  99.925  1.00  0.00           N  
ATOM   4366  C5    A   137      33.648 123.921 100.962  1.00  0.00           C  
ATOM   4367  C6    A   137      35.016 124.126 101.381  1.00  0.00           C  
ATOM   4368  N6    A   137      35.873 124.627 100.539  1.00  0.00           N  
ATOM   4369  H61   A   137      35.614 124.996  99.635  1.00  0.00           H  
ATOM   4370  H62   A   137      36.837 124.633 100.841  1.00  0.00           H  
ATOM   4371  N1    A   137      35.631 123.440 102.357  1.00  0.00           N  
ATOM   4372  C2    A   137      34.852 122.557 102.906  1.00  0.00           C  
ATOM   4373  H2    A   137      35.243 122.058 103.781  1.00  0.00           H  
ATOM   4374  N3    A   137      33.597 122.317 102.725  1.00  0.00           N  
ATOM   4375  C4    A   137      33.051 122.964 101.685  1.00  0.00           C  
ATOM   4376  C3'   A   137      29.239 123.280 102.685  1.00  0.00           C  
ATOM   4377  H3'   A   137      29.597 124.226 102.277  1.00  0.00           H  
ATOM   4378  C2'   A   137      30.451 122.403 103.089  1.00  0.00           C  
ATOM   4379  H2'   A   137      31.276 122.922 103.579  1.00  0.00           H  
ATOM   4380  O2'   A   137      30.074 121.346 103.905  1.00  0.00           O  
ATOM   4381 HO2'   A   137      30.933 121.116 104.266  1.00  0.00           H  
ATOM   4382  O3'   A   137      28.345 123.491 103.827  1.00  0.00           O  
ATOM   4383  P     G   138      28.478 124.861 104.669  1.00  0.00           P  
ATOM   4384  OP1   G   138      27.613 124.867 105.912  1.00  0.00           O  
ATOM   4385  OP2   G   138      28.286 125.975 103.731  1.00  0.00           O  
ATOM   4386  O5'   G   138      29.998 125.002 105.184  1.00  0.00           O  
ATOM   4387  C5'   G   138      30.573 124.090 106.106  1.00  0.00           C  
ATOM   4388  H5'   G   138      30.599 123.118 105.614  1.00  0.00           H  
ATOM   4389 H5''   G   138      29.987 123.997 107.021  1.00  0.00           H  
ATOM   4390  C4'   G   138      32.045 124.509 106.450  1.00  0.00           C  
ATOM   4391  H4'   G   138      32.326 123.983 107.363  1.00  0.00           H  
ATOM   4392  O4'   G   138      32.898 124.127 105.392  1.00  0.00           O  
ATOM   4393  C1'   G   138      33.825 125.178 105.113  1.00  0.00           C  
ATOM   4394  H1'   G   138      34.836 124.839 104.890  1.00  0.00           H  
ATOM   4395  N9    G   138      33.402 125.932 103.882  1.00  0.00           N  
ATOM   4396  C8    G   138      32.273 125.780 103.174  1.00  0.00           C  
ATOM   4397  H8    G   138      31.503 125.089 103.482  1.00  0.00           H  
ATOM   4398  N7    G   138      32.103 126.670 102.191  1.00  0.00           N  
ATOM   4399  C5    G   138      33.279 127.362 102.208  1.00  0.00           C  
ATOM   4400  C6    G   138      33.814 128.394 101.349  1.00  0.00           C  
ATOM   4401  O6    G   138      33.236 128.962 100.439  1.00  0.00           O  
ATOM   4402  N1    G   138      35.120 128.684 101.569  1.00  0.00           N  
ATOM   4403  H1    G   138      35.439 129.546 101.150  1.00  0.00           H  
ATOM   4404  C2    G   138      35.844 128.182 102.582  1.00  0.00           C  
ATOM   4405  N2    G   138      36.936 128.772 103.054  1.00  0.00           N  
ATOM   4406  H21   G   138      37.377 129.498 102.508  1.00  0.00           H  
ATOM   4407  H22   G   138      37.373 128.395 103.883  1.00  0.00           H  
ATOM   4408  N3    G   138      35.426 127.204 103.414  1.00  0.00           N  
ATOM   4409  C4    G   138      34.141 126.812 103.114  1.00  0.00           C  
ATOM   4410  C3'   G   138      32.317 125.931 106.738  1.00  0.00           C  
ATOM   4411  H3'   G   138      31.678 126.614 106.177  1.00  0.00           H  
ATOM   4412  C2'   G   138      33.798 126.051 106.348  1.00  0.00           C  
ATOM   4413  H2'   G   138      34.072 127.094 106.191  1.00  0.00           H  
ATOM   4414  O2'   G   138      34.732 125.532 107.321  1.00  0.00           O  
ATOM   4415 HO2'   G   138      35.610 125.659 106.953  1.00  0.00           H  
ATOM   4416  O3'   G   138      32.058 126.203 108.116  1.00  0.00           O  
ATOM   4417  P     G   139      31.953 127.739 108.605  1.00  0.00           P  
ATOM   4418  OP1   G   139      31.633 127.729 110.060  1.00  0.00           O  
ATOM   4419  OP2   G   139      30.906 128.360 107.685  1.00  0.00           O  
ATOM   4420  O5'   G   139      33.244 128.670 108.396  1.00  0.00           O  
ATOM   4421  C5'   G   139      34.451 128.524 109.048  1.00  0.00           C  
ATOM   4422  H5'   G   139      34.867 127.581 108.692  1.00  0.00           H  
ATOM   4423 H5''   G   139      34.370 128.629 110.130  1.00  0.00           H  
ATOM   4424  C4'   G   139      35.473 129.507 108.538  1.00  0.00           C  
ATOM   4425  H4'   G   139      36.395 129.510 109.120  1.00  0.00           H  
ATOM   4426  O4'   G   139      35.777 129.299 107.124  1.00  0.00           O  
ATOM   4427  C1'   G   139      36.010 130.558 106.500  1.00  0.00           C  
ATOM   4428  H1'   G   139      37.048 130.587 106.169  1.00  0.00           H  
ATOM   4429  N9    G   139      35.000 130.729 105.383  1.00  0.00           N  
ATOM   4430  C8    G   139      33.699 130.223 105.135  1.00  0.00           C  
ATOM   4431  H8    G   139      33.178 129.454 105.686  1.00  0.00           H  
ATOM   4432  N7    G   139      33.230 130.643 103.974  1.00  0.00           N  
ATOM   4433  C5    G   139      34.244 131.489 103.496  1.00  0.00           C  
ATOM   4434  C6    G   139      34.224 132.402 102.345  1.00  0.00           C  
ATOM   4435  O6    G   139      33.334 132.555 101.527  1.00  0.00           O  
ATOM   4436  N1    G   139      35.353 133.194 102.267  1.00  0.00           N  
ATOM   4437  H1    G   139      35.222 133.997 101.669  1.00  0.00           H  
ATOM   4438  C2    G   139      36.364 133.136 103.192  1.00  0.00           C  
ATOM   4439  N2    G   139      37.177 134.154 103.102  1.00  0.00           N  
ATOM   4440  H21   G   139      37.965 134.135 103.733  1.00  0.00           H  
ATOM   4441  H22   G   139      37.067 134.783 102.319  1.00  0.00           H  
ATOM   4442  N3    G   139      36.366 132.476 104.379  1.00  0.00           N  
ATOM   4443  C4    G   139      35.261 131.612 104.414  1.00  0.00           C  
ATOM   4444  C3'   G   139      34.923 130.949 108.612  1.00  0.00           C  
ATOM   4445  H3'   G   139      33.856 130.963 108.388  1.00  0.00           H  
ATOM   4446  C2'   G   139      35.738 131.645 107.529  1.00  0.00           C  
ATOM   4447  H2'   G   139      35.356 132.596 107.159  1.00  0.00           H  
ATOM   4448  O2'   G   139      37.027 131.963 107.911  1.00  0.00           O  
ATOM   4449 HO2'   G   139      37.183 131.768 108.838  1.00  0.00           H  
ATOM   4450  O3'   G   139      35.197 131.462 109.901  1.00  0.00           O  
ATOM   4451  P     G   140      34.338 132.685 110.463  1.00  0.00           P  
ATOM   4452  OP1   G   140      34.824 132.896 111.852  1.00  0.00           O  
ATOM   4453  OP2   G   140      32.995 132.342 110.149  1.00  0.00           O  
ATOM   4454  O5'   G   140      34.821 133.927 109.573  1.00  0.00           O  
ATOM   4455  C5'   G   140      36.024 134.575 109.805  1.00  0.00           C  
ATOM   4456  H5'   G   140      36.825 133.908 110.123  1.00  0.00           H  
ATOM   4457 H5''   G   140      35.912 135.332 110.581  1.00  0.00           H  
ATOM   4458  C4'   G   140      36.434 135.376 108.515  1.00  0.00           C  
ATOM   4459  H4'   G   140      37.433 135.761 108.720  1.00  0.00           H  
ATOM   4460  O4'   G   140      36.427 134.787 107.195  1.00  0.00           O  
ATOM   4461  C1'   G   140      36.202 135.780 106.144  1.00  0.00           C  
ATOM   4462  H1'   G   140      36.988 135.852 105.393  1.00  0.00           H  
ATOM   4463  N9    G   140      34.898 135.556 105.475  1.00  0.00           N  
ATOM   4464  C8    G   140      33.979 134.603 105.709  1.00  0.00           C  
ATOM   4465  H8    G   140      34.079 133.876 106.502  1.00  0.00           H  
ATOM   4466  N7    G   140      33.035 134.435 104.846  1.00  0.00           N  
ATOM   4467  C5    G   140      33.345 135.462 103.945  1.00  0.00           C  
ATOM   4468  C6    G   140      32.733 135.718 102.658  1.00  0.00           C  
ATOM   4469  O6    G   140      31.791 135.139 102.098  1.00  0.00           O  
ATOM   4470  N1    G   140      33.441 136.677 101.966  1.00  0.00           N  
ATOM   4471  H1    G   140      33.122 137.015 101.069  1.00  0.00           H  
ATOM   4472  C2    G   140      34.532 137.287 102.463  1.00  0.00           C  
ATOM   4473  N2    G   140      35.098 138.283 101.757  1.00  0.00           N  
ATOM   4474  H21   G   140      34.628 138.752 100.996  1.00  0.00           H  
ATOM   4475  H22   G   140      35.942 138.674 102.151  1.00  0.00           H  
ATOM   4476  N3    G   140      35.114 137.130 103.628  1.00  0.00           N  
ATOM   4477  C4    G   140      34.550 136.060 104.259  1.00  0.00           C  
ATOM   4478  C3'   G   140      35.584 136.654 108.360  1.00  0.00           C  
ATOM   4479  H3'   G   140      34.527 136.411 108.263  1.00  0.00           H  
ATOM   4480  C2'   G   140      36.073 137.108 106.941  1.00  0.00           C  
ATOM   4481  H2'   G   140      35.370 137.841 106.546  1.00  0.00           H  
ATOM   4482  O2'   G   140      37.395 137.582 106.947  1.00  0.00           O  
ATOM   4483 HO2'   G   140      37.283 138.530 107.043  1.00  0.00           H  
ATOM   4484  O3'   G   140      35.821 137.609 109.377  1.00  0.00           O  
ATOM   4485  P     C   141      34.842 138.828 109.653  1.00  0.00           P  
ATOM   4486  OP1   C   141      35.557 139.854 110.446  1.00  0.00           O  
ATOM   4487  OP2   C   141      33.542 138.311 110.120  1.00  0.00           O  
ATOM   4488  O5'   C   141      34.510 139.472 108.238  1.00  0.00           O  
ATOM   4489  C5'   C   141      35.350 140.479 107.653  1.00  0.00           C  
ATOM   4490  H5'   C   141      36.388 140.151 107.614  1.00  0.00           H  
ATOM   4491 H5''   C   141      35.327 141.404 108.228  1.00  0.00           H  
ATOM   4492  C4'   C   141      34.806 140.933 106.252  1.00  0.00           C  
ATOM   4493  H4'   C   141      35.528 141.677 105.915  1.00  0.00           H  
ATOM   4494  O4'   C   141      34.616 139.823 105.317  1.00  0.00           O  
ATOM   4495  C1'   C   141      33.677 140.274 104.260  1.00  0.00           C  
ATOM   4496  H1'   C   141      34.144 140.319 103.276  1.00  0.00           H  
ATOM   4497  N1    C   141      32.479 139.318 104.162  1.00  0.00           N  
ATOM   4498  C6    C   141      32.226 138.299 105.092  1.00  0.00           C  
ATOM   4499  H6    C   141      32.885 138.204 105.943  1.00  0.00           H  
ATOM   4500  C5    C   141      31.195 137.449 104.971  1.00  0.00           C  
ATOM   4501  H5    C   141      31.008 136.613 105.628  1.00  0.00           H  
ATOM   4502  C4    C   141      30.318 137.648 103.859  1.00  0.00           C  
ATOM   4503  N4    C   141      29.313 136.894 103.663  1.00  0.00           N  
ATOM   4504  H41   C   141      29.074 136.235 104.390  1.00  0.00           H  
ATOM   4505  H42   C   141      28.754 137.151 102.861  1.00  0.00           H  
ATOM   4506  N3    C   141      30.473 138.618 102.965  1.00  0.00           N  
ATOM   4507  C2    C   141      31.602 139.458 103.089  1.00  0.00           C  
ATOM   4508  O2    C   141      31.718 140.386 102.339  1.00  0.00           O  
ATOM   4509  C3'   C   141      33.407 141.516 106.277  1.00  0.00           C  
ATOM   4510  H3'   C   141      32.757 140.834 106.825  1.00  0.00           H  
ATOM   4511  C2'   C   141      33.147 141.633 104.774  1.00  0.00           C  
ATOM   4512  H2'   C   141      32.070 141.649 104.607  1.00  0.00           H  
ATOM   4513  O2'   C   141      33.838 142.701 104.208  1.00  0.00           O  
ATOM   4514 HO2'   C   141      33.373 142.946 103.404  1.00  0.00           H  
ATOM   4515  O3'   C   141      33.447 142.805 106.877  1.00  0.00           O  
ATOM   4516  P    U3   142      32.191 143.299 107.720  1.00  0.00           P  
ATOM   4517  OP1  U3   142      32.603 144.554 108.390  1.00  0.00           O  
ATOM   4518  OP2  U3   142      31.698 142.130 108.537  1.00  0.00           O  
ATOM   4519  O5'  U3   142      31.153 143.771 106.637  1.00  0.00           O  
ATOM   4520  C5'  U3   142      31.525 144.865 105.768  1.00  0.00           C  
ATOM   4521  H5'  U3   142      32.574 144.689 105.531  1.00  0.00           H  
ATOM   4522 H5''  U3   142      31.430 145.847 106.231  1.00  0.00           H  
ATOM   4523  C4'  U3   142      30.683 144.965 104.457  1.00  0.00           C  
ATOM   4524  H4'  U3   142      31.164 145.800 103.946  1.00  0.00           H  
ATOM   4525  O4'  U3   142      30.829 143.809 103.738  1.00  0.00           O  
ATOM   4526  C1'  U3   142      29.654 143.500 102.936  1.00  0.00           C  
ATOM   4527  H1'  U3   142      29.891 143.577 101.875  1.00  0.00           H  
ATOM   4528  N1   U3   142      28.895 142.228 103.229  1.00  0.00           N  
ATOM   4529  C6   U3   142      29.126 141.607 104.456  1.00  0.00           C  
ATOM   4530  H6   U3   142      29.745 142.158 105.148  1.00  0.00           H  
ATOM   4531  C5   U3   142      28.299 140.640 104.797  1.00  0.00           C  
ATOM   4532  H5   U3   142      28.437 140.175 105.762  1.00  0.00           H  
ATOM   4533  C4   U3   142      27.235 140.026 103.936  1.00  0.00           C  
ATOM   4534  O4   U3   142      26.580 139.041 104.309  1.00  0.00           O  
ATOM   4535  N3   U3   142      27.209 140.611 102.696  1.00  0.00           N  
ATOM   4536  H3   U3   142      26.737 140.113 101.955  1.00  0.00           H  
ATOM   4537  C2   U3   142      27.921 141.768 102.330  1.00  0.00           C  
ATOM   4538  O2   U3   142      27.677 142.358 101.337  1.00  0.00           O  
ATOM   4539  C3'  U3   142      29.174 145.175 104.484  1.00  0.00           C  
ATOM   4540  H3'  U3   142      28.721 144.602 105.294  1.00  0.00           H  
ATOM   4541  C2'  U3   142      28.720 144.581 103.141  1.00  0.00           C  
ATOM   4542  H2'  U3   142      27.676 144.280 103.236  1.00  0.00           H  
ATOM   4543  O2'  U3   142      28.749 145.392 101.972  1.00  0.00           O  
ATOM   4544 HO2'  U3   142      28.342 146.215 102.254  1.00  0.00           H  
ATOM   4545  O3'  U3   142      28.769 146.470 104.604  1.00  0.00           O  
ATOM   4546 HO3'  U3   142      29.371 146.980 104.057  1.00  0.00           H  
TER    4547       U3   142 
END   
