# Supplementary material for: Modeling the structure of the frameshift-stimulatory pseudoknot in SARS-CoV-2 reveals multiple possible conformers
Source: PLoS Comput Biol. 2021 Jan 19;17(1):e1008603. doi: 10.1371/journal.pcbi.1008603 (PMC7845960; doi:10.1371/journal.pcbi.1008603)
Supplement: S1 Data — Files in.pdb format for each of the model structures presented in the manuscript are included in an archived.zip folder. The files corresponding to the structures shown in Figs 3B, 3E, 3H, 4B, 4E, 4H, 5B, 6A–6F, and 7A–7G are named FigNX_1.pdb, where N is the figure number and X is the letter for the figure panel. These structures represent the most populated of the clusters found in the corresponding MD simulations. The structures of the second- and third-most populated clusters from each of the simulations are in the files named FigNX_2.pdb and FigNX_3.pdb, respectively. (ZIP) [file pcbi.1008603.s006.zip › Fig7E_3.pdb]

ATOM      1 HO5'  U5     1      35.251  29.263  74.399  1.00  0.00           H  
ATOM      2  O5'  U5     1      36.072  29.508  74.832  1.00  0.00           O  
ATOM      3  C5'  U5     1      36.999  28.554  74.441  1.00  0.00           C  
ATOM      4  H5'  U5     1      36.632  27.543  74.612  1.00  0.00           H  
ATOM      5 H5''  U5     1      37.929  28.713  74.987  1.00  0.00           H  
ATOM      6  C4'  U5     1      37.282  28.787  72.928  1.00  0.00           C  
ATOM      7  H4'  U5     1      37.961  27.972  72.680  1.00  0.00           H  
ATOM      8  O4'  U5     1      36.198  28.759  71.976  1.00  0.00           O  
ATOM      9  C1'  U5     1      36.508  29.677  70.933  1.00  0.00           C  
ATOM     10  H1'  U5     1      36.493  29.117  69.998  1.00  0.00           H  
ATOM     11  N1   U5     1      35.446  30.746  70.857  1.00  0.00           N  
ATOM     12  C6   U5     1      35.283  31.691  71.846  1.00  0.00           C  
ATOM     13  H6   U5     1      36.009  31.614  72.642  1.00  0.00           H  
ATOM     14  C5   U5     1      34.401  32.718  71.712  1.00  0.00           C  
ATOM     15  H5   U5     1      34.381  33.432  72.522  1.00  0.00           H  
ATOM     16  C4   U5     1      33.636  32.900  70.474  1.00  0.00           C  
ATOM     17  O4   U5     1      32.959  33.880  70.201  1.00  0.00           O  
ATOM     18  N3   U5     1      33.755  31.842  69.561  1.00  0.00           N  
ATOM     19  H3   U5     1      33.240  31.947  68.698  1.00  0.00           H  
ATOM     20  C2   U5     1      34.572  30.775  69.756  1.00  0.00           C  
ATOM     21  O2   U5     1      34.788  29.899  68.952  1.00  0.00           O  
ATOM     22  C3'  U5     1      38.079  30.088  72.688  1.00  0.00           C  
ATOM     23  H3'  U5     1      37.552  30.787  73.338  1.00  0.00           H  
ATOM     24  C2'  U5     1      37.899  30.296  71.157  1.00  0.00           C  
ATOM     25  H2'  U5     1      37.920  31.356  70.904  1.00  0.00           H  
ATOM     26  O2'  U5     1      38.904  29.453  70.456  1.00  0.00           O  
ATOM     27 HO2'  U5     1      39.668  29.547  71.029  1.00  0.00           H  
ATOM     28  O3'  U5     1      39.465  29.852  73.044  1.00  0.00           O  
ATOM     29  P     U     2      40.364  31.112  73.452  1.00  0.00           P  
ATOM     30  OP1   U     2      41.602  30.558  73.899  1.00  0.00           O  
ATOM     31  OP2   U     2      39.529  31.993  74.368  1.00  0.00           O  
ATOM     32  O5'   U     2      40.673  31.922  72.075  1.00  0.00           O  
ATOM     33  C5'   U     2      41.522  33.012  72.140  1.00  0.00           C  
ATOM     34  H5'   U     2      42.266  32.880  72.926  1.00  0.00           H  
ATOM     35 H5''   U     2      40.922  33.860  72.470  1.00  0.00           H  
ATOM     36  C4'   U     2      42.172  33.455  70.817  1.00  0.00           C  
ATOM     37  H4'   U     2      42.851  34.283  71.023  1.00  0.00           H  
ATOM     38  O4'   U     2      42.805  32.365  70.127  1.00  0.00           O  
ATOM     39  C1'   U     2      42.025  31.792  69.105  1.00  0.00           C  
ATOM     40  H1'   U     2      42.557  31.967  68.170  1.00  0.00           H  
ATOM     41  N1    U     2      41.833  30.318  69.386  1.00  0.00           N  
ATOM     42  C6    U     2      42.146  29.715  70.568  1.00  0.00           C  
ATOM     43  H6    U     2      42.460  30.324  71.403  1.00  0.00           H  
ATOM     44  C5    U     2      42.172  28.358  70.600  1.00  0.00           C  
ATOM     45  H5    U     2      42.508  27.875  71.506  1.00  0.00           H  
ATOM     46  C4    U     2      41.953  27.522  69.443  1.00  0.00           C  
ATOM     47  O4    U     2      41.984  26.325  69.510  1.00  0.00           O  
ATOM     48  N3    U     2      41.499  28.182  68.356  1.00  0.00           N  
ATOM     49  H3    U     2      41.136  27.696  67.549  1.00  0.00           H  
ATOM     50  C2    U     2      41.386  29.565  68.280  1.00  0.00           C  
ATOM     51  O2    U     2      40.976  30.060  67.230  1.00  0.00           O  
ATOM     52  C3'   U     2      41.086  33.911  69.848  1.00  0.00           C  
ATOM     53  H3'   U     2      40.284  34.451  70.351  1.00  0.00           H  
ATOM     54  C2'   U     2      40.736  32.544  69.150  1.00  0.00           C  
ATOM     55  H2'   U     2      39.980  32.039  69.752  1.00  0.00           H  
ATOM     56  O2'   U     2      40.408  32.819  67.800  1.00  0.00           O  
ATOM     57 HO2'   U     2      40.873  33.647  67.663  1.00  0.00           H  
ATOM     58  O3'   U     2      41.703  34.855  68.961  1.00  0.00           O  
ATOM     59  P     U     3      41.983  36.408  69.275  1.00  0.00           P  
ATOM     60  OP1   U     3      43.239  36.780  68.553  1.00  0.00           O  
ATOM     61  OP2   U     3      41.942  36.580  70.701  1.00  0.00           O  
ATOM     62  O5'   U     3      40.776  37.114  68.581  1.00  0.00           O  
ATOM     63  C5'   U     3      39.478  36.865  68.930  1.00  0.00           C  
ATOM     64  H5'   U     3      39.276  37.241  69.933  1.00  0.00           H  
ATOM     65 H5''   U     3      39.293  35.791  68.946  1.00  0.00           H  
ATOM     66  C4'   U     3      38.619  37.539  67.876  1.00  0.00           C  
ATOM     67  H4'   U     3      37.561  37.371  68.080  1.00  0.00           H  
ATOM     68  O4'   U     3      38.805  38.949  67.807  1.00  0.00           O  
ATOM     69  C1'   U     3      38.552  39.397  66.450  1.00  0.00           C  
ATOM     70  H1'   U     3      37.808  40.188  66.356  1.00  0.00           H  
ATOM     71  N1    U     3      39.807  39.968  65.859  1.00  0.00           N  
ATOM     72  C6    U     3      41.057  39.631  66.237  1.00  0.00           C  
ATOM     73  H6    U     3      41.099  39.016  67.123  1.00  0.00           H  
ATOM     74  C5    U     3      42.132  40.235  65.758  1.00  0.00           C  
ATOM     75  H5    U     3      43.064  40.037  66.266  1.00  0.00           H  
ATOM     76  C4    U     3      42.051  41.156  64.630  1.00  0.00           C  
ATOM     77  O4    U     3      43.034  41.735  64.145  1.00  0.00           O  
ATOM     78  N3    U     3      40.783  41.308  64.162  1.00  0.00           N  
ATOM     79  H3    U     3      40.726  42.087  63.522  1.00  0.00           H  
ATOM     80  C2    U     3      39.676  40.876  64.821  1.00  0.00           C  
ATOM     81  O2    U     3      38.560  41.330  64.442  1.00  0.00           O  
ATOM     82  C3'   U     3      38.846  37.150  66.452  1.00  0.00           C  
ATOM     83  H3'   U     3      39.903  37.314  66.242  1.00  0.00           H  
ATOM     84  C2'   U     3      38.057  38.160  65.697  1.00  0.00           C  
ATOM     85  H2'   U     3      38.333  38.253  64.647  1.00  0.00           H  
ATOM     86  O2'   U     3      36.630  38.074  65.855  1.00  0.00           O  
ATOM     87 HO2'   U     3      36.334  37.226  65.518  1.00  0.00           H  
ATOM     88  O3'   U     3      38.350  35.798  66.240  1.00  0.00           O  
ATOM     89  P     G     4      39.084  34.830  65.215  1.00  0.00           P  
ATOM     90  OP1   G     4      38.358  33.516  65.238  1.00  0.00           O  
ATOM     91  OP2   G     4      40.568  34.781  65.474  1.00  0.00           O  
ATOM     92  O5'   G     4      38.877  35.472  63.725  1.00  0.00           O  
ATOM     93  C5'   G     4      37.588  35.452  63.056  1.00  0.00           C  
ATOM     94  H5'   G     4      36.724  35.656  63.687  1.00  0.00           H  
ATOM     95 H5''   G     4      37.412  34.415  62.769  1.00  0.00           H  
ATOM     96  C4'   G     4      37.451  36.385  61.885  1.00  0.00           C  
ATOM     97  H4'   G     4      36.391  36.474  61.647  1.00  0.00           H  
ATOM     98  O4'   G     4      37.804  37.802  62.180  1.00  0.00           O  
ATOM     99  C1'   G     4      38.476  38.315  61.000  1.00  0.00           C  
ATOM    100  H1'   G     4      38.097  39.254  60.596  1.00  0.00           H  
ATOM    101  N9    G     4      39.882  38.586  61.424  1.00  0.00           N  
ATOM    102  C8    G     4      40.702  38.003  62.421  1.00  0.00           C  
ATOM    103  H8    G     4      40.306  37.136  62.929  1.00  0.00           H  
ATOM    104  N7    G     4      41.851  38.553  62.548  1.00  0.00           N  
ATOM    105  C5    G     4      41.866  39.538  61.548  1.00  0.00           C  
ATOM    106  C6    G     4      42.877  40.478  61.055  1.00  0.00           C  
ATOM    107  O6    G     4      44.046  40.572  61.531  1.00  0.00           O  
ATOM    108  N1    G     4      42.564  41.150  59.850  1.00  0.00           N  
ATOM    109  H1    G     4      43.308  41.624  59.358  1.00  0.00           H  
ATOM    110  C2    G     4      41.482  40.758  59.113  1.00  0.00           C  
ATOM    111  N2    G     4      41.439  41.329  57.985  1.00  0.00           N  
ATOM    112  H21   G     4      42.142  41.917  57.560  1.00  0.00           H  
ATOM    113  H22   G     4      40.575  41.108  57.510  1.00  0.00           H  
ATOM    114  N3    G     4      40.492  40.040  59.584  1.00  0.00           N  
ATOM    115  C4    G     4      40.749  39.423  60.759  1.00  0.00           C  
ATOM    116  C3'   G     4      38.138  35.922  60.613  1.00  0.00           C  
ATOM    117  H3'   G     4      39.189  35.651  60.711  1.00  0.00           H  
ATOM    118  C2'   G     4      38.216  37.274  59.904  1.00  0.00           C  
ATOM    119  H2'   G     4      38.974  37.305  59.121  1.00  0.00           H  
ATOM    120  O2'   G     4      36.967  37.672  59.340  1.00  0.00           O  
ATOM    121 HO2'   G     4      36.653  36.936  58.810  1.00  0.00           H  
ATOM    122  O3'   G     4      37.298  35.109  59.828  1.00  0.00           O  
ATOM    123  P     C     5      38.027  34.153  58.794  1.00  0.00           P  
ATOM    124  OP1   C     5      37.034  33.716  57.822  1.00  0.00           O  
ATOM    125  OP2   C     5      38.799  33.127  59.577  1.00  0.00           O  
ATOM    126  O5'   C     5      39.030  35.089  58.005  1.00  0.00           O  
ATOM    127  C5'   C     5      38.635  35.981  56.936  1.00  0.00           C  
ATOM    128  H5'   C     5      37.811  36.581  57.323  1.00  0.00           H  
ATOM    129 H5''   C     5      38.283  35.384  56.095  1.00  0.00           H  
ATOM    130  C4'   C     5      39.840  36.791  56.297  1.00  0.00           C  
ATOM    131  H4'   C     5      39.513  37.452  55.494  1.00  0.00           H  
ATOM    132  O4'   C     5      40.489  37.643  57.213  1.00  0.00           O  
ATOM    133  C1'   C     5      41.815  37.955  56.816  1.00  0.00           C  
ATOM    134  H1'   C     5      41.856  39.011  56.549  1.00  0.00           H  
ATOM    135  N1    C     5      42.764  37.938  57.917  1.00  0.00           N  
ATOM    136  C6    C     5      42.591  37.071  58.940  1.00  0.00           C  
ATOM    137  H6    C     5      41.710  36.457  59.061  1.00  0.00           H  
ATOM    138  C5    C     5      43.545  36.888  59.860  1.00  0.00           C  
ATOM    139  H5    C     5      43.457  36.121  60.616  1.00  0.00           H  
ATOM    140  C4    C     5      44.700  37.707  59.712  1.00  0.00           C  
ATOM    141  N4    C     5      45.731  37.494  60.470  1.00  0.00           N  
ATOM    142  H41   C     5      45.497  37.164  61.396  1.00  0.00           H  
ATOM    143  H42   C     5      46.376  38.271  60.441  1.00  0.00           H  
ATOM    144  N3    C     5      44.951  38.527  58.699  1.00  0.00           N  
ATOM    145  C2    C     5      43.980  38.679  57.772  1.00  0.00           C  
ATOM    146  O2    C     5      44.206  39.349  56.776  1.00  0.00           O  
ATOM    147  C3'   C     5      40.995  35.909  55.909  1.00  0.00           C  
ATOM    148  H3'   C     5      41.239  35.340  56.807  1.00  0.00           H  
ATOM    149  C2'   C     5      42.136  36.897  55.776  1.00  0.00           C  
ATOM    150  H2'   C     5      43.049  36.319  55.918  1.00  0.00           H  
ATOM    151  O2'   C     5      42.016  37.380  54.416  1.00  0.00           O  
ATOM    152 HO2'   C     5      41.281  36.946  53.976  1.00  0.00           H  
ATOM    153  O3'   C     5      40.795  35.129  54.656  1.00  0.00           O  
ATOM    154  P     G     6      41.708  33.845  54.320  1.00  0.00           P  
ATOM    155  OP1   G     6      40.929  32.935  53.440  1.00  0.00           O  
ATOM    156  OP2   G     6      42.331  33.313  55.498  1.00  0.00           O  
ATOM    157  O5'   G     6      42.834  34.511  53.451  1.00  0.00           O  
ATOM    158  C5'   G     6      42.592  35.107  52.148  1.00  0.00           C  
ATOM    159  H5'   G     6      41.822  35.875  52.074  1.00  0.00           H  
ATOM    160 H5''   G     6      42.354  34.294  51.462  1.00  0.00           H  
ATOM    161  C4'   G     6      43.813  35.855  51.517  1.00  0.00           C  
ATOM    162  H4'   G     6      43.467  36.098  50.512  1.00  0.00           H  
ATOM    163  O4'   G     6      44.239  37.138  52.124  1.00  0.00           O  
ATOM    164  C1'   G     6      45.641  37.244  52.243  1.00  0.00           C  
ATOM    165  H1'   G     6      46.101  38.156  51.862  1.00  0.00           H  
ATOM    166  N9    G     6      46.103  36.944  53.644  1.00  0.00           N  
ATOM    167  C8    G     6      45.312  36.456  54.639  1.00  0.00           C  
ATOM    168  H8    G     6      44.302  36.159  54.398  1.00  0.00           H  
ATOM    169  N7    G     6      45.810  36.333  55.842  1.00  0.00           N  
ATOM    170  C5    G     6      47.171  36.629  55.597  1.00  0.00           C  
ATOM    171  C6    G     6      48.294  36.478  56.442  1.00  0.00           C  
ATOM    172  O6    G     6      48.322  36.012  57.591  1.00  0.00           O  
ATOM    173  N1    G     6      49.434  36.918  55.961  1.00  0.00           N  
ATOM    174  H1    G     6      50.174  36.862  56.645  1.00  0.00           H  
ATOM    175  C2    G     6      49.555  37.374  54.713  1.00  0.00           C  
ATOM    176  N2    G     6      50.594  38.000  54.398  1.00  0.00           N  
ATOM    177  H21   G     6      51.449  37.775  54.886  1.00  0.00           H  
ATOM    178  H22   G     6      50.635  38.417  53.479  1.00  0.00           H  
ATOM    179  N3    G     6      48.551  37.514  53.801  1.00  0.00           N  
ATOM    180  C4    G     6      47.376  37.036  54.267  1.00  0.00           C  
ATOM    181  C3'   G     6      45.190  35.081  51.497  1.00  0.00           C  
ATOM    182  H3'   G     6      45.338  34.635  52.481  1.00  0.00           H  
ATOM    183  C2'   G     6      46.114  36.216  51.291  1.00  0.00           C  
ATOM    184  H2'   G     6      47.080  35.784  51.550  1.00  0.00           H  
ATOM    185  O2'   G     6      46.281  36.667  49.988  1.00  0.00           O  
ATOM    186 HO2'   G     6      45.456  36.633  49.498  1.00  0.00           H  
ATOM    187  O3'   G     6      45.113  34.122  50.427  1.00  0.00           O  
ATOM    188  P     G     7      45.556  32.598  50.694  1.00  0.00           P  
ATOM    189  OP1   G     7      45.361  31.840  49.445  1.00  0.00           O  
ATOM    190  OP2   G     7      44.975  32.030  51.922  1.00  0.00           O  
ATOM    191  O5'   G     7      47.155  32.702  50.846  1.00  0.00           O  
ATOM    192  C5'   G     7      47.916  33.382  49.882  1.00  0.00           C  
ATOM    193  H5'   G     7      47.369  34.206  49.423  1.00  0.00           H  
ATOM    194 H5''   G     7      48.104  32.703  49.050  1.00  0.00           H  
ATOM    195  C4'   G     7      49.243  33.912  50.468  1.00  0.00           C  
ATOM    196  H4'   G     7      49.750  34.576  49.767  1.00  0.00           H  
ATOM    197  O4'   G     7      49.070  34.639  51.584  1.00  0.00           O  
ATOM    198  C1'   G     7      50.127  34.428  52.551  1.00  0.00           C  
ATOM    199  H1'   G     7      50.709  35.336  52.711  1.00  0.00           H  
ATOM    200  N9    G     7      49.614  33.850  53.850  1.00  0.00           N  
ATOM    201  C8    G     7      48.345  33.534  54.058  1.00  0.00           C  
ATOM    202  H8    G     7      47.555  33.717  53.345  1.00  0.00           H  
ATOM    203  N7    G     7      48.157  33.271  55.287  1.00  0.00           N  
ATOM    204  C5    G     7      49.414  33.345  55.875  1.00  0.00           C  
ATOM    205  C6    G     7      49.833  33.248  57.274  1.00  0.00           C  
ATOM    206  O6    G     7      49.193  33.078  58.348  1.00  0.00           O  
ATOM    207  N1    G     7      51.154  33.501  57.406  1.00  0.00           N  
ATOM    208  H1    G     7      51.379  33.458  58.389  1.00  0.00           H  
ATOM    209  C2    G     7      51.967  33.946  56.411  1.00  0.00           C  
ATOM    210  N2    G     7      53.126  34.302  56.788  1.00  0.00           N  
ATOM    211  H21   G     7      53.485  34.129  57.716  1.00  0.00           H  
ATOM    212  H22   G     7      53.671  34.674  56.023  1.00  0.00           H  
ATOM    213  N3    G     7      51.630  34.093  55.144  1.00  0.00           N  
ATOM    214  C4    G     7      50.308  33.820  54.977  1.00  0.00           C  
ATOM    215  C3'   G     7      50.161  32.791  50.901  1.00  0.00           C  
ATOM    216  H3'   G     7      49.550  32.173  51.559  1.00  0.00           H  
ATOM    217  C2'   G     7      51.106  33.492  51.842  1.00  0.00           C  
ATOM    218  H2'   G     7      51.514  32.747  52.526  1.00  0.00           H  
ATOM    219  O2'   G     7      52.131  34.172  51.172  1.00  0.00           O  
ATOM    220 HO2'   G     7      52.544  33.562  50.556  1.00  0.00           H  
ATOM    221  O3'   G     7      50.751  32.033  49.867  1.00  0.00           O  
ATOM    222  P     U     8      51.233  30.479  50.077  1.00  0.00           P  
ATOM    223  OP1   U     8      51.867  29.951  48.784  1.00  0.00           O  
ATOM    224  OP2   U     8      50.010  29.811  50.567  1.00  0.00           O  
ATOM    225  O5'   U     8      52.326  30.551  51.272  1.00  0.00           O  
ATOM    226  C5'   U     8      53.551  31.126  51.039  1.00  0.00           C  
ATOM    227  H5'   U     8      53.346  32.143  50.706  1.00  0.00           H  
ATOM    228 H5''   U     8      54.098  30.506  50.330  1.00  0.00           H  
ATOM    229  C4'   U     8      54.337  31.073  52.337  1.00  0.00           C  
ATOM    230  H4'   U     8      55.319  31.544  52.292  1.00  0.00           H  
ATOM    231  O4'   U     8      53.546  31.680  53.363  1.00  0.00           O  
ATOM    232  C1'   U     8      53.928  31.110  54.602  1.00  0.00           C  
ATOM    233  H1'   U     8      54.607  31.711  55.206  1.00  0.00           H  
ATOM    234  N1    U     8      52.725  30.817  55.389  1.00  0.00           N  
ATOM    235  C6    U     8      51.531  30.716  54.857  1.00  0.00           C  
ATOM    236  H6    U     8      51.459  31.008  53.820  1.00  0.00           H  
ATOM    237  C5    U     8      50.458  30.445  55.601  1.00  0.00           C  
ATOM    238  H5    U     8      49.473  30.441  55.159  1.00  0.00           H  
ATOM    239  C4    U     8      50.524  30.114  57.009  1.00  0.00           C  
ATOM    240  O4    U     8      49.536  29.767  57.658  1.00  0.00           O  
ATOM    241  N3    U     8      51.805  30.283  57.524  1.00  0.00           N  
ATOM    242  H3    U     8      52.018  30.046  58.482  1.00  0.00           H  
ATOM    243  C2    U     8      52.907  30.533  56.756  1.00  0.00           C  
ATOM    244  O2    U     8      53.926  30.585  57.416  1.00  0.00           O  
ATOM    245  C3'   U     8      54.494  29.643  52.778  1.00  0.00           C  
ATOM    246  H3'   U     8      53.612  29.011  52.681  1.00  0.00           H  
ATOM    247  C2'   U     8      54.653  29.752  54.307  1.00  0.00           C  
ATOM    248  H2'   U     8      54.186  28.902  54.805  1.00  0.00           H  
ATOM    249  O2'   U     8      55.947  29.870  54.720  1.00  0.00           O  
ATOM    250 HO2'   U     8      56.256  28.962  54.675  1.00  0.00           H  
ATOM    251  O3'   U     8      55.679  28.962  52.234  1.00  0.00           O  
ATOM    252  P     G     9      55.925  27.401  52.277  1.00  0.00           P  
ATOM    253  OP1   G     9      57.167  26.916  51.563  1.00  0.00           O  
ATOM    254  OP2   G     9      54.690  26.681  52.148  1.00  0.00           O  
ATOM    255  O5'   G     9      56.220  27.267  53.833  1.00  0.00           O  
ATOM    256  C5'   G     9      57.547  27.104  54.241  1.00  0.00           C  
ATOM    257  H5'   G     9      58.189  27.861  53.790  1.00  0.00           H  
ATOM    258 H5''   G     9      57.882  26.114  53.930  1.00  0.00           H  
ATOM    259  C4'   G     9      57.777  26.924  55.779  1.00  0.00           C  
ATOM    260  H4'   G     9      58.853  26.977  55.949  1.00  0.00           H  
ATOM    261  O4'   G     9      57.070  27.838  56.516  1.00  0.00           O  
ATOM    262  C1'   G     9      56.470  27.247  57.632  1.00  0.00           C  
ATOM    263  H1'   G     9      56.752  27.798  58.529  1.00  0.00           H  
ATOM    264  N9    G     9      55.044  27.074  57.509  1.00  0.00           N  
ATOM    265  C8    G     9      54.190  26.933  56.428  1.00  0.00           C  
ATOM    266  H8    G     9      54.592  26.815  55.433  1.00  0.00           H  
ATOM    267  N7    G     9      52.910  26.901  56.702  1.00  0.00           N  
ATOM    268  C5    G     9      52.950  27.008  58.105  1.00  0.00           C  
ATOM    269  C6    G     9      51.911  27.002  59.095  1.00  0.00           C  
ATOM    270  O6    G     9      50.702  27.203  58.934  1.00  0.00           O  
ATOM    271  N1    G     9      52.352  26.638  60.303  1.00  0.00           N  
ATOM    272  H1    G     9      51.682  26.594  61.058  1.00  0.00           H  
ATOM    273  C2    G     9      53.608  26.575  60.714  1.00  0.00           C  
ATOM    274  N2    G     9      53.831  26.407  61.998  1.00  0.00           N  
ATOM    275  H21   G     9      54.749  26.467  62.415  1.00  0.00           H  
ATOM    276  H22   G     9      53.079  26.489  62.667  1.00  0.00           H  
ATOM    277  N3    G     9      54.629  26.817  59.899  1.00  0.00           N  
ATOM    278  C4    G     9      54.240  26.968  58.580  1.00  0.00           C  
ATOM    279  C3'   G     9      57.259  25.601  56.318  1.00  0.00           C  
ATOM    280  H3'   G     9      56.252  25.415  55.943  1.00  0.00           H  
ATOM    281  C2'   G     9      57.088  25.847  57.789  1.00  0.00           C  
ATOM    282  H2'   G     9      56.528  25.072  58.311  1.00  0.00           H  
ATOM    283  O2'   G     9      58.354  25.924  58.485  1.00  0.00           O  
ATOM    284 HO2'   G     9      59.070  25.993  57.849  1.00  0.00           H  
ATOM    285  O3'   G     9      58.256  24.608  56.052  1.00  0.00           O  
ATOM    286  P     U    10      57.858  23.238  55.528  1.00  0.00           P  
ATOM    287  OP1   U    10      59.157  22.534  55.209  1.00  0.00           O  
ATOM    288  OP2   U    10      56.834  23.358  54.469  1.00  0.00           O  
ATOM    289  O5'   U    10      57.055  22.622  56.760  1.00  0.00           O  
ATOM    290  C5'   U    10      57.684  22.202  57.925  1.00  0.00           C  
ATOM    291  H5'   U    10      58.377  22.940  58.328  1.00  0.00           H  
ATOM    292 H5''   U    10      58.200  21.280  57.655  1.00  0.00           H  
ATOM    293  C4'   U    10      56.587  21.969  59.002  1.00  0.00           C  
ATOM    294  H4'   U    10      57.143  21.621  59.873  1.00  0.00           H  
ATOM    295  O4'   U    10      55.942  23.150  59.331  1.00  0.00           O  
ATOM    296  C1'   U    10      54.631  22.771  59.834  1.00  0.00           C  
ATOM    297  H1'   U    10      54.590  23.085  60.877  1.00  0.00           H  
ATOM    298  N1    U    10      53.388  23.311  59.140  1.00  0.00           N  
ATOM    299  C6    U    10      53.411  23.567  57.810  1.00  0.00           C  
ATOM    300  H6    U    10      54.289  23.482  57.188  1.00  0.00           H  
ATOM    301  C5    U    10      52.223  23.792  57.122  1.00  0.00           C  
ATOM    302  H5    U    10      52.201  23.931  56.051  1.00  0.00           H  
ATOM    303  C4    U    10      50.982  23.941  57.859  1.00  0.00           C  
ATOM    304  O4    U    10      49.915  24.420  57.366  1.00  0.00           O  
ATOM    305  N3    U    10      51.054  23.694  59.223  1.00  0.00           N  
ATOM    306  H3    U    10      50.214  23.878  59.751  1.00  0.00           H  
ATOM    307  C2    U    10      52.155  23.263  59.821  1.00  0.00           C  
ATOM    308  O2    U    10      52.082  22.885  60.996  1.00  0.00           O  
ATOM    309  C3'   U    10      55.560  20.858  58.574  1.00  0.00           C  
ATOM    310  H3'   U    10      55.225  21.102  57.566  1.00  0.00           H  
ATOM    311  C2'   U    10      54.543  21.225  59.686  1.00  0.00           C  
ATOM    312  H2'   U    10      53.535  20.847  59.517  1.00  0.00           H  
ATOM    313  O2'   U    10      54.998  20.778  60.934  1.00  0.00           O  
ATOM    314 HO2'   U    10      54.773  19.845  60.922  1.00  0.00           H  
ATOM    315  O3'   U    10      56.116  19.638  58.738  1.00  0.00           O  
ATOM    316  P     A    11      55.244  18.382  58.351  1.00  0.00           P  
ATOM    317  OP1   A    11      56.145  17.210  58.377  1.00  0.00           O  
ATOM    318  OP2   A    11      54.510  18.619  57.070  1.00  0.00           O  
ATOM    319  O5'   A    11      54.131  18.188  59.479  1.00  0.00           O  
ATOM    320  C5'   A    11      54.349  17.566  60.759  1.00  0.00           C  
ATOM    321  H5'   A    11      55.085  18.129  61.333  1.00  0.00           H  
ATOM    322 H5''   A    11      54.756  16.559  60.662  1.00  0.00           H  
ATOM    323  C4'   A    11      53.130  17.678  61.671  1.00  0.00           C  
ATOM    324  H4'   A    11      53.366  17.349  62.683  1.00  0.00           H  
ATOM    325  O4'   A    11      52.609  19.047  61.610  1.00  0.00           O  
ATOM    326  C1'   A    11      51.214  19.101  61.815  1.00  0.00           C  
ATOM    327  H1'   A    11      51.064  19.655  62.742  1.00  0.00           H  
ATOM    328  N9    A    11      50.466  19.748  60.688  1.00  0.00           N  
ATOM    329  C8    A    11      50.988  19.768  59.375  1.00  0.00           C  
ATOM    330  H8    A    11      51.980  19.377  59.206  1.00  0.00           H  
ATOM    331  N7    A    11      50.173  20.473  58.495  1.00  0.00           N  
ATOM    332  C5    A    11      49.131  20.789  59.363  1.00  0.00           C  
ATOM    333  C6    A    11      47.923  21.453  59.214  1.00  0.00           C  
ATOM    334  N6    A    11      47.600  22.128  58.133  1.00  0.00           N  
ATOM    335  H61   A    11      48.259  22.228  57.373  1.00  0.00           H  
ATOM    336  H62   A    11      46.716  22.614  58.079  1.00  0.00           H  
ATOM    337  N1    A    11      47.016  21.646  60.175  1.00  0.00           N  
ATOM    338  C2    A    11      47.338  21.220  61.372  1.00  0.00           C  
ATOM    339  H2    A    11      46.612  21.281  62.169  1.00  0.00           H  
ATOM    340  N3    A    11      48.455  20.498  61.646  1.00  0.00           N  
ATOM    341  C4    A    11      49.286  20.411  60.618  1.00  0.00           C  
ATOM    342  C3'   A    11      51.838  16.912  61.206  1.00  0.00           C  
ATOM    343  H3'   A    11      51.688  17.005  60.130  1.00  0.00           H  
ATOM    344  C2'   A    11      50.755  17.639  62.019  1.00  0.00           C  
ATOM    345  H2'   A    11      49.786  17.480  61.545  1.00  0.00           H  
ATOM    346  O2'   A    11      50.847  17.521  63.414  1.00  0.00           O  
ATOM    347 HO2'   A    11      51.318  16.690  63.513  1.00  0.00           H  
ATOM    348  O3'   A    11      51.852  15.527  61.507  1.00  0.00           O  
ATOM    349  P     A    12      50.899  14.467  60.778  1.00  0.00           P  
ATOM    350  OP1   A    12      51.483  13.225  61.369  1.00  0.00           O  
ATOM    351  OP2   A    12      50.792  14.680  59.294  1.00  0.00           O  
ATOM    352  O5'   A    12      49.582  14.973  61.477  1.00  0.00           O  
ATOM    353  C5'   A    12      49.215  14.542  62.776  1.00  0.00           C  
ATOM    354  H5'   A    12      49.851  14.956  63.558  1.00  0.00           H  
ATOM    355 H5''   A    12      49.162  13.455  62.842  1.00  0.00           H  
ATOM    356  C4'   A    12      47.771  15.148  63.028  1.00  0.00           C  
ATOM    357  H4'   A    12      47.487  15.059  64.076  1.00  0.00           H  
ATOM    358  O4'   A    12      47.823  16.546  62.596  1.00  0.00           O  
ATOM    359  C1'   A    12      46.592  16.856  61.972  1.00  0.00           C  
ATOM    360  H1'   A    12      46.220  17.666  62.599  1.00  0.00           H  
ATOM    361  N9    A    12      46.724  17.410  60.641  1.00  0.00           N  
ATOM    362  C8    A    12      47.738  17.281  59.691  1.00  0.00           C  
ATOM    363  H8    A    12      48.564  16.700  60.075  1.00  0.00           H  
ATOM    364  N7    A    12      47.501  17.855  58.525  1.00  0.00           N  
ATOM    365  C5    A    12      46.238  18.411  58.766  1.00  0.00           C  
ATOM    366  C6    A    12      45.362  19.222  57.944  1.00  0.00           C  
ATOM    367  N6    A    12      45.509  19.665  56.694  1.00  0.00           N  
ATOM    368  H61   A    12      46.369  19.500  56.191  1.00  0.00           H  
ATOM    369  H62   A    12      44.783  20.162  56.197  1.00  0.00           H  
ATOM    370  N1    A    12      44.163  19.656  58.382  1.00  0.00           N  
ATOM    371  C2    A    12      43.798  19.340  59.682  1.00  0.00           C  
ATOM    372  H2    A    12      42.799  19.656  59.945  1.00  0.00           H  
ATOM    373  N3    A    12      44.515  18.646  60.559  1.00  0.00           N  
ATOM    374  C4    A    12      45.781  18.265  60.057  1.00  0.00           C  
ATOM    375  C3'   A    12      46.712  14.570  62.147  1.00  0.00           C  
ATOM    376  H3'   A    12      47.185  14.393  61.182  1.00  0.00           H  
ATOM    377  C2'   A    12      45.668  15.673  62.202  1.00  0.00           C  
ATOM    378  H2'   A    12      44.892  15.548  61.447  1.00  0.00           H  
ATOM    379  O2'   A    12      45.057  15.815  63.473  1.00  0.00           O  
ATOM    380 HO2'   A    12      44.138  16.069  63.360  1.00  0.00           H  
ATOM    381  O3'   A    12      46.202  13.320  62.588  1.00  0.00           O  
ATOM    382  P     G    13      45.204  12.476  61.653  1.00  0.00           P  
ATOM    383  OP1   G    13      44.890  11.164  62.258  1.00  0.00           O  
ATOM    384  OP2   G    13      45.873  12.495  60.305  1.00  0.00           O  
ATOM    385  O5'   G    13      43.853  13.349  61.358  1.00  0.00           O  
ATOM    386  C5'   G    13      42.858  13.368  62.353  1.00  0.00           C  
ATOM    387  H5'   G    13      43.244  13.744  63.301  1.00  0.00           H  
ATOM    388 H5''   G    13      42.527  12.390  62.704  1.00  0.00           H  
ATOM    389  C4'   G    13      41.629  14.121  61.826  1.00  0.00           C  
ATOM    390  H4'   G    13      40.926  14.254  62.649  1.00  0.00           H  
ATOM    391  O4'   G    13      41.906  15.380  61.259  1.00  0.00           O  
ATOM    392  C1'   G    13      40.911  15.796  60.340  1.00  0.00           C  
ATOM    393  H1'   G    13      40.411  16.741  60.554  1.00  0.00           H  
ATOM    394  N9    G    13      41.632  16.054  59.033  1.00  0.00           N  
ATOM    395  C8    G    13      42.846  15.626  58.625  1.00  0.00           C  
ATOM    396  H8    G    13      43.403  14.888  59.184  1.00  0.00           H  
ATOM    397  N7    G    13      43.124  15.981  57.370  1.00  0.00           N  
ATOM    398  C5    G    13      42.139  16.788  56.904  1.00  0.00           C  
ATOM    399  C6    G    13      42.028  17.637  55.769  1.00  0.00           C  
ATOM    400  O6    G    13      42.812  17.907  54.775  1.00  0.00           O  
ATOM    401  N1    G    13      40.731  18.233  55.775  1.00  0.00           N  
ATOM    402  H1    G    13      40.413  18.904  55.090  1.00  0.00           H  
ATOM    403  C2    G    13      39.853  18.159  56.812  1.00  0.00           C  
ATOM    404  N2    G    13      38.773  18.856  56.586  1.00  0.00           N  
ATOM    405  H21   G    13      38.628  19.290  55.686  1.00  0.00           H  
ATOM    406  H22   G    13      37.977  18.839  57.209  1.00  0.00           H  
ATOM    407  N3    G    13      40.074  17.559  57.960  1.00  0.00           N  
ATOM    408  C4    G    13      41.235  16.886  57.990  1.00  0.00           C  
ATOM    409  C3'   G    13      40.864  13.434  60.696  1.00  0.00           C  
ATOM    410  H3'   G    13      41.662  13.201  59.991  1.00  0.00           H  
ATOM    411  C2'   G    13      39.974  14.623  60.228  1.00  0.00           C  
ATOM    412  H2'   G    13      39.759  14.455  59.173  1.00  0.00           H  
ATOM    413  O2'   G    13      38.834  14.816  60.989  1.00  0.00           O  
ATOM    414 HO2'   G    13      38.288  14.036  60.867  1.00  0.00           H  
ATOM    415  O3'   G    13      40.110  12.323  61.151  1.00  0.00           O  
ATOM    416  P     U    14      39.251  11.459  60.129  1.00  0.00           P  
ATOM    417  OP1   U    14      39.025  10.237  60.890  1.00  0.00           O  
ATOM    418  OP2   U    14      39.906  11.563  58.830  1.00  0.00           O  
ATOM    419  O5'   U    14      37.851  12.222  60.154  1.00  0.00           O  
ATOM    420  C5'   U    14      37.052  12.349  61.313  1.00  0.00           C  
ATOM    421  H5'   U    14      37.567  12.863  62.125  1.00  0.00           H  
ATOM    422 H5''   U    14      36.821  11.392  61.781  1.00  0.00           H  
ATOM    423  C4'   U    14      35.797  13.105  60.894  1.00  0.00           C  
ATOM    424  H4'   U    14      35.241  13.165  61.830  1.00  0.00           H  
ATOM    425  O4'   U    14      36.213  14.414  60.576  1.00  0.00           O  
ATOM    426  C1'   U    14      35.340  14.844  59.569  1.00  0.00           C  
ATOM    427  H1'   U    14      34.698  15.630  59.967  1.00  0.00           H  
ATOM    428  N1    U    14      35.946  15.325  58.294  1.00  0.00           N  
ATOM    429  C6    U    14      37.181  14.843  57.982  1.00  0.00           C  
ATOM    430  H6    U    14      37.724  14.241  58.695  1.00  0.00           H  
ATOM    431  C5    U    14      37.758  15.082  56.784  1.00  0.00           C  
ATOM    432  H5    U    14      38.749  14.740  56.524  1.00  0.00           H  
ATOM    433  C4    U    14      37.095  15.859  55.796  1.00  0.00           C  
ATOM    434  O4    U    14      37.529  16.229  54.700  1.00  0.00           O  
ATOM    435  N3    U    14      35.853  16.272  56.148  1.00  0.00           N  
ATOM    436  H3    U    14      35.285  16.759  55.470  1.00  0.00           H  
ATOM    437  C2    U    14      35.191  15.923  57.321  1.00  0.00           C  
ATOM    438  O2    U    14      33.997  16.255  57.358  1.00  0.00           O  
ATOM    439  C3'   U    14      35.010  12.484  59.794  1.00  0.00           C  
ATOM    440  H3'   U    14      35.700  12.150  59.020  1.00  0.00           H  
ATOM    441  C2'   U    14      34.336  13.708  59.265  1.00  0.00           C  
ATOM    442  H2'   U    14      34.128  13.572  58.204  1.00  0.00           H  
ATOM    443  O2'   U    14      33.062  13.965  59.929  1.00  0.00           O  
ATOM    444 HO2'   U    14      32.865  13.221  60.503  1.00  0.00           H  
ATOM    445  O3'   U    14      34.171  11.446  60.263  1.00  0.00           O  
ATOM    446  P     G    15      33.899  10.124  59.288  1.00  0.00           P  
ATOM    447  OP1   G    15      33.023   9.203  60.038  1.00  0.00           O  
ATOM    448  OP2   G    15      35.185   9.619  58.808  1.00  0.00           O  
ATOM    449  O5'   G    15      33.155  10.598  58.043  1.00  0.00           O  
ATOM    450  C5'   G    15      31.913  11.190  57.920  1.00  0.00           C  
ATOM    451  H5'   G    15      31.828  11.937  58.710  1.00  0.00           H  
ATOM    452 H5''   G    15      31.232  10.367  58.137  1.00  0.00           H  
ATOM    453  C4'   G    15      31.700  11.795  56.528  1.00  0.00           C  
ATOM    454  H4'   G    15      30.749  12.315  56.650  1.00  0.00           H  
ATOM    455  O4'   G    15      32.710  12.733  56.286  1.00  0.00           O  
ATOM    456  C1'   G    15      32.845  12.718  54.836  1.00  0.00           C  
ATOM    457  H1'   G    15      32.204  13.499  54.427  1.00  0.00           H  
ATOM    458  N9    G    15      34.313  12.900  54.566  1.00  0.00           N  
ATOM    459  C8    G    15      35.414  12.546  55.306  1.00  0.00           C  
ATOM    460  H8    G    15      35.405  11.994  56.234  1.00  0.00           H  
ATOM    461  N7    G    15      36.558  12.688  54.709  1.00  0.00           N  
ATOM    462  C5    G    15      36.224  13.336  53.530  1.00  0.00           C  
ATOM    463  C6    G    15      37.055  13.761  52.367  1.00  0.00           C  
ATOM    464  O6    G    15      38.279  13.746  52.334  1.00  0.00           O  
ATOM    465  N1    G    15      36.320  14.161  51.272  1.00  0.00           N  
ATOM    466  H1    G    15      36.842  14.395  50.440  1.00  0.00           H  
ATOM    467  C2    G    15      34.942  14.246  51.292  1.00  0.00           C  
ATOM    468  N2    G    15      34.335  14.709  50.300  1.00  0.00           N  
ATOM    469  H21   G    15      33.350  14.510  50.400  1.00  0.00           H  
ATOM    470  H22   G    15      34.781  14.872  49.408  1.00  0.00           H  
ATOM    471  N3    G    15      34.148  13.852  52.301  1.00  0.00           N  
ATOM    472  C4    G    15      34.823  13.390  53.430  1.00  0.00           C  
ATOM    473  C3'   G    15      31.734  10.732  55.465  1.00  0.00           C  
ATOM    474  H3'   G    15      32.344   9.925  55.871  1.00  0.00           H  
ATOM    475  C2'   G    15      32.410  11.395  54.287  1.00  0.00           C  
ATOM    476  H2'   G    15      33.179  10.686  53.980  1.00  0.00           H  
ATOM    477  O2'   G    15      31.551  11.639  53.244  1.00  0.00           O  
ATOM    478 HO2'   G    15      31.078  10.838  53.007  1.00  0.00           H  
ATOM    479  O3'   G    15      30.413  10.217  55.221  1.00  0.00           O  
ATOM    480  P     C    16      30.173   8.846  54.461  1.00  0.00           P  
ATOM    481  OP1   C    16      28.712   8.631  54.640  1.00  0.00           O  
ATOM    482  OP2   C    16      31.201   7.900  54.919  1.00  0.00           O  
ATOM    483  O5'   C    16      30.439   9.240  52.992  1.00  0.00           O  
ATOM    484  C5'   C    16      29.284   9.383  52.121  1.00  0.00           C  
ATOM    485  H5'   C    16      28.747  10.209  52.588  1.00  0.00           H  
ATOM    486 H5''   C    16      28.664   8.487  52.113  1.00  0.00           H  
ATOM    487  C4'   C    16      29.734   9.602  50.664  1.00  0.00           C  
ATOM    488  H4'   C    16      28.927   9.853  49.976  1.00  0.00           H  
ATOM    489  O4'   C    16      30.750  10.621  50.541  1.00  0.00           O  
ATOM    490  C1'   C    16      31.660  10.374  49.535  1.00  0.00           C  
ATOM    491  H1'   C    16      31.690  11.154  48.774  1.00  0.00           H  
ATOM    492  N1    C    16      33.102  10.293  49.931  1.00  0.00           N  
ATOM    493  C6    C    16      33.462   9.752  51.139  1.00  0.00           C  
ATOM    494  H6    C    16      32.881   9.063  51.734  1.00  0.00           H  
ATOM    495  C5    C    16      34.682   9.982  51.622  1.00  0.00           C  
ATOM    496  H5    C    16      34.887   9.492  52.563  1.00  0.00           H  
ATOM    497  C4    C    16      35.621  10.612  50.735  1.00  0.00           C  
ATOM    498  N4    C    16      36.871  10.678  51.089  1.00  0.00           N  
ATOM    499  H41   C    16      37.535  11.049  50.424  1.00  0.00           H  
ATOM    500  H42   C    16      37.195  10.161  51.894  1.00  0.00           H  
ATOM    501  N3    C    16      35.312  11.129  49.562  1.00  0.00           N  
ATOM    502  C2    C    16      34.048  11.005  49.151  1.00  0.00           C  
ATOM    503  O2    C    16      33.833  11.369  47.966  1.00  0.00           O  
ATOM    504  C3'   C    16      30.310   8.373  49.914  1.00  0.00           C  
ATOM    505  H3'   C    16      30.804   7.766  50.672  1.00  0.00           H  
ATOM    506  C2'   C    16      31.230   9.077  48.917  1.00  0.00           C  
ATOM    507  H2'   C    16      32.064   8.387  48.790  1.00  0.00           H  
ATOM    508  O2'   C    16      30.664   9.258  47.616  1.00  0.00           O  
ATOM    509 HO2'   C    16      30.519   8.401  47.208  1.00  0.00           H  
ATOM    510  O3'   C    16      29.331   7.593  49.438  1.00  0.00           O  
ATOM    511  P     A    17      29.472   6.198  48.753  1.00  0.00           P  
ATOM    512  OP1   A    17      30.244   6.438  47.532  1.00  0.00           O  
ATOM    513  OP2   A    17      28.081   5.567  48.696  1.00  0.00           O  
ATOM    514  O5'   A    17      30.404   5.290  49.698  1.00  0.00           O  
ATOM    515  C5'   A    17      30.002   5.038  51.043  1.00  0.00           C  
ATOM    516  H5'   A    17      28.922   5.048  51.193  1.00  0.00           H  
ATOM    517 H5''   A    17      30.405   5.832  51.673  1.00  0.00           H  
ATOM    518  C4'   A    17      30.447   3.674  51.560  1.00  0.00           C  
ATOM    519  H4'   A    17      30.046   3.501  52.558  1.00  0.00           H  
ATOM    520  O4'   A    17      30.169   2.575  50.617  1.00  0.00           O  
ATOM    521  C1'   A    17      31.150   1.627  50.417  1.00  0.00           C  
ATOM    522  H1'   A    17      30.764   0.623  50.590  1.00  0.00           H  
ATOM    523  N9    A    17      31.734   1.816  49.095  1.00  0.00           N  
ATOM    524  C8    A    17      31.345   2.684  48.073  1.00  0.00           C  
ATOM    525  H8    A    17      30.581   3.446  48.048  1.00  0.00           H  
ATOM    526  N7    A    17      32.140   2.658  47.016  1.00  0.00           N  
ATOM    527  C5    A    17      33.082   1.664  47.329  1.00  0.00           C  
ATOM    528  C6    A    17      34.314   1.212  46.741  1.00  0.00           C  
ATOM    529  N6    A    17      34.690   1.608  45.537  1.00  0.00           N  
ATOM    530  H61   A    17      35.655   1.445  45.288  1.00  0.00           H  
ATOM    531  H62   A    17      34.008   2.170  45.047  1.00  0.00           H  
ATOM    532  N1    A    17      35.124   0.310  47.359  1.00  0.00           N  
ATOM    533  C2    A    17      34.721  -0.159  48.544  1.00  0.00           C  
ATOM    534  H2    A    17      35.356  -0.875  49.045  1.00  0.00           H  
ATOM    535  N3    A    17      33.635   0.233  49.247  1.00  0.00           N  
ATOM    536  C4    A    17      32.879   1.180  48.597  1.00  0.00           C  
ATOM    537  C3'   A    17      31.954   3.583  51.716  1.00  0.00           C  
ATOM    538  H3'   A    17      32.407   4.165  50.914  1.00  0.00           H  
ATOM    539  C2'   A    17      32.170   2.089  51.522  1.00  0.00           C  
ATOM    540  H2'   A    17      33.188   1.962  51.152  1.00  0.00           H  
ATOM    541  O2'   A    17      32.012   1.305  52.700  1.00  0.00           O  
ATOM    542 HO2'   A    17      32.471   0.482  52.516  1.00  0.00           H  
ATOM    543  O3'   A    17      32.377   4.016  53.034  1.00  0.00           O  
ATOM    544  P     G    18      33.730   4.687  53.242  1.00  0.00           P  
ATOM    545  OP1   G    18      33.941   4.834  54.709  1.00  0.00           O  
ATOM    546  OP2   G    18      33.845   5.876  52.364  1.00  0.00           O  
ATOM    547  O5'   G    18      34.749   3.596  52.674  1.00  0.00           O  
ATOM    548  C5'   G    18      35.421   2.604  53.471  1.00  0.00           C  
ATOM    549  H5'   G    18      34.610   1.959  53.810  1.00  0.00           H  
ATOM    550 H5''   G    18      35.788   3.108  54.365  1.00  0.00           H  
ATOM    551  C4'   G    18      36.497   1.844  52.723  1.00  0.00           C  
ATOM    552  H4'   G    18      36.806   1.022  53.368  1.00  0.00           H  
ATOM    553  O4'   G    18      36.051   1.358  51.449  1.00  0.00           O  
ATOM    554  C1'   G    18      37.070   1.719  50.476  1.00  0.00           C  
ATOM    555  H1'   G    18      37.519   0.850  49.995  1.00  0.00           H  
ATOM    556  N9    G    18      36.590   2.634  49.432  1.00  0.00           N  
ATOM    557  C8    G    18      35.437   3.358  49.377  1.00  0.00           C  
ATOM    558  H8    G    18      34.797   3.358  50.247  1.00  0.00           H  
ATOM    559  N7    G    18      35.246   4.075  48.320  1.00  0.00           N  
ATOM    560  C5    G    18      36.403   3.695  47.551  1.00  0.00           C  
ATOM    561  C6    G    18      36.814   4.015  46.174  1.00  0.00           C  
ATOM    562  O6    G    18      36.253   4.756  45.366  1.00  0.00           O  
ATOM    563  N1    G    18      38.058   3.588  45.885  1.00  0.00           N  
ATOM    564  H1    G    18      38.323   3.688  44.916  1.00  0.00           H  
ATOM    565  C2    G    18      38.827   2.848  46.749  1.00  0.00           C  
ATOM    566  N2    G    18      39.976   2.569  46.242  1.00  0.00           N  
ATOM    567  H21   G    18      40.160   2.891  45.302  1.00  0.00           H  
ATOM    568  H22   G    18      40.657   1.979  46.699  1.00  0.00           H  
ATOM    569  N3    G    18      38.474   2.430  47.953  1.00  0.00           N  
ATOM    570  C4    G    18      37.232   2.906  48.286  1.00  0.00           C  
ATOM    571  C3'   G    18      37.658   2.831  52.590  1.00  0.00           C  
ATOM    572  H3'   G    18      37.262   3.814  52.335  1.00  0.00           H  
ATOM    573  C2'   G    18      38.303   2.265  51.311  1.00  0.00           C  
ATOM    574  H2'   G    18      38.827   2.984  50.681  1.00  0.00           H  
ATOM    575  O2'   G    18      39.141   1.239  51.506  1.00  0.00           O  
ATOM    576 HO2'   G    18      39.259   1.079  52.445  1.00  0.00           H  
ATOM    577  O3'   G    18      38.607   2.810  53.718  1.00  0.00           O  
ATOM    578  P     C    19      39.424   4.189  54.061  1.00  0.00           P  
ATOM    579  OP1   C    19      40.222   4.024  55.288  1.00  0.00           O  
ATOM    580  OP2   C    19      38.377   5.225  54.098  1.00  0.00           O  
ATOM    581  O5'   C    19      40.398   4.349  52.792  1.00  0.00           O  
ATOM    582  C5'   C    19      41.390   3.370  52.493  1.00  0.00           C  
ATOM    583  H5'   C    19      40.945   2.383  52.361  1.00  0.00           H  
ATOM    584 H5''   C    19      41.998   3.458  53.393  1.00  0.00           H  
ATOM    585  C4'   C    19      42.206   3.619  51.290  1.00  0.00           C  
ATOM    586  H4'   C    19      43.030   2.906  51.330  1.00  0.00           H  
ATOM    587  O4'   C    19      41.504   3.246  50.157  1.00  0.00           O  
ATOM    588  C1'   C    19      41.940   4.092  49.047  1.00  0.00           C  
ATOM    589  H1'   C    19      42.466   3.446  48.344  1.00  0.00           H  
ATOM    590  N1    C    19      40.845   4.876  48.370  1.00  0.00           N  
ATOM    591  C6    C    19      39.770   5.342  49.095  1.00  0.00           C  
ATOM    592  H6    C    19      39.569   4.933  50.074  1.00  0.00           H  
ATOM    593  C5    C    19      38.886   6.293  48.597  1.00  0.00           C  
ATOM    594  H5    C    19      38.097   6.741  49.183  1.00  0.00           H  
ATOM    595  C4    C    19      39.138   6.675  47.265  1.00  0.00           C  
ATOM    596  N4    C    19      38.307   7.511  46.762  1.00  0.00           N  
ATOM    597  H41   C    19      37.425   7.621  47.242  1.00  0.00           H  
ATOM    598  H42   C    19      38.357   7.671  45.766  1.00  0.00           H  
ATOM    599  N3    C    19      40.094   6.197  46.464  1.00  0.00           N  
ATOM    600  C2    C    19      40.999   5.330  47.021  1.00  0.00           C  
ATOM    601  O2    C    19      42.050   5.137  46.390  1.00  0.00           O  
ATOM    602  C3'   C    19      42.582   5.148  51.108  1.00  0.00           C  
ATOM    603  H3'   C    19      41.684   5.726  51.327  1.00  0.00           H  
ATOM    604  C2'   C    19      42.983   5.062  49.655  1.00  0.00           C  
ATOM    605  H2'   C    19      42.970   6.022  49.140  1.00  0.00           H  
ATOM    606  O2'   C    19      44.267   4.592  49.253  1.00  0.00           O  
ATOM    607 HO2'   C    19      44.407   3.669  49.478  1.00  0.00           H  
ATOM    608  O3'   C    19      43.645   5.487  51.941  1.00  0.00           O  
ATOM    609  P     C    20      43.994   7.107  52.200  1.00  0.00           P  
ATOM    610  OP1   C    20      44.997   7.249  53.247  1.00  0.00           O  
ATOM    611  OP2   C    20      42.750   7.794  52.358  1.00  0.00           O  
ATOM    612  O5'   C    20      44.626   7.630  50.744  1.00  0.00           O  
ATOM    613  C5'   C    20      45.901   7.128  50.440  1.00  0.00           C  
ATOM    614  H5'   C    20      45.837   6.040  50.450  1.00  0.00           H  
ATOM    615 H5''   C    20      46.657   7.289  51.209  1.00  0.00           H  
ATOM    616  C4'   C    20      46.412   7.643  49.060  1.00  0.00           C  
ATOM    617  H4'   C    20      47.418   7.242  48.933  1.00  0.00           H  
ATOM    618  O4'   C    20      45.554   7.248  48.033  1.00  0.00           O  
ATOM    619  C1'   C    20      45.422   8.203  47.030  1.00  0.00           C  
ATOM    620  H1'   C    20      45.876   7.885  46.091  1.00  0.00           H  
ATOM    621  N1    C    20      44.036   8.723  46.888  1.00  0.00           N  
ATOM    622  C6    C    20      43.098   8.491  47.862  1.00  0.00           C  
ATOM    623  H6    C    20      43.399   8.061  48.806  1.00  0.00           H  
ATOM    624  C5    C    20      41.839   8.902  47.729  1.00  0.00           C  
ATOM    625  H5    C    20      41.088   8.731  48.486  1.00  0.00           H  
ATOM    626  C4    C    20      41.503   9.483  46.436  1.00  0.00           C  
ATOM    627  N4    C    20      40.264   9.734  46.115  1.00  0.00           N  
ATOM    628  H41   C    20      39.996   9.962  45.168  1.00  0.00           H  
ATOM    629  H42   C    20      39.541   9.508  46.784  1.00  0.00           H  
ATOM    630  N3    C    20      42.386   9.737  45.457  1.00  0.00           N  
ATOM    631  C2    C    20      43.697   9.369  45.708  1.00  0.00           C  
ATOM    632  O2    C    20      44.536   9.851  44.925  1.00  0.00           O  
ATOM    633  C3'   C    20      46.426   9.234  49.029  1.00  0.00           C  
ATOM    634  H3'   C    20      45.495   9.590  49.471  1.00  0.00           H  
ATOM    635  C2'   C    20      46.415   9.316  47.499  1.00  0.00           C  
ATOM    636  H2'   C    20      46.100  10.285  47.110  1.00  0.00           H  
ATOM    637  O2'   C    20      47.614   8.825  46.892  1.00  0.00           O  
ATOM    638 HO2'   C    20      48.286   9.175  47.482  1.00  0.00           H  
ATOM    639  O3'   C    20      47.631   9.857  49.532  1.00  0.00           O  
ATOM    640  P     C    21      47.672  11.390  49.907  1.00  0.00           P  
ATOM    641  OP1   C    21      49.059  11.721  50.344  1.00  0.00           O  
ATOM    642  OP2   C    21      46.585  11.629  50.828  1.00  0.00           O  
ATOM    643  O5'   C    21      47.346  12.177  48.561  1.00  0.00           O  
ATOM    644  C5'   C    21      48.335  12.326  47.568  1.00  0.00           C  
ATOM    645  H5'   C    21      48.727  11.352  47.277  1.00  0.00           H  
ATOM    646 H5''   C    21      49.131  12.984  47.918  1.00  0.00           H  
ATOM    647  C4'   C    21      47.643  13.003  46.391  1.00  0.00           C  
ATOM    648  H4'   C    21      48.444  13.082  45.656  1.00  0.00           H  
ATOM    649  O4'   C    21      46.597  12.268  45.828  1.00  0.00           O  
ATOM    650  C1'   C    21      45.567  13.092  45.304  1.00  0.00           C  
ATOM    651  H1'   C    21      45.586  12.853  44.241  1.00  0.00           H  
ATOM    652  N1    C    21      44.217  13.019  45.952  1.00  0.00           N  
ATOM    653  C6    C    21      44.014  12.494  47.195  1.00  0.00           C  
ATOM    654  H6    C    21      44.819  12.152  47.828  1.00  0.00           H  
ATOM    655  C5    C    21      42.686  12.435  47.707  1.00  0.00           C  
ATOM    656  H5    C    21      42.522  12.164  48.739  1.00  0.00           H  
ATOM    657  C4    C    21      41.655  12.970  46.907  1.00  0.00           C  
ATOM    658  N4    C    21      40.410  12.972  47.349  1.00  0.00           N  
ATOM    659  H41   C    21      39.706  13.223  46.670  1.00  0.00           H  
ATOM    660  H42   C    21      40.330  12.487  48.232  1.00  0.00           H  
ATOM    661  N3    C    21      41.848  13.460  45.710  1.00  0.00           N  
ATOM    662  C2    C    21      43.111  13.496  45.164  1.00  0.00           C  
ATOM    663  O2    C    21      43.306  13.970  44.031  1.00  0.00           O  
ATOM    664  C3'   C    21      46.976  14.312  46.770  1.00  0.00           C  
ATOM    665  H3'   C    21      46.285  14.135  47.595  1.00  0.00           H  
ATOM    666  C2'   C    21      46.101  14.449  45.568  1.00  0.00           C  
ATOM    667  H2'   C    21      45.318  15.193  45.711  1.00  0.00           H  
ATOM    668  O2'   C    21      46.799  14.834  44.426  1.00  0.00           O  
ATOM    669 HO2'   C    21      47.594  15.214  44.806  1.00  0.00           H  
ATOM    670  O3'   C    21      47.902  15.385  47.023  1.00  0.00           O  
ATOM    671  P     G    22      47.676  16.619  47.875  1.00  0.00           P  
ATOM    672  OP1   G    22      48.878  17.414  47.833  1.00  0.00           O  
ATOM    673  OP2   G    22      47.219  16.146  49.173  1.00  0.00           O  
ATOM    674  O5'   G    22      46.375  17.412  47.246  1.00  0.00           O  
ATOM    675  C5'   G    22      46.545  18.075  46.011  1.00  0.00           C  
ATOM    676  H5'   G    22      46.934  17.503  45.169  1.00  0.00           H  
ATOM    677 H5''   G    22      47.230  18.909  46.164  1.00  0.00           H  
ATOM    678  C4'   G    22      45.206  18.608  45.504  1.00  0.00           C  
ATOM    679  H4'   G    22      45.332  19.127  44.553  1.00  0.00           H  
ATOM    680  O4'   G    22      44.370  17.492  45.206  1.00  0.00           O  
ATOM    681  C1'   G    22      43.038  17.766  45.545  1.00  0.00           C  
ATOM    682  H1'   G    22      42.289  17.538  44.786  1.00  0.00           H  
ATOM    683  N9    G    22      42.492  17.020  46.745  1.00  0.00           N  
ATOM    684  C8    G    22      43.157  16.381  47.711  1.00  0.00           C  
ATOM    685  H8    G    22      44.235  16.352  47.755  1.00  0.00           H  
ATOM    686  N7    G    22      42.430  15.847  48.682  1.00  0.00           N  
ATOM    687  C5    G    22      41.163  16.073  48.258  1.00  0.00           C  
ATOM    688  C6    G    22      39.844  15.775  48.819  1.00  0.00           C  
ATOM    689  O6    G    22      39.451  15.154  49.751  1.00  0.00           O  
ATOM    690  N1    G    22      38.830  16.179  47.993  1.00  0.00           N  
ATOM    691  H1    G    22      38.026  15.751  48.430  1.00  0.00           H  
ATOM    692  C2    G    22      38.943  16.902  46.855  1.00  0.00           C  
ATOM    693  N2    G    22      37.772  17.127  46.291  1.00  0.00           N  
ATOM    694  H21   G    22      36.958  16.619  46.606  1.00  0.00           H  
ATOM    695  H22   G    22      37.644  17.535  45.376  1.00  0.00           H  
ATOM    696  N3    G    22      40.132  17.347  46.348  1.00  0.00           N  
ATOM    697  C4    G    22      41.182  16.837  47.074  1.00  0.00           C  
ATOM    698  C3'   G    22      44.468  19.552  46.455  1.00  0.00           C  
ATOM    699  H3'   G    22      44.361  19.072  47.428  1.00  0.00           H  
ATOM    700  C2'   G    22      43.092  19.292  45.869  1.00  0.00           C  
ATOM    701  H2'   G    22      42.252  19.563  46.508  1.00  0.00           H  
ATOM    702  O2'   G    22      42.885  20.013  44.666  1.00  0.00           O  
ATOM    703 HO2'   G    22      42.599  20.887  44.941  1.00  0.00           H  
ATOM    704  O3'   G    22      44.964  20.877  46.481  1.00  0.00           O  
ATOM    705  P     U    23      44.554  21.833  47.684  1.00  0.00           P  
ATOM    706  OP1   U    23      45.198  23.164  47.528  1.00  0.00           O  
ATOM    707  OP2   U    23      44.814  21.078  48.866  1.00  0.00           O  
ATOM    708  O5'   U    23      43.042  21.918  47.342  1.00  0.00           O  
ATOM    709  C5'   U    23      42.586  22.687  46.211  1.00  0.00           C  
ATOM    710  H5'   U    23      42.882  22.232  45.266  1.00  0.00           H  
ATOM    711 H5''   U    23      42.931  23.712  46.350  1.00  0.00           H  
ATOM    712  C4'   U    23      41.014  22.782  45.980  1.00  0.00           C  
ATOM    713  H4'   U    23      40.738  23.360  45.098  1.00  0.00           H  
ATOM    714  O4'   U    23      40.557  21.448  45.880  1.00  0.00           O  
ATOM    715  C1'   U    23      39.194  21.464  46.410  1.00  0.00           C  
ATOM    716  H1'   U    23      38.417  21.211  45.689  1.00  0.00           H  
ATOM    717  N1    U    23      38.999  20.502  47.541  1.00  0.00           N  
ATOM    718  C6    U    23      39.958  20.034  48.331  1.00  0.00           C  
ATOM    719  H6    U    23      40.957  20.425  48.206  1.00  0.00           H  
ATOM    720  C5    U    23      39.763  19.240  49.477  1.00  0.00           C  
ATOM    721  H5    U    23      40.571  18.955  50.135  1.00  0.00           H  
ATOM    722  C4    U    23      38.400  18.982  49.871  1.00  0.00           C  
ATOM    723  O4    U    23      38.034  18.556  50.938  1.00  0.00           O  
ATOM    724  N3    U    23      37.481  19.316  48.910  1.00  0.00           N  
ATOM    725  H3    U    23      36.587  18.863  49.032  1.00  0.00           H  
ATOM    726  C2    U    23      37.661  20.162  47.815  1.00  0.00           C  
ATOM    727  O2    U    23      36.684  20.487  47.093  1.00  0.00           O  
ATOM    728  C3'   U    23      40.250  23.322  47.169  1.00  0.00           C  
ATOM    729  H3'   U    23      40.677  22.747  47.990  1.00  0.00           H  
ATOM    730  C2'   U    23      38.803  22.836  46.923  1.00  0.00           C  
ATOM    731  H2'   U    23      38.238  22.637  47.834  1.00  0.00           H  
ATOM    732  O2'   U    23      38.162  23.594  45.877  1.00  0.00           O  
ATOM    733 HO2'   U    23      37.850  24.441  46.202  1.00  0.00           H  
ATOM    734  O3'   U    23      40.383  24.756  47.336  1.00  0.00           O  
ATOM    735  P     C    24      40.657  25.353  48.789  1.00  0.00           P  
ATOM    736  OP1   C    24      40.150  26.736  48.700  1.00  0.00           O  
ATOM    737  OP2   C    24      42.023  25.108  49.230  1.00  0.00           O  
ATOM    738  O5'   C    24      39.638  24.592  49.724  1.00  0.00           O  
ATOM    739  C5'   C    24      38.262  24.761  49.560  1.00  0.00           C  
ATOM    740  H5'   C    24      37.920  24.805  48.526  1.00  0.00           H  
ATOM    741 H5''   C    24      37.933  25.747  49.888  1.00  0.00           H  
ATOM    742  C4'   C    24      37.567  23.766  50.561  1.00  0.00           C  
ATOM    743  H4'   C    24      36.491  23.913  50.460  1.00  0.00           H  
ATOM    744  O4'   C    24      37.844  22.371  50.386  1.00  0.00           O  
ATOM    745  C1'   C    24      37.890  21.798  51.682  1.00  0.00           C  
ATOM    746  H1'   C    24      37.233  20.932  51.761  1.00  0.00           H  
ATOM    747  N1    C    24      39.279  21.345  51.932  1.00  0.00           N  
ATOM    748  C6    C    24      40.338  21.712  51.171  1.00  0.00           C  
ATOM    749  H6    C    24      40.209  22.474  50.416  1.00  0.00           H  
ATOM    750  C5    C    24      41.608  21.263  51.404  1.00  0.00           C  
ATOM    751  H5    C    24      42.429  21.514  50.749  1.00  0.00           H  
ATOM    752  C4    C    24      41.736  20.403  52.481  1.00  0.00           C  
ATOM    753  N4    C    24      42.926  19.903  52.681  1.00  0.00           N  
ATOM    754  H41   C    24      43.074  19.271  53.454  1.00  0.00           H  
ATOM    755  H42   C    24      43.683  20.178  52.071  1.00  0.00           H  
ATOM    756  N3    C    24      40.720  19.963  53.255  1.00  0.00           N  
ATOM    757  C2    C    24      39.441  20.375  53.010  1.00  0.00           C  
ATOM    758  O2    C    24      38.568  19.929  53.711  1.00  0.00           O  
ATOM    759  C3'   C    24      38.024  24.103  51.994  1.00  0.00           C  
ATOM    760  H3'   C    24      39.089  24.164  52.218  1.00  0.00           H  
ATOM    761  C2'   C    24      37.406  22.856  52.707  1.00  0.00           C  
ATOM    762  H2'   C    24      37.898  22.662  53.661  1.00  0.00           H  
ATOM    763  O2'   C    24      36.020  22.695  52.774  1.00  0.00           O  
ATOM    764 HO2'   C    24      35.830  21.978  53.382  1.00  0.00           H  
ATOM    765  O3'   C    24      37.363  25.271  52.444  1.00  0.00           O  
ATOM    766  P     U    25      37.830  26.088  53.669  1.00  0.00           P  
ATOM    767  OP1   U    25      36.795  27.137  53.872  1.00  0.00           O  
ATOM    768  OP2   U    25      39.171  26.543  53.442  1.00  0.00           O  
ATOM    769  O5'   U    25      37.836  25.061  54.937  1.00  0.00           O  
ATOM    770  C5'   U    25      36.646  24.554  55.470  1.00  0.00           C  
ATOM    771  H5'   U    25      36.083  24.061  54.677  1.00  0.00           H  
ATOM    772 H5''   U    25      36.055  25.383  55.858  1.00  0.00           H  
ATOM    773  C4'   U    25      36.936  23.613  56.589  1.00  0.00           C  
ATOM    774  H4'   U    25      35.955  23.442  57.032  1.00  0.00           H  
ATOM    775  O4'   U    25      37.521  22.431  56.184  1.00  0.00           O  
ATOM    776  C1'   U    25      38.525  21.999  57.137  1.00  0.00           C  
ATOM    777  H1'   U    25      38.357  20.996  57.529  1.00  0.00           H  
ATOM    778  N1    U    25      39.955  21.975  56.653  1.00  0.00           N  
ATOM    779  C6    U    25      40.321  22.640  55.452  1.00  0.00           C  
ATOM    780  H6    U    25      39.693  23.315  54.891  1.00  0.00           H  
ATOM    781  C5    U    25      41.623  22.556  55.004  1.00  0.00           C  
ATOM    782  H5    U    25      41.853  22.980  54.038  1.00  0.00           H  
ATOM    783  C4    U    25      42.615  21.889  55.719  1.00  0.00           C  
ATOM    784  O4    U    25      43.816  21.720  55.467  1.00  0.00           O  
ATOM    785  N3    U    25      42.166  21.291  56.880  1.00  0.00           N  
ATOM    786  H3    U    25      42.845  20.689  57.325  1.00  0.00           H  
ATOM    787  C2    U    25      40.910  21.312  57.484  1.00  0.00           C  
ATOM    788  O2    U    25      40.672  20.781  58.603  1.00  0.00           O  
ATOM    789  C3'   U    25      37.879  24.243  57.581  1.00  0.00           C  
ATOM    790  H3'   U    25      38.742  24.739  57.138  1.00  0.00           H  
ATOM    791  C2'   U    25      38.366  22.987  58.334  1.00  0.00           C  
ATOM    792  H2'   U    25      39.313  23.142  58.851  1.00  0.00           H  
ATOM    793  O2'   U    25      37.484  22.362  59.248  1.00  0.00           O  
ATOM    794 HO2'   U    25      36.617  22.761  59.154  1.00  0.00           H  
ATOM    795  O3'   U    25      37.043  25.041  58.407  1.00  0.00           O  
ATOM    796  P     U    26      37.600  26.269  59.308  1.00  0.00           P  
ATOM    797  OP1   U    26      36.552  26.911  60.070  1.00  0.00           O  
ATOM    798  OP2   U    26      38.532  27.139  58.530  1.00  0.00           O  
ATOM    799  O5'   U    26      38.507  25.554  60.298  1.00  0.00           O  
ATOM    800  C5'   U    26      37.979  24.911  61.483  1.00  0.00           C  
ATOM    801  H5'   U    26      37.159  24.276  61.147  1.00  0.00           H  
ATOM    802 H5''   U    26      37.646  25.779  62.050  1.00  0.00           H  
ATOM    803  C4'   U    26      38.965  24.104  62.268  1.00  0.00           C  
ATOM    804  H4'   U    26      38.403  23.695  63.107  1.00  0.00           H  
ATOM    805  O4'   U    26      39.634  23.129  61.493  1.00  0.00           O  
ATOM    806  C1'   U    26      40.952  23.036  62.022  1.00  0.00           C  
ATOM    807  H1'   U    26      41.147  22.058  62.462  1.00  0.00           H  
ATOM    808  N1    U    26      42.007  23.176  60.935  1.00  0.00           N  
ATOM    809  C6    U    26      41.854  24.082  59.831  1.00  0.00           C  
ATOM    810  H6    U    26      41.020  24.768  59.797  1.00  0.00           H  
ATOM    811  C5    U    26      42.822  24.236  58.911  1.00  0.00           C  
ATOM    812  H5    U    26      42.626  25.021  58.195  1.00  0.00           H  
ATOM    813  C4    U    26      44.111  23.610  58.988  1.00  0.00           C  
ATOM    814  O4    U    26      45.034  23.795  58.293  1.00  0.00           O  
ATOM    815  N3    U    26      44.128  22.633  60.025  1.00  0.00           N  
ATOM    816  H3    U    26      44.983  22.127  60.207  1.00  0.00           H  
ATOM    817  C2    U    26      43.181  22.401  60.999  1.00  0.00           C  
ATOM    818  O2    U    26      43.440  21.521  61.837  1.00  0.00           O  
ATOM    819  C3'   U    26      40.011  25.018  62.913  1.00  0.00           C  
ATOM    820  H3'   U    26      40.348  25.698  62.131  1.00  0.00           H  
ATOM    821  C2'   U    26      41.159  24.035  63.150  1.00  0.00           C  
ATOM    822  H2'   U    26      42.123  24.536  63.067  1.00  0.00           H  
ATOM    823  O2'   U    26      40.977  23.142  64.220  1.00  0.00           O  
ATOM    824 HO2'   U    26      40.252  23.413  64.788  1.00  0.00           H  
ATOM    825  O3'   U    26      39.630  25.630  64.104  1.00  0.00           O  
ATOM    826  P     A    27      40.383  26.941  64.635  1.00  0.00           P  
ATOM    827  OP1   A    27      39.685  27.441  65.829  1.00  0.00           O  
ATOM    828  OP2   A    27      40.399  27.924  63.548  1.00  0.00           O  
ATOM    829  O5'   A    27      41.877  26.525  65.121  1.00  0.00           O  
ATOM    830  C5'   A    27      42.031  25.521  66.177  1.00  0.00           C  
ATOM    831  H5'   A    27      41.476  24.617  65.924  1.00  0.00           H  
ATOM    832 H5''   A    27      41.745  25.873  67.168  1.00  0.00           H  
ATOM    833  C4'   A    27      43.512  25.059  66.255  1.00  0.00           C  
ATOM    834  H4'   A    27      43.766  24.354  67.047  1.00  0.00           H  
ATOM    835  O4'   A    27      43.830  24.465  65.006  1.00  0.00           O  
ATOM    836  C1'   A    27      45.235  24.393  64.808  1.00  0.00           C  
ATOM    837  H1'   A    27      45.605  23.383  64.984  1.00  0.00           H  
ATOM    838  N9    A    27      45.567  24.802  63.410  1.00  0.00           N  
ATOM    839  C8    A    27      44.849  25.493  62.501  1.00  0.00           C  
ATOM    840  H8    A    27      43.825  25.790  62.668  1.00  0.00           H  
ATOM    841  N7    A    27      45.417  25.668  61.388  1.00  0.00           N  
ATOM    842  C5    A    27      46.667  25.080  61.500  1.00  0.00           C  
ATOM    843  C6    A    27      47.815  24.934  60.674  1.00  0.00           C  
ATOM    844  N6    A    27      47.890  25.235  59.385  1.00  0.00           N  
ATOM    845  H61   A    27      48.608  24.912  58.753  1.00  0.00           H  
ATOM    846  H62   A    27      47.034  25.575  58.971  1.00  0.00           H  
ATOM    847  N1    A    27      48.920  24.363  61.154  1.00  0.00           N  
ATOM    848  C2    A    27      48.889  23.937  62.417  1.00  0.00           C  
ATOM    849  H2    A    27      49.824  23.729  62.917  1.00  0.00           H  
ATOM    850  N3    A    27      47.840  23.995  63.230  1.00  0.00           N  
ATOM    851  C4    A    27      46.788  24.648  62.767  1.00  0.00           C  
ATOM    852  C3'   A    27      44.519  26.135  66.343  1.00  0.00           C  
ATOM    853  H3'   A    27      44.196  26.941  65.683  1.00  0.00           H  
ATOM    854  C2'   A    27      45.778  25.485  65.776  1.00  0.00           C  
ATOM    855  H2'   A    27      46.275  26.284  65.228  1.00  0.00           H  
ATOM    856  O2'   A    27      46.606  24.848  66.729  1.00  0.00           O  
ATOM    857 HO2'   A    27      47.464  25.264  66.841  1.00  0.00           H  
ATOM    858  O3'   A    27      44.684  26.530  67.695  1.00  0.00           O  
ATOM    859  P     C    28      45.360  27.834  68.057  1.00  0.00           P  
ATOM    860  OP1   C    28      45.160  27.991  69.514  1.00  0.00           O  
ATOM    861  OP2   C    28      44.851  28.921  67.254  1.00  0.00           O  
ATOM    862  O5'   C    28      46.902  27.559  67.832  1.00  0.00           O  
ATOM    863  C5'   C    28      47.684  26.942  68.848  1.00  0.00           C  
ATOM    864  H5'   C    28      47.193  26.020  69.161  1.00  0.00           H  
ATOM    865 H5''   C    28      47.786  27.522  69.766  1.00  0.00           H  
ATOM    866  C4'   C    28      49.074  26.657  68.353  1.00  0.00           C  
ATOM    867  H4'   C    28      49.672  26.119  69.088  1.00  0.00           H  
ATOM    868  O4'   C    28      49.095  25.940  67.092  1.00  0.00           O  
ATOM    869  C1'   C    28      50.330  26.267  66.364  1.00  0.00           C  
ATOM    870  H1'   C    28      50.857  25.322  66.226  1.00  0.00           H  
ATOM    871  N1    C    28      49.966  26.755  64.979  1.00  0.00           N  
ATOM    872  C6    C    28      48.747  27.298  64.690  1.00  0.00           C  
ATOM    873  H6    C    28      48.113  27.638  65.496  1.00  0.00           H  
ATOM    874  C5    C    28      48.410  27.530  63.423  1.00  0.00           C  
ATOM    875  H5    C    28      47.444  27.947  63.176  1.00  0.00           H  
ATOM    876  C4    C    28      49.371  27.301  62.420  1.00  0.00           C  
ATOM    877  N4    C    28      49.064  27.603  61.225  1.00  0.00           N  
ATOM    878  H41   C    28      49.595  27.258  60.438  1.00  0.00           H  
ATOM    879  H42   C    28      48.123  27.938  61.079  1.00  0.00           H  
ATOM    880  N3    C    28      50.566  26.754  62.652  1.00  0.00           N  
ATOM    881  C2    C    28      50.887  26.521  63.960  1.00  0.00           C  
ATOM    882  O2    C    28      52.010  25.984  64.171  1.00  0.00           O  
ATOM    883  C3'   C    28      49.993  27.990  67.999  1.00  0.00           C  
ATOM    884  H3'   C    28      49.442  28.609  67.291  1.00  0.00           H  
ATOM    885  C2'   C    28      51.129  27.299  67.240  1.00  0.00           C  
ATOM    886  H2'   C    28      51.729  27.936  66.590  1.00  0.00           H  
ATOM    887  O2'   C    28      52.016  26.448  67.944  1.00  0.00           O  
ATOM    888 HO2'   C    28      52.391  26.939  68.679  1.00  0.00           H  
ATOM    889  O3'   C    28      50.561  28.559  69.158  1.00  0.00           O  
ATOM    890  P     A    29      50.834  30.172  69.333  1.00  0.00           P  
ATOM    891  OP1   A    29      51.297  30.305  70.711  1.00  0.00           O  
ATOM    892  OP2   A    29      49.670  30.901  68.861  1.00  0.00           O  
ATOM    893  O5'   A    29      52.034  30.475  68.362  1.00  0.00           O  
ATOM    894  C5'   A    29      53.412  30.067  68.604  1.00  0.00           C  
ATOM    895  H5'   A    29      53.459  29.119  69.140  1.00  0.00           H  
ATOM    896 H5''   A    29      53.872  30.773  69.296  1.00  0.00           H  
ATOM    897  C4'   A    29      54.244  30.164  67.282  1.00  0.00           C  
ATOM    898  H4'   A    29      55.311  29.953  67.353  1.00  0.00           H  
ATOM    899  O4'   A    29      53.703  29.202  66.357  1.00  0.00           O  
ATOM    900  C1'   A    29      54.039  29.649  65.090  1.00  0.00           C  
ATOM    901  H1'   A    29      54.747  28.933  64.674  1.00  0.00           H  
ATOM    902  N9    A    29      52.773  29.670  64.300  1.00  0.00           N  
ATOM    903  C8    A    29      51.482  29.760  64.722  1.00  0.00           C  
ATOM    904  H8    A    29      51.223  29.831  65.768  1.00  0.00           H  
ATOM    905  N7    A    29      50.663  29.890  63.712  1.00  0.00           N  
ATOM    906  C5    A    29      51.489  29.815  62.562  1.00  0.00           C  
ATOM    907  C6    A    29      51.309  29.968  61.174  1.00  0.00           C  
ATOM    908  N6    A    29      50.200  30.370  60.604  1.00  0.00           N  
ATOM    909  H61   A    29      49.391  30.631  61.150  1.00  0.00           H  
ATOM    910  H62   A    29      50.098  30.288  59.603  1.00  0.00           H  
ATOM    911  N1    A    29      52.353  29.885  60.356  1.00  0.00           N  
ATOM    912  C2    A    29      53.563  29.740  60.867  1.00  0.00           C  
ATOM    913  H2    A    29      54.320  29.499  60.136  1.00  0.00           H  
ATOM    914  N3    A    29      53.897  29.592  62.136  1.00  0.00           N  
ATOM    915  C4    A    29      52.781  29.682  62.958  1.00  0.00           C  
ATOM    916  C3'   A    29      54.229  31.512  66.519  1.00  0.00           C  
ATOM    917  H3'   A    29      53.192  31.839  66.433  1.00  0.00           H  
ATOM    918  C2'   A    29      54.722  31.029  65.135  1.00  0.00           C  
ATOM    919  H2'   A    29      54.223  31.538  64.311  1.00  0.00           H  
ATOM    920  O2'   A    29      56.122  30.925  64.909  1.00  0.00           O  
ATOM    921 HO2'   A    29      56.413  31.797  64.635  1.00  0.00           H  
ATOM    922  O3'   A    29      55.111  32.492  67.017  1.00  0.00           O  
ATOM    923  P     C    30      54.755  34.044  67.059  1.00  0.00           P  
ATOM    924  OP1   C    30      55.567  34.764  68.028  1.00  0.00           O  
ATOM    925  OP2   C    30      53.324  34.202  67.199  1.00  0.00           O  
ATOM    926  O5'   C    30      55.220  34.495  65.504  1.00  0.00           O  
ATOM    927  C5'   C    30      56.496  34.227  65.091  1.00  0.00           C  
ATOM    928  H5'   C    30      56.735  33.214  65.414  1.00  0.00           H  
ATOM    929 H5''   C    30      57.164  34.863  65.672  1.00  0.00           H  
ATOM    930  C4'   C    30      56.864  34.287  63.560  1.00  0.00           C  
ATOM    931  H4'   C    30      57.952  34.316  63.504  1.00  0.00           H  
ATOM    932  O4'   C    30      56.192  33.156  62.976  1.00  0.00           O  
ATOM    933  C1'   C    30      55.824  33.531  61.667  1.00  0.00           C  
ATOM    934  H1'   C    30      56.213  32.818  60.940  1.00  0.00           H  
ATOM    935  N1    C    30      54.258  33.668  61.549  1.00  0.00           N  
ATOM    936  C6    C    30      53.479  33.915  62.600  1.00  0.00           C  
ATOM    937  H6    C    30      53.905  34.044  63.583  1.00  0.00           H  
ATOM    938  C5    C    30      52.083  33.805  62.404  1.00  0.00           C  
ATOM    939  H5    C    30      51.424  33.955  63.247  1.00  0.00           H  
ATOM    940  C4    C    30      51.534  33.747  61.148  1.00  0.00           C  
ATOM    941  N4    C    30      50.264  33.895  60.956  1.00  0.00           N  
ATOM    942  H41   C    30      49.662  33.654  61.730  1.00  0.00           H  
ATOM    943  H42   C    30      49.840  33.660  60.071  1.00  0.00           H  
ATOM    944  N3    C    30      52.334  33.820  60.073  1.00  0.00           N  
ATOM    945  C2    C    30      53.690  33.732  60.216  1.00  0.00           C  
ATOM    946  O2    C    30      54.437  33.862  59.160  1.00  0.00           O  
ATOM    947  C3'   C    30      56.568  35.513  62.776  1.00  0.00           C  
ATOM    948  H3'   C    30      55.574  35.914  62.972  1.00  0.00           H  
ATOM    949  C2'   C    30      56.500  34.906  61.401  1.00  0.00           C  
ATOM    950  H2'   C    30      55.879  35.483  60.716  1.00  0.00           H  
ATOM    951  O2'   C    30      57.733  34.551  60.790  1.00  0.00           O  
ATOM    952 HO2'   C    30      58.303  35.320  60.862  1.00  0.00           H  
ATOM    953  O3'   C    30      57.583  36.574  63.001  1.00  0.00           O  
ATOM    954  P     C    31      57.064  38.132  62.992  1.00  0.00           P  
ATOM    955  OP1   C    31      58.229  38.953  63.469  1.00  0.00           O  
ATOM    956  OP2   C    31      55.671  38.197  63.593  1.00  0.00           O  
ATOM    957  O5'   C    31      56.738  38.332  61.410  1.00  0.00           O  
ATOM    958  C5'   C    31      57.794  38.532  60.465  1.00  0.00           C  
ATOM    959  H5'   C    31      58.371  37.608  60.495  1.00  0.00           H  
ATOM    960 H5''   C    31      58.342  39.467  60.582  1.00  0.00           H  
ATOM    961  C4'   C    31      57.118  38.557  59.084  1.00  0.00           C  
ATOM    962  H4'   C    31      57.877  38.670  58.310  1.00  0.00           H  
ATOM    963  O4'   C    31      56.257  37.452  58.749  1.00  0.00           O  
ATOM    964  C1'   C    31      55.237  37.858  57.854  1.00  0.00           C  
ATOM    965  H1'   C    31      55.216  37.372  56.879  1.00  0.00           H  
ATOM    966  N1    C    31      53.885  37.493  58.402  1.00  0.00           N  
ATOM    967  C6    C    31      53.598  37.418  59.727  1.00  0.00           C  
ATOM    968  H6    C    31      54.337  37.611  60.490  1.00  0.00           H  
ATOM    969  C5    C    31      52.335  37.152  60.187  1.00  0.00           C  
ATOM    970  H5    C    31      52.162  37.089  61.251  1.00  0.00           H  
ATOM    971  C4    C    31      51.321  36.895  59.191  1.00  0.00           C  
ATOM    972  N4    C    31      50.105  36.618  59.600  1.00  0.00           N  
ATOM    973  H41   C    31      49.958  36.281  60.541  1.00  0.00           H  
ATOM    974  H42   C    31      49.436  36.506  58.852  1.00  0.00           H  
ATOM    975  N3    C    31      51.591  37.015  57.875  1.00  0.00           N  
ATOM    976  C2    C    31      52.840  37.304  57.477  1.00  0.00           C  
ATOM    977  O2    C    31      52.994  37.486  56.239  1.00  0.00           O  
ATOM    978  C3'   C    31      56.179  39.803  58.957  1.00  0.00           C  
ATOM    979  H3'   C    31      55.386  39.773  59.705  1.00  0.00           H  
ATOM    980  C2'   C    31      55.420  39.383  57.663  1.00  0.00           C  
ATOM    981  H2'   C    31      54.425  39.821  57.583  1.00  0.00           H  
ATOM    982  O2'   C    31      56.087  39.597  56.423  1.00  0.00           O  
ATOM    983 HO2'   C    31      55.456  39.519  55.705  1.00  0.00           H  
ATOM    984  O3'   C    31      56.647  41.124  59.002  1.00  0.00           O  
ATOM    985  P     G    32      55.631  42.329  59.209  1.00  0.00           P  
ATOM    986  OP1   G    32      56.308  43.649  59.028  1.00  0.00           O  
ATOM    987  OP2   G    32      54.953  42.081  60.506  1.00  0.00           O  
ATOM    988  O5'   G    32      54.511  42.262  58.091  1.00  0.00           O  
ATOM    989  C5'   G    32      54.916  42.680  56.802  1.00  0.00           C  
ATOM    990  H5'   G    32      55.763  42.155  56.360  1.00  0.00           H  
ATOM    991 H5''   G    32      55.175  43.738  56.830  1.00  0.00           H  
ATOM    992  C4'   G    32      53.741  42.435  55.806  1.00  0.00           C  
ATOM    993  H4'   G    32      53.973  42.633  54.759  1.00  0.00           H  
ATOM    994  O4'   G    32      53.383  41.089  55.892  1.00  0.00           O  
ATOM    995  C1'   G    32      51.886  41.052  55.876  1.00  0.00           C  
ATOM    996  H1'   G    32      51.586  40.280  55.168  1.00  0.00           H  
ATOM    997  N9    G    32      51.244  40.625  57.174  1.00  0.00           N  
ATOM    998  C8    G    32      51.788  40.569  58.423  1.00  0.00           C  
ATOM    999  H8    G    32      52.837  40.717  58.633  1.00  0.00           H  
ATOM   1000  N7    G    32      51.020  40.186  59.368  1.00  0.00           N  
ATOM   1001  C5    G    32      49.837  40.051  58.695  1.00  0.00           C  
ATOM   1002  C6    G    32      48.561  39.601  59.222  1.00  0.00           C  
ATOM   1003  O6    G    32      48.292  39.137  60.354  1.00  0.00           O  
ATOM   1004  N1    G    32      47.572  39.663  58.281  1.00  0.00           N  
ATOM   1005  H1    G    32      46.638  39.303  58.417  1.00  0.00           H  
ATOM   1006  C2    G    32      47.807  40.118  56.972  1.00  0.00           C  
ATOM   1007  N2    G    32      46.860  39.935  56.165  1.00  0.00           N  
ATOM   1008  H21   G    32      45.924  39.647  56.413  1.00  0.00           H  
ATOM   1009  H22   G    32      46.956  40.045  55.166  1.00  0.00           H  
ATOM   1010  N3    G    32      48.926  40.348  56.470  1.00  0.00           N  
ATOM   1011  C4    G    32      49.939  40.347  57.351  1.00  0.00           C  
ATOM   1012  C3'   G    32      52.621  43.241  56.248  1.00  0.00           C  
ATOM   1013  H3'   G    32      52.439  43.095  57.313  1.00  0.00           H  
ATOM   1014  C2'   G    32      51.517  42.450  55.514  1.00  0.00           C  
ATOM   1015  H2'   G    32      50.558  42.710  55.962  1.00  0.00           H  
ATOM   1016  O2'   G    32      51.463  42.580  54.106  1.00  0.00           O  
ATOM   1017 HO2'   G    32      50.630  42.171  53.858  1.00  0.00           H  
ATOM   1018  O3'   G    32      52.599  44.589  55.910  1.00  0.00           O  
ATOM   1019  P     U    33      51.800  45.697  56.860  1.00  0.00           P  
ATOM   1020  OP1   U    33      52.135  47.005  56.189  1.00  0.00           O  
ATOM   1021  OP2   U    33      52.243  45.554  58.284  1.00  0.00           O  
ATOM   1022  O5'   U    33      50.293  45.342  56.753  1.00  0.00           O  
ATOM   1023  C5'   U    33      49.487  45.650  55.640  1.00  0.00           C  
ATOM   1024  H5'   U    33      49.963  45.205  54.766  1.00  0.00           H  
ATOM   1025 H5''   U    33      49.560  46.725  55.477  1.00  0.00           H  
ATOM   1026  C4'   U    33      48.061  45.144  55.804  1.00  0.00           C  
ATOM   1027  H4'   U    33      47.693  45.236  54.782  1.00  0.00           H  
ATOM   1028  O4'   U    33      48.055  43.805  56.256  1.00  0.00           O  
ATOM   1029  C1'   U    33      46.851  43.519  56.988  1.00  0.00           C  
ATOM   1030  H1'   U    33      46.213  42.775  56.510  1.00  0.00           H  
ATOM   1031  N1    U    33      47.095  43.057  58.409  1.00  0.00           N  
ATOM   1032  C6    U    33      48.385  43.197  58.956  1.00  0.00           C  
ATOM   1033  H6    U    33      49.170  43.754  58.468  1.00  0.00           H  
ATOM   1034  C5    U    33      48.620  42.658  60.204  1.00  0.00           C  
ATOM   1035  H5    U    33      49.571  42.677  60.714  1.00  0.00           H  
ATOM   1036  C4    U    33      47.587  42.013  60.978  1.00  0.00           C  
ATOM   1037  O4    U    33      47.770  41.450  62.078  1.00  0.00           O  
ATOM   1038  N3    U    33      46.343  42.116  60.403  1.00  0.00           N  
ATOM   1039  H3    U    33      45.624  41.577  60.864  1.00  0.00           H  
ATOM   1040  C2    U    33      46.069  42.518  59.119  1.00  0.00           C  
ATOM   1041  O2    U    33      44.937  42.414  58.626  1.00  0.00           O  
ATOM   1042  C3'   U    33      47.164  45.933  56.764  1.00  0.00           C  
ATOM   1043  H3'   U    33      47.597  45.990  57.763  1.00  0.00           H  
ATOM   1044  C2'   U    33      46.057  44.879  57.009  1.00  0.00           C  
ATOM   1045  H2'   U    33      45.635  45.147  57.978  1.00  0.00           H  
ATOM   1046  O2'   U    33      45.080  44.902  55.996  1.00  0.00           O  
ATOM   1047 HO2'   U    33      44.887  45.793  55.696  1.00  0.00           H  
ATOM   1048  O3'   U    33      46.693  47.160  56.277  1.00  0.00           O  
ATOM   1049  P     G    34      45.603  48.051  57.176  1.00  0.00           P  
ATOM   1050  OP1   G    34      45.663  49.439  56.747  1.00  0.00           O  
ATOM   1051  OP2   G    34      45.791  47.683  58.589  1.00  0.00           O  
ATOM   1052  O5'   G    34      44.194  47.520  56.596  1.00  0.00           O  
ATOM   1053  C5'   G    34      43.648  47.814  55.332  1.00  0.00           C  
ATOM   1054  H5'   G    34      44.241  47.383  54.525  1.00  0.00           H  
ATOM   1055 H5''   G    34      43.544  48.882  55.140  1.00  0.00           H  
ATOM   1056  C4'   G    34      42.227  47.201  55.292  1.00  0.00           C  
ATOM   1057  H4'   G    34      41.858  47.338  54.276  1.00  0.00           H  
ATOM   1058  O4'   G    34      42.129  45.766  55.684  1.00  0.00           O  
ATOM   1059  C1'   G    34      40.922  45.546  56.414  1.00  0.00           C  
ATOM   1060  H1'   G    34      40.360  44.709  56.000  1.00  0.00           H  
ATOM   1061  N9    G    34      41.204  45.133  57.808  1.00  0.00           N  
ATOM   1062  C8    G    34      42.375  45.156  58.487  1.00  0.00           C  
ATOM   1063  H8    G    34      43.290  45.570  58.089  1.00  0.00           H  
ATOM   1064  N7    G    34      42.240  44.676  59.696  1.00  0.00           N  
ATOM   1065  C5    G    34      40.865  44.326  59.850  1.00  0.00           C  
ATOM   1066  C6    G    34      40.203  43.772  60.986  1.00  0.00           C  
ATOM   1067  O6    G    34      40.613  43.481  62.069  1.00  0.00           O  
ATOM   1068  N1    G    34      38.861  43.480  60.705  1.00  0.00           N  
ATOM   1069  H1    G    34      38.236  43.219  61.454  1.00  0.00           H  
ATOM   1070  C2    G    34      38.327  43.904  59.515  1.00  0.00           C  
ATOM   1071  N2    G    34      37.054  43.584  59.280  1.00  0.00           N  
ATOM   1072  H21   G    34      36.572  43.046  59.985  1.00  0.00           H  
ATOM   1073  H22   G    34      36.580  44.024  58.504  1.00  0.00           H  
ATOM   1074  N3    G    34      38.960  44.492  58.498  1.00  0.00           N  
ATOM   1075  C4    G    34      40.240  44.618  58.679  1.00  0.00           C  
ATOM   1076  C3'   G    34      41.292  47.934  56.375  1.00  0.00           C  
ATOM   1077  H3'   G    34      41.818  48.003  57.327  1.00  0.00           H  
ATOM   1078  C2'   G    34      40.139  46.911  56.522  1.00  0.00           C  
ATOM   1079  H2'   G    34      39.702  47.072  57.508  1.00  0.00           H  
ATOM   1080  O2'   G    34      39.111  46.865  55.510  1.00  0.00           O  
ATOM   1081 HO2'   G    34      39.525  46.449  54.751  1.00  0.00           H  
ATOM   1082  O3'   G    34      40.813  49.242  55.947  1.00  0.00           O  
ATOM   1083  P     C    35      40.246  50.256  57.066  1.00  0.00           P  
ATOM   1084  OP1   C    35      39.851  51.460  56.309  1.00  0.00           O  
ATOM   1085  OP2   C    35      41.329  50.423  58.054  1.00  0.00           O  
ATOM   1086  O5'   C    35      38.935  49.736  57.716  1.00  0.00           O  
ATOM   1087  C5'   C    35      37.730  49.824  57.037  1.00  0.00           C  
ATOM   1088  H5'   C    35      37.899  49.287  56.104  1.00  0.00           H  
ATOM   1089 H5''   C    35      37.396  50.846  56.852  1.00  0.00           H  
ATOM   1090  C4'   C    35      36.699  49.056  57.891  1.00  0.00           C  
ATOM   1091  H4'   C    35      35.835  49.125  57.231  1.00  0.00           H  
ATOM   1092  O4'   C    35      37.052  47.702  58.266  1.00  0.00           O  
ATOM   1093  C1'   C    35      36.511  47.366  59.519  1.00  0.00           C  
ATOM   1094  H1'   C    35      35.744  46.591  59.495  1.00  0.00           H  
ATOM   1095  N1    C    35      37.600  47.085  60.518  1.00  0.00           N  
ATOM   1096  C6    C    35      38.885  47.545  60.358  1.00  0.00           C  
ATOM   1097  H6    C    35      39.082  48.192  59.516  1.00  0.00           H  
ATOM   1098  C5    C    35      39.830  47.240  61.318  1.00  0.00           C  
ATOM   1099  H5    C    35      40.812  47.621  61.081  1.00  0.00           H  
ATOM   1100  C4    C    35      39.488  46.541  62.505  1.00  0.00           C  
ATOM   1101  N4    C    35      40.467  46.187  63.242  1.00  0.00           N  
ATOM   1102  H41   C    35      40.347  45.660  64.095  1.00  0.00           H  
ATOM   1103  H42   C    35      41.352  46.560  62.929  1.00  0.00           H  
ATOM   1104  N3    C    35      38.199  46.196  62.693  1.00  0.00           N  
ATOM   1105  C2    C    35      37.233  46.481  61.755  1.00  0.00           C  
ATOM   1106  O2    C    35      36.136  46.016  61.932  1.00  0.00           O  
ATOM   1107  C3'   C    35      36.461  49.797  59.216  1.00  0.00           C  
ATOM   1108  H3'   C    35      37.401  50.171  59.620  1.00  0.00           H  
ATOM   1109  C2'   C    35      35.816  48.663  60.020  1.00  0.00           C  
ATOM   1110  H2'   C    35      35.948  48.809  61.092  1.00  0.00           H  
ATOM   1111  O2'   C    35      34.443  48.365  59.658  1.00  0.00           O  
ATOM   1112 HO2'   C    35      33.955  48.333  60.484  1.00  0.00           H  
ATOM   1113  O3'   C    35      35.773  51.058  59.106  1.00  0.00           O  
ATOM   1114  P     G    36      35.799  52.220  60.165  1.00  0.00           P  
ATOM   1115  OP1   G    36      35.202  53.382  59.494  1.00  0.00           O  
ATOM   1116  OP2   G    36      37.084  52.416  60.847  1.00  0.00           O  
ATOM   1117  O5'   G    36      34.827  51.687  61.316  1.00  0.00           O  
ATOM   1118  C5'   G    36      33.490  51.398  61.088  1.00  0.00           C  
ATOM   1119  H5'   G    36      33.270  50.813  60.195  1.00  0.00           H  
ATOM   1120 H5''   G    36      32.982  52.362  61.095  1.00  0.00           H  
ATOM   1121  C4'   G    36      32.966  50.501  62.224  1.00  0.00           C  
ATOM   1122  H4'   G    36      31.932  50.271  61.965  1.00  0.00           H  
ATOM   1123  O4'   G    36      33.586  49.278  62.244  1.00  0.00           O  
ATOM   1124  C1'   G    36      33.690  48.861  63.552  1.00  0.00           C  
ATOM   1125  H1'   G    36      33.282  47.854  63.643  1.00  0.00           H  
ATOM   1126  N9    G    36      35.125  48.838  63.997  1.00  0.00           N  
ATOM   1127  C8    G    36      36.207  49.525  63.480  1.00  0.00           C  
ATOM   1128  H8    G    36      36.175  50.175  62.619  1.00  0.00           H  
ATOM   1129  N7    G    36      37.293  49.228  64.108  1.00  0.00           N  
ATOM   1130  C5    G    36      36.843  48.370  65.108  1.00  0.00           C  
ATOM   1131  C6    G    36      37.602  47.657  66.157  1.00  0.00           C  
ATOM   1132  O6    G    36      38.846  47.674  66.405  1.00  0.00           O  
ATOM   1133  N1    G    36      36.814  46.918  67.012  1.00  0.00           N  
ATOM   1134  H1    G    36      37.241  46.463  67.806  1.00  0.00           H  
ATOM   1135  C2    G    36      35.511  47.022  67.015  1.00  0.00           C  
ATOM   1136  N2    G    36      34.966  46.441  68.124  1.00  0.00           N  
ATOM   1137  H21   G    36      35.533  46.243  68.936  1.00  0.00           H  
ATOM   1138  H22   G    36      33.967  46.309  68.190  1.00  0.00           H  
ATOM   1139  N3    G    36      34.775  47.411  65.985  1.00  0.00           N  
ATOM   1140  C4    G    36      35.530  48.106  65.043  1.00  0.00           C  
ATOM   1141  C3'   G    36      33.104  51.130  63.679  1.00  0.00           C  
ATOM   1142  H3'   G    36      34.104  51.546  63.794  1.00  0.00           H  
ATOM   1143  C2'   G    36      32.899  49.835  64.436  1.00  0.00           C  
ATOM   1144  H2'   G    36      33.213  50.015  65.465  1.00  0.00           H  
ATOM   1145  O2'   G    36      31.549  49.542  64.515  1.00  0.00           O  
ATOM   1146 HO2'   G    36      31.018  50.337  64.603  1.00  0.00           H  
ATOM   1147  O3'   G    36      32.245  52.185  64.116  1.00  0.00           O  
ATOM   1148  P     G    37      32.649  53.192  65.279  1.00  0.00           P  
ATOM   1149  OP1   G    37      31.613  54.276  65.314  1.00  0.00           O  
ATOM   1150  OP2   G    37      34.025  53.602  65.186  1.00  0.00           O  
ATOM   1151  O5'   G    37      32.728  52.351  66.589  1.00  0.00           O  
ATOM   1152  C5'   G    37      31.532  51.878  67.067  1.00  0.00           C  
ATOM   1153  H5'   G    37      31.007  51.321  66.291  1.00  0.00           H  
ATOM   1154 H5''   G    37      30.858  52.628  67.482  1.00  0.00           H  
ATOM   1155  C4'   G    37      31.859  50.991  68.281  1.00  0.00           C  
ATOM   1156  H4'   G    37      30.903  50.564  68.583  1.00  0.00           H  
ATOM   1157  O4'   G    37      32.687  49.859  67.953  1.00  0.00           O  
ATOM   1158  C1'   G    37      33.510  49.518  69.129  1.00  0.00           C  
ATOM   1159  H1'   G    37      33.370  48.509  69.515  1.00  0.00           H  
ATOM   1160  N9    G    37      34.917  49.876  68.820  1.00  0.00           N  
ATOM   1161  C8    G    37      35.473  50.383  67.694  1.00  0.00           C  
ATOM   1162  H8    G    37      34.901  50.888  66.930  1.00  0.00           H  
ATOM   1163  N7    G    37      36.789  50.432  67.759  1.00  0.00           N  
ATOM   1164  C5    G    37      37.192  49.830  68.935  1.00  0.00           C  
ATOM   1165  C6    G    37      38.417  49.519  69.602  1.00  0.00           C  
ATOM   1166  O6    G    37      39.526  49.751  69.205  1.00  0.00           O  
ATOM   1167  N1    G    37      38.283  48.790  70.784  1.00  0.00           N  
ATOM   1168  H1    G    37      39.127  48.621  71.313  1.00  0.00           H  
ATOM   1169  C2    G    37      37.130  48.578  71.391  1.00  0.00           C  
ATOM   1170  N2    G    37      37.083  47.966  72.536  1.00  0.00           N  
ATOM   1171  H21   G    37      36.166  47.712  72.873  1.00  0.00           H  
ATOM   1172  H22   G    37      37.874  47.672  73.091  1.00  0.00           H  
ATOM   1173  N3    G    37      35.954  48.825  70.833  1.00  0.00           N  
ATOM   1174  C4    G    37      36.017  49.448  69.592  1.00  0.00           C  
ATOM   1175  C3'   G    37      32.554  51.681  69.429  1.00  0.00           C  
ATOM   1176  H3'   G    37      33.420  52.244  69.081  1.00  0.00           H  
ATOM   1177  C2'   G    37      33.043  50.458  70.193  1.00  0.00           C  
ATOM   1178  H2'   G    37      33.915  50.670  70.812  1.00  0.00           H  
ATOM   1179  O2'   G    37      31.990  49.884  70.962  1.00  0.00           O  
ATOM   1180 HO2'   G    37      31.335  50.579  71.061  1.00  0.00           H  
ATOM   1181  O3'   G    37      31.724  52.515  70.235  1.00  0.00           O  
ATOM   1182  P     C    38      32.005  54.013  70.443  1.00  0.00           P  
ATOM   1183  OP1   C    38      30.728  54.692  70.750  1.00  0.00           O  
ATOM   1184  OP2   C    38      32.780  54.684  69.411  1.00  0.00           O  
ATOM   1185  O5'   C    38      32.796  53.937  71.793  1.00  0.00           O  
ATOM   1186  C5'   C    38      32.346  53.361  72.999  1.00  0.00           C  
ATOM   1187  H5'   C    38      31.615  52.577  72.804  1.00  0.00           H  
ATOM   1188 H5''   C    38      31.911  54.260  73.437  1.00  0.00           H  
ATOM   1189  C4'   C    38      33.382  52.715  73.839  1.00  0.00           C  
ATOM   1190  H4'   C    38      32.988  52.268  74.752  1.00  0.00           H  
ATOM   1191  O4'   C    38      34.175  51.788  73.187  1.00  0.00           O  
ATOM   1192  C1'   C    38      35.591  51.907  73.588  1.00  0.00           C  
ATOM   1193  H1'   C    38      36.008  51.003  74.032  1.00  0.00           H  
ATOM   1194  N1    C    38      36.488  52.330  72.474  1.00  0.00           N  
ATOM   1195  C6    C    38      36.005  52.925  71.330  1.00  0.00           C  
ATOM   1196  H6    C    38      34.972  53.234  71.267  1.00  0.00           H  
ATOM   1197  C5    C    38      36.851  53.184  70.284  1.00  0.00           C  
ATOM   1198  H5    C    38      36.578  53.768  69.418  1.00  0.00           H  
ATOM   1199  C4    C    38      38.201  52.864  70.409  1.00  0.00           C  
ATOM   1200  N4    C    38      39.054  53.034  69.488  1.00  0.00           N  
ATOM   1201  H41   C    38      38.635  53.271  68.600  1.00  0.00           H  
ATOM   1202  H42   C    38      39.904  52.493  69.558  1.00  0.00           H  
ATOM   1203  N3    C    38      38.659  52.270  71.463  1.00  0.00           N  
ATOM   1204  C2    C    38      37.902  52.023  72.508  1.00  0.00           C  
ATOM   1205  O2    C    38      38.447  51.595  73.526  1.00  0.00           O  
ATOM   1206  C3'   C    38      34.370  53.797  74.290  1.00  0.00           C  
ATOM   1207  H3'   C    38      34.722  54.467  73.506  1.00  0.00           H  
ATOM   1208  C2'   C    38      35.649  53.013  74.661  1.00  0.00           C  
ATOM   1209  H2'   C    38      36.505  53.667  74.490  1.00  0.00           H  
ATOM   1210  O2'   C    38      35.690  52.396  75.917  1.00  0.00           O  
ATOM   1211 HO2'   C    38      35.048  52.815  76.495  1.00  0.00           H  
ATOM   1212  O3'   C    38      33.960  54.538  75.424  1.00  0.00           O  
ATOM   1213  P     A    39      34.424  55.998  75.621  1.00  0.00           P  
ATOM   1214  OP1   A    39      33.658  56.606  76.713  1.00  0.00           O  
ATOM   1215  OP2   A    39      34.543  56.660  74.362  1.00  0.00           O  
ATOM   1216  O5'   A    39      35.946  55.777  76.049  1.00  0.00           O  
ATOM   1217  C5'   A    39      36.318  55.338  77.347  1.00  0.00           C  
ATOM   1218  H5'   A    39      35.654  54.534  77.662  1.00  0.00           H  
ATOM   1219 H5''   A    39      36.190  56.136  78.078  1.00  0.00           H  
ATOM   1220  C4'   A    39      37.738  54.917  77.369  1.00  0.00           C  
ATOM   1221  H4'   A    39      38.068  54.414  78.278  1.00  0.00           H  
ATOM   1222  O4'   A    39      38.170  54.070  76.268  1.00  0.00           O  
ATOM   1223  C1'   A    39      39.519  54.406  75.904  1.00  0.00           C  
ATOM   1224  H1'   A    39      40.181  53.586  76.183  1.00  0.00           H  
ATOM   1225  N9    A    39      39.676  54.796  74.482  1.00  0.00           N  
ATOM   1226  C8    A    39      38.714  55.185  73.608  1.00  0.00           C  
ATOM   1227  H8    A    39      37.663  55.291  73.832  1.00  0.00           H  
ATOM   1228  N7    A    39      39.167  55.391  72.421  1.00  0.00           N  
ATOM   1229  C5    A    39      40.599  55.201  72.550  1.00  0.00           C  
ATOM   1230  C6    A    39      41.636  55.252  71.652  1.00  0.00           C  
ATOM   1231  N6    A    39      41.642  55.734  70.406  1.00  0.00           N  
ATOM   1232  H61   A    39      42.570  55.933  70.061  1.00  0.00           H  
ATOM   1233  H62   A    39      40.782  56.068  69.995  1.00  0.00           H  
ATOM   1234  N1    A    39      42.911  55.036  72.088  1.00  0.00           N  
ATOM   1235  C2    A    39      43.048  54.740  73.367  1.00  0.00           C  
ATOM   1236  H2    A    39      44.055  54.664  73.750  1.00  0.00           H  
ATOM   1237  N3    A    39      42.140  54.677  74.348  1.00  0.00           N  
ATOM   1238  C4    A    39      40.911  54.904  73.844  1.00  0.00           C  
ATOM   1239  C3'   A    39      38.671  56.113  77.259  1.00  0.00           C  
ATOM   1240  H3'   A    39      38.303  56.650  76.386  1.00  0.00           H  
ATOM   1241  C2'   A    39      40.008  55.526  76.759  1.00  0.00           C  
ATOM   1242  H2'   A    39      40.629  56.247  76.227  1.00  0.00           H  
ATOM   1243  O2'   A    39      40.776  55.028  77.893  1.00  0.00           O  
ATOM   1244 HO2'   A    39      40.598  55.486  78.717  1.00  0.00           H  
ATOM   1245  O3'   A    39      38.668  56.975  78.381  1.00  0.00           O  
ATOM   1246  P     C    40      38.774  58.490  78.248  1.00  0.00           P  
ATOM   1247  OP1   C    40      39.011  59.159  79.532  1.00  0.00           O  
ATOM   1248  OP2   C    40      37.641  58.861  77.469  1.00  0.00           O  
ATOM   1249  O5'   C    40      40.018  58.777  77.290  1.00  0.00           O  
ATOM   1250  C5'   C    40      41.427  58.602  77.762  1.00  0.00           C  
ATOM   1251  H5'   C    40      41.562  57.615  78.203  1.00  0.00           H  
ATOM   1252 H5''   C    40      41.611  59.273  78.601  1.00  0.00           H  
ATOM   1253  C4'   C    40      42.557  58.776  76.718  1.00  0.00           C  
ATOM   1254  H4'   C    40      43.542  58.730  77.184  1.00  0.00           H  
ATOM   1255  O4'   C    40      42.615  57.721  75.724  1.00  0.00           O  
ATOM   1256  C1'   C    40      42.881  58.399  74.468  1.00  0.00           C  
ATOM   1257  H1'   C    40      43.699  57.855  73.996  1.00  0.00           H  
ATOM   1258  N1    C    40      41.698  58.453  73.551  1.00  0.00           N  
ATOM   1259  C6    C    40      40.389  58.386  73.982  1.00  0.00           C  
ATOM   1260  H6    C    40      40.229  58.207  75.035  1.00  0.00           H  
ATOM   1261  C5    C    40      39.320  58.642  73.166  1.00  0.00           C  
ATOM   1262  H5    C    40      38.351  58.745  73.630  1.00  0.00           H  
ATOM   1263  C4    C    40      39.620  59.004  71.802  1.00  0.00           C  
ATOM   1264  N4    C    40      38.649  59.076  70.945  1.00  0.00           N  
ATOM   1265  H41   C    40      38.875  59.457  70.037  1.00  0.00           H  
ATOM   1266  H42   C    40      37.691  59.009  71.257  1.00  0.00           H  
ATOM   1267  N3    C    40      40.816  59.033  71.341  1.00  0.00           N  
ATOM   1268  C2    C    40      41.833  58.746  72.172  1.00  0.00           C  
ATOM   1269  O2    C    40      43.034  58.826  71.679  1.00  0.00           O  
ATOM   1270  C3'   C    40      42.637  60.158  76.072  1.00  0.00           C  
ATOM   1271  H3'   C    40      41.642  60.478  75.765  1.00  0.00           H  
ATOM   1272  C2'   C    40      43.419  59.743  74.789  1.00  0.00           C  
ATOM   1273  H2'   C    40      43.302  60.453  73.970  1.00  0.00           H  
ATOM   1274  O2'   C    40      44.816  59.621  75.114  1.00  0.00           O  
ATOM   1275 HO2'   C    40      45.142  60.482  75.386  1.00  0.00           H  
ATOM   1276  O3'   C    40      43.323  61.139  76.863  1.00  0.00           O  
ATOM   1277  P     A    41      43.695  62.542  76.257  1.00  0.00           P  
ATOM   1278  OP1   A    41      43.668  63.426  77.436  1.00  0.00           O  
ATOM   1279  OP2   A    41      42.919  62.867  75.088  1.00  0.00           O  
ATOM   1280  O5'   A    41      45.224  62.240  75.741  1.00  0.00           O  
ATOM   1281  C5'   A    41      46.298  62.043  76.677  1.00  0.00           C  
ATOM   1282  H5'   A    41      46.248  61.010  77.019  1.00  0.00           H  
ATOM   1283 H5''   A    41      46.264  62.645  77.585  1.00  0.00           H  
ATOM   1284  C4'   A    41      47.624  62.092  75.965  1.00  0.00           C  
ATOM   1285  H4'   A    41      48.431  62.097  76.697  1.00  0.00           H  
ATOM   1286  O4'   A    41      47.926  60.962  75.106  1.00  0.00           O  
ATOM   1287  C1'   A    41      48.502  61.425  73.798  1.00  0.00           C  
ATOM   1288  H1'   A    41      49.371  60.781  73.668  1.00  0.00           H  
ATOM   1289  N9    A    41      47.612  61.351  72.636  1.00  0.00           N  
ATOM   1290  C8    A    41      46.220  61.429  72.589  1.00  0.00           C  
ATOM   1291  H8    A    41      45.548  61.452  73.435  1.00  0.00           H  
ATOM   1292  N7    A    41      45.766  61.401  71.410  1.00  0.00           N  
ATOM   1293  C5    A    41      46.897  61.429  70.543  1.00  0.00           C  
ATOM   1294  C6    A    41      47.244  61.434  69.164  1.00  0.00           C  
ATOM   1295  N6    A    41      46.446  61.386  68.089  1.00  0.00           N  
ATOM   1296  H61   A    41      46.848  61.398  67.163  1.00  0.00           H  
ATOM   1297  H62   A    41      45.450  61.261  68.200  1.00  0.00           H  
ATOM   1298  N1    A    41      48.536  61.479  68.714  1.00  0.00           N  
ATOM   1299  C2    A    41      49.484  61.701  69.658  1.00  0.00           C  
ATOM   1300  H2    A    41      50.501  61.854  69.326  1.00  0.00           H  
ATOM   1301  N3    A    41      49.361  61.573  70.967  1.00  0.00           N  
ATOM   1302  C4    A    41      48.034  61.406  71.301  1.00  0.00           C  
ATOM   1303  C3'   A    41      47.782  63.305  75.036  1.00  0.00           C  
ATOM   1304  H3'   A    41      46.930  63.396  74.362  1.00  0.00           H  
ATOM   1305  C2'   A    41      48.898  62.884  74.027  1.00  0.00           C  
ATOM   1306  H2'   A    41      48.793  63.534  73.158  1.00  0.00           H  
ATOM   1307  O2'   A    41      50.177  62.807  74.650  1.00  0.00           O  
ATOM   1308 HO2'   A    41      50.536  61.964  74.364  1.00  0.00           H  
ATOM   1309  O3'   A    41      47.938  64.409  75.936  1.00  0.00           O  
ATOM   1310  P     G    42      47.520  65.862  75.505  1.00  0.00           P  
ATOM   1311  OP1   G    42      48.064  66.794  76.502  1.00  0.00           O  
ATOM   1312  OP2   G    42      46.083  65.931  75.119  1.00  0.00           O  
ATOM   1313  O5'   G    42      48.317  65.955  74.163  1.00  0.00           O  
ATOM   1314  C5'   G    42      49.627  66.166  74.080  1.00  0.00           C  
ATOM   1315  H5'   G    42      50.188  65.461  74.694  1.00  0.00           H  
ATOM   1316 H5''   G    42      49.868  67.174  74.419  1.00  0.00           H  
ATOM   1317  C4'   G    42      50.055  66.176  72.646  1.00  0.00           C  
ATOM   1318  H4'   G    42      51.129  66.360  72.638  1.00  0.00           H  
ATOM   1319  O4'   G    42      49.780  65.041  71.846  1.00  0.00           O  
ATOM   1320  C1'   G    42      49.332  65.257  70.569  1.00  0.00           C  
ATOM   1321  H1'   G    42      49.883  64.639  69.859  1.00  0.00           H  
ATOM   1322  N9    G    42      47.905  65.022  70.393  1.00  0.00           N  
ATOM   1323  C8    G    42      46.877  64.977  71.341  1.00  0.00           C  
ATOM   1324  H8    G    42      47.076  65.170  72.384  1.00  0.00           H  
ATOM   1325  N7    G    42      45.685  64.788  70.903  1.00  0.00           N  
ATOM   1326  C5    G    42      45.894  64.671  69.577  1.00  0.00           C  
ATOM   1327  C6    G    42      44.950  64.464  68.511  1.00  0.00           C  
ATOM   1328  O6    G    42      43.703  64.550  68.507  1.00  0.00           O  
ATOM   1329  N1    G    42      45.532  64.256  67.261  1.00  0.00           N  
ATOM   1330  H1    G    42      44.955  64.082  66.451  1.00  0.00           H  
ATOM   1331  C2    G    42      46.888  64.543  67.043  1.00  0.00           C  
ATOM   1332  N2    G    42      47.348  64.282  65.842  1.00  0.00           N  
ATOM   1333  H21   G    42      48.341  64.352  65.668  1.00  0.00           H  
ATOM   1334  H22   G    42      46.773  63.917  65.096  1.00  0.00           H  
ATOM   1335  N3    G    42      47.798  64.795  67.981  1.00  0.00           N  
ATOM   1336  C4    G    42      47.200  64.887  69.236  1.00  0.00           C  
ATOM   1337  C3'   G    42      49.458  67.350  71.817  1.00  0.00           C  
ATOM   1338  H3'   G    42      48.387  67.409  72.011  1.00  0.00           H  
ATOM   1339  C2'   G    42      49.652  66.771  70.422  1.00  0.00           C  
ATOM   1340  H2'   G    42      48.867  67.070  69.727  1.00  0.00           H  
ATOM   1341  O2'   G    42      50.967  66.881  69.949  1.00  0.00           O  
ATOM   1342 HO2'   G    42      50.963  66.592  69.033  1.00  0.00           H  
ATOM   1343  O3'   G    42      50.056  68.631  71.977  1.00  0.00           O  
ATOM   1344  P     G    43      49.073  69.896  71.841  1.00  0.00           P  
ATOM   1345  OP1   G    43      49.854  71.141  71.905  1.00  0.00           O  
ATOM   1346  OP2   G    43      47.946  69.758  72.772  1.00  0.00           O  
ATOM   1347  O5'   G    43      48.519  69.675  70.377  1.00  0.00           O  
ATOM   1348  C5'   G    43      49.268  70.083  69.232  1.00  0.00           C  
ATOM   1349  H5'   G    43      50.204  69.527  69.176  1.00  0.00           H  
ATOM   1350 H5''   G    43      49.397  71.164  69.267  1.00  0.00           H  
ATOM   1351  C4'   G    43      48.536  69.809  67.906  1.00  0.00           C  
ATOM   1352  H4'   G    43      49.217  70.055  67.092  1.00  0.00           H  
ATOM   1353  O4'   G    43      48.125  68.438  67.819  1.00  0.00           O  
ATOM   1354  C1'   G    43      46.903  68.346  67.067  1.00  0.00           C  
ATOM   1355  H1'   G    43      46.919  67.758  66.149  1.00  0.00           H  
ATOM   1356  N9    G    43      45.768  67.922  67.932  1.00  0.00           N  
ATOM   1357  C8    G    43      45.808  67.834  69.368  1.00  0.00           C  
ATOM   1358  H8    G    43      46.722  67.777  69.941  1.00  0.00           H  
ATOM   1359  N7    G    43      44.583  67.689  69.869  1.00  0.00           N  
ATOM   1360  C5    G    43      43.777  67.640  68.749  1.00  0.00           C  
ATOM   1361  C6    G    43      42.340  67.412  68.616  1.00  0.00           C  
ATOM   1362  O6    G    43      41.514  67.170  69.459  1.00  0.00           O  
ATOM   1363  N1    G    43      41.858  67.483  67.323  1.00  0.00           N  
ATOM   1364  H1    G    43      40.859  67.444  67.181  1.00  0.00           H  
ATOM   1365  C2    G    43      42.680  67.562  66.165  1.00  0.00           C  
ATOM   1366  N2    G    43      42.117  67.656  64.989  1.00  0.00           N  
ATOM   1367  H21   G    43      42.598  68.152  64.251  1.00  0.00           H  
ATOM   1368  H22   G    43      41.108  67.681  64.986  1.00  0.00           H  
ATOM   1369  N3    G    43      44.026  67.729  66.281  1.00  0.00           N  
ATOM   1370  C4    G    43      44.476  67.777  67.587  1.00  0.00           C  
ATOM   1371  C3'   G    43      47.282  70.610  67.764  1.00  0.00           C  
ATOM   1372  H3'   G    43      46.583  70.403  68.575  1.00  0.00           H  
ATOM   1373  C2'   G    43      46.644  69.810  66.588  1.00  0.00           C  
ATOM   1374  H2'   G    43      45.568  69.955  66.500  1.00  0.00           H  
ATOM   1375  O2'   G    43      47.328  69.954  65.350  1.00  0.00           O  
ATOM   1376 HO2'   G    43      48.079  69.368  65.473  1.00  0.00           H  
ATOM   1377  O3'   G    43      47.388  72.006  67.487  1.00  0.00           O  
ATOM   1378  P     C    44      46.143  72.982  67.709  1.00  0.00           P  
ATOM   1379  OP1   C    44      45.157  72.121  68.397  1.00  0.00           O  
ATOM   1380  OP2   C    44      45.719  73.641  66.411  1.00  0.00           O  
ATOM   1381  O5'   C    44      46.669  74.155  68.718  1.00  0.00           O  
ATOM   1382  C5'   C    44      47.402  73.817  69.860  1.00  0.00           C  
ATOM   1383  H5'   C    44      48.232  73.178  69.557  1.00  0.00           H  
ATOM   1384 H5''   C    44      46.858  73.199  70.575  1.00  0.00           H  
ATOM   1385  C4'   C    44      48.069  74.936  70.629  1.00  0.00           C  
ATOM   1386  H4'   C    44      48.573  74.492  71.487  1.00  0.00           H  
ATOM   1387  O4'   C    44      48.952  75.552  69.707  1.00  0.00           O  
ATOM   1388  C1'   C    44      49.000  76.935  69.833  1.00  0.00           C  
ATOM   1389  H1'   C    44      49.987  77.175  70.228  1.00  0.00           H  
ATOM   1390  N1    C    44      48.803  77.665  68.545  1.00  0.00           N  
ATOM   1391  C6    C    44      47.854  77.252  67.689  1.00  0.00           C  
ATOM   1392  H6    C    44      47.253  76.419  68.022  1.00  0.00           H  
ATOM   1393  C5    C    44      47.661  77.867  66.473  1.00  0.00           C  
ATOM   1394  H5    C    44      46.844  77.566  65.834  1.00  0.00           H  
ATOM   1395  C4    C    44      48.599  78.852  66.085  1.00  0.00           C  
ATOM   1396  N4    C    44      48.574  79.445  64.939  1.00  0.00           N  
ATOM   1397  H41   C    44      49.229  80.210  64.865  1.00  0.00           H  
ATOM   1398  H42   C    44      47.709  79.550  64.428  1.00  0.00           H  
ATOM   1399  N3    C    44      49.514  79.337  66.947  1.00  0.00           N  
ATOM   1400  C2    C    44      49.639  78.735  68.220  1.00  0.00           C  
ATOM   1401  O2    C    44      50.449  79.161  69.051  1.00  0.00           O  
ATOM   1402  C3'   C    44      47.044  76.077  71.005  1.00  0.00           C  
ATOM   1403  H3'   C    44      46.330  76.127  70.183  1.00  0.00           H  
ATOM   1404  C2'   C    44      48.011  77.255  70.964  1.00  0.00           C  
ATOM   1405  H2'   C    44      47.538  78.229  70.844  1.00  0.00           H  
ATOM   1406  O2'   C    44      48.789  77.279  72.156  1.00  0.00           O  
ATOM   1407 HO2'   C    44      48.162  77.447  72.863  1.00  0.00           H  
ATOM   1408  O3'   C    44      46.290  75.965  72.205  1.00  0.00           O  
ATOM   1409  P     A    45      45.841  74.527  72.867  1.00  0.00           P  
ATOM   1410  OP1   A    45      47.046  73.753  73.316  1.00  0.00           O  
ATOM   1411  OP2   A    45      44.792  73.899  71.968  1.00  0.00           O  
ATOM   1412  O5'   A    45      45.064  75.064  74.158  1.00  0.00           O  
ATOM   1413  C5'   A    45      45.745  75.341  75.350  1.00  0.00           C  
ATOM   1414  H5'   A    45      46.803  75.528  75.164  1.00  0.00           H  
ATOM   1415 H5''   A    45      45.662  74.424  75.933  1.00  0.00           H  
ATOM   1416  C4'   A    45      45.157  76.490  76.219  1.00  0.00           C  
ATOM   1417  H4'   A    45      45.771  76.655  77.104  1.00  0.00           H  
ATOM   1418  O4'   A    45      44.927  77.757  75.621  1.00  0.00           O  
ATOM   1419  C1'   A    45      43.789  78.424  76.302  1.00  0.00           C  
ATOM   1420  H1'   A    45      44.165  79.250  76.905  1.00  0.00           H  
ATOM   1421  N9    A    45      42.721  78.966  75.401  1.00  0.00           N  
ATOM   1422  C8    A    45      42.464  78.566  74.105  1.00  0.00           C  
ATOM   1423  H8    A    45      42.961  77.728  73.639  1.00  0.00           H  
ATOM   1424  N7    A    45      41.522  79.214  73.493  1.00  0.00           N  
ATOM   1425  C5    A    45      41.132  80.172  74.539  1.00  0.00           C  
ATOM   1426  C6    A    45      40.160  81.165  74.752  1.00  0.00           C  
ATOM   1427  N6    A    45      39.235  81.515  73.941  1.00  0.00           N  
ATOM   1428  H61   A    45      39.327  81.214  72.981  1.00  0.00           H  
ATOM   1429  H62   A    45      38.702  82.355  74.115  1.00  0.00           H  
ATOM   1430  N1    A    45      40.018  81.805  75.894  1.00  0.00           N  
ATOM   1431  C2    A    45      40.748  81.484  76.951  1.00  0.00           C  
ATOM   1432  H2    A    45      40.566  82.050  77.853  1.00  0.00           H  
ATOM   1433  N3    A    45      41.711  80.642  76.951  1.00  0.00           N  
ATOM   1434  C4    A    45      41.822  79.986  75.730  1.00  0.00           C  
ATOM   1435  C3'   A    45      43.758  76.055  76.679  1.00  0.00           C  
ATOM   1436  H3'   A    45      43.201  75.646  75.836  1.00  0.00           H  
ATOM   1437  C2'   A    45      43.170  77.371  77.267  1.00  0.00           C  
ATOM   1438  H2'   A    45      42.088  77.499  77.303  1.00  0.00           H  
ATOM   1439  O2'   A    45      43.640  77.574  78.593  1.00  0.00           O  
ATOM   1440 HO2'   A    45      42.997  77.272  79.239  1.00  0.00           H  
ATOM   1441  O3'   A    45      43.792  74.982  77.602  1.00  0.00           O  
ATOM   1442  P     C    46      42.635  73.867  77.755  1.00  0.00           P  
ATOM   1443  OP1   C    46      43.214  72.697  78.374  1.00  0.00           O  
ATOM   1444  OP2   C    46      41.960  73.698  76.499  1.00  0.00           O  
ATOM   1445  O5'   C    46      41.586  74.510  78.800  1.00  0.00           O  
ATOM   1446  C5'   C    46      41.929  74.783  80.163  1.00  0.00           C  
ATOM   1447  H5'   C    46      42.943  75.172  80.071  1.00  0.00           H  
ATOM   1448 H5''   C    46      41.926  73.867  80.754  1.00  0.00           H  
ATOM   1449  C4'   C    46      41.070  75.737  81.002  1.00  0.00           C  
ATOM   1450  H4'   C    46      41.537  75.747  81.987  1.00  0.00           H  
ATOM   1451  O4'   C    46      41.200  77.027  80.423  1.00  0.00           O  
ATOM   1452  C1'   C    46      39.899  77.584  80.305  1.00  0.00           C  
ATOM   1453  H1'   C    46      39.931  78.520  80.863  1.00  0.00           H  
ATOM   1454  N1    C    46      39.415  77.841  78.907  1.00  0.00           N  
ATOM   1455  C6    C    46      39.479  76.967  77.858  1.00  0.00           C  
ATOM   1456  H6    C    46      39.998  76.032  78.006  1.00  0.00           H  
ATOM   1457  C5    C    46      39.011  77.307  76.626  1.00  0.00           C  
ATOM   1458  H5    C    46      39.203  76.575  75.855  1.00  0.00           H  
ATOM   1459  C4    C    46      38.488  78.601  76.469  1.00  0.00           C  
ATOM   1460  N4    C    46      38.012  79.005  75.327  1.00  0.00           N  
ATOM   1461  H41   C    46      38.156  78.398  74.533  1.00  0.00           H  
ATOM   1462  H42   C    46      37.586  79.920  75.288  1.00  0.00           H  
ATOM   1463  N3    C    46      38.347  79.464  77.507  1.00  0.00           N  
ATOM   1464  C2    C    46      38.761  79.104  78.712  1.00  0.00           C  
ATOM   1465  O2    C    46      38.558  79.912  79.647  1.00  0.00           O  
ATOM   1466  C3'   C    46      39.612  75.321  80.978  1.00  0.00           C  
ATOM   1467  H3'   C    46      39.448  74.818  80.025  1.00  0.00           H  
ATOM   1468  C2'   C    46      38.958  76.666  81.086  1.00  0.00           C  
ATOM   1469  H2'   C    46      37.972  76.766  80.634  1.00  0.00           H  
ATOM   1470  O2'   C    46      38.933  77.275  82.389  1.00  0.00           O  
ATOM   1471 HO2'   C    46      39.614  76.854  82.918  1.00  0.00           H  
ATOM   1472  O3'   C    46      39.416  74.379  82.053  1.00  0.00           O  
ATOM   1473  P     U    47      38.213  73.305  81.916  1.00  0.00           P  
ATOM   1474  OP1   U    47      37.947  72.500  83.151  1.00  0.00           O  
ATOM   1475  OP2   U    47      38.351  72.663  80.590  1.00  0.00           O  
ATOM   1476  O5'   U    47      36.999  74.325  81.711  1.00  0.00           O  
ATOM   1477  C5'   U    47      36.386  74.958  82.843  1.00  0.00           C  
ATOM   1478  H5'   U    47      37.135  75.651  83.228  1.00  0.00           H  
ATOM   1479 H5''   U    47      36.158  74.193  83.585  1.00  0.00           H  
ATOM   1480  C4'   U    47      35.105  75.790  82.628  1.00  0.00           C  
ATOM   1481  H4'   U    47      34.589  76.064  83.548  1.00  0.00           H  
ATOM   1482  O4'   U    47      35.341  76.870  81.810  1.00  0.00           O  
ATOM   1483  C1'   U    47      34.243  77.098  80.905  1.00  0.00           C  
ATOM   1484  H1'   U    47      33.808  78.079  81.101  1.00  0.00           H  
ATOM   1485  N1    U    47      34.680  77.125  79.504  1.00  0.00           N  
ATOM   1486  C6    U    47      35.607  76.309  78.964  1.00  0.00           C  
ATOM   1487  H6    U    47      36.126  75.625  79.619  1.00  0.00           H  
ATOM   1488  C5    U    47      35.920  76.359  77.651  1.00  0.00           C  
ATOM   1489  H5    U    47      36.689  75.720  77.242  1.00  0.00           H  
ATOM   1490  C4    U    47      35.239  77.268  76.780  1.00  0.00           C  
ATOM   1491  O4    U    47      35.474  77.409  75.593  1.00  0.00           O  
ATOM   1492  N3    U    47      34.210  77.941  77.338  1.00  0.00           N  
ATOM   1493  H3    U    47      33.676  78.557  76.742  1.00  0.00           H  
ATOM   1494  C2    U    47      33.885  77.927  78.656  1.00  0.00           C  
ATOM   1495  O2    U    47      32.932  78.580  79.113  1.00  0.00           O  
ATOM   1496  C3'   U    47      34.134  74.886  81.791  1.00  0.00           C  
ATOM   1497  H3'   U    47      34.657  74.409  80.962  1.00  0.00           H  
ATOM   1498  C2'   U    47      33.230  76.024  81.125  1.00  0.00           C  
ATOM   1499  H2'   U    47      32.649  75.819  80.226  1.00  0.00           H  
ATOM   1500  O2'   U    47      32.498  76.705  82.099  1.00  0.00           O  
ATOM   1501 HO2'   U    47      32.431  76.147  82.877  1.00  0.00           H  
ATOM   1502  O3'   U    47      33.426  74.041  82.635  1.00  0.00           O  
ATOM   1503  P     A    48      32.618  72.804  82.166  1.00  0.00           P  
ATOM   1504  OP1   A    48      31.990  72.141  83.298  1.00  0.00           O  
ATOM   1505  OP2   A    48      33.425  72.051  81.208  1.00  0.00           O  
ATOM   1506  O5'   A    48      31.539  73.476  81.299  1.00  0.00           O  
ATOM   1507  C5'   A    48      30.207  73.871  81.820  1.00  0.00           C  
ATOM   1508  H5'   A    48      30.262  74.610  82.619  1.00  0.00           H  
ATOM   1509 H5''   A    48      29.632  73.073  82.288  1.00  0.00           H  
ATOM   1510  C4'   A    48      29.293  74.436  80.662  1.00  0.00           C  
ATOM   1511  H4'   A    48      28.400  74.856  81.125  1.00  0.00           H  
ATOM   1512  O4'   A    48      30.057  75.403  79.985  1.00  0.00           O  
ATOM   1513  C1'   A    48      29.629  75.657  78.654  1.00  0.00           C  
ATOM   1514  H1'   A    48      29.082  76.592  78.532  1.00  0.00           H  
ATOM   1515  N9    A    48      30.788  75.616  77.814  1.00  0.00           N  
ATOM   1516  C8    A    48      31.950  74.897  77.815  1.00  0.00           C  
ATOM   1517  H8    A    48      32.285  74.311  78.658  1.00  0.00           H  
ATOM   1518  N7    A    48      32.687  75.114  76.827  1.00  0.00           N  
ATOM   1519  C5    A    48      31.882  75.797  75.865  1.00  0.00           C  
ATOM   1520  C6    A    48      31.924  76.249  74.523  1.00  0.00           C  
ATOM   1521  N6    A    48      33.011  76.337  73.759  1.00  0.00           N  
ATOM   1522  H61   A    48      32.857  76.605  72.797  1.00  0.00           H  
ATOM   1523  H62   A    48      33.878  75.908  74.050  1.00  0.00           H  
ATOM   1524  N1    A    48      30.857  76.865  74.018  1.00  0.00           N  
ATOM   1525  C2    A    48      29.720  76.856  74.723  1.00  0.00           C  
ATOM   1526  H2    A    48      28.828  77.284  74.290  1.00  0.00           H  
ATOM   1527  N3    A    48      29.557  76.448  75.994  1.00  0.00           N  
ATOM   1528  C4    A    48      30.701  75.917  76.512  1.00  0.00           C  
ATOM   1529  C3'   A    48      28.991  73.417  79.535  1.00  0.00           C  
ATOM   1530  H3'   A    48      29.875  72.818  79.314  1.00  0.00           H  
ATOM   1531  C2'   A    48      28.744  74.406  78.395  1.00  0.00           C  
ATOM   1532  H2'   A    48      29.068  73.965  77.452  1.00  0.00           H  
ATOM   1533  O2'   A    48      27.407  74.952  78.377  1.00  0.00           O  
ATOM   1534 HO2'   A    48      27.300  75.152  77.444  1.00  0.00           H  
ATOM   1535  O3'   A    48      27.987  72.479  79.844  1.00  0.00           O  
ATOM   1536  P     G    49      27.510  71.290  78.957  1.00  0.00           P  
ATOM   1537  OP1   G    49      26.354  70.703  79.661  1.00  0.00           O  
ATOM   1538  OP2   G    49      28.675  70.430  78.741  1.00  0.00           O  
ATOM   1539  O5'   G    49      27.136  71.894  77.521  1.00  0.00           O  
ATOM   1540  C5'   G    49      25.791  72.119  77.172  1.00  0.00           C  
ATOM   1541  H5'   G    49      25.423  72.977  77.736  1.00  0.00           H  
ATOM   1542 H5''   G    49      25.173  71.244  77.376  1.00  0.00           H  
ATOM   1543  C4'   G    49      25.464  72.427  75.731  1.00  0.00           C  
ATOM   1544  H4'   G    49      24.408  72.677  75.629  1.00  0.00           H  
ATOM   1545  O4'   G    49      26.281  73.635  75.448  1.00  0.00           O  
ATOM   1546  C1'   G    49      26.598  73.619  74.074  1.00  0.00           C  
ATOM   1547  H1'   G    49      26.278  74.542  73.588  1.00  0.00           H  
ATOM   1548  N9    G    49      28.038  73.656  73.957  1.00  0.00           N  
ATOM   1549  C8    G    49      28.998  73.093  74.722  1.00  0.00           C  
ATOM   1550  H8    G    49      28.886  72.574  75.663  1.00  0.00           H  
ATOM   1551  N7    G    49      30.177  73.164  74.158  1.00  0.00           N  
ATOM   1552  C5    G    49      29.972  73.805  72.956  1.00  0.00           C  
ATOM   1553  C6    G    49      30.850  74.002  71.848  1.00  0.00           C  
ATOM   1554  O6    G    49      32.101  73.839  71.859  1.00  0.00           O  
ATOM   1555  N1    G    49      30.225  74.472  70.705  1.00  0.00           N  
ATOM   1556  H1    G    49      30.622  74.229  69.809  1.00  0.00           H  
ATOM   1557  C2    G    49      28.923  74.772  70.657  1.00  0.00           C  
ATOM   1558  N2    G    49      28.457  75.234  69.541  1.00  0.00           N  
ATOM   1559  H21   G    49      27.531  75.636  69.575  1.00  0.00           H  
ATOM   1560  H22   G    49      29.104  75.405  68.784  1.00  0.00           H  
ATOM   1561  N3    G    49      28.011  74.570  71.670  1.00  0.00           N  
ATOM   1562  C4    G    49      28.650  74.075  72.789  1.00  0.00           C  
ATOM   1563  C3'   G    49      25.967  71.381  74.699  1.00  0.00           C  
ATOM   1564  H3'   G    49      26.939  71.046  75.063  1.00  0.00           H  
ATOM   1565  C2'   G    49      26.084  72.318  73.476  1.00  0.00           C  
ATOM   1566  H2'   G    49      26.870  71.926  72.830  1.00  0.00           H  
ATOM   1567  O2'   G    49      24.830  72.523  72.769  1.00  0.00           O  
ATOM   1568 HO2'   G    49      24.488  71.691  72.433  1.00  0.00           H  
ATOM   1569  O3'   G    49      25.130  70.310  74.504  1.00  0.00           O  
ATOM   1570  P     U    50      25.673  68.902  74.089  1.00  0.00           P  
ATOM   1571  OP1   U    50      24.541  67.947  74.055  1.00  0.00           O  
ATOM   1572  OP2   U    50      26.925  68.544  74.844  1.00  0.00           O  
ATOM   1573  O5'   U    50      26.195  69.196  72.655  1.00  0.00           O  
ATOM   1574  C5'   U    50      25.319  69.125  71.500  1.00  0.00           C  
ATOM   1575  H5'   U    50      24.372  69.650  71.621  1.00  0.00           H  
ATOM   1576 H5''   U    50      24.936  68.145  71.218  1.00  0.00           H  
ATOM   1577  C4'   U    50      25.952  69.633  70.212  1.00  0.00           C  
ATOM   1578  H4'   U    50      25.143  69.832  69.509  1.00  0.00           H  
ATOM   1579  O4'   U    50      26.558  70.982  70.424  1.00  0.00           O  
ATOM   1580  C1'   U    50      27.636  71.117  69.420  1.00  0.00           C  
ATOM   1581  H1'   U    50      27.452  71.919  68.705  1.00  0.00           H  
ATOM   1582  N1    U    50      28.962  71.264  70.039  1.00  0.00           N  
ATOM   1583  C6    U    50      29.205  70.735  71.290  1.00  0.00           C  
ATOM   1584  H6    U    50      28.442  70.613  72.045  1.00  0.00           H  
ATOM   1585  C5    U    50      30.533  70.630  71.802  1.00  0.00           C  
ATOM   1586  H5    U    50      30.632  70.210  72.792  1.00  0.00           H  
ATOM   1587  C4    U    50      31.627  71.026  70.910  1.00  0.00           C  
ATOM   1588  O4    U    50      32.847  71.095  71.112  1.00  0.00           O  
ATOM   1589  N3    U    50      31.343  71.567  69.691  1.00  0.00           N  
ATOM   1590  H3    U    50      32.063  71.818  69.028  1.00  0.00           H  
ATOM   1591  C2    U    50      30.026  71.626  69.195  1.00  0.00           C  
ATOM   1592  O2    U    50      29.824  72.108  68.071  1.00  0.00           O  
ATOM   1593  C3'   U    50      27.049  68.756  69.563  1.00  0.00           C  
ATOM   1594  H3'   U    50      27.887  68.493  70.210  1.00  0.00           H  
ATOM   1595  C2'   U    50      27.578  69.804  68.593  1.00  0.00           C  
ATOM   1596  H2'   U    50      28.568  69.537  68.223  1.00  0.00           H  
ATOM   1597  O2'   U    50      26.671  70.119  67.558  1.00  0.00           O  
ATOM   1598 HO2'   U    50      26.668  69.361  66.968  1.00  0.00           H  
ATOM   1599  O3'   U    50      26.604  67.555  68.931  1.00  0.00           O  
ATOM   1600  P     A    51      27.522  66.181  69.166  1.00  0.00           P  
ATOM   1601  OP1   A    51      26.840  65.085  68.493  1.00  0.00           O  
ATOM   1602  OP2   A    51      27.702  66.006  70.605  1.00  0.00           O  
ATOM   1603  O5'   A    51      28.881  66.602  68.459  1.00  0.00           O  
ATOM   1604  C5'   A    51      28.912  66.888  67.084  1.00  0.00           C  
ATOM   1605  H5'   A    51      28.199  67.685  66.879  1.00  0.00           H  
ATOM   1606 H5''   A    51      28.653  65.985  66.530  1.00  0.00           H  
ATOM   1607  C4'   A    51      30.320  67.405  66.694  1.00  0.00           C  
ATOM   1608  H4'   A    51      30.286  67.713  65.649  1.00  0.00           H  
ATOM   1609  O4'   A    51      30.802  68.376  67.588  1.00  0.00           O  
ATOM   1610  C1'   A    51      32.180  68.105  67.928  1.00  0.00           C  
ATOM   1611  H1'   A    51      32.796  68.981  67.723  1.00  0.00           H  
ATOM   1612  N9    A    51      32.372  67.791  69.371  1.00  0.00           N  
ATOM   1613  C8    A    51      31.480  67.714  70.356  1.00  0.00           C  
ATOM   1614  H8    A    51      30.450  67.756  70.031  1.00  0.00           H  
ATOM   1615  N7    A    51      31.978  67.701  71.604  1.00  0.00           N  
ATOM   1616  C5    A    51      33.366  67.817  71.368  1.00  0.00           C  
ATOM   1617  C6    A    51      34.525  68.047  72.099  1.00  0.00           C  
ATOM   1618  N6    A    51      34.439  68.348  73.360  1.00  0.00           N  
ATOM   1619  H61   A    51      35.352  68.396  73.789  1.00  0.00           H  
ATOM   1620  H62   A    51      33.509  68.186  73.721  1.00  0.00           H  
ATOM   1621  N1    A    51      35.723  68.191  71.609  1.00  0.00           N  
ATOM   1622  C2    A    51      35.888  68.092  70.274  1.00  0.00           C  
ATOM   1623  H2    A    51      36.889  68.047  69.871  1.00  0.00           H  
ATOM   1624  N3    A    51      34.854  67.843  69.413  1.00  0.00           N  
ATOM   1625  C4    A    51      33.611  67.807  70.026  1.00  0.00           C  
ATOM   1626  C3'   A    51      31.372  66.218  66.696  1.00  0.00           C  
ATOM   1627  H3'   A    51      31.190  65.620  67.588  1.00  0.00           H  
ATOM   1628  C2'   A    51      32.633  67.040  66.949  1.00  0.00           C  
ATOM   1629  H2'   A    51      33.358  66.409  67.463  1.00  0.00           H  
ATOM   1630  O2'   A    51      33.119  67.587  65.747  1.00  0.00           O  
ATOM   1631 HO2'   A    51      33.428  66.866  65.192  1.00  0.00           H  
ATOM   1632  O3'   A    51      31.343  65.459  65.535  1.00  0.00           O  
ATOM   1633  P     C    52      32.345  64.306  65.358  1.00  0.00           P  
ATOM   1634  OP1   C    52      31.932  63.379  64.300  1.00  0.00           O  
ATOM   1635  OP2   C    52      32.602  63.746  66.711  1.00  0.00           O  
ATOM   1636  O5'   C    52      33.672  65.067  64.725  1.00  0.00           O  
ATOM   1637  C5'   C    52      33.661  65.570  63.437  1.00  0.00           C  
ATOM   1638  H5'   C    52      32.961  66.406  63.421  1.00  0.00           H  
ATOM   1639 H5''   C    52      33.133  64.905  62.753  1.00  0.00           H  
ATOM   1640  C4'   C    52      35.027  65.947  62.805  1.00  0.00           C  
ATOM   1641  H4'   C    52      34.936  66.377  61.808  1.00  0.00           H  
ATOM   1642  O4'   C    52      35.562  66.994  63.597  1.00  0.00           O  
ATOM   1643  C1'   C    52      37.007  66.879  63.665  1.00  0.00           C  
ATOM   1644  H1'   C    52      37.608  67.723  63.324  1.00  0.00           H  
ATOM   1645  N1    C    52      37.535  66.488  64.958  1.00  0.00           N  
ATOM   1646  C6    C    52      36.746  65.976  65.952  1.00  0.00           C  
ATOM   1647  H6    C    52      35.710  65.749  65.752  1.00  0.00           H  
ATOM   1648  C5    C    52      37.161  65.838  67.244  1.00  0.00           C  
ATOM   1649  H5    C    52      36.621  65.379  68.059  1.00  0.00           H  
ATOM   1650  C4    C    52      38.465  66.284  67.497  1.00  0.00           C  
ATOM   1651  N4    C    52      38.879  66.383  68.707  1.00  0.00           N  
ATOM   1652  H41   C    52      38.303  65.903  69.384  1.00  0.00           H  
ATOM   1653  H42   C    52      39.816  66.732  68.847  1.00  0.00           H  
ATOM   1654  N3    C    52      39.235  66.817  66.612  1.00  0.00           N  
ATOM   1655  C2    C    52      38.819  66.940  65.335  1.00  0.00           C  
ATOM   1656  O2    C    52      39.521  67.541  64.472  1.00  0.00           O  
ATOM   1657  C3'   C    52      36.152  64.911  62.749  1.00  0.00           C  
ATOM   1658  H3'   C    52      36.221  64.396  63.708  1.00  0.00           H  
ATOM   1659  C2'   C    52      37.379  65.747  62.603  1.00  0.00           C  
ATOM   1660  H2'   C    52      38.349  65.274  62.757  1.00  0.00           H  
ATOM   1661  O2'   C    52      37.396  66.327  61.288  1.00  0.00           O  
ATOM   1662 HO2'   C    52      37.015  65.622  60.759  1.00  0.00           H  
ATOM   1663  O3'   C    52      36.020  63.962  61.663  1.00  0.00           O  
ATOM   1664  P     U    53      36.721  62.546  61.796  1.00  0.00           P  
ATOM   1665  OP1   U    53      36.440  61.786  60.564  1.00  0.00           O  
ATOM   1666  OP2   U    53      36.417  61.986  63.153  1.00  0.00           O  
ATOM   1667  O5'   U    53      38.228  62.839  61.860  1.00  0.00           O  
ATOM   1668  C5'   U    53      38.993  63.171  60.727  1.00  0.00           C  
ATOM   1669  H5'   U    53      38.431  63.870  60.108  1.00  0.00           H  
ATOM   1670 H5''   U    53      39.260  62.244  60.219  1.00  0.00           H  
ATOM   1671  C4'   U    53      40.383  63.730  61.140  1.00  0.00           C  
ATOM   1672  H4'   U    53      40.859  64.208  60.284  1.00  0.00           H  
ATOM   1673  O4'   U    53      40.431  64.577  62.284  1.00  0.00           O  
ATOM   1674  C1'   U    53      41.528  64.265  63.185  1.00  0.00           C  
ATOM   1675  H1'   U    53      42.210  65.109  63.278  1.00  0.00           H  
ATOM   1676  N1    U    53      41.055  63.810  64.525  1.00  0.00           N  
ATOM   1677  C6    U    53      39.737  63.432  64.857  1.00  0.00           C  
ATOM   1678  H6    U    53      39.065  63.129  64.068  1.00  0.00           H  
ATOM   1679  C5    U    53      39.432  63.177  66.155  1.00  0.00           C  
ATOM   1680  H5    U    53      38.463  62.774  66.412  1.00  0.00           H  
ATOM   1681  C4    U    53      40.265  63.597  67.264  1.00  0.00           C  
ATOM   1682  O4    U    53      39.936  63.479  68.443  1.00  0.00           O  
ATOM   1683  N3    U    53      41.584  63.851  66.832  1.00  0.00           N  
ATOM   1684  H3    U    53      42.219  63.956  67.610  1.00  0.00           H  
ATOM   1685  C2    U    53      41.973  63.985  65.537  1.00  0.00           C  
ATOM   1686  O2    U    53      43.192  64.132  65.341  1.00  0.00           O  
ATOM   1687  C3'   U    53      41.263  62.580  61.576  1.00  0.00           C  
ATOM   1688  H3'   U    53      40.691  61.940  62.247  1.00  0.00           H  
ATOM   1689  C2'   U    53      42.313  63.182  62.398  1.00  0.00           C  
ATOM   1690  H2'   U    53      42.764  62.520  63.137  1.00  0.00           H  
ATOM   1691  O2'   U    53      43.252  63.895  61.564  1.00  0.00           O  
ATOM   1692 HO2'   U    53      43.095  63.554  60.680  1.00  0.00           H  
ATOM   1693  O3'   U    53      41.798  61.806  60.533  1.00  0.00           O  
ATOM   1694  P     G    54      41.833  60.211  60.559  1.00  0.00           P  
ATOM   1695  OP1   G    54      42.420  59.903  59.233  1.00  0.00           O  
ATOM   1696  OP2   G    54      40.479  59.709  60.891  1.00  0.00           O  
ATOM   1697  O5'   G    54      42.841  59.845  61.694  1.00  0.00           O  
ATOM   1698  C5'   G    54      44.257  59.944  61.661  1.00  0.00           C  
ATOM   1699  H5'   G    54      44.432  60.887  61.144  1.00  0.00           H  
ATOM   1700 H5''   G    54      44.674  59.173  61.012  1.00  0.00           H  
ATOM   1701  C4'   G    54      44.977  59.962  62.960  1.00  0.00           C  
ATOM   1702  H4'   G    54      46.013  60.201  62.722  1.00  0.00           H  
ATOM   1703  O4'   G    54      44.401  61.053  63.710  1.00  0.00           O  
ATOM   1704  C1'   G    54      44.511  60.799  65.059  1.00  0.00           C  
ATOM   1705  H1'   G    54      44.968  61.643  65.575  1.00  0.00           H  
ATOM   1706  N9    G    54      43.101  60.691  65.580  1.00  0.00           N  
ATOM   1707  C8    G    54      41.929  60.346  64.866  1.00  0.00           C  
ATOM   1708  H8    G    54      41.881  60.136  63.807  1.00  0.00           H  
ATOM   1709  N7    G    54      40.869  60.345  65.536  1.00  0.00           N  
ATOM   1710  C5    G    54      41.319  60.504  66.839  1.00  0.00           C  
ATOM   1711  C6    G    54      40.626  60.399  68.078  1.00  0.00           C  
ATOM   1712  O6    G    54      39.431  60.225  68.355  1.00  0.00           O  
ATOM   1713  N1    G    54      41.376  60.655  69.173  1.00  0.00           N  
ATOM   1714  H1    G    54      41.140  60.281  70.081  1.00  0.00           H  
ATOM   1715  C2    G    54      42.628  61.092  69.073  1.00  0.00           C  
ATOM   1716  N2    G    54      43.051  61.513  70.239  1.00  0.00           N  
ATOM   1717  H21   G    54      44.048  61.446  70.387  1.00  0.00           H  
ATOM   1718  H22   G    54      42.506  61.309  71.065  1.00  0.00           H  
ATOM   1719  N3    G    54      43.385  61.239  67.980  1.00  0.00           N  
ATOM   1720  C4    G    54      42.637  60.802  66.872  1.00  0.00           C  
ATOM   1721  C3'   G    54      44.939  58.812  63.940  1.00  0.00           C  
ATOM   1722  H3'   G    54      43.923  58.421  64.000  1.00  0.00           H  
ATOM   1723  C2'   G    54      45.361  59.480  65.215  1.00  0.00           C  
ATOM   1724  H2'   G    54      45.088  58.753  65.980  1.00  0.00           H  
ATOM   1725  O2'   G    54      46.791  59.862  65.339  1.00  0.00           O  
ATOM   1726 HO2'   G    54      47.237  59.018  65.435  1.00  0.00           H  
ATOM   1727  O3'   G    54      45.854  57.813  63.491  1.00  0.00           O  
ATOM   1728  P     A    55      46.228  56.540  64.295  1.00  0.00           P  
ATOM   1729  OP1   A    55      46.560  55.436  63.350  1.00  0.00           O  
ATOM   1730  OP2   A    55      45.054  56.263  65.096  1.00  0.00           O  
ATOM   1731  O5'   A    55      47.506  56.777  65.208  1.00  0.00           O  
ATOM   1732  C5'   A    55      48.701  56.896  64.562  1.00  0.00           C  
ATOM   1733  H5'   A    55      48.661  57.759  63.898  1.00  0.00           H  
ATOM   1734 H5''   A    55      48.971  55.979  64.038  1.00  0.00           H  
ATOM   1735  C4'   A    55      49.763  57.259  65.636  1.00  0.00           C  
ATOM   1736  H4'   A    55      50.610  57.528  65.004  1.00  0.00           H  
ATOM   1737  O4'   A    55      49.351  58.382  66.333  1.00  0.00           O  
ATOM   1738  C1'   A    55      49.733  58.219  67.730  1.00  0.00           C  
ATOM   1739  H1'   A    55      50.365  59.034  68.084  1.00  0.00           H  
ATOM   1740  N9    A    55      48.454  57.929  68.623  1.00  0.00           N  
ATOM   1741  C8    A    55      47.097  57.947  68.312  1.00  0.00           C  
ATOM   1742  H8    A    55      46.698  58.089  67.318  1.00  0.00           H  
ATOM   1743  N7    A    55      46.319  57.865  69.387  1.00  0.00           N  
ATOM   1744  C5    A    55      47.206  57.743  70.375  1.00  0.00           C  
ATOM   1745  C6    A    55      47.012  57.716  71.800  1.00  0.00           C  
ATOM   1746  N6    A    55      45.910  57.731  72.465  1.00  0.00           N  
ATOM   1747  H61   A    55      46.066  58.016  73.421  1.00  0.00           H  
ATOM   1748  H62   A    55      45.063  57.982  71.977  1.00  0.00           H  
ATOM   1749  N1    A    55      48.072  57.763  72.598  1.00  0.00           N  
ATOM   1750  C2    A    55      49.272  57.951  72.049  1.00  0.00           C  
ATOM   1751  H2    A    55      50.110  58.131  72.706  1.00  0.00           H  
ATOM   1752  N3    A    55      49.584  58.066  70.751  1.00  0.00           N  
ATOM   1753  C4    A    55      48.499  57.909  69.969  1.00  0.00           C  
ATOM   1754  C3'   A    55      50.186  56.176  66.616  1.00  0.00           C  
ATOM   1755  H3'   A    55      49.266  55.691  66.942  1.00  0.00           H  
ATOM   1756  C2'   A    55      50.660  57.017  67.758  1.00  0.00           C  
ATOM   1757  H2'   A    55      50.610  56.543  68.739  1.00  0.00           H  
ATOM   1758  O2'   A    55      51.994  57.519  67.460  1.00  0.00           O  
ATOM   1759 HO2'   A    55      52.605  56.821  67.214  1.00  0.00           H  
ATOM   1760  O3'   A    55      51.047  55.203  66.191  1.00  0.00           O  
ATOM   1761  P     U    56      50.631  53.724  66.246  1.00  0.00           P  
ATOM   1762  OP1   U    56      51.864  53.003  65.745  1.00  0.00           O  
ATOM   1763  OP2   U    56      49.354  53.445  65.614  1.00  0.00           O  
ATOM   1764  O5'   U    56      50.459  53.485  67.778  1.00  0.00           O  
ATOM   1765  C5'   U    56      51.570  53.631  68.666  1.00  0.00           C  
ATOM   1766  H5'   U    56      52.007  54.621  68.531  1.00  0.00           H  
ATOM   1767 H5''   U    56      52.284  52.817  68.540  1.00  0.00           H  
ATOM   1768  C4'   U    56      51.221  53.646  70.193  1.00  0.00           C  
ATOM   1769  H4'   U    56      52.137  53.805  70.761  1.00  0.00           H  
ATOM   1770  O4'   U    56      50.414  54.746  70.514  1.00  0.00           O  
ATOM   1771  C1'   U    56      49.318  54.307  71.285  1.00  0.00           C  
ATOM   1772  H1'   U    56      49.194  54.947  72.158  1.00  0.00           H  
ATOM   1773  N1    U    56      47.993  54.473  70.607  1.00  0.00           N  
ATOM   1774  C6    U    56      47.875  54.665  69.275  1.00  0.00           C  
ATOM   1775  H6    U    56      48.782  54.831  68.713  1.00  0.00           H  
ATOM   1776  C5    U    56      46.663  54.659  68.692  1.00  0.00           C  
ATOM   1777  H5    U    56      46.539  54.623  67.620  1.00  0.00           H  
ATOM   1778  C4    U    56      45.485  54.493  69.478  1.00  0.00           C  
ATOM   1779  O4    U    56      44.393  54.338  69.095  1.00  0.00           O  
ATOM   1780  N3    U    56      45.647  54.594  70.814  1.00  0.00           N  
ATOM   1781  H3    U    56      44.788  54.742  71.324  1.00  0.00           H  
ATOM   1782  C2    U    56      46.868  54.466  71.483  1.00  0.00           C  
ATOM   1783  O2    U    56      46.943  54.325  72.728  1.00  0.00           O  
ATOM   1784  C3'   U    56      50.474  52.348  70.599  1.00  0.00           C  
ATOM   1785  H3'   U    56      49.694  52.233  69.847  1.00  0.00           H  
ATOM   1786  C2'   U    56      49.596  52.877  71.778  1.00  0.00           C  
ATOM   1787  H2'   U    56      48.702  52.261  71.875  1.00  0.00           H  
ATOM   1788  O2'   U    56      50.113  53.064  73.061  1.00  0.00           O  
ATOM   1789 HO2'   U    56      51.060  53.053  72.905  1.00  0.00           H  
ATOM   1790  O3'   U    56      51.217  51.188  70.916  1.00  0.00           O  
ATOM   1791  P     G    57      50.630  49.762  71.092  1.00  0.00           P  
ATOM   1792  OP1   G    57      51.697  48.823  71.507  1.00  0.00           O  
ATOM   1793  OP2   G    57      49.859  49.437  69.905  1.00  0.00           O  
ATOM   1794  O5'   G    57      49.450  49.746  72.194  1.00  0.00           O  
ATOM   1795  C5'   G    57      49.816  49.893  73.521  1.00  0.00           C  
ATOM   1796  H5'   G    57      50.403  50.788  73.728  1.00  0.00           H  
ATOM   1797 H5''   G    57      50.242  48.981  73.939  1.00  0.00           H  
ATOM   1798  C4'   G    57      48.564  50.087  74.389  1.00  0.00           C  
ATOM   1799  H4'   G    57      48.975  50.213  75.391  1.00  0.00           H  
ATOM   1800  O4'   G    57      47.778  51.182  74.040  1.00  0.00           O  
ATOM   1801  C1'   G    57      46.413  50.972  74.276  1.00  0.00           C  
ATOM   1802  H1'   G    57      45.953  51.756  74.878  1.00  0.00           H  
ATOM   1803  N9    G    57      45.610  51.041  73.039  1.00  0.00           N  
ATOM   1804  C8    G    57      46.073  51.138  71.762  1.00  0.00           C  
ATOM   1805  H8    G    57      47.118  50.976  71.545  1.00  0.00           H  
ATOM   1806  N7    G    57      45.200  51.362  70.860  1.00  0.00           N  
ATOM   1807  C5    G    57      44.016  51.567  71.605  1.00  0.00           C  
ATOM   1808  C6    G    57      42.646  51.711  71.204  1.00  0.00           C  
ATOM   1809  O6    G    57      42.143  51.720  70.054  1.00  0.00           O  
ATOM   1810  N1    G    57      41.778  51.593  72.236  1.00  0.00           N  
ATOM   1811  H1    G    57      40.810  51.855  72.119  1.00  0.00           H  
ATOM   1812  C2    G    57      42.084  51.426  73.540  1.00  0.00           C  
ATOM   1813  N2    G    57      41.111  51.095  74.362  1.00  0.00           N  
ATOM   1814  H21   G    57      40.221  51.488  74.089  1.00  0.00           H  
ATOM   1815  H22   G    57      41.331  50.905  75.329  1.00  0.00           H  
ATOM   1816  N3    G    57      43.330  51.234  73.944  1.00  0.00           N  
ATOM   1817  C4    G    57      44.270  51.260  72.946  1.00  0.00           C  
ATOM   1818  C3'   G    57      47.473  48.951  74.373  1.00  0.00           C  
ATOM   1819  H3'   G    57      47.279  48.706  73.329  1.00  0.00           H  
ATOM   1820  C2'   G    57      46.210  49.612  74.901  1.00  0.00           C  
ATOM   1821  H2'   G    57      45.243  49.249  74.551  1.00  0.00           H  
ATOM   1822  O2'   G    57      46.153  49.694  76.397  1.00  0.00           O  
ATOM   1823 HO2'   G    57      45.245  49.873  76.653  1.00  0.00           H  
ATOM   1824  O3'   G    57      47.806  47.896  75.218  1.00  0.00           O  
ATOM   1825  P     U    58      47.558  46.480  74.633  1.00  0.00           P  
ATOM   1826  OP1   U    58      48.196  45.514  75.571  1.00  0.00           O  
ATOM   1827  OP2   U    58      48.169  46.505  73.310  1.00  0.00           O  
ATOM   1828  O5'   U    58      46.003  46.129  74.430  1.00  0.00           O  
ATOM   1829  C5'   U    58      45.259  45.855  75.623  1.00  0.00           C  
ATOM   1830  H5'   U    58      45.655  46.546  76.366  1.00  0.00           H  
ATOM   1831 H5''   U    58      45.282  44.813  75.943  1.00  0.00           H  
ATOM   1832  C4'   U    58      43.840  46.241  75.389  1.00  0.00           C  
ATOM   1833  H4'   U    58      43.314  46.049  76.324  1.00  0.00           H  
ATOM   1834  O4'   U    58      43.515  47.608  74.942  1.00  0.00           O  
ATOM   1835  C1'   U    58      42.383  47.519  74.054  1.00  0.00           C  
ATOM   1836  H1'   U    58      41.601  48.212  74.364  1.00  0.00           H  
ATOM   1837  N1    U    58      42.701  47.832  72.622  1.00  0.00           N  
ATOM   1838  C6    U    58      43.990  47.827  72.089  1.00  0.00           C  
ATOM   1839  H6    U    58      44.839  47.520  72.681  1.00  0.00           H  
ATOM   1840  C5    U    58      44.121  48.232  70.773  1.00  0.00           C  
ATOM   1841  H5    U    58      45.104  48.173  70.329  1.00  0.00           H  
ATOM   1842  C4    U    58      43.052  48.744  69.945  1.00  0.00           C  
ATOM   1843  O4    U    58      43.283  49.053  68.773  1.00  0.00           O  
ATOM   1844  N3    U    58      41.820  48.671  70.583  1.00  0.00           N  
ATOM   1845  H3    U    58      41.019  48.916  70.019  1.00  0.00           H  
ATOM   1846  C2    U    58      41.607  48.221  71.858  1.00  0.00           C  
ATOM   1847  O2    U    58      40.491  48.253  72.380  1.00  0.00           O  
ATOM   1848  C3'   U    58      43.064  45.293  74.421  1.00  0.00           C  
ATOM   1849  H3'   U    58      43.665  45.147  73.523  1.00  0.00           H  
ATOM   1850  C2'   U    58      41.802  46.065  74.178  1.00  0.00           C  
ATOM   1851  H2'   U    58      41.379  45.718  73.236  1.00  0.00           H  
ATOM   1852  O2'   U    58      40.893  46.037  75.268  1.00  0.00           O  
ATOM   1853 HO2'   U    58      40.874  45.175  75.689  1.00  0.00           H  
ATOM   1854  O3'   U    58      42.843  44.126  75.172  1.00  0.00           O  
ATOM   1855  P     C    59      42.484  42.817  74.437  1.00  0.00           P  
ATOM   1856  OP1   C    59      42.440  41.715  75.401  1.00  0.00           O  
ATOM   1857  OP2   C    59      43.291  42.655  73.218  1.00  0.00           O  
ATOM   1858  O5'   C    59      41.011  43.037  73.987  1.00  0.00           O  
ATOM   1859  C5'   C    59      39.871  42.762  74.731  1.00  0.00           C  
ATOM   1860  H5'   C    59      39.864  43.207  75.726  1.00  0.00           H  
ATOM   1861 H5''   C    59      39.804  41.674  74.745  1.00  0.00           H  
ATOM   1862  C4'   C    59      38.664  43.268  73.964  1.00  0.00           C  
ATOM   1863  H4'   C    59      37.838  43.393  74.664  1.00  0.00           H  
ATOM   1864  O4'   C    59      38.732  44.485  73.329  1.00  0.00           O  
ATOM   1865  C1'   C    59      37.830  44.569  72.159  1.00  0.00           C  
ATOM   1866  H1'   C    59      37.024  45.285  72.316  1.00  0.00           H  
ATOM   1867  N1    C    59      38.603  44.771  70.920  1.00  0.00           N  
ATOM   1868  C6    C    59      40.001  44.556  70.876  1.00  0.00           C  
ATOM   1869  H6    C    59      40.469  43.971  71.653  1.00  0.00           H  
ATOM   1870  C5    C    59      40.762  45.152  69.960  1.00  0.00           C  
ATOM   1871  H5    C    59      41.830  44.997  69.916  1.00  0.00           H  
ATOM   1872  C4    C    59      40.120  45.949  68.968  1.00  0.00           C  
ATOM   1873  N4    C    59      40.750  46.579  68.006  1.00  0.00           N  
ATOM   1874  H41   C    59      40.231  47.215  67.418  1.00  0.00           H  
ATOM   1875  H42   C    59      41.732  46.444  67.814  1.00  0.00           H  
ATOM   1876  N3    C    59      38.779  46.154  68.961  1.00  0.00           N  
ATOM   1877  C2    C    59      38.042  45.509  69.880  1.00  0.00           C  
ATOM   1878  O2    C    59      36.825  45.599  69.908  1.00  0.00           O  
ATOM   1879  C3'   C    59      38.155  42.323  72.865  1.00  0.00           C  
ATOM   1880  H3'   C    59      38.984  42.036  72.218  1.00  0.00           H  
ATOM   1881  C2'   C    59      37.164  43.244  72.139  1.00  0.00           C  
ATOM   1882  H2'   C    59      36.934  42.859  71.145  1.00  0.00           H  
ATOM   1883  O2'   C    59      36.008  43.250  72.991  1.00  0.00           O  
ATOM   1884 HO2'   C    59      35.743  42.376  73.286  1.00  0.00           H  
ATOM   1885  O3'   C    59      37.487  41.224  73.522  1.00  0.00           O  
ATOM   1886  P     G    60      37.390  39.834  72.729  1.00  0.00           P  
ATOM   1887  OP1   G    60      36.685  38.854  73.604  1.00  0.00           O  
ATOM   1888  OP2   G    60      38.695  39.438  72.226  1.00  0.00           O  
ATOM   1889  O5'   G    60      36.424  40.063  71.458  1.00  0.00           O  
ATOM   1890  C5'   G    60      35.017  40.123  71.656  1.00  0.00           C  
ATOM   1891  H5'   G    60      34.805  40.746  72.525  1.00  0.00           H  
ATOM   1892 H5''   G    60      34.518  39.155  71.702  1.00  0.00           H  
ATOM   1893  C4'   G    60      34.321  40.819  70.430  1.00  0.00           C  
ATOM   1894  H4'   G    60      33.303  41.125  70.672  1.00  0.00           H  
ATOM   1895  O4'   G    60      35.081  41.903  70.035  1.00  0.00           O  
ATOM   1896  C1'   G    60      35.493  41.798  68.691  1.00  0.00           C  
ATOM   1897  H1'   G    60      34.832  42.434  68.103  1.00  0.00           H  
ATOM   1898  N9    G    60      36.835  42.325  68.322  1.00  0.00           N  
ATOM   1899  C8    G    60      38.075  41.917  68.759  1.00  0.00           C  
ATOM   1900  H8    G    60      38.120  41.190  69.556  1.00  0.00           H  
ATOM   1901  N7    G    60      39.041  42.538  68.167  1.00  0.00           N  
ATOM   1902  C5    G    60      38.424  43.273  67.112  1.00  0.00           C  
ATOM   1903  C6    G    60      39.034  43.990  65.998  1.00  0.00           C  
ATOM   1904  O6    G    60      40.189  44.113  65.648  1.00  0.00           O  
ATOM   1905  N1    G    60      38.044  44.265  65.053  1.00  0.00           N  
ATOM   1906  H1    G    60      38.411  44.840  64.308  1.00  0.00           H  
ATOM   1907  C2    G    60      36.695  44.092  65.200  1.00  0.00           C  
ATOM   1908  N2    G    60      35.903  44.744  64.397  1.00  0.00           N  
ATOM   1909  H21   G    60      36.441  45.240  63.700  1.00  0.00           H  
ATOM   1910  H22   G    60      34.906  44.737  64.557  1.00  0.00           H  
ATOM   1911  N3    G    60      36.148  43.447  66.220  1.00  0.00           N  
ATOM   1912  C4    G    60      37.063  43.040  67.178  1.00  0.00           C  
ATOM   1913  C3'   G    60      34.274  39.768  69.276  1.00  0.00           C  
ATOM   1914  H3'   G    60      34.582  38.773  69.596  1.00  0.00           H  
ATOM   1915  C2'   G    60      35.395  40.289  68.374  1.00  0.00           C  
ATOM   1916  H2'   G    60      36.334  39.767  68.556  1.00  0.00           H  
ATOM   1917  O2'   G    60      35.125  40.219  66.961  1.00  0.00           O  
ATOM   1918 HO2'   G    60      35.398  39.387  66.569  1.00  0.00           H  
ATOM   1919  O3'   G    60      33.007  39.771  68.657  1.00  0.00           O  
ATOM   1920  P     U    61      32.066  38.517  68.637  1.00  0.00           P  
ATOM   1921  OP1   U    61      30.752  38.929  68.087  1.00  0.00           O  
ATOM   1922  OP2   U    61      32.190  37.931  70.005  1.00  0.00           O  
ATOM   1923  O5'   U    61      32.719  37.507  67.646  1.00  0.00           O  
ATOM   1924  C5'   U    61      32.695  37.698  66.247  1.00  0.00           C  
ATOM   1925  H5'   U    61      33.356  38.491  65.896  1.00  0.00           H  
ATOM   1926 H5''   U    61      31.688  38.034  66.000  1.00  0.00           H  
ATOM   1927  C4'   U    61      33.092  36.370  65.596  1.00  0.00           C  
ATOM   1928  H4'   U    61      33.063  36.602  64.532  1.00  0.00           H  
ATOM   1929  O4'   U    61      34.470  36.013  65.849  1.00  0.00           O  
ATOM   1930  C1'   U    61      34.421  34.683  66.328  1.00  0.00           C  
ATOM   1931  H1'   U    61      34.673  33.960  65.552  1.00  0.00           H  
ATOM   1932  N1    U    61      35.424  34.460  67.421  1.00  0.00           N  
ATOM   1933  C6    U    61      35.508  35.445  68.410  1.00  0.00           C  
ATOM   1934  H6    U    61      34.849  36.294  68.302  1.00  0.00           H  
ATOM   1935  C5    U    61      36.390  35.278  69.430  1.00  0.00           C  
ATOM   1936  H5    U    61      36.500  35.996  70.229  1.00  0.00           H  
ATOM   1937  C4    U    61      37.117  34.045  69.551  1.00  0.00           C  
ATOM   1938  O4    U    61      37.822  33.723  70.498  1.00  0.00           O  
ATOM   1939  N3    U    61      36.941  33.100  68.528  1.00  0.00           N  
ATOM   1940  H3    U    61      37.473  32.243  68.583  1.00  0.00           H  
ATOM   1941  C2    U    61      36.111  33.214  67.482  1.00  0.00           C  
ATOM   1942  O2    U    61      35.859  32.270  66.789  1.00  0.00           O  
ATOM   1943  C3'   U    61      32.123  35.145  65.935  1.00  0.00           C  
ATOM   1944  H3'   U    61      31.211  35.578  66.346  1.00  0.00           H  
ATOM   1945  C2'   U    61      32.994  34.404  66.905  1.00  0.00           C  
ATOM   1946  H2'   U    61      32.902  34.854  67.893  1.00  0.00           H  
ATOM   1947  O2'   U    61      32.620  33.016  67.003  1.00  0.00           O  
ATOM   1948 HO2'   U    61      32.719  32.633  66.128  1.00  0.00           H  
ATOM   1949  O3'   U    61      31.937  34.538  64.644  1.00  0.00           O  
ATOM   1950  P     A    62      30.656  33.536  64.398  1.00  0.00           P  
ATOM   1951  OP1   A    62      30.186  33.730  63.016  1.00  0.00           O  
ATOM   1952  OP2   A    62      29.671  33.847  65.447  1.00  0.00           O  
ATOM   1953  O5'   A    62      31.157  32.036  64.595  1.00  0.00           O  
ATOM   1954  C5'   A    62      32.138  31.402  63.773  1.00  0.00           C  
ATOM   1955  H5'   A    62      32.967  32.075  63.555  1.00  0.00           H  
ATOM   1956 H5''   A    62      31.669  31.238  62.803  1.00  0.00           H  
ATOM   1957  C4'   A    62      32.720  30.113  64.425  1.00  0.00           C  
ATOM   1958  H4'   A    62      33.696  29.816  64.043  1.00  0.00           H  
ATOM   1959  O4'   A    62      32.914  30.229  65.789  1.00  0.00           O  
ATOM   1960  C1'   A    62      32.011  29.405  66.524  1.00  0.00           C  
ATOM   1961  H1'   A    62      32.561  28.505  66.797  1.00  0.00           H  
ATOM   1962  N9    A    62      31.352  29.884  67.749  1.00  0.00           N  
ATOM   1963  C8    A    62      30.343  30.856  67.873  1.00  0.00           C  
ATOM   1964  H8    A    62      29.891  31.439  67.084  1.00  0.00           H  
ATOM   1965  N7    A    62      30.153  31.235  69.090  1.00  0.00           N  
ATOM   1966  C5    A    62      30.916  30.302  69.819  1.00  0.00           C  
ATOM   1967  C6    A    62      31.092  30.095  71.181  1.00  0.00           C  
ATOM   1968  N6    A    62      30.473  30.851  72.131  1.00  0.00           N  
ATOM   1969  H61   A    62      29.939  31.635  71.784  1.00  0.00           H  
ATOM   1970  H62   A    62      30.661  30.695  73.111  1.00  0.00           H  
ATOM   1971  N1    A    62      31.859  29.041  71.611  1.00  0.00           N  
ATOM   1972  C2    A    62      32.399  28.226  70.705  1.00  0.00           C  
ATOM   1973  H2    A    62      33.010  27.400  71.037  1.00  0.00           H  
ATOM   1974  N3    A    62      32.316  28.366  69.391  1.00  0.00           N  
ATOM   1975  C4    A    62      31.573  29.411  68.997  1.00  0.00           C  
ATOM   1976  C3'   A    62      31.777  28.893  64.257  1.00  0.00           C  
ATOM   1977  H3'   A    62      31.117  28.891  63.389  1.00  0.00           H  
ATOM   1978  C2'   A    62      30.913  29.022  65.540  1.00  0.00           C  
ATOM   1979  H2'   A    62      30.198  29.834  65.408  1.00  0.00           H  
ATOM   1980  O2'   A    62      30.208  27.881  65.954  1.00  0.00           O  
ATOM   1981 HO2'   A    62      30.697  27.107  65.665  1.00  0.00           H  
ATOM   1982  O3'   A    62      32.532  27.665  64.160  1.00  0.00           O  
ATOM   1983  P     U    63      31.923  26.225  63.896  1.00  0.00           P  
ATOM   1984  OP1   U    63      30.836  26.213  62.917  1.00  0.00           O  
ATOM   1985  OP2   U    63      31.578  25.689  65.245  1.00  0.00           O  
ATOM   1986  O5'   U    63      33.078  25.386  63.310  1.00  0.00           O  
ATOM   1987  C5'   U    63      33.801  25.896  62.094  1.00  0.00           C  
ATOM   1988  H5'   U    63      34.692  26.423  62.435  1.00  0.00           H  
ATOM   1989 H5''   U    63      33.226  26.522  61.412  1.00  0.00           H  
ATOM   1990  C4'   U    63      34.268  24.683  61.231  1.00  0.00           C  
ATOM   1991  H4'   U    63      35.008  24.985  60.489  1.00  0.00           H  
ATOM   1992  O4'   U    63      34.856  23.769  62.177  1.00  0.00           O  
ATOM   1993  C1'   U    63      34.803  22.452  61.590  1.00  0.00           C  
ATOM   1994  H1'   U    63      35.745  22.161  61.124  1.00  0.00           H  
ATOM   1995  N1    U    63      34.415  21.507  62.617  1.00  0.00           N  
ATOM   1996  C6    U    63      33.092  21.439  63.086  1.00  0.00           C  
ATOM   1997  H6    U    63      32.312  22.035  62.635  1.00  0.00           H  
ATOM   1998  C5    U    63      32.825  20.786  64.255  1.00  0.00           C  
ATOM   1999  H5    U    63      31.837  20.848  64.688  1.00  0.00           H  
ATOM   2000  C4    U    63      33.769  19.918  64.801  1.00  0.00           C  
ATOM   2001  O4    U    63      33.585  19.334  65.882  1.00  0.00           O  
ATOM   2002  N3    U    63      35.006  19.870  64.186  1.00  0.00           N  
ATOM   2003  H3    U    63      35.678  19.281  64.658  1.00  0.00           H  
ATOM   2004  C2    U    63      35.345  20.682  63.145  1.00  0.00           C  
ATOM   2005  O2    U    63      36.507  20.642  62.824  1.00  0.00           O  
ATOM   2006  C3'   U    63      33.137  23.907  60.558  1.00  0.00           C  
ATOM   2007  H3'   U    63      32.377  23.858  61.337  1.00  0.00           H  
ATOM   2008  C2'   U    63      33.833  22.538  60.344  1.00  0.00           C  
ATOM   2009  H2'   U    63      33.160  21.681  60.358  1.00  0.00           H  
ATOM   2010  O2'   U    63      34.553  22.573  59.052  1.00  0.00           O  
ATOM   2011 HO2'   U    63      33.934  22.474  58.325  1.00  0.00           H  
ATOM   2012  O3'   U    63      32.480  24.423  59.370  1.00  0.00           O  
ATOM   2013  P     A    64      31.233  23.662  58.734  1.00  0.00           P  
ATOM   2014  OP1   A    64      30.362  24.735  58.116  1.00  0.00           O  
ATOM   2015  OP2   A    64      30.629  22.829  59.823  1.00  0.00           O  
ATOM   2016  O5'   A    64      31.863  22.716  57.559  1.00  0.00           O  
ATOM   2017  C5'   A    64      32.249  23.329  56.339  1.00  0.00           C  
ATOM   2018  H5'   A    64      32.758  24.237  56.663  1.00  0.00           H  
ATOM   2019 H5''   A    64      31.322  23.574  55.819  1.00  0.00           H  
ATOM   2020  C4'   A    64      33.127  22.428  55.449  1.00  0.00           C  
ATOM   2021  H4'   A    64      33.652  23.107  54.777  1.00  0.00           H  
ATOM   2022  O4'   A    64      33.994  21.774  56.353  1.00  0.00           O  
ATOM   2023  C1'   A    64      34.148  20.449  55.871  1.00  0.00           C  
ATOM   2024  H1'   A    64      35.190  20.247  55.626  1.00  0.00           H  
ATOM   2025  N9    A    64      33.704  19.770  57.101  1.00  0.00           N  
ATOM   2026  C8    A    64      32.456  19.414  57.524  1.00  0.00           C  
ATOM   2027  H8    A    64      31.536  19.684  57.027  1.00  0.00           H  
ATOM   2028  N7    A    64      32.514  18.927  58.725  1.00  0.00           N  
ATOM   2029  C5    A    64      33.896  18.849  59.043  1.00  0.00           C  
ATOM   2030  C6    A    64      34.654  18.333  60.167  1.00  0.00           C  
ATOM   2031  N6    A    64      34.245  17.762  61.278  1.00  0.00           N  
ATOM   2032  H61   A    64      34.971  17.444  61.903  1.00  0.00           H  
ATOM   2033  H62   A    64      33.247  17.687  61.415  1.00  0.00           H  
ATOM   2034  N1    A    64      35.978  18.473  60.205  1.00  0.00           N  
ATOM   2035  C2    A    64      36.546  19.066  59.124  1.00  0.00           C  
ATOM   2036  H2    A    64      37.626  19.089  59.122  1.00  0.00           H  
ATOM   2037  N3    A    64      35.996  19.521  58.016  1.00  0.00           N  
ATOM   2038  C4    A    64      34.629  19.416  58.071  1.00  0.00           C  
ATOM   2039  C3'   A    64      32.396  21.367  54.656  1.00  0.00           C  
ATOM   2040  H3'   A    64      31.523  21.117  55.258  1.00  0.00           H  
ATOM   2041  C2'   A    64      33.367  20.248  54.604  1.00  0.00           C  
ATOM   2042  H2'   A    64      32.896  19.265  54.593  1.00  0.00           H  
ATOM   2043  O2'   A    64      34.361  20.483  53.593  1.00  0.00           O  
ATOM   2044 HO2'   A    64      33.845  20.476  52.783  1.00  0.00           H  
ATOM   2045  O3'   A    64      32.091  21.968  53.378  1.00  0.00           O  
ATOM   2046  P     C    65      31.005  21.344  52.430  1.00  0.00           P  
ATOM   2047  OP1   C    65      30.376  22.453  51.734  1.00  0.00           O  
ATOM   2048  OP2   C    65      30.166  20.365  53.130  1.00  0.00           O  
ATOM   2049  O5'   C    65      32.032  20.614  51.470  1.00  0.00           O  
ATOM   2050  C5'   C    65      32.846  21.341  50.562  1.00  0.00           C  
ATOM   2051  H5'   C    65      33.358  22.124  51.121  1.00  0.00           H  
ATOM   2052 H5''   C    65      32.098  21.687  49.848  1.00  0.00           H  
ATOM   2053  C4'   C    65      33.822  20.457  49.786  1.00  0.00           C  
ATOM   2054  H4'   C    65      34.600  21.060  49.316  1.00  0.00           H  
ATOM   2055  O4'   C    65      34.573  19.708  50.705  1.00  0.00           O  
ATOM   2056  C1'   C    65      34.418  18.333  50.533  1.00  0.00           C  
ATOM   2057  H1'   C    65      35.376  17.817  50.591  1.00  0.00           H  
ATOM   2058  N1    C    65      33.706  17.853  51.777  1.00  0.00           N  
ATOM   2059  C6    C    65      32.359  17.492  51.852  1.00  0.00           C  
ATOM   2060  H6    C    65      31.695  17.719  51.031  1.00  0.00           H  
ATOM   2061  C5    C    65      31.832  16.920  52.954  1.00  0.00           C  
ATOM   2062  H5    C    65      30.769  16.731  52.934  1.00  0.00           H  
ATOM   2063  C4    C    65      32.668  16.661  54.030  1.00  0.00           C  
ATOM   2064  N4    C    65      32.310  16.270  55.175  1.00  0.00           N  
ATOM   2065  H41   C    65      33.091  16.185  55.810  1.00  0.00           H  
ATOM   2066  H42   C    65      31.315  16.385  55.303  1.00  0.00           H  
ATOM   2067  N3    C    65      33.933  17.012  54.020  1.00  0.00           N  
ATOM   2068  C2    C    65      34.483  17.554  52.870  1.00  0.00           C  
ATOM   2069  O2    C    65      35.642  17.848  52.953  1.00  0.00           O  
ATOM   2070  C3'   C    65      33.164  19.382  48.903  1.00  0.00           C  
ATOM   2071  H3'   C    65      32.185  19.266  49.368  1.00  0.00           H  
ATOM   2072  C2'   C    65      33.895  18.068  49.138  1.00  0.00           C  
ATOM   2073  H2'   C    65      33.285  17.175  49.274  1.00  0.00           H  
ATOM   2074  O2'   C    65      34.987  17.799  48.374  1.00  0.00           O  
ATOM   2075 HO2'   C    65      34.693  17.770  47.460  1.00  0.00           H  
ATOM   2076  O3'   C    65      33.024  19.783  47.517  1.00  0.00           O  
ATOM   2077  P     A    66      32.305  18.822  46.486  1.00  0.00           P  
ATOM   2078  OP1   A    66      30.842  18.857  46.766  1.00  0.00           O  
ATOM   2079  OP2   A    66      32.898  17.510  46.479  1.00  0.00           O  
ATOM   2080  O5'   A    66      32.699  19.400  45.118  1.00  0.00           O  
ATOM   2081  C5'   A    66      31.901  20.391  44.449  1.00  0.00           C  
ATOM   2082  H5'   A    66      31.639  21.194  45.138  1.00  0.00           H  
ATOM   2083 H5''   A    66      30.999  19.924  44.053  1.00  0.00           H  
ATOM   2084  C4'   A    66      32.704  21.118  43.343  1.00  0.00           C  
ATOM   2085  H4'   A    66      32.035  21.907  43.000  1.00  0.00           H  
ATOM   2086  O4'   A    66      33.896  21.578  44.010  1.00  0.00           O  
ATOM   2087  C1'   A    66      34.910  21.714  43.021  1.00  0.00           C  
ATOM   2088  H1'   A    66      35.281  22.735  42.929  1.00  0.00           H  
ATOM   2089  N9    A    66      36.000  20.880  43.357  1.00  0.00           N  
ATOM   2090  C8    A    66      36.011  19.803  44.200  1.00  0.00           C  
ATOM   2091  H8    A    66      35.160  19.422  44.746  1.00  0.00           H  
ATOM   2092  N7    A    66      37.164  19.091  44.180  1.00  0.00           N  
ATOM   2093  C5    A    66      37.881  19.857  43.302  1.00  0.00           C  
ATOM   2094  C6    A    66      39.283  19.787  43.088  1.00  0.00           C  
ATOM   2095  N6    A    66      40.042  18.868  43.671  1.00  0.00           N  
ATOM   2096  H61   A    66      40.948  18.811  43.229  1.00  0.00           H  
ATOM   2097  H62   A    66      39.720  18.265  44.415  1.00  0.00           H  
ATOM   2098  N1    A    66      39.832  20.585  42.187  1.00  0.00           N  
ATOM   2099  C2    A    66      39.037  21.588  41.741  1.00  0.00           C  
ATOM   2100  H2    A    66      39.604  22.268  41.122  1.00  0.00           H  
ATOM   2101  N3    A    66      37.781  21.942  42.041  1.00  0.00           N  
ATOM   2102  C4    A    66      37.247  20.971  42.813  1.00  0.00           C  
ATOM   2103  C3'   A    66      33.252  20.347  42.175  1.00  0.00           C  
ATOM   2104  H3'   A    66      33.783  19.491  42.591  1.00  0.00           H  
ATOM   2105  C2'   A    66      34.365  21.265  41.665  1.00  0.00           C  
ATOM   2106  H2'   A    66      35.101  20.657  41.139  1.00  0.00           H  
ATOM   2107  O2'   A    66      33.956  22.381  40.912  1.00  0.00           O  
ATOM   2108 HO2'   A    66      33.430  22.052  40.179  1.00  0.00           H  
ATOM   2109  O3'   A    66      32.253  19.986  41.211  1.00  0.00           O  
ATOM   2110  P     G    67      32.122  18.524  40.617  1.00  0.00           P  
ATOM   2111  OP1   G    67      31.389  18.561  39.296  1.00  0.00           O  
ATOM   2112  OP2   G    67      31.643  17.616  41.726  1.00  0.00           O  
ATOM   2113  O5'   G    67      33.653  18.130  40.276  1.00  0.00           O  
ATOM   2114  C5'   G    67      34.339  18.849  39.315  1.00  0.00           C  
ATOM   2115  H5'   G    67      34.134  19.910  39.458  1.00  0.00           H  
ATOM   2116 H5''   G    67      33.908  18.542  38.363  1.00  0.00           H  
ATOM   2117  C4'   G    67      35.866  18.572  39.195  1.00  0.00           C  
ATOM   2118  H4'   G    67      36.201  19.165  38.344  1.00  0.00           H  
ATOM   2119  O4'   G    67      36.663  18.732  40.373  1.00  0.00           O  
ATOM   2120  C1'   G    67      37.701  17.730  40.423  1.00  0.00           C  
ATOM   2121  H1'   G    67      38.649  18.225  40.633  1.00  0.00           H  
ATOM   2122  N9    G    67      37.399  16.875  41.636  1.00  0.00           N  
ATOM   2123  C8    G    67      36.213  16.339  42.176  1.00  0.00           C  
ATOM   2124  H8    G    67      35.222  16.523  41.788  1.00  0.00           H  
ATOM   2125  N7    G    67      36.440  15.596  43.192  1.00  0.00           N  
ATOM   2126  C5    G    67      37.844  15.496  43.334  1.00  0.00           C  
ATOM   2127  C6    G    67      38.728  14.701  44.177  1.00  0.00           C  
ATOM   2128  O6    G    67      38.417  13.886  45.082  1.00  0.00           O  
ATOM   2129  N1    G    67      40.095  15.006  43.959  1.00  0.00           N  
ATOM   2130  H1    G    67      40.695  14.461  44.563  1.00  0.00           H  
ATOM   2131  C2    G    67      40.522  15.584  42.807  1.00  0.00           C  
ATOM   2132  N2    G    67      41.787  15.863  42.709  1.00  0.00           N  
ATOM   2133  H21   G    67      42.490  15.362  43.234  1.00  0.00           H  
ATOM   2134  H22   G    67      41.998  16.621  42.076  1.00  0.00           H  
ATOM   2135  N3    G    67      39.762  16.254  41.968  1.00  0.00           N  
ATOM   2136  C4    G    67      38.425  16.184  42.276  1.00  0.00           C  
ATOM   2137  C3'   G    67      36.042  17.101  38.804  1.00  0.00           C  
ATOM   2138  H3'   G    67      35.348  16.491  39.383  1.00  0.00           H  
ATOM   2139  C2'   G    67      37.549  16.934  39.136  1.00  0.00           C  
ATOM   2140  H2'   G    67      37.934  15.922  39.259  1.00  0.00           H  
ATOM   2141  O2'   G    67      38.284  17.475  38.045  1.00  0.00           O  
ATOM   2142 HO2'   G    67      39.223  17.531  38.239  1.00  0.00           H  
ATOM   2143  O3'   G    67      35.692  16.703  37.484  1.00  0.00           O  
ATOM   2144  P     G    68      35.672  15.196  37.059  1.00  0.00           P  
ATOM   2145  OP1   G    68      35.429  15.282  35.602  1.00  0.00           O  
ATOM   2146  OP2   G    68      34.578  14.564  37.865  1.00  0.00           O  
ATOM   2147  O5'   G    68      37.168  14.421  37.271  1.00  0.00           O  
ATOM   2148  C5'   G    68      38.168  14.758  36.346  1.00  0.00           C  
ATOM   2149  H5'   G    68      38.312  15.836  36.270  1.00  0.00           H  
ATOM   2150 H5''   G    68      37.930  14.437  35.331  1.00  0.00           H  
ATOM   2151  C4'   G    68      39.541  14.019  36.707  1.00  0.00           C  
ATOM   2152  H4'   G    68      40.301  14.326  35.989  1.00  0.00           H  
ATOM   2153  O4'   G    68      40.065  14.350  38.026  1.00  0.00           O  
ATOM   2154  C1'   G    68      40.814  13.311  38.496  1.00  0.00           C  
ATOM   2155  H1'   G    68      41.813  13.628  38.793  1.00  0.00           H  
ATOM   2156  N9    G    68      40.114  12.911  39.846  1.00  0.00           N  
ATOM   2157  C8    G    68      38.828  13.078  40.265  1.00  0.00           C  
ATOM   2158  H8    G    68      38.004  13.470  39.686  1.00  0.00           H  
ATOM   2159  N7    G    68      38.523  12.579  41.469  1.00  0.00           N  
ATOM   2160  C5    G    68      39.651  12.069  41.924  1.00  0.00           C  
ATOM   2161  C6    G    68      40.015  11.496  43.196  1.00  0.00           C  
ATOM   2162  O6    G    68      39.224  11.388  44.144  1.00  0.00           O  
ATOM   2163  N1    G    68      41.383  11.238  43.309  1.00  0.00           N  
ATOM   2164  H1    G    68      41.781  10.819  44.136  1.00  0.00           H  
ATOM   2165  C2    G    68      42.290  11.401  42.299  1.00  0.00           C  
ATOM   2166  N2    G    68      43.527  11.019  42.420  1.00  0.00           N  
ATOM   2167  H21   G    68      43.830  10.543  43.257  1.00  0.00           H  
ATOM   2168  H22   G    68      44.049  10.811  41.581  1.00  0.00           H  
ATOM   2169  N3    G    68      42.023  11.938  41.100  1.00  0.00           N  
ATOM   2170  C4    G    68      40.683  12.297  40.986  1.00  0.00           C  
ATOM   2171  C3'   G    68      39.499  12.522  36.670  1.00  0.00           C  
ATOM   2172  H3'   G    68      38.541  12.224  37.097  1.00  0.00           H  
ATOM   2173  C2'   G    68      40.808  12.239  37.412  1.00  0.00           C  
ATOM   2174  H2'   G    68      40.760  11.231  37.823  1.00  0.00           H  
ATOM   2175  O2'   G    68      42.033  12.302  36.581  1.00  0.00           O  
ATOM   2176 HO2'   G    68      41.835  12.827  35.802  1.00  0.00           H  
ATOM   2177  O3'   G    68      39.590  11.950  35.387  1.00  0.00           O  
ATOM   2178  P     G    69      39.015  10.501  35.127  1.00  0.00           P  
ATOM   2179  OP1   G    69      39.316  10.261  33.700  1.00  0.00           O  
ATOM   2180  OP2   G    69      37.655  10.501  35.672  1.00  0.00           O  
ATOM   2181  O5'   G    69      39.846   9.418  35.986  1.00  0.00           O  
ATOM   2182  C5'   G    69      41.246   9.124  35.690  1.00  0.00           C  
ATOM   2183  H5'   G    69      41.760  10.085  35.648  1.00  0.00           H  
ATOM   2184 H5''   G    69      41.292   8.632  34.719  1.00  0.00           H  
ATOM   2185  C4'   G    69      41.960   8.237  36.768  1.00  0.00           C  
ATOM   2186  H4'   G    69      42.980   7.938  36.525  1.00  0.00           H  
ATOM   2187  O4'   G    69      42.056   9.034  37.920  1.00  0.00           O  
ATOM   2188  C1'   G    69      42.087   8.190  39.024  1.00  0.00           C  
ATOM   2189  H1'   G    69      42.981   8.377  39.619  1.00  0.00           H  
ATOM   2190  N9    G    69      41.063   8.442  40.034  1.00  0.00           N  
ATOM   2191  C8    G    69      39.796   9.038  39.821  1.00  0.00           C  
ATOM   2192  H8    G    69      39.426   9.551  38.945  1.00  0.00           H  
ATOM   2193  N7    G    69      39.103   9.055  40.917  1.00  0.00           N  
ATOM   2194  C5    G    69      39.848   8.281  41.817  1.00  0.00           C  
ATOM   2195  C6    G    69      39.603   8.016  43.195  1.00  0.00           C  
ATOM   2196  O6    G    69      38.664   8.304  43.924  1.00  0.00           O  
ATOM   2197  N1    G    69      40.557   7.237  43.734  1.00  0.00           N  
ATOM   2198  H1    G    69      40.442   6.987  44.706  1.00  0.00           H  
ATOM   2199  C2    G    69      41.712   6.897  43.123  1.00  0.00           C  
ATOM   2200  N2    G    69      42.659   6.374  43.851  1.00  0.00           N  
ATOM   2201  H21   G    69      42.545   5.889  44.729  1.00  0.00           H  
ATOM   2202  H22   G    69      43.595   6.302  43.478  1.00  0.00           H  
ATOM   2203  N3    G    69      42.011   7.256  41.896  1.00  0.00           N  
ATOM   2204  C4    G    69      41.033   7.877  41.238  1.00  0.00           C  
ATOM   2205  C3'   G    69      41.420   6.851  37.127  1.00  0.00           C  
ATOM   2206  H3'   G    69      40.347   6.868  37.319  1.00  0.00           H  
ATOM   2207  C2'   G    69      42.115   6.720  38.530  1.00  0.00           C  
ATOM   2208  H2'   G    69      41.350   6.153  39.060  1.00  0.00           H  
ATOM   2209  O2'   G    69      43.447   6.270  38.457  1.00  0.00           O  
ATOM   2210 HO2'   G    69      43.827   6.060  39.313  1.00  0.00           H  
ATOM   2211  O3'   G    69      41.726   6.004  36.118  1.00  0.00           O  
ATOM   2212  P     C    70      40.971   4.590  35.959  1.00  0.00           P  
ATOM   2213  OP1   C    70      41.588   3.903  34.829  1.00  0.00           O  
ATOM   2214  OP2   C    70      39.539   4.831  35.896  1.00  0.00           O  
ATOM   2215  O5'   C    70      41.382   3.816  37.276  1.00  0.00           O  
ATOM   2216  C5'   C    70      42.662   3.266  37.460  1.00  0.00           C  
ATOM   2217  H5'   C    70      43.436   4.032  37.431  1.00  0.00           H  
ATOM   2218 H5''   C    70      42.885   2.451  36.771  1.00  0.00           H  
ATOM   2219  C4'   C    70      42.538   2.571  38.780  1.00  0.00           C  
ATOM   2220  H4'   C    70      43.529   2.125  38.858  1.00  0.00           H  
ATOM   2221  O4'   C    70      42.514   3.443  39.945  1.00  0.00           O  
ATOM   2222  C1'   C    70      41.864   2.737  41.079  1.00  0.00           C  
ATOM   2223  H1'   C    70      42.531   2.732  41.941  1.00  0.00           H  
ATOM   2224  N1    C    70      40.651   3.492  41.429  1.00  0.00           N  
ATOM   2225  C6    C    70      40.016   4.263  40.489  1.00  0.00           C  
ATOM   2226  H6    C    70      40.238   4.396  39.440  1.00  0.00           H  
ATOM   2227  C5    C    70      38.896   4.976  40.845  1.00  0.00           C  
ATOM   2228  H5    C    70      38.361   5.571  40.119  1.00  0.00           H  
ATOM   2229  C4    C    70      38.509   4.938  42.191  1.00  0.00           C  
ATOM   2230  N4    C    70      37.360   5.454  42.510  1.00  0.00           N  
ATOM   2231  H41   C    70      37.145   5.315  43.487  1.00  0.00           H  
ATOM   2232  H42   C    70      36.828   5.988  41.837  1.00  0.00           H  
ATOM   2233  N3    C    70      39.122   4.238  43.156  1.00  0.00           N  
ATOM   2234  C2    C    70      40.170   3.471  42.769  1.00  0.00           C  
ATOM   2235  O2    C    70      40.725   2.751  43.613  1.00  0.00           O  
ATOM   2236  C3'   C    70      41.483   1.544  39.039  1.00  0.00           C  
ATOM   2237  H3'   C    70      40.484   1.926  38.829  1.00  0.00           H  
ATOM   2238  C2'   C    70      41.530   1.394  40.555  1.00  0.00           C  
ATOM   2239  H2'   C    70      40.535   1.129  40.914  1.00  0.00           H  
ATOM   2240  O2'   C    70      42.499   0.435  40.901  1.00  0.00           O  
ATOM   2241 HO2'   C    70      43.019   0.112  40.161  1.00  0.00           H  
ATOM   2242  O3'   C    70      41.727   0.388  38.262  1.00  0.00           O  
ATOM   2243  P    U3    71      40.616  -0.762  38.066  1.00  0.00           P  
ATOM   2244  OP1  U3    71      40.141  -1.150  39.368  1.00  0.00           O  
ATOM   2245  OP2  U3    71      41.033  -1.815  37.077  1.00  0.00           O  
ATOM   2246  O5'  U3    71      39.519   0.187  37.398  1.00  0.00           O  
ATOM   2247  C5'  U3    71      38.304  -0.347  36.697  1.00  0.00           C  
ATOM   2248  H5'  U3    71      37.975  -1.330  37.035  1.00  0.00           H  
ATOM   2249 H5''  U3    71      38.594  -0.528  35.663  1.00  0.00           H  
ATOM   2250  C4'  U3    71      37.089   0.597  36.618  1.00  0.00           C  
ATOM   2251  H4'  U3    71      36.337   0.219  35.926  1.00  0.00           H  
ATOM   2252  O4'  U3    71      36.383   0.667  37.841  1.00  0.00           O  
ATOM   2253  C1'  U3    71      36.457   2.009  38.302  1.00  0.00           C  
ATOM   2254  H1'  U3    71      35.572   2.632  38.177  1.00  0.00           H  
ATOM   2255  N1   U3    71      36.674   1.982  39.723  1.00  0.00           N  
ATOM   2256  C6   U3    71      37.437   1.009  40.324  1.00  0.00           C  
ATOM   2257  H6   U3    71      38.099   0.390  39.737  1.00  0.00           H  
ATOM   2258  C5   U3    71      37.643   1.042  41.649  1.00  0.00           C  
ATOM   2259  H5   U3    71      38.248   0.269  42.099  1.00  0.00           H  
ATOM   2260  C4   U3    71      36.787   1.906  42.487  1.00  0.00           C  
ATOM   2261  O4   U3    71      36.831   1.901  43.703  1.00  0.00           O  
ATOM   2262  N3   U3    71      35.904   2.764  41.778  1.00  0.00           N  
ATOM   2263  H3   U3    71      35.370   3.377  42.377  1.00  0.00           H  
ATOM   2264  C2   U3    71      35.952   2.947  40.422  1.00  0.00           C  
ATOM   2265  O2   U3    71      35.332   3.938  39.960  1.00  0.00           O  
ATOM   2266  C3'  U3    71      37.562   2.014  36.299  1.00  0.00           C  
ATOM   2267  H3'  U3    71      38.505   2.021  35.753  1.00  0.00           H  
ATOM   2268  C2'  U3    71      37.703   2.647  37.677  1.00  0.00           C  
ATOM   2269  H2'  U3    71      38.585   2.237  38.169  1.00  0.00           H  
ATOM   2270  O2'  U3    71      37.725   4.067  37.499  1.00  0.00           O  
ATOM   2271 HO2'  U3    71      38.526   4.255  37.005  1.00  0.00           H  
ATOM   2272  O3'  U3    71      36.631   2.693  35.556  1.00  0.00           O  
ATOM   2273 HO3'  U3    71      36.658   3.607  35.849  1.00  0.00           H  
TER    2274       U3    71 
ATOM   2274 HO5'  U5    72      35.423 115.133  79.351  1.00  0.00           H  
ATOM   2275  O5'  U5    72      34.851 115.852  79.073  1.00  0.00           O  
ATOM   2276  C5'  U5    72      33.610 115.304  78.697  1.00  0.00           C  
ATOM   2277  H5'  U5    72      32.961 115.228  79.569  1.00  0.00           H  
ATOM   2278 H5''  U5    72      33.796 114.342  78.219  1.00  0.00           H  
ATOM   2279  C4'  U5    72      32.980 116.104  77.620  1.00  0.00           C  
ATOM   2280  H4'  U5    72      31.973 115.693  77.538  1.00  0.00           H  
ATOM   2281  O4'  U5    72      32.864 117.413  78.206  1.00  0.00           O  
ATOM   2282  C1'  U5    72      33.040 118.350  77.153  1.00  0.00           C  
ATOM   2283  H1'  U5    72      32.024 118.516  76.793  1.00  0.00           H  
ATOM   2284  N1   U5    72      33.563 119.605  77.646  1.00  0.00           N  
ATOM   2285  C6   U5    72      34.641 119.640  78.566  1.00  0.00           C  
ATOM   2286  H6   U5    72      35.074 118.673  78.780  1.00  0.00           H  
ATOM   2287  C5   U5    72      35.062 120.797  79.082  1.00  0.00           C  
ATOM   2288  H5   U5    72      35.888 120.833  79.777  1.00  0.00           H  
ATOM   2289  C4   U5    72      34.524 122.028  78.659  1.00  0.00           C  
ATOM   2290  O4   U5    72      34.981 123.138  78.802  1.00  0.00           O  
ATOM   2291  N3   U5    72      33.570 121.961  77.692  1.00  0.00           N  
ATOM   2292  H3   U5    72      33.144 122.837  77.426  1.00  0.00           H  
ATOM   2293  C2   U5    72      33.034 120.833  77.098  1.00  0.00           C  
ATOM   2294  O2   U5    72      32.039 120.882  76.379  1.00  0.00           O  
ATOM   2295  C3'  U5    72      33.685 116.250  76.279  1.00  0.00           C  
ATOM   2296  H3'  U5    72      34.635 115.715  76.273  1.00  0.00           H  
ATOM   2297  C2'  U5    72      33.856 117.730  76.051  1.00  0.00           C  
ATOM   2298  H2'  U5    72      34.883 118.073  76.175  1.00  0.00           H  
ATOM   2299  O2'  U5    72      33.467 118.204  74.783  1.00  0.00           O  
ATOM   2300 HO2'  U5    72      33.945 117.660  74.153  1.00  0.00           H  
ATOM   2301  O3'  U5    72      32.954 115.595  75.208  1.00  0.00           O  
ATOM   2302  P     U    73      33.613 115.077  73.842  1.00  0.00           P  
ATOM   2303  OP1   U    73      34.097 116.264  73.133  1.00  0.00           O  
ATOM   2304  OP2   U    73      32.696 114.256  73.093  1.00  0.00           O  
ATOM   2305  O5'   U    73      34.843 114.117  74.324  1.00  0.00           O  
ATOM   2306  C5'   U    73      34.532 112.872  74.938  1.00  0.00           C  
ATOM   2307  H5'   U    73      34.166 112.179  74.180  1.00  0.00           H  
ATOM   2308 H5''   U    73      33.748 113.117  75.655  1.00  0.00           H  
ATOM   2309  C4'   U    73      35.699 112.144  75.703  1.00  0.00           C  
ATOM   2310  H4'   U    73      35.267 111.449  76.423  1.00  0.00           H  
ATOM   2311  O4'   U    73      36.399 111.385  74.783  1.00  0.00           O  
ATOM   2312  C1'   U    73      37.612 111.989  74.537  1.00  0.00           C  
ATOM   2313  H1'   U    73      38.370 111.418  75.073  1.00  0.00           H  
ATOM   2314  N1    U    73      37.820 112.089  73.024  1.00  0.00           N  
ATOM   2315  C6    U    73      36.867 112.466  72.144  1.00  0.00           C  
ATOM   2316  H6    U    73      35.932 112.847  72.530  1.00  0.00           H  
ATOM   2317  C5    U    73      37.136 112.321  70.809  1.00  0.00           C  
ATOM   2318  H5    U    73      36.297 112.536  70.163  1.00  0.00           H  
ATOM   2319  C4    U    73      38.354 111.810  70.223  1.00  0.00           C  
ATOM   2320  O4    U    73      38.647 111.614  69.052  1.00  0.00           O  
ATOM   2321  N3    U    73      39.274 111.419  71.204  1.00  0.00           N  
ATOM   2322  H3    U    73      40.177 111.019  70.994  1.00  0.00           H  
ATOM   2323  C2    U    73      39.036 111.524  72.633  1.00  0.00           C  
ATOM   2324  O2    U    73      39.944 111.219  73.314  1.00  0.00           O  
ATOM   2325  C3'   U    73      36.704 113.166  76.447  1.00  0.00           C  
ATOM   2326  H3'   U    73      36.134 114.062  76.695  1.00  0.00           H  
ATOM   2327  C2'   U    73      37.664 113.367  75.171  1.00  0.00           C  
ATOM   2328  H2'   U    73      37.063 114.080  74.607  1.00  0.00           H  
ATOM   2329  O2'   U    73      38.920 113.828  75.566  1.00  0.00           O  
ATOM   2330 HO2'   U    73      38.890 113.864  76.525  1.00  0.00           H  
ATOM   2331  O3'   U    73      37.271 112.564  77.610  1.00  0.00           O  
ATOM   2332  P     U    74      37.886 113.470  78.829  1.00  0.00           P  
ATOM   2333  OP1   U    74      36.709 114.100  79.519  1.00  0.00           O  
ATOM   2334  OP2   U    74      38.957 114.350  78.281  1.00  0.00           O  
ATOM   2335  O5'   U    74      38.623 112.506  79.869  1.00  0.00           O  
ATOM   2336  C5'   U    74      37.820 111.558  80.670  1.00  0.00           C  
ATOM   2337  H5'   U    74      37.127 110.961  80.076  1.00  0.00           H  
ATOM   2338 H5''   U    74      37.162 112.170  81.288  1.00  0.00           H  
ATOM   2339  C4'   U    74      38.707 110.614  81.404  1.00  0.00           C  
ATOM   2340  H4'   U    74      38.159 110.187  82.244  1.00  0.00           H  
ATOM   2341  O4'   U    74      39.156 109.563  80.440  1.00  0.00           O  
ATOM   2342  C1'   U    74      40.475 109.231  80.908  1.00  0.00           C  
ATOM   2343  H1'   U    74      40.548 108.153  81.052  1.00  0.00           H  
ATOM   2344  N1    U    74      41.518 109.758  79.940  1.00  0.00           N  
ATOM   2345  C6    U    74      41.179 110.291  78.735  1.00  0.00           C  
ATOM   2346  H6    U    74      40.150 110.346  78.412  1.00  0.00           H  
ATOM   2347  C5    U    74      42.168 110.611  77.800  1.00  0.00           C  
ATOM   2348  H5    U    74      41.905 110.838  76.778  1.00  0.00           H  
ATOM   2349  C4    U    74      43.532 110.373  78.101  1.00  0.00           C  
ATOM   2350  O4    U    74      44.471 110.239  77.311  1.00  0.00           O  
ATOM   2351  N3    U    74      43.807 110.017  79.341  1.00  0.00           N  
ATOM   2352  H3    U    74      44.785 109.874  79.549  1.00  0.00           H  
ATOM   2353  C2    U    74      42.852 109.557  80.265  1.00  0.00           C  
ATOM   2354  O2    U    74      43.175 108.883  81.229  1.00  0.00           O  
ATOM   2355  C3'   U    74      39.909 111.193  82.031  1.00  0.00           C  
ATOM   2356  H3'   U    74      40.469 111.869  81.384  1.00  0.00           H  
ATOM   2357  C2'   U    74      40.646 109.842  82.314  1.00  0.00           C  
ATOM   2358  H2'   U    74      41.684 110.019  82.597  1.00  0.00           H  
ATOM   2359  O2'   U    74      39.950 109.055  83.323  1.00  0.00           O  
ATOM   2360 HO2'   U    74      40.342 108.189  83.457  1.00  0.00           H  
ATOM   2361  O3'   U    74      39.563 111.871  83.207  1.00  0.00           O  
ATOM   2362  P     G    75      40.473 112.903  83.943  1.00  0.00           P  
ATOM   2363  OP1   G    75      39.552 113.574  84.861  1.00  0.00           O  
ATOM   2364  OP2   G    75      41.022 113.762  82.856  1.00  0.00           O  
ATOM   2365  O5'   G    75      41.659 112.232  84.727  1.00  0.00           O  
ATOM   2366  C5'   G    75      41.396 111.409  85.806  1.00  0.00           C  
ATOM   2367  H5'   G    75      40.786 110.563  85.488  1.00  0.00           H  
ATOM   2368 H5''   G    75      40.767 111.980  86.489  1.00  0.00           H  
ATOM   2369  C4'   G    75      42.753 111.106  86.518  1.00  0.00           C  
ATOM   2370  H4'   G    75      42.590 110.651  87.496  1.00  0.00           H  
ATOM   2371  O4'   G    75      43.455 110.089  85.858  1.00  0.00           O  
ATOM   2372  C1'   G    75      44.837 110.491  85.843  1.00  0.00           C  
ATOM   2373  H1'   G    75      45.358 109.565  86.084  1.00  0.00           H  
ATOM   2374  N9    G    75      45.499 110.956  84.579  1.00  0.00           N  
ATOM   2375  C8    G    75      44.929 111.417  83.401  1.00  0.00           C  
ATOM   2376  H8    G    75      43.865 111.599  83.372  1.00  0.00           H  
ATOM   2377  N7    G    75      45.840 111.539  82.490  1.00  0.00           N  
ATOM   2378  C5    G    75      47.085 111.231  83.108  1.00  0.00           C  
ATOM   2379  C6    G    75      48.398 111.197  82.589  1.00  0.00           C  
ATOM   2380  O6    G    75      48.804 111.666  81.538  1.00  0.00           O  
ATOM   2381  N1    G    75      49.319 110.808  83.606  1.00  0.00           N  
ATOM   2382  H1    G    75      50.305 110.865  83.398  1.00  0.00           H  
ATOM   2383  C2    G    75      48.994 110.330  84.826  1.00  0.00           C  
ATOM   2384  N2    G    75      49.935 109.779  85.553  1.00  0.00           N  
ATOM   2385  H21   G    75      49.736 109.528  86.511  1.00  0.00           H  
ATOM   2386  H22   G    75      50.908 109.752  85.282  1.00  0.00           H  
ATOM   2387  N3    G    75      47.769 110.363  85.335  1.00  0.00           N  
ATOM   2388  C4    G    75      46.846 110.853  84.424  1.00  0.00           C  
ATOM   2389  C3'   G    75      43.671 112.320  86.715  1.00  0.00           C  
ATOM   2390  H3'   G    75      43.624 113.001  85.864  1.00  0.00           H  
ATOM   2391  C2'   G    75      45.047 111.552  86.893  1.00  0.00           C  
ATOM   2392  H2'   G    75      45.830 112.272  86.655  1.00  0.00           H  
ATOM   2393  O2'   G    75      45.189 110.917  88.106  1.00  0.00           O  
ATOM   2394 HO2'   G    75      46.103 110.652  88.234  1.00  0.00           H  
ATOM   2395  O3'   G    75      43.202 112.915  87.927  1.00  0.00           O  
ATOM   2396  P     C    76      43.884 114.392  88.381  1.00  0.00           P  
ATOM   2397  OP1   C    76      43.192 114.818  89.595  1.00  0.00           O  
ATOM   2398  OP2   C    76      43.757 115.285  87.171  1.00  0.00           O  
ATOM   2399  O5'   C    76      45.445 114.158  88.734  1.00  0.00           O  
ATOM   2400  C5'   C    76      45.926 113.543  89.914  1.00  0.00           C  
ATOM   2401  H5'   C    76      45.407 112.605  90.111  1.00  0.00           H  
ATOM   2402 H5''   C    76      45.671 114.226  90.725  1.00  0.00           H  
ATOM   2403  C4'   C    76      47.459 113.201  89.785  1.00  0.00           C  
ATOM   2404  H4'   C    76      47.752 112.752  90.734  1.00  0.00           H  
ATOM   2405  O4'   C    76      47.858 112.500  88.714  1.00  0.00           O  
ATOM   2406  C1'   C    76      49.183 112.923  88.263  1.00  0.00           C  
ATOM   2407  H1'   C    76      49.857 112.124  88.571  1.00  0.00           H  
ATOM   2408  N1    C    76      49.227 113.143  86.787  1.00  0.00           N  
ATOM   2409  C6    C    76      48.315 113.987  86.198  1.00  0.00           C  
ATOM   2410  H6    C    76      47.408 114.193  86.746  1.00  0.00           H  
ATOM   2411  C5    C    76      48.495 114.316  84.914  1.00  0.00           C  
ATOM   2412  H5    C    76      47.657 114.788  84.422  1.00  0.00           H  
ATOM   2413  C4    C    76      49.790 113.985  84.270  1.00  0.00           C  
ATOM   2414  N4    C    76      49.936 114.042  82.985  1.00  0.00           N  
ATOM   2415  H41   C    76      49.316 114.652  82.472  1.00  0.00           H  
ATOM   2416  H42   C    76      50.604 113.405  82.575  1.00  0.00           H  
ATOM   2417  N3    C    76      50.682 113.243  84.900  1.00  0.00           N  
ATOM   2418  C2    C    76      50.456 112.857  86.190  1.00  0.00           C  
ATOM   2419  O2    C    76      51.403 112.335  86.818  1.00  0.00           O  
ATOM   2420  C3'   C    76      48.262 114.567  89.644  1.00  0.00           C  
ATOM   2421  H3'   C    76      47.787 115.178  88.877  1.00  0.00           H  
ATOM   2422  C2'   C    76      49.569 114.112  89.105  1.00  0.00           C  
ATOM   2423  H2'   C    76      50.138 114.852  88.542  1.00  0.00           H  
ATOM   2424  O2'   C    76      50.379 113.696  90.189  1.00  0.00           O  
ATOM   2425 HO2'   C    76      50.119 114.255  90.925  1.00  0.00           H  
ATOM   2426  O3'   C    76      48.319 115.305  90.862  1.00  0.00           O  
ATOM   2427  P     G    77      48.839 116.808  90.789  1.00  0.00           P  
ATOM   2428  OP1   G    77      48.812 117.369  92.129  1.00  0.00           O  
ATOM   2429  OP2   G    77      48.059 117.595  89.800  1.00  0.00           O  
ATOM   2430  O5'   G    77      50.445 116.697  90.343  1.00  0.00           O  
ATOM   2431  C5'   G    77      51.450 116.437  91.350  1.00  0.00           C  
ATOM   2432  H5'   G    77      51.313 115.537  91.949  1.00  0.00           H  
ATOM   2433 H5''   G    77      51.354 117.176  92.146  1.00  0.00           H  
ATOM   2434  C4'   G    77      52.856 116.535  90.869  1.00  0.00           C  
ATOM   2435  H4'   G    77      53.536 116.359  91.703  1.00  0.00           H  
ATOM   2436  O4'   G    77      53.293 115.608  89.917  1.00  0.00           O  
ATOM   2437  C1'   G    77      54.339 116.223  89.107  1.00  0.00           C  
ATOM   2438  H1'   G    77      55.325 115.767  89.191  1.00  0.00           H  
ATOM   2439  N9    G    77      53.797 116.306  87.752  1.00  0.00           N  
ATOM   2440  C8    G    77      52.508 116.249  87.336  1.00  0.00           C  
ATOM   2441  H8    G    77      51.713 115.922  87.990  1.00  0.00           H  
ATOM   2442  N7    G    77      52.288 116.569  86.092  1.00  0.00           N  
ATOM   2443  C5    G    77      53.554 116.862  85.606  1.00  0.00           C  
ATOM   2444  C6    G    77      53.954 117.208  84.282  1.00  0.00           C  
ATOM   2445  O6    G    77      53.284 117.337  83.259  1.00  0.00           O  
ATOM   2446  N1    G    77      55.286 117.407  84.170  1.00  0.00           N  
ATOM   2447  H1    G    77      55.788 117.571  83.309  1.00  0.00           H  
ATOM   2448  C2    G    77      56.132 117.377  85.279  1.00  0.00           C  
ATOM   2449  N2    G    77      57.371 117.577  85.060  1.00  0.00           N  
ATOM   2450  H21   G    77      57.866 117.346  85.909  1.00  0.00           H  
ATOM   2451  H22   G    77      57.725 118.084  84.262  1.00  0.00           H  
ATOM   2452  N3    G    77      55.873 117.030  86.493  1.00  0.00           N  
ATOM   2453  C4    G    77      54.510 116.734  86.608  1.00  0.00           C  
ATOM   2454  C3'   G    77      53.120 117.885  90.265  1.00  0.00           C  
ATOM   2455  H3'   G    77      52.468 118.085  89.415  1.00  0.00           H  
ATOM   2456  C2'   G    77      54.518 117.572  89.661  1.00  0.00           C  
ATOM   2457  H2'   G    77      54.656 118.303  88.864  1.00  0.00           H  
ATOM   2458  O2'   G    77      55.527 117.535  90.728  1.00  0.00           O  
ATOM   2459 HO2'   G    77      56.367 117.695  90.294  1.00  0.00           H  
ATOM   2460  O3'   G    77      53.060 119.062  91.118  1.00  0.00           O  
ATOM   2461  P     G    78      52.787 120.519  90.629  1.00  0.00           P  
ATOM   2462  OP1   G    78      52.654 121.296  91.852  1.00  0.00           O  
ATOM   2463  OP2   G    78      51.647 120.571  89.772  1.00  0.00           O  
ATOM   2464  O5'   G    78      54.140 121.005  89.831  1.00  0.00           O  
ATOM   2465  C5'   G    78      55.418 121.231  90.430  1.00  0.00           C  
ATOM   2466  H5'   G    78      55.856 120.314  90.824  1.00  0.00           H  
ATOM   2467 H5''   G    78      55.361 121.918  91.275  1.00  0.00           H  
ATOM   2468  C4'   G    78      56.503 121.756  89.337  1.00  0.00           C  
ATOM   2469  H4'   G    78      57.365 122.019  89.951  1.00  0.00           H  
ATOM   2470  O4'   G    78      56.880 120.857  88.290  1.00  0.00           O  
ATOM   2471  C1'   G    78      56.988 121.601  87.009  1.00  0.00           C  
ATOM   2472  H1'   G    78      57.893 121.365  86.450  1.00  0.00           H  
ATOM   2473  N9    G    78      55.780 121.256  86.193  1.00  0.00           N  
ATOM   2474  C8    G    78      54.560 120.610  86.488  1.00  0.00           C  
ATOM   2475  H8    G    78      54.285 120.285  87.480  1.00  0.00           H  
ATOM   2476  N7    G    78      53.826 120.405  85.414  1.00  0.00           N  
ATOM   2477  C5    G    78      54.576 120.983  84.352  1.00  0.00           C  
ATOM   2478  C6    G    78      54.233 121.154  83.027  1.00  0.00           C  
ATOM   2479  O6    G    78      53.153 120.991  82.493  1.00  0.00           O  
ATOM   2480  N1    G    78      55.210 121.755  82.266  1.00  0.00           N  
ATOM   2481  H1    G    78      55.072 121.728  81.266  1.00  0.00           H  
ATOM   2482  C2    G    78      56.399 122.132  82.747  1.00  0.00           C  
ATOM   2483  N2    G    78      57.202 122.584  81.875  1.00  0.00           N  
ATOM   2484  H21   G    78      56.937 122.388  80.920  1.00  0.00           H  
ATOM   2485  H22   G    78      58.192 122.591  82.073  1.00  0.00           H  
ATOM   2486  N3    G    78      56.786 121.995  84.043  1.00  0.00           N  
ATOM   2487  C4    G    78      55.770 121.467  84.819  1.00  0.00           C  
ATOM   2488  C3'   G    78      56.021 122.987  88.664  1.00  0.00           C  
ATOM   2489  H3'   G    78      54.992 122.965  88.303  1.00  0.00           H  
ATOM   2490  C2'   G    78      57.040 123.067  87.511  1.00  0.00           C  
ATOM   2491  H2'   G    78      56.647 123.709  86.722  1.00  0.00           H  
ATOM   2492  O2'   G    78      58.308 123.327  87.952  1.00  0.00           O  
ATOM   2493 HO2'   G    78      58.199 124.218  88.291  1.00  0.00           H  
ATOM   2494  O3'   G    78      56.353 124.205  89.393  1.00  0.00           O  
ATOM   2495  P     U    79      55.543 125.550  89.170  1.00  0.00           P  
ATOM   2496  OP1   U    79      56.167 126.572  90.009  1.00  0.00           O  
ATOM   2497  OP2   U    79      54.132 125.180  89.424  1.00  0.00           O  
ATOM   2498  O5'   U    79      55.658 125.973  87.613  1.00  0.00           O  
ATOM   2499  C5'   U    79      56.917 126.463  87.112  1.00  0.00           C  
ATOM   2500  H5'   U    79      57.789 125.991  87.563  1.00  0.00           H  
ATOM   2501 H5''   U    79      57.080 127.494  87.425  1.00  0.00           H  
ATOM   2502  C4'   U    79      57.116 126.489  85.633  1.00  0.00           C  
ATOM   2503  H4'   U    79      58.166 126.764  85.540  1.00  0.00           H  
ATOM   2504  O4'   U    79      56.947 125.191  84.993  1.00  0.00           O  
ATOM   2505  C1'   U    79      56.418 125.411  83.682  1.00  0.00           C  
ATOM   2506  H1'   U    79      57.058 124.815  83.032  1.00  0.00           H  
ATOM   2507  N1    U    79      55.051 124.830  83.435  1.00  0.00           N  
ATOM   2508  C6    U    79      54.267 124.486  84.527  1.00  0.00           C  
ATOM   2509  H6    U    79      54.689 124.626  85.511  1.00  0.00           H  
ATOM   2510  C5    U    79      52.979 124.121  84.403  1.00  0.00           C  
ATOM   2511  H5    U    79      52.463 123.735  85.270  1.00  0.00           H  
ATOM   2512  C4    U    79      52.370 123.998  83.099  1.00  0.00           C  
ATOM   2513  O4    U    79      51.197 123.499  82.853  1.00  0.00           O  
ATOM   2514  N3    U    79      53.124 124.432  82.048  1.00  0.00           N  
ATOM   2515  H3    U    79      52.759 124.361  81.109  1.00  0.00           H  
ATOM   2516  C2    U    79      54.411 124.929  82.189  1.00  0.00           C  
ATOM   2517  O2    U    79      54.889 125.345  81.134  1.00  0.00           O  
ATOM   2518  C3'   U    79      56.337 127.499  84.795  1.00  0.00           C  
ATOM   2519  H3'   U    79      55.290 127.493  85.097  1.00  0.00           H  
ATOM   2520  C2'   U    79      56.516 126.876  83.382  1.00  0.00           C  
ATOM   2521  H2'   U    79      55.728 127.190  82.698  1.00  0.00           H  
ATOM   2522  O2'   U    79      57.863 127.019  82.817  1.00  0.00           O  
ATOM   2523 HO2'   U    79      58.387 127.519  83.446  1.00  0.00           H  
ATOM   2524  O3'   U    79      56.879 128.728  84.830  1.00  0.00           O  
ATOM   2525  P     G    80      55.969 130.068  84.741  1.00  0.00           P  
ATOM   2526  OP1   G    80      56.710 131.242  85.002  1.00  0.00           O  
ATOM   2527  OP2   G    80      54.713 130.002  85.549  1.00  0.00           O  
ATOM   2528  O5'   G    80      55.551 130.073  83.182  1.00  0.00           O  
ATOM   2529  C5'   G    80      56.361 130.516  82.242  1.00  0.00           C  
ATOM   2530  H5'   G    80      57.253 129.894  82.161  1.00  0.00           H  
ATOM   2531 H5''   G    80      56.496 131.595  82.319  1.00  0.00           H  
ATOM   2532  C4'   G    80      55.662 130.531  80.889  1.00  0.00           C  
ATOM   2533  H4'   G    80      56.316 131.008  80.159  1.00  0.00           H  
ATOM   2534  O4'   G    80      55.300 129.232  80.476  1.00  0.00           O  
ATOM   2535  C1'   G    80      54.036 129.336  79.870  1.00  0.00           C  
ATOM   2536  H1'   G    80      54.096 128.744  78.957  1.00  0.00           H  
ATOM   2537  N9    G    80      52.874 128.662  80.564  1.00  0.00           N  
ATOM   2538  C8    G    80      52.806 128.179  81.816  1.00  0.00           C  
ATOM   2539  H8    G    80      53.580 128.455  82.517  1.00  0.00           H  
ATOM   2540  N7    G    80      51.859 127.387  82.083  1.00  0.00           N  
ATOM   2541  C5    G    80      51.083 127.426  80.883  1.00  0.00           C  
ATOM   2542  C6    G    80      49.883 126.709  80.541  1.00  0.00           C  
ATOM   2543  O6    G    80      49.104 126.002  81.260  1.00  0.00           O  
ATOM   2544  N1    G    80      49.645 126.752  79.158  1.00  0.00           N  
ATOM   2545  H1    G    80      48.833 126.221  78.879  1.00  0.00           H  
ATOM   2546  C2    G    80      50.380 127.446  78.265  1.00  0.00           C  
ATOM   2547  N2    G    80      50.057 127.320  77.049  1.00  0.00           N  
ATOM   2548  H21   G    80      50.510 127.866  76.331  1.00  0.00           H  
ATOM   2549  H22   G    80      49.360 126.660  76.735  1.00  0.00           H  
ATOM   2550  N3    G    80      51.428 128.279  78.590  1.00  0.00           N  
ATOM   2551  C4    G    80      51.770 128.116  79.916  1.00  0.00           C  
ATOM   2552  C3'   G    80      54.367 131.389  80.920  1.00  0.00           C  
ATOM   2553  H3'   G    80      53.789 131.102  81.799  1.00  0.00           H  
ATOM   2554  C2'   G    80      53.709 130.822  79.658  1.00  0.00           C  
ATOM   2555  H2'   G    80      52.633 130.998  79.662  1.00  0.00           H  
ATOM   2556  O2'   G    80      54.262 131.326  78.497  1.00  0.00           O  
ATOM   2557 HO2'   G    80      53.781 131.206  77.674  1.00  0.00           H  
ATOM   2558  O3'   G    80      54.498 132.832  81.011  1.00  0.00           O  
ATOM   2559  P     U    81      53.317 133.712  81.500  1.00  0.00           P  
ATOM   2560  OP1   U    81      53.792 135.134  81.244  1.00  0.00           O  
ATOM   2561  OP2   U    81      52.981 133.252  82.858  1.00  0.00           O  
ATOM   2562  O5'   U    81      52.009 133.522  80.543  1.00  0.00           O  
ATOM   2563  C5'   U    81      51.986 133.877  79.142  1.00  0.00           C  
ATOM   2564  H5'   U    81      52.917 133.458  78.760  1.00  0.00           H  
ATOM   2565 H5''   U    81      52.084 134.956  79.019  1.00  0.00           H  
ATOM   2566  C4'   U    81      50.737 133.382  78.466  1.00  0.00           C  
ATOM   2567  H4'   U    81      50.816 133.721  77.433  1.00  0.00           H  
ATOM   2568  O4'   U    81      50.576 131.963  78.528  1.00  0.00           O  
ATOM   2569  C1'   U    81      49.263 131.596  78.489  1.00  0.00           C  
ATOM   2570  H1'   U    81      49.041 131.009  77.598  1.00  0.00           H  
ATOM   2571  N1    U    81      48.826 130.611  79.555  1.00  0.00           N  
ATOM   2572  C6    U    81      49.549 130.465  80.699  1.00  0.00           C  
ATOM   2573  H6    U    81      50.391 131.105  80.918  1.00  0.00           H  
ATOM   2574  C5    U    81      49.074 129.772  81.765  1.00  0.00           C  
ATOM   2575  H5    U    81      49.656 129.734  82.674  1.00  0.00           H  
ATOM   2576  C4    U    81      47.918 128.896  81.627  1.00  0.00           C  
ATOM   2577  O4    U    81      47.487 128.164  82.498  1.00  0.00           O  
ATOM   2578  N3    U    81      47.398 128.906  80.333  1.00  0.00           N  
ATOM   2579  H3    U    81      46.540 128.404  80.152  1.00  0.00           H  
ATOM   2580  C2    U    81      47.727 129.733  79.301  1.00  0.00           C  
ATOM   2581  O2    U    81      47.028 129.627  78.258  1.00  0.00           O  
ATOM   2582  C3'   U    81      49.466 133.938  79.081  1.00  0.00           C  
ATOM   2583  H3'   U    81      49.605 133.905  80.161  1.00  0.00           H  
ATOM   2584  C2'   U    81      48.395 132.880  78.671  1.00  0.00           C  
ATOM   2585  H2'   U    81      47.685 132.723  79.483  1.00  0.00           H  
ATOM   2586  O2'   U    81      47.705 133.132  77.459  1.00  0.00           O  
ATOM   2587 HO2'   U    81      47.039 133.774  77.713  1.00  0.00           H  
ATOM   2588  O3'   U    81      49.287 135.295  78.749  1.00  0.00           O  
ATOM   2589  P     A    82      48.314 136.212  79.526  1.00  0.00           P  
ATOM   2590  OP1   A    82      48.609 137.541  79.071  1.00  0.00           O  
ATOM   2591  OP2   A    82      48.486 135.947  80.965  1.00  0.00           O  
ATOM   2592  O5'   A    82      46.778 135.874  79.158  1.00  0.00           O  
ATOM   2593  C5'   A    82      46.229 136.110  77.875  1.00  0.00           C  
ATOM   2594  H5'   A    82      46.870 135.716  77.086  1.00  0.00           H  
ATOM   2595 H5''   A    82      46.028 137.157  77.645  1.00  0.00           H  
ATOM   2596  C4'   A    82      44.866 135.442  77.652  1.00  0.00           C  
ATOM   2597  H4'   A    82      44.474 135.592  76.647  1.00  0.00           H  
ATOM   2598  O4'   A    82      45.124 134.003  77.752  1.00  0.00           O  
ATOM   2599  C1'   A    82      44.038 133.481  78.406  1.00  0.00           C  
ATOM   2600  H1'   A    82      43.555 132.761  77.743  1.00  0.00           H  
ATOM   2601  N9    A    82      44.382 132.839  79.690  1.00  0.00           N  
ATOM   2602  C8    A    82      45.256 133.246  80.636  1.00  0.00           C  
ATOM   2603  H8    A    82      45.671 134.243  80.630  1.00  0.00           H  
ATOM   2604  N7    A    82      45.455 132.357  81.547  1.00  0.00           N  
ATOM   2605  C5    A    82      44.570 131.302  81.179  1.00  0.00           C  
ATOM   2606  C6    A    82      44.126 130.110  81.754  1.00  0.00           C  
ATOM   2607  N6    A    82      44.614 129.523  82.798  1.00  0.00           N  
ATOM   2608  H61   A    82      45.411 129.933  83.264  1.00  0.00           H  
ATOM   2609  H62   A    82      43.856 128.963  83.163  1.00  0.00           H  
ATOM   2610  N1    A    82      43.007 129.431  81.395  1.00  0.00           N  
ATOM   2611  C2    A    82      42.434 129.909  80.324  1.00  0.00           C  
ATOM   2612  H2    A    82      41.550 129.352  80.051  1.00  0.00           H  
ATOM   2613  N3    A    82      42.708 131.001  79.631  1.00  0.00           N  
ATOM   2614  C4    A    82      43.776 131.713  80.102  1.00  0.00           C  
ATOM   2615  C3'   A    82      43.738 135.908  78.589  1.00  0.00           C  
ATOM   2616  H3'   A    82      44.158 136.068  79.582  1.00  0.00           H  
ATOM   2617  C2'   A    82      42.993 134.523  78.584  1.00  0.00           C  
ATOM   2618  H2'   A    82      42.569 134.284  79.559  1.00  0.00           H  
ATOM   2619  O2'   A    82      41.976 134.498  77.470  1.00  0.00           O  
ATOM   2620 HO2'   A    82      41.765 135.371  77.131  1.00  0.00           H  
ATOM   2621  O3'   A    82      42.801 136.945  78.190  1.00  0.00           O  
ATOM   2622  P     A    83      41.963 137.766  79.173  1.00  0.00           P  
ATOM   2623  OP1   A    83      41.525 138.989  78.379  1.00  0.00           O  
ATOM   2624  OP2   A    83      42.743 137.962  80.362  1.00  0.00           O  
ATOM   2625  O5'   A    83      40.750 136.824  79.550  1.00  0.00           O  
ATOM   2626  C5'   A    83      39.614 136.648  78.712  1.00  0.00           C  
ATOM   2627  H5'   A    83      39.902 136.556  77.665  1.00  0.00           H  
ATOM   2628 H5''   A    83      38.984 137.535  78.776  1.00  0.00           H  
ATOM   2629  C4'   A    83      38.842 135.538  79.220  1.00  0.00           C  
ATOM   2630  H4'   A    83      38.044 135.447  78.484  1.00  0.00           H  
ATOM   2631  O4'   A    83      39.538 134.309  79.204  1.00  0.00           O  
ATOM   2632  C1'   A    83      39.068 133.434  80.225  1.00  0.00           C  
ATOM   2633  H1'   A    83      38.838 132.489  79.734  1.00  0.00           H  
ATOM   2634  N9    A    83      40.012 133.206  81.258  1.00  0.00           N  
ATOM   2635  C8    A    83      41.151 133.855  81.587  1.00  0.00           C  
ATOM   2636  H8    A    83      41.444 134.776  81.103  1.00  0.00           H  
ATOM   2637  N7    A    83      41.800 133.410  82.614  1.00  0.00           N  
ATOM   2638  C5    A    83      41.073 132.277  82.887  1.00  0.00           C  
ATOM   2639  C6    A    83      41.208 131.161  83.784  1.00  0.00           C  
ATOM   2640  N6    A    83      42.170 130.989  84.591  1.00  0.00           N  
ATOM   2641  H61   A    83      42.223 130.232  85.258  1.00  0.00           H  
ATOM   2642  H62   A    83      42.824 131.757  84.565  1.00  0.00           H  
ATOM   2643  N1    A    83      40.363 130.133  83.691  1.00  0.00           N  
ATOM   2644  C2    A    83      39.375 130.163  82.885  1.00  0.00           C  
ATOM   2645  H2    A    83      38.789 129.256  82.838  1.00  0.00           H  
ATOM   2646  N3    A    83      38.989 131.168  82.117  1.00  0.00           N  
ATOM   2647  C4    A    83      39.937 132.144  82.155  1.00  0.00           C  
ATOM   2648  C3'   A    83      38.163 135.560  80.619  1.00  0.00           C  
ATOM   2649  H3'   A    83      38.877 135.855  81.388  1.00  0.00           H  
ATOM   2650  C2'   A    83      37.802 134.047  80.742  1.00  0.00           C  
ATOM   2651  H2'   A    83      37.831 133.871  81.818  1.00  0.00           H  
ATOM   2652  O2'   A    83      36.640 133.589  80.123  1.00  0.00           O  
ATOM   2653 HO2'   A    83      36.094 134.375  80.046  1.00  0.00           H  
ATOM   2654  O3'   A    83      37.016 136.327  80.738  1.00  0.00           O  
ATOM   2655  P     G    84      36.500 136.765  82.146  1.00  0.00           P  
ATOM   2656  OP1   G    84      35.567 137.889  81.937  1.00  0.00           O  
ATOM   2657  OP2   G    84      37.734 137.136  82.805  1.00  0.00           O  
ATOM   2658  O5'   G    84      35.886 135.556  82.835  1.00  0.00           O  
ATOM   2659  C5'   G    84      34.547 135.064  82.580  1.00  0.00           C  
ATOM   2660  H5'   G    84      34.527 134.917  81.500  1.00  0.00           H  
ATOM   2661 H5''   G    84      33.764 135.773  82.846  1.00  0.00           H  
ATOM   2662  C4'   G    84      34.226 133.701  83.318  1.00  0.00           C  
ATOM   2663  H4'   G    84      33.315 133.258  82.915  1.00  0.00           H  
ATOM   2664  O4'   G    84      35.330 132.801  83.104  1.00  0.00           O  
ATOM   2665  C1'   G    84      35.677 132.134  84.165  1.00  0.00           C  
ATOM   2666  H1'   G    84      35.750 131.063  83.977  1.00  0.00           H  
ATOM   2667  N9    G    84      36.931 132.518  84.795  1.00  0.00           N  
ATOM   2668  C8    G    84      37.767 133.622  84.646  1.00  0.00           C  
ATOM   2669  H8    G    84      37.688 134.330  83.834  1.00  0.00           H  
ATOM   2670  N7    G    84      38.911 133.477  85.347  1.00  0.00           N  
ATOM   2671  C5    G    84      38.697 132.389  86.154  1.00  0.00           C  
ATOM   2672  C6    G    84      39.394 131.838  87.196  1.00  0.00           C  
ATOM   2673  O6    G    84      40.460 132.169  87.653  1.00  0.00           O  
ATOM   2674  N1    G    84      38.943 130.653  87.695  1.00  0.00           N  
ATOM   2675  H1    G    84      39.434 130.303  88.505  1.00  0.00           H  
ATOM   2676  C2    G    84      37.689 130.201  87.388  1.00  0.00           C  
ATOM   2677  N2    G    84      37.279 129.182  88.056  1.00  0.00           N  
ATOM   2678  H21   G    84      37.788 128.877  88.872  1.00  0.00           H  
ATOM   2679  H22   G    84      36.521 128.643  87.662  1.00  0.00           H  
ATOM   2680  N3    G    84      36.937 130.670  86.391  1.00  0.00           N  
ATOM   2681  C4    G    84      37.506 131.813  85.833  1.00  0.00           C  
ATOM   2682  C3'   G    84      34.087 133.854  84.792  1.00  0.00           C  
ATOM   2683  H3'   G    84      34.987 134.422  85.028  1.00  0.00           H  
ATOM   2684  C2'   G    84      34.465 132.395  85.083  1.00  0.00           C  
ATOM   2685  H2'   G    84      34.708 132.389  86.146  1.00  0.00           H  
ATOM   2686  O2'   G    84      33.518 131.417  84.801  1.00  0.00           O  
ATOM   2687 HO2'   G    84      33.821 130.573  85.144  1.00  0.00           H  
ATOM   2688  O3'   G    84      32.926 134.457  85.288  1.00  0.00           O  
ATOM   2689  P     U    85      32.789 134.843  86.819  1.00  0.00           P  
ATOM   2690  OP1   U    85      31.425 135.324  86.902  1.00  0.00           O  
ATOM   2691  OP2   U    85      33.970 135.640  87.266  1.00  0.00           O  
ATOM   2692  O5'   U    85      32.865 133.553  87.628  1.00  0.00           O  
ATOM   2693  C5'   U    85      31.993 132.462  87.460  1.00  0.00           C  
ATOM   2694  H5'   U    85      31.868 132.210  86.406  1.00  0.00           H  
ATOM   2695 H5''   U    85      31.019 132.784  87.828  1.00  0.00           H  
ATOM   2696  C4'   U    85      32.462 131.250  88.179  1.00  0.00           C  
ATOM   2697  H4'   U    85      32.085 130.348  87.698  1.00  0.00           H  
ATOM   2698  O4'   U    85      33.843 130.987  88.241  1.00  0.00           O  
ATOM   2699  C1'   U    85      34.248 131.182  89.585  1.00  0.00           C  
ATOM   2700  H1'   U    85      34.088 130.223  90.078  1.00  0.00           H  
ATOM   2701  N1    U    85      35.531 131.859  89.790  1.00  0.00           N  
ATOM   2702  C6    U    85      35.811 133.008  89.078  1.00  0.00           C  
ATOM   2703  H6    U    85      35.096 133.383  88.360  1.00  0.00           H  
ATOM   2704  C5    U    85      36.973 133.621  89.284  1.00  0.00           C  
ATOM   2705  H5    U    85      37.289 134.554  88.841  1.00  0.00           H  
ATOM   2706  C4    U    85      37.931 133.135  90.250  1.00  0.00           C  
ATOM   2707  O4    U    85      39.018 133.563  90.572  1.00  0.00           O  
ATOM   2708  N3    U    85      37.567 131.986  90.911  1.00  0.00           N  
ATOM   2709  H3    U    85      38.147 131.720  91.694  1.00  0.00           H  
ATOM   2710  C2    U    85      36.458 131.250  90.659  1.00  0.00           C  
ATOM   2711  O2    U    85      36.047 130.260  91.308  1.00  0.00           O  
ATOM   2712  C3'   U    85      31.895 131.327  89.629  1.00  0.00           C  
ATOM   2713  H3'   U    85      31.042 132.000  89.717  1.00  0.00           H  
ATOM   2714  C2'   U    85      33.137 131.887  90.274  1.00  0.00           C  
ATOM   2715  H2'   U    85      33.229 132.934  89.988  1.00  0.00           H  
ATOM   2716  O2'   U    85      33.250 131.784  91.702  1.00  0.00           O  
ATOM   2717 HO2'   U    85      32.454 131.360  92.030  1.00  0.00           H  
ATOM   2718  O3'   U    85      31.564 129.990  90.035  1.00  0.00           O  
ATOM   2719  P     G    86      30.367 129.762  91.153  1.00  0.00           P  
ATOM   2720  OP1   G    86      30.251 128.369  91.565  1.00  0.00           O  
ATOM   2721  OP2   G    86      29.157 130.390  90.678  1.00  0.00           O  
ATOM   2722  O5'   G    86      30.722 130.695  92.330  1.00  0.00           O  
ATOM   2723  C5'   G    86      30.060 130.651  93.588  1.00  0.00           C  
ATOM   2724  H5'   G    86      30.656 129.987  94.215  1.00  0.00           H  
ATOM   2725 H5''   G    86      29.050 130.270  93.435  1.00  0.00           H  
ATOM   2726  C4'   G    86      29.963 131.987  94.366  1.00  0.00           C  
ATOM   2727  H4'   G    86      29.495 131.643  95.288  1.00  0.00           H  
ATOM   2728  O4'   G    86      31.258 132.500  94.697  1.00  0.00           O  
ATOM   2729  C1'   G    86      31.121 133.893  94.949  1.00  0.00           C  
ATOM   2730  H1'   G    86      31.027 134.023  96.027  1.00  0.00           H  
ATOM   2731  N9    G    86      32.300 134.494  94.206  1.00  0.00           N  
ATOM   2732  C8    G    86      33.499 134.905  94.716  1.00  0.00           C  
ATOM   2733  H8    G    86      33.683 134.819  95.776  1.00  0.00           H  
ATOM   2734  N7    G    86      34.416 135.231  93.843  1.00  0.00           N  
ATOM   2735  C5    G    86      33.693 135.208  92.668  1.00  0.00           C  
ATOM   2736  C6    G    86      34.070 135.650  91.311  1.00  0.00           C  
ATOM   2737  O6    G    86      35.105 136.150  90.910  1.00  0.00           O  
ATOM   2738  N1    G    86      33.101 135.413  90.388  1.00  0.00           N  
ATOM   2739  H1    G    86      33.374 135.574  89.429  1.00  0.00           H  
ATOM   2740  C2    G    86      31.855 134.967  90.691  1.00  0.00           C  
ATOM   2741  N2    G    86      31.036 134.792  89.713  1.00  0.00           N  
ATOM   2742  H21   G    86      31.244 135.014  88.750  1.00  0.00           H  
ATOM   2743  H22   G    86      30.145 134.367  89.925  1.00  0.00           H  
ATOM   2744  N3    G    86      31.492 134.547  91.888  1.00  0.00           N  
ATOM   2745  C4    G    86      32.381 134.736  92.839  1.00  0.00           C  
ATOM   2746  C3'   G    86      29.137 133.098  93.765  1.00  0.00           C  
ATOM   2747  H3'   G    86      29.323 133.030  92.693  1.00  0.00           H  
ATOM   2748  C2'   G    86      29.792 134.367  94.425  1.00  0.00           C  
ATOM   2749  H2'   G    86      29.794 135.148  93.664  1.00  0.00           H  
ATOM   2750  O2'   G    86      29.068 134.798  95.559  1.00  0.00           O  
ATOM   2751 HO2'   G    86      28.204 135.140  95.318  1.00  0.00           H  
ATOM   2752  O3'   G    86      27.738 132.936  94.067  1.00  0.00           O  
ATOM   2753  P     C    87      26.520 133.868  93.378  1.00  0.00           P  
ATOM   2754  OP1   C    87      25.287 133.185  93.735  1.00  0.00           O  
ATOM   2755  OP2   C    87      26.882 134.174  91.983  1.00  0.00           O  
ATOM   2756  O5'   C    87      26.599 135.245  94.166  1.00  0.00           O  
ATOM   2757  C5'   C    87      25.954 135.463  95.380  1.00  0.00           C  
ATOM   2758  H5'   C    87      26.284 134.887  96.244  1.00  0.00           H  
ATOM   2759 H5''   C    87      24.893 135.287  95.201  1.00  0.00           H  
ATOM   2760  C4'   C    87      26.132 136.953  95.686  1.00  0.00           C  
ATOM   2761  H4'   C    87      25.586 137.219  96.591  1.00  0.00           H  
ATOM   2762  O4'   C    87      27.493 137.257  95.919  1.00  0.00           O  
ATOM   2763  C1'   C    87      27.839 138.482  95.241  1.00  0.00           C  
ATOM   2764  H1'   C    87      28.208 139.124  96.042  1.00  0.00           H  
ATOM   2765  N1    C    87      28.938 138.244  94.218  1.00  0.00           N  
ATOM   2766  C6    C    87      28.722 137.653  93.014  1.00  0.00           C  
ATOM   2767  H6    C    87      27.725 137.263  92.873  1.00  0.00           H  
ATOM   2768  C5    C    87      29.818 137.430  92.225  1.00  0.00           C  
ATOM   2769  H5    C    87      29.668 137.026  91.234  1.00  0.00           H  
ATOM   2770  C4    C    87      31.041 138.027  92.632  1.00  0.00           C  
ATOM   2771  N4    C    87      32.094 138.009  91.867  1.00  0.00           N  
ATOM   2772  H41   C    87      32.942 138.459  92.182  1.00  0.00           H  
ATOM   2773  H42   C    87      32.030 137.554  90.968  1.00  0.00           H  
ATOM   2774  N3    C    87      31.163 138.835  93.666  1.00  0.00           N  
ATOM   2775  C2    C    87      30.124 138.984  94.469  1.00  0.00           C  
ATOM   2776  O2    C    87      30.294 139.721  95.426  1.00  0.00           O  
ATOM   2777  C3'   C    87      25.619 137.933  94.606  1.00  0.00           C  
ATOM   2778  H3'   C    87      25.621 137.486  93.612  1.00  0.00           H  
ATOM   2779  C2'   C    87      26.593 139.116  94.767  1.00  0.00           C  
ATOM   2780  H2'   C    87      26.659 139.601  93.793  1.00  0.00           H  
ATOM   2781  O2'   C    87      26.199 140.000  95.802  1.00  0.00           O  
ATOM   2782 HO2'   C    87      25.270 140.196  95.661  1.00  0.00           H  
ATOM   2783  O3'   C    87      24.277 138.270  94.973  1.00  0.00           O  
ATOM   2784  P     A    88      23.239 139.057  94.087  1.00  0.00           P  
ATOM   2785  OP1   A    88      22.003 139.137  94.879  1.00  0.00           O  
ATOM   2786  OP2   A    88      23.119 138.329  92.772  1.00  0.00           O  
ATOM   2787  O5'   A    88      23.731 140.457  93.940  1.00  0.00           O  
ATOM   2788  C5'   A    88      23.335 141.222  92.750  1.00  0.00           C  
ATOM   2789  H5'   A    88      22.253 141.353  92.715  1.00  0.00           H  
ATOM   2790 H5''   A    88      23.672 140.655  91.882  1.00  0.00           H  
ATOM   2791  C4'   A    88      23.866 142.708  92.705  1.00  0.00           C  
ATOM   2792  H4'   A    88      23.634 143.070  91.703  1.00  0.00           H  
ATOM   2793  O4'   A    88      23.146 143.535  93.662  1.00  0.00           O  
ATOM   2794  C1'   A    88      24.092 144.211  94.470  1.00  0.00           C  
ATOM   2795  H1'   A    88      23.711 145.224  94.598  1.00  0.00           H  
ATOM   2796  N9    A    88      24.221 143.636  95.853  1.00  0.00           N  
ATOM   2797  C8    A    88      23.730 142.430  96.303  1.00  0.00           C  
ATOM   2798  H8    A    88      23.122 141.731  95.747  1.00  0.00           H  
ATOM   2799  N7    A    88      24.217 142.030  97.457  1.00  0.00           N  
ATOM   2800  C5    A    88      25.066 143.072  97.828  1.00  0.00           C  
ATOM   2801  C6    A    88      25.811 143.288  98.946  1.00  0.00           C  
ATOM   2802  N6    A    88      25.948 142.449  99.919  1.00  0.00           N  
ATOM   2803  H61   A    88      25.361 141.628  99.953  1.00  0.00           H  
ATOM   2804  H62   A    88      26.657 142.619 100.619  1.00  0.00           H  
ATOM   2805  N1    A    88      26.615 144.368  99.019  1.00  0.00           N  
ATOM   2806  C2    A    88      26.646 145.149  97.960  1.00  0.00           C  
ATOM   2807  H2    A    88      27.390 145.931  97.988  1.00  0.00           H  
ATOM   2808  N3    A    88      25.980 145.067  96.814  1.00  0.00           N  
ATOM   2809  C4    A    88      25.157 143.975  96.814  1.00  0.00           C  
ATOM   2810  C3'   A    88      25.304 142.930  92.983  1.00  0.00           C  
ATOM   2811  H3'   A    88      25.628 142.163  93.686  1.00  0.00           H  
ATOM   2812  C2'   A    88      25.347 144.223  93.724  1.00  0.00           C  
ATOM   2813  H2'   A    88      26.251 144.312  94.325  1.00  0.00           H  
ATOM   2814  O2'   A    88      25.335 145.287  92.827  1.00  0.00           O  
ATOM   2815 HO2'   A    88      24.765 144.932  92.142  1.00  0.00           H  
ATOM   2816  O3'   A    88      26.227 143.014  91.887  1.00  0.00           O  
ATOM   2817  P     G    89      26.909 141.756  91.241  1.00  0.00           P  
ATOM   2818  OP1   G    89      27.577 142.226  90.072  1.00  0.00           O  
ATOM   2819  OP2   G    89      25.921 140.686  91.026  1.00  0.00           O  
ATOM   2820  O5'   G    89      27.977 141.203  92.346  1.00  0.00           O  
ATOM   2821  C5'   G    89      29.228 141.906  92.383  1.00  0.00           C  
ATOM   2822  H5'   G    89      29.629 142.075  91.384  1.00  0.00           H  
ATOM   2823 H5''   G    89      30.029 141.301  92.809  1.00  0.00           H  
ATOM   2824  C4'   G    89      29.173 143.138  93.284  1.00  0.00           C  
ATOM   2825  H4'   G    89      28.735 143.868  92.604  1.00  0.00           H  
ATOM   2826  O4'   G    89      28.433 142.943  94.533  1.00  0.00           O  
ATOM   2827  C1'   G    89      28.925 143.907  95.427  1.00  0.00           C  
ATOM   2828  H1'   G    89      28.121 144.606  95.659  1.00  0.00           H  
ATOM   2829  N9    G    89      29.292 143.282  96.712  1.00  0.00           N  
ATOM   2830  C8    G    89      28.908 142.060  97.109  1.00  0.00           C  
ATOM   2831  H8    G    89      28.463 141.278  96.511  1.00  0.00           H  
ATOM   2832  N7    G    89      29.160 141.841  98.380  1.00  0.00           N  
ATOM   2833  C5    G    89      29.645 143.012  98.875  1.00  0.00           C  
ATOM   2834  C6    G    89      30.063 143.391 100.227  1.00  0.00           C  
ATOM   2835  O6    G    89      29.937 142.784 101.269  1.00  0.00           O  
ATOM   2836  N1    G    89      30.681 144.632 100.253  1.00  0.00           N  
ATOM   2837  H1    G    89      31.019 144.975 101.141  1.00  0.00           H  
ATOM   2838  C2    G    89      30.689 145.442  99.195  1.00  0.00           C  
ATOM   2839  N2    G    89      31.147 146.643  99.554  1.00  0.00           N  
ATOM   2840  H21   G    89      31.708 146.772 100.383  1.00  0.00           H  
ATOM   2841  H22   G    89      31.319 147.295  98.803  1.00  0.00           H  
ATOM   2842  N3    G    89      30.206 145.198  97.965  1.00  0.00           N  
ATOM   2843  C4    G    89      29.694 143.895  97.867  1.00  0.00           C  
ATOM   2844  C3'   G    89      30.594 143.654  93.638  1.00  0.00           C  
ATOM   2845  H3'   G    89      31.185 142.827  94.030  1.00  0.00           H  
ATOM   2846  C2'   G    89      30.110 144.555  94.770  1.00  0.00           C  
ATOM   2847  H2'   G    89      31.008 144.709  95.369  1.00  0.00           H  
ATOM   2848  O2'   G    89      29.576 145.718  94.242  1.00  0.00           O  
ATOM   2849 HO2'   G    89      29.407 146.248  95.024  1.00  0.00           H  
ATOM   2850  O3'   G    89      31.177 144.339  92.575  1.00  0.00           O  
ATOM   2851  P     C    90      32.498 143.811  91.896  1.00  0.00           P  
ATOM   2852  OP1   C    90      32.671 144.537  90.631  1.00  0.00           O  
ATOM   2853  OP2   C    90      32.459 142.330  91.931  1.00  0.00           O  
ATOM   2854  O5'   C    90      33.588 144.251  92.867  1.00  0.00           O  
ATOM   2855  C5'   C    90      33.739 145.639  93.167  1.00  0.00           C  
ATOM   2856  H5'   C    90      32.768 146.121  93.288  1.00  0.00           H  
ATOM   2857 H5''   C    90      34.327 146.147  92.403  1.00  0.00           H  
ATOM   2858  C4'   C    90      34.417 145.744  94.572  1.00  0.00           C  
ATOM   2859  H4'   C    90      34.798 146.743  94.784  1.00  0.00           H  
ATOM   2860  O4'   C    90      33.487 145.357  95.563  1.00  0.00           O  
ATOM   2861  C1'   C    90      34.231 145.005  96.754  1.00  0.00           C  
ATOM   2862  H1'   C    90      34.295 145.914  97.352  1.00  0.00           H  
ATOM   2863  N1    C    90      33.590 143.965  97.515  1.00  0.00           N  
ATOM   2864  C6    C    90      32.958 142.898  96.825  1.00  0.00           C  
ATOM   2865  H6    C    90      32.878 142.815  95.751  1.00  0.00           H  
ATOM   2866  C5    C    90      32.564 141.762  97.495  1.00  0.00           C  
ATOM   2867  H5    C    90      32.198 140.904  96.951  1.00  0.00           H  
ATOM   2868  C4    C    90      32.763 141.773  98.886  1.00  0.00           C  
ATOM   2869  N4    C    90      32.481 140.791  99.562  1.00  0.00           N  
ATOM   2870  H41   C    90      31.986 139.982  99.214  1.00  0.00           H  
ATOM   2871  H42   C    90      32.724 140.844 100.541  1.00  0.00           H  
ATOM   2872  N3    C    90      33.363 142.753  99.526  1.00  0.00           N  
ATOM   2873  C2    C    90      33.809 143.841  98.882  1.00  0.00           C  
ATOM   2874  O2    C    90      34.447 144.722  99.463  1.00  0.00           O  
ATOM   2875  C3'   C    90      35.584 144.767  94.778  1.00  0.00           C  
ATOM   2876  H3'   C    90      35.527 143.805  94.269  1.00  0.00           H  
ATOM   2877  C2'   C    90      35.599 144.543  96.309  1.00  0.00           C  
ATOM   2878  H2'   C    90      35.766 143.480  96.482  1.00  0.00           H  
ATOM   2879  O2'   C    90      36.483 145.402  96.957  1.00  0.00           O  
ATOM   2880 HO2'   C    90      37.333 144.980  97.106  1.00  0.00           H  
ATOM   2881  O3'   C    90      36.852 145.280  94.304  1.00  0.00           O  
ATOM   2882  P     C    91      38.096 144.345  93.964  1.00  0.00           P  
ATOM   2883  OP1   C    91      39.106 145.207  93.350  1.00  0.00           O  
ATOM   2884  OP2   C    91      37.567 143.164  93.266  1.00  0.00           O  
ATOM   2885  O5'   C    91      38.564 143.972  95.417  1.00  0.00           O  
ATOM   2886  C5'   C    91      39.388 144.915  96.168  1.00  0.00           C  
ATOM   2887  H5'   C    91      38.792 145.812  96.335  1.00  0.00           H  
ATOM   2888 H5''   C    91      40.248 145.228  95.575  1.00  0.00           H  
ATOM   2889  C4'   C    91      39.885 144.446  97.602  1.00  0.00           C  
ATOM   2890  H4'   C    91      40.695 145.083  97.958  1.00  0.00           H  
ATOM   2891  O4'   C    91      38.919 144.105  98.588  1.00  0.00           O  
ATOM   2892  C1'   C    91      39.322 142.994  99.374  1.00  0.00           C  
ATOM   2893  H1'   C    91      39.708 143.431 100.295  1.00  0.00           H  
ATOM   2894  N1    C    91      38.179 141.986  99.524  1.00  0.00           N  
ATOM   2895  C6    C    91      37.166 141.862  98.547  1.00  0.00           C  
ATOM   2896  H6    C    91      37.145 142.521  97.691  1.00  0.00           H  
ATOM   2897  C5    C    91      36.125 140.950  98.771  1.00  0.00           C  
ATOM   2898  H5    C    91      35.360 140.803  98.023  1.00  0.00           H  
ATOM   2899  C4    C    91      36.277 140.131  99.858  1.00  0.00           C  
ATOM   2900  N4    C    91      35.573 139.061  99.829  1.00  0.00           N  
ATOM   2901  H41   C    91      35.578 138.498 100.667  1.00  0.00           H  
ATOM   2902  H42   C    91      34.916 138.975  99.066  1.00  0.00           H  
ATOM   2903  N3    C    91      37.196 140.229 100.779  1.00  0.00           N  
ATOM   2904  C2    C    91      38.149 141.142 100.593  1.00  0.00           C  
ATOM   2905  O2    C    91      39.001 141.261 101.500  1.00  0.00           O  
ATOM   2906  C3'   C    91      40.491 143.002  97.362  1.00  0.00           C  
ATOM   2907  H3'   C    91      39.816 142.370  96.785  1.00  0.00           H  
ATOM   2908  C2'   C    91      40.574 142.414  98.745  1.00  0.00           C  
ATOM   2909  H2'   C    91      40.525 141.326  98.691  1.00  0.00           H  
ATOM   2910  O2'   C    91      41.676 142.839  99.605  1.00  0.00           O  
ATOM   2911 HO2'   C    91      42.333 142.181  99.842  1.00  0.00           H  
ATOM   2912  O3'   C    91      41.787 143.012  96.719  1.00  0.00           O  
ATOM   2913  P     C    92      42.455 141.825  95.926  1.00  0.00           P  
ATOM   2914  OP1   C    92      43.758 142.398  95.510  1.00  0.00           O  
ATOM   2915  OP2   C    92      41.551 141.256  94.948  1.00  0.00           O  
ATOM   2916  O5'   C    92      42.635 140.710  97.038  1.00  0.00           O  
ATOM   2917  C5'   C    92      43.689 140.837  98.016  1.00  0.00           C  
ATOM   2918  H5'   C    92      43.547 141.895  98.240  1.00  0.00           H  
ATOM   2919 H5''   C    92      44.641 140.572  97.557  1.00  0.00           H  
ATOM   2920  C4'   C    92      43.505 139.904  99.214  1.00  0.00           C  
ATOM   2921  H4'   C    92      44.319 140.127  99.904  1.00  0.00           H  
ATOM   2922  O4'   C    92      42.290 140.046  99.910  1.00  0.00           O  
ATOM   2923  C1'   C    92      41.978 138.804 100.533  1.00  0.00           C  
ATOM   2924  H1'   C    92      42.003 138.918 101.617  1.00  0.00           H  
ATOM   2925  N1    C    92      40.670 138.184 100.229  1.00  0.00           N  
ATOM   2926  C6    C    92      40.026 138.494  99.051  1.00  0.00           C  
ATOM   2927  H6    C    92      40.482 139.210  98.383  1.00  0.00           H  
ATOM   2928  C5    C    92      38.848 137.973  98.793  1.00  0.00           C  
ATOM   2929  H5    C    92      38.287 138.343  97.947  1.00  0.00           H  
ATOM   2930  C4    C    92      38.448 136.889  99.650  1.00  0.00           C  
ATOM   2931  N4    C    92      37.310 136.308  99.330  1.00  0.00           N  
ATOM   2932  H41   C    92      36.781 136.794  98.619  1.00  0.00           H  
ATOM   2933  H42   C    92      36.884 135.533  99.818  1.00  0.00           H  
ATOM   2934  N3    C    92      39.088 136.573 100.782  1.00  0.00           N  
ATOM   2935  C2    C    92      40.191 137.252 101.096  1.00  0.00           C  
ATOM   2936  O2    C    92      40.800 136.964 102.091  1.00  0.00           O  
ATOM   2937  C3'   C    92      43.521 138.375  98.895  1.00  0.00           C  
ATOM   2938  H3'   C    92      42.766 138.122  98.150  1.00  0.00           H  
ATOM   2939  C2'   C    92      43.099 137.765 100.239  1.00  0.00           C  
ATOM   2940  H2'   C    92      42.780 136.731 100.108  1.00  0.00           H  
ATOM   2941  O2'   C    92      44.108 138.029 101.260  1.00  0.00           O  
ATOM   2942 HO2'   C    92      44.785 137.370 101.094  1.00  0.00           H  
ATOM   2943  O3'   C    92      44.765 137.967  98.416  1.00  0.00           O  
ATOM   2944  P     G    93      44.913 136.569  97.513  1.00  0.00           P  
ATOM   2945  OP1   G    93      46.358 136.213  97.476  1.00  0.00           O  
ATOM   2946  OP2   G    93      44.229 136.828  96.187  1.00  0.00           O  
ATOM   2947  O5'   G    93      44.038 135.479  98.308  1.00  0.00           O  
ATOM   2948  C5'   G    93      44.560 134.742  99.359  1.00  0.00           C  
ATOM   2949  H5'   G    93      44.953 135.439 100.099  1.00  0.00           H  
ATOM   2950 H5''   G    93      45.454 134.286  98.933  1.00  0.00           H  
ATOM   2951  C4'   G    93      43.540 133.710  99.966  1.00  0.00           C  
ATOM   2952  H4'   G    93      43.822 133.462 100.989  1.00  0.00           H  
ATOM   2953  O4'   G    93      42.276 134.297 100.119  1.00  0.00           O  
ATOM   2954  C1'   G    93      41.209 133.398  99.877  1.00  0.00           C  
ATOM   2955  H1'   G    93      40.565 133.371 100.755  1.00  0.00           H  
ATOM   2956  N9    G    93      40.536 133.895  98.650  1.00  0.00           N  
ATOM   2957  C8    G    93      40.886 134.824  97.728  1.00  0.00           C  
ATOM   2958  H8    G    93      41.784 135.424  97.741  1.00  0.00           H  
ATOM   2959  N7    G    93      40.029 135.045  96.793  1.00  0.00           N  
ATOM   2960  C5    G    93      39.096 134.117  96.948  1.00  0.00           C  
ATOM   2961  C6    G    93      37.930 133.871  96.197  1.00  0.00           C  
ATOM   2962  O6    G    93      37.356 134.455  95.258  1.00  0.00           O  
ATOM   2963  N1    G    93      37.205 132.800  96.687  1.00  0.00           N  
ATOM   2964  H1    G    93      36.296 132.599  96.295  1.00  0.00           H  
ATOM   2965  C2    G    93      37.544 132.084  97.775  1.00  0.00           C  
ATOM   2966  N2    G    93      36.822 131.068  98.174  1.00  0.00           N  
ATOM   2967  H21   G    93      35.974 130.802  97.694  1.00  0.00           H  
ATOM   2968  H22   G    93      36.891 130.768  99.136  1.00  0.00           H  
ATOM   2969  N3    G    93      38.593 132.400  98.567  1.00  0.00           N  
ATOM   2970  C4    G    93      39.345 133.416  98.097  1.00  0.00           C  
ATOM   2971  C3'   G    93      43.206 132.368  99.213  1.00  0.00           C  
ATOM   2972  H3'   G    93      43.261 132.661  98.165  1.00  0.00           H  
ATOM   2973  C2'   G    93      41.828 132.048  99.718  1.00  0.00           C  
ATOM   2974  H2'   G    93      41.388 131.381  98.976  1.00  0.00           H  
ATOM   2975  O2'   G    93      41.894 131.445 100.975  1.00  0.00           O  
ATOM   2976 HO2'   G    93      42.800 131.138 101.055  1.00  0.00           H  
ATOM   2977  O3'   G    93      44.271 131.439  99.399  1.00  0.00           O  
ATOM   2978  P     U    94      44.388 130.157  98.396  1.00  0.00           P  
ATOM   2979  OP1   U    94      45.334 129.195  99.085  1.00  0.00           O  
ATOM   2980  OP2   U    94      44.792 130.728  97.091  1.00  0.00           O  
ATOM   2981  O5'   U    94      43.042 129.447  98.143  1.00  0.00           O  
ATOM   2982  C5'   U    94      42.549 128.481  99.119  1.00  0.00           C  
ATOM   2983  H5'   U    94      42.554 128.976 100.090  1.00  0.00           H  
ATOM   2984 H5''   U    94      43.240 127.639  99.102  1.00  0.00           H  
ATOM   2985  C4'   U    94      41.079 127.990  98.837  1.00  0.00           C  
ATOM   2986  H4'   U    94      40.753 127.367  99.670  1.00  0.00           H  
ATOM   2987  O4'   U    94      40.179 129.055  98.659  1.00  0.00           O  
ATOM   2988  C1'   U    94      39.145 128.590  97.732  1.00  0.00           C  
ATOM   2989  H1'   U    94      38.144 128.667  98.157  1.00  0.00           H  
ATOM   2990  N1    U    94      39.193 129.407  96.479  1.00  0.00           N  
ATOM   2991  C6    U    94      40.275 130.219  96.233  1.00  0.00           C  
ATOM   2992  H6    U    94      41.113 130.233  96.914  1.00  0.00           H  
ATOM   2993  C5    U    94      40.293 131.075  95.200  1.00  0.00           C  
ATOM   2994  H5    U    94      41.010 131.883  95.196  1.00  0.00           H  
ATOM   2995  C4    U    94      39.166 131.155  94.263  1.00  0.00           C  
ATOM   2996  O4    U    94      39.126 131.905  93.289  1.00  0.00           O  
ATOM   2997  N3    U    94      38.149 130.341  94.530  1.00  0.00           N  
ATOM   2998  H3    U    94      37.211 130.479  94.183  1.00  0.00           H  
ATOM   2999  C2    U    94      38.105 129.443  95.590  1.00  0.00           C  
ATOM   3000  O2    U    94      37.150 128.767  95.885  1.00  0.00           O  
ATOM   3001  C3'   U    94      40.934 127.122  97.595  1.00  0.00           C  
ATOM   3002  H3'   U    94      41.441 127.661  96.795  1.00  0.00           H  
ATOM   3003  C2'   U    94      39.406 127.141  97.390  1.00  0.00           C  
ATOM   3004  H2'   U    94      39.023 126.853  96.411  1.00  0.00           H  
ATOM   3005  O2'   U    94      38.813 126.239  98.349  1.00  0.00           O  
ATOM   3006 HO2'   U    94      39.199 125.368  98.233  1.00  0.00           H  
ATOM   3007  O3'   U    94      41.446 125.767  97.657  1.00  0.00           O  
ATOM   3008  P     C    95      42.380 125.193  96.541  1.00  0.00           P  
ATOM   3009  OP1   C    95      42.539 123.681  96.827  1.00  0.00           O  
ATOM   3010  OP2   C    95      43.573 126.043  96.362  1.00  0.00           O  
ATOM   3011  O5'   C    95      41.445 125.413  95.265  1.00  0.00           O  
ATOM   3012  C5'   C    95      40.279 124.669  95.236  1.00  0.00           C  
ATOM   3013  H5'   C    95      39.674 124.814  96.131  1.00  0.00           H  
ATOM   3014 H5''   C    95      40.458 123.595  95.207  1.00  0.00           H  
ATOM   3015  C4'   C    95      39.379 125.046  94.059  1.00  0.00           C  
ATOM   3016  H4'   C    95      38.421 124.553  94.222  1.00  0.00           H  
ATOM   3017  O4'   C    95      39.179 126.452  93.967  1.00  0.00           O  
ATOM   3018  C1'   C    95      38.718 126.822  92.666  1.00  0.00           C  
ATOM   3019  H1'   C    95      37.668 127.066  92.823  1.00  0.00           H  
ATOM   3020  N1    C    95      39.541 127.920  92.054  1.00  0.00           N  
ATOM   3021  C6    C    95      40.628 128.434  92.672  1.00  0.00           C  
ATOM   3022  H6    C    95      40.889 128.051  93.648  1.00  0.00           H  
ATOM   3023  C5    C    95      41.347 129.438  92.145  1.00  0.00           C  
ATOM   3024  H5    C    95      42.191 129.917  92.617  1.00  0.00           H  
ATOM   3025  C4    C    95      40.846 129.903  90.889  1.00  0.00           C  
ATOM   3026  N4    C    95      41.274 131.017  90.430  1.00  0.00           N  
ATOM   3027  H41   C    95      40.676 131.444  89.737  1.00  0.00           H  
ATOM   3028  H42   C    95      41.979 131.487  90.980  1.00  0.00           H  
ATOM   3029  N3    C    95      39.780 129.432  90.258  1.00  0.00           N  
ATOM   3030  C2    C    95      39.027 128.479  90.871  1.00  0.00           C  
ATOM   3031  O2    C    95      37.895 128.228  90.442  1.00  0.00           O  
ATOM   3032  C3'   C    95      39.823 124.604  92.656  1.00  0.00           C  
ATOM   3033  H3'   C    95      40.841 124.923  92.433  1.00  0.00           H  
ATOM   3034  C2'   C    95      38.923 125.568  91.847  1.00  0.00           C  
ATOM   3035  H2'   C    95      39.230 125.626  90.803  1.00  0.00           H  
ATOM   3036  O2'   C    95      37.610 125.240  91.774  1.00  0.00           O  
ATOM   3037 HO2'   C    95      37.171 125.566  90.986  1.00  0.00           H  
ATOM   3038  O3'   C    95      39.591 123.244  92.413  1.00  0.00           O  
ATOM   3039  P     U    96      40.155 122.588  91.031  1.00  0.00           P  
ATOM   3040  OP1   U    96      39.862 121.124  91.033  1.00  0.00           O  
ATOM   3041  OP2   U    96      41.565 122.943  90.958  1.00  0.00           O  
ATOM   3042  O5'   U    96      39.370 123.252  89.801  1.00  0.00           O  
ATOM   3043  C5'   U    96      37.993 122.927  89.649  1.00  0.00           C  
ATOM   3044  H5'   U    96      37.489 123.184  90.580  1.00  0.00           H  
ATOM   3045 H5''   U    96      37.890 121.858  89.463  1.00  0.00           H  
ATOM   3046  C4'   U    96      37.375 123.718  88.495  1.00  0.00           C  
ATOM   3047  H4'   U    96      36.321 123.454  88.413  1.00  0.00           H  
ATOM   3048  O4'   U    96      37.542 125.048  88.662  1.00  0.00           O  
ATOM   3049  C1'   U    96      37.704 125.719  87.320  1.00  0.00           C  
ATOM   3050  H1'   U    96      36.830 126.354  87.178  1.00  0.00           H  
ATOM   3051  N1    U    96      38.895 126.540  87.150  1.00  0.00           N  
ATOM   3052  C6    U    96      39.854 126.676  88.170  1.00  0.00           C  
ATOM   3053  H6    U    96      39.733 126.052  89.043  1.00  0.00           H  
ATOM   3054  C5    U    96      40.886 127.545  88.064  1.00  0.00           C  
ATOM   3055  H5    U    96      41.574 127.594  88.894  1.00  0.00           H  
ATOM   3056  C4    U    96      40.971 128.349  86.892  1.00  0.00           C  
ATOM   3057  O4    U    96      41.753 129.254  86.762  1.00  0.00           O  
ATOM   3058  N3    U    96      39.960 128.221  85.954  1.00  0.00           N  
ATOM   3059  H3    U    96      39.938 128.886  85.195  1.00  0.00           H  
ATOM   3060  C2    U    96      39.033 127.272  85.989  1.00  0.00           C  
ATOM   3061  O2    U    96      38.402 127.080  84.972  1.00  0.00           O  
ATOM   3062  C3'   U    96      38.103 123.363  87.142  1.00  0.00           C  
ATOM   3063  H3'   U    96      39.174 123.384  87.342  1.00  0.00           H  
ATOM   3064  C2'   U    96      37.552 124.498  86.332  1.00  0.00           C  
ATOM   3065  H2'   U    96      38.127 124.720  85.433  1.00  0.00           H  
ATOM   3066  O2'   U    96      36.168 124.479  85.973  1.00  0.00           O  
ATOM   3067 HO2'   U    96      35.724 124.464  86.824  1.00  0.00           H  
ATOM   3068  O3'   U    96      37.670 122.085  86.738  1.00  0.00           O  
ATOM   3069  P     U    97      38.447 121.281  85.649  1.00  0.00           P  
ATOM   3070  OP1   U    97      37.840 119.963  85.393  1.00  0.00           O  
ATOM   3071  OP2   U    97      39.902 121.261  86.032  1.00  0.00           O  
ATOM   3072  O5'   U    97      38.425 122.116  84.315  1.00  0.00           O  
ATOM   3073  C5'   U    97      37.227 122.110  83.592  1.00  0.00           C  
ATOM   3074  H5'   U    97      36.301 122.411  84.082  1.00  0.00           H  
ATOM   3075 H5''   U    97      37.133 121.105  83.181  1.00  0.00           H  
ATOM   3076  C4'   U    97      37.405 123.106  82.453  1.00  0.00           C  
ATOM   3077  H4'   U    97      36.532 123.234  81.812  1.00  0.00           H  
ATOM   3078  O4'   U    97      37.767 124.359  82.930  1.00  0.00           O  
ATOM   3079  C1'   U    97      38.523 124.995  81.886  1.00  0.00           C  
ATOM   3080  H1'   U    97      38.021 125.889  81.515  1.00  0.00           H  
ATOM   3081  N1    U    97      39.805 125.520  82.487  1.00  0.00           N  
ATOM   3082  C6    U    97      40.501 124.812  83.471  1.00  0.00           C  
ATOM   3083  H6    U    97      40.081 123.880  83.821  1.00  0.00           H  
ATOM   3084  C5    U    97      41.687 125.376  83.981  1.00  0.00           C  
ATOM   3085  H5    U    97      42.143 124.884  84.827  1.00  0.00           H  
ATOM   3086  C4    U    97      42.171 126.697  83.596  1.00  0.00           C  
ATOM   3087  O4    U    97      42.926 127.412  84.228  1.00  0.00           O  
ATOM   3088  N3    U    97      41.562 127.176  82.445  1.00  0.00           N  
ATOM   3089  H3    U    97      42.024 128.015  82.125  1.00  0.00           H  
ATOM   3090  C2    U    97      40.382 126.679  81.907  1.00  0.00           C  
ATOM   3091  O2    U    97      39.926 127.306  80.895  1.00  0.00           O  
ATOM   3092  C3'   U    97      38.478 122.670  81.545  1.00  0.00           C  
ATOM   3093  H3'   U    97      39.385 122.463  82.112  1.00  0.00           H  
ATOM   3094  C2'   U    97      38.649 123.931  80.681  1.00  0.00           C  
ATOM   3095  H2'   U    97      39.568 124.122  80.126  1.00  0.00           H  
ATOM   3096  O2'   U    97      37.497 124.136  79.786  1.00  0.00           O  
ATOM   3097 HO2'   U    97      36.784 123.493  79.819  1.00  0.00           H  
ATOM   3098  O3'   U    97      38.098 121.575  80.778  1.00  0.00           O  
ATOM   3099  P     A    98      39.094 120.565  80.100  1.00  0.00           P  
ATOM   3100  OP1   A    98      38.311 119.487  79.456  1.00  0.00           O  
ATOM   3101  OP2   A    98      40.126 120.220  81.111  1.00  0.00           O  
ATOM   3102  O5'   A    98      39.772 121.356  78.917  1.00  0.00           O  
ATOM   3103  C5'   A    98      39.028 121.909  77.802  1.00  0.00           C  
ATOM   3104  H5'   A    98      38.122 122.403  78.154  1.00  0.00           H  
ATOM   3105 H5''   A    98      38.816 121.077  77.130  1.00  0.00           H  
ATOM   3106  C4'   A    98      39.869 122.920  76.979  1.00  0.00           C  
ATOM   3107  H4'   A    98      39.352 123.347  76.120  1.00  0.00           H  
ATOM   3108  O4'   A    98      40.319 123.996  77.762  1.00  0.00           O  
ATOM   3109  C1'   A    98      41.561 124.469  77.287  1.00  0.00           C  
ATOM   3110  H1'   A    98      41.512 125.500  76.937  1.00  0.00           H  
ATOM   3111  N9    A    98      42.390 124.528  78.522  1.00  0.00           N  
ATOM   3112  C8    A    98      42.371 123.706  79.644  1.00  0.00           C  
ATOM   3113  H8    A    98      41.801 122.789  79.659  1.00  0.00           H  
ATOM   3114  N7    A    98      43.041 124.119  80.690  1.00  0.00           N  
ATOM   3115  C5    A    98      43.623 125.294  80.199  1.00  0.00           C  
ATOM   3116  C6    A    98      44.567 126.246  80.583  1.00  0.00           C  
ATOM   3117  N6    A    98      45.138 126.164  81.787  1.00  0.00           N  
ATOM   3118  H61   A    98      44.951 125.272  82.222  1.00  0.00           H  
ATOM   3119  H62   A    98      45.890 126.773  82.078  1.00  0.00           H  
ATOM   3120  N1    A    98      45.032 127.202  79.871  1.00  0.00           N  
ATOM   3121  C2    A    98      44.585 127.281  78.609  1.00  0.00           C  
ATOM   3122  H2    A    98      44.876 128.129  78.007  1.00  0.00           H  
ATOM   3123  N3    A    98      43.678 126.480  78.041  1.00  0.00           N  
ATOM   3124  C4    A    98      43.266 125.495  78.901  1.00  0.00           C  
ATOM   3125  C3'   A    98      41.193 122.275  76.417  1.00  0.00           C  
ATOM   3126  H3'   A    98      41.733 121.722  77.185  1.00  0.00           H  
ATOM   3127  C2'   A    98      41.966 123.561  76.151  1.00  0.00           C  
ATOM   3128  H2'   A    98      43.032 123.449  76.348  1.00  0.00           H  
ATOM   3129  O2'   A    98      41.657 124.109  74.910  1.00  0.00           O  
ATOM   3130 HO2'   A    98      42.327 124.677  74.521  1.00  0.00           H  
ATOM   3131  O3'   A    98      41.108 121.443  75.227  1.00  0.00           O  
ATOM   3132  P     C    99      42.408 120.704  74.630  1.00  0.00           P  
ATOM   3133  OP1   C    99      41.935 120.123  73.341  1.00  0.00           O  
ATOM   3134  OP2   C    99      42.776 119.701  75.655  1.00  0.00           O  
ATOM   3135  O5'   C    99      43.616 121.594  74.213  1.00  0.00           O  
ATOM   3136  C5'   C    99      43.664 122.462  73.051  1.00  0.00           C  
ATOM   3137  H5'   C    99      42.712 122.992  73.032  1.00  0.00           H  
ATOM   3138 H5''   C    99      43.756 121.730  72.249  1.00  0.00           H  
ATOM   3139  C4'   C    99      44.860 123.372  73.065  1.00  0.00           C  
ATOM   3140  H4'   C    99      44.762 124.005  72.183  1.00  0.00           H  
ATOM   3141  O4'   C    99      44.828 124.164  74.225  1.00  0.00           O  
ATOM   3142  C1'   C    99      46.144 124.598  74.569  1.00  0.00           C  
ATOM   3143  H1'   C    99      46.212 125.678  74.438  1.00  0.00           H  
ATOM   3144  N1    C    99      46.453 124.230  75.967  1.00  0.00           N  
ATOM   3145  C6    C    99      45.813 123.198  76.596  1.00  0.00           C  
ATOM   3146  H6    C    99      45.221 122.498  76.026  1.00  0.00           H  
ATOM   3147  C5    C    99      45.993 123.149  77.918  1.00  0.00           C  
ATOM   3148  H5    C    99      45.633 122.250  78.395  1.00  0.00           H  
ATOM   3149  C4    C    99      46.774 124.152  78.619  1.00  0.00           C  
ATOM   3150  N4    C    99      47.020 124.069  79.880  1.00  0.00           N  
ATOM   3151  H41   C    99      47.533 124.772  80.393  1.00  0.00           H  
ATOM   3152  H42   C    99      46.723 123.287  80.445  1.00  0.00           H  
ATOM   3153  N3    C    99      47.270 125.209  78.014  1.00  0.00           N  
ATOM   3154  C2    C    99      47.117 125.174  76.673  1.00  0.00           C  
ATOM   3155  O2    C    99      47.577 126.135  76.054  1.00  0.00           O  
ATOM   3156  C3'   C    99      46.277 122.724  73.009  1.00  0.00           C  
ATOM   3157  H3'   C    99      46.359 121.873  73.685  1.00  0.00           H  
ATOM   3158  C2'   C    99      47.058 123.926  73.568  1.00  0.00           C  
ATOM   3159  H2'   C    99      47.992 123.594  74.022  1.00  0.00           H  
ATOM   3160  O2'   C    99      47.332 124.751  72.461  1.00  0.00           O  
ATOM   3161 HO2'   C    99      47.492 124.188  71.700  1.00  0.00           H  
ATOM   3162  O3'   C    99      46.794 122.462  71.651  1.00  0.00           O  
ATOM   3163  P     A   100      48.002 121.346  71.419  1.00  0.00           P  
ATOM   3164  OP1   A   100      48.075 121.074  70.006  1.00  0.00           O  
ATOM   3165  OP2   A   100      47.669 120.217  72.356  1.00  0.00           O  
ATOM   3166  O5'   A   100      49.254 122.019  71.927  1.00  0.00           O  
ATOM   3167  C5'   A   100      50.139 122.697  71.088  1.00  0.00           C  
ATOM   3168  H5'   A   100      49.673 123.440  70.440  1.00  0.00           H  
ATOM   3169 H5''   A   100      50.631 121.967  70.445  1.00  0.00           H  
ATOM   3170  C4'   A   100      51.291 123.342  71.892  1.00  0.00           C  
ATOM   3171  H4'   A   100      51.863 123.868  71.129  1.00  0.00           H  
ATOM   3172  O4'   A   100      50.937 124.213  72.994  1.00  0.00           O  
ATOM   3173  C1'   A   100      51.695 123.849  74.149  1.00  0.00           C  
ATOM   3174  H1'   A   100      52.375 124.700  74.193  1.00  0.00           H  
ATOM   3175  N9    A   100      50.984 123.618  75.372  1.00  0.00           N  
ATOM   3176  C8    A   100      49.894 122.797  75.660  1.00  0.00           C  
ATOM   3177  H8    A   100      49.352 122.310  74.862  1.00  0.00           H  
ATOM   3178  N7    A   100      49.625 122.582  76.944  1.00  0.00           N  
ATOM   3179  C5    A   100      50.524 123.474  77.522  1.00  0.00           C  
ATOM   3180  C6    A   100      50.763 123.793  78.898  1.00  0.00           C  
ATOM   3181  N6    A   100      50.100 123.409  79.940  1.00  0.00           N  
ATOM   3182  H61   A   100      50.374 123.637  80.885  1.00  0.00           H  
ATOM   3183  H62   A   100      49.264 122.848  79.868  1.00  0.00           H  
ATOM   3184  N1    A   100      51.858 124.407  79.327  1.00  0.00           N  
ATOM   3185  C2    A   100      52.599 124.930  78.355  1.00  0.00           C  
ATOM   3186  H2    A   100      53.469 125.393  78.798  1.00  0.00           H  
ATOM   3187  N3    A   100      52.387 124.908  77.029  1.00  0.00           N  
ATOM   3188  C4    A   100      51.364 124.127  76.594  1.00  0.00           C  
ATOM   3189  C3'   A   100      52.106 122.184  72.455  1.00  0.00           C  
ATOM   3190  H3'   A   100      51.478 121.354  72.779  1.00  0.00           H  
ATOM   3191  C2'   A   100      52.614 122.754  73.733  1.00  0.00           C  
ATOM   3192  H2'   A   100      52.519 122.025  74.537  1.00  0.00           H  
ATOM   3193  O2'   A   100      53.989 123.232  73.605  1.00  0.00           O  
ATOM   3194 HO2'   A   100      54.609 122.501  73.571  1.00  0.00           H  
ATOM   3195  O3'   A   100      53.160 121.734  71.633  1.00  0.00           O  
ATOM   3196  P     C   101      53.871 120.360  71.836  1.00  0.00           P  
ATOM   3197  OP1   C   101      54.668 120.028  70.662  1.00  0.00           O  
ATOM   3198  OP2   C   101      52.836 119.362  72.235  1.00  0.00           O  
ATOM   3199  O5'   C   101      54.914 120.480  73.015  1.00  0.00           O  
ATOM   3200  C5'   C   101      56.228 121.042  72.788  1.00  0.00           C  
ATOM   3201  H5'   C   101      56.126 121.957  72.204  1.00  0.00           H  
ATOM   3202 H5''   C   101      56.918 120.343  72.314  1.00  0.00           H  
ATOM   3203  C4'   C   101      56.924 121.321  74.091  1.00  0.00           C  
ATOM   3204  H4'   C   101      57.840 121.867  73.864  1.00  0.00           H  
ATOM   3205  O4'   C   101      56.084 122.114  74.899  1.00  0.00           O  
ATOM   3206  C1'   C   101      56.411 121.989  76.298  1.00  0.00           C  
ATOM   3207  H1'   C   101      56.796 122.900  76.757  1.00  0.00           H  
ATOM   3208  N1    C   101      55.417 121.360  77.196  1.00  0.00           N  
ATOM   3209  C6    C   101      54.224 120.928  76.754  1.00  0.00           C  
ATOM   3210  H6    C   101      54.083 120.828  75.688  1.00  0.00           H  
ATOM   3211  C5    C   101      53.156 120.628  77.577  1.00  0.00           C  
ATOM   3212  H5    C   101      52.247 120.302  77.092  1.00  0.00           H  
ATOM   3213  C4    C   101      53.370 120.730  78.967  1.00  0.00           C  
ATOM   3214  N4    C   101      52.396 120.583  79.799  1.00  0.00           N  
ATOM   3215  H41   C   101      51.453 120.337  79.533  1.00  0.00           H  
ATOM   3216  H42   C   101      52.637 120.731  80.769  1.00  0.00           H  
ATOM   3217  N3    C   101      54.559 121.178  79.476  1.00  0.00           N  
ATOM   3218  C2    C   101      55.508 121.533  78.619  1.00  0.00           C  
ATOM   3219  O2    C   101      56.630 121.993  79.127  1.00  0.00           O  
ATOM   3220  C3'   C   101      57.368 120.189  74.923  1.00  0.00           C  
ATOM   3221  H3'   C   101      56.587 119.459  75.139  1.00  0.00           H  
ATOM   3222  C2'   C   101      57.618 120.978  76.229  1.00  0.00           C  
ATOM   3223  H2'   C   101      57.608 120.174  76.966  1.00  0.00           H  
ATOM   3224  O2'   C   101      58.836 121.765  76.166  1.00  0.00           O  
ATOM   3225 HO2'   C   101      59.158 122.022  77.033  1.00  0.00           H  
ATOM   3226  O3'   C   101      58.536 119.476  74.388  1.00  0.00           O  
ATOM   3227  P     C   102      58.843 117.905  74.875  1.00  0.00           P  
ATOM   3228  OP1   C   102      60.020 117.429  74.113  1.00  0.00           O  
ATOM   3229  OP2   C   102      57.696 117.009  74.962  1.00  0.00           O  
ATOM   3230  O5'   C   102      59.362 118.164  76.366  1.00  0.00           O  
ATOM   3231  C5'   C   102      60.652 118.644  76.705  1.00  0.00           C  
ATOM   3232  H5'   C   102      60.606 119.691  76.405  1.00  0.00           H  
ATOM   3233 H5''   C   102      61.415 118.161  76.094  1.00  0.00           H  
ATOM   3234  C4'   C   102      60.919 118.489  78.211  1.00  0.00           C  
ATOM   3235  H4'   C   102      61.948 118.683  78.512  1.00  0.00           H  
ATOM   3236  O4'   C   102      60.029 119.325  78.910  1.00  0.00           O  
ATOM   3237  C1'   C   102      59.578 118.891  80.194  1.00  0.00           C  
ATOM   3238  H1'   C   102      59.986 119.607  80.908  1.00  0.00           H  
ATOM   3239  N1    C   102      58.108 118.712  80.299  1.00  0.00           N  
ATOM   3240  C6    C   102      57.387 118.473  79.161  1.00  0.00           C  
ATOM   3241  H6    C   102      57.751 118.386  78.148  1.00  0.00           H  
ATOM   3242  C5    C   102      56.025 118.301  79.269  1.00  0.00           C  
ATOM   3243  H5    C   102      55.508 118.257  78.322  1.00  0.00           H  
ATOM   3244  C4    C   102      55.434 118.349  80.471  1.00  0.00           C  
ATOM   3245  N4    C   102      54.270 117.926  80.656  1.00  0.00           N  
ATOM   3246  H41   C   102      53.986 117.430  79.823  1.00  0.00           H  
ATOM   3247  H42   C   102      53.925 117.755  81.589  1.00  0.00           H  
ATOM   3248  N3    C   102      56.043 118.539  81.614  1.00  0.00           N  
ATOM   3249  C2    C   102      57.413 118.752  81.527  1.00  0.00           C  
ATOM   3250  O2    C   102      58.038 119.017  82.559  1.00  0.00           O  
ATOM   3251  C3'   C   102      60.540 117.099  78.792  1.00  0.00           C  
ATOM   3252  H3'   C   102      59.591 116.809  78.340  1.00  0.00           H  
ATOM   3253  C2'   C   102      60.255 117.470  80.282  1.00  0.00           C  
ATOM   3254  H2'   C   102      59.644 116.705  80.760  1.00  0.00           H  
ATOM   3255  O2'   C   102      61.418 117.659  81.051  1.00  0.00           O  
ATOM   3256 HO2'   C   102      62.101 117.205  80.552  1.00  0.00           H  
ATOM   3257  O3'   C   102      61.555 116.056  78.716  1.00  0.00           O  
ATOM   3258  P     G   103      61.174 114.590  78.741  1.00  0.00           P  
ATOM   3259  OP1   G   103      62.380 113.760  78.675  1.00  0.00           O  
ATOM   3260  OP2   G   103      60.164 114.456  77.677  1.00  0.00           O  
ATOM   3261  O5'   G   103      60.478 114.237  80.115  1.00  0.00           O  
ATOM   3262  C5'   G   103      61.235 114.205  81.292  1.00  0.00           C  
ATOM   3263  H5'   G   103      61.818 115.114  81.443  1.00  0.00           H  
ATOM   3264 H5''   G   103      61.889 113.340  81.188  1.00  0.00           H  
ATOM   3265  C4'   G   103      60.395 114.081  82.533  1.00  0.00           C  
ATOM   3266  H4'   G   103      61.046 114.082  83.407  1.00  0.00           H  
ATOM   3267  O4'   G   103      59.384 115.050  82.562  1.00  0.00           O  
ATOM   3268  C1'   G   103      58.361 114.629  83.424  1.00  0.00           C  
ATOM   3269  H1'   G   103      58.316 115.200  84.352  1.00  0.00           H  
ATOM   3270  N9    G   103      57.065 114.808  82.823  1.00  0.00           N  
ATOM   3271  C8    G   103      56.891 115.207  81.562  1.00  0.00           C  
ATOM   3272  H8    G   103      57.665 115.566  80.900  1.00  0.00           H  
ATOM   3273  N7    G   103      55.693 114.986  81.182  1.00  0.00           N  
ATOM   3274  C5    G   103      55.004 114.488  82.282  1.00  0.00           C  
ATOM   3275  C6    G   103      53.660 114.207  82.504  1.00  0.00           C  
ATOM   3276  O6    G   103      52.706 114.389  81.691  1.00  0.00           O  
ATOM   3277  N1    G   103      53.323 113.872  83.796  1.00  0.00           N  
ATOM   3278  H1    G   103      52.340 113.709  83.963  1.00  0.00           H  
ATOM   3279  C2    G   103      54.314 113.766  84.756  1.00  0.00           C  
ATOM   3280  N2    G   103      53.965 113.234  85.895  1.00  0.00           N  
ATOM   3281  H21   G   103      54.647 113.015  86.608  1.00  0.00           H  
ATOM   3282  H22   G   103      52.989 113.205  86.151  1.00  0.00           H  
ATOM   3283  N3    G   103      55.627 114.005  84.589  1.00  0.00           N  
ATOM   3284  C4    G   103      55.858 114.406  83.332  1.00  0.00           C  
ATOM   3285  C3'   G   103      59.512 112.836  82.661  1.00  0.00           C  
ATOM   3286  H3'   G   103      58.858 112.760  81.792  1.00  0.00           H  
ATOM   3287  C2'   G   103      58.612 113.199  83.808  1.00  0.00           C  
ATOM   3288  H2'   G   103      57.681 112.632  83.800  1.00  0.00           H  
ATOM   3289  O2'   G   103      59.213 113.135  85.089  1.00  0.00           O  
ATOM   3290 HO2'   G   103      58.585 112.630  85.611  1.00  0.00           H  
ATOM   3291  O3'   G   103      60.166 111.648  82.902  1.00  0.00           O  
ATOM   3292  P     U   104      59.703 110.241  82.421  1.00  0.00           P  
ATOM   3293  OP1   U   104      60.507 109.214  83.018  1.00  0.00           O  
ATOM   3294  OP2   U   104      59.759 110.176  80.946  1.00  0.00           O  
ATOM   3295  O5'   U   104      58.240 110.041  82.876  1.00  0.00           O  
ATOM   3296  C5'   U   104      57.974 109.486  84.139  1.00  0.00           C  
ATOM   3297  H5'   U   104      58.452 110.092  84.909  1.00  0.00           H  
ATOM   3298 H5''   U   104      58.409 108.495  84.271  1.00  0.00           H  
ATOM   3299  C4'   U   104      56.465 109.412  84.403  1.00  0.00           C  
ATOM   3300  H4'   U   104      56.322 109.030  85.414  1.00  0.00           H  
ATOM   3301  O4'   U   104      55.756 110.632  84.280  1.00  0.00           O  
ATOM   3302  C1'   U   104      54.566 110.371  83.603  1.00  0.00           C  
ATOM   3303  H1'   U   104      53.758 110.753  84.227  1.00  0.00           H  
ATOM   3304  N1    U   104      54.449 110.988  82.267  1.00  0.00           N  
ATOM   3305  C6    U   104      55.511 111.580  81.574  1.00  0.00           C  
ATOM   3306  H6    U   104      56.474 111.537  82.060  1.00  0.00           H  
ATOM   3307  C5    U   104      55.390 112.078  80.286  1.00  0.00           C  
ATOM   3308  H5    U   104      56.209 112.475  79.705  1.00  0.00           H  
ATOM   3309  C4    U   104      54.047 112.143  79.703  1.00  0.00           C  
ATOM   3310  O4    U   104      53.751 112.731  78.662  1.00  0.00           O  
ATOM   3311  N3    U   104      53.034 111.659  80.568  1.00  0.00           N  
ATOM   3312  H3    U   104      52.118 111.844  80.185  1.00  0.00           H  
ATOM   3313  C2    U   104      53.156 110.980  81.766  1.00  0.00           C  
ATOM   3314  O2    U   104      52.091 110.571  82.334  1.00  0.00           O  
ATOM   3315  C3'   U   104      55.799 108.328  83.599  1.00  0.00           C  
ATOM   3316  H3'   U   104      56.061 108.322  82.541  1.00  0.00           H  
ATOM   3317  C2'   U   104      54.359 108.855  83.592  1.00  0.00           C  
ATOM   3318  H2'   U   104      53.916 108.459  82.678  1.00  0.00           H  
ATOM   3319  O2'   U   104      53.562 108.458  84.689  1.00  0.00           O  
ATOM   3320 HO2'   U   104      53.197 107.572  84.627  1.00  0.00           H  
ATOM   3321  O3'   U   104      55.861 107.028  84.158  1.00  0.00           O  
ATOM   3322  P     G   105      55.423 105.732  83.318  1.00  0.00           P  
ATOM   3323  OP1   G   105      55.895 104.497  83.999  1.00  0.00           O  
ATOM   3324  OP2   G   105      55.729 105.896  81.883  1.00  0.00           O  
ATOM   3325  O5'   G   105      53.848 105.643  83.496  1.00  0.00           O  
ATOM   3326  C5'   G   105      53.305 105.271  84.733  1.00  0.00           C  
ATOM   3327  H5'   G   105      53.793 105.852  85.515  1.00  0.00           H  
ATOM   3328 H5''   G   105      53.420 104.231  85.039  1.00  0.00           H  
ATOM   3329  C4'   G   105      51.767 105.555  84.868  1.00  0.00           C  
ATOM   3330  H4'   G   105      51.534 105.515  85.932  1.00  0.00           H  
ATOM   3331  O4'   G   105      51.441 106.864  84.396  1.00  0.00           O  
ATOM   3332  C1'   G   105      50.038 106.831  84.231  1.00  0.00           C  
ATOM   3333  H1'   G   105      49.572 107.487  84.967  1.00  0.00           H  
ATOM   3334  N9    G   105      49.519 107.402  82.922  1.00  0.00           N  
ATOM   3335  C8    G   105      50.210 107.983  81.916  1.00  0.00           C  
ATOM   3336  H8    G   105      51.289 107.977  81.868  1.00  0.00           H  
ATOM   3337  N7    G   105      49.428 108.322  80.957  1.00  0.00           N  
ATOM   3338  C5    G   105      48.181 108.242  81.343  1.00  0.00           C  
ATOM   3339  C6    G   105      46.949 108.685  80.774  1.00  0.00           C  
ATOM   3340  O6    G   105      46.700 109.209  79.646  1.00  0.00           O  
ATOM   3341  N1    G   105      45.901 108.295  81.611  1.00  0.00           N  
ATOM   3342  H1    G   105      45.029 108.715  81.323  1.00  0.00           H  
ATOM   3343  C2    G   105      45.977 107.825  82.867  1.00  0.00           C  
ATOM   3344  N2    G   105      44.816 107.761  83.541  1.00  0.00           N  
ATOM   3345  H21   G   105      44.032 108.055  82.977  1.00  0.00           H  
ATOM   3346  H22   G   105      44.840 107.460  84.505  1.00  0.00           H  
ATOM   3347  N3    G   105      47.138 107.505  83.484  1.00  0.00           N  
ATOM   3348  C4    G   105      48.183 107.708  82.646  1.00  0.00           C  
ATOM   3349  C3'   G   105      50.739 104.620  84.312  1.00  0.00           C  
ATOM   3350  H3'   G   105      51.051 104.395  83.292  1.00  0.00           H  
ATOM   3351  C2'   G   105      49.457 105.468  84.327  1.00  0.00           C  
ATOM   3352  H2'   G   105      48.848 105.046  83.528  1.00  0.00           H  
ATOM   3353  O2'   G   105      48.772 105.413  85.600  1.00  0.00           O  
ATOM   3354 HO2'   G   105      48.529 104.503  85.785  1.00  0.00           H  
ATOM   3355  O3'   G   105      50.611 103.331  85.045  1.00  0.00           O  
ATOM   3356  P     C   106      50.074 101.994  84.353  1.00  0.00           P  
ATOM   3357  OP1   C   106      50.150 100.852  85.321  1.00  0.00           O  
ATOM   3358  OP2   C   106      50.689 101.974  83.025  1.00  0.00           O  
ATOM   3359  O5'   C   106      48.479 102.286  84.234  1.00  0.00           O  
ATOM   3360  C5'   C   106      47.535 102.171  85.286  1.00  0.00           C  
ATOM   3361  H5'   C   106      47.835 102.754  86.157  1.00  0.00           H  
ATOM   3362 H5''   C   106      47.622 101.144  85.640  1.00  0.00           H  
ATOM   3363  C4'   C   106      46.098 102.633  84.986  1.00  0.00           C  
ATOM   3364  H4'   C   106      45.445 102.475  85.845  1.00  0.00           H  
ATOM   3365  O4'   C   106      46.014 103.981  84.569  1.00  0.00           O  
ATOM   3366  C1'   C   106      44.876 104.000  83.628  1.00  0.00           C  
ATOM   3367  H1'   C   106      44.171 104.774  83.933  1.00  0.00           H  
ATOM   3368  N1    C   106      45.313 104.389  82.286  1.00  0.00           N  
ATOM   3369  C6    C   106      46.625 104.300  81.854  1.00  0.00           C  
ATOM   3370  H6    C   106      47.308 103.773  82.504  1.00  0.00           H  
ATOM   3371  C5    C   106      46.933 104.663  80.604  1.00  0.00           C  
ATOM   3372  H5    C   106      47.978 104.499  80.386  1.00  0.00           H  
ATOM   3373  C4    C   106      45.879 105.362  79.906  1.00  0.00           C  
ATOM   3374  N4    C   106      46.185 105.850  78.757  1.00  0.00           N  
ATOM   3375  H41   C   106      47.150 105.751  78.476  1.00  0.00           H  
ATOM   3376  H42   C   106      45.501 106.463  78.337  1.00  0.00           H  
ATOM   3377  N3    C   106      44.646 105.591  80.358  1.00  0.00           N  
ATOM   3378  C2    C   106      44.356 105.035  81.451  1.00  0.00           C  
ATOM   3379  O2    C   106      43.174 105.047  81.877  1.00  0.00           O  
ATOM   3380  C3'   C   106      45.460 101.766  83.942  1.00  0.00           C  
ATOM   3381  H3'   C   106      46.029 101.763  83.012  1.00  0.00           H  
ATOM   3382  C2'   C   106      44.223 102.588  83.619  1.00  0.00           C  
ATOM   3383  H2'   C   106      43.860 102.286  82.636  1.00  0.00           H  
ATOM   3384  O2'   C   106      43.313 102.659  84.633  1.00  0.00           O  
ATOM   3385 HO2'   C   106      43.384 101.921  85.242  1.00  0.00           H  
ATOM   3386  O3'   C   106      45.322 100.370  84.351  1.00  0.00           O  
ATOM   3387  P     G   107      44.948  99.338  83.215  1.00  0.00           P  
ATOM   3388  OP1   G   107      44.913  97.928  83.791  1.00  0.00           O  
ATOM   3389  OP2   G   107      45.901  99.549  82.165  1.00  0.00           O  
ATOM   3390  O5'   G   107      43.499  99.726  82.600  1.00  0.00           O  
ATOM   3391  C5'   G   107      42.292  99.717  83.304  1.00  0.00           C  
ATOM   3392  H5'   G   107      42.250 100.220  84.270  1.00  0.00           H  
ATOM   3393 H5''   G   107      41.963  98.726  83.618  1.00  0.00           H  
ATOM   3394  C4'   G   107      41.155 100.371  82.634  1.00  0.00           C  
ATOM   3395  H4'   G   107      40.382 100.382  83.402  1.00  0.00           H  
ATOM   3396  O4'   G   107      41.484 101.740  82.199  1.00  0.00           O  
ATOM   3397  C1'   G   107      41.003 101.982  80.840  1.00  0.00           C  
ATOM   3398  H1'   G   107      40.373 102.871  80.837  1.00  0.00           H  
ATOM   3399  N9    G   107      42.017 102.110  79.720  1.00  0.00           N  
ATOM   3400  C8    G   107      43.421 102.020  79.711  1.00  0.00           C  
ATOM   3401  H8    G   107      43.923 101.621  80.580  1.00  0.00           H  
ATOM   3402  N7    G   107      44.003 102.314  78.571  1.00  0.00           N  
ATOM   3403  C5    G   107      42.925 102.657  77.795  1.00  0.00           C  
ATOM   3404  C6    G   107      42.914 103.210  76.421  1.00  0.00           C  
ATOM   3405  O6    G   107      43.889 103.374  75.638  1.00  0.00           O  
ATOM   3406  N1    G   107      41.618 103.537  75.973  1.00  0.00           N  
ATOM   3407  H1    G   107      41.624 103.784  74.993  1.00  0.00           H  
ATOM   3408  C2    G   107      40.448 103.353  76.717  1.00  0.00           C  
ATOM   3409  N2    G   107      39.309 103.653  76.270  1.00  0.00           N  
ATOM   3410  H21   G   107      39.231 104.114  75.375  1.00  0.00           H  
ATOM   3411  H22   G   107      38.509 103.733  76.882  1.00  0.00           H  
ATOM   3412  N3    G   107      40.488 102.814  77.953  1.00  0.00           N  
ATOM   3413  C4    G   107      41.696 102.562  78.425  1.00  0.00           C  
ATOM   3414  C3'   G   107      40.769  99.615  81.371  1.00  0.00           C  
ATOM   3415  H3'   G   107      41.671  99.281  80.859  1.00  0.00           H  
ATOM   3416  C2'   G   107      40.146 100.771  80.542  1.00  0.00           C  
ATOM   3417  H2'   G   107      40.034 100.596  79.472  1.00  0.00           H  
ATOM   3418  O2'   G   107      38.835 101.125  81.209  1.00  0.00           O  
ATOM   3419 HO2'   G   107      38.064 100.885  80.691  1.00  0.00           H  
ATOM   3420  O3'   G   107      39.908  98.490  81.540  1.00  0.00           O  
ATOM   3421  P     G   108      39.900  97.252  80.405  1.00  0.00           P  
ATOM   3422  OP1   G   108      39.388  96.006  81.004  1.00  0.00           O  
ATOM   3423  OP2   G   108      41.251  97.038  79.813  1.00  0.00           O  
ATOM   3424  O5'   G   108      38.999  97.797  79.251  1.00  0.00           O  
ATOM   3425  C5'   G   108      37.594  98.194  79.416  1.00  0.00           C  
ATOM   3426  H5'   G   108      37.523  98.766  80.341  1.00  0.00           H  
ATOM   3427 H5''   G   108      36.951  97.317  79.486  1.00  0.00           H  
ATOM   3428  C4'   G   108      37.022  99.023  78.253  1.00  0.00           C  
ATOM   3429  H4'   G   108      36.057  99.257  78.701  1.00  0.00           H  
ATOM   3430  O4'   G   108      37.785 100.187  77.982  1.00  0.00           O  
ATOM   3431  C1'   G   108      37.577 100.554  76.610  1.00  0.00           C  
ATOM   3432  H1'   G   108      37.237 101.588  76.570  1.00  0.00           H  
ATOM   3433  N9    G   108      38.749 100.502  75.796  1.00  0.00           N  
ATOM   3434  C8    G   108      39.929  99.932  76.199  1.00  0.00           C  
ATOM   3435  H8    G   108      39.964  99.447  77.163  1.00  0.00           H  
ATOM   3436  N7    G   108      40.965 100.145  75.408  1.00  0.00           N  
ATOM   3437  C5    G   108      40.311 100.829  74.336  1.00  0.00           C  
ATOM   3438  C6    G   108      40.876 101.353  73.135  1.00  0.00           C  
ATOM   3439  O6    G   108      42.051 101.320  72.870  1.00  0.00           O  
ATOM   3440  N1    G   108      40.003 101.793  72.253  1.00  0.00           N  
ATOM   3441  H1    G   108      40.391 102.144  71.389  1.00  0.00           H  
ATOM   3442  C2    G   108      38.697 101.739  72.460  1.00  0.00           C  
ATOM   3443  N2    G   108      37.975 102.162  71.469  1.00  0.00           N  
ATOM   3444  H21   G   108      38.320 102.441  70.562  1.00  0.00           H  
ATOM   3445  H22   G   108      36.992 102.254  71.681  1.00  0.00           H  
ATOM   3446  N3    G   108      38.082 101.439  73.655  1.00  0.00           N  
ATOM   3447  C4    G   108      38.987 100.964  74.539  1.00  0.00           C  
ATOM   3448  C3'   G   108      36.834  98.302  76.923  1.00  0.00           C  
ATOM   3449  H3'   G   108      37.766  97.775  76.719  1.00  0.00           H  
ATOM   3450  C2'   G   108      36.558  99.548  75.995  1.00  0.00           C  
ATOM   3451  H2'   G   108      36.736  99.351  74.938  1.00  0.00           H  
ATOM   3452  O2'   G   108      35.257 100.085  76.199  1.00  0.00           O  
ATOM   3453 HO2'   G   108      34.754 100.330  75.419  1.00  0.00           H  
ATOM   3454  O3'   G   108      35.772  97.299  77.036  1.00  0.00           O  
ATOM   3455  P     C   109      35.963  95.868  76.336  1.00  0.00           P  
ATOM   3456  OP1   C   109      34.657  95.155  76.494  1.00  0.00           O  
ATOM   3457  OP2   C   109      37.193  95.258  76.889  1.00  0.00           O  
ATOM   3458  O5'   C   109      36.281  96.198  74.834  1.00  0.00           O  
ATOM   3459  C5'   C   109      35.232  96.715  74.046  1.00  0.00           C  
ATOM   3460  H5'   C   109      34.698  97.547  74.504  1.00  0.00           H  
ATOM   3461 H5''   C   109      34.505  95.925  73.855  1.00  0.00           H  
ATOM   3462  C4'   C   109      35.577  97.384  72.662  1.00  0.00           C  
ATOM   3463  H4'   C   109      34.702  97.894  72.261  1.00  0.00           H  
ATOM   3464  O4'   C   109      36.483  98.472  72.738  1.00  0.00           O  
ATOM   3465  C1'   C   109      37.109  98.609  71.409  1.00  0.00           C  
ATOM   3466  H1'   C   109      36.912  99.595  70.989  1.00  0.00           H  
ATOM   3467  N1    C   109      38.672  98.339  71.368  1.00  0.00           N  
ATOM   3468  C6    C   109      39.223  98.018  72.579  1.00  0.00           C  
ATOM   3469  H6    C   109      38.615  97.870  73.460  1.00  0.00           H  
ATOM   3470  C5    C   109      40.564  97.950  72.717  1.00  0.00           C  
ATOM   3471  H5    C   109      41.060  97.774  73.661  1.00  0.00           H  
ATOM   3472  C4    C   109      41.320  98.283  71.570  1.00  0.00           C  
ATOM   3473  N4    C   109      42.623  98.467  71.700  1.00  0.00           N  
ATOM   3474  H41   C   109      42.979  98.436  72.644  1.00  0.00           H  
ATOM   3475  H42   C   109      43.159  98.881  70.950  1.00  0.00           H  
ATOM   3476  N3    C   109      40.827  98.512  70.405  1.00  0.00           N  
ATOM   3477  C2    C   109      39.491  98.597  70.238  1.00  0.00           C  
ATOM   3478  O2    C   109      38.985  98.849  69.171  1.00  0.00           O  
ATOM   3479  C3'   C   109      36.068  96.421  71.537  1.00  0.00           C  
ATOM   3480  H3'   C   109      36.987  95.950  71.885  1.00  0.00           H  
ATOM   3481  C2'   C   109      36.417  97.532  70.510  1.00  0.00           C  
ATOM   3482  H2'   C   109      37.200  97.194  69.832  1.00  0.00           H  
ATOM   3483  O2'   C   109      35.319  98.071  69.812  1.00  0.00           O  
ATOM   3484 HO2'   C   109      34.541  97.513  69.892  1.00  0.00           H  
ATOM   3485  O3'   C   109      35.140  95.544  71.086  1.00  0.00           O  
ATOM   3486  P     A   110      35.494  94.063  70.509  1.00  0.00           P  
ATOM   3487  OP1   A   110      34.302  93.269  70.183  1.00  0.00           O  
ATOM   3488  OP2   A   110      36.580  93.542  71.381  1.00  0.00           O  
ATOM   3489  O5'   A   110      36.212  94.324  69.101  1.00  0.00           O  
ATOM   3490  C5'   A   110      35.439  94.655  67.958  1.00  0.00           C  
ATOM   3491  H5'   A   110      34.858  95.573  68.053  1.00  0.00           H  
ATOM   3492 H5''   A   110      34.805  93.840  67.611  1.00  0.00           H  
ATOM   3493  C4'   A   110      36.354  94.979  66.798  1.00  0.00           C  
ATOM   3494  H4'   A   110      35.827  95.346  65.918  1.00  0.00           H  
ATOM   3495  O4'   A   110      37.180  96.119  67.132  1.00  0.00           O  
ATOM   3496  C1'   A   110      38.437  96.013  66.533  1.00  0.00           C  
ATOM   3497  H1'   A   110      38.579  96.979  66.049  1.00  0.00           H  
ATOM   3498  N9    A   110      39.512  95.800  67.546  1.00  0.00           N  
ATOM   3499  C8    A   110      39.368  95.469  68.954  1.00  0.00           C  
ATOM   3500  H8    A   110      38.415  95.314  69.438  1.00  0.00           H  
ATOM   3501  N7    A   110      40.538  95.546  69.606  1.00  0.00           N  
ATOM   3502  C5    A   110      41.479  95.805  68.591  1.00  0.00           C  
ATOM   3503  C6    A   110      42.879  95.995  68.574  1.00  0.00           C  
ATOM   3504  N6    A   110      43.733  95.937  69.619  1.00  0.00           N  
ATOM   3505  H61   A   110      44.673  96.229  69.394  1.00  0.00           H  
ATOM   3506  H62   A   110      43.417  95.758  70.562  1.00  0.00           H  
ATOM   3507  N1    A   110      43.535  96.277  67.462  1.00  0.00           N  
ATOM   3508  C2    A   110      42.797  96.342  66.333  1.00  0.00           C  
ATOM   3509  H2    A   110      43.425  96.593  65.491  1.00  0.00           H  
ATOM   3510  N3    A   110      41.499  96.152  66.204  1.00  0.00           N  
ATOM   3511  C4    A   110      40.848  95.985  67.366  1.00  0.00           C  
ATOM   3512  C3'   A   110      37.376  93.884  66.454  1.00  0.00           C  
ATOM   3513  H3'   A   110      37.961  93.468  67.274  1.00  0.00           H  
ATOM   3514  C2'   A   110      38.382  94.775  65.696  1.00  0.00           C  
ATOM   3515  H2'   A   110      39.339  94.254  65.666  1.00  0.00           H  
ATOM   3516  O2'   A   110      38.051  95.160  64.364  1.00  0.00           O  
ATOM   3517 HO2'   A   110      38.754  95.645  63.925  1.00  0.00           H  
ATOM   3518  O3'   A   110      36.867  92.812  65.713  1.00  0.00           O  
ATOM   3519  P     C   111      37.552  91.327  65.801  1.00  0.00           P  
ATOM   3520  OP1   C   111      36.827  90.450  64.888  1.00  0.00           O  
ATOM   3521  OP2   C   111      37.749  90.918  67.170  1.00  0.00           O  
ATOM   3522  O5'   C   111      38.968  91.481  65.156  1.00  0.00           O  
ATOM   3523  C5'   C   111      39.172  91.686  63.739  1.00  0.00           C  
ATOM   3524  H5'   C   111      38.694  92.594  63.372  1.00  0.00           H  
ATOM   3525 H5''   C   111      38.761  90.836  63.194  1.00  0.00           H  
ATOM   3526  C4'   C   111      40.669  91.620  63.393  1.00  0.00           C  
ATOM   3527  H4'   C   111      40.736  91.761  62.314  1.00  0.00           H  
ATOM   3528  O4'   C   111      41.500  92.642  63.920  1.00  0.00           O  
ATOM   3529  C1'   C   111      42.771  92.143  64.396  1.00  0.00           C  
ATOM   3530  H1'   C   111      43.578  92.736  63.966  1.00  0.00           H  
ATOM   3531  N1    C   111      42.849  92.234  65.893  1.00  0.00           N  
ATOM   3532  C6    C   111      41.820  92.554  66.656  1.00  0.00           C  
ATOM   3533  H6    C   111      40.867  92.903  66.286  1.00  0.00           H  
ATOM   3534  C5    C   111      41.926  92.607  68.020  1.00  0.00           C  
ATOM   3535  H5    C   111      41.034  92.668  68.625  1.00  0.00           H  
ATOM   3536  C4    C   111      43.190  92.273  68.561  1.00  0.00           C  
ATOM   3537  N4    C   111      43.387  92.420  69.794  1.00  0.00           N  
ATOM   3538  H41   C   111      44.344  92.426  70.115  1.00  0.00           H  
ATOM   3539  H42   C   111      42.624  92.547  70.444  1.00  0.00           H  
ATOM   3540  N3    C   111      44.222  92.011  67.787  1.00  0.00           N  
ATOM   3541  C2    C   111      44.055  91.923  66.480  1.00  0.00           C  
ATOM   3542  O2    C   111      45.034  91.607  65.789  1.00  0.00           O  
ATOM   3543  C3'   C   111      41.396  90.311  63.692  1.00  0.00           C  
ATOM   3544  H3'   C   111      40.918  90.089  64.646  1.00  0.00           H  
ATOM   3545  C2'   C   111      42.911  90.700  63.776  1.00  0.00           C  
ATOM   3546  H2'   C   111      43.502  90.045  64.418  1.00  0.00           H  
ATOM   3547  O2'   C   111      43.574  90.898  62.556  1.00  0.00           O  
ATOM   3548 HO2'   C   111      44.513  90.698  62.569  1.00  0.00           H  
ATOM   3549  O3'   C   111      40.958  89.409  62.643  1.00  0.00           O  
ATOM   3550  P     A   112      40.914  87.850  63.057  1.00  0.00           P  
ATOM   3551  OP1   A   112      40.470  87.107  61.918  1.00  0.00           O  
ATOM   3552  OP2   A   112      40.243  87.728  64.374  1.00  0.00           O  
ATOM   3553  O5'   A   112      42.460  87.471  63.305  1.00  0.00           O  
ATOM   3554  C5'   A   112      43.433  87.368  62.295  1.00  0.00           C  
ATOM   3555  H5'   A   112      43.575  88.341  61.825  1.00  0.00           H  
ATOM   3556 H5''   A   112      43.118  86.607  61.582  1.00  0.00           H  
ATOM   3557  C4'   A   112      44.709  86.959  63.098  1.00  0.00           C  
ATOM   3558  H4'   A   112      45.447  86.562  62.401  1.00  0.00           H  
ATOM   3559  O4'   A   112      45.229  87.897  63.950  1.00  0.00           O  
ATOM   3560  C1'   A   112      45.850  87.309  65.047  1.00  0.00           C  
ATOM   3561  H1'   A   112      46.893  87.599  65.169  1.00  0.00           H  
ATOM   3562  N9    A   112      45.088  87.725  66.241  1.00  0.00           N  
ATOM   3563  C8    A   112      43.767  88.113  66.391  1.00  0.00           C  
ATOM   3564  H8    A   112      43.123  88.116  65.524  1.00  0.00           H  
ATOM   3565  N7    A   112      43.462  88.617  67.625  1.00  0.00           N  
ATOM   3566  C5    A   112      44.708  88.271  68.340  1.00  0.00           C  
ATOM   3567  C6    A   112      45.141  88.433  69.669  1.00  0.00           C  
ATOM   3568  N6    A   112      44.609  88.992  70.702  1.00  0.00           N  
ATOM   3569  H61   A   112      43.659  89.295  70.542  1.00  0.00           H  
ATOM   3570  H62   A   112      45.163  89.228  71.513  1.00  0.00           H  
ATOM   3571  N1    A   112      46.330  87.911  70.024  1.00  0.00           N  
ATOM   3572  C2    A   112      47.111  87.360  69.118  1.00  0.00           C  
ATOM   3573  H2    A   112      48.100  87.067  69.438  1.00  0.00           H  
ATOM   3574  N3    A   112      46.811  87.192  67.841  1.00  0.00           N  
ATOM   3575  C4    A   112      45.560  87.606  67.506  1.00  0.00           C  
ATOM   3576  C3'   A   112      44.529  85.739  63.939  1.00  0.00           C  
ATOM   3577  H3'   A   112      43.711  85.947  64.628  1.00  0.00           H  
ATOM   3578  C2'   A   112      45.765  85.800  64.830  1.00  0.00           C  
ATOM   3579  H2'   A   112      45.717  85.283  65.788  1.00  0.00           H  
ATOM   3580  O2'   A   112      46.910  85.278  64.129  1.00  0.00           O  
ATOM   3581 HO2'   A   112      46.601  84.655  63.467  1.00  0.00           H  
ATOM   3582  O3'   A   112      44.345  84.528  63.274  1.00  0.00           O  
ATOM   3583  P     G   113      43.211  83.425  63.737  1.00  0.00           P  
ATOM   3584  OP1   G   113      43.037  82.361  62.687  1.00  0.00           O  
ATOM   3585  OP2   G   113      41.991  84.069  64.163  1.00  0.00           O  
ATOM   3586  O5'   G   113      43.853  82.753  64.960  1.00  0.00           O  
ATOM   3587  C5'   G   113      45.014  81.916  64.762  1.00  0.00           C  
ATOM   3588  H5'   G   113      45.751  82.438  64.151  1.00  0.00           H  
ATOM   3589 H5''   G   113      44.829  81.020  64.170  1.00  0.00           H  
ATOM   3590  C4'   G   113      45.658  81.618  66.114  1.00  0.00           C  
ATOM   3591  H4'   G   113      46.477  80.939  65.876  1.00  0.00           H  
ATOM   3592  O4'   G   113      46.115  82.755  66.753  1.00  0.00           O  
ATOM   3593  C1'   G   113      45.857  82.712  68.123  1.00  0.00           C  
ATOM   3594  H1'   G   113      46.837  82.856  68.576  1.00  0.00           H  
ATOM   3595  N9    G   113      44.961  83.751  68.637  1.00  0.00           N  
ATOM   3596  C8    G   113      43.871  84.261  68.060  1.00  0.00           C  
ATOM   3597  H8    G   113      43.569  84.048  67.045  1.00  0.00           H  
ATOM   3598  N7    G   113      43.232  85.136  68.816  1.00  0.00           N  
ATOM   3599  C5    G   113      43.875  85.024  70.061  1.00  0.00           C  
ATOM   3600  C6    G   113      43.742  85.631  71.432  1.00  0.00           C  
ATOM   3601  O6    G   113      42.862  86.425  71.757  1.00  0.00           O  
ATOM   3602  N1    G   113      44.684  85.304  72.368  1.00  0.00           N  
ATOM   3603  H1    G   113      44.718  85.751  73.273  1.00  0.00           H  
ATOM   3604  C2    G   113      45.682  84.442  72.038  1.00  0.00           C  
ATOM   3605  N2    G   113      46.522  84.220  73.027  1.00  0.00           N  
ATOM   3606  H21   G   113      46.426  84.712  73.904  1.00  0.00           H  
ATOM   3607  H22   G   113      47.371  83.692  72.888  1.00  0.00           H  
ATOM   3608  N3    G   113      45.932  83.933  70.863  1.00  0.00           N  
ATOM   3609  C4    G   113      44.987  84.211  69.924  1.00  0.00           C  
ATOM   3610  C3'   G   113      44.701  80.865  67.116  1.00  0.00           C  
ATOM   3611  H3'   G   113      43.736  81.369  67.069  1.00  0.00           H  
ATOM   3612  C2'   G   113      45.360  81.304  68.427  1.00  0.00           C  
ATOM   3613  H2'   G   113      44.647  81.289  69.250  1.00  0.00           H  
ATOM   3614  O2'   G   113      46.490  80.436  68.634  1.00  0.00           O  
ATOM   3615 HO2'   G   113      46.229  79.583  68.280  1.00  0.00           H  
ATOM   3616  O3'   G   113      44.558  79.443  67.109  1.00  0.00           O  
ATOM   3617  P     G   114      43.499  78.777  66.118  1.00  0.00           P  
ATOM   3618  OP1   G   114      44.176  78.383  64.862  1.00  0.00           O  
ATOM   3619  OP2   G   114      42.343  79.618  66.015  1.00  0.00           O  
ATOM   3620  O5'   G   114      42.958  77.467  66.904  1.00  0.00           O  
ATOM   3621  C5'   G   114      43.724  76.327  67.162  1.00  0.00           C  
ATOM   3622  H5'   G   114      44.682  76.433  66.654  1.00  0.00           H  
ATOM   3623 H5''   G   114      43.171  75.443  66.846  1.00  0.00           H  
ATOM   3624  C4'   G   114      43.956  76.110  68.663  1.00  0.00           C  
ATOM   3625  H4'   G   114      44.688  75.313  68.789  1.00  0.00           H  
ATOM   3626  O4'   G   114      44.483  77.255  69.275  1.00  0.00           O  
ATOM   3627  C1'   G   114      43.847  77.435  70.522  1.00  0.00           C  
ATOM   3628  H1'   G   114      44.566  77.332  71.335  1.00  0.00           H  
ATOM   3629  N9    G   114      43.285  78.805  70.532  1.00  0.00           N  
ATOM   3630  C8    G   114      42.193  79.341  69.967  1.00  0.00           C  
ATOM   3631  H8    G   114      41.573  78.857  69.227  1.00  0.00           H  
ATOM   3632  N7    G   114      41.878  80.535  70.344  1.00  0.00           N  
ATOM   3633  C5    G   114      42.851  80.896  71.249  1.00  0.00           C  
ATOM   3634  C6    G   114      42.992  82.077  72.083  1.00  0.00           C  
ATOM   3635  O6    G   114      42.121  82.948  72.168  1.00  0.00           O  
ATOM   3636  N1    G   114      44.119  82.050  72.867  1.00  0.00           N  
ATOM   3637  H1    G   114      44.176  82.616  73.702  1.00  0.00           H  
ATOM   3638  C2    G   114      44.941  80.946  72.879  1.00  0.00           C  
ATOM   3639  N2    G   114      45.765  80.869  73.831  1.00  0.00           N  
ATOM   3640  H21   G   114      46.463  80.141  73.785  1.00  0.00           H  
ATOM   3641  H22   G   114      45.883  81.592  74.525  1.00  0.00           H  
ATOM   3642  N3    G   114      44.768  79.800  72.196  1.00  0.00           N  
ATOM   3643  C4    G   114      43.709  79.829  71.368  1.00  0.00           C  
ATOM   3644  C3'   G   114      42.692  75.606  69.325  1.00  0.00           C  
ATOM   3645  H3'   G   114      41.892  75.869  68.632  1.00  0.00           H  
ATOM   3646  C2'   G   114      42.628  76.503  70.631  1.00  0.00           C  
ATOM   3647  H2'   G   114      41.646  76.976  70.634  1.00  0.00           H  
ATOM   3648  O2'   G   114      42.828  75.766  71.895  1.00  0.00           O  
ATOM   3649 HO2'   G   114      43.560  75.152  71.803  1.00  0.00           H  
ATOM   3650  O3'   G   114      42.853  74.257  69.651  1.00  0.00           O  
ATOM   3651  P     C   115      41.564  73.244  69.656  1.00  0.00           P  
ATOM   3652  OP1   C   115      40.428  73.993  70.163  1.00  0.00           O  
ATOM   3653  OP2   C   115      42.018  71.973  70.321  1.00  0.00           O  
ATOM   3654  O5'   C   115      41.294  72.927  68.115  1.00  0.00           O  
ATOM   3655  C5'   C   115      42.375  72.554  67.257  1.00  0.00           C  
ATOM   3656  H5'   C   115      42.843  71.688  67.725  1.00  0.00           H  
ATOM   3657 H5''   C   115      43.129  73.338  67.179  1.00  0.00           H  
ATOM   3658  C4'   C   115      41.880  72.097  65.895  1.00  0.00           C  
ATOM   3659  H4'   C   115      42.711  72.000  65.197  1.00  0.00           H  
ATOM   3660  O4'   C   115      41.240  70.883  66.014  1.00  0.00           O  
ATOM   3661  C1'   C   115      40.188  70.791  64.930  1.00  0.00           C  
ATOM   3662  H1'   C   115      40.576  70.063  64.218  1.00  0.00           H  
ATOM   3663  N1    C   115      38.801  70.536  65.411  1.00  0.00           N  
ATOM   3664  C6    C   115      38.595  70.493  66.747  1.00  0.00           C  
ATOM   3665  H6    C   115      39.371  70.796  67.434  1.00  0.00           H  
ATOM   3666  C5    C   115      37.398  70.060  67.202  1.00  0.00           C  
ATOM   3667  H5    C   115      37.274  70.048  68.275  1.00  0.00           H  
ATOM   3668  C4    C   115      36.393  69.704  66.268  1.00  0.00           C  
ATOM   3669  N4    C   115      35.190  69.248  66.661  1.00  0.00           N  
ATOM   3670  H41   C   115      34.464  69.007  66.002  1.00  0.00           H  
ATOM   3671  H42   C   115      35.114  68.998  67.637  1.00  0.00           H  
ATOM   3672  N3    C   115      36.558  69.897  64.968  1.00  0.00           N  
ATOM   3673  C2    C   115      37.755  70.246  64.456  1.00  0.00           C  
ATOM   3674  O2    C   115      37.947  70.214  63.245  1.00  0.00           O  
ATOM   3675  C3'   C   115      40.821  73.008  65.260  1.00  0.00           C  
ATOM   3676  H3'   C   115      40.044  73.248  65.985  1.00  0.00           H  
ATOM   3677  C2'   C   115      40.214  72.119  64.180  1.00  0.00           C  
ATOM   3678  H2'   C   115      39.255  72.459  63.789  1.00  0.00           H  
ATOM   3679  O2'   C   115      41.143  71.947  63.130  1.00  0.00           O  
ATOM   3680 HO2'   C   115      41.605  72.765  62.936  1.00  0.00           H  
ATOM   3681  O3'   C   115      41.320  74.170  64.705  1.00  0.00           O  
ATOM   3682  P     A   116      40.406  75.519  64.711  1.00  0.00           P  
ATOM   3683  OP1   A   116      41.106  76.557  63.904  1.00  0.00           O  
ATOM   3684  OP2   A   116      40.090  75.880  66.099  1.00  0.00           O  
ATOM   3685  O5'   A   116      38.957  75.195  64.053  1.00  0.00           O  
ATOM   3686  C5'   A   116      38.868  74.998  62.657  1.00  0.00           C  
ATOM   3687  H5'   A   116      39.678  74.358  62.308  1.00  0.00           H  
ATOM   3688 H5''   A   116      38.957  75.976  62.183  1.00  0.00           H  
ATOM   3689  C4'   A   116      37.458  74.376  62.310  1.00  0.00           C  
ATOM   3690  H4'   A   116      37.446  74.194  61.236  1.00  0.00           H  
ATOM   3691  O4'   A   116      37.256  73.125  62.922  1.00  0.00           O  
ATOM   3692  C1'   A   116      35.911  73.061  63.541  1.00  0.00           C  
ATOM   3693  H1'   A   116      35.460  72.129  63.201  1.00  0.00           H  
ATOM   3694  N9    A   116      35.956  73.082  64.988  1.00  0.00           N  
ATOM   3695  C8    A   116      36.983  73.430  65.815  1.00  0.00           C  
ATOM   3696  H8    A   116      37.947  73.804  65.503  1.00  0.00           H  
ATOM   3697  N7    A   116      36.847  73.266  67.083  1.00  0.00           N  
ATOM   3698  C5    A   116      35.532  72.777  67.083  1.00  0.00           C  
ATOM   3699  C6    A   116      34.713  72.205  68.116  1.00  0.00           C  
ATOM   3700  N6    A   116      35.070  71.809  69.335  1.00  0.00           N  
ATOM   3701  H61   A   116      36.048  71.864  69.580  1.00  0.00           H  
ATOM   3702  H62   A   116      34.378  71.386  69.937  1.00  0.00           H  
ATOM   3703  N1    A   116      33.413  71.945  67.841  1.00  0.00           N  
ATOM   3704  C2    A   116      32.987  72.270  66.649  1.00  0.00           C  
ATOM   3705  H2    A   116      31.955  72.004  66.475  1.00  0.00           H  
ATOM   3706  N3    A   116      33.648  72.647  65.550  1.00  0.00           N  
ATOM   3707  C4    A   116      34.956  72.868  65.844  1.00  0.00           C  
ATOM   3708  C3'   A   116      36.296  75.199  62.703  1.00  0.00           C  
ATOM   3709  H3'   A   116      36.675  75.640  63.624  1.00  0.00           H  
ATOM   3710  C2'   A   116      35.095  74.213  62.951  1.00  0.00           C  
ATOM   3711  H2'   A   116      34.401  74.647  63.670  1.00  0.00           H  
ATOM   3712  O2'   A   116      34.443  73.765  61.723  1.00  0.00           O  
ATOM   3713 HO2'   A   116      33.557  73.431  61.879  1.00  0.00           H  
ATOM   3714  O3'   A   116      36.068  76.277  61.818  1.00  0.00           O  
ATOM   3715  P     C   117      35.499  77.707  62.156  1.00  0.00           P  
ATOM   3716  OP1   C   117      35.291  78.490  60.909  1.00  0.00           O  
ATOM   3717  OP2   C   117      36.330  78.281  63.203  1.00  0.00           O  
ATOM   3718  O5'   C   117      34.055  77.448  62.801  1.00  0.00           O  
ATOM   3719  C5'   C   117      32.989  77.011  61.968  1.00  0.00           C  
ATOM   3720  H5'   C   117      33.195  76.089  61.423  1.00  0.00           H  
ATOM   3721 H5''   C   117      32.928  77.878  61.311  1.00  0.00           H  
ATOM   3722  C4'   C   117      31.681  76.839  62.679  1.00  0.00           C  
ATOM   3723  H4'   C   117      30.903  76.760  61.919  1.00  0.00           H  
ATOM   3724  O4'   C   117      31.688  75.633  63.449  1.00  0.00           O  
ATOM   3725  C1'   C   117      30.942  75.773  64.623  1.00  0.00           C  
ATOM   3726  H1'   C   117      30.133  75.049  64.525  1.00  0.00           H  
ATOM   3727  N1    C   117      31.644  75.630  65.895  1.00  0.00           N  
ATOM   3728  C6    C   117      32.975  75.946  65.897  1.00  0.00           C  
ATOM   3729  H6    C   117      33.495  76.261  65.005  1.00  0.00           H  
ATOM   3730  C5    C   117      33.645  75.833  67.047  1.00  0.00           C  
ATOM   3731  H5    C   117      34.709  76.019  67.077  1.00  0.00           H  
ATOM   3732  C4    C   117      32.948  75.418  68.191  1.00  0.00           C  
ATOM   3733  N4    C   117      33.610  75.201  69.283  1.00  0.00           N  
ATOM   3734  H41   C   117      33.148  74.580  69.932  1.00  0.00           H  
ATOM   3735  H42   C   117      34.601  75.394  69.290  1.00  0.00           H  
ATOM   3736  N3    C   117      31.635  75.151  68.202  1.00  0.00           N  
ATOM   3737  C2    C   117      30.982  75.327  67.068  1.00  0.00           C  
ATOM   3738  O2    C   117      29.752  75.263  67.204  1.00  0.00           O  
ATOM   3739  C3'   C   117      31.297  77.903  63.621  1.00  0.00           C  
ATOM   3740  H3'   C   117      32.221  78.100  64.165  1.00  0.00           H  
ATOM   3741  C2'   C   117      30.303  77.152  64.583  1.00  0.00           C  
ATOM   3742  H2'   C   117      30.348  77.464  65.627  1.00  0.00           H  
ATOM   3743  O2'   C   117      29.027  77.049  64.085  1.00  0.00           O  
ATOM   3744 HO2'   C   117      28.952  77.820  63.517  1.00  0.00           H  
ATOM   3745  O3'   C   117      30.655  78.975  62.966  1.00  0.00           O  
ATOM   3746  P     U   118      30.742  80.463  63.539  1.00  0.00           P  
ATOM   3747  OP1   U   118      30.041  81.342  62.577  1.00  0.00           O  
ATOM   3748  OP2   U   118      32.175  80.677  63.876  1.00  0.00           O  
ATOM   3749  O5'   U   118      29.915  80.366  64.875  1.00  0.00           O  
ATOM   3750  C5'   U   118      28.487  80.281  64.919  1.00  0.00           C  
ATOM   3751  H5'   U   118      28.023  79.507  64.308  1.00  0.00           H  
ATOM   3752 H5''   U   118      28.147  81.278  64.639  1.00  0.00           H  
ATOM   3753  C4'   U   118      28.019  80.090  66.329  1.00  0.00           C  
ATOM   3754  H4'   U   118      26.931  80.156  66.309  1.00  0.00           H  
ATOM   3755  O4'   U   118      28.421  78.888  66.944  1.00  0.00           O  
ATOM   3756  C1'   U   118      28.354  78.974  68.377  1.00  0.00           C  
ATOM   3757  H1'   U   118      27.507  78.463  68.834  1.00  0.00           H  
ATOM   3758  N1    U   118      29.583  78.533  69.044  1.00  0.00           N  
ATOM   3759  C6    U   118      30.789  78.806  68.452  1.00  0.00           C  
ATOM   3760  H6    U   118      30.777  79.296  67.490  1.00  0.00           H  
ATOM   3761  C5    U   118      31.942  78.411  69.096  1.00  0.00           C  
ATOM   3762  H5    U   118      32.891  78.485  68.586  1.00  0.00           H  
ATOM   3763  C4    U   118      31.907  77.679  70.346  1.00  0.00           C  
ATOM   3764  O4    U   118      32.919  77.474  70.988  1.00  0.00           O  
ATOM   3765  N3    U   118      30.696  77.592  70.858  1.00  0.00           N  
ATOM   3766  H3    U   118      30.649  77.432  71.855  1.00  0.00           H  
ATOM   3767  C2    U   118      29.520  77.983  70.291  1.00  0.00           C  
ATOM   3768  O2    U   118      28.418  77.878  70.907  1.00  0.00           O  
ATOM   3769  C3'   U   118      28.629  81.167  67.258  1.00  0.00           C  
ATOM   3770  H3'   U   118      29.711  81.226  67.141  1.00  0.00           H  
ATOM   3771  C2'   U   118      28.185  80.479  68.604  1.00  0.00           C  
ATOM   3772  H2'   U   118      28.768  80.830  69.455  1.00  0.00           H  
ATOM   3773  O2'   U   118      26.785  80.570  68.973  1.00  0.00           O  
ATOM   3774 HO2'   U   118      26.421  81.454  68.888  1.00  0.00           H  
ATOM   3775  O3'   U   118      28.080  82.505  67.263  1.00  0.00           O  
ATOM   3776  P     A   119      28.993  83.653  67.878  1.00  0.00           P  
ATOM   3777  OP1   A   119      28.202  84.896  67.616  1.00  0.00           O  
ATOM   3778  OP2   A   119      30.316  83.539  67.323  1.00  0.00           O  
ATOM   3779  O5'   A   119      29.080  83.477  69.425  1.00  0.00           O  
ATOM   3780  C5'   A   119      27.947  83.947  70.258  1.00  0.00           C  
ATOM   3781  H5'   A   119      27.009  83.646  69.792  1.00  0.00           H  
ATOM   3782 H5''   A   119      27.848  85.025  70.381  1.00  0.00           H  
ATOM   3783  C4'   A   119      27.864  83.424  71.650  1.00  0.00           C  
ATOM   3784  H4'   A   119      27.017  83.798  72.225  1.00  0.00           H  
ATOM   3785  O4'   A   119      28.040  82.014  71.801  1.00  0.00           O  
ATOM   3786  C1'   A   119      28.831  81.875  73.020  1.00  0.00           C  
ATOM   3787  H1'   A   119      28.376  81.286  73.816  1.00  0.00           H  
ATOM   3788  N9    A   119      30.117  81.219  72.782  1.00  0.00           N  
ATOM   3789  C8    A   119      30.938  81.106  71.602  1.00  0.00           C  
ATOM   3790  H8    A   119      30.658  81.366  70.592  1.00  0.00           H  
ATOM   3791  N7    A   119      32.117  80.570  71.940  1.00  0.00           N  
ATOM   3792  C5    A   119      31.988  80.264  73.336  1.00  0.00           C  
ATOM   3793  C6    A   119      32.847  79.786  74.308  1.00  0.00           C  
ATOM   3794  N6    A   119      34.113  79.606  74.089  1.00  0.00           N  
ATOM   3795  H61   A   119      34.499  79.818  73.180  1.00  0.00           H  
ATOM   3796  H62   A   119      34.709  79.258  74.826  1.00  0.00           H  
ATOM   3797  N1    A   119      32.479  79.599  75.599  1.00  0.00           N  
ATOM   3798  C2    A   119      31.272  80.039  75.935  1.00  0.00           C  
ATOM   3799  H2    A   119      31.079  80.067  76.998  1.00  0.00           H  
ATOM   3800  N3    A   119      30.354  80.520  75.110  1.00  0.00           N  
ATOM   3801  C4    A   119      30.762  80.631  73.798  1.00  0.00           C  
ATOM   3802  C3'   A   119      29.021  84.104  72.392  1.00  0.00           C  
ATOM   3803  H3'   A   119      29.894  83.920  71.766  1.00  0.00           H  
ATOM   3804  C2'   A   119      28.994  83.251  73.598  1.00  0.00           C  
ATOM   3805  H2'   A   119      29.878  83.431  74.209  1.00  0.00           H  
ATOM   3806  O2'   A   119      27.996  83.569  74.553  1.00  0.00           O  
ATOM   3807 HO2'   A   119      28.300  83.417  75.451  1.00  0.00           H  
ATOM   3808  O3'   A   119      28.913  85.515  72.573  1.00  0.00           O  
ATOM   3809  P     G   120      30.172  86.429  72.826  1.00  0.00           P  
ATOM   3810  OP1   G   120      29.673  87.809  72.935  1.00  0.00           O  
ATOM   3811  OP2   G   120      31.183  86.164  71.863  1.00  0.00           O  
ATOM   3812  O5'   G   120      30.729  86.035  74.234  1.00  0.00           O  
ATOM   3813  C5'   G   120      29.907  86.262  75.302  1.00  0.00           C  
ATOM   3814  H5'   G   120      28.947  85.780  75.121  1.00  0.00           H  
ATOM   3815 H5''   G   120      29.698  87.330  75.358  1.00  0.00           H  
ATOM   3816  C4'   G   120      30.457  85.602  76.607  1.00  0.00           C  
ATOM   3817  H4'   G   120      29.765  85.875  77.404  1.00  0.00           H  
ATOM   3818  O4'   G   120      30.554  84.175  76.611  1.00  0.00           O  
ATOM   3819  C1'   G   120      31.664  83.834  77.396  1.00  0.00           C  
ATOM   3820  H1'   G   120      31.428  83.016  78.077  1.00  0.00           H  
ATOM   3821  N9    G   120      32.699  83.356  76.491  1.00  0.00           N  
ATOM   3822  C8    G   120      32.787  83.509  75.178  1.00  0.00           C  
ATOM   3823  H8    G   120      32.018  84.030  74.627  1.00  0.00           H  
ATOM   3824  N7    G   120      33.938  82.998  74.707  1.00  0.00           N  
ATOM   3825  C5    G   120      34.524  82.331  75.771  1.00  0.00           C  
ATOM   3826  C6    G   120      35.794  81.695  75.870  1.00  0.00           C  
ATOM   3827  O6    G   120      36.651  81.465  74.982  1.00  0.00           O  
ATOM   3828  N1    G   120      36.137  81.351  77.151  1.00  0.00           N  
ATOM   3829  H1    G   120      37.052  80.975  77.353  1.00  0.00           H  
ATOM   3830  C2    G   120      35.270  81.552  78.201  1.00  0.00           C  
ATOM   3831  N2    G   120      35.817  81.160  79.265  1.00  0.00           N  
ATOM   3832  H21   G   120      36.738  80.746  79.222  1.00  0.00           H  
ATOM   3833  H22   G   120      35.258  81.343  80.086  1.00  0.00           H  
ATOM   3834  N3    G   120      34.128  82.229  78.125  1.00  0.00           N  
ATOM   3835  C4    G   120      33.821  82.600  76.875  1.00  0.00           C  
ATOM   3836  C3'   G   120      31.896  86.138  76.957  1.00  0.00           C  
ATOM   3837  H3'   G   120      32.653  86.022  76.182  1.00  0.00           H  
ATOM   3838  C2'   G   120      32.129  85.145  78.100  1.00  0.00           C  
ATOM   3839  H2'   G   120      33.214  85.097  78.192  1.00  0.00           H  
ATOM   3840  O2'   G   120      31.466  85.518  79.239  1.00  0.00           O  
ATOM   3841 HO2'   G   120      31.633  86.462  79.293  1.00  0.00           H  
ATOM   3842  O3'   G   120      31.866  87.514  77.390  1.00  0.00           O  
ATOM   3843  P     U   121      33.139  88.418  77.602  1.00  0.00           P  
ATOM   3844  OP1   U   121      32.767  89.620  78.440  1.00  0.00           O  
ATOM   3845  OP2   U   121      33.658  88.686  76.247  1.00  0.00           O  
ATOM   3846  O5'   U   121      34.245  87.593  78.439  1.00  0.00           O  
ATOM   3847  C5'   U   121      34.212  87.523  79.889  1.00  0.00           C  
ATOM   3848  H5'   U   121      33.145  87.349  80.032  1.00  0.00           H  
ATOM   3849 H5''   U   121      34.379  88.519  80.299  1.00  0.00           H  
ATOM   3850  C4'   U   121      35.079  86.490  80.430  1.00  0.00           C  
ATOM   3851  H4'   U   121      34.769  86.334  81.464  1.00  0.00           H  
ATOM   3852  O4'   U   121      34.920  85.417  79.593  1.00  0.00           O  
ATOM   3853  C1'   U   121      36.210  84.790  79.392  1.00  0.00           C  
ATOM   3854  H1'   U   121      36.077  83.737  79.641  1.00  0.00           H  
ATOM   3855  N1    U   121      36.732  84.827  77.946  1.00  0.00           N  
ATOM   3856  C6    U   121      35.971  85.257  76.831  1.00  0.00           C  
ATOM   3857  H6    U   121      35.015  85.717  77.038  1.00  0.00           H  
ATOM   3858  C5    U   121      36.379  85.104  75.544  1.00  0.00           C  
ATOM   3859  H5    U   121      35.791  85.537  74.749  1.00  0.00           H  
ATOM   3860  C4    U   121      37.572  84.362  75.243  1.00  0.00           C  
ATOM   3861  O4    U   121      37.975  84.254  74.130  1.00  0.00           O  
ATOM   3862  N3    U   121      38.235  83.871  76.341  1.00  0.00           N  
ATOM   3863  H3    U   121      39.117  83.420  76.143  1.00  0.00           H  
ATOM   3864  C2    U   121      37.878  83.976  77.661  1.00  0.00           C  
ATOM   3865  O2    U   121      38.584  83.421  78.545  1.00  0.00           O  
ATOM   3866  C3'   U   121      36.520  86.905  80.267  1.00  0.00           C  
ATOM   3867  H3'   U   121      36.644  87.169  79.216  1.00  0.00           H  
ATOM   3868  C2'   U   121      37.186  85.546  80.325  1.00  0.00           C  
ATOM   3869  H2'   U   121      38.167  85.498  79.854  1.00  0.00           H  
ATOM   3870  O2'   U   121      37.192  85.019  81.628  1.00  0.00           O  
ATOM   3871 HO2'   U   121      38.051  85.279  81.971  1.00  0.00           H  
ATOM   3872  O3'   U   121      36.941  87.938  81.210  1.00  0.00           O  
ATOM   3873  P     A   122      38.282  88.747  80.924  1.00  0.00           P  
ATOM   3874  OP1   A   122      38.392  89.751  81.973  1.00  0.00           O  
ATOM   3875  OP2   A   122      38.274  89.185  79.509  1.00  0.00           O  
ATOM   3876  O5'   A   122      39.429  87.745  81.052  1.00  0.00           O  
ATOM   3877  C5'   A   122      39.860  87.240  82.300  1.00  0.00           C  
ATOM   3878  H5'   A   122      38.994  86.881  82.858  1.00  0.00           H  
ATOM   3879 H5''   A   122      40.162  88.030  82.987  1.00  0.00           H  
ATOM   3880  C4'   A   122      41.019  86.218  82.187  1.00  0.00           C  
ATOM   3881  H4'   A   122      41.323  85.980  83.206  1.00  0.00           H  
ATOM   3882  O4'   A   122      40.645  85.193  81.331  1.00  0.00           O  
ATOM   3883  C1'   A   122      41.711  84.846  80.476  1.00  0.00           C  
ATOM   3884  H1'   A   122      41.862  83.784  80.666  1.00  0.00           H  
ATOM   3885  N9    A   122      41.441  85.160  79.012  1.00  0.00           N  
ATOM   3886  C8    A   122      40.414  85.864  78.412  1.00  0.00           C  
ATOM   3887  H8    A   122      39.738  86.548  78.905  1.00  0.00           H  
ATOM   3888  N7    A   122      40.462  85.819  77.095  1.00  0.00           N  
ATOM   3889  C5    A   122      41.552  84.940  76.809  1.00  0.00           C  
ATOM   3890  C6    A   122      42.249  84.472  75.612  1.00  0.00           C  
ATOM   3891  N6    A   122      42.017  84.801  74.327  1.00  0.00           N  
ATOM   3892  H61   A   122      41.188  85.314  74.066  1.00  0.00           H  
ATOM   3893  H62   A   122      42.410  84.129  73.683  1.00  0.00           H  
ATOM   3894  N1    A   122      43.212  83.683  75.676  1.00  0.00           N  
ATOM   3895  C2    A   122      43.623  83.336  76.893  1.00  0.00           C  
ATOM   3896  H2    A   122      44.492  82.697  76.938  1.00  0.00           H  
ATOM   3897  N3    A   122      43.170  83.670  78.072  1.00  0.00           N  
ATOM   3898  C4    A   122      42.066  84.503  78.030  1.00  0.00           C  
ATOM   3899  C3'   A   122      42.198  86.864  81.510  1.00  0.00           C  
ATOM   3900  H3'   A   122      41.841  87.564  80.754  1.00  0.00           H  
ATOM   3901  C2'   A   122      42.933  85.604  81.075  1.00  0.00           C  
ATOM   3902  H2'   A   122      43.611  85.945  80.292  1.00  0.00           H  
ATOM   3903  O2'   A   122      43.503  84.804  82.005  1.00  0.00           O  
ATOM   3904 HO2'   A   122      43.957  84.081  81.566  1.00  0.00           H  
ATOM   3905  O3'   A   122      42.905  87.611  82.465  1.00  0.00           O  
ATOM   3906  P     C   123      43.748  88.838  82.080  1.00  0.00           P  
ATOM   3907  OP1   C   123      44.416  89.361  83.288  1.00  0.00           O  
ATOM   3908  OP2   C   123      42.969  89.789  81.374  1.00  0.00           O  
ATOM   3909  O5'   C   123      44.798  88.224  81.068  1.00  0.00           O  
ATOM   3910  C5'   C   123      45.795  87.350  81.556  1.00  0.00           C  
ATOM   3911  H5'   C   123      45.364  86.584  82.202  1.00  0.00           H  
ATOM   3912 H5''   C   123      46.481  87.998  82.102  1.00  0.00           H  
ATOM   3913  C4'   C   123      46.487  86.608  80.369  1.00  0.00           C  
ATOM   3914  H4'   C   123      47.216  85.912  80.784  1.00  0.00           H  
ATOM   3915  O4'   C   123      45.697  86.023  79.366  1.00  0.00           O  
ATOM   3916  C1'   C   123      46.264  86.000  78.084  1.00  0.00           C  
ATOM   3917  H1'   C   123      46.489  85.034  77.632  1.00  0.00           H  
ATOM   3918  N1    C   123      45.390  86.731  77.127  1.00  0.00           N  
ATOM   3919  C6    C   123      44.397  87.668  77.497  1.00  0.00           C  
ATOM   3920  H6    C   123      44.273  87.944  78.534  1.00  0.00           H  
ATOM   3921  C5    C   123      43.577  88.281  76.597  1.00  0.00           C  
ATOM   3922  H5    C   123      42.835  89.010  76.887  1.00  0.00           H  
ATOM   3923  C4    C   123      43.636  87.817  75.292  1.00  0.00           C  
ATOM   3924  N4    C   123      42.725  87.993  74.355  1.00  0.00           N  
ATOM   3925  H41   C   123      42.860  87.490  73.489  1.00  0.00           H  
ATOM   3926  H42   C   123      41.873  88.477  74.598  1.00  0.00           H  
ATOM   3927  N3    C   123      44.578  86.961  74.918  1.00  0.00           N  
ATOM   3928  C2    C   123      45.385  86.372  75.823  1.00  0.00           C  
ATOM   3929  O2    C   123      46.184  85.525  75.412  1.00  0.00           O  
ATOM   3930  C3'   C   123      47.375  87.563  79.585  1.00  0.00           C  
ATOM   3931  H3'   C   123      46.833  88.491  79.404  1.00  0.00           H  
ATOM   3932  C2'   C   123      47.570  86.802  78.289  1.00  0.00           C  
ATOM   3933  H2'   C   123      47.738  87.402  77.395  1.00  0.00           H  
ATOM   3934  O2'   C   123      48.516  85.773  78.310  1.00  0.00           O  
ATOM   3935 HO2'   C   123      48.488  85.358  79.176  1.00  0.00           H  
ATOM   3936  O3'   C   123      48.663  87.864  80.103  1.00  0.00           O  
ATOM   3937  P     U   124      49.589  89.047  79.561  1.00  0.00           P  
ATOM   3938  OP1   U   124      50.799  89.004  80.414  1.00  0.00           O  
ATOM   3939  OP2   U   124      48.839  90.314  79.437  1.00  0.00           O  
ATOM   3940  O5'   U   124      50.104  88.671  78.050  1.00  0.00           O  
ATOM   3941  C5'   U   124      51.197  87.733  77.868  1.00  0.00           C  
ATOM   3942  H5'   U   124      51.157  86.857  78.516  1.00  0.00           H  
ATOM   3943 H5''   U   124      52.169  88.150  78.133  1.00  0.00           H  
ATOM   3944  C4'   U   124      51.482  87.339  76.431  1.00  0.00           C  
ATOM   3945  H4'   U   124      52.345  86.674  76.380  1.00  0.00           H  
ATOM   3946  O4'   U   124      50.356  86.646  76.009  1.00  0.00           O  
ATOM   3947  C1'   U   124      50.284  86.840  74.631  1.00  0.00           C  
ATOM   3948  H1'   U   124      50.475  85.864  74.185  1.00  0.00           H  
ATOM   3949  N1    U   124      48.924  87.489  74.286  1.00  0.00           N  
ATOM   3950  C6    U   124      48.401  88.463  75.107  1.00  0.00           C  
ATOM   3951  H6    U   124      48.934  88.719  76.011  1.00  0.00           H  
ATOM   3952  C5    U   124      47.288  89.156  74.798  1.00  0.00           C  
ATOM   3953  H5    U   124      46.935  89.913  75.482  1.00  0.00           H  
ATOM   3954  C4    U   124      46.572  88.837  73.582  1.00  0.00           C  
ATOM   3955  O4    U   124      45.662  89.530  73.178  1.00  0.00           O  
ATOM   3956  N3    U   124      47.184  87.931  72.736  1.00  0.00           N  
ATOM   3957  H3    U   124      46.724  87.599  71.900  1.00  0.00           H  
ATOM   3958  C2    U   124      48.343  87.273  73.010  1.00  0.00           C  
ATOM   3959  O2    U   124      48.646  86.349  72.295  1.00  0.00           O  
ATOM   3960  C3'   U   124      51.683  88.471  75.462  1.00  0.00           C  
ATOM   3961  H3'   U   124      50.944  89.246  75.667  1.00  0.00           H  
ATOM   3962  C2'   U   124      51.414  87.710  74.139  1.00  0.00           C  
ATOM   3963  H2'   U   124      51.091  88.361  73.326  1.00  0.00           H  
ATOM   3964  O2'   U   124      52.471  86.847  73.817  1.00  0.00           O  
ATOM   3965 HO2'   U   124      52.218  86.403  73.004  1.00  0.00           H  
ATOM   3966  O3'   U   124      52.959  89.069  75.541  1.00  0.00           O  
ATOM   3967  P     G   125      53.433  90.434  74.964  1.00  0.00           P  
ATOM   3968  OP1   G   125      54.877  90.428  75.219  1.00  0.00           O  
ATOM   3969  OP2   G   125      52.502  91.443  75.581  1.00  0.00           O  
ATOM   3970  O5'   G   125      53.113  90.427  73.477  1.00  0.00           O  
ATOM   3971  C5'   G   125      53.837  89.656  72.541  1.00  0.00           C  
ATOM   3972  H5'   G   125      53.935  88.634  72.907  1.00  0.00           H  
ATOM   3973 H5''   G   125      54.877  89.981  72.531  1.00  0.00           H  
ATOM   3974  C4'   G   125      53.501  89.657  71.032  1.00  0.00           C  
ATOM   3975  H4'   G   125      54.380  89.298  70.496  1.00  0.00           H  
ATOM   3976  O4'   G   125      52.368  88.874  70.763  1.00  0.00           O  
ATOM   3977  C1'   G   125      51.511  89.544  69.773  1.00  0.00           C  
ATOM   3978  H1'   G   125      51.157  88.889  68.977  1.00  0.00           H  
ATOM   3979  N9    G   125      50.258  89.952  70.449  1.00  0.00           N  
ATOM   3980  C8    G   125      49.996  90.324  71.699  1.00  0.00           C  
ATOM   3981  H8    G   125      50.794  90.324  72.427  1.00  0.00           H  
ATOM   3982  N7    G   125      48.825  90.754  71.934  1.00  0.00           N  
ATOM   3983  C5    G   125      48.254  90.744  70.690  1.00  0.00           C  
ATOM   3984  C6    G   125      46.945  91.185  70.240  1.00  0.00           C  
ATOM   3985  O6    G   125      46.086  91.824  70.910  1.00  0.00           O  
ATOM   3986  N1    G   125      46.778  91.026  68.875  1.00  0.00           N  
ATOM   3987  H1    G   125      45.886  91.357  68.538  1.00  0.00           H  
ATOM   3988  C2    G   125      47.728  90.613  68.046  1.00  0.00           C  
ATOM   3989  N2    G   125      47.461  90.585  66.770  1.00  0.00           N  
ATOM   3990  H21   G   125      46.647  91.016  66.357  1.00  0.00           H  
ATOM   3991  H22   G   125      48.192  90.285  66.140  1.00  0.00           H  
ATOM   3992  N3    G   125      48.965  90.177  68.431  1.00  0.00           N  
ATOM   3993  C4    G   125      49.170  90.327  69.740  1.00  0.00           C  
ATOM   3994  C3'   G   125      53.123  91.048  70.591  1.00  0.00           C  
ATOM   3995  H3'   G   125      52.492  91.507  71.352  1.00  0.00           H  
ATOM   3996  C2'   G   125      52.296  90.767  69.292  1.00  0.00           C  
ATOM   3997  H2'   G   125      51.699  91.655  69.086  1.00  0.00           H  
ATOM   3998  O2'   G   125      53.117  90.452  68.197  1.00  0.00           O  
ATOM   3999 HO2'   G   125      53.645  91.228  67.996  1.00  0.00           H  
ATOM   4000  O3'   G   125      54.246  91.876  70.360  1.00  0.00           O  
ATOM   4001  P     A   126      54.208  93.444  70.665  1.00  0.00           P  
ATOM   4002  OP1   A   126      55.573  93.863  70.923  1.00  0.00           O  
ATOM   4003  OP2   A   126      53.220  93.667  71.730  1.00  0.00           O  
ATOM   4004  O5'   A   126      53.730  93.972  69.136  1.00  0.00           O  
ATOM   4005  C5'   A   126      54.501  93.767  67.989  1.00  0.00           C  
ATOM   4006  H5'   A   126      54.893  92.754  68.080  1.00  0.00           H  
ATOM   4007 H5''   A   126      55.381  94.404  67.900  1.00  0.00           H  
ATOM   4008  C4'   A   126      53.709  93.824  66.693  1.00  0.00           C  
ATOM   4009  H4'   A   126      54.411  93.652  65.877  1.00  0.00           H  
ATOM   4010  O4'   A   126      52.668  92.825  66.493  1.00  0.00           O  
ATOM   4011  C1'   A   126      51.498  93.476  66.012  1.00  0.00           C  
ATOM   4012  H1'   A   126      51.143  92.925  65.141  1.00  0.00           H  
ATOM   4013  N9    A   126      50.451  93.641  67.037  1.00  0.00           N  
ATOM   4014  C8    A   126      50.454  93.804  68.406  1.00  0.00           C  
ATOM   4015  H8    A   126      51.378  93.641  68.940  1.00  0.00           H  
ATOM   4016  N7    A   126      49.299  93.916  69.026  1.00  0.00           N  
ATOM   4017  C5    A   126      48.446  93.987  67.857  1.00  0.00           C  
ATOM   4018  C6    A   126      47.087  94.174  67.677  1.00  0.00           C  
ATOM   4019  N6    A   126      46.230  94.441  68.570  1.00  0.00           N  
ATOM   4020  H61   A   126      46.494  94.549  69.539  1.00  0.00           H  
ATOM   4021  H62   A   126      45.288  94.490  68.210  1.00  0.00           H  
ATOM   4022  N1    A   126      46.548  94.278  66.469  1.00  0.00           N  
ATOM   4023  C2    A   126      47.314  94.085  65.420  1.00  0.00           C  
ATOM   4024  H2    A   126      46.976  94.055  64.394  1.00  0.00           H  
ATOM   4025  N3    A   126      48.651  93.864  65.431  1.00  0.00           N  
ATOM   4026  C4    A   126      49.143  93.919  66.671  1.00  0.00           C  
ATOM   4027  C3'   A   126      53.068  95.214  66.457  1.00  0.00           C  
ATOM   4028  H3'   A   126      52.756  95.585  67.433  1.00  0.00           H  
ATOM   4029  C2'   A   126      51.915  94.890  65.591  1.00  0.00           C  
ATOM   4030  H2'   A   126      51.118  95.602  65.808  1.00  0.00           H  
ATOM   4031  O2'   A   126      52.183  94.664  64.215  1.00  0.00           O  
ATOM   4032 HO2'   A   126      52.736  95.405  63.958  1.00  0.00           H  
ATOM   4033  O3'   A   126      54.019  96.127  65.804  1.00  0.00           O  
ATOM   4034  P     U   127      53.904  97.733  66.148  1.00  0.00           P  
ATOM   4035  OP1   U   127      54.875  98.386  65.269  1.00  0.00           O  
ATOM   4036  OP2   U   127      53.938  97.870  67.613  1.00  0.00           O  
ATOM   4037  O5'   U   127      52.384  98.089  65.535  1.00  0.00           O  
ATOM   4038  C5'   U   127      52.216  98.263  64.119  1.00  0.00           C  
ATOM   4039  H5'   U   127      52.726  97.507  63.523  1.00  0.00           H  
ATOM   4040 H5''   U   127      52.689  99.216  63.878  1.00  0.00           H  
ATOM   4041  C4'   U   127      50.812  98.294  63.589  1.00  0.00           C  
ATOM   4042  H4'   U   127      50.931  98.238  62.507  1.00  0.00           H  
ATOM   4043  O4'   U   127      50.019  97.252  64.044  1.00  0.00           O  
ATOM   4044  C1'   U   127      48.681  97.711  64.154  1.00  0.00           C  
ATOM   4045  H1'   U   127      48.030  97.120  63.510  1.00  0.00           H  
ATOM   4046  N1    U   127      48.096  97.601  65.464  1.00  0.00           N  
ATOM   4047  C6    U   127      48.917  97.505  66.573  1.00  0.00           C  
ATOM   4048  H6    U   127      49.995  97.566  66.551  1.00  0.00           H  
ATOM   4049  C5    U   127      48.370  97.398  67.833  1.00  0.00           C  
ATOM   4050  H5    U   127      49.015  97.206  68.678  1.00  0.00           H  
ATOM   4051  C4    U   127      46.863  97.393  68.025  1.00  0.00           C  
ATOM   4052  O4    U   127      46.268  97.450  69.081  1.00  0.00           O  
ATOM   4053  N3    U   127      46.195  97.427  66.867  1.00  0.00           N  
ATOM   4054  H3    U   127      45.285  96.996  66.947  1.00  0.00           H  
ATOM   4055  C2    U   127      46.724  97.537  65.557  1.00  0.00           C  
ATOM   4056  O2    U   127      45.939  97.613  64.658  1.00  0.00           O  
ATOM   4057  C3'   U   127      50.071  99.624  63.998  1.00  0.00           C  
ATOM   4058  H3'   U   127      50.303  99.815  65.045  1.00  0.00           H  
ATOM   4059  C2'   U   127      48.594  99.172  63.769  1.00  0.00           C  
ATOM   4060  H2'   U   127      47.885  99.743  64.370  1.00  0.00           H  
ATOM   4061  O2'   U   127      48.118  99.195  62.491  1.00  0.00           O  
ATOM   4062 HO2'   U   127      47.713 100.064  62.443  1.00  0.00           H  
ATOM   4063  O3'   U   127      50.308 100.760  63.148  1.00  0.00           O  
ATOM   4064  P     G   128      49.881 102.169  63.571  1.00  0.00           P  
ATOM   4065  OP1   G   128      50.539 103.077  62.609  1.00  0.00           O  
ATOM   4066  OP2   G   128      50.173 102.285  65.050  1.00  0.00           O  
ATOM   4067  O5'   G   128      48.301 102.262  63.506  1.00  0.00           O  
ATOM   4068  C5'   G   128      47.599 102.427  62.298  1.00  0.00           C  
ATOM   4069  H5'   G   128      47.916 101.719  61.532  1.00  0.00           H  
ATOM   4070 H5''   G   128      47.773 103.398  61.835  1.00  0.00           H  
ATOM   4071  C4'   G   128      46.110 102.219  62.544  1.00  0.00           C  
ATOM   4072  H4'   G   128      45.626 102.115  61.573  1.00  0.00           H  
ATOM   4073  O4'   G   128      45.858 101.069  63.286  1.00  0.00           O  
ATOM   4074  C1'   G   128      44.619 101.238  64.075  1.00  0.00           C  
ATOM   4075  H1'   G   128      43.818 100.562  63.775  1.00  0.00           H  
ATOM   4076  N9    G   128      44.925 100.856  65.498  1.00  0.00           N  
ATOM   4077  C8    G   128      46.148 100.970  66.139  1.00  0.00           C  
ATOM   4078  H8    G   128      47.055 101.311  65.664  1.00  0.00           H  
ATOM   4079  N7    G   128      46.142 100.512  67.382  1.00  0.00           N  
ATOM   4080  C5    G   128      44.818 100.262  67.589  1.00  0.00           C  
ATOM   4081  C6    G   128      44.012  99.861  68.757  1.00  0.00           C  
ATOM   4082  O6    G   128      44.398  99.757  69.932  1.00  0.00           O  
ATOM   4083  N1    G   128      42.698  99.597  68.502  1.00  0.00           N  
ATOM   4084  H1    G   128      42.168  99.213  69.271  1.00  0.00           H  
ATOM   4085  C2    G   128      42.165  99.786  67.294  1.00  0.00           C  
ATOM   4086  N2    G   128      40.863  99.611  67.262  1.00  0.00           N  
ATOM   4087  H21   G   128      40.464  99.645  66.334  1.00  0.00           H  
ATOM   4088  H22   G   128      40.404  99.231  68.077  1.00  0.00           H  
ATOM   4089  N3    G   128      42.745 100.287  66.225  1.00  0.00           N  
ATOM   4090  C4    G   128      44.093 100.462  66.466  1.00  0.00           C  
ATOM   4091  C3'   G   128      45.451 103.388  63.354  1.00  0.00           C  
ATOM   4092  H3'   G   128      46.234 103.445  64.110  1.00  0.00           H  
ATOM   4093  C2'   G   128      44.116 102.646  63.806  1.00  0.00           C  
ATOM   4094  H2'   G   128      43.755 103.093  64.732  1.00  0.00           H  
ATOM   4095  O2'   G   128      43.174 102.679  62.789  1.00  0.00           O  
ATOM   4096 HO2'   G   128      42.408 102.179  63.079  1.00  0.00           H  
ATOM   4097  O3'   G   128      45.098 104.580  62.659  1.00  0.00           O  
ATOM   4098  P     U   129      44.745 105.882  63.565  1.00  0.00           P  
ATOM   4099  OP1   U   129      44.354 106.946  62.711  1.00  0.00           O  
ATOM   4100  OP2   U   129      46.041 106.053  64.337  1.00  0.00           O  
ATOM   4101  O5'   U   129      43.597 105.616  64.644  1.00  0.00           O  
ATOM   4102  C5'   U   129      42.282 105.687  64.268  1.00  0.00           C  
ATOM   4103  H5'   U   129      42.107 105.003  63.438  1.00  0.00           H  
ATOM   4104 H5''   U   129      42.076 106.709  63.949  1.00  0.00           H  
ATOM   4105  C4'   U   129      41.302 105.220  65.388  1.00  0.00           C  
ATOM   4106  H4'   U   129      40.367 104.917  64.916  1.00  0.00           H  
ATOM   4107  O4'   U   129      41.829 104.075  66.043  1.00  0.00           O  
ATOM   4108  C1'   U   129      41.165 103.827  67.211  1.00  0.00           C  
ATOM   4109  H1'   U   129      40.461 103.002  67.108  1.00  0.00           H  
ATOM   4110  N1    U   129      42.172 103.522  68.235  1.00  0.00           N  
ATOM   4111  C6    U   129      43.502 103.908  68.186  1.00  0.00           C  
ATOM   4112  H6    U   129      43.777 104.632  67.432  1.00  0.00           H  
ATOM   4113  C5    U   129      44.374 103.748  69.221  1.00  0.00           C  
ATOM   4114  H5    U   129      45.373 104.159  69.221  1.00  0.00           H  
ATOM   4115  C4    U   129      43.997 102.954  70.387  1.00  0.00           C  
ATOM   4116  O4    U   129      44.743 102.663  71.341  1.00  0.00           O  
ATOM   4117  N3    U   129      42.667 102.552  70.361  1.00  0.00           N  
ATOM   4118  H3    U   129      42.354 102.103  71.210  1.00  0.00           H  
ATOM   4119  C2    U   129      41.701 102.795  69.374  1.00  0.00           C  
ATOM   4120  O2    U   129      40.510 102.515  69.575  1.00  0.00           O  
ATOM   4121  C3'   U   129      41.187 106.215  66.512  1.00  0.00           C  
ATOM   4122  H3'   U   129      42.220 106.425  66.787  1.00  0.00           H  
ATOM   4123  C2'   U   129      40.526 105.185  67.563  1.00  0.00           C  
ATOM   4124  H2'   U   129      40.844 105.477  68.563  1.00  0.00           H  
ATOM   4125  O2'   U   129      39.108 105.141  67.651  1.00  0.00           O  
ATOM   4126 HO2'   U   129      38.905 105.882  68.227  1.00  0.00           H  
ATOM   4127  O3'   U   129      40.356 107.302  66.205  1.00  0.00           O  
ATOM   4128  P     C   130      40.216 108.474  67.267  1.00  0.00           P  
ATOM   4129  OP1   C   130      39.576 109.546  66.586  1.00  0.00           O  
ATOM   4130  OP2   C   130      41.579 108.779  67.842  1.00  0.00           O  
ATOM   4131  O5'   C   130      39.204 107.970  68.436  1.00  0.00           O  
ATOM   4132  C5'   C   130      37.753 107.888  68.230  1.00  0.00           C  
ATOM   4133  H5'   C   130      37.561 107.195  67.411  1.00  0.00           H  
ATOM   4134 H5''   C   130      37.209 108.779  67.916  1.00  0.00           H  
ATOM   4135  C4'   C   130      36.949 107.300  69.464  1.00  0.00           C  
ATOM   4136  H4'   C   130      35.963 106.952  69.155  1.00  0.00           H  
ATOM   4137  O4'   C   130      37.750 106.287  70.085  1.00  0.00           O  
ATOM   4138  C1'   C   130      38.093 106.645  71.416  1.00  0.00           C  
ATOM   4139  H1'   C   130      37.413 106.162  72.118  1.00  0.00           H  
ATOM   4140  N1    C   130      39.482 106.258  71.863  1.00  0.00           N  
ATOM   4141  C6    C   130      40.623 106.635  71.263  1.00  0.00           C  
ATOM   4142  H6    C   130      40.675 107.287  70.404  1.00  0.00           H  
ATOM   4143  C5    C   130      41.820 106.029  71.568  1.00  0.00           C  
ATOM   4144  H5    C   130      42.685 106.288  70.975  1.00  0.00           H  
ATOM   4145  C4    C   130      41.786 105.121  72.642  1.00  0.00           C  
ATOM   4146  N4    C   130      42.896 104.464  72.929  1.00  0.00           N  
ATOM   4147  H41   C   130      43.756 104.621  72.423  1.00  0.00           H  
ATOM   4148  H42   C   130      42.893 103.966  73.808  1.00  0.00           H  
ATOM   4149  N3    C   130      40.722 104.799  73.316  1.00  0.00           N  
ATOM   4150  C2    C   130      39.532 105.354  73.004  1.00  0.00           C  
ATOM   4151  O2    C   130      38.612 104.992  73.694  1.00  0.00           O  
ATOM   4152  C3'   C   130      36.668 108.298  70.524  1.00  0.00           C  
ATOM   4153  H3'   C   130      36.618 109.302  70.101  1.00  0.00           H  
ATOM   4154  C2'   C   130      37.884 108.132  71.487  1.00  0.00           C  
ATOM   4155  H2'   C   130      38.760 108.662  71.115  1.00  0.00           H  
ATOM   4156  O2'   C   130      37.740 108.564  72.847  1.00  0.00           O  
ATOM   4157 HO2'   C   130      36.826 108.389  73.083  1.00  0.00           H  
ATOM   4158  O3'   C   130      35.425 107.841  71.045  1.00  0.00           O  
ATOM   4159  P     G   131      34.553 108.551  72.254  1.00  0.00           P  
ATOM   4160  OP1   G   131      33.292 107.729  72.195  1.00  0.00           O  
ATOM   4161  OP2   G   131      34.580 109.999  71.911  1.00  0.00           O  
ATOM   4162  O5'   G   131      35.161 108.222  73.703  1.00  0.00           O  
ATOM   4163  C5'   G   131      34.960 106.969  74.401  1.00  0.00           C  
ATOM   4164  H5'   G   131      35.302 106.157  73.760  1.00  0.00           H  
ATOM   4165 H5''   G   131      33.916 106.719  74.592  1.00  0.00           H  
ATOM   4166  C4'   G   131      35.769 107.030  75.742  1.00  0.00           C  
ATOM   4167  H4'   G   131      35.455 106.229  76.411  1.00  0.00           H  
ATOM   4168  O4'   G   131      37.100 106.686  75.494  1.00  0.00           O  
ATOM   4169  C1'   G   131      37.791 107.158  76.598  1.00  0.00           C  
ATOM   4170  H1'   G   131      37.598 106.525  77.463  1.00  0.00           H  
ATOM   4171  N9    G   131      39.247 107.178  76.370  1.00  0.00           N  
ATOM   4172  C8    G   131      39.971 107.697  75.308  1.00  0.00           C  
ATOM   4173  H8    G   131      39.505 108.023  74.390  1.00  0.00           H  
ATOM   4174  N7    G   131      41.261 107.547  75.421  1.00  0.00           N  
ATOM   4175  C5    G   131      41.392 107.034  76.774  1.00  0.00           C  
ATOM   4176  C6    G   131      42.531 106.737  77.595  1.00  0.00           C  
ATOM   4177  O6    G   131      43.716 106.912  77.288  1.00  0.00           O  
ATOM   4178  N1    G   131      42.212 106.325  78.836  1.00  0.00           N  
ATOM   4179  H1    G   131      43.015 106.171  79.429  1.00  0.00           H  
ATOM   4180  C2    G   131      40.921 106.234  79.344  1.00  0.00           C  
ATOM   4181  N2    G   131      40.738 105.723  80.529  1.00  0.00           N  
ATOM   4182  H21   G   131      39.776 105.418  80.562  1.00  0.00           H  
ATOM   4183  H22   G   131      41.554 105.321  80.968  1.00  0.00           H  
ATOM   4184  N3    G   131      39.852 106.459  78.625  1.00  0.00           N  
ATOM   4185  C4    G   131      40.120 106.888  77.362  1.00  0.00           C  
ATOM   4186  C3'   G   131      35.737 108.253  76.679  1.00  0.00           C  
ATOM   4187  H3'   G   131      35.032 109.014  76.345  1.00  0.00           H  
ATOM   4188  C2'   G   131      37.230 108.610  76.753  1.00  0.00           C  
ATOM   4189  H2'   G   131      37.593 109.088  75.843  1.00  0.00           H  
ATOM   4190  O2'   G   131      37.551 109.313  77.956  1.00  0.00           O  
ATOM   4191 HO2'   G   131      38.036 110.114  77.744  1.00  0.00           H  
ATOM   4192  O3'   G   131      35.359 107.696  77.970  1.00  0.00           O  
ATOM   4193  P     U   132      33.842 107.817  78.531  1.00  0.00           P  
ATOM   4194  OP1   U   132      33.946 107.084  79.819  1.00  0.00           O  
ATOM   4195  OP2   U   132      32.935 107.361  77.456  1.00  0.00           O  
ATOM   4196  O5'   U   132      33.541 109.347  78.752  1.00  0.00           O  
ATOM   4197  C5'   U   132      34.258 110.138  79.643  1.00  0.00           C  
ATOM   4198  H5'   U   132      35.309 110.076  79.363  1.00  0.00           H  
ATOM   4199 H5''   U   132      34.098 109.594  80.574  1.00  0.00           H  
ATOM   4200  C4'   U   132      33.850 111.599  79.732  1.00  0.00           C  
ATOM   4201  H4'   U   132      34.662 112.038  80.312  1.00  0.00           H  
ATOM   4202  O4'   U   132      33.614 111.986  78.352  1.00  0.00           O  
ATOM   4203  C1'   U   132      32.203 112.265  78.212  1.00  0.00           C  
ATOM   4204  H1'   U   132      31.992 113.330  78.313  1.00  0.00           H  
ATOM   4205  N1    U   132      31.709 111.904  76.780  1.00  0.00           N  
ATOM   4206  C6    U   132      32.246 110.762  76.099  1.00  0.00           C  
ATOM   4207  H6    U   132      32.903 110.130  76.679  1.00  0.00           H  
ATOM   4208  C5    U   132      31.909 110.493  74.803  1.00  0.00           C  
ATOM   4209  H5    U   132      32.289 109.643  74.256  1.00  0.00           H  
ATOM   4210  C4    U   132      30.895 111.363  74.120  1.00  0.00           C  
ATOM   4211  O4    U   132      30.356 111.082  73.052  1.00  0.00           O  
ATOM   4212  N3    U   132      30.631 112.492  74.748  1.00  0.00           N  
ATOM   4213  H3    U   132      30.157 113.219  74.231  1.00  0.00           H  
ATOM   4214  C2    U   132      30.915 112.791  76.070  1.00  0.00           C  
ATOM   4215  O2    U   132      30.577 113.883  76.564  1.00  0.00           O  
ATOM   4216  C3'   U   132      32.462 111.782  80.399  1.00  0.00           C  
ATOM   4217  H3'   U   132      32.375 111.048  81.201  1.00  0.00           H  
ATOM   4218  C2'   U   132      31.441 111.557  79.249  1.00  0.00           C  
ATOM   4219  H2'   U   132      31.398 110.499  78.989  1.00  0.00           H  
ATOM   4220  O2'   U   132      30.105 111.966  79.456  1.00  0.00           O  
ATOM   4221 HO2'   U   132      30.265 112.780  79.939  1.00  0.00           H  
ATOM   4222  O3'   U   132      32.502 113.133  80.872  1.00  0.00           O  
ATOM   4223  P     A   133      31.895 113.555  82.210  1.00  0.00           P  
ATOM   4224  OP1   A   133      32.729 112.962  83.255  1.00  0.00           O  
ATOM   4225  OP2   A   133      30.432 113.196  82.211  1.00  0.00           O  
ATOM   4226  O5'   A   133      32.199 115.121  82.172  1.00  0.00           O  
ATOM   4227  C5'   A   133      33.504 115.637  82.264  1.00  0.00           C  
ATOM   4228  H5'   A   133      34.019 115.278  81.373  1.00  0.00           H  
ATOM   4229 H5''   A   133      33.886 115.162  83.167  1.00  0.00           H  
ATOM   4230  C4'   A   133      33.592 117.147  82.361  1.00  0.00           C  
ATOM   4231  H4'   A   133      34.558 117.375  82.811  1.00  0.00           H  
ATOM   4232  O4'   A   133      33.363 117.756  81.138  1.00  0.00           O  
ATOM   4233  C1'   A   133      32.984 119.074  81.353  1.00  0.00           C  
ATOM   4234  H1'   A   133      33.801 119.728  81.049  1.00  0.00           H  
ATOM   4235  N9    A   133      31.756 119.358  80.668  1.00  0.00           N  
ATOM   4236  C8    A   133      30.719 118.538  80.345  1.00  0.00           C  
ATOM   4237  H8    A   133      30.684 117.493  80.617  1.00  0.00           H  
ATOM   4238  N7    A   133      29.787 119.114  79.602  1.00  0.00           N  
ATOM   4239  C5    A   133      30.236 120.420  79.567  1.00  0.00           C  
ATOM   4240  C6    A   133      29.625 121.570  79.029  1.00  0.00           C  
ATOM   4241  N6    A   133      28.530 121.702  78.315  1.00  0.00           N  
ATOM   4242  H61   A   133      28.344 122.593  77.877  1.00  0.00           H  
ATOM   4243  H62   A   133      28.034 120.867  78.040  1.00  0.00           H  
ATOM   4244  N1    A   133      30.224 122.776  79.290  1.00  0.00           N  
ATOM   4245  C2    A   133      31.310 122.783  79.937  1.00  0.00           C  
ATOM   4246  H2    A   133      31.692 123.763  80.185  1.00  0.00           H  
ATOM   4247  N3    A   133      31.970 121.757  80.481  1.00  0.00           N  
ATOM   4248  C4    A   133      31.374 120.598  80.281  1.00  0.00           C  
ATOM   4249  C3'   A   133      32.561 117.725  83.298  1.00  0.00           C  
ATOM   4250  H3'   A   133      31.590 117.409  82.915  1.00  0.00           H  
ATOM   4251  C2'   A   133      32.729 119.188  82.830  1.00  0.00           C  
ATOM   4252  H2'   A   133      31.836 119.740  83.123  1.00  0.00           H  
ATOM   4253  O2'   A   133      33.857 119.743  83.419  1.00  0.00           O  
ATOM   4254 HO2'   A   133      33.755 119.845  84.368  1.00  0.00           H  
ATOM   4255  O3'   A   133      32.843 117.335  84.684  1.00  0.00           O  
ATOM   4256  P     U   134      31.945 117.876  85.980  1.00  0.00           P  
ATOM   4257  OP1   U   134      32.600 117.126  87.079  1.00  0.00           O  
ATOM   4258  OP2   U   134      30.515 117.705  85.804  1.00  0.00           O  
ATOM   4259  O5'   U   134      32.304 119.432  86.151  1.00  0.00           O  
ATOM   4260  C5'   U   134      33.564 119.812  86.650  1.00  0.00           C  
ATOM   4261  H5'   U   134      34.447 119.438  86.131  1.00  0.00           H  
ATOM   4262 H5''   U   134      33.588 119.429  87.671  1.00  0.00           H  
ATOM   4263  C4'   U   134      33.613 121.333  86.592  1.00  0.00           C  
ATOM   4264  H4'   U   134      34.653 121.477  86.885  1.00  0.00           H  
ATOM   4265  O4'   U   134      33.441 121.910  85.317  1.00  0.00           O  
ATOM   4266  C1'   U   134      33.139 123.284  85.527  1.00  0.00           C  
ATOM   4267  H1'   U   134      34.033 123.846  85.257  1.00  0.00           H  
ATOM   4268  N1    U   134      32.097 123.750  84.577  1.00  0.00           N  
ATOM   4269  C6    U   134      31.107 122.866  84.077  1.00  0.00           C  
ATOM   4270  H6    U   134      31.164 121.834  84.392  1.00  0.00           H  
ATOM   4271  C5    U   134      30.269 123.308  83.105  1.00  0.00           C  
ATOM   4272  H5    U   134      29.655 122.520  82.694  1.00  0.00           H  
ATOM   4273  C4    U   134      30.260 124.713  82.651  1.00  0.00           C  
ATOM   4274  O4    U   134      29.570 125.229  81.817  1.00  0.00           O  
ATOM   4275  N3    U   134      31.204 125.513  83.249  1.00  0.00           N  
ATOM   4276  H3    U   134      31.266 126.471  82.937  1.00  0.00           H  
ATOM   4277  C2    U   134      32.153 125.088  84.133  1.00  0.00           C  
ATOM   4278  O2    U   134      33.023 125.857  84.352  1.00  0.00           O  
ATOM   4279  C3'   U   134      32.697 122.027  87.571  1.00  0.00           C  
ATOM   4280  H3'   U   134      31.792 121.455  87.368  1.00  0.00           H  
ATOM   4281  C2'   U   134      32.713 123.459  87.068  1.00  0.00           C  
ATOM   4282  H2'   U   134      31.786 124.032  87.059  1.00  0.00           H  
ATOM   4283  O2'   U   134      33.705 124.165  87.766  1.00  0.00           O  
ATOM   4284 HO2'   U   134      33.341 124.310  88.642  1.00  0.00           H  
ATOM   4285  O3'   U   134      33.168 121.761  88.930  1.00  0.00           O  
ATOM   4286  P     A   135      32.190 122.176  90.093  1.00  0.00           P  
ATOM   4287  OP1   A   135      32.487 121.211  91.183  1.00  0.00           O  
ATOM   4288  OP2   A   135      30.779 122.276  89.662  1.00  0.00           O  
ATOM   4289  O5'   A   135      32.810 123.651  90.505  1.00  0.00           O  
ATOM   4290  C5'   A   135      33.908 123.706  91.435  1.00  0.00           C  
ATOM   4291  H5'   A   135      34.675 123.046  91.030  1.00  0.00           H  
ATOM   4292 H5''   A   135      33.605 123.311  92.404  1.00  0.00           H  
ATOM   4293  C4'   A   135      34.406 125.191  91.584  1.00  0.00           C  
ATOM   4294  H4'   A   135      35.251 125.168  92.272  1.00  0.00           H  
ATOM   4295  O4'   A   135      34.868 125.610  90.292  1.00  0.00           O  
ATOM   4296  C1'   A   135      34.551 127.000  90.192  1.00  0.00           C  
ATOM   4297  H1'   A   135      35.386 127.637  89.901  1.00  0.00           H  
ATOM   4298  N9    A   135      33.506 126.985  89.060  1.00  0.00           N  
ATOM   4299  C8    A   135      32.120 126.882  89.191  1.00  0.00           C  
ATOM   4300  H8    A   135      31.628 126.566  90.098  1.00  0.00           H  
ATOM   4301  N7    A   135      31.429 127.264  88.175  1.00  0.00           N  
ATOM   4302  C5    A   135      32.433 127.757  87.259  1.00  0.00           C  
ATOM   4303  C6    A   135      32.407 128.408  85.987  1.00  0.00           C  
ATOM   4304  N6    A   135      31.289 128.746  85.377  1.00  0.00           N  
ATOM   4305  H61   A   135      30.368 128.706  85.791  1.00  0.00           H  
ATOM   4306  H62   A   135      31.352 129.015  84.406  1.00  0.00           H  
ATOM   4307  N1    A   135      33.544 128.713  85.385  1.00  0.00           N  
ATOM   4308  C2    A   135      34.695 128.449  85.996  1.00  0.00           C  
ATOM   4309  H2    A   135      35.574 128.780  85.462  1.00  0.00           H  
ATOM   4310  N3    A   135      34.874 127.935  87.237  1.00  0.00           N  
ATOM   4311  C4    A   135      33.691 127.608  87.812  1.00  0.00           C  
ATOM   4312  C3'   A   135      33.516 126.191  92.168  1.00  0.00           C  
ATOM   4313  H3'   A   135      32.533 126.176  91.696  1.00  0.00           H  
ATOM   4314  C2'   A   135      34.085 127.410  91.565  1.00  0.00           C  
ATOM   4315  H2'   A   135      33.375 128.236  91.506  1.00  0.00           H  
ATOM   4316  O2'   A   135      35.285 127.886  92.242  1.00  0.00           O  
ATOM   4317 HO2'   A   135      35.682 128.593  91.729  1.00  0.00           H  
ATOM   4318  O3'   A   135      33.484 126.156  93.579  1.00  0.00           O  
ATOM   4319  P     C   136      32.590 125.117  94.462  1.00  0.00           P  
ATOM   4320  OP1   C   136      33.473 124.031  94.948  1.00  0.00           O  
ATOM   4321  OP2   C   136      31.410 124.816  93.583  1.00  0.00           O  
ATOM   4322  O5'   C   136      32.051 125.976  95.646  1.00  0.00           O  
ATOM   4323  C5'   C   136      32.554 126.001  96.992  1.00  0.00           C  
ATOM   4324  H5'   C   136      33.643 125.992  96.944  1.00  0.00           H  
ATOM   4325 H5''   C   136      32.336 125.021  97.415  1.00  0.00           H  
ATOM   4326  C4'   C   136      32.272 127.110  98.004  1.00  0.00           C  
ATOM   4327  H4'   C   136      32.310 126.687  99.008  1.00  0.00           H  
ATOM   4328  O4'   C   136      33.166 128.225  97.841  1.00  0.00           O  
ATOM   4329  C1'   C   136      32.411 129.355  97.339  1.00  0.00           C  
ATOM   4330  H1'   C   136      32.342 130.047  98.179  1.00  0.00           H  
ATOM   4331  N1    C   136      33.230 130.070  96.318  1.00  0.00           N  
ATOM   4332  C6    C   136      33.374 129.602  95.066  1.00  0.00           C  
ATOM   4333  H6    C   136      32.819 128.733  94.745  1.00  0.00           H  
ATOM   4334  C5    C   136      34.016 130.361  94.181  1.00  0.00           C  
ATOM   4335  H5    C   136      34.050 130.032  93.153  1.00  0.00           H  
ATOM   4336  C4    C   136      34.620 131.536  94.597  1.00  0.00           C  
ATOM   4337  N4    C   136      35.452 132.141  93.839  1.00  0.00           N  
ATOM   4338  H41   C   136      35.493 131.807  92.887  1.00  0.00           H  
ATOM   4339  H42   C   136      35.730 133.074  94.108  1.00  0.00           H  
ATOM   4340  N3    C   136      34.633 132.039  95.812  1.00  0.00           N  
ATOM   4341  C2    C   136      33.939 131.253  96.712  1.00  0.00           C  
ATOM   4342  O2    C   136      34.024 131.667  97.885  1.00  0.00           O  
ATOM   4343  C3'   C   136      30.878 127.661  97.740  1.00  0.00           C  
ATOM   4344  H3'   C   136      30.219 126.954  97.234  1.00  0.00           H  
ATOM   4345  C2'   C   136      31.048 128.866  96.842  1.00  0.00           C  
ATOM   4346  H2'   C   136      31.075 128.542  95.801  1.00  0.00           H  
ATOM   4347  O2'   C   136      30.106 129.906  97.083  1.00  0.00           O  
ATOM   4348 HO2'   C   136      29.270 129.577  96.745  1.00  0.00           H  
ATOM   4349  O3'   C   136      30.165 128.146  98.918  1.00  0.00           O  
ATOM   4350  P     A   137      29.655 127.153 100.057  1.00  0.00           P  
ATOM   4351  OP1   A   137      29.325 125.887  99.427  1.00  0.00           O  
ATOM   4352  OP2   A   137      28.675 127.859 100.859  1.00  0.00           O  
ATOM   4353  O5'   A   137      30.990 126.950 100.946  1.00  0.00           O  
ATOM   4354  C5'   A   137      31.291 127.839 102.062  1.00  0.00           C  
ATOM   4355  H5'   A   137      30.438 127.950 102.731  1.00  0.00           H  
ATOM   4356 H5''   A   137      31.741 128.767 101.709  1.00  0.00           H  
ATOM   4357  C4'   A   137      32.342 127.049 102.844  1.00  0.00           C  
ATOM   4358  H4'   A   137      31.976 126.189 103.406  1.00  0.00           H  
ATOM   4359  O4'   A   137      33.538 126.672 102.068  1.00  0.00           O  
ATOM   4360  C1'   A   137      34.797 126.977 102.796  1.00  0.00           C  
ATOM   4361  H1'   A   137      35.396 126.083 102.967  1.00  0.00           H  
ATOM   4362  N9    A   137      35.534 128.066 102.150  1.00  0.00           N  
ATOM   4363  C8    A   137      35.363 128.651 100.892  1.00  0.00           C  
ATOM   4364  H8    A   137      34.529 128.458 100.233  1.00  0.00           H  
ATOM   4365  N7    A   137      36.362 129.419 100.532  1.00  0.00           N  
ATOM   4366  C5    A   137      37.256 129.380 101.625  1.00  0.00           C  
ATOM   4367  C6    A   137      38.383 130.131 101.979  1.00  0.00           C  
ATOM   4368  N6    A   137      39.125 130.866 101.145  1.00  0.00           N  
ATOM   4369  H61   A   137      38.667 131.185 100.303  1.00  0.00           H  
ATOM   4370  H62   A   137      40.111 131.012 101.307  1.00  0.00           H  
ATOM   4371  N1    A   137      39.040 129.827 103.092  1.00  0.00           N  
ATOM   4372  C2    A   137      38.390 129.048 103.975  1.00  0.00           C  
ATOM   4373  H2    A   137      38.802 128.785 104.938  1.00  0.00           H  
ATOM   4374  N3    A   137      37.273 128.411 103.835  1.00  0.00           N  
ATOM   4375  C4    A   137      36.737 128.625 102.587  1.00  0.00           C  
ATOM   4376  C3'   A   137      32.921 127.998 103.905  1.00  0.00           C  
ATOM   4377  H3'   A   137      32.859 129.025 103.545  1.00  0.00           H  
ATOM   4378  C2'   A   137      34.351 127.463 104.223  1.00  0.00           C  
ATOM   4379  H2'   A   137      34.930 128.320 104.569  1.00  0.00           H  
ATOM   4380  O2'   A   137      34.401 126.373 105.119  1.00  0.00           O  
ATOM   4381 HO2'   A   137      33.782 126.519 105.838  1.00  0.00           H  
ATOM   4382  O3'   A   137      32.171 127.893 105.082  1.00  0.00           O  
ATOM   4383  P     G   138      31.729 129.019 106.055  1.00  0.00           P  
ATOM   4384  OP1   G   138      31.256 128.270 107.234  1.00  0.00           O  
ATOM   4385  OP2   G   138      30.964 130.156 105.519  1.00  0.00           O  
ATOM   4386  O5'   G   138      33.177 129.683 106.466  1.00  0.00           O  
ATOM   4387  C5'   G   138      34.021 129.207 107.479  1.00  0.00           C  
ATOM   4388  H5'   G   138      34.191 128.149 107.280  1.00  0.00           H  
ATOM   4389 H5''   G   138      33.457 129.305 108.407  1.00  0.00           H  
ATOM   4390  C4'   G   138      35.365 129.985 107.512  1.00  0.00           C  
ATOM   4391  H4'   G   138      35.950 129.657 108.372  1.00  0.00           H  
ATOM   4392  O4'   G   138      36.241 129.821 106.457  1.00  0.00           O  
ATOM   4393  C1'   G   138      36.809 131.113 106.186  1.00  0.00           C  
ATOM   4394  H1'   G   138      37.893 131.004 106.135  1.00  0.00           H  
ATOM   4395  N9    G   138      36.310 131.616 104.848  1.00  0.00           N  
ATOM   4396  C8    G   138      35.075 131.436 104.221  1.00  0.00           C  
ATOM   4397  H8    G   138      34.426 130.681 104.638  1.00  0.00           H  
ATOM   4398  N7    G   138      34.998 132.028 103.077  1.00  0.00           N  
ATOM   4399  C5    G   138      36.170 132.834 103.074  1.00  0.00           C  
ATOM   4400  C6    G   138      36.603 133.785 102.058  1.00  0.00           C  
ATOM   4401  O6    G   138      36.015 134.196 101.032  1.00  0.00           O  
ATOM   4402  N1    G   138      37.902 134.348 102.376  1.00  0.00           N  
ATOM   4403  H1    G   138      38.338 134.853 101.619  1.00  0.00           H  
ATOM   4404  C2    G   138      38.574 134.067 103.494  1.00  0.00           C  
ATOM   4405  N2    G   138      39.776 134.578 103.594  1.00  0.00           N  
ATOM   4406  H21   G   138      39.958 135.408 103.048  1.00  0.00           H  
ATOM   4407  H22   G   138      40.430 134.369 104.334  1.00  0.00           H  
ATOM   4408  N3    G   138      38.157 133.172 104.406  1.00  0.00           N  
ATOM   4409  C4    G   138      36.988 132.603 104.132  1.00  0.00           C  
ATOM   4410  C3'   G   138      35.046 131.452 107.675  1.00  0.00           C  
ATOM   4411  H3'   G   138      34.414 131.760 106.843  1.00  0.00           H  
ATOM   4412  C2'   G   138      36.404 131.980 107.373  1.00  0.00           C  
ATOM   4413  H2'   G   138      36.371 133.027 107.071  1.00  0.00           H  
ATOM   4414  O2'   G   138      37.319 131.749 108.388  1.00  0.00           O  
ATOM   4415 HO2'   G   138      37.159 132.443 109.032  1.00  0.00           H  
ATOM   4416  O3'   G   138      34.610 131.973 108.989  1.00  0.00           O  
ATOM   4417  P     G   139      33.646 133.226 108.926  1.00  0.00           P  
ATOM   4418  OP1   G   139      32.894 133.208 110.230  1.00  0.00           O  
ATOM   4419  OP2   G   139      32.987 133.333 107.618  1.00  0.00           O  
ATOM   4420  O5'   G   139      34.701 134.396 108.933  1.00  0.00           O  
ATOM   4421  C5'   G   139      35.407 134.888 110.056  1.00  0.00           C  
ATOM   4422  H5'   G   139      35.795 133.987 110.532  1.00  0.00           H  
ATOM   4423 H5''   G   139      34.791 135.467 110.744  1.00  0.00           H  
ATOM   4424  C4'   G   139      36.632 135.685 109.574  1.00  0.00           C  
ATOM   4425  H4'   G   139      37.312 135.851 110.410  1.00  0.00           H  
ATOM   4426  O4'   G   139      37.312 135.046 108.520  1.00  0.00           O  
ATOM   4427  C1'   G   139      37.764 136.056 107.552  1.00  0.00           C  
ATOM   4428  H1'   G   139      38.792 135.790 107.307  1.00  0.00           H  
ATOM   4429  N9    G   139      36.999 136.062 106.237  1.00  0.00           N  
ATOM   4430  C8    G   139      35.744 135.566 105.946  1.00  0.00           C  
ATOM   4431  H8    G   139      35.108 135.120 106.697  1.00  0.00           H  
ATOM   4432  N7    G   139      35.333 135.718 104.733  1.00  0.00           N  
ATOM   4433  C5    G   139      36.355 136.542 104.186  1.00  0.00           C  
ATOM   4434  C6    G   139      36.392 137.233 102.951  1.00  0.00           C  
ATOM   4435  O6    G   139      35.670 137.003 102.006  1.00  0.00           O  
ATOM   4436  N1    G   139      37.419 138.189 102.939  1.00  0.00           N  
ATOM   4437  H1    G   139      37.417 138.869 102.192  1.00  0.00           H  
ATOM   4438  C2    G   139      38.298 138.343 103.932  1.00  0.00           C  
ATOM   4439  N2    G   139      39.174 139.281 103.729  1.00  0.00           N  
ATOM   4440  H21   G   139      39.919 139.452 104.390  1.00  0.00           H  
ATOM   4441  H22   G   139      39.048 139.921 102.958  1.00  0.00           H  
ATOM   4442  N3    G   139      38.412 137.628 105.027  1.00  0.00           N  
ATOM   4443  C4    G   139      37.385 136.759 105.126  1.00  0.00           C  
ATOM   4444  C3'   G   139      36.352 137.139 109.051  1.00  0.00           C  
ATOM   4445  H3'   G   139      35.514 137.095 108.355  1.00  0.00           H  
ATOM   4446  C2'   G   139      37.653 137.387 108.221  1.00  0.00           C  
ATOM   4447  H2'   G   139      37.585 138.167 107.463  1.00  0.00           H  
ATOM   4448  O2'   G   139      38.773 137.613 109.051  1.00  0.00           O  
ATOM   4449 HO2'   G   139      39.518 137.795 108.474  1.00  0.00           H  
ATOM   4450  O3'   G   139      36.220 138.103 110.081  1.00  0.00           O  
ATOM   4451  P     G   140      35.395 139.451 109.788  1.00  0.00           P  
ATOM   4452  OP1   G   140      35.364 140.276 111.034  1.00  0.00           O  
ATOM   4453  OP2   G   140      34.152 139.144 109.059  1.00  0.00           O  
ATOM   4454  O5'   G   140      36.314 140.292 108.728  1.00  0.00           O  
ATOM   4455  C5'   G   140      37.553 140.894 109.095  1.00  0.00           C  
ATOM   4456  H5'   G   140      38.244 140.094 109.363  1.00  0.00           H  
ATOM   4457 H5''   G   140      37.575 141.391 110.065  1.00  0.00           H  
ATOM   4458  C4'   G   140      38.140 141.793 107.962  1.00  0.00           C  
ATOM   4459  H4'   G   140      39.090 142.036 108.438  1.00  0.00           H  
ATOM   4460  O4'   G   140      38.590 141.101 106.742  1.00  0.00           O  
ATOM   4461  C1'   G   140      38.237 141.987 105.704  1.00  0.00           C  
ATOM   4462  H1'   G   140      39.075 141.886 105.014  1.00  0.00           H  
ATOM   4463  N9    G   140      37.052 141.427 105.051  1.00  0.00           N  
ATOM   4464  C8    G   140      36.248 140.353 105.454  1.00  0.00           C  
ATOM   4465  H8    G   140      36.350 139.715 106.319  1.00  0.00           H  
ATOM   4466  N7    G   140      35.212 140.222 104.700  1.00  0.00           N  
ATOM   4467  C5    G   140      35.340 141.185 103.721  1.00  0.00           C  
ATOM   4468  C6    G   140      34.562 141.551 102.565  1.00  0.00           C  
ATOM   4469  O6    G   140      33.590 140.928 102.196  1.00  0.00           O  
ATOM   4470  N1    G   140      34.954 142.697 101.892  1.00  0.00           N  
ATOM   4471  H1    G   140      34.372 143.008 101.128  1.00  0.00           H  
ATOM   4472  C2    G   140      36.085 143.393 102.183  1.00  0.00           C  
ATOM   4473  N2    G   140      36.454 144.250 101.341  1.00  0.00           N  
ATOM   4474  H21   G   140      35.889 144.481 100.537  1.00  0.00           H  
ATOM   4475  H22   G   140      37.303 144.785 101.460  1.00  0.00           H  
ATOM   4476  N3    G   140      36.951 143.017 103.164  1.00  0.00           N  
ATOM   4477  C4    G   140      36.460 142.004 103.952  1.00  0.00           C  
ATOM   4478  C3'   G   140      37.442 143.117 107.587  1.00  0.00           C  
ATOM   4479  H3'   G   140      36.377 142.901 107.499  1.00  0.00           H  
ATOM   4480  C2'   G   140      38.031 143.364 106.182  1.00  0.00           C  
ATOM   4481  H2'   G   140      37.291 143.999 105.694  1.00  0.00           H  
ATOM   4482  O2'   G   140      39.257 144.060 106.228  1.00  0.00           O  
ATOM   4483 HO2'   G   140      39.267 144.463 107.100  1.00  0.00           H  
ATOM   4484  O3'   G   140      37.806 144.212 108.420  1.00  0.00           O  
ATOM   4485  P     C   141      36.683 145.250 108.854  1.00  0.00           P  
ATOM   4486  OP1   C   141      37.276 146.246 109.689  1.00  0.00           O  
ATOM   4487  OP2   C   141      35.496 144.456 109.469  1.00  0.00           O  
ATOM   4488  O5'   C   141      36.168 145.857 107.485  1.00  0.00           O  
ATOM   4489  C5'   C   141      36.972 146.861 106.802  1.00  0.00           C  
ATOM   4490  H5'   C   141      37.862 146.355 106.429  1.00  0.00           H  
ATOM   4491 H5''   C   141      37.159 147.709 107.461  1.00  0.00           H  
ATOM   4492  C4'   C   141      36.285 147.548 105.644  1.00  0.00           C  
ATOM   4493  H4'   C   141      36.826 148.462 105.400  1.00  0.00           H  
ATOM   4494  O4'   C   141      36.236 146.644 104.467  1.00  0.00           O  
ATOM   4495  C1'   C   141      35.066 146.930 103.741  1.00  0.00           C  
ATOM   4496  H1'   C   141      35.275 147.168 102.697  1.00  0.00           H  
ATOM   4497  N1    C   141      34.124 145.825 103.771  1.00  0.00           N  
ATOM   4498  C6    C   141      34.218 144.791 104.710  1.00  0.00           C  
ATOM   4499  H6    C   141      34.964 144.794 105.491  1.00  0.00           H  
ATOM   4500  C5    C   141      33.353 143.763 104.728  1.00  0.00           C  
ATOM   4501  H5    C   141      33.452 142.926 105.403  1.00  0.00           H  
ATOM   4502  C4    C   141      32.425 143.735 103.616  1.00  0.00           C  
ATOM   4503  N4    C   141      31.603 142.757 103.514  1.00  0.00           N  
ATOM   4504  H41   C   141      31.663 141.922 104.078  1.00  0.00           H  
ATOM   4505  H42   C   141      31.136 142.752 102.618  1.00  0.00           H  
ATOM   4506  N3    C   141      32.311 144.673 102.761  1.00  0.00           N  
ATOM   4507  C2    C   141      33.117 145.745 102.838  1.00  0.00           C  
ATOM   4508  O2    C   141      32.923 146.605 101.952  1.00  0.00           O  
ATOM   4509  C3'   C   141      34.869 148.057 105.976  1.00  0.00           C  
ATOM   4510  H3'   C   141      34.353 147.200 106.410  1.00  0.00           H  
ATOM   4511  C2'   C   141      34.411 148.128 104.536  1.00  0.00           C  
ATOM   4512  H2'   C   141      33.334 147.979 104.451  1.00  0.00           H  
ATOM   4513  O2'   C   141      34.709 149.328 103.862  1.00  0.00           O  
ATOM   4514 HO2'   C   141      34.019 149.977 104.018  1.00  0.00           H  
ATOM   4515  O3'   C   141      34.708 149.288 106.714  1.00  0.00           O  
ATOM   4516  P    U3   142      33.295 149.691 107.339  1.00  0.00           P  
ATOM   4517  OP1  U3   142      33.536 150.592 108.472  1.00  0.00           O  
ATOM   4518  OP2  U3   142      32.494 148.511 107.597  1.00  0.00           O  
ATOM   4519  O5'  U3   142      32.695 150.509 106.131  1.00  0.00           O  
ATOM   4520  C5'  U3   142      33.229 151.757 105.831  1.00  0.00           C  
ATOM   4521  H5'  U3   142      34.315 151.678 105.771  1.00  0.00           H  
ATOM   4522 H5''  U3   142      32.959 152.506 106.575  1.00  0.00           H  
ATOM   4523  C4'  U3   142      32.615 152.202 104.416  1.00  0.00           C  
ATOM   4524  H4'  U3   142      32.989 153.126 103.977  1.00  0.00           H  
ATOM   4525  O4'  U3   142      32.744 151.116 103.492  1.00  0.00           O  
ATOM   4526  C1'  U3   142      31.632 151.151 102.619  1.00  0.00           C  
ATOM   4527  H1'  U3   142      31.881 151.418 101.592  1.00  0.00           H  
ATOM   4528  N1   U3   142      30.875 149.888 102.574  1.00  0.00           N  
ATOM   4529  C6   U3   142      30.822 148.994 103.643  1.00  0.00           C  
ATOM   4530  H6   U3   142      31.353 149.272 104.542  1.00  0.00           H  
ATOM   4531  C5   U3   142      30.186 147.786 103.527  1.00  0.00           C  
ATOM   4532  H5   U3   142      30.195 147.101 104.361  1.00  0.00           H  
ATOM   4533  C4   U3   142      29.457 147.375 102.388  1.00  0.00           C  
ATOM   4534  O4   U3   142      28.805 146.375 102.144  1.00  0.00           O  
ATOM   4535  N3   U3   142      29.395 148.315 101.435  1.00  0.00           N  
ATOM   4536  H3   U3   142      28.940 148.133 100.552  1.00  0.00           H  
ATOM   4537  C2   U3   142      30.063 149.585 101.472  1.00  0.00           C  
ATOM   4538  O2   U3   142      29.858 150.393 100.600  1.00  0.00           O  
ATOM   4539  C3'  U3   142      31.079 152.314 104.712  1.00  0.00           C  
ATOM   4540  H3'  U3   142      30.800 151.375 105.191  1.00  0.00           H  
ATOM   4541  C2'  U3   142      30.792 152.292 103.251  1.00  0.00           C  
ATOM   4542  H2'  U3   142      29.729 152.063 103.172  1.00  0.00           H  
ATOM   4543  O2'  U3   142      30.995 153.580 102.684  1.00  0.00           O  
ATOM   4544 HO2'  U3   142      31.079 153.504 101.731  1.00  0.00           H  
ATOM   4545  O3'  U3   142      30.658 153.449 105.425  1.00  0.00           O  
ATOM   4546 HO3'  U3   142      29.723 153.484 105.211  1.00  0.00           H  
TER    4547       U3   142 
END   
