# Supplementary material for: Modeling the structure of the frameshift-stimulatory pseudoknot in SARS-CoV-2 reveals multiple possible conformers
Source: PLoS Comput Biol. 2021 Jan 19;17(1):e1008603. doi: 10.1371/journal.pcbi.1008603 (PMC7845960; doi:10.1371/journal.pcbi.1008603)
Supplement: S1 Data — Files in.pdb format for each of the model structures presented in the manuscript are included in an archived.zip folder. The files corresponding to the structures shown in Figs 3B, 3E, 3H, 4B, 4E, 4H, 5B, 6A–6F, and 7A–7G are named FigNX_1.pdb, where N is the figure number and X is the letter for the figure panel. These structures represent the most populated of the clusters found in the corresponding MD simulations. The structures of the second- and third-most populated clusters from each of the simulations are in the files named FigNX_2.pdb and FigNX_3.pdb, respectively. (ZIP) [file pcbi.1008603.s006.zip › Fig7F_1.pdb]

ATOM      1 HO5'  U5     1      31.026  92.207  81.493  1.00  0.00           H  
ATOM      2  O5'  U5     1      31.958  92.417  81.587  1.00  0.00           O  
ATOM      3  C5'  U5     1      32.128  93.820  81.627  1.00  0.00           C  
ATOM      4  H5'  U5     1      33.123  93.995  82.037  1.00  0.00           H  
ATOM      5 H5''  U5     1      31.984  94.236  80.630  1.00  0.00           H  
ATOM      6  C4'  U5     1      31.022  94.460  82.530  1.00  0.00           C  
ATOM      7  H4'  U5     1      31.227  95.530  82.491  1.00  0.00           H  
ATOM      8  O4'  U5     1      29.737  94.056  82.024  1.00  0.00           O  
ATOM      9  C1'  U5     1      29.066  93.411  83.075  1.00  0.00           C  
ATOM     10  H1'  U5     1      28.518  94.243  83.518  1.00  0.00           H  
ATOM     11  N1   U5     1      28.066  92.499  82.662  1.00  0.00           N  
ATOM     12  C6   U5     1      26.689  92.717  82.911  1.00  0.00           C  
ATOM     13  H6   U5     1      26.369  93.557  83.510  1.00  0.00           H  
ATOM     14  C5   U5     1      25.730  91.948  82.361  1.00  0.00           C  
ATOM     15  H5   U5     1      24.681  92.129  82.545  1.00  0.00           H  
ATOM     16  C4   U5     1      26.058  90.864  81.496  1.00  0.00           C  
ATOM     17  O4   U5     1      25.253  90.041  81.005  1.00  0.00           O  
ATOM     18  N3   U5     1      27.395  90.661  81.230  1.00  0.00           N  
ATOM     19  H3   U5     1      27.656  89.943  80.569  1.00  0.00           H  
ATOM     20  C2   U5     1      28.424  91.341  81.843  1.00  0.00           C  
ATOM     21  O2   U5     1      29.658  91.122  81.604  1.00  0.00           O  
ATOM     22  C3'  U5     1      31.158  94.031  84.001  1.00  0.00           C  
ATOM     23  H3'  U5     1      32.188  93.700  84.130  1.00  0.00           H  
ATOM     24  C2'  U5     1      30.109  92.909  84.025  1.00  0.00           C  
ATOM     25  H2'  U5     1      30.628  92.016  83.677  1.00  0.00           H  
ATOM     26  O2'  U5     1      29.634  92.745  85.370  1.00  0.00           O  
ATOM     27 HO2'  U5     1      29.630  93.589  85.828  1.00  0.00           H  
ATOM     28  O3'  U5     1      30.624  95.136  84.764  1.00  0.00           O  
ATOM     29  P     U     2      31.603  95.683  85.887  1.00  0.00           P  
ATOM     30  OP1   U     2      31.125  96.983  86.281  1.00  0.00           O  
ATOM     31  OP2   U     2      33.034  95.622  85.372  1.00  0.00           O  
ATOM     32  O5'   U     2      31.297  94.611  87.075  1.00  0.00           O  
ATOM     33  C5'   U     2      30.421  95.096  88.115  1.00  0.00           C  
ATOM     34  H5'   U     2      30.789  96.065  88.454  1.00  0.00           H  
ATOM     35 H5''   U     2      29.372  95.181  87.832  1.00  0.00           H  
ATOM     36  C4'   U     2      30.347  94.167  89.301  1.00  0.00           C  
ATOM     37  H4'   U     2      29.520  94.559  89.893  1.00  0.00           H  
ATOM     38  O4'   U     2      29.975  92.881  88.833  1.00  0.00           O  
ATOM     39  C1'   U     2      30.401  91.930  89.807  1.00  0.00           C  
ATOM     40  H1'   U     2      29.486  91.639  90.323  1.00  0.00           H  
ATOM     41  N1    U     2      31.003  90.753  89.111  1.00  0.00           N  
ATOM     42  C6    U     2      31.541  90.899  87.825  1.00  0.00           C  
ATOM     43  H6    U     2      31.609  91.887  87.394  1.00  0.00           H  
ATOM     44  C5    U     2      31.955  89.751  87.106  1.00  0.00           C  
ATOM     45  H5    U     2      32.224  89.831  86.064  1.00  0.00           H  
ATOM     46  C4    U     2      31.802  88.409  87.710  1.00  0.00           C  
ATOM     47  O4    U     2      31.921  87.282  87.262  1.00  0.00           O  
ATOM     48  N3    U     2      31.436  88.429  89.006  1.00  0.00           N  
ATOM     49  H3    U     2      31.565  87.530  89.447  1.00  0.00           H  
ATOM     50  C2    U     2      31.033  89.481  89.774  1.00  0.00           C  
ATOM     51  O2    U     2      30.746  89.408  90.991  1.00  0.00           O  
ATOM     52  C3'   U     2      31.712  93.993  89.996  1.00  0.00           C  
ATOM     53  H3'   U     2      32.469  93.728  89.258  1.00  0.00           H  
ATOM     54  C2'   U     2      31.360  92.693  90.811  1.00  0.00           C  
ATOM     55  H2'   U     2      32.263  92.110  90.991  1.00  0.00           H  
ATOM     56  O2'   U     2      30.617  93.052  91.932  1.00  0.00           O  
ATOM     57 HO2'   U     2      30.980  92.450  92.586  1.00  0.00           H  
ATOM     58  O3'   U     2      32.228  95.134  90.693  1.00  0.00           O  
ATOM     59  P     U     3      33.783  95.560  90.864  1.00  0.00           P  
ATOM     60  OP1   U     3      33.960  96.549  91.945  1.00  0.00           O  
ATOM     61  OP2   U     3      34.331  95.980  89.587  1.00  0.00           O  
ATOM     62  O5'   U     3      34.365  94.176  91.338  1.00  0.00           O  
ATOM     63  C5'   U     3      34.406  93.851  92.718  1.00  0.00           C  
ATOM     64  H5'   U     3      35.079  94.542  93.227  1.00  0.00           H  
ATOM     65 H5''   U     3      33.376  94.032  93.024  1.00  0.00           H  
ATOM     66  C4'   U     3      34.782  92.453  93.098  1.00  0.00           C  
ATOM     67  H4'   U     3      34.793  92.419  94.188  1.00  0.00           H  
ATOM     68  O4'   U     3      33.910  91.467  92.530  1.00  0.00           O  
ATOM     69  C1'   U     3      34.686  90.283  92.255  1.00  0.00           C  
ATOM     70  H1'   U     3      34.381  89.470  92.913  1.00  0.00           H  
ATOM     71  N1    U     3      34.720  89.765  90.806  1.00  0.00           N  
ATOM     72  C6    U     3      34.765  90.592  89.711  1.00  0.00           C  
ATOM     73  H6    U     3      34.514  91.636  89.828  1.00  0.00           H  
ATOM     74  C5    U     3      34.936  90.080  88.479  1.00  0.00           C  
ATOM     75  H5    U     3      34.968  90.711  87.603  1.00  0.00           H  
ATOM     76  C4    U     3      35.126  88.705  88.178  1.00  0.00           C  
ATOM     77  O4    U     3      35.160  88.149  87.060  1.00  0.00           O  
ATOM     78  N3    U     3      35.251  87.983  89.364  1.00  0.00           N  
ATOM     79  H3    U     3      35.317  86.978  89.293  1.00  0.00           H  
ATOM     80  C2    U     3      34.827  88.405  90.607  1.00  0.00           C  
ATOM     81  O2    U     3      34.686  87.542  91.492  1.00  0.00           O  
ATOM     82  C3'   U     3      36.144  92.095  92.546  1.00  0.00           C  
ATOM     83  H3'   U     3      36.128  92.367  91.491  1.00  0.00           H  
ATOM     84  C2'   U     3      36.092  90.623  92.664  1.00  0.00           C  
ATOM     85  H2'   U     3      36.846  90.190  92.007  1.00  0.00           H  
ATOM     86  O2'   U     3      36.363  90.181  94.001  1.00  0.00           O  
ATOM     87 HO2'   U     3      36.491  89.229  94.010  1.00  0.00           H  
ATOM     88  O3'   U     3      37.145  92.789  93.222  1.00  0.00           O  
ATOM     89  P     G     4      38.463  93.312  92.571  1.00  0.00           P  
ATOM     90  OP1   G     4      39.288  93.817  93.699  1.00  0.00           O  
ATOM     91  OP2   G     4      38.182  94.280  91.454  1.00  0.00           O  
ATOM     92  O5'   G     4      39.199  92.066  91.936  1.00  0.00           O  
ATOM     93  C5'   G     4      39.651  91.038  92.745  1.00  0.00           C  
ATOM     94  H5'   G     4      40.260  91.365  93.587  1.00  0.00           H  
ATOM     95 H5''   G     4      38.878  90.358  93.103  1.00  0.00           H  
ATOM     96  C4'   G     4      40.703  90.150  92.044  1.00  0.00           C  
ATOM     97  H4'   G     4      41.169  89.505  92.789  1.00  0.00           H  
ATOM     98  O4'   G     4      40.019  89.250  91.150  1.00  0.00           O  
ATOM     99  C1'   G     4      40.651  89.340  89.872  1.00  0.00           C  
ATOM    100  H1'   G     4      40.708  88.418  89.293  1.00  0.00           H  
ATOM    101  N9    G     4      39.934  90.307  89.027  1.00  0.00           N  
ATOM    102  C8    G     4      38.620  90.664  89.148  1.00  0.00           C  
ATOM    103  H8    G     4      38.022  90.464  90.024  1.00  0.00           H  
ATOM    104  N7    G     4      38.138  91.435  88.239  1.00  0.00           N  
ATOM    105  C5    G     4      39.219  91.635  87.391  1.00  0.00           C  
ATOM    106  C6    G     4      39.217  92.171  86.059  1.00  0.00           C  
ATOM    107  O6    G     4      38.320  92.739  85.385  1.00  0.00           O  
ATOM    108  N1    G     4      40.440  92.066  85.492  1.00  0.00           N  
ATOM    109  H1    G     4      40.579  92.518  84.599  1.00  0.00           H  
ATOM    110  C2    G     4      41.480  91.358  85.977  1.00  0.00           C  
ATOM    111  N2    G     4      42.613  91.210  85.334  1.00  0.00           N  
ATOM    112  H21   G     4      43.351  90.608  85.672  1.00  0.00           H  
ATOM    113  H22   G     4      42.773  91.489  84.377  1.00  0.00           H  
ATOM    114  N3    G     4      41.525  90.819  87.179  1.00  0.00           N  
ATOM    115  C4    G     4      40.332  90.843  87.789  1.00  0.00           C  
ATOM    116  C3'   G     4      41.820  90.852  91.228  1.00  0.00           C  
ATOM    117  H3'   G     4      41.416  91.719  90.704  1.00  0.00           H  
ATOM    118  C2'   G     4      42.099  89.813  90.219  1.00  0.00           C  
ATOM    119  H2'   G     4      42.599  90.212  89.337  1.00  0.00           H  
ATOM    120  O2'   G     4      42.919  88.716  90.647  1.00  0.00           O  
ATOM    121 HO2'   G     4      42.505  88.307  91.410  1.00  0.00           H  
ATOM    122  O3'   G     4      42.907  91.145  92.073  1.00  0.00           O  
ATOM    123  P     C     5      43.347  92.567  92.541  1.00  0.00           P  
ATOM    124  OP1   C     5      44.096  92.439  93.808  1.00  0.00           O  
ATOM    125  OP2   C     5      42.147  93.433  92.544  1.00  0.00           O  
ATOM    126  O5'   C     5      44.154  93.052  91.365  1.00  0.00           O  
ATOM    127  C5'   C     5      45.257  92.325  91.043  1.00  0.00           C  
ATOM    128  H5'   C     5      46.129  92.590  91.640  1.00  0.00           H  
ATOM    129 H5''   C     5      45.113  91.261  91.232  1.00  0.00           H  
ATOM    130  C4'   C     5      45.549  92.521  89.587  1.00  0.00           C  
ATOM    131  H4'   C     5      46.495  92.010  89.403  1.00  0.00           H  
ATOM    132  O4'   C     5      44.626  92.114  88.600  1.00  0.00           O  
ATOM    133  C1'   C     5      44.479  93.103  87.618  1.00  0.00           C  
ATOM    134  H1'   C     5      44.492  92.657  86.624  1.00  0.00           H  
ATOM    135  N1    C     5      43.188  93.816  87.769  1.00  0.00           N  
ATOM    136  C6    C     5      42.287  93.493  88.764  1.00  0.00           C  
ATOM    137  H6    C     5      42.657  92.868  89.564  1.00  0.00           H  
ATOM    138  C5    C     5      40.997  93.909  88.739  1.00  0.00           C  
ATOM    139  H5    C     5      40.272  93.622  89.486  1.00  0.00           H  
ATOM    140  C4    C     5      40.666  94.799  87.686  1.00  0.00           C  
ATOM    141  N4    C     5      39.438  95.210  87.649  1.00  0.00           N  
ATOM    142  H41   C     5      39.141  95.907  86.981  1.00  0.00           H  
ATOM    143  H42   C     5      38.855  94.872  88.402  1.00  0.00           H  
ATOM    144  N3    C     5      41.595  95.180  86.810  1.00  0.00           N  
ATOM    145  C2    C     5      42.815  94.711  86.811  1.00  0.00           C  
ATOM    146  O2    C     5      43.488  95.085  85.859  1.00  0.00           O  
ATOM    147  C3'   C     5      45.759  94.020  89.231  1.00  0.00           C  
ATOM    148  H3'   C     5      44.885  94.561  89.593  1.00  0.00           H  
ATOM    149  C2'   C     5      45.612  94.031  87.707  1.00  0.00           C  
ATOM    150  H2'   C     5      45.336  95.004  87.300  1.00  0.00           H  
ATOM    151  O2'   C     5      46.740  93.468  87.041  1.00  0.00           O  
ATOM    152 HO2'   C     5      46.520  92.725  86.474  1.00  0.00           H  
ATOM    153  O3'   C     5      46.879  94.604  89.905  1.00  0.00           O  
ATOM    154  P     G     6      46.827  96.075  90.375  1.00  0.00           P  
ATOM    155  OP1   G     6      48.196  96.306  90.928  1.00  0.00           O  
ATOM    156  OP2   G     6      45.560  96.216  91.176  1.00  0.00           O  
ATOM    157  O5'   G     6      46.732  96.996  89.026  1.00  0.00           O  
ATOM    158  C5'   G     6      47.835  96.986  88.123  1.00  0.00           C  
ATOM    159  H5'   G     6      48.762  97.245  88.633  1.00  0.00           H  
ATOM    160 H5''   G     6      47.919  95.951  87.788  1.00  0.00           H  
ATOM    161  C4'   G     6      47.692  97.817  86.790  1.00  0.00           C  
ATOM    162  H4'   G     6      48.656  97.803  86.283  1.00  0.00           H  
ATOM    163  O4'   G     6      46.638  97.256  85.978  1.00  0.00           O  
ATOM    164  C1'   G     6      45.869  98.349  85.488  1.00  0.00           C  
ATOM    165  H1'   G     6      45.588  98.221  84.443  1.00  0.00           H  
ATOM    166  N9    G     6      44.600  98.492  86.234  1.00  0.00           N  
ATOM    167  C8    G     6      44.166  97.743  87.306  1.00  0.00           C  
ATOM    168  H8    G     6      44.840  96.986  87.678  1.00  0.00           H  
ATOM    169  N7    G     6      43.049  98.055  87.808  1.00  0.00           N  
ATOM    170  C5    G     6      42.557  98.999  86.851  1.00  0.00           C  
ATOM    171  C6    G     6      41.287  99.661  86.705  1.00  0.00           C  
ATOM    172  O6    G     6      40.330  99.651  87.427  1.00  0.00           O  
ATOM    173  N1    G     6      41.268 100.445  85.553  1.00  0.00           N  
ATOM    174  H1    G     6      40.408 100.832  85.191  1.00  0.00           H  
ATOM    175  C2    G     6      42.337 100.855  84.849  1.00  0.00           C  
ATOM    176  N2    G     6      42.142 101.783  83.954  1.00  0.00           N  
ATOM    177  H21   G     6      41.217 102.185  83.905  1.00  0.00           H  
ATOM    178  H22   G     6      42.883 102.324  83.532  1.00  0.00           H  
ATOM    179  N3    G     6      43.512 100.241  84.866  1.00  0.00           N  
ATOM    180  C4    G     6      43.523  99.321  85.919  1.00  0.00           C  
ATOM    181  C3'   G     6      47.382  99.244  87.073  1.00  0.00           C  
ATOM    182  H3'   G     6      46.659  99.282  87.888  1.00  0.00           H  
ATOM    183  C2'   G     6      46.696  99.619  85.721  1.00  0.00           C  
ATOM    184  H2'   G     6      46.105 100.526  85.846  1.00  0.00           H  
ATOM    185  O2'   G     6      47.530  99.783  84.628  1.00  0.00           O  
ATOM    186 HO2'   G     6      47.066 100.316  83.978  1.00  0.00           H  
ATOM    187  O3'   G     6      48.510  99.972  87.495  1.00  0.00           O  
ATOM    188  P     G     7      48.335 101.260  88.393  1.00  0.00           P  
ATOM    189  OP1   G     7      49.634 101.885  88.799  1.00  0.00           O  
ATOM    190  OP2   G     7      47.452 100.964  89.481  1.00  0.00           O  
ATOM    191  O5'   G     7      47.626 102.339  87.616  1.00  0.00           O  
ATOM    192  C5'   G     7      48.175 103.010  86.558  1.00  0.00           C  
ATOM    193  H5'   G     7      48.905 103.770  86.837  1.00  0.00           H  
ATOM    194 H5''   G     7      48.759 102.329  85.940  1.00  0.00           H  
ATOM    195  C4'   G     7      47.135 103.711  85.707  1.00  0.00           C  
ATOM    196  H4'   G     7      47.545 103.940  84.724  1.00  0.00           H  
ATOM    197  O4'   G     7      46.036 102.881  85.630  1.00  0.00           O  
ATOM    198  C1'   G     7      44.845 103.692  85.491  1.00  0.00           C  
ATOM    199  H1'   G     7      44.339 103.734  84.527  1.00  0.00           H  
ATOM    200  N9    G     7      43.911 103.163  86.474  1.00  0.00           N  
ATOM    201  C8    G     7      44.203 102.380  87.543  1.00  0.00           C  
ATOM    202  H8    G     7      45.174 101.921  87.653  1.00  0.00           H  
ATOM    203  N7    G     7      43.124 102.046  88.245  1.00  0.00           N  
ATOM    204  C5    G     7      42.078 102.847  87.732  1.00  0.00           C  
ATOM    205  C6    G     7      40.687 103.035  88.058  1.00  0.00           C  
ATOM    206  O6    G     7      40.001 102.498  88.965  1.00  0.00           O  
ATOM    207  N1    G     7      40.049 104.038  87.303  1.00  0.00           N  
ATOM    208  H1    G     7      39.049 104.167  87.362  1.00  0.00           H  
ATOM    209  C2    G     7      40.663 104.717  86.299  1.00  0.00           C  
ATOM    210  N2    G     7      39.892 105.342  85.474  1.00  0.00           N  
ATOM    211  H21   G     7      40.148 105.585  84.528  1.00  0.00           H  
ATOM    212  H22   G     7      38.966 105.469  85.858  1.00  0.00           H  
ATOM    213  N3    G     7      41.940 104.488  85.864  1.00  0.00           N  
ATOM    214  C4    G     7      42.602 103.551  86.615  1.00  0.00           C  
ATOM    215  C3'   G     7      46.659 104.940  86.475  1.00  0.00           C  
ATOM    216  H3'   G     7      46.507 104.560  87.486  1.00  0.00           H  
ATOM    217  C2'   G     7      45.335 105.149  85.732  1.00  0.00           C  
ATOM    218  H2'   G     7      44.632 105.694  86.362  1.00  0.00           H  
ATOM    219  O2'   G     7      45.511 105.788  84.468  1.00  0.00           O  
ATOM    220 HO2'   G     7      46.261 106.349  84.677  1.00  0.00           H  
ATOM    221  O3'   G     7      47.480 106.113  86.504  1.00  0.00           O  
ATOM    222  P     U     8      47.488 107.134  87.753  1.00  0.00           P  
ATOM    223  OP1   U     8      48.512 108.167  87.425  1.00  0.00           O  
ATOM    224  OP2   U     8      47.600 106.257  88.924  1.00  0.00           O  
ATOM    225  O5'   U     8      46.068 107.769  87.809  1.00  0.00           O  
ATOM    226  C5'   U     8      45.649 108.823  86.952  1.00  0.00           C  
ATOM    227  H5'   U     8      46.270 109.679  87.217  1.00  0.00           H  
ATOM    228 H5''   U     8      45.768 108.557  85.902  1.00  0.00           H  
ATOM    229  C4'   U     8      44.124 109.140  87.202  1.00  0.00           C  
ATOM    230  H4'   U     8      43.881 109.907  86.467  1.00  0.00           H  
ATOM    231  O4'   U     8      43.205 108.038  87.153  1.00  0.00           O  
ATOM    232  C1'   U     8      42.092 108.435  87.968  1.00  0.00           C  
ATOM    233  H1'   U     8      41.289 108.647  87.262  1.00  0.00           H  
ATOM    234  N1    U     8      41.621 107.291  88.722  1.00  0.00           N  
ATOM    235  C6    U     8      42.459 106.257  89.055  1.00  0.00           C  
ATOM    236  H6    U     8      43.467 106.240  88.667  1.00  0.00           H  
ATOM    237  C5    U     8      41.972 105.298  89.930  1.00  0.00           C  
ATOM    238  H5    U     8      42.696 104.570  90.266  1.00  0.00           H  
ATOM    239  C4    U     8      40.694 105.347  90.465  1.00  0.00           C  
ATOM    240  O4    U     8      40.261 104.548  91.264  1.00  0.00           O  
ATOM    241  N3    U     8      39.894 106.385  90.082  1.00  0.00           N  
ATOM    242  H3    U     8      39.036 106.474  90.607  1.00  0.00           H  
ATOM    243  C2    U     8      40.284 107.308  89.130  1.00  0.00           C  
ATOM    244  O2    U     8      39.383 108.136  88.768  1.00  0.00           O  
ATOM    245  C3'   U     8      43.954 109.718  88.670  1.00  0.00           C  
ATOM    246  H3'   U     8      44.323 108.927  89.322  1.00  0.00           H  
ATOM    247  C2'   U     8      42.468 109.704  88.827  1.00  0.00           C  
ATOM    248  H2'   U     8      42.106 109.375  89.800  1.00  0.00           H  
ATOM    249  O2'   U     8      41.721 110.854  88.307  1.00  0.00           O  
ATOM    250 HO2'   U     8      42.309 111.601  88.439  1.00  0.00           H  
ATOM    251  O3'   U     8      44.495 111.003  88.924  1.00  0.00           O  
ATOM    252  P     G     9      44.958 111.464  90.366  1.00  0.00           P  
ATOM    253  OP1   G     9      45.894 112.602  90.225  1.00  0.00           O  
ATOM    254  OP2   G     9      45.356 110.299  91.053  1.00  0.00           O  
ATOM    255  O5'   G     9      43.614 111.900  91.168  1.00  0.00           O  
ATOM    256  C5'   G     9      43.089 113.198  90.885  1.00  0.00           C  
ATOM    257  H5'   G     9      43.832 113.966  91.100  1.00  0.00           H  
ATOM    258 H5''   G     9      42.931 113.173  89.807  1.00  0.00           H  
ATOM    259  C4'   G     9      41.710 113.199  91.625  1.00  0.00           C  
ATOM    260  H4'   G     9      41.192 114.143  91.451  1.00  0.00           H  
ATOM    261  O4'   G     9      40.824 112.237  91.092  1.00  0.00           O  
ATOM    262  C1'   G     9      39.896 111.898  92.102  1.00  0.00           C  
ATOM    263  H1'   G     9      38.875 112.078  91.766  1.00  0.00           H  
ATOM    264  N9    G     9      39.997 110.467  92.463  1.00  0.00           N  
ATOM    265  C8    G     9      41.161 109.707  92.400  1.00  0.00           C  
ATOM    266  H8    G     9      42.144 110.079  92.153  1.00  0.00           H  
ATOM    267  N7    G     9      40.917 108.475  92.682  1.00  0.00           N  
ATOM    268  C5    G     9      39.637 108.418  93.212  1.00  0.00           C  
ATOM    269  C6    G     9      38.981 107.310  93.855  1.00  0.00           C  
ATOM    270  O6    G     9      39.376 106.170  94.066  1.00  0.00           O  
ATOM    271  N1    G     9      37.737 107.691  94.276  1.00  0.00           N  
ATOM    272  H1    G     9      37.137 106.946  94.602  1.00  0.00           H  
ATOM    273  C2    G     9      37.262 108.952  94.137  1.00  0.00           C  
ATOM    274  N2    G     9      36.002 109.179  94.364  1.00  0.00           N  
ATOM    275  H21   G     9      35.373 108.474  94.722  1.00  0.00           H  
ATOM    276  H22   G     9      35.669 109.972  93.835  1.00  0.00           H  
ATOM    277  N3    G     9      37.871 110.012  93.517  1.00  0.00           N  
ATOM    278  C4    G     9      39.072 109.629  93.065  1.00  0.00           C  
ATOM    279  C3'   G     9      41.798 112.970  93.049  1.00  0.00           C  
ATOM    280  H3'   G     9      42.379 112.071  93.253  1.00  0.00           H  
ATOM    281  C2'   G     9      40.296 112.724  93.316  1.00  0.00           C  
ATOM    282  H2'   G     9      40.094 112.299  94.299  1.00  0.00           H  
ATOM    283  O2'   G     9      39.429 113.908  93.261  1.00  0.00           O  
ATOM    284 HO2'   G     9      40.101 114.593  93.308  1.00  0.00           H  
ATOM    285  O3'   G     9      42.300 114.207  93.714  1.00  0.00           O  
ATOM    286  P     U    10      43.021 114.182  95.121  1.00  0.00           P  
ATOM    287  OP1   U    10      43.625 115.484  95.372  1.00  0.00           O  
ATOM    288  OP2   U    10      43.878 113.042  95.101  1.00  0.00           O  
ATOM    289  O5'   U    10      41.843 113.798  96.193  1.00  0.00           O  
ATOM    290  C5'   U    10      40.774 114.714  96.488  1.00  0.00           C  
ATOM    291  H5'   U    10      41.118 115.572  97.067  1.00  0.00           H  
ATOM    292 H5''   U    10      40.335 115.092  95.565  1.00  0.00           H  
ATOM    293  C4'   U    10      39.662 114.112  97.317  1.00  0.00           C  
ATOM    294  H4'   U    10      38.793 114.751  97.472  1.00  0.00           H  
ATOM    295  O4'   U    10      39.175 112.951  96.591  1.00  0.00           O  
ATOM    296  C1'   U    10      38.609 111.989  97.429  1.00  0.00           C  
ATOM    297  H1'   U    10      37.543 111.950  97.207  1.00  0.00           H  
ATOM    298  N1    U    10      39.179 110.642  97.159  1.00  0.00           N  
ATOM    299  C6    U    10      40.359 110.519  96.506  1.00  0.00           C  
ATOM    300  H6    U    10      40.821 111.413  96.112  1.00  0.00           H  
ATOM    301  C5    U    10      40.894 109.307  96.346  1.00  0.00           C  
ATOM    302  H5    U    10      41.855 109.276  95.854  1.00  0.00           H  
ATOM    303  C4    U    10      40.429 108.092  96.983  1.00  0.00           C  
ATOM    304  O4    U    10      40.855 106.975  96.798  1.00  0.00           O  
ATOM    305  N3    U    10      39.206 108.306  97.614  1.00  0.00           N  
ATOM    306  H3    U    10      38.702 107.541  98.039  1.00  0.00           H  
ATOM    307  C2    U    10      38.719 109.507  97.872  1.00  0.00           C  
ATOM    308  O2    U    10      37.823 109.443  98.754  1.00  0.00           O  
ATOM    309  C3'   U    10      40.077 113.535  98.663  1.00  0.00           C  
ATOM    310  H3'   U    10      40.994 112.962  98.524  1.00  0.00           H  
ATOM    311  C2'   U    10      38.956 112.488  98.824  1.00  0.00           C  
ATOM    312  H2'   U    10      39.247 111.641  99.445  1.00  0.00           H  
ATOM    313  O2'   U    10      37.793 113.066  99.509  1.00  0.00           O  
ATOM    314 HO2'   U    10      37.351 112.334  99.945  1.00  0.00           H  
ATOM    315  O3'   U    10      40.176 114.537  99.652  1.00  0.00           O  
ATOM    316  P     A    11      40.760 114.303 101.106  1.00  0.00           P  
ATOM    317  OP1   A    11      40.576 115.550 101.882  1.00  0.00           O  
ATOM    318  OP2   A    11      42.123 113.855 100.875  1.00  0.00           O  
ATOM    319  O5'   A    11      39.886 113.146 101.700  1.00  0.00           O  
ATOM    320  C5'   A    11      38.718 113.391 102.453  1.00  0.00           C  
ATOM    321  H5'   A    11      39.001 114.016 103.300  1.00  0.00           H  
ATOM    322 H5''   A    11      37.979 113.897 101.832  1.00  0.00           H  
ATOM    323  C4'   A    11      38.022 112.151 102.975  1.00  0.00           C  
ATOM    324  H4'   A    11      37.057 112.480 103.359  1.00  0.00           H  
ATOM    325  O4'   A    11      37.848 111.259 101.870  1.00  0.00           O  
ATOM    326  C1'   A    11      37.951 109.927 102.333  1.00  0.00           C  
ATOM    327  H1'   A    11      37.021 109.423 102.071  1.00  0.00           H  
ATOM    328  N9    A    11      39.164 109.238 101.827  1.00  0.00           N  
ATOM    329  C8    A    11      40.361 109.692 101.382  1.00  0.00           C  
ATOM    330  H8    A    11      40.566 110.751 101.425  1.00  0.00           H  
ATOM    331  N7    A    11      41.130 108.799 100.779  1.00  0.00           N  
ATOM    332  C5    A    11      40.480 107.607 100.977  1.00  0.00           C  
ATOM    333  C6    A    11      40.749 106.255 100.687  1.00  0.00           C  
ATOM    334  N6    A    11      41.733 105.745  99.916  1.00  0.00           N  
ATOM    335  H61   A    11      42.428 106.374  99.538  1.00  0.00           H  
ATOM    336  H62   A    11      41.749 104.749  99.752  1.00  0.00           H  
ATOM    337  N1    A    11      39.964 105.284 101.094  1.00  0.00           N  
ATOM    338  C2    A    11      38.840 105.723 101.704  1.00  0.00           C  
ATOM    339  H2    A    11      38.231 104.922 102.096  1.00  0.00           H  
ATOM    340  N3    A    11      38.465 106.933 101.998  1.00  0.00           N  
ATOM    341  C4    A    11      39.288 107.862 101.626  1.00  0.00           C  
ATOM    342  C3'   A    11      38.717 111.282 104.074  1.00  0.00           C  
ATOM    343  H3'   A    11      39.750 111.075 103.793  1.00  0.00           H  
ATOM    344  C2'   A    11      38.015 109.988 103.873  1.00  0.00           C  
ATOM    345  H2'   A    11      38.607 109.168 104.280  1.00  0.00           H  
ATOM    346  O2'   A    11      36.632 109.915 104.240  1.00  0.00           O  
ATOM    347 HO2'   A    11      36.261 109.035 104.141  1.00  0.00           H  
ATOM    348  O3'   A    11      38.605 111.884 105.420  1.00  0.00           O  
ATOM    349  P     A    12      39.484 111.361 106.505  1.00  0.00           P  
ATOM    350  OP1   A    12      39.124 111.950 107.770  1.00  0.00           O  
ATOM    351  OP2   A    12      40.981 111.556 106.140  1.00  0.00           O  
ATOM    352  O5'   A    12      39.183 109.815 106.676  1.00  0.00           O  
ATOM    353  C5'   A    12      38.025 109.284 107.262  1.00  0.00           C  
ATOM    354  H5'   A    12      37.994 109.505 108.329  1.00  0.00           H  
ATOM    355 H5''   A    12      37.146 109.646 106.729  1.00  0.00           H  
ATOM    356  C4'   A    12      38.097 107.740 107.162  1.00  0.00           C  
ATOM    357  H4'   A    12      37.145 107.303 107.464  1.00  0.00           H  
ATOM    358  O4'   A    12      38.225 107.371 105.815  1.00  0.00           O  
ATOM    359  C1'   A    12      38.883 106.099 105.805  1.00  0.00           C  
ATOM    360  H1'   A    12      38.356 105.337 105.230  1.00  0.00           H  
ATOM    361  N9    A    12      40.260 106.121 105.210  1.00  0.00           N  
ATOM    362  C8    A    12      41.151 107.157 105.186  1.00  0.00           C  
ATOM    363  H8    A    12      40.868 108.130 105.560  1.00  0.00           H  
ATOM    364  N7    A    12      42.169 106.995 104.411  1.00  0.00           N  
ATOM    365  C5    A    12      42.079 105.619 104.106  1.00  0.00           C  
ATOM    366  C6    A    12      42.920 104.712 103.359  1.00  0.00           C  
ATOM    367  N6    A    12      43.978 105.096 102.596  1.00  0.00           N  
ATOM    368  H61   A    12      44.153 106.063 102.365  1.00  0.00           H  
ATOM    369  H62   A    12      44.283 104.375 101.958  1.00  0.00           H  
ATOM    370  N1    A    12      42.521 103.479 103.190  1.00  0.00           N  
ATOM    371  C2    A    12      41.381 103.099 103.849  1.00  0.00           C  
ATOM    372  H2    A    12      41.150 102.046 103.788  1.00  0.00           H  
ATOM    373  N3    A    12      40.514 103.868 104.473  1.00  0.00           N  
ATOM    374  C4    A    12      40.909 105.110 104.610  1.00  0.00           C  
ATOM    375  C3'   A    12      39.175 106.935 107.933  1.00  0.00           C  
ATOM    376  H3'   A    12      40.195 107.278 107.757  1.00  0.00           H  
ATOM    377  C2'   A    12      39.038 105.642 107.199  1.00  0.00           C  
ATOM    378  H2'   A    12      39.948 105.072 107.387  1.00  0.00           H  
ATOM    379  O2'   A    12      37.878 104.872 107.441  1.00  0.00           O  
ATOM    380 HO2'   A    12      38.064 103.931 107.480  1.00  0.00           H  
ATOM    381  O3'   A    12      38.919 106.883 109.312  1.00  0.00           O  
ATOM    382  P     G    13      40.013 106.492 110.411  1.00  0.00           P  
ATOM    383  OP1   G    13      39.501 106.550 111.809  1.00  0.00           O  
ATOM    384  OP2   G    13      41.281 107.252 110.126  1.00  0.00           O  
ATOM    385  O5'   G    13      40.457 104.975 110.154  1.00  0.00           O  
ATOM    386  C5'   G    13      39.680 103.858 110.404  1.00  0.00           C  
ATOM    387  H5'   G    13      39.617 103.581 111.457  1.00  0.00           H  
ATOM    388 H5''   G    13      38.670 104.016 110.028  1.00  0.00           H  
ATOM    389  C4'   G    13      40.300 102.670 109.784  1.00  0.00           C  
ATOM    390  H4'   G    13      39.741 101.768 110.034  1.00  0.00           H  
ATOM    391  O4'   G    13      40.603 102.883 108.407  1.00  0.00           O  
ATOM    392  C1'   G    13      41.696 102.149 108.004  1.00  0.00           C  
ATOM    393  H1'   G    13      41.462 101.326 107.330  1.00  0.00           H  
ATOM    394  N9    G    13      42.756 103.040 107.468  1.00  0.00           N  
ATOM    395  C8    G    13      42.923 104.452 107.672  1.00  0.00           C  
ATOM    396  H8    G    13      42.239 105.075 108.230  1.00  0.00           H  
ATOM    397  N7    G    13      43.959 104.863 106.968  1.00  0.00           N  
ATOM    398  C5    G    13      44.529 103.695 106.414  1.00  0.00           C  
ATOM    399  C6    G    13      45.685 103.458 105.518  1.00  0.00           C  
ATOM    400  O6    G    13      46.401 104.308 105.080  1.00  0.00           O  
ATOM    401  N1    G    13      45.890 102.114 105.202  1.00  0.00           N  
ATOM    402  H1    G    13      46.498 101.957 104.411  1.00  0.00           H  
ATOM    403  C2    G    13      45.043 101.148 105.564  1.00  0.00           C  
ATOM    404  N2    G    13      45.283  99.953 105.123  1.00  0.00           N  
ATOM    405  H21   G    13      44.697  99.210 105.475  1.00  0.00           H  
ATOM    406  H22   G    13      46.158  99.814 104.638  1.00  0.00           H  
ATOM    407  N3    G    13      43.958 101.271 106.329  1.00  0.00           N  
ATOM    408  C4    G    13      43.777 102.589 106.664  1.00  0.00           C  
ATOM    409  C3'   G    13      41.634 102.376 110.486  1.00  0.00           C  
ATOM    410  H3'   G    13      42.238 103.274 110.607  1.00  0.00           H  
ATOM    411  C2'   G    13      42.270 101.554 109.326  1.00  0.00           C  
ATOM    412  H2'   G    13      43.357 101.635 109.315  1.00  0.00           H  
ATOM    413  O2'   G    13      41.892 100.205 109.483  1.00  0.00           O  
ATOM    414 HO2'   G    13      42.556  99.612 109.841  1.00  0.00           H  
ATOM    415  O3'   G    13      41.310 101.727 111.717  1.00  0.00           O  
ATOM    416  P     U    14      42.503 101.550 112.663  1.00  0.00           P  
ATOM    417  OP1   U    14      41.928 100.955 113.891  1.00  0.00           O  
ATOM    418  OP2   U    14      43.148 102.811 112.664  1.00  0.00           O  
ATOM    419  O5'   U    14      43.564 100.512 112.026  1.00  0.00           O  
ATOM    420  C5'   U    14      43.511  99.145 112.269  1.00  0.00           C  
ATOM    421  H5'   U    14      43.696  99.013 113.335  1.00  0.00           H  
ATOM    422 H5''   U    14      42.533  98.726 112.035  1.00  0.00           H  
ATOM    423  C4'   U    14      44.558  98.341 111.324  1.00  0.00           C  
ATOM    424  H4'   U    14      44.346  97.277 111.434  1.00  0.00           H  
ATOM    425  O4'   U    14      44.476  98.669 109.935  1.00  0.00           O  
ATOM    426  C1'   U    14      45.734  98.382 109.319  1.00  0.00           C  
ATOM    427  H1'   U    14      45.428  97.562 108.668  1.00  0.00           H  
ATOM    428  N1    U    14      46.398  99.533 108.679  1.00  0.00           N  
ATOM    429  C6    U    14      46.289 100.847 109.147  1.00  0.00           C  
ATOM    430  H6    U    14      45.604 101.050 109.956  1.00  0.00           H  
ATOM    431  C5    U    14      46.997 101.853 108.539  1.00  0.00           C  
ATOM    432  H5    U    14      46.922 102.829 108.995  1.00  0.00           H  
ATOM    433  C4    U    14      47.947 101.611 107.496  1.00  0.00           C  
ATOM    434  O4    U    14      48.556 102.472 106.898  1.00  0.00           O  
ATOM    435  N3    U    14      48.199 100.267 107.290  1.00  0.00           N  
ATOM    436  H3    U    14      48.799 100.153 106.486  1.00  0.00           H  
ATOM    437  C2    U    14      47.380  99.257 107.755  1.00  0.00           C  
ATOM    438  O2    U    14      47.516  98.141 107.211  1.00  0.00           O  
ATOM    439  C3'   U    14      46.012  98.444 111.722  1.00  0.00           C  
ATOM    440  H3'   U    14      46.243  99.496 111.888  1.00  0.00           H  
ATOM    441  C2'   U    14      46.679  97.945 110.456  1.00  0.00           C  
ATOM    442  H2'   U    14      47.684  98.356 110.357  1.00  0.00           H  
ATOM    443  O2'   U    14      46.648  96.518 110.427  1.00  0.00           O  
ATOM    444 HO2'   U    14      46.644  96.350 111.373  1.00  0.00           H  
ATOM    445  O3'   U    14      46.407  97.758 112.908  1.00  0.00           O  
ATOM    446  P     G    15      47.834  97.840 113.596  1.00  0.00           P  
ATOM    447  OP1   G    15      48.053  96.635 114.419  1.00  0.00           O  
ATOM    448  OP2   G    15      47.851  99.159 114.256  1.00  0.00           O  
ATOM    449  O5'   G    15      49.037  97.895 112.529  1.00  0.00           O  
ATOM    450  C5'   G    15      49.726  96.843 111.972  1.00  0.00           C  
ATOM    451  H5'   G    15      50.108  96.239 112.795  1.00  0.00           H  
ATOM    452 H5''   G    15      49.033  96.194 111.437  1.00  0.00           H  
ATOM    453  C4'   G    15      50.774  97.285 110.901  1.00  0.00           C  
ATOM    454  H4'   G    15      51.114  96.392 110.376  1.00  0.00           H  
ATOM    455  O4'   G    15      50.244  98.161 109.903  1.00  0.00           O  
ATOM    456  C1'   G    15      51.328  98.939 109.426  1.00  0.00           C  
ATOM    457  H1'   G    15      51.599  98.788 108.381  1.00  0.00           H  
ATOM    458  N9    G    15      51.060 100.387 109.610  1.00  0.00           N  
ATOM    459  C8    G    15      50.326 100.907 110.545  1.00  0.00           C  
ATOM    460  H8    G    15      49.859 100.302 111.308  1.00  0.00           H  
ATOM    461  N7    G    15      50.088 102.200 110.472  1.00  0.00           N  
ATOM    462  C5    G    15      50.877 102.537 109.352  1.00  0.00           C  
ATOM    463  C6    G    15      51.271 103.812 108.801  1.00  0.00           C  
ATOM    464  O6    G    15      50.863 104.940 109.179  1.00  0.00           O  
ATOM    465  N1    G    15      52.191 103.813 107.770  1.00  0.00           N  
ATOM    466  H1    G    15      52.379 104.721 107.369  1.00  0.00           H  
ATOM    467  C2    G    15      52.844 102.669 107.418  1.00  0.00           C  
ATOM    468  N2    G    15      53.911 102.701 106.716  1.00  0.00           N  
ATOM    469  H21   G    15      54.447 101.854 106.595  1.00  0.00           H  
ATOM    470  H22   G    15      54.236 103.517 106.218  1.00  0.00           H  
ATOM    471  N3    G    15      52.590 101.449 107.990  1.00  0.00           N  
ATOM    472  C4    G    15      51.618 101.452 108.965  1.00  0.00           C  
ATOM    473  C3'   G    15      51.920  97.993 111.533  1.00  0.00           C  
ATOM    474  H3'   G    15      51.548  98.786 112.183  1.00  0.00           H  
ATOM    475  C2'   G    15      52.538  98.573 110.270  1.00  0.00           C  
ATOM    476  H2'   G    15      53.098  99.493 110.439  1.00  0.00           H  
ATOM    477  O2'   G    15      53.496  97.804 109.527  1.00  0.00           O  
ATOM    478 HO2'   G    15      54.141  97.353 110.077  1.00  0.00           H  
ATOM    479  O3'   G    15      52.779  97.099 112.223  1.00  0.00           O  
ATOM    480  P     C    16      53.966  97.683 113.082  1.00  0.00           P  
ATOM    481  OP1   C    16      54.486  96.695 114.045  1.00  0.00           O  
ATOM    482  OP2   C    16      53.504  98.993 113.621  1.00  0.00           O  
ATOM    483  O5'   C    16      55.137  97.956 112.074  1.00  0.00           O  
ATOM    484  C5'   C    16      56.092  97.016 111.686  1.00  0.00           C  
ATOM    485  H5'   C    16      56.665  96.540 112.481  1.00  0.00           H  
ATOM    486 H5''   C    16      55.612  96.171 111.192  1.00  0.00           H  
ATOM    487  C4'   C    16      57.299  97.602 110.897  1.00  0.00           C  
ATOM    488  H4'   C    16      58.019  96.828 110.634  1.00  0.00           H  
ATOM    489  O4'   C    16      56.836  98.131 109.654  1.00  0.00           O  
ATOM    490  C1'   C    16      57.628  99.281 109.312  1.00  0.00           C  
ATOM    491  H1'   C    16      58.102  99.202 108.334  1.00  0.00           H  
ATOM    492  N1    C    16      56.937 100.578 109.342  1.00  0.00           N  
ATOM    493  C6    C    16      55.871 100.823 110.206  1.00  0.00           C  
ATOM    494  H6    C    16      55.393 100.099 110.850  1.00  0.00           H  
ATOM    495  C5    C    16      55.499 102.178 110.436  1.00  0.00           C  
ATOM    496  H5    C    16      54.751 102.402 111.181  1.00  0.00           H  
ATOM    497  C4    C    16      56.010 103.169 109.615  1.00  0.00           C  
ATOM    498  N4    C    16      55.613 104.408 109.673  1.00  0.00           N  
ATOM    499  H41   C    16      54.930 104.799 110.306  1.00  0.00           H  
ATOM    500  H42   C    16      55.995 104.955 108.914  1.00  0.00           H  
ATOM    501  N3    C    16      56.920 102.904 108.726  1.00  0.00           N  
ATOM    502  C2    C    16      57.407 101.652 108.603  1.00  0.00           C  
ATOM    503  O2    C    16      58.228 101.471 107.760  1.00  0.00           O  
ATOM    504  C3'   C    16      58.129  98.726 111.520  1.00  0.00           C  
ATOM    505  H3'   C    16      57.452  99.462 111.954  1.00  0.00           H  
ATOM    506  C2'   C    16      58.806  99.328 110.257  1.00  0.00           C  
ATOM    507  H2'   C    16      59.099 100.371 110.379  1.00  0.00           H  
ATOM    508  O2'   C    16      59.838  98.507 109.769  1.00  0.00           O  
ATOM    509 HO2'   C    16      60.532  99.003 109.328  1.00  0.00           H  
ATOM    510  O3'   C    16      59.072  98.337 112.466  1.00  0.00           O  
ATOM    511  P     A    17      59.599  99.267 113.665  1.00  0.00           P  
ATOM    512  OP1   A    17      60.603  98.474 114.443  1.00  0.00           O  
ATOM    513  OP2   A    17      58.383  99.760 114.305  1.00  0.00           O  
ATOM    514  O5'   A    17      60.281 100.478 112.970  1.00  0.00           O  
ATOM    515  C5'   A    17      61.611 100.415 112.441  1.00  0.00           C  
ATOM    516  H5'   A    17      62.226 100.000 113.239  1.00  0.00           H  
ATOM    517 H5''   A    17      61.537  99.738 111.590  1.00  0.00           H  
ATOM    518  C4'   A    17      62.105 101.799 112.045  1.00  0.00           C  
ATOM    519  H4'   A    17      63.107 101.798 111.616  1.00  0.00           H  
ATOM    520  O4'   A    17      61.340 102.275 111.037  1.00  0.00           O  
ATOM    521  C1'   A    17      61.822 103.571 110.823  1.00  0.00           C  
ATOM    522  H1'   A    17      62.548 103.451 110.018  1.00  0.00           H  
ATOM    523  N9    A    17      60.672 104.345 110.334  1.00  0.00           N  
ATOM    524  C8    A    17      60.351 104.657 109.041  1.00  0.00           C  
ATOM    525  H8    A    17      60.932 104.311 108.199  1.00  0.00           H  
ATOM    526  N7    A    17      59.305 105.432 108.865  1.00  0.00           N  
ATOM    527  C5    A    17      58.810 105.593 110.191  1.00  0.00           C  
ATOM    528  C6    A    17      57.899 106.368 110.835  1.00  0.00           C  
ATOM    529  N6    A    17      56.983 107.024 110.147  1.00  0.00           N  
ATOM    530  H61   A    17      56.992 106.880 109.147  1.00  0.00           H  
ATOM    531  H62   A    17      56.299 107.497 110.721  1.00  0.00           H  
ATOM    532  N1    A    17      57.710 106.348 112.140  1.00  0.00           N  
ATOM    533  C2    A    17      58.556 105.642 112.841  1.00  0.00           C  
ATOM    534  H2    A    17      58.388 105.730 113.905  1.00  0.00           H  
ATOM    535  N3    A    17      59.626 104.972 112.406  1.00  0.00           N  
ATOM    536  C4    A    17      59.678 104.990 111.067  1.00  0.00           C  
ATOM    537  C3'   A    17      62.098 102.947 113.080  1.00  0.00           C  
ATOM    538  H3'   A    17      61.061 103.094 113.381  1.00  0.00           H  
ATOM    539  C2'   A    17      62.427 104.019 112.130  1.00  0.00           C  
ATOM    540  H2'   A    17      62.013 104.946 112.525  1.00  0.00           H  
ATOM    541  O2'   A    17      63.842 104.296 111.930  1.00  0.00           O  
ATOM    542 HO2'   A    17      64.138 104.756 112.719  1.00  0.00           H  
ATOM    543  O3'   A    17      63.043 102.992 114.146  1.00  0.00           O  
ATOM    544  P     G    18      62.707 102.832 115.695  1.00  0.00           P  
ATOM    545  OP1   G    18      63.974 102.400 116.274  1.00  0.00           O  
ATOM    546  OP2   G    18      61.576 101.921 115.856  1.00  0.00           O  
ATOM    547  O5'   G    18      62.227 104.195 116.298  1.00  0.00           O  
ATOM    548  C5'   G    18      61.787 104.398 117.626  1.00  0.00           C  
ATOM    549  H5'   G    18      60.774 104.017 117.747  1.00  0.00           H  
ATOM    550 H5''   G    18      62.409 103.982 118.419  1.00  0.00           H  
ATOM    551  C4'   G    18      61.735 105.944 117.980  1.00  0.00           C  
ATOM    552  H4'   G    18      61.376 106.094 118.998  1.00  0.00           H  
ATOM    553  O4'   G    18      63.076 106.429 117.667  1.00  0.00           O  
ATOM    554  C1'   G    18      63.065 107.594 116.860  1.00  0.00           C  
ATOM    555  H1'   G    18      63.695 108.332 117.356  1.00  0.00           H  
ATOM    556  N9    G    18      63.605 107.319 115.466  1.00  0.00           N  
ATOM    557  C8    G    18      64.114 106.129 114.964  1.00  0.00           C  
ATOM    558  H8    G    18      64.017 105.264 115.605  1.00  0.00           H  
ATOM    559  N7    G    18      64.698 106.151 113.760  1.00  0.00           N  
ATOM    560  C5    G    18      64.505 107.514 113.358  1.00  0.00           C  
ATOM    561  C6    G    18      64.714 108.188 112.148  1.00  0.00           C  
ATOM    562  O6    G    18      65.251 107.802 111.102  1.00  0.00           O  
ATOM    563  N1    G    18      64.324 109.539 112.126  1.00  0.00           N  
ATOM    564  H1    G    18      64.418 110.077 111.277  1.00  0.00           H  
ATOM    565  C2    G    18      63.766 110.155 113.225  1.00  0.00           C  
ATOM    566  N2    G    18      63.309 111.390 112.977  1.00  0.00           N  
ATOM    567  H21   G    18      62.896 111.972 113.691  1.00  0.00           H  
ATOM    568  H22   G    18      63.259 111.839 112.074  1.00  0.00           H  
ATOM    569  N3    G    18      63.531 109.544 114.388  1.00  0.00           N  
ATOM    570  C4    G    18      63.881 108.239 114.416  1.00  0.00           C  
ATOM    571  C3'   G    18      60.855 106.689 116.993  1.00  0.00           C  
ATOM    572  H3'   G    18      60.617 106.302 116.002  1.00  0.00           H  
ATOM    573  C2'   G    18      61.596 108.008 116.892  1.00  0.00           C  
ATOM    574  H2'   G    18      61.416 108.561 115.970  1.00  0.00           H  
ATOM    575  O2'   G    18      61.242 108.846 117.976  1.00  0.00           O  
ATOM    576 HO2'   G    18      60.370 108.529 118.222  1.00  0.00           H  
ATOM    577  O3'   G    18      59.664 106.978 117.654  1.00  0.00           O  
ATOM    578  P     C    19      58.280 106.600 116.950  1.00  0.00           P  
ATOM    579  OP1   C    19      57.172 106.951 117.878  1.00  0.00           O  
ATOM    580  OP2   C    19      58.321 105.194 116.506  1.00  0.00           O  
ATOM    581  O5'   C    19      58.172 107.575 115.642  1.00  0.00           O  
ATOM    582  C5'   C    19      57.977 108.988 115.895  1.00  0.00           C  
ATOM    583  H5'   C    19      56.989 109.156 116.324  1.00  0.00           H  
ATOM    584 H5''   C    19      58.724 109.140 116.674  1.00  0.00           H  
ATOM    585  C4'   C    19      58.240 109.902 114.681  1.00  0.00           C  
ATOM    586  H4'   C    19      58.149 110.887 115.138  1.00  0.00           H  
ATOM    587  O4'   C    19      59.587 109.769 114.127  1.00  0.00           O  
ATOM    588  C1'   C    19      59.583 110.367 112.871  1.00  0.00           C  
ATOM    589  H1'   C    19      59.978 111.375 113.003  1.00  0.00           H  
ATOM    590  N1    C    19      60.363 109.647 111.884  1.00  0.00           N  
ATOM    591  C6    C    19      60.596 108.290 111.983  1.00  0.00           C  
ATOM    592  H6    C    19      60.266 107.786 112.879  1.00  0.00           H  
ATOM    593  C5    C    19      61.488 107.710 111.153  1.00  0.00           C  
ATOM    594  H5    C    19      61.819 106.686 111.248  1.00  0.00           H  
ATOM    595  C4    C    19      61.901 108.491 110.000  1.00  0.00           C  
ATOM    596  N4    C    19      62.391 107.870 109.037  1.00  0.00           N  
ATOM    597  H41   C    19      62.717 106.925 109.177  1.00  0.00           H  
ATOM    598  H42   C    19      62.702 108.463 108.281  1.00  0.00           H  
ATOM    599  N3    C    19      61.707 109.717 109.839  1.00  0.00           N  
ATOM    600  C2    C    19      60.990 110.384 110.833  1.00  0.00           C  
ATOM    601  O2    C    19      60.865 111.565 110.643  1.00  0.00           O  
ATOM    602  C3'   C    19      57.349 109.718 113.414  1.00  0.00           C  
ATOM    603  H3'   C    19      57.303 108.650 113.198  1.00  0.00           H  
ATOM    604  C2'   C    19      58.150 110.451 112.428  1.00  0.00           C  
ATOM    605  H2'   C    19      58.008 109.961 111.465  1.00  0.00           H  
ATOM    606  O2'   C    19      57.833 111.814 112.393  1.00  0.00           O  
ATOM    607 HO2'   C    19      56.993 111.883 111.933  1.00  0.00           H  
ATOM    608  O3'   C    19      56.036 110.112 113.481  1.00  0.00           O  
ATOM    609  P     C    20      55.041 109.787 112.212  1.00  0.00           P  
ATOM    610  OP1   C    20      53.707 110.203 112.660  1.00  0.00           O  
ATOM    611  OP2   C    20      55.217 108.436 111.655  1.00  0.00           O  
ATOM    612  O5'   C    20      55.479 110.910 111.121  1.00  0.00           O  
ATOM    613  C5'   C    20      54.713 111.125 110.000  1.00  0.00           C  
ATOM    614  H5'   C    20      54.810 110.325 109.266  1.00  0.00           H  
ATOM    615 H5''   C    20      53.661 111.230 110.264  1.00  0.00           H  
ATOM    616  C4'   C    20      55.169 112.387 109.196  1.00  0.00           C  
ATOM    617  H4'   C    20      54.578 113.241 109.528  1.00  0.00           H  
ATOM    618  O4'   C    20      56.516 112.622 109.244  1.00  0.00           O  
ATOM    619  C1'   C    20      57.175 112.768 108.030  1.00  0.00           C  
ATOM    620  H1'   C    20      57.890 113.588 108.101  1.00  0.00           H  
ATOM    621  N1    C    20      57.967 111.492 107.768  1.00  0.00           N  
ATOM    622  C6    C    20      57.998 110.493 108.781  1.00  0.00           C  
ATOM    623  H6    C    20      57.462 110.617 109.710  1.00  0.00           H  
ATOM    624  C5    C    20      58.700 109.340 108.548  1.00  0.00           C  
ATOM    625  H5    C    20      58.872 108.679 109.385  1.00  0.00           H  
ATOM    626  C4    C    20      59.299 109.204 107.267  1.00  0.00           C  
ATOM    627  N4    C    20      60.041 108.210 107.124  1.00  0.00           N  
ATOM    628  H41   C    20      60.457 108.056 106.217  1.00  0.00           H  
ATOM    629  H42   C    20      60.271 107.612 107.905  1.00  0.00           H  
ATOM    630  N3    C    20      59.202 110.066 106.315  1.00  0.00           N  
ATOM    631  C2    C    20      58.537 111.245 106.547  1.00  0.00           C  
ATOM    632  O2    C    20      58.557 112.140 105.677  1.00  0.00           O  
ATOM    633  C3'   C    20      54.835 112.285 107.763  1.00  0.00           C  
ATOM    634  H3'   C    20      54.863 111.287 107.326  1.00  0.00           H  
ATOM    635  C2'   C    20      55.970 113.006 107.056  1.00  0.00           C  
ATOM    636  H2'   C    20      56.074 112.549 106.072  1.00  0.00           H  
ATOM    637  O2'   C    20      55.765 114.427 106.923  1.00  0.00           O  
ATOM    638 HO2'   C    20      55.456 114.543 106.022  1.00  0.00           H  
ATOM    639  O3'   C    20      53.596 112.846 107.431  1.00  0.00           O  
ATOM    640  P     C    21      52.435 111.958 106.833  1.00  0.00           P  
ATOM    641  OP1   C    21      51.159 112.740 106.983  1.00  0.00           O  
ATOM    642  OP2   C    21      52.456 110.625 107.516  1.00  0.00           O  
ATOM    643  O5'   C    21      52.717 111.842 105.257  1.00  0.00           O  
ATOM    644  C5'   C    21      52.247 112.763 104.280  1.00  0.00           C  
ATOM    645  H5'   C    21      51.268 112.361 104.019  1.00  0.00           H  
ATOM    646 H5''   C    21      52.284 113.774 104.687  1.00  0.00           H  
ATOM    647  C4'   C    21      53.062 112.758 102.995  1.00  0.00           C  
ATOM    648  H4'   C    21      52.856 113.674 102.442  1.00  0.00           H  
ATOM    649  O4'   C    21      54.480 112.618 103.279  1.00  0.00           O  
ATOM    650  C1'   C    21      55.135 111.768 102.410  1.00  0.00           C  
ATOM    651  H1'   C    21      55.920 112.247 101.825  1.00  0.00           H  
ATOM    652  N1    C    21      55.632 110.534 103.114  1.00  0.00           N  
ATOM    653  C6    C    21      55.565 110.385 104.454  1.00  0.00           C  
ATOM    654  H6    C    21      54.993 111.079 105.052  1.00  0.00           H  
ATOM    655  C5    C    21      56.234 109.382 105.119  1.00  0.00           C  
ATOM    656  H5    C    21      56.199 109.275 106.193  1.00  0.00           H  
ATOM    657  C4    C    21      57.016 108.554 104.352  1.00  0.00           C  
ATOM    658  N4    C    21      57.805 107.628 104.897  1.00  0.00           N  
ATOM    659  H41   C    21      58.466 107.075 104.370  1.00  0.00           H  
ATOM    660  H42   C    21      57.613 107.451 105.873  1.00  0.00           H  
ATOM    661  N3    C    21      57.215 108.644 103.025  1.00  0.00           N  
ATOM    662  C2    C    21      56.496 109.668 102.408  1.00  0.00           C  
ATOM    663  O2    C    21      56.713 109.721 101.218  1.00  0.00           O  
ATOM    664  C3'   C    21      52.786 111.479 102.096  1.00  0.00           C  
ATOM    665  H3'   C    21      52.990 110.554 102.637  1.00  0.00           H  
ATOM    666  C2'   C    21      54.082 111.433 101.355  1.00  0.00           C  
ATOM    667  H2'   C    21      54.338 110.411 101.073  1.00  0.00           H  
ATOM    668  O2'   C    21      54.158 112.368 100.331  1.00  0.00           O  
ATOM    669 HO2'   C    21      54.960 112.218  99.826  1.00  0.00           H  
ATOM    670  O3'   C    21      51.694 111.611 101.169  1.00  0.00           O  
ATOM    671  P     G    22      50.938 110.229 100.798  1.00  0.00           P  
ATOM    672  OP1   G    22      49.844 110.725  99.908  1.00  0.00           O  
ATOM    673  OP2   G    22      50.582 109.570 102.091  1.00  0.00           O  
ATOM    674  O5'   G    22      51.929 109.276 100.045  1.00  0.00           O  
ATOM    675  C5'   G    22      52.400 109.525  98.745  1.00  0.00           C  
ATOM    676  H5'   G    22      51.567 109.514  98.041  1.00  0.00           H  
ATOM    677 H5''   G    22      52.757 110.551  98.840  1.00  0.00           H  
ATOM    678  C4'   G    22      53.519 108.580  98.418  1.00  0.00           C  
ATOM    679  H4'   G    22      53.817 108.906  97.422  1.00  0.00           H  
ATOM    680  O4'   G    22      54.643 108.685  99.255  1.00  0.00           O  
ATOM    681  C1'   G    22      55.234 107.358  99.671  1.00  0.00           C  
ATOM    682  H1'   G    22      56.317 107.306  99.563  1.00  0.00           H  
ATOM    683  N9    G    22      54.820 107.071 101.028  1.00  0.00           N  
ATOM    684  C8    G    22      53.981 107.777 101.848  1.00  0.00           C  
ATOM    685  H8    G    22      53.517 108.704 101.543  1.00  0.00           H  
ATOM    686  N7    G    22      53.958 107.332 103.066  1.00  0.00           N  
ATOM    687  C5    G    22      54.764 106.186 102.983  1.00  0.00           C  
ATOM    688  C6    G    22      55.075 105.210 104.037  1.00  0.00           C  
ATOM    689  O6    G    22      54.747 105.087 105.181  1.00  0.00           O  
ATOM    690  N1    G    22      56.007 104.326 103.559  1.00  0.00           N  
ATOM    691  H1    G    22      56.343 103.636 104.215  1.00  0.00           H  
ATOM    692  C2    G    22      56.560 104.218 102.312  1.00  0.00           C  
ATOM    693  N2    G    22      57.255 103.140 102.149  1.00  0.00           N  
ATOM    694  H21   G    22      57.498 102.858 101.210  1.00  0.00           H  
ATOM    695  H22   G    22      57.361 102.510 102.931  1.00  0.00           H  
ATOM    696  N3    G    22      56.207 105.090 101.382  1.00  0.00           N  
ATOM    697  C4    G    22      55.391 106.084 101.788  1.00  0.00           C  
ATOM    698  C3'   G    22      53.072 107.119  98.454  1.00  0.00           C  
ATOM    699  H3'   G    22      52.465 106.955  99.344  1.00  0.00           H  
ATOM    700  C2'   G    22      54.450 106.501  98.672  1.00  0.00           C  
ATOM    701  H2'   G    22      54.218 105.499  99.033  1.00  0.00           H  
ATOM    702  O2'   G    22      55.289 106.440  97.419  1.00  0.00           O  
ATOM    703 HO2'   G    22      54.771 106.872  96.736  1.00  0.00           H  
ATOM    704  O3'   G    22      52.443 106.671  97.301  1.00  0.00           O  
ATOM    705  P     U    23      51.412 105.337  97.352  1.00  0.00           P  
ATOM    706  OP1   U    23      51.047 104.994  95.965  1.00  0.00           O  
ATOM    707  OP2   U    23      50.398 105.812  98.360  1.00  0.00           O  
ATOM    708  O5'   U    23      52.276 104.197  97.926  1.00  0.00           O  
ATOM    709  C5'   U    23      53.287 103.629  97.041  1.00  0.00           C  
ATOM    710  H5'   U    23      52.775 103.263  96.151  1.00  0.00           H  
ATOM    711 H5''   U    23      53.910 104.350  96.512  1.00  0.00           H  
ATOM    712  C4'   U    23      54.100 102.448  97.624  1.00  0.00           C  
ATOM    713  H4'   U    23      54.738 101.987  96.870  1.00  0.00           H  
ATOM    714  O4'   U    23      54.865 102.785  98.758  1.00  0.00           O  
ATOM    715  C1'   U    23      54.811 101.728  99.776  1.00  0.00           C  
ATOM    716  H1'   U    23      55.803 101.297  99.913  1.00  0.00           H  
ATOM    717  N1    U    23      54.298 102.281 101.091  1.00  0.00           N  
ATOM    718  C6    U    23      53.234 103.186 101.015  1.00  0.00           C  
ATOM    719  H6    U    23      52.997 103.781 100.145  1.00  0.00           H  
ATOM    720  C5    U    23      52.559 103.430 102.170  1.00  0.00           C  
ATOM    721  H5    U    23      51.826 104.215 102.287  1.00  0.00           H  
ATOM    722  C4    U    23      52.831 102.844 103.427  1.00  0.00           C  
ATOM    723  O4    U    23      52.331 103.139 104.530  1.00  0.00           O  
ATOM    724  N3    U    23      53.841 101.898 103.456  1.00  0.00           N  
ATOM    725  H3    U    23      54.155 101.415 104.285  1.00  0.00           H  
ATOM    726  C2    U    23      54.555 101.589 102.283  1.00  0.00           C  
ATOM    727  O2    U    23      55.451 100.722 102.319  1.00  0.00           O  
ATOM    728  C3'   U    23      53.141 101.371  98.169  1.00  0.00           C  
ATOM    729  H3'   U    23      52.281 101.835  98.651  1.00  0.00           H  
ATOM    730  C2'   U    23      53.974 100.584  99.247  1.00  0.00           C  
ATOM    731  H2'   U    23      53.324 100.090  99.969  1.00  0.00           H  
ATOM    732  O2'   U    23      54.938  99.696  98.723  1.00  0.00           O  
ATOM    733 HO2'   U    23      54.485  99.044  98.183  1.00  0.00           H  
ATOM    734  O3'   U    23      52.850 100.566  97.115  1.00  0.00           O  
ATOM    735  P     C    24      51.471  99.847  96.988  1.00  0.00           P  
ATOM    736  OP1   C    24      51.656  98.704  96.052  1.00  0.00           O  
ATOM    737  OP2   C    24      50.515 100.932  96.547  1.00  0.00           O  
ATOM    738  O5'   C    24      51.101  99.212  98.406  1.00  0.00           O  
ATOM    739  C5'   C    24      51.555  97.902  98.901  1.00  0.00           C  
ATOM    740  H5'   C    24      51.452  97.190  98.082  1.00  0.00           H  
ATOM    741 H5''   C    24      52.572  98.100  99.237  1.00  0.00           H  
ATOM    742  C4'   C    24      50.830  97.329 100.177  1.00  0.00           C  
ATOM    743  H4'   C    24      51.269  96.372 100.458  1.00  0.00           H  
ATOM    744  O4'   C    24      51.082  98.283 101.210  1.00  0.00           O  
ATOM    745  C1'   C    24      49.940  98.339 102.038  1.00  0.00           C  
ATOM    746  H1'   C    24      50.322  98.095 103.030  1.00  0.00           H  
ATOM    747  N1    C    24      49.355  99.704 102.043  1.00  0.00           N  
ATOM    748  C6    C    24      49.719 100.642 101.125  1.00  0.00           C  
ATOM    749  H6    C    24      50.314 100.364 100.267  1.00  0.00           H  
ATOM    750  C5    C    24      49.456 101.966 101.341  1.00  0.00           C  
ATOM    751  H5    C    24      49.759 102.679 100.588  1.00  0.00           H  
ATOM    752  C4    C    24      48.588 102.323 102.415  1.00  0.00           C  
ATOM    753  N4    C    24      48.170 103.543 102.668  1.00  0.00           N  
ATOM    754  H41   C    24      48.539 104.281 102.086  1.00  0.00           H  
ATOM    755  H42   C    24      47.633 103.717 103.506  1.00  0.00           H  
ATOM    756  N3    C    24      48.153 101.435 103.295  1.00  0.00           N  
ATOM    757  C2    C    24      48.543 100.121 103.130  1.00  0.00           C  
ATOM    758  O2    C    24      48.163  99.215 103.908  1.00  0.00           O  
ATOM    759  C3'   C    24      49.302  97.298 100.035  1.00  0.00           C  
ATOM    760  H3'   C    24      49.015  98.252  99.593  1.00  0.00           H  
ATOM    761  C2'   C    24      48.818  97.355 101.519  1.00  0.00           C  
ATOM    762  H2'   C    24      47.798  97.711 101.664  1.00  0.00           H  
ATOM    763  O2'   C    24      48.987  96.136 102.163  1.00  0.00           O  
ATOM    764 HO2'   C    24      48.708  96.272 103.071  1.00  0.00           H  
ATOM    765  O3'   C    24      48.918  96.179  99.293  1.00  0.00           O  
ATOM    766  P     U    25      47.717  96.203  98.271  1.00  0.00           P  
ATOM    767  OP1   U    25      47.711  94.977  97.478  1.00  0.00           O  
ATOM    768  OP2   U    25      47.869  97.472  97.541  1.00  0.00           O  
ATOM    769  O5'   U    25      46.382  96.227  99.159  1.00  0.00           O  
ATOM    770  C5'   U    25      46.107  95.263 100.193  1.00  0.00           C  
ATOM    771  H5'   U    25      45.835  94.316  99.725  1.00  0.00           H  
ATOM    772 H5''   U    25      47.006  95.083 100.782  1.00  0.00           H  
ATOM    773  C4'   U    25      45.088  95.760 101.242  1.00  0.00           C  
ATOM    774  H4'   U    25      44.883  95.000 101.996  1.00  0.00           H  
ATOM    775  O4'   U    25      45.558  96.916 101.924  1.00  0.00           O  
ATOM    776  C1'   U    25      44.426  97.721 102.324  1.00  0.00           C  
ATOM    777  H1'   U    25      44.273  97.701 103.403  1.00  0.00           H  
ATOM    778  N1    U    25      44.669  99.118 101.888  1.00  0.00           N  
ATOM    779  C6    U    25      45.655  99.383 100.938  1.00  0.00           C  
ATOM    780  H6    U    25      46.223  98.638 100.400  1.00  0.00           H  
ATOM    781  C5    U    25      45.954 100.678 100.641  1.00  0.00           C  
ATOM    782  H5    U    25      46.726 100.963  99.941  1.00  0.00           H  
ATOM    783  C4    U    25      45.239 101.802 101.245  1.00  0.00           C  
ATOM    784  O4    U    25      45.395 102.992 101.092  1.00  0.00           O  
ATOM    785  N3    U    25      44.319 101.415 102.254  1.00  0.00           N  
ATOM    786  H3    U    25      43.851 102.162 102.746  1.00  0.00           H  
ATOM    787  C2    U    25      43.911 100.116 102.433  1.00  0.00           C  
ATOM    788  O2    U    25      42.863  99.900 103.041  1.00  0.00           O  
ATOM    789  C3'   U    25      43.764  96.102 100.603  1.00  0.00           C  
ATOM    790  H3'   U    25      43.995  96.733  99.745  1.00  0.00           H  
ATOM    791  C2'   U    25      43.234  96.974 101.759  1.00  0.00           C  
ATOM    792  H2'   U    25      42.448  97.679 101.486  1.00  0.00           H  
ATOM    793  O2'   U    25      42.676  96.100 102.693  1.00  0.00           O  
ATOM    794 HO2'   U    25      42.031  95.486 102.334  1.00  0.00           H  
ATOM    795  O3'   U    25      42.983  94.944 100.185  1.00  0.00           O  
ATOM    796  P     U    26      41.924  95.084  98.989  1.00  0.00           P  
ATOM    797  OP1   U    26      41.313  93.792  98.771  1.00  0.00           O  
ATOM    798  OP2   U    26      42.665  95.674  97.884  1.00  0.00           O  
ATOM    799  O5'   U    26      40.844  96.141  99.552  1.00  0.00           O  
ATOM    800  C5'   U    26      39.706  95.665 100.265  1.00  0.00           C  
ATOM    801  H5'   U    26      39.082  95.229  99.485  1.00  0.00           H  
ATOM    802 H5''   U    26      39.989  94.956 101.043  1.00  0.00           H  
ATOM    803  C4'   U    26      39.008  96.851 100.919  1.00  0.00           C  
ATOM    804  H4'   U    26      38.495  96.459 101.797  1.00  0.00           H  
ATOM    805  O4'   U    26      39.871  97.817 101.475  1.00  0.00           O  
ATOM    806  C1'   U    26      39.269  99.117 101.512  1.00  0.00           C  
ATOM    807  H1'   U    26      39.071  99.406 102.544  1.00  0.00           H  
ATOM    808  N1    U    26      40.051 100.162 100.768  1.00  0.00           N  
ATOM    809  C6    U    26      41.106  99.802  99.932  1.00  0.00           C  
ATOM    810  H6    U    26      41.278  98.760  99.706  1.00  0.00           H  
ATOM    811  C5    U    26      41.812 100.807  99.365  1.00  0.00           C  
ATOM    812  H5    U    26      42.619 100.558  98.691  1.00  0.00           H  
ATOM    813  C4    U    26      41.457 102.175  99.614  1.00  0.00           C  
ATOM    814  O4    U    26      41.998 103.118  99.059  1.00  0.00           O  
ATOM    815  N3    U    26      40.445 102.426 100.468  1.00  0.00           N  
ATOM    816  H3    U    26      40.239 103.407 100.593  1.00  0.00           H  
ATOM    817  C2    U    26      39.603 101.528 100.977  1.00  0.00           C  
ATOM    818  O2    U    26      38.725 101.868 101.783  1.00  0.00           O  
ATOM    819  C3'   U    26      38.093  97.662 100.069  1.00  0.00           C  
ATOM    820  H3'   U    26      38.634  97.863  99.144  1.00  0.00           H  
ATOM    821  C2'   U    26      37.936  99.041 100.765  1.00  0.00           C  
ATOM    822  H2'   U    26      37.758  99.853 100.061  1.00  0.00           H  
ATOM    823  O2'   U    26      36.886  99.047 101.722  1.00  0.00           O  
ATOM    824 HO2'   U    26      36.097  98.690 101.307  1.00  0.00           H  
ATOM    825  O3'   U    26      36.912  97.060  99.762  1.00  0.00           O  
ATOM    826  P     A    27      35.961  97.473  98.524  1.00  0.00           P  
ATOM    827  OP1   A    27      35.050  96.357  98.263  1.00  0.00           O  
ATOM    828  OP2   A    27      36.754  97.914  97.369  1.00  0.00           O  
ATOM    829  O5'   A    27      35.089  98.638  99.119  1.00  0.00           O  
ATOM    830  C5'   A    27      33.945  98.667  99.938  1.00  0.00           C  
ATOM    831  H5'   A    27      33.061  98.225  99.479  1.00  0.00           H  
ATOM    832 H5''   A    27      34.341  98.112 100.788  1.00  0.00           H  
ATOM    833  C4'   A    27      33.540 100.109 100.251  1.00  0.00           C  
ATOM    834  H4'   A    27      32.730 100.120 100.981  1.00  0.00           H  
ATOM    835  O4'   A    27      34.673 100.871 100.697  1.00  0.00           O  
ATOM    836  C1'   A    27      34.622 102.247 100.244  1.00  0.00           C  
ATOM    837  H1'   A    27      34.546 103.029 101.000  1.00  0.00           H  
ATOM    838  N9    A    27      35.780 102.561  99.359  1.00  0.00           N  
ATOM    839  C8    A    27      36.642 101.647  98.780  1.00  0.00           C  
ATOM    840  H8    A    27      36.443 100.590  98.869  1.00  0.00           H  
ATOM    841  N7    A    27      37.738 102.134  98.256  1.00  0.00           N  
ATOM    842  C5    A    27      37.528 103.551  98.446  1.00  0.00           C  
ATOM    843  C6    A    27      38.305 104.695  98.228  1.00  0.00           C  
ATOM    844  N6    A    27      39.450 104.626  97.699  1.00  0.00           N  
ATOM    845  H61   A    27      40.006 103.878  97.311  1.00  0.00           H  
ATOM    846  H62   A    27      39.938 105.508  97.629  1.00  0.00           H  
ATOM    847  N1    A    27      37.870 105.885  98.514  1.00  0.00           N  
ATOM    848  C2    A    27      36.667 105.985  99.133  1.00  0.00           C  
ATOM    849  H2    A    27      36.244 106.950  99.371  1.00  0.00           H  
ATOM    850  N3    A    27      35.961 104.963  99.625  1.00  0.00           N  
ATOM    851  C4    A    27      36.377 103.802  99.150  1.00  0.00           C  
ATOM    852  C3'   A    27      33.027 100.817  99.088  1.00  0.00           C  
ATOM    853  H3'   A    27      33.491 100.529  98.145  1.00  0.00           H  
ATOM    854  C2'   A    27      33.315 102.276  99.429  1.00  0.00           C  
ATOM    855  H2'   A    27      33.397 102.862  98.514  1.00  0.00           H  
ATOM    856  O2'   A    27      32.371 102.818 100.349  1.00  0.00           O  
ATOM    857 HO2'   A    27      31.799 102.108 100.647  1.00  0.00           H  
ATOM    858  O3'   A    27      31.625 100.470  98.986  1.00  0.00           O  
ATOM    859  P     C    28      30.922 100.310  97.548  1.00  0.00           P  
ATOM    860  OP1   C    28      29.530  99.957  97.921  1.00  0.00           O  
ATOM    861  OP2   C    28      31.807  99.486  96.673  1.00  0.00           O  
ATOM    862  O5'   C    28      30.975 101.772  96.921  1.00  0.00           O  
ATOM    863  C5'   C    28      30.232 102.805  97.550  1.00  0.00           C  
ATOM    864  H5'   C    28      29.169 102.605  97.410  1.00  0.00           H  
ATOM    865 H5''   C    28      30.426 102.888  98.619  1.00  0.00           H  
ATOM    866  C4'   C    28      30.484 104.256  96.995  1.00  0.00           C  
ATOM    867  H4'   C    28      29.922 105.016  97.538  1.00  0.00           H  
ATOM    868  O4'   C    28      31.870 104.610  97.183  1.00  0.00           O  
ATOM    869  C1'   C    28      32.373 105.462  96.201  1.00  0.00           C  
ATOM    870  H1'   C    28      32.423 106.405  96.746  1.00  0.00           H  
ATOM    871  N1    C    28      33.686 104.981  95.656  1.00  0.00           N  
ATOM    872  C6    C    28      34.018 103.661  95.624  1.00  0.00           C  
ATOM    873  H6    C    28      33.229 102.960  95.851  1.00  0.00           H  
ATOM    874  C5    C    28      35.348 103.313  95.452  1.00  0.00           C  
ATOM    875  H5    C    28      35.667 102.292  95.602  1.00  0.00           H  
ATOM    876  C4    C    28      36.302 104.386  95.289  1.00  0.00           C  
ATOM    877  N4    C    28      37.572 104.166  95.109  1.00  0.00           N  
ATOM    878  H41   C    28      37.898 103.235  95.326  1.00  0.00           H  
ATOM    879  H42   C    28      38.144 104.976  94.921  1.00  0.00           H  
ATOM    880  N3    C    28      35.923 105.632  95.157  1.00  0.00           N  
ATOM    881  C2    C    28      34.633 105.986  95.348  1.00  0.00           C  
ATOM    882  O2    C    28      34.261 107.142  95.232  1.00  0.00           O  
ATOM    883  C3'   C    28      30.376 104.518  95.487  1.00  0.00           C  
ATOM    884  H3'   C    28      30.790 103.650  94.975  1.00  0.00           H  
ATOM    885  C2'   C    28      31.302 105.718  95.156  1.00  0.00           C  
ATOM    886  H2'   C    28      31.721 105.656  94.152  1.00  0.00           H  
ATOM    887  O2'   C    28      30.682 106.965  95.292  1.00  0.00           O  
ATOM    888 HO2'   C    28      30.297 107.326  94.489  1.00  0.00           H  
ATOM    889  O3'   C    28      29.013 104.639  95.016  1.00  0.00           O  
ATOM    890  P     A    29      28.576 103.875  93.630  1.00  0.00           P  
ATOM    891  OP1   A    29      27.156 103.990  93.429  1.00  0.00           O  
ATOM    892  OP2   A    29      29.158 102.564  93.585  1.00  0.00           O  
ATOM    893  O5'   A    29      29.307 104.737  92.560  1.00  0.00           O  
ATOM    894  C5'   A    29      28.830 106.000  92.224  1.00  0.00           C  
ATOM    895  H5'   A    29      27.978 105.871  91.556  1.00  0.00           H  
ATOM    896 H5''   A    29      28.426 106.539  93.082  1.00  0.00           H  
ATOM    897  C4'   A    29      29.814 106.828  91.345  1.00  0.00           C  
ATOM    898  H4'   A    29      29.199 107.691  91.089  1.00  0.00           H  
ATOM    899  O4'   A    29      30.981 107.202  92.033  1.00  0.00           O  
ATOM    900  C1'   A    29      32.125 107.181  91.179  1.00  0.00           C  
ATOM    901  H1'   A    29      32.640 108.141  91.214  1.00  0.00           H  
ATOM    902  N9    A    29      33.085 106.111  91.480  1.00  0.00           N  
ATOM    903  C8    A    29      32.971 104.837  91.941  1.00  0.00           C  
ATOM    904  H8    A    29      32.033 104.388  92.231  1.00  0.00           H  
ATOM    905  N7    A    29      34.092 104.159  92.167  1.00  0.00           N  
ATOM    906  C5    A    29      35.076 105.079  91.701  1.00  0.00           C  
ATOM    907  C6    A    29      36.428 105.161  91.672  1.00  0.00           C  
ATOM    908  N6    A    29      37.280 104.196  91.857  1.00  0.00           N  
ATOM    909  H61   A    29      36.928 103.474  92.469  1.00  0.00           H  
ATOM    910  H62   A    29      38.242 104.308  91.572  1.00  0.00           H  
ATOM    911  N1    A    29      37.110 106.232  91.259  1.00  0.00           N  
ATOM    912  C2    A    29      36.416 107.267  90.885  1.00  0.00           C  
ATOM    913  H2    A    29      36.934 108.041  90.338  1.00  0.00           H  
ATOM    914  N3    A    29      35.110 107.418  90.893  1.00  0.00           N  
ATOM    915  C4    A    29      34.460 106.255  91.332  1.00  0.00           C  
ATOM    916  C3'   A    29      30.253 106.109  90.030  1.00  0.00           C  
ATOM    917  H3'   A    29      30.567 105.077  90.190  1.00  0.00           H  
ATOM    918  C2'   A    29      31.522 106.973  89.803  1.00  0.00           C  
ATOM    919  H2'   A    29      32.283 106.523  89.165  1.00  0.00           H  
ATOM    920  O2'   A    29      31.153 108.277  89.270  1.00  0.00           O  
ATOM    921 HO2'   A    29      30.575 108.708  89.903  1.00  0.00           H  
ATOM    922  O3'   A    29      29.205 106.266  89.070  1.00  0.00           O  
ATOM    923  P     C    30      29.107 105.242  87.837  1.00  0.00           P  
ATOM    924  OP1   C    30      28.061 105.823  86.992  1.00  0.00           O  
ATOM    925  OP2   C    30      29.048 103.901  88.430  1.00  0.00           O  
ATOM    926  O5'   C    30      30.516 105.425  87.122  1.00  0.00           O  
ATOM    927  C5'   C    30      30.755 106.611  86.336  1.00  0.00           C  
ATOM    928  H5'   C    30      30.025 106.850  85.562  1.00  0.00           H  
ATOM    929 H5''   C    30      30.678 107.478  86.993  1.00  0.00           H  
ATOM    930  C4'   C    30      32.066 106.745  85.658  1.00  0.00           C  
ATOM    931  H4'   C    30      32.105 107.658  85.064  1.00  0.00           H  
ATOM    932  O4'   C    30      33.119 106.844  86.618  1.00  0.00           O  
ATOM    933  C1'   C    30      34.349 106.500  86.031  1.00  0.00           C  
ATOM    934  H1'   C    30      34.992 107.373  85.911  1.00  0.00           H  
ATOM    935  N1    C    30      35.024 105.464  86.943  1.00  0.00           N  
ATOM    936  C6    C    30      34.348 104.573  87.698  1.00  0.00           C  
ATOM    937  H6    C    30      33.273 104.646  87.761  1.00  0.00           H  
ATOM    938  C5    C    30      35.104 103.620  88.371  1.00  0.00           C  
ATOM    939  H5    C    30      34.644 102.895  89.027  1.00  0.00           H  
ATOM    940  C4    C    30      36.531 103.670  88.342  1.00  0.00           C  
ATOM    941  N4    C    30      37.267 102.826  89.022  1.00  0.00           N  
ATOM    942  H41   C    30      36.822 102.170  89.647  1.00  0.00           H  
ATOM    943  H42   C    30      38.268 102.950  88.962  1.00  0.00           H  
ATOM    944  N3    C    30      37.101 104.582  87.578  1.00  0.00           N  
ATOM    945  C2    C    30      36.381 105.440  86.815  1.00  0.00           C  
ATOM    946  O2    C    30      37.164 106.130  86.131  1.00  0.00           O  
ATOM    947  C3'   C    30      32.351 105.555  84.827  1.00  0.00           C  
ATOM    948  H3'   C    30      32.210 104.664  85.439  1.00  0.00           H  
ATOM    949  C2'   C    30      33.891 105.842  84.681  1.00  0.00           C  
ATOM    950  H2'   C    30      34.396 104.896  84.490  1.00  0.00           H  
ATOM    951  O2'   C    30      34.263 106.934  83.772  1.00  0.00           O  
ATOM    952 HO2'   C    30      35.155 106.831  83.434  1.00  0.00           H  
ATOM    953  O3'   C    30      31.693 105.267  83.616  1.00  0.00           O  
ATOM    954  P     C    31      31.946 103.976  82.680  1.00  0.00           P  
ATOM    955  OP1   C    31      31.168 104.018  81.411  1.00  0.00           O  
ATOM    956  OP2   C    31      31.646 102.836  83.619  1.00  0.00           O  
ATOM    957  O5'   C    31      33.506 104.009  82.380  1.00  0.00           O  
ATOM    958  C5'   C    31      34.026 104.790  81.347  1.00  0.00           C  
ATOM    959  H5'   C    31      33.648 104.397  80.404  1.00  0.00           H  
ATOM    960 H5''   C    31      33.701 105.814  81.529  1.00  0.00           H  
ATOM    961  C4'   C    31      35.537 104.651  81.238  1.00  0.00           C  
ATOM    962  H4'   C    31      35.839 105.328  80.439  1.00  0.00           H  
ATOM    963  O4'   C    31      36.201 104.811  82.519  1.00  0.00           O  
ATOM    964  C1'   C    31      37.355 104.050  82.533  1.00  0.00           C  
ATOM    965  H1'   C    31      38.237 104.691  82.528  1.00  0.00           H  
ATOM    966  N1    C    31      37.362 102.973  83.572  1.00  0.00           N  
ATOM    967  C6    C    31      36.237 102.717  84.271  1.00  0.00           C  
ATOM    968  H6    C    31      35.260 103.046  83.949  1.00  0.00           H  
ATOM    969  C5    C    31      36.303 101.872  85.290  1.00  0.00           C  
ATOM    970  H5    C    31      35.402 101.569  85.804  1.00  0.00           H  
ATOM    971  C4    C    31      37.571 101.350  85.688  1.00  0.00           C  
ATOM    972  N4    C    31      37.668 100.351  86.570  1.00  0.00           N  
ATOM    973  H41   C    31      38.620 100.081  86.773  1.00  0.00           H  
ATOM    974  H42   C    31      36.837 100.077  87.076  1.00  0.00           H  
ATOM    975  N3    C    31      38.729 101.682  85.133  1.00  0.00           N  
ATOM    976  C2    C    31      38.608 102.503  84.033  1.00  0.00           C  
ATOM    977  O2    C    31      39.644 102.822  83.488  1.00  0.00           O  
ATOM    978  C3'   C    31      36.008 103.219  80.850  1.00  0.00           C  
ATOM    979  H3'   C    31      35.587 102.604  81.645  1.00  0.00           H  
ATOM    980  C2'   C    31      37.451 103.290  81.186  1.00  0.00           C  
ATOM    981  H2'   C    31      37.911 102.303  81.221  1.00  0.00           H  
ATOM    982  O2'   C    31      38.257 104.049  80.265  1.00  0.00           O  
ATOM    983 HO2'   C    31      38.524 103.474  79.544  1.00  0.00           H  
ATOM    984  O3'   C    31      35.599 102.752  79.565  1.00  0.00           O  
ATOM    985  P     G    32      35.528 101.151  79.389  1.00  0.00           P  
ATOM    986  OP1   G    32      34.951 100.694  78.103  1.00  0.00           O  
ATOM    987  OP2   G    32      35.072 100.564  80.589  1.00  0.00           O  
ATOM    988  O5'   G    32      37.057 100.696  79.427  1.00  0.00           O  
ATOM    989  C5'   G    32      38.020 101.036  78.343  1.00  0.00           C  
ATOM    990  H5'   G    32      37.797 100.495  77.423  1.00  0.00           H  
ATOM    991 H5''   G    32      37.982 102.107  78.147  1.00  0.00           H  
ATOM    992  C4'   G    32      39.493 100.791  78.731  1.00  0.00           C  
ATOM    993  H4'   G    32      40.175 101.215  77.995  1.00  0.00           H  
ATOM    994  O4'   G    32      39.846 101.229  80.066  1.00  0.00           O  
ATOM    995  C1'   G    32      40.565 100.201  80.704  1.00  0.00           C  
ATOM    996  H1'   G    32      41.409 100.593  81.271  1.00  0.00           H  
ATOM    997  N9    G    32      39.798  99.441  81.683  1.00  0.00           N  
ATOM    998  C8    G    32      38.488  99.555  82.148  1.00  0.00           C  
ATOM    999  H8    G    32      37.745 100.206  81.711  1.00  0.00           H  
ATOM   1000  N7    G    32      38.294  98.957  83.296  1.00  0.00           N  
ATOM   1001  C5    G    32      39.461  98.229  83.550  1.00  0.00           C  
ATOM   1002  C6    G    32      39.792  97.262  84.598  1.00  0.00           C  
ATOM   1003  O6    G    32      39.067  96.926  85.535  1.00  0.00           O  
ATOM   1004  N1    G    32      41.091  96.889  84.577  1.00  0.00           N  
ATOM   1005  H1    G    32      41.389  96.110  85.147  1.00  0.00           H  
ATOM   1006  C2    G    32      41.932  97.241  83.522  1.00  0.00           C  
ATOM   1007  N2    G    32      43.163  96.769  83.613  1.00  0.00           N  
ATOM   1008  H21   G    32      43.498  96.233  84.400  1.00  0.00           H  
ATOM   1009  H22   G    32      43.844  97.117  82.954  1.00  0.00           H  
ATOM   1010  N3    G    32      41.641  98.066  82.594  1.00  0.00           N  
ATOM   1011  C4    G    32      40.387  98.518  82.608  1.00  0.00           C  
ATOM   1012  C3'   G    32      39.778  99.321  78.602  1.00  0.00           C  
ATOM   1013  H3'   G    32      38.963  98.708  78.986  1.00  0.00           H  
ATOM   1014  C2'   G    32      40.978  99.217  79.549  1.00  0.00           C  
ATOM   1015  H2'   G    32      41.134  98.182  79.852  1.00  0.00           H  
ATOM   1016  O2'   G    32      42.168  99.764  78.904  1.00  0.00           O  
ATOM   1017 HO2'   G    32      42.317  99.275  78.091  1.00  0.00           H  
ATOM   1018  O3'   G    32      40.028  98.991  77.270  1.00  0.00           O  
ATOM   1019  P     U    33      39.775  97.455  76.723  1.00  0.00           P  
ATOM   1020  OP1   U    33      40.355  97.469  75.337  1.00  0.00           O  
ATOM   1021  OP2   U    33      38.292  97.320  76.841  1.00  0.00           O  
ATOM   1022  O5'   U    33      40.564  96.588  77.680  1.00  0.00           O  
ATOM   1023  C5'   U    33      41.920  96.118  77.491  1.00  0.00           C  
ATOM   1024  H5'   U    33      42.030  95.682  76.498  1.00  0.00           H  
ATOM   1025 H5''   U    33      42.441  97.073  77.430  1.00  0.00           H  
ATOM   1026  C4'   U    33      42.445  95.162  78.538  1.00  0.00           C  
ATOM   1027  H4'   U    33      43.458  94.857  78.277  1.00  0.00           H  
ATOM   1028  O4'   U    33      42.466  95.753  79.842  1.00  0.00           O  
ATOM   1029  C1'   U    33      41.950  94.755  80.765  1.00  0.00           C  
ATOM   1030  H1'   U    33      42.766  94.725  81.487  1.00  0.00           H  
ATOM   1031  N1    U    33      40.660  95.046  81.373  1.00  0.00           N  
ATOM   1032  C6    U    33      39.752  95.832  80.655  1.00  0.00           C  
ATOM   1033  H6    U    33      40.032  96.425  79.797  1.00  0.00           H  
ATOM   1034  C5    U    33      38.487  95.919  81.158  1.00  0.00           C  
ATOM   1035  H5    U    33      37.780  96.556  80.647  1.00  0.00           H  
ATOM   1036  C4    U    33      38.046  95.196  82.311  1.00  0.00           C  
ATOM   1037  O4    U    33      36.977  95.277  82.831  1.00  0.00           O  
ATOM   1038  N3    U    33      38.981  94.325  82.873  1.00  0.00           N  
ATOM   1039  H3    U    33      38.736  93.803  83.702  1.00  0.00           H  
ATOM   1040  C2    U    33      40.287  94.184  82.426  1.00  0.00           C  
ATOM   1041  O2    U    33      41.056  93.441  82.974  1.00  0.00           O  
ATOM   1042  C3'   U    33      41.595  93.909  78.604  1.00  0.00           C  
ATOM   1043  H3'   U    33      40.539  94.174  78.539  1.00  0.00           H  
ATOM   1044  C2'   U    33      42.015  93.476  79.988  1.00  0.00           C  
ATOM   1045  H2'   U    33      41.313  92.781  80.449  1.00  0.00           H  
ATOM   1046  O2'   U    33      43.366  93.002  80.017  1.00  0.00           O  
ATOM   1047 HO2'   U    33      43.439  92.528  79.186  1.00  0.00           H  
ATOM   1048  O3'   U    33      41.873  92.987  77.583  1.00  0.00           O  
ATOM   1049  P     G    34      40.924  91.706  77.210  1.00  0.00           P  
ATOM   1050  OP1   G    34      41.454  90.982  76.045  1.00  0.00           O  
ATOM   1051  OP2   G    34      39.556  92.137  77.178  1.00  0.00           O  
ATOM   1052  O5'   G    34      40.932  90.803  78.497  1.00  0.00           O  
ATOM   1053  C5'   G    34      42.135  90.031  78.748  1.00  0.00           C  
ATOM   1054  H5'   G    34      42.359  89.327  77.946  1.00  0.00           H  
ATOM   1055 H5''   G    34      43.053  90.617  78.784  1.00  0.00           H  
ATOM   1056  C4'   G    34      42.025  89.225  80.069  1.00  0.00           C  
ATOM   1057  H4'   G    34      42.904  88.612  80.271  1.00  0.00           H  
ATOM   1058  O4'   G    34      41.870  90.139  81.181  1.00  0.00           O  
ATOM   1059  C1'   G    34      41.158  89.399  82.253  1.00  0.00           C  
ATOM   1060  H1'   G    34      41.726  89.248  83.171  1.00  0.00           H  
ATOM   1061  N9    G    34      39.838  89.966  82.521  1.00  0.00           N  
ATOM   1062  C8    G    34      39.031  90.899  81.834  1.00  0.00           C  
ATOM   1063  H8    G    34      39.417  91.235  80.883  1.00  0.00           H  
ATOM   1064  N7    G    34      37.898  91.166  82.296  1.00  0.00           N  
ATOM   1065  C5    G    34      37.882  90.305  83.457  1.00  0.00           C  
ATOM   1066  C6    G    34      36.968  90.103  84.533  1.00  0.00           C  
ATOM   1067  O6    G    34      35.820  90.560  84.580  1.00  0.00           O  
ATOM   1068  N1    G    34      37.380  89.243  85.566  1.00  0.00           N  
ATOM   1069  H1    G    34      36.717  88.892  86.242  1.00  0.00           H  
ATOM   1070  C2    G    34      38.616  88.647  85.652  1.00  0.00           C  
ATOM   1071  N2    G    34      38.793  87.736  86.596  1.00  0.00           N  
ATOM   1072  H21   G    34      39.695  87.297  86.714  1.00  0.00           H  
ATOM   1073  H22   G    34      38.216  87.622  87.417  1.00  0.00           H  
ATOM   1074  N3    G    34      39.487  88.821  84.674  1.00  0.00           N  
ATOM   1075  C4    G    34      39.142  89.671  83.653  1.00  0.00           C  
ATOM   1076  C3'   G    34      40.887  88.201  80.185  1.00  0.00           C  
ATOM   1077  H3'   G    34      39.961  88.648  79.825  1.00  0.00           H  
ATOM   1078  C2'   G    34      40.901  87.979  81.720  1.00  0.00           C  
ATOM   1079  H2'   G    34      40.004  87.460  82.059  1.00  0.00           H  
ATOM   1080  O2'   G    34      42.011  87.131  82.136  1.00  0.00           O  
ATOM   1081 HO2'   G    34      41.650  86.245  82.067  1.00  0.00           H  
ATOM   1082  O3'   G    34      41.192  86.956  79.520  1.00  0.00           O  
ATOM   1083  P     C    35      40.043  85.903  79.446  1.00  0.00           P  
ATOM   1084  OP1   C    35      40.167  85.023  78.223  1.00  0.00           O  
ATOM   1085  OP2   C    35      38.723  86.575  79.610  1.00  0.00           O  
ATOM   1086  O5'   C    35      40.277  84.953  80.739  1.00  0.00           O  
ATOM   1087  C5'   C    35      41.513  84.248  80.859  1.00  0.00           C  
ATOM   1088  H5'   C    35      41.499  83.395  80.181  1.00  0.00           H  
ATOM   1089 H5''   C    35      42.364  84.917  80.732  1.00  0.00           H  
ATOM   1090  C4'   C    35      41.633  83.714  82.307  1.00  0.00           C  
ATOM   1091  H4'   C    35      42.674  83.418  82.432  1.00  0.00           H  
ATOM   1092  O4'   C    35      41.181  84.721  83.226  1.00  0.00           O  
ATOM   1093  C1'   C    35      40.772  83.991  84.397  1.00  0.00           C  
ATOM   1094  H1'   C    35      41.557  84.042  85.153  1.00  0.00           H  
ATOM   1095  N1    C    35      39.450  84.510  84.848  1.00  0.00           N  
ATOM   1096  C6    C    35      38.558  85.077  83.957  1.00  0.00           C  
ATOM   1097  H6    C    35      38.823  85.253  82.925  1.00  0.00           H  
ATOM   1098  C5    C    35      37.372  85.516  84.458  1.00  0.00           C  
ATOM   1099  H5    C    35      36.596  85.985  83.872  1.00  0.00           H  
ATOM   1100  C4    C    35      37.070  85.147  85.792  1.00  0.00           C  
ATOM   1101  N4    C    35      35.988  85.502  86.315  1.00  0.00           N  
ATOM   1102  H41   C    35      35.320  85.966  85.716  1.00  0.00           H  
ATOM   1103  H42   C    35      35.676  85.098  87.186  1.00  0.00           H  
ATOM   1104  N3    C    35      37.870  84.597  86.590  1.00  0.00           N  
ATOM   1105  C2    C    35      39.099  84.285  86.161  1.00  0.00           C  
ATOM   1106  O2    C    35      39.878  83.887  86.992  1.00  0.00           O  
ATOM   1107  C3'   C    35      40.669  82.566  82.528  1.00  0.00           C  
ATOM   1108  H3'   C    35      39.700  82.930  82.185  1.00  0.00           H  
ATOM   1109  C2'   C    35      40.656  82.508  84.073  1.00  0.00           C  
ATOM   1110  H2'   C    35      39.745  82.092  84.502  1.00  0.00           H  
ATOM   1111  O2'   C    35      41.792  81.918  84.633  1.00  0.00           O  
ATOM   1112 HO2'   C    35      41.608  81.037  84.967  1.00  0.00           H  
ATOM   1113  O3'   C    35      41.125  81.327  81.928  1.00  0.00           O  
ATOM   1114  P     G    36      40.211  80.075  81.856  1.00  0.00           P  
ATOM   1115  OP1   G    36      40.795  79.198  80.844  1.00  0.00           O  
ATOM   1116  OP2   G    36      38.780  80.510  81.835  1.00  0.00           O  
ATOM   1117  O5'   G    36      40.401  79.371  83.255  1.00  0.00           O  
ATOM   1118  C5'   G    36      41.424  78.450  83.567  1.00  0.00           C  
ATOM   1119  H5'   G    36      41.332  77.477  83.085  1.00  0.00           H  
ATOM   1120 H5''   G    36      42.342  78.974  83.300  1.00  0.00           H  
ATOM   1121  C4'   G    36      41.518  78.194  85.077  1.00  0.00           C  
ATOM   1122  H4'   G    36      42.556  77.923  85.273  1.00  0.00           H  
ATOM   1123  O4'   G    36      41.253  79.386  85.843  1.00  0.00           O  
ATOM   1124  C1'   G    36      40.428  79.099  87.005  1.00  0.00           C  
ATOM   1125  H1'   G    36      40.768  79.614  87.903  1.00  0.00           H  
ATOM   1126  N9    G    36      39.049  79.619  86.818  1.00  0.00           N  
ATOM   1127  C8    G    36      38.428  80.030  85.697  1.00  0.00           C  
ATOM   1128  H8    G    36      38.855  80.041  84.705  1.00  0.00           H  
ATOM   1129  N7    G    36      37.205  80.533  85.887  1.00  0.00           N  
ATOM   1130  C5    G    36      37.044  80.399  87.308  1.00  0.00           C  
ATOM   1131  C6    G    36      35.888  80.629  88.102  1.00  0.00           C  
ATOM   1132  O6    G    36      34.771  81.045  87.762  1.00  0.00           O  
ATOM   1133  N1    G    36      36.125  80.493  89.496  1.00  0.00           N  
ATOM   1134  H1    G    36      35.319  80.493  90.104  1.00  0.00           H  
ATOM   1135  C2    G    36      37.222  79.854  89.922  1.00  0.00           C  
ATOM   1136  N2    G    36      37.348  79.610  91.205  1.00  0.00           N  
ATOM   1137  H21   G    36      38.028  78.897  91.428  1.00  0.00           H  
ATOM   1138  H22   G    36      36.609  79.842  91.854  1.00  0.00           H  
ATOM   1139  N3    G    36      38.342  79.594  89.152  1.00  0.00           N  
ATOM   1140  C4    G    36      38.176  79.795  87.858  1.00  0.00           C  
ATOM   1141  C3'   G    36      40.597  77.153  85.696  1.00  0.00           C  
ATOM   1142  H3'   G    36      39.625  77.308  85.228  1.00  0.00           H  
ATOM   1143  C2'   G    36      40.490  77.607  87.124  1.00  0.00           C  
ATOM   1144  H2'   G    36      39.619  77.142  87.586  1.00  0.00           H  
ATOM   1145  O2'   G    36      41.638  77.246  87.903  1.00  0.00           O  
ATOM   1146 HO2'   G    36      41.686  76.314  87.677  1.00  0.00           H  
ATOM   1147  O3'   G    36      41.172  75.906  85.495  1.00  0.00           O  
ATOM   1148  P     G    37      40.259  74.685  85.255  1.00  0.00           P  
ATOM   1149  OP1   G    37      41.087  73.462  84.986  1.00  0.00           O  
ATOM   1150  OP2   G    37      39.318  75.097  84.216  1.00  0.00           O  
ATOM   1151  O5'   G    37      39.462  74.541  86.672  1.00  0.00           O  
ATOM   1152  C5'   G    37      40.077  74.109  87.863  1.00  0.00           C  
ATOM   1153  H5'   G    37      40.240  73.040  87.729  1.00  0.00           H  
ATOM   1154 H5''   G    37      40.988  74.687  88.021  1.00  0.00           H  
ATOM   1155  C4'   G    37      39.139  74.363  89.050  1.00  0.00           C  
ATOM   1156  H4'   G    37      39.648  74.112  89.980  1.00  0.00           H  
ATOM   1157  O4'   G    37      38.756  75.744  89.199  1.00  0.00           O  
ATOM   1158  C1'   G    37      37.481  75.786  89.899  1.00  0.00           C  
ATOM   1159  H1'   G    37      37.490  76.309  90.855  1.00  0.00           H  
ATOM   1160  N9    G    37      36.447  76.513  89.139  1.00  0.00           N  
ATOM   1161  C8    G    37      36.395  76.743  87.814  1.00  0.00           C  
ATOM   1162  H8    G    37      37.270  76.669  87.186  1.00  0.00           H  
ATOM   1163  N7    G    37      35.347  77.414  87.414  1.00  0.00           N  
ATOM   1164  C5    G    37      34.587  77.516  88.579  1.00  0.00           C  
ATOM   1165  C6    G    37      33.264  78.104  88.800  1.00  0.00           C  
ATOM   1166  O6    G    37      32.460  78.652  88.076  1.00  0.00           O  
ATOM   1167  N1    G    37      32.839  77.907  90.111  1.00  0.00           N  
ATOM   1168  H1    G    37      31.862  77.936  90.363  1.00  0.00           H  
ATOM   1169  C2    G    37      33.665  77.408  91.063  1.00  0.00           C  
ATOM   1170  N2    G    37      32.945  77.221  92.157  1.00  0.00           N  
ATOM   1171  H21   G    37      33.393  76.751  92.930  1.00  0.00           H  
ATOM   1172  H22   G    37      31.938  77.259  92.219  1.00  0.00           H  
ATOM   1173  N3    G    37      34.911  76.934  90.963  1.00  0.00           N  
ATOM   1174  C4    G    37      35.287  76.996  89.682  1.00  0.00           C  
ATOM   1175  C3'   G    37      37.850  73.607  89.068  1.00  0.00           C  
ATOM   1176  H3'   G    37      37.456  73.825  88.075  1.00  0.00           H  
ATOM   1177  C2'   G    37      36.996  74.339  90.135  1.00  0.00           C  
ATOM   1178  H2'   G    37      35.933  74.132  90.013  1.00  0.00           H  
ATOM   1179  O2'   G    37      37.366  73.836  91.356  1.00  0.00           O  
ATOM   1180 HO2'   G    37      37.271  72.883  91.283  1.00  0.00           H  
ATOM   1181  O3'   G    37      38.099  72.224  89.361  1.00  0.00           O  
ATOM   1182  P     C    38      37.090  71.108  88.966  1.00  0.00           P  
ATOM   1183  OP1   C    38      37.510  69.762  89.352  1.00  0.00           O  
ATOM   1184  OP2   C    38      36.671  71.348  87.530  1.00  0.00           O  
ATOM   1185  O5'   C    38      35.853  71.460  89.785  1.00  0.00           O  
ATOM   1186  C5'   C    38      35.516  70.954  91.051  1.00  0.00           C  
ATOM   1187  H5'   C    38      35.371  69.874  91.009  1.00  0.00           H  
ATOM   1188 H5''   C    38      36.287  71.119  91.804  1.00  0.00           H  
ATOM   1189  C4'   C    38      34.216  71.394  91.541  1.00  0.00           C  
ATOM   1190  H4'   C    38      34.110  70.971  92.540  1.00  0.00           H  
ATOM   1191  O4'   C    38      34.082  72.743  91.562  1.00  0.00           O  
ATOM   1192  C1'   C    38      32.756  73.191  91.296  1.00  0.00           C  
ATOM   1193  H1'   C    38      32.371  73.838  92.085  1.00  0.00           H  
ATOM   1194  N1    C    38      32.584  73.915  89.976  1.00  0.00           N  
ATOM   1195  C6    C    38      33.501  73.730  88.942  1.00  0.00           C  
ATOM   1196  H6    C    38      34.314  73.021  88.890  1.00  0.00           H  
ATOM   1197  C5    C    38      33.412  74.449  87.777  1.00  0.00           C  
ATOM   1198  H5    C    38      34.176  74.306  87.028  1.00  0.00           H  
ATOM   1199  C4    C    38      32.271  75.217  87.609  1.00  0.00           C  
ATOM   1200  N4    C    38      32.116  75.802  86.523  1.00  0.00           N  
ATOM   1201  H41   C    38      32.938  75.787  85.938  1.00  0.00           H  
ATOM   1202  H42   C    38      31.235  76.253  86.319  1.00  0.00           H  
ATOM   1203  N3    C    38      31.341  75.371  88.492  1.00  0.00           N  
ATOM   1204  C2    C    38      31.485  74.729  89.655  1.00  0.00           C  
ATOM   1205  O2    C    38      30.535  74.812  90.387  1.00  0.00           O  
ATOM   1206  C3'   C    38      32.948  70.904  90.770  1.00  0.00           C  
ATOM   1207  H3'   C    38      33.194  71.031  89.716  1.00  0.00           H  
ATOM   1208  C2'   C    38      31.884  71.883  91.153  1.00  0.00           C  
ATOM   1209  H2'   C    38      31.099  72.068  90.419  1.00  0.00           H  
ATOM   1210  O2'   C    38      31.454  71.547  92.447  1.00  0.00           O  
ATOM   1211 HO2'   C    38      31.381  70.595  92.543  1.00  0.00           H  
ATOM   1212  O3'   C    38      32.433  69.616  91.169  1.00  0.00           O  
ATOM   1213  P     A    39      32.088  68.524  90.056  1.00  0.00           P  
ATOM   1214  OP1   A    39      31.823  67.164  90.633  1.00  0.00           O  
ATOM   1215  OP2   A    39      33.058  68.701  88.929  1.00  0.00           O  
ATOM   1216  O5'   A    39      30.731  69.251  89.477  1.00  0.00           O  
ATOM   1217  C5'   A    39      29.429  68.905  90.067  1.00  0.00           C  
ATOM   1218  H5'   A    39      29.215  67.844  89.935  1.00  0.00           H  
ATOM   1219 H5''   A    39      29.467  69.172  91.123  1.00  0.00           H  
ATOM   1220  C4'   A    39      28.311  69.725  89.461  1.00  0.00           C  
ATOM   1221  H4'   A    39      27.534  69.411  90.158  1.00  0.00           H  
ATOM   1222  O4'   A    39      28.547  71.081  89.591  1.00  0.00           O  
ATOM   1223  C1'   A    39      27.848  71.666  88.580  1.00  0.00           C  
ATOM   1224  H1'   A    39      27.134  72.300  89.104  1.00  0.00           H  
ATOM   1225  N9    A    39      28.694  72.394  87.618  1.00  0.00           N  
ATOM   1226  C8    A    39      30.056  72.280  87.355  1.00  0.00           C  
ATOM   1227  H8    A    39      30.715  71.672  87.957  1.00  0.00           H  
ATOM   1228  N7    A    39      30.558  72.980  86.348  1.00  0.00           N  
ATOM   1229  C5    A    39      29.374  73.540  85.854  1.00  0.00           C  
ATOM   1230  C6    A    39      29.072  74.315  84.721  1.00  0.00           C  
ATOM   1231  N6    A    39      29.884  74.595  83.731  1.00  0.00           N  
ATOM   1232  H61   A    39      29.444  75.162  83.021  1.00  0.00           H  
ATOM   1233  H62   A    39      30.857  74.329  83.775  1.00  0.00           H  
ATOM   1234  N1    A    39      27.795  74.598  84.489  1.00  0.00           N  
ATOM   1235  C2    A    39      26.874  74.272  85.287  1.00  0.00           C  
ATOM   1236  H2    A    39      25.902  74.633  84.985  1.00  0.00           H  
ATOM   1237  N3    A    39      26.958  73.606  86.405  1.00  0.00           N  
ATOM   1238  C4    A    39      28.266  73.257  86.636  1.00  0.00           C  
ATOM   1239  C3'   A    39      28.106  69.398  88.031  1.00  0.00           C  
ATOM   1240  H3'   A    39      28.947  69.542  87.354  1.00  0.00           H  
ATOM   1241  C2'   A    39      27.163  70.569  87.821  1.00  0.00           C  
ATOM   1242  H2'   A    39      27.273  70.816  86.765  1.00  0.00           H  
ATOM   1243  O2'   A    39      25.792  70.264  88.134  1.00  0.00           O  
ATOM   1244 HO2'   A    39      25.795  69.414  88.579  1.00  0.00           H  
ATOM   1245  O3'   A    39      27.371  68.192  87.758  1.00  0.00           O  
ATOM   1246  P     C    40      27.239  67.632  86.343  1.00  0.00           P  
ATOM   1247  OP1   C    40      26.873  66.237  86.563  1.00  0.00           O  
ATOM   1248  OP2   C    40      28.553  67.870  85.661  1.00  0.00           O  
ATOM   1249  O5'   C    40      26.079  68.310  85.542  1.00  0.00           O  
ATOM   1250  C5'   C    40      24.725  68.177  85.722  1.00  0.00           C  
ATOM   1251  H5'   C    40      24.493  67.120  85.852  1.00  0.00           H  
ATOM   1252 H5''   C    40      24.509  68.652  86.679  1.00  0.00           H  
ATOM   1253  C4'   C    40      23.876  68.584  84.552  1.00  0.00           C  
ATOM   1254  H4'   C    40      22.824  68.316  84.638  1.00  0.00           H  
ATOM   1255  O4'   C    40      24.015  70.000  84.391  1.00  0.00           O  
ATOM   1256  C1'   C    40      24.224  70.335  83.013  1.00  0.00           C  
ATOM   1257  H1'   C    40      23.644  71.181  82.646  1.00  0.00           H  
ATOM   1258  N1    C    40      25.650  70.634  82.661  1.00  0.00           N  
ATOM   1259  C6    C    40      26.644  70.850  83.626  1.00  0.00           C  
ATOM   1260  H6    C    40      26.467  70.657  84.674  1.00  0.00           H  
ATOM   1261  C5    C    40      27.871  71.199  83.305  1.00  0.00           C  
ATOM   1262  H5    C    40      28.575  71.261  84.122  1.00  0.00           H  
ATOM   1263  C4    C    40      28.094  71.419  81.921  1.00  0.00           C  
ATOM   1264  N4    C    40      29.313  71.715  81.510  1.00  0.00           N  
ATOM   1265  H41   C    40      30.058  71.772  82.189  1.00  0.00           H  
ATOM   1266  H42   C    40      29.326  72.114  80.582  1.00  0.00           H  
ATOM   1267  N3    C    40      27.179  71.437  81.010  1.00  0.00           N  
ATOM   1268  C2    C    40      25.925  71.091  81.314  1.00  0.00           C  
ATOM   1269  O2    C    40      25.120  71.124  80.391  1.00  0.00           O  
ATOM   1270  C3'   C    40      24.339  67.982  83.249  1.00  0.00           C  
ATOM   1271  H3'   C    40      25.427  68.044  83.215  1.00  0.00           H  
ATOM   1272  C2'   C    40      23.763  69.069  82.306  1.00  0.00           C  
ATOM   1273  H2'   C    40      24.156  69.001  81.291  1.00  0.00           H  
ATOM   1274  O2'   C    40      22.316  69.109  82.287  1.00  0.00           O  
ATOM   1275 HO2'   C    40      21.994  68.236  82.526  1.00  0.00           H  
ATOM   1276  O3'   C    40      23.891  66.652  83.046  1.00  0.00           O  
ATOM   1277  P     A    41      24.625  65.729  82.001  1.00  0.00           P  
ATOM   1278  OP1   A    41      24.073  64.350  81.965  1.00  0.00           O  
ATOM   1279  OP2   A    41      26.037  65.993  82.426  1.00  0.00           O  
ATOM   1280  O5'   A    41      24.436  66.425  80.610  1.00  0.00           O  
ATOM   1281  C5'   A    41      23.176  66.468  80.074  1.00  0.00           C  
ATOM   1282  H5'   A    41      22.673  65.505  80.158  1.00  0.00           H  
ATOM   1283 H5''   A    41      22.571  67.230  80.564  1.00  0.00           H  
ATOM   1284  C4'   A    41      23.238  67.050  78.646  1.00  0.00           C  
ATOM   1285  H4'   A    41      22.224  67.117  78.252  1.00  0.00           H  
ATOM   1286  O4'   A    41      23.817  68.345  78.743  1.00  0.00           O  
ATOM   1287  C1'   A    41      24.682  68.445  77.679  1.00  0.00           C  
ATOM   1288  H1'   A    41      24.394  69.348  77.141  1.00  0.00           H  
ATOM   1289  N9    A    41      26.088  68.716  78.167  1.00  0.00           N  
ATOM   1290  C8    A    41      26.819  68.358  79.282  1.00  0.00           C  
ATOM   1291  H8    A    41      26.431  67.801  80.122  1.00  0.00           H  
ATOM   1292  N7    A    41      28.064  68.731  79.301  1.00  0.00           N  
ATOM   1293  C5    A    41      28.180  69.288  77.999  1.00  0.00           C  
ATOM   1294  C6    A    41      29.219  69.835  77.284  1.00  0.00           C  
ATOM   1295  N6    A    41      30.467  69.779  77.683  1.00  0.00           N  
ATOM   1296  H61   A    41      30.732  69.596  78.640  1.00  0.00           H  
ATOM   1297  H62   A    41      31.094  70.407  77.200  1.00  0.00           H  
ATOM   1298  N1    A    41      29.146  70.256  75.989  1.00  0.00           N  
ATOM   1299  C2    A    41      27.909  70.197  75.489  1.00  0.00           C  
ATOM   1300  H2    A    41      27.776  70.550  74.477  1.00  0.00           H  
ATOM   1301  N3    A    41      26.745  69.810  76.083  1.00  0.00           N  
ATOM   1302  C4    A    41      27.011  69.320  77.348  1.00  0.00           C  
ATOM   1303  C3'   A    41      24.135  66.146  77.828  1.00  0.00           C  
ATOM   1304  H3'   A    41      25.057  65.945  78.373  1.00  0.00           H  
ATOM   1305  C2'   A    41      24.456  67.253  76.771  1.00  0.00           C  
ATOM   1306  H2'   A    41      25.375  66.961  76.262  1.00  0.00           H  
ATOM   1307  O2'   A    41      23.379  67.621  75.879  1.00  0.00           O  
ATOM   1308 HO2'   A    41      23.128  66.935  75.256  1.00  0.00           H  
ATOM   1309  O3'   A    41      23.484  65.055  77.294  1.00  0.00           O  
ATOM   1310  P     G    42      24.163  63.859  76.627  1.00  0.00           P  
ATOM   1311  OP1   G    42      23.189  62.865  76.295  1.00  0.00           O  
ATOM   1312  OP2   G    42      25.166  63.372  77.582  1.00  0.00           O  
ATOM   1313  O5'   G    42      24.900  64.373  75.336  1.00  0.00           O  
ATOM   1314  C5'   G    42      24.226  64.653  74.086  1.00  0.00           C  
ATOM   1315  H5'   G    42      23.355  65.303  74.158  1.00  0.00           H  
ATOM   1316 H5''   G    42      23.935  63.713  73.617  1.00  0.00           H  
ATOM   1317  C4'   G    42      25.206  65.337  73.178  1.00  0.00           C  
ATOM   1318  H4'   G    42      24.701  65.689  72.279  1.00  0.00           H  
ATOM   1319  O4'   G    42      25.648  66.521  73.843  1.00  0.00           O  
ATOM   1320  C1'   G    42      26.822  67.053  73.292  1.00  0.00           C  
ATOM   1321  H1'   G    42      26.728  68.101  73.008  1.00  0.00           H  
ATOM   1322  N9    G    42      27.928  67.051  74.320  1.00  0.00           N  
ATOM   1323  C8    G    42      28.019  66.280  75.480  1.00  0.00           C  
ATOM   1324  H8    G    42      27.328  65.533  75.844  1.00  0.00           H  
ATOM   1325  N7    G    42      29.182  66.405  76.097  1.00  0.00           N  
ATOM   1326  C5    G    42      29.898  67.261  75.250  1.00  0.00           C  
ATOM   1327  C6    G    42      31.276  67.638  75.351  1.00  0.00           C  
ATOM   1328  O6    G    42      32.166  67.475  76.210  1.00  0.00           O  
ATOM   1329  N1    G    42      31.748  68.277  74.193  1.00  0.00           N  
ATOM   1330  H1    G    42      32.720  68.551  74.154  1.00  0.00           H  
ATOM   1331  C2    G    42      30.970  68.474  73.092  1.00  0.00           C  
ATOM   1332  N2    G    42      31.533  69.038  72.071  1.00  0.00           N  
ATOM   1333  H21   G    42      32.437  69.476  72.172  1.00  0.00           H  
ATOM   1334  H22   G    42      31.026  69.128  71.202  1.00  0.00           H  
ATOM   1335  N3    G    42      29.647  68.151  73.061  1.00  0.00           N  
ATOM   1336  C4    G    42      29.190  67.484  74.141  1.00  0.00           C  
ATOM   1337  C3'   G    42      26.494  64.738  72.654  1.00  0.00           C  
ATOM   1338  H3'   G    42      27.116  64.374  73.472  1.00  0.00           H  
ATOM   1339  C2'   G    42      27.144  66.060  72.131  1.00  0.00           C  
ATOM   1340  H2'   G    42      28.227  66.100  72.007  1.00  0.00           H  
ATOM   1341  O2'   G    42      26.505  66.578  70.948  1.00  0.00           O  
ATOM   1342 HO2'   G    42      27.111  66.725  70.218  1.00  0.00           H  
ATOM   1343  O3'   G    42      26.089  63.863  71.582  1.00  0.00           O  
ATOM   1344  P     G    43      27.102  62.865  70.934  1.00  0.00           P  
ATOM   1345  OP1   G    43      26.440  62.127  69.833  1.00  0.00           O  
ATOM   1346  OP2   G    43      27.701  62.093  72.001  1.00  0.00           O  
ATOM   1347  O5'   G    43      28.314  63.697  70.350  1.00  0.00           O  
ATOM   1348  C5'   G    43      28.229  64.315  69.040  1.00  0.00           C  
ATOM   1349  H5'   G    43      27.319  64.914  69.076  1.00  0.00           H  
ATOM   1350 H5''   G    43      28.089  63.542  68.284  1.00  0.00           H  
ATOM   1351  C4'   G    43      29.452  65.146  68.735  1.00  0.00           C  
ATOM   1352  H4'   G    43      29.286  65.730  67.830  1.00  0.00           H  
ATOM   1353  O4'   G    43      29.822  66.070  69.741  1.00  0.00           O  
ATOM   1354  C1'   G    43      31.212  65.854  70.057  1.00  0.00           C  
ATOM   1355  H1'   G    43      31.714  66.818  70.143  1.00  0.00           H  
ATOM   1356  N9    G    43      31.523  65.284  71.421  1.00  0.00           N  
ATOM   1357  C8    G    43      30.625  64.856  72.329  1.00  0.00           C  
ATOM   1358  H8    G    43      29.636  64.482  72.106  1.00  0.00           H  
ATOM   1359  N7    G    43      31.158  64.762  73.524  1.00  0.00           N  
ATOM   1360  C5    G    43      32.479  65.151  73.332  1.00  0.00           C  
ATOM   1361  C6    G    43      33.629  65.377  74.169  1.00  0.00           C  
ATOM   1362  O6    G    43      33.672  65.276  75.429  1.00  0.00           O  
ATOM   1363  N1    G    43      34.798  65.804  73.462  1.00  0.00           N  
ATOM   1364  H1    G    43      35.609  65.912  74.055  1.00  0.00           H  
ATOM   1365  C2    G    43      34.898  65.874  72.097  1.00  0.00           C  
ATOM   1366  N2    G    43      36.036  66.138  71.558  1.00  0.00           N  
ATOM   1367  H21   G    43      35.927  66.120  70.554  1.00  0.00           H  
ATOM   1368  H22   G    43      36.936  66.060  72.009  1.00  0.00           H  
ATOM   1369  N3    G    43      33.817  65.763  71.319  1.00  0.00           N  
ATOM   1370  C4    G    43      32.690  65.427  71.994  1.00  0.00           C  
ATOM   1371  C3'   G    43      30.693  64.150  68.630  1.00  0.00           C  
ATOM   1372  H3'   G    43      30.491  63.316  69.302  1.00  0.00           H  
ATOM   1373  C2'   G    43      31.855  65.094  68.950  1.00  0.00           C  
ATOM   1374  H2'   G    43      32.755  64.503  69.117  1.00  0.00           H  
ATOM   1375  O2'   G    43      32.132  66.041  67.982  1.00  0.00           O  
ATOM   1376 HO2'   G    43      31.995  65.682  67.102  1.00  0.00           H  
ATOM   1377  O3'   G    43      30.726  63.712  67.235  1.00  0.00           O  
ATOM   1378  P     C    44      31.082  62.274  66.806  1.00  0.00           P  
ATOM   1379  OP1   C    44      30.709  62.086  65.408  1.00  0.00           O  
ATOM   1380  OP2   C    44      30.474  61.357  67.827  1.00  0.00           O  
ATOM   1381  O5'   C    44      32.641  62.274  66.837  1.00  0.00           O  
ATOM   1382  C5'   C    44      33.383  63.104  65.974  1.00  0.00           C  
ATOM   1383  H5'   C    44      33.056  64.144  65.982  1.00  0.00           H  
ATOM   1384 H5''   C    44      33.251  62.791  64.938  1.00  0.00           H  
ATOM   1385  C4'   C    44      34.931  63.037  66.208  1.00  0.00           C  
ATOM   1386  H4'   C    44      35.410  63.689  65.477  1.00  0.00           H  
ATOM   1387  O4'   C    44      35.246  63.533  67.456  1.00  0.00           O  
ATOM   1388  C1'   C    44      35.923  62.596  68.226  1.00  0.00           C  
ATOM   1389  H1'   C    44      36.993  62.772  68.112  1.00  0.00           H  
ATOM   1390  N1    C    44      35.531  62.649  69.695  1.00  0.00           N  
ATOM   1391  C6    C    44      34.329  62.438  70.099  1.00  0.00           C  
ATOM   1392  H6    C    44      33.569  62.402  69.333  1.00  0.00           H  
ATOM   1393  C5    C    44      34.040  62.346  71.400  1.00  0.00           C  
ATOM   1394  H5    C    44      33.034  62.218  71.770  1.00  0.00           H  
ATOM   1395  C4    C    44      35.111  62.385  72.398  1.00  0.00           C  
ATOM   1396  N4    C    44      34.826  62.104  73.631  1.00  0.00           N  
ATOM   1397  H41   C    44      35.604  62.128  74.274  1.00  0.00           H  
ATOM   1398  H42   C    44      33.915  61.744  73.879  1.00  0.00           H  
ATOM   1399  N3    C    44      36.339  62.684  72.036  1.00  0.00           N  
ATOM   1400  C2    C    44      36.493  62.883  70.656  1.00  0.00           C  
ATOM   1401  O2    C    44      37.584  63.200  70.175  1.00  0.00           O  
ATOM   1402  C3'   C    44      35.666  61.611  66.159  1.00  0.00           C  
ATOM   1403  H3'   C    44      35.048  60.895  65.618  1.00  0.00           H  
ATOM   1404  C2'   C    44      35.730  61.284  67.613  1.00  0.00           C  
ATOM   1405  H2'   C    44      34.845  60.693  67.849  1.00  0.00           H  
ATOM   1406  O2'   C    44      36.704  60.355  67.988  1.00  0.00           O  
ATOM   1407 HO2'   C    44      37.163  60.053  67.201  1.00  0.00           H  
ATOM   1408  O3'   C    44      36.884  61.809  65.553  1.00  0.00           O  
ATOM   1409  P     A    45      37.019  61.712  63.981  1.00  0.00           P  
ATOM   1410  OP1   A    45      38.303  62.413  63.781  1.00  0.00           O  
ATOM   1411  OP2   A    45      35.801  62.248  63.332  1.00  0.00           O  
ATOM   1412  O5'   A    45      37.136  60.182  63.606  1.00  0.00           O  
ATOM   1413  C5'   A    45      37.797  59.702  62.402  1.00  0.00           C  
ATOM   1414  H5'   A    45      38.869  59.849  62.532  1.00  0.00           H  
ATOM   1415 H5''   A    45      37.472  60.311  61.559  1.00  0.00           H  
ATOM   1416  C4'   A    45      37.560  58.207  62.263  1.00  0.00           C  
ATOM   1417  H4'   A    45      36.514  58.097  61.977  1.00  0.00           H  
ATOM   1418  O4'   A    45      38.413  57.674  61.260  1.00  0.00           O  
ATOM   1419  C1'   A    45      39.127  56.480  61.580  1.00  0.00           C  
ATOM   1420  H1'   A    45      39.007  55.656  60.876  1.00  0.00           H  
ATOM   1421  N9    A    45      40.555  56.844  61.758  1.00  0.00           N  
ATOM   1422  C8    A    45      41.120  58.102  61.748  1.00  0.00           C  
ATOM   1423  H8    A    45      40.513  58.995  61.770  1.00  0.00           H  
ATOM   1424  N7    A    45      42.401  58.127  61.964  1.00  0.00           N  
ATOM   1425  C5    A    45      42.739  56.750  62.087  1.00  0.00           C  
ATOM   1426  C6    A    45      43.903  55.902  62.248  1.00  0.00           C  
ATOM   1427  N6    A    45      45.096  56.384  62.374  1.00  0.00           N  
ATOM   1428  H61   A    45      45.239  57.384  62.367  1.00  0.00           H  
ATOM   1429  H62   A    45      45.849  55.754  62.608  1.00  0.00           H  
ATOM   1430  N1    A    45      43.774  54.581  62.392  1.00  0.00           N  
ATOM   1431  C2    A    45      42.572  54.047  62.319  1.00  0.00           C  
ATOM   1432  H2    A    45      42.513  52.984  62.499  1.00  0.00           H  
ATOM   1433  N3    A    45      41.410  54.665  62.103  1.00  0.00           N  
ATOM   1434  C4    A    45      41.592  55.997  61.999  1.00  0.00           C  
ATOM   1435  C3'   A    45      37.927  57.355  63.485  1.00  0.00           C  
ATOM   1436  H3'   A    45      38.799  57.815  63.949  1.00  0.00           H  
ATOM   1437  C2'   A    45      38.322  55.993  62.860  1.00  0.00           C  
ATOM   1438  H2'   A    45      39.035  55.473  63.501  1.00  0.00           H  
ATOM   1439  O2'   A    45      37.241  55.142  62.384  1.00  0.00           O  
ATOM   1440 HO2'   A    45      37.336  54.215  62.611  1.00  0.00           H  
ATOM   1441  O3'   A    45      36.885  57.310  64.428  1.00  0.00           O  
ATOM   1442  P     C    46      37.100  57.315  65.998  1.00  0.00           P  
ATOM   1443  OP1   C    46      35.732  57.441  66.633  1.00  0.00           O  
ATOM   1444  OP2   C    46      38.122  58.283  66.397  1.00  0.00           O  
ATOM   1445  O5'   C    46      37.602  55.855  66.366  1.00  0.00           O  
ATOM   1446  C5'   C    46      36.826  54.753  65.934  1.00  0.00           C  
ATOM   1447  H5'   C    46      36.729  54.683  64.851  1.00  0.00           H  
ATOM   1448 H5''   C    46      35.811  54.834  66.322  1.00  0.00           H  
ATOM   1449  C4'   C    46      37.507  53.517  66.478  1.00  0.00           C  
ATOM   1450  H4'   C    46      36.845  52.658  66.368  1.00  0.00           H  
ATOM   1451  O4'   C    46      38.645  53.159  65.660  1.00  0.00           O  
ATOM   1452  C1'   C    46      39.735  52.821  66.551  1.00  0.00           C  
ATOM   1453  H1'   C    46      40.150  51.868  66.224  1.00  0.00           H  
ATOM   1454  N1    C    46      40.826  53.854  66.536  1.00  0.00           N  
ATOM   1455  C6    C    46      40.658  55.011  65.973  1.00  0.00           C  
ATOM   1456  H6    C    46      39.657  55.284  65.673  1.00  0.00           H  
ATOM   1457  C5    C    46      41.697  55.814  65.619  1.00  0.00           C  
ATOM   1458  H5    C    46      41.536  56.730  65.070  1.00  0.00           H  
ATOM   1459  C4    C    46      42.944  55.494  66.149  1.00  0.00           C  
ATOM   1460  N4    C    46      44.030  56.134  65.805  1.00  0.00           N  
ATOM   1461  H41   C    46      44.927  55.882  66.195  1.00  0.00           H  
ATOM   1462  H42   C    46      43.832  57.017  65.357  1.00  0.00           H  
ATOM   1463  N3    C    46      43.195  54.379  66.853  1.00  0.00           N  
ATOM   1464  C2    C    46      42.120  53.492  67.005  1.00  0.00           C  
ATOM   1465  O2    C    46      42.403  52.416  67.517  1.00  0.00           O  
ATOM   1466  C3'   C    46      37.942  53.662  67.919  1.00  0.00           C  
ATOM   1467  H3'   C    46      38.413  54.629  68.093  1.00  0.00           H  
ATOM   1468  C2'   C    46      39.077  52.649  67.896  1.00  0.00           C  
ATOM   1469  H2'   C    46      39.851  52.815  68.645  1.00  0.00           H  
ATOM   1470  O2'   C    46      38.544  51.330  68.030  1.00  0.00           O  
ATOM   1471 HO2'   C    46      37.594  51.335  67.896  1.00  0.00           H  
ATOM   1472  O3'   C    46      36.896  53.308  68.818  1.00  0.00           O  
ATOM   1473  P     U    47      36.898  54.066  70.203  1.00  0.00           P  
ATOM   1474  OP1   U    47      35.644  53.735  70.928  1.00  0.00           O  
ATOM   1475  OP2   U    47      37.149  55.523  69.954  1.00  0.00           O  
ATOM   1476  O5'   U    47      38.143  53.586  71.000  1.00  0.00           O  
ATOM   1477  C5'   U    47      38.275  52.304  71.551  1.00  0.00           C  
ATOM   1478  H5'   U    47      38.140  51.612  70.720  1.00  0.00           H  
ATOM   1479 H5''   U    47      37.528  52.208  72.340  1.00  0.00           H  
ATOM   1480  C4'   U    47      39.621  52.052  72.215  1.00  0.00           C  
ATOM   1481  H4'   U    47      39.476  51.082  72.690  1.00  0.00           H  
ATOM   1482  O4'   U    47      40.764  52.044  71.216  1.00  0.00           O  
ATOM   1483  C1'   U    47      41.836  52.637  71.827  1.00  0.00           C  
ATOM   1484  H1'   U    47      42.670  51.936  71.865  1.00  0.00           H  
ATOM   1485  N1    U    47      42.208  53.797  71.001  1.00  0.00           N  
ATOM   1486  C6    U    47      41.356  54.637  70.319  1.00  0.00           C  
ATOM   1487  H6    U    47      40.290  54.471  70.275  1.00  0.00           H  
ATOM   1488  C5    U    47      41.839  55.746  69.726  1.00  0.00           C  
ATOM   1489  H5    U    47      41.132  56.361  69.188  1.00  0.00           H  
ATOM   1490  C4    U    47      43.227  56.075  69.625  1.00  0.00           C  
ATOM   1491  O4    U    47      43.687  57.024  68.993  1.00  0.00           O  
ATOM   1492  N3    U    47      44.017  55.268  70.353  1.00  0.00           N  
ATOM   1493  H3    U    47      44.954  55.632  70.458  1.00  0.00           H  
ATOM   1494  C2    U    47      43.613  54.159  71.152  1.00  0.00           C  
ATOM   1495  O2    U    47      44.448  53.544  71.808  1.00  0.00           O  
ATOM   1496  C3'   U    47      39.904  53.195  73.207  1.00  0.00           C  
ATOM   1497  H3'   U    47      39.700  54.171  72.766  1.00  0.00           H  
ATOM   1498  C2'   U    47      41.402  52.936  73.275  1.00  0.00           C  
ATOM   1499  H2'   U    47      41.951  53.853  73.488  1.00  0.00           H  
ATOM   1500  O2'   U    47      41.878  51.862  74.123  1.00  0.00           O  
ATOM   1501 HO2'   U    47      41.218  51.197  74.329  1.00  0.00           H  
ATOM   1502  O3'   U    47      39.168  53.056  74.416  1.00  0.00           O  
ATOM   1503  P     A    48      38.854  54.303  75.353  1.00  0.00           P  
ATOM   1504  OP1   A    48      38.149  53.787  76.576  1.00  0.00           O  
ATOM   1505  OP2   A    48      38.237  55.401  74.550  1.00  0.00           O  
ATOM   1506  O5'   A    48      40.261  54.856  75.794  1.00  0.00           O  
ATOM   1507  C5'   A    48      40.929  54.315  76.881  1.00  0.00           C  
ATOM   1508  H5'   A    48      41.106  53.241  76.830  1.00  0.00           H  
ATOM   1509 H5''   A    48      40.362  54.494  77.795  1.00  0.00           H  
ATOM   1510  C4'   A    48      42.322  55.001  77.075  1.00  0.00           C  
ATOM   1511  H4'   A    48      42.803  54.577  77.957  1.00  0.00           H  
ATOM   1512  O4'   A    48      43.127  54.762  75.947  1.00  0.00           O  
ATOM   1513  C1'   A    48      44.032  55.859  75.785  1.00  0.00           C  
ATOM   1514  H1'   A    48      45.059  55.495  75.816  1.00  0.00           H  
ATOM   1515  N9    A    48      43.918  56.588  74.526  1.00  0.00           N  
ATOM   1516  C8    A    48      42.891  56.463  73.628  1.00  0.00           C  
ATOM   1517  H8    A    48      42.029  55.854  73.857  1.00  0.00           H  
ATOM   1518  N7    A    48      43.076  57.199  72.581  1.00  0.00           N  
ATOM   1519  C5    A    48      44.248  57.852  72.769  1.00  0.00           C  
ATOM   1520  C6    A    48      44.993  58.726  72.037  1.00  0.00           C  
ATOM   1521  N6    A    48      44.557  59.240  70.919  1.00  0.00           N  
ATOM   1522  H61   A    48      45.250  59.760  70.399  1.00  0.00           H  
ATOM   1523  H62   A    48      43.691  58.852  70.574  1.00  0.00           H  
ATOM   1524  N1    A    48      46.142  59.179  72.476  1.00  0.00           N  
ATOM   1525  C2    A    48      46.639  58.696  73.634  1.00  0.00           C  
ATOM   1526  H2    A    48      47.534  59.142  74.042  1.00  0.00           H  
ATOM   1527  N3    A    48      46.062  57.786  74.403  1.00  0.00           N  
ATOM   1528  C4    A    48      44.792  57.451  73.950  1.00  0.00           C  
ATOM   1529  C3'   A    48      42.380  56.554  77.163  1.00  0.00           C  
ATOM   1530  H3'   A    48      41.717  56.852  76.351  1.00  0.00           H  
ATOM   1531  C2'   A    48      43.871  56.838  76.916  1.00  0.00           C  
ATOM   1532  H2'   A    48      44.101  57.891  76.750  1.00  0.00           H  
ATOM   1533  O2'   A    48      44.677  56.399  77.885  1.00  0.00           O  
ATOM   1534 HO2'   A    48      44.925  55.473  77.938  1.00  0.00           H  
ATOM   1535  O3'   A    48      41.837  57.114  78.385  1.00  0.00           O  
ATOM   1536  P     G    49      41.014  58.480  78.411  1.00  0.00           P  
ATOM   1537  OP1   G    49      40.106  58.509  79.567  1.00  0.00           O  
ATOM   1538  OP2   G    49      40.446  58.718  77.076  1.00  0.00           O  
ATOM   1539  O5'   G    49      42.162  59.675  78.712  1.00  0.00           O  
ATOM   1540  C5'   G    49      42.979  59.654  79.924  1.00  0.00           C  
ATOM   1541  H5'   G    49      43.027  58.645  80.333  1.00  0.00           H  
ATOM   1542 H5''   G    49      42.594  60.324  80.693  1.00  0.00           H  
ATOM   1543  C4'   G    49      44.293  60.376  79.528  1.00  0.00           C  
ATOM   1544  H4'   G    49      44.855  60.389  80.462  1.00  0.00           H  
ATOM   1545  O4'   G    49      45.058  59.685  78.469  1.00  0.00           O  
ATOM   1546  C1'   G    49      45.677  60.704  77.596  1.00  0.00           C  
ATOM   1547  H1'   G    49      46.747  60.556  77.449  1.00  0.00           H  
ATOM   1548  N9    G    49      45.060  60.847  76.238  1.00  0.00           N  
ATOM   1549  C8    G    49      43.844  60.375  75.849  1.00  0.00           C  
ATOM   1550  H8    G    49      43.219  59.766  76.486  1.00  0.00           H  
ATOM   1551  N7    G    49      43.416  60.761  74.631  1.00  0.00           N  
ATOM   1552  C5    G    49      44.583  61.503  74.197  1.00  0.00           C  
ATOM   1553  C6    G    49      44.952  62.019  72.881  1.00  0.00           C  
ATOM   1554  O6    G    49      44.404  62.003  71.789  1.00  0.00           O  
ATOM   1555  N1    G    49      46.178  62.635  72.920  1.00  0.00           N  
ATOM   1556  H1    G    49      46.499  63.128  72.099  1.00  0.00           H  
ATOM   1557  C2    G    49      46.987  62.706  73.999  1.00  0.00           C  
ATOM   1558  N2    G    49      47.976  63.591  73.812  1.00  0.00           N  
ATOM   1559  H21   G    49      48.151  63.807  72.841  1.00  0.00           H  
ATOM   1560  H22   G    49      48.674  63.783  74.516  1.00  0.00           H  
ATOM   1561  N3    G    49      46.725  62.195  75.193  1.00  0.00           N  
ATOM   1562  C4    G    49      45.516  61.568  75.187  1.00  0.00           C  
ATOM   1563  C3'   G    49      44.208  61.860  79.097  1.00  0.00           C  
ATOM   1564  H3'   G    49      43.382  62.069  78.417  1.00  0.00           H  
ATOM   1565  C2'   G    49      45.540  62.014  78.342  1.00  0.00           C  
ATOM   1566  H2'   G    49      45.542  62.861  77.657  1.00  0.00           H  
ATOM   1567  O2'   G    49      46.650  62.181  79.214  1.00  0.00           O  
ATOM   1568 HO2'   G    49      46.292  62.353  80.088  1.00  0.00           H  
ATOM   1569  O3'   G    49      44.127  62.694  80.213  1.00  0.00           O  
ATOM   1570  P     U    50      43.605  64.140  80.118  1.00  0.00           P  
ATOM   1571  OP1   U    50      44.007  64.726  81.363  1.00  0.00           O  
ATOM   1572  OP2   U    50      42.172  64.037  79.812  1.00  0.00           O  
ATOM   1573  O5'   U    50      44.300  64.910  78.912  1.00  0.00           O  
ATOM   1574  C5'   U    50      45.638  65.518  78.991  1.00  0.00           C  
ATOM   1575  H5'   U    50      46.318  64.846  79.514  1.00  0.00           H  
ATOM   1576 H5''   U    50      45.553  66.426  79.587  1.00  0.00           H  
ATOM   1577  C4'   U    50      46.116  66.010  77.585  1.00  0.00           C  
ATOM   1578  H4'   U    50      47.116  66.429  77.701  1.00  0.00           H  
ATOM   1579  O4'   U    50      46.076  65.134  76.444  1.00  0.00           O  
ATOM   1580  C1'   U    50      45.887  65.832  75.186  1.00  0.00           C  
ATOM   1581  H1'   U    50      46.883  65.723  74.757  1.00  0.00           H  
ATOM   1582  N1    U    50      44.755  65.340  74.275  1.00  0.00           N  
ATOM   1583  C6    U    50      43.828  64.466  74.743  1.00  0.00           C  
ATOM   1584  H6    U    50      43.765  64.203  75.789  1.00  0.00           H  
ATOM   1585  C5    U    50      42.764  64.178  73.928  1.00  0.00           C  
ATOM   1586  H5    U    50      41.964  63.590  74.353  1.00  0.00           H  
ATOM   1587  C4    U    50      42.532  64.699  72.554  1.00  0.00           C  
ATOM   1588  O4    U    50      41.646  64.415  71.842  1.00  0.00           O  
ATOM   1589  N3    U    50      43.591  65.507  72.212  1.00  0.00           N  
ATOM   1590  H3    U    50      43.623  65.742  71.230  1.00  0.00           H  
ATOM   1591  C2    U    50      44.702  65.930  72.962  1.00  0.00           C  
ATOM   1592  O2    U    50      45.622  66.612  72.452  1.00  0.00           O  
ATOM   1593  C3'   U    50      45.288  67.178  77.086  1.00  0.00           C  
ATOM   1594  H3'   U    50      44.274  66.811  77.249  1.00  0.00           H  
ATOM   1595  C2'   U    50      45.659  67.356  75.650  1.00  0.00           C  
ATOM   1596  H2'   U    50      44.889  67.884  75.088  1.00  0.00           H  
ATOM   1597  O2'   U    50      46.912  67.968  75.346  1.00  0.00           O  
ATOM   1598 HO2'   U    50      46.979  68.652  76.016  1.00  0.00           H  
ATOM   1599  O3'   U    50      45.462  68.400  77.785  1.00  0.00           O  
ATOM   1600  P     A    51      44.277  69.337  78.046  1.00  0.00           P  
ATOM   1601  OP1   A    51      44.877  70.445  78.785  1.00  0.00           O  
ATOM   1602  OP2   A    51      43.212  68.557  78.719  1.00  0.00           O  
ATOM   1603  O5'   A    51      43.681  69.806  76.631  1.00  0.00           O  
ATOM   1604  C5'   A    51      44.399  70.553  75.631  1.00  0.00           C  
ATOM   1605  H5'   A    51      45.322  70.002  75.455  1.00  0.00           H  
ATOM   1606 H5''   A    51      44.523  71.529  76.100  1.00  0.00           H  
ATOM   1607  C4'   A    51      43.495  70.667  74.405  1.00  0.00           C  
ATOM   1608  H4'   A    51      43.985  71.152  73.560  1.00  0.00           H  
ATOM   1609  O4'   A    51      43.087  69.325  74.068  1.00  0.00           O  
ATOM   1610  C1'   A    51      41.721  69.199  74.113  1.00  0.00           C  
ATOM   1611  H1'   A    51      41.404  69.394  73.088  1.00  0.00           H  
ATOM   1612  N9    A    51      41.194  67.858  74.461  1.00  0.00           N  
ATOM   1613  C8    A    51      41.155  67.163  75.608  1.00  0.00           C  
ATOM   1614  H8    A    51      41.646  67.518  76.503  1.00  0.00           H  
ATOM   1615  N7    A    51      40.375  66.128  75.677  1.00  0.00           N  
ATOM   1616  C5    A    51      39.915  66.069  74.414  1.00  0.00           C  
ATOM   1617  C6    A    51      39.190  65.095  73.639  1.00  0.00           C  
ATOM   1618  N6    A    51      38.905  63.883  74.078  1.00  0.00           N  
ATOM   1619  H61   A    51      38.267  63.363  73.493  1.00  0.00           H  
ATOM   1620  H62   A    51      39.114  63.649  75.038  1.00  0.00           H  
ATOM   1621  N1    A    51      38.858  65.283  72.373  1.00  0.00           N  
ATOM   1622  C2    A    51      39.205  66.425  71.826  1.00  0.00           C  
ATOM   1623  H2    A    51      38.919  66.457  70.785  1.00  0.00           H  
ATOM   1624  N3    A    51      39.908  67.411  72.399  1.00  0.00           N  
ATOM   1625  C4    A    51      40.314  67.152  73.678  1.00  0.00           C  
ATOM   1626  C3'   A    51      42.190  71.386  74.657  1.00  0.00           C  
ATOM   1627  H3'   A    51      42.232  72.154  75.430  1.00  0.00           H  
ATOM   1628  C2'   A    51      41.227  70.277  75.024  1.00  0.00           C  
ATOM   1629  H2'   A    51      41.457  70.011  76.056  1.00  0.00           H  
ATOM   1630  O2'   A    51      39.819  70.549  74.793  1.00  0.00           O  
ATOM   1631 HO2'   A    51      39.894  71.258  74.149  1.00  0.00           H  
ATOM   1632  O3'   A    51      41.832  71.968  73.422  1.00  0.00           O  
ATOM   1633  P     C    52      40.844  73.217  73.265  1.00  0.00           P  
ATOM   1634  OP1   C    52      41.489  74.329  72.473  1.00  0.00           O  
ATOM   1635  OP2   C    52      40.245  73.523  74.580  1.00  0.00           O  
ATOM   1636  O5'   C    52      39.839  72.383  72.436  1.00  0.00           O  
ATOM   1637  C5'   C    52      39.981  71.924  71.076  1.00  0.00           C  
ATOM   1638  H5'   C    52      40.681  71.090  71.047  1.00  0.00           H  
ATOM   1639 H5''   C    52      40.342  72.759  70.476  1.00  0.00           H  
ATOM   1640  C4'   C    52      38.650  71.602  70.429  1.00  0.00           C  
ATOM   1641  H4'   C    52      38.844  71.661  69.358  1.00  0.00           H  
ATOM   1642  O4'   C    52      38.106  70.311  70.698  1.00  0.00           O  
ATOM   1643  C1'   C    52      36.695  70.403  70.664  1.00  0.00           C  
ATOM   1644  H1'   C    52      36.299  69.664  69.966  1.00  0.00           H  
ATOM   1645  N1    C    52      36.204  70.031  72.004  1.00  0.00           N  
ATOM   1646  C6    C    52      37.123  69.628  73.038  1.00  0.00           C  
ATOM   1647  H6    C    52      38.194  69.546  72.926  1.00  0.00           H  
ATOM   1648  C5    C    52      36.635  69.248  74.291  1.00  0.00           C  
ATOM   1649  H5    C    52      37.277  68.999  75.123  1.00  0.00           H  
ATOM   1650  C4    C    52      35.214  69.146  74.372  1.00  0.00           C  
ATOM   1651  N4    C    52      34.660  68.702  75.467  1.00  0.00           N  
ATOM   1652  H41   C    52      33.651  68.710  75.512  1.00  0.00           H  
ATOM   1653  H42   C    52      35.207  68.143  76.106  1.00  0.00           H  
ATOM   1654  N3    C    52      34.375  69.526  73.425  1.00  0.00           N  
ATOM   1655  C2    C    52      34.867  69.811  72.199  1.00  0.00           C  
ATOM   1656  O2    C    52      34.039  69.856  71.291  1.00  0.00           O  
ATOM   1657  C3'   C    52      37.498  72.590  70.721  1.00  0.00           C  
ATOM   1658  H3'   C    52      37.334  72.797  71.778  1.00  0.00           H  
ATOM   1659  C2'   C    52      36.353  71.758  70.148  1.00  0.00           C  
ATOM   1660  H2'   C    52      35.423  72.135  70.575  1.00  0.00           H  
ATOM   1661  O2'   C    52      36.309  71.617  68.714  1.00  0.00           O  
ATOM   1662 HO2'   C    52      35.379  71.718  68.501  1.00  0.00           H  
ATOM   1663  O3'   C    52      37.687  73.849  70.092  1.00  0.00           O  
ATOM   1664  P     U    53      37.066  75.172  70.702  1.00  0.00           P  
ATOM   1665  OP1   U    53      37.320  76.258  69.692  1.00  0.00           O  
ATOM   1666  OP2   U    53      37.594  75.365  72.125  1.00  0.00           O  
ATOM   1667  O5'   U    53      35.552  74.964  70.864  1.00  0.00           O  
ATOM   1668  C5'   U    53      34.714  74.931  69.728  1.00  0.00           C  
ATOM   1669  H5'   U    53      34.793  75.881  69.200  1.00  0.00           H  
ATOM   1670 H5''   U    53      35.112  74.110  69.132  1.00  0.00           H  
ATOM   1671  C4'   U    53      33.289  74.510  70.118  1.00  0.00           C  
ATOM   1672  H4'   U    53      32.680  74.591  69.218  1.00  0.00           H  
ATOM   1673  O4'   U    53      33.178  73.228  70.618  1.00  0.00           O  
ATOM   1674  C1'   U    53      31.986  73.199  71.461  1.00  0.00           C  
ATOM   1675  H1'   U    53      31.180  72.637  70.988  1.00  0.00           H  
ATOM   1676  N1    U    53      32.264  72.696  72.825  1.00  0.00           N  
ATOM   1677  C6    U    53      33.511  72.677  73.406  1.00  0.00           C  
ATOM   1678  H6    U    53      34.424  72.868  72.861  1.00  0.00           H  
ATOM   1679  C5    U    53      33.688  72.186  74.621  1.00  0.00           C  
ATOM   1680  H5    U    53      34.715  72.077  74.937  1.00  0.00           H  
ATOM   1681  C4    U    53      32.572  71.741  75.411  1.00  0.00           C  
ATOM   1682  O4    U    53      32.592  71.334  76.568  1.00  0.00           O  
ATOM   1683  N3    U    53      31.313  71.886  74.845  1.00  0.00           N  
ATOM   1684  H3    U    53      30.494  71.556  75.335  1.00  0.00           H  
ATOM   1685  C2    U    53      31.181  72.432  73.533  1.00  0.00           C  
ATOM   1686  O2    U    53      30.016  72.415  73.103  1.00  0.00           O  
ATOM   1687  C3'   U    53      32.744  75.357  71.249  1.00  0.00           C  
ATOM   1688  H3'   U    53      33.425  75.469  72.093  1.00  0.00           H  
ATOM   1689  C2'   U    53      31.489  74.628  71.613  1.00  0.00           C  
ATOM   1690  H2'   U    53      31.196  74.932  72.618  1.00  0.00           H  
ATOM   1691  O2'   U    53      30.427  74.722  70.611  1.00  0.00           O  
ATOM   1692 HO2'   U    53      30.441  75.611  70.248  1.00  0.00           H  
ATOM   1693  O3'   U    53      32.511  76.623  70.717  1.00  0.00           O  
ATOM   1694  P     G    54      32.044  77.827  71.619  1.00  0.00           P  
ATOM   1695  OP1   G    54      31.841  79.005  70.704  1.00  0.00           O  
ATOM   1696  OP2   G    54      33.039  77.834  72.700  1.00  0.00           O  
ATOM   1697  O5'   G    54      30.636  77.490  72.368  1.00  0.00           O  
ATOM   1698  C5'   G    54      29.375  77.817  71.878  1.00  0.00           C  
ATOM   1699  H5'   G    54      29.126  78.869  72.017  1.00  0.00           H  
ATOM   1700 H5''   G    54      29.374  77.603  70.809  1.00  0.00           H  
ATOM   1701  C4'   G    54      28.193  76.998  72.425  1.00  0.00           C  
ATOM   1702  H4'   G    54      27.298  77.206  71.839  1.00  0.00           H  
ATOM   1703  O4'   G    54      28.455  75.625  72.702  1.00  0.00           O  
ATOM   1704  C1'   G    54      27.766  75.232  73.905  1.00  0.00           C  
ATOM   1705  H1'   G    54      27.006  74.489  73.663  1.00  0.00           H  
ATOM   1706  N9    G    54      28.591  74.698  75.010  1.00  0.00           N  
ATOM   1707  C8    G    54      29.939  74.907  75.194  1.00  0.00           C  
ATOM   1708  H8    G    54      30.540  75.423  74.460  1.00  0.00           H  
ATOM   1709  N7    G    54      30.369  74.473  76.381  1.00  0.00           N  
ATOM   1710  C5    G    54      29.243  73.870  76.945  1.00  0.00           C  
ATOM   1711  C6    G    54      29.049  73.141  78.200  1.00  0.00           C  
ATOM   1712  O6    G    54      29.879  72.914  79.039  1.00  0.00           O  
ATOM   1713  N1    G    54      27.746  72.695  78.374  1.00  0.00           N  
ATOM   1714  H1    G    54      27.516  72.301  79.275  1.00  0.00           H  
ATOM   1715  C2    G    54      26.690  72.958  77.561  1.00  0.00           C  
ATOM   1716  N2    G    54      25.490  72.563  77.872  1.00  0.00           N  
ATOM   1717  H21   G    54      25.249  71.972  78.655  1.00  0.00           H  
ATOM   1718  H22   G    54      24.804  72.856  77.191  1.00  0.00           H  
ATOM   1719  N3    G    54      26.856  73.546  76.397  1.00  0.00           N  
ATOM   1720  C4    G    54      28.113  74.016  76.103  1.00  0.00           C  
ATOM   1721  C3'   G    54      28.027  77.671  73.804  1.00  0.00           C  
ATOM   1722  H3'   G    54      29.025  77.619  74.239  1.00  0.00           H  
ATOM   1723  C2'   G    54      27.192  76.540  74.439  1.00  0.00           C  
ATOM   1724  H2'   G    54      27.337  76.567  75.519  1.00  0.00           H  
ATOM   1725  O2'   G    54      25.769  76.649  74.043  1.00  0.00           O  
ATOM   1726 HO2'   G    54      25.465  77.529  74.278  1.00  0.00           H  
ATOM   1727  O3'   G    54      27.396  78.918  73.811  1.00  0.00           O  
ATOM   1728  P     A    55      27.258  79.832  75.121  1.00  0.00           P  
ATOM   1729  OP1   A    55      26.996  81.179  74.569  1.00  0.00           O  
ATOM   1730  OP2   A    55      28.366  79.461  76.022  1.00  0.00           O  
ATOM   1731  O5'   A    55      25.943  79.223  75.714  1.00  0.00           O  
ATOM   1732  C5'   A    55      24.641  79.557  75.263  1.00  0.00           C  
ATOM   1733  H5'   A    55      24.481  80.636  75.255  1.00  0.00           H  
ATOM   1734 H5''   A    55      24.550  79.246  74.222  1.00  0.00           H  
ATOM   1735  C4'   A    55      23.552  78.855  76.100  1.00  0.00           C  
ATOM   1736  H4'   A    55      22.580  78.852  75.606  1.00  0.00           H  
ATOM   1737  O4'   A    55      23.864  77.463  76.291  1.00  0.00           O  
ATOM   1738  C1'   A    55      23.604  76.969  77.658  1.00  0.00           C  
ATOM   1739  H1'   A    55      22.935  76.108  77.682  1.00  0.00           H  
ATOM   1740  N9    A    55      24.829  76.423  78.292  1.00  0.00           N  
ATOM   1741  C8    A    55      26.080  76.770  78.133  1.00  0.00           C  
ATOM   1742  H8    A    55      26.488  77.374  77.336  1.00  0.00           H  
ATOM   1743  N7    A    55      26.863  76.108  78.935  1.00  0.00           N  
ATOM   1744  C5    A    55      26.023  75.492  79.813  1.00  0.00           C  
ATOM   1745  C6    A    55      26.156  74.861  81.083  1.00  0.00           C  
ATOM   1746  N6    A    55      27.221  74.731  81.741  1.00  0.00           N  
ATOM   1747  H61   A    55      28.056  74.945  81.214  1.00  0.00           H  
ATOM   1748  H62   A    55      27.216  74.506  82.725  1.00  0.00           H  
ATOM   1749  N1    A    55      25.066  74.321  81.698  1.00  0.00           N  
ATOM   1750  C2    A    55      23.912  74.429  81.133  1.00  0.00           C  
ATOM   1751  H2    A    55      23.047  73.973  81.592  1.00  0.00           H  
ATOM   1752  N3    A    55      23.710  75.056  79.985  1.00  0.00           N  
ATOM   1753  C4    A    55      24.799  75.542  79.374  1.00  0.00           C  
ATOM   1754  C3'   A    55      23.527  79.318  77.552  1.00  0.00           C  
ATOM   1755  H3'   A    55      24.537  79.425  77.948  1.00  0.00           H  
ATOM   1756  C2'   A    55      22.912  78.164  78.300  1.00  0.00           C  
ATOM   1757  H2'   A    55      23.183  78.145  79.355  1.00  0.00           H  
ATOM   1758  O2'   A    55      21.524  77.930  78.060  1.00  0.00           O  
ATOM   1759 HO2'   A    55      21.077  78.778  78.110  1.00  0.00           H  
ATOM   1760  O3'   A    55      22.669  80.471  77.768  1.00  0.00           O  
ATOM   1761  P     U    56      23.112  81.473  78.820  1.00  0.00           P  
ATOM   1762  OP1   U    56      22.164  82.570  78.761  1.00  0.00           O  
ATOM   1763  OP2   U    56      24.500  81.820  78.554  1.00  0.00           O  
ATOM   1764  O5'   U    56      23.058  80.788  80.242  1.00  0.00           O  
ATOM   1765  C5'   U    56      21.783  80.508  80.792  1.00  0.00           C  
ATOM   1766  H5'   U    56      21.321  81.455  81.073  1.00  0.00           H  
ATOM   1767 H5''   U    56      21.146  80.071  80.023  1.00  0.00           H  
ATOM   1768  C4'   U    56      21.845  79.655  82.021  1.00  0.00           C  
ATOM   1769  H4'   U    56      20.840  79.421  82.372  1.00  0.00           H  
ATOM   1770  O4'   U    56      22.616  78.502  81.823  1.00  0.00           O  
ATOM   1771  C1'   U    56      23.341  78.139  82.963  1.00  0.00           C  
ATOM   1772  H1'   U    56      23.089  77.154  83.357  1.00  0.00           H  
ATOM   1773  N1    U    56      24.876  78.072  82.769  1.00  0.00           N  
ATOM   1774  C6    U    56      25.428  78.426  81.574  1.00  0.00           C  
ATOM   1775  H6    U    56      24.798  78.680  80.735  1.00  0.00           H  
ATOM   1776  C5    U    56      26.782  78.345  81.427  1.00  0.00           C  
ATOM   1777  H5    U    56      27.235  78.478  80.456  1.00  0.00           H  
ATOM   1778  C4    U    56      27.621  77.677  82.409  1.00  0.00           C  
ATOM   1779  O4    U    56      28.831  77.550  82.233  1.00  0.00           O  
ATOM   1780  N3    U    56      26.976  77.256  83.542  1.00  0.00           N  
ATOM   1781  H3    U    56      27.583  76.877  84.254  1.00  0.00           H  
ATOM   1782  C2    U    56      25.623  77.475  83.755  1.00  0.00           C  
ATOM   1783  O2    U    56      25.104  76.955  84.719  1.00  0.00           O  
ATOM   1784  C3'   U    56      22.525  80.409  83.157  1.00  0.00           C  
ATOM   1785  H3'   U    56      23.407  80.951  82.817  1.00  0.00           H  
ATOM   1786  C2'   U    56      22.969  79.173  83.992  1.00  0.00           C  
ATOM   1787  H2'   U    56      23.783  79.514  84.630  1.00  0.00           H  
ATOM   1788  O2'   U    56      21.954  78.421  84.745  1.00  0.00           O  
ATOM   1789 HO2'   U    56      21.959  78.600  85.688  1.00  0.00           H  
ATOM   1790  O3'   U    56      21.582  81.221  83.863  1.00  0.00           O  
ATOM   1791  P     G    57      21.893  82.245  85.005  1.00  0.00           P  
ATOM   1792  OP1   G    57      20.656  82.856  85.505  1.00  0.00           O  
ATOM   1793  OP2   G    57      23.041  83.114  84.641  1.00  0.00           O  
ATOM   1794  O5'   G    57      22.335  81.320  86.332  1.00  0.00           O  
ATOM   1795  C5'   G    57      21.376  80.707  87.172  1.00  0.00           C  
ATOM   1796  H5'   G    57      20.802  81.453  87.721  1.00  0.00           H  
ATOM   1797 H5''   G    57      20.603  80.145  86.649  1.00  0.00           H  
ATOM   1798  C4'   G    57      22.005  79.669  88.126  1.00  0.00           C  
ATOM   1799  H4'   G    57      21.259  79.196  88.765  1.00  0.00           H  
ATOM   1800  O4'   G    57      22.729  78.590  87.384  1.00  0.00           O  
ATOM   1801  C1'   G    57      23.863  78.163  88.197  1.00  0.00           C  
ATOM   1802  H1'   G    57      23.892  77.128  88.538  1.00  0.00           H  
ATOM   1803  N9    G    57      25.155  78.395  87.465  1.00  0.00           N  
ATOM   1804  C8    G    57      25.549  79.281  86.536  1.00  0.00           C  
ATOM   1805  H8    G    57      24.874  80.031  86.152  1.00  0.00           H  
ATOM   1806  N7    G    57      26.758  79.154  86.026  1.00  0.00           N  
ATOM   1807  C5    G    57      27.273  78.158  86.870  1.00  0.00           C  
ATOM   1808  C6    G    57      28.559  77.513  86.925  1.00  0.00           C  
ATOM   1809  O6    G    57      29.472  77.700  86.176  1.00  0.00           O  
ATOM   1810  N1    G    57      28.637  76.645  87.968  1.00  0.00           N  
ATOM   1811  H1    G    57      29.564  76.318  88.201  1.00  0.00           H  
ATOM   1812  C2    G    57      27.654  76.461  88.886  1.00  0.00           C  
ATOM   1813  N2    G    57      27.877  75.598  89.858  1.00  0.00           N  
ATOM   1814  H21   G    57      27.059  75.236  90.327  1.00  0.00           H  
ATOM   1815  H22   G    57      28.810  75.298  90.104  1.00  0.00           H  
ATOM   1816  N3    G    57      26.372  76.842  88.817  1.00  0.00           N  
ATOM   1817  C4    G    57      26.288  77.736  87.783  1.00  0.00           C  
ATOM   1818  C3'   G    57      23.194  80.291  88.933  1.00  0.00           C  
ATOM   1819  H3'   G    57      23.869  80.781  88.232  1.00  0.00           H  
ATOM   1820  C2'   G    57      23.909  79.053  89.414  1.00  0.00           C  
ATOM   1821  H2'   G    57      24.891  79.290  89.823  1.00  0.00           H  
ATOM   1822  O2'   G    57      23.194  78.384  90.386  1.00  0.00           O  
ATOM   1823 HO2'   G    57      23.696  77.899  91.045  1.00  0.00           H  
ATOM   1824  O3'   G    57      22.659  81.031  89.967  1.00  0.00           O  
ATOM   1825  P     U    58      23.411  82.206  90.709  1.00  0.00           P  
ATOM   1826  OP1   U    58      22.577  82.874  91.692  1.00  0.00           O  
ATOM   1827  OP2   U    58      24.149  83.055  89.759  1.00  0.00           O  
ATOM   1828  O5'   U    58      24.615  81.443  91.466  1.00  0.00           O  
ATOM   1829  C5'   U    58      24.428  80.634  92.580  1.00  0.00           C  
ATOM   1830  H5'   U    58      24.180  81.243  93.450  1.00  0.00           H  
ATOM   1831 H5''   U    58      23.668  79.887  92.349  1.00  0.00           H  
ATOM   1832  C4'   U    58      25.699  79.889  92.920  1.00  0.00           C  
ATOM   1833  H4'   U    58      25.522  79.219  93.762  1.00  0.00           H  
ATOM   1834  O4'   U    58      26.153  79.060  91.896  1.00  0.00           O  
ATOM   1835  C1'   U    58      27.589  79.081  91.780  1.00  0.00           C  
ATOM   1836  H1'   U    58      27.864  78.027  91.769  1.00  0.00           H  
ATOM   1837  N1    U    58      28.134  79.727  90.491  1.00  0.00           N  
ATOM   1838  C6    U    58      27.405  80.714  89.812  1.00  0.00           C  
ATOM   1839  H6    U    58      26.373  80.996  89.954  1.00  0.00           H  
ATOM   1840  C5    U    58      28.046  81.252  88.737  1.00  0.00           C  
ATOM   1841  H5    U    58      27.653  82.168  88.321  1.00  0.00           H  
ATOM   1842  C4    U    58      29.422  80.935  88.350  1.00  0.00           C  
ATOM   1843  O4    U    58      30.066  81.497  87.516  1.00  0.00           O  
ATOM   1844  N3    U    58      29.894  79.803  88.943  1.00  0.00           N  
ATOM   1845  H3    U    58      30.744  79.469  88.511  1.00  0.00           H  
ATOM   1846  C2    U    58      29.397  79.201  90.087  1.00  0.00           C  
ATOM   1847  O2    U    58      30.024  78.261  90.601  1.00  0.00           O  
ATOM   1848  C3'   U    58      26.850  80.794  93.303  1.00  0.00           C  
ATOM   1849  H3'   U    58      26.811  81.677  92.666  1.00  0.00           H  
ATOM   1850  C2'   U    58      28.059  79.865  93.018  1.00  0.00           C  
ATOM   1851  H2'   U    58      28.940  80.449  92.750  1.00  0.00           H  
ATOM   1852  O2'   U    58      28.417  78.991  94.036  1.00  0.00           O  
ATOM   1853 HO2'   U    58      28.463  79.522  94.835  1.00  0.00           H  
ATOM   1854  O3'   U    58      26.617  81.204  94.609  1.00  0.00           O  
ATOM   1855  P     C    59      27.519  82.199  95.344  1.00  0.00           P  
ATOM   1856  OP1   C    59      27.213  82.204  96.787  1.00  0.00           O  
ATOM   1857  OP2   C    59      27.411  83.452  94.673  1.00  0.00           O  
ATOM   1858  O5'   C    59      29.018  81.580  95.153  1.00  0.00           O  
ATOM   1859  C5'   C    59      29.655  80.713  96.136  1.00  0.00           C  
ATOM   1860  H5'   C    59      29.537  81.260  97.071  1.00  0.00           H  
ATOM   1861 H5''   C    59      29.085  79.791  96.250  1.00  0.00           H  
ATOM   1862  C4'   C    59      31.134  80.475  95.825  1.00  0.00           C  
ATOM   1863  H4'   C    59      31.412  79.751  96.591  1.00  0.00           H  
ATOM   1864  O4'   C    59      31.312  79.842  94.585  1.00  0.00           O  
ATOM   1865  C1'   C    59      32.620  80.122  94.127  1.00  0.00           C  
ATOM   1866  H1'   C    59      33.202  79.202  94.065  1.00  0.00           H  
ATOM   1867  N1    C    59      32.558  80.795  92.783  1.00  0.00           N  
ATOM   1868  C6    C    59      31.435  81.507  92.360  1.00  0.00           C  
ATOM   1869  H6    C    59      30.624  81.637  93.061  1.00  0.00           H  
ATOM   1870  C5    C    59      31.359  82.118  91.141  1.00  0.00           C  
ATOM   1871  H5    C    59      30.475  82.659  90.835  1.00  0.00           H  
ATOM   1872  C4    C    59      32.560  82.099  90.364  1.00  0.00           C  
ATOM   1873  N4    C    59      32.547  82.552  89.162  1.00  0.00           N  
ATOM   1874  H41   C    59      31.670  82.679  88.677  1.00  0.00           H  
ATOM   1875  H42   C    59      33.436  82.461  88.692  1.00  0.00           H  
ATOM   1876  N3    C    59      33.651  81.454  90.773  1.00  0.00           N  
ATOM   1877  C2    C    59      33.638  80.775  91.965  1.00  0.00           C  
ATOM   1878  O2    C    59      34.612  80.121  92.263  1.00  0.00           O  
ATOM   1879  C3'   C    59      32.055  81.673  95.800  1.00  0.00           C  
ATOM   1880  H3'   C    59      31.572  82.376  95.121  1.00  0.00           H  
ATOM   1881  C2'   C    59      33.209  80.970  95.177  1.00  0.00           C  
ATOM   1882  H2'   C    59      33.896  81.753  94.859  1.00  0.00           H  
ATOM   1883  O2'   C    59      33.971  80.231  96.156  1.00  0.00           O  
ATOM   1884 HO2'   C    59      33.609  80.578  96.974  1.00  0.00           H  
ATOM   1885  O3'   C    59      32.292  82.165  97.129  1.00  0.00           O  
ATOM   1886  P     G    60      32.889  83.599  97.286  1.00  0.00           P  
ATOM   1887  OP1   G    60      32.738  83.902  98.729  1.00  0.00           O  
ATOM   1888  OP2   G    60      32.202  84.477  96.321  1.00  0.00           O  
ATOM   1889  O5'   G    60      34.414  83.646  96.819  1.00  0.00           O  
ATOM   1890  C5'   G    60      35.285  82.837  97.482  1.00  0.00           C  
ATOM   1891  H5'   G    60      35.643  83.265  98.419  1.00  0.00           H  
ATOM   1892 H5''   G    60      34.929  81.858  97.802  1.00  0.00           H  
ATOM   1893  C4'   G    60      36.566  82.524  96.573  1.00  0.00           C  
ATOM   1894  H4'   G    60      37.142  81.830  97.185  1.00  0.00           H  
ATOM   1895  O4'   G    60      36.330  81.901  95.305  1.00  0.00           O  
ATOM   1896  C1'   G    60      37.365  82.342  94.444  1.00  0.00           C  
ATOM   1897  H1'   G    60      37.858  81.467  94.020  1.00  0.00           H  
ATOM   1898  N9    G    60      36.696  83.177  93.438  1.00  0.00           N  
ATOM   1899  C8    G    60      35.489  83.708  93.476  1.00  0.00           C  
ATOM   1900  H8    G    60      34.932  83.656  94.400  1.00  0.00           H  
ATOM   1901  N7    G    60      35.107  84.261  92.361  1.00  0.00           N  
ATOM   1902  C5    G    60      36.173  83.974  91.474  1.00  0.00           C  
ATOM   1903  C6    G    60      36.259  84.156  90.040  1.00  0.00           C  
ATOM   1904  O6    G    60      35.348  84.561  89.263  1.00  0.00           O  
ATOM   1905  N1    G    60      37.520  83.760  89.581  1.00  0.00           N  
ATOM   1906  H1    G    60      37.618  83.829  88.578  1.00  0.00           H  
ATOM   1907  C2    G    60      38.435  83.167  90.315  1.00  0.00           C  
ATOM   1908  N2    G    60      39.515  82.795  89.837  1.00  0.00           N  
ATOM   1909  H21   G    60      39.666  82.969  88.854  1.00  0.00           H  
ATOM   1910  H22   G    60      40.187  82.330  90.430  1.00  0.00           H  
ATOM   1911  N3    G    60      38.294  82.919  91.630  1.00  0.00           N  
ATOM   1912  C4    G    60      37.170  83.329  92.120  1.00  0.00           C  
ATOM   1913  C3'   G    60      37.324  83.825  96.376  1.00  0.00           C  
ATOM   1914  H3'   G    60      36.592  84.512  95.952  1.00  0.00           H  
ATOM   1915  C2'   G    60      38.252  83.257  95.279  1.00  0.00           C  
ATOM   1916  H2'   G    60      38.663  84.043  94.645  1.00  0.00           H  
ATOM   1917  O2'   G    60      39.333  82.427  95.772  1.00  0.00           O  
ATOM   1918 HO2'   G    60      39.254  82.231  96.708  1.00  0.00           H  
ATOM   1919  O3'   G    60      37.977  84.327  97.543  1.00  0.00           O  
ATOM   1920  P     U    61      38.544  85.775  97.563  1.00  0.00           P  
ATOM   1921  OP1   U    61      39.080  86.003  98.914  1.00  0.00           O  
ATOM   1922  OP2   U    61      37.551  86.728  97.053  1.00  0.00           O  
ATOM   1923  O5'   U    61      39.734  85.768  96.560  1.00  0.00           O  
ATOM   1924  C5'   U    61      40.900  85.050  96.788  1.00  0.00           C  
ATOM   1925  H5'   U    61      41.356  85.522  97.659  1.00  0.00           H  
ATOM   1926 H5''   U    61      40.831  84.012  97.114  1.00  0.00           H  
ATOM   1927  C4'   U    61      41.855  85.120  95.578  1.00  0.00           C  
ATOM   1928  H4'   U    61      42.671  84.442  95.829  1.00  0.00           H  
ATOM   1929  O4'   U    61      41.171  84.731  94.340  1.00  0.00           O  
ATOM   1930  C1'   U    61      41.554  85.562  93.271  1.00  0.00           C  
ATOM   1931  H1'   U    61      42.440  85.078  92.860  1.00  0.00           H  
ATOM   1932  N1    U    61      40.542  85.772  92.294  1.00  0.00           N  
ATOM   1933  C6    U    61      39.296  86.201  92.768  1.00  0.00           C  
ATOM   1934  H6    U    61      39.063  86.321  93.816  1.00  0.00           H  
ATOM   1935  C5    U    61      38.332  86.602  91.858  1.00  0.00           C  
ATOM   1936  H5    U    61      37.414  87.012  92.253  1.00  0.00           H  
ATOM   1937  C4    U    61      38.530  86.573  90.412  1.00  0.00           C  
ATOM   1938  O4    U    61      37.729  86.894  89.571  1.00  0.00           O  
ATOM   1939  N3    U    61      39.788  86.152  90.046  1.00  0.00           N  
ATOM   1940  H3    U    61      39.965  86.022  89.060  1.00  0.00           H  
ATOM   1941  C2    U    61      40.805  85.780  90.897  1.00  0.00           C  
ATOM   1942  O2    U    61      41.919  85.504  90.538  1.00  0.00           O  
ATOM   1943  C3'   U    61      42.447  86.514  95.344  1.00  0.00           C  
ATOM   1944  H3'   U    61      42.050  87.181  96.110  1.00  0.00           H  
ATOM   1945  C2'   U    61      41.937  86.926  93.950  1.00  0.00           C  
ATOM   1946  H2'   U    61      41.065  87.576  94.024  1.00  0.00           H  
ATOM   1947  O2'   U    61      42.981  87.475  93.118  1.00  0.00           O  
ATOM   1948 HO2'   U    61      43.799  87.483  93.621  1.00  0.00           H  
ATOM   1949  O3'   U    61      43.902  86.508  95.314  1.00  0.00           O  
ATOM   1950  P     A    62      44.743  86.611  96.645  1.00  0.00           P  
ATOM   1951  OP1   A    62      46.136  86.363  96.223  1.00  0.00           O  
ATOM   1952  OP2   A    62      44.091  85.619  97.534  1.00  0.00           O  
ATOM   1953  O5'   A    62      44.654  88.071  97.274  1.00  0.00           O  
ATOM   1954  C5'   A    62      43.837  88.202  98.498  1.00  0.00           C  
ATOM   1955  H5'   A    62      42.861  87.804  98.222  1.00  0.00           H  
ATOM   1956 H5''   A    62      44.381  87.669  99.278  1.00  0.00           H  
ATOM   1957  C4'   A    62      43.763  89.649  98.938  1.00  0.00           C  
ATOM   1958  H4'   A    62      43.323  90.236  98.131  1.00  0.00           H  
ATOM   1959  O4'   A    62      42.999  89.934 100.147  1.00  0.00           O  
ATOM   1960  C1'   A    62      43.485  91.099 100.819  1.00  0.00           C  
ATOM   1961  H1'   A    62      42.807  91.939 100.970  1.00  0.00           H  
ATOM   1962  N9    A    62      43.829  90.643 102.172  1.00  0.00           N  
ATOM   1963  C8    A    62      44.021  89.368 102.708  1.00  0.00           C  
ATOM   1964  H8    A    62      43.809  88.465 102.155  1.00  0.00           H  
ATOM   1965  N7    A    62      44.381  89.410 103.974  1.00  0.00           N  
ATOM   1966  C5    A    62      44.536  90.786 104.301  1.00  0.00           C  
ATOM   1967  C6    A    62      45.118  91.636 105.385  1.00  0.00           C  
ATOM   1968  N6    A    62      45.421  91.205 106.548  1.00  0.00           N  
ATOM   1969  H61   A    62      45.069  90.278 106.738  1.00  0.00           H  
ATOM   1970  H62   A    62      45.648  91.847 107.294  1.00  0.00           H  
ATOM   1971  N1    A    62      45.331  92.963 105.257  1.00  0.00           N  
ATOM   1972  C2    A    62      44.878  93.460 104.079  1.00  0.00           C  
ATOM   1973  H2    A    62      45.042  94.526 104.025  1.00  0.00           H  
ATOM   1974  N3    A    62      44.375  92.844 102.991  1.00  0.00           N  
ATOM   1975  C4    A    62      44.190  91.518 103.210  1.00  0.00           C  
ATOM   1976  C3'   A    62      45.112  90.182  99.334  1.00  0.00           C  
ATOM   1977  H3'   A    62      45.499  89.625 100.188  1.00  0.00           H  
ATOM   1978  C2'   A    62      44.693  91.527 100.034  1.00  0.00           C  
ATOM   1979  H2'   A    62      45.547  91.943 100.569  1.00  0.00           H  
ATOM   1980  O2'   A    62      44.333  92.536  99.072  1.00  0.00           O  
ATOM   1981 HO2'   A    62      43.877  93.281  99.470  1.00  0.00           H  
ATOM   1982  O3'   A    62      46.085  90.360  98.299  1.00  0.00           O  
ATOM   1983  P     U    63      47.579  90.076  98.532  1.00  0.00           P  
ATOM   1984  OP1   U    63      48.417  90.647  97.478  1.00  0.00           O  
ATOM   1985  OP2   U    63      47.675  88.567  98.933  1.00  0.00           O  
ATOM   1986  O5'   U    63      48.050  90.816  99.896  1.00  0.00           O  
ATOM   1987  C5'   U    63      48.205  92.224  99.711  1.00  0.00           C  
ATOM   1988  H5'   U    63      48.883  92.414  98.879  1.00  0.00           H  
ATOM   1989 H5''   U    63      47.246  92.724  99.575  1.00  0.00           H  
ATOM   1990  C4'   U    63      48.766  92.942 100.927  1.00  0.00           C  
ATOM   1991  H4'   U    63      48.898  94.011 100.757  1.00  0.00           H  
ATOM   1992  O4'   U    63      47.885  92.781 102.029  1.00  0.00           O  
ATOM   1993  C1'   U    63      48.709  92.676 103.275  1.00  0.00           C  
ATOM   1994  H1'   U    63      48.483  93.513 103.936  1.00  0.00           H  
ATOM   1995  N1    U    63      48.482  91.401 104.047  1.00  0.00           N  
ATOM   1996  C6    U    63      48.068  90.225 103.471  1.00  0.00           C  
ATOM   1997  H6    U    63      47.895  90.221 102.405  1.00  0.00           H  
ATOM   1998  C5    U    63      47.758  89.146 104.217  1.00  0.00           C  
ATOM   1999  H5    U    63      47.479  88.234 103.711  1.00  0.00           H  
ATOM   2000  C4    U    63      47.980  89.116 105.636  1.00  0.00           C  
ATOM   2001  O4    U    63      47.736  88.234 106.429  1.00  0.00           O  
ATOM   2002  N3    U    63      48.398  90.338 106.197  1.00  0.00           N  
ATOM   2003  H3    U    63      48.424  90.372 107.206  1.00  0.00           H  
ATOM   2004  C2    U    63      48.630  91.493 105.454  1.00  0.00           C  
ATOM   2005  O2    U    63      49.045  92.423 106.149  1.00  0.00           O  
ATOM   2006  C3'   U    63      50.129  92.368 101.323  1.00  0.00           C  
ATOM   2007  H3'   U    63      50.144  91.307 101.072  1.00  0.00           H  
ATOM   2008  C2'   U    63      50.145  92.592 102.837  1.00  0.00           C  
ATOM   2009  H2'   U    63      50.793  91.858 103.317  1.00  0.00           H  
ATOM   2010  O2'   U    63      50.705  93.879 103.163  1.00  0.00           O  
ATOM   2011 HO2'   U    63      50.454  94.335 102.356  1.00  0.00           H  
ATOM   2012  O3'   U    63      51.255  93.147 100.691  1.00  0.00           O  
ATOM   2013  P     A    64      52.773  92.699 100.716  1.00  0.00           P  
ATOM   2014  OP1   A    64      53.115  92.154  99.402  1.00  0.00           O  
ATOM   2015  OP2   A    64      53.067  91.919 101.949  1.00  0.00           O  
ATOM   2016  O5'   A    64      53.428  94.088 100.915  1.00  0.00           O  
ATOM   2017  C5'   A    64      53.758  94.912  99.870  1.00  0.00           C  
ATOM   2018  H5'   A    64      54.415  94.428  99.148  1.00  0.00           H  
ATOM   2019 H5''   A    64      52.774  95.120  99.450  1.00  0.00           H  
ATOM   2020  C4'   A    64      54.408  96.169 100.383  1.00  0.00           C  
ATOM   2021  H4'   A    64      54.651  96.886  99.598  1.00  0.00           H  
ATOM   2022  O4'   A    64      53.445  96.751 101.218  1.00  0.00           O  
ATOM   2023  C1'   A    64      54.084  97.650 102.171  1.00  0.00           C  
ATOM   2024  H1'   A    64      53.887  98.716 102.059  1.00  0.00           H  
ATOM   2025  N9    A    64      53.538  97.273 103.538  1.00  0.00           N  
ATOM   2026  C8    A    64      53.526  96.056 104.026  1.00  0.00           C  
ATOM   2027  H8    A    64      54.091  95.228 103.626  1.00  0.00           H  
ATOM   2028  N7    A    64      52.721  95.956 105.097  1.00  0.00           N  
ATOM   2029  C5    A    64      52.154  97.263 105.273  1.00  0.00           C  
ATOM   2030  C6    A    64      51.115  97.871 105.958  1.00  0.00           C  
ATOM   2031  N6    A    64      50.340  97.237 106.821  1.00  0.00           N  
ATOM   2032  H61   A    64      50.454  96.237 106.898  1.00  0.00           H  
ATOM   2033  H62   A    64      49.547  97.781 107.128  1.00  0.00           H  
ATOM   2034  N1    A    64      50.827  99.194 105.823  1.00  0.00           N  
ATOM   2035  C2    A    64      51.465  99.947 104.920  1.00  0.00           C  
ATOM   2036  H2    A    64      51.156 100.961 104.709  1.00  0.00           H  
ATOM   2037  N3    A    64      52.353  99.455 104.053  1.00  0.00           N  
ATOM   2038  C4    A    64      52.719  98.113 104.310  1.00  0.00           C  
ATOM   2039  C3'   A    64      55.647  95.996 101.327  1.00  0.00           C  
ATOM   2040  H3'   A    64      55.537  95.250 102.114  1.00  0.00           H  
ATOM   2041  C2'   A    64      55.604  97.356 102.051  1.00  0.00           C  
ATOM   2042  H2'   A    64      56.041  97.290 103.047  1.00  0.00           H  
ATOM   2043  O2'   A    64      56.216  98.412 101.256  1.00  0.00           O  
ATOM   2044 HO2'   A    64      56.168  99.218 101.775  1.00  0.00           H  
ATOM   2045  O3'   A    64      56.875  95.859 100.574  1.00  0.00           O  
ATOM   2046  P     C    65      58.179  95.162 101.224  1.00  0.00           P  
ATOM   2047  OP1   C    65      59.092  94.811 100.108  1.00  0.00           O  
ATOM   2048  OP2   C    65      57.765  94.061 102.142  1.00  0.00           O  
ATOM   2049  O5'   C    65      58.777  96.302 102.112  1.00  0.00           O  
ATOM   2050  C5'   C    65      59.618  97.220 101.608  1.00  0.00           C  
ATOM   2051  H5'   C    65      60.610  96.791 101.465  1.00  0.00           H  
ATOM   2052 H5''   C    65      59.214  97.602 100.670  1.00  0.00           H  
ATOM   2053  C4'   C    65      59.961  98.365 102.626  1.00  0.00           C  
ATOM   2054  H4'   C    65      60.664  99.097 102.229  1.00  0.00           H  
ATOM   2055  O4'   C    65      58.775  99.073 102.837  1.00  0.00           O  
ATOM   2056  C1'   C    65      58.866  99.707 104.046  1.00  0.00           C  
ATOM   2057  H1'   C    65      58.945 100.775 103.844  1.00  0.00           H  
ATOM   2058  N1    C    65      57.601  99.499 104.822  1.00  0.00           N  
ATOM   2059  C6    C    65      57.217  98.274 105.330  1.00  0.00           C  
ATOM   2060  H6    C    65      57.915  97.451 105.318  1.00  0.00           H  
ATOM   2061  C5    C    65      56.088  98.115 106.075  1.00  0.00           C  
ATOM   2062  H5    C    65      55.816  97.137 106.442  1.00  0.00           H  
ATOM   2063  C4    C    65      55.251  99.269 106.341  1.00  0.00           C  
ATOM   2064  N4    C    65      54.230  99.261 107.100  1.00  0.00           N  
ATOM   2065  H41   C    65      53.760 100.086 107.445  1.00  0.00           H  
ATOM   2066  H42   C    65      54.121  98.437 107.674  1.00  0.00           H  
ATOM   2067  N3    C    65      55.599 100.433 105.822  1.00  0.00           N  
ATOM   2068  C2    C    65      56.743 100.585 105.063  1.00  0.00           C  
ATOM   2069  O2    C    65      56.878 101.693 104.573  1.00  0.00           O  
ATOM   2070  C3'   C    65      60.624  98.075 103.954  1.00  0.00           C  
ATOM   2071  H3'   C    65      60.139  97.170 104.320  1.00  0.00           H  
ATOM   2072  C2'   C    65      60.015  99.217 104.869  1.00  0.00           C  
ATOM   2073  H2'   C    65      59.619  98.833 105.810  1.00  0.00           H  
ATOM   2074  O2'   C    65      61.013 100.266 104.963  1.00  0.00           O  
ATOM   2075 HO2'   C    65      61.041 100.675 104.095  1.00  0.00           H  
ATOM   2076  O3'   C    65      62.041  98.005 104.065  1.00  0.00           O  
ATOM   2077  P     A    66      62.881  97.077 103.254  1.00  0.00           P  
ATOM   2078  OP1   A    66      62.252  95.767 103.257  1.00  0.00           O  
ATOM   2079  OP2   A    66      64.242  97.286 103.796  1.00  0.00           O  
ATOM   2080  O5'   A    66      62.826  97.527 101.753  1.00  0.00           O  
ATOM   2081  C5'   A    66      63.332  98.796 101.213  1.00  0.00           C  
ATOM   2082  H5'   A    66      63.032  99.688 101.762  1.00  0.00           H  
ATOM   2083 H5''   A    66      64.416  98.764 101.321  1.00  0.00           H  
ATOM   2084  C4'   A    66      62.853  98.959  99.758  1.00  0.00           C  
ATOM   2085  H4'   A    66      63.118  98.032  99.251  1.00  0.00           H  
ATOM   2086  O4'   A    66      61.447  99.075  99.689  1.00  0.00           O  
ATOM   2087  C1'   A    66      61.077  99.711  98.470  1.00  0.00           C  
ATOM   2088  H1'   A    66      60.779  98.995  97.704  1.00  0.00           H  
ATOM   2089  N9    A    66      60.036 100.700  98.753  1.00  0.00           N  
ATOM   2090  C8    A    66      59.295 100.933  99.912  1.00  0.00           C  
ATOM   2091  H8    A    66      59.262 100.323 100.803  1.00  0.00           H  
ATOM   2092  N7    A    66      58.442 101.878  99.908  1.00  0.00           N  
ATOM   2093  C5    A    66      58.579 102.387  98.667  1.00  0.00           C  
ATOM   2094  C6    A    66      58.013 103.480  97.908  1.00  0.00           C  
ATOM   2095  N6    A    66      57.329 104.434  98.475  1.00  0.00           N  
ATOM   2096  H61   A    66      57.037 104.449  99.442  1.00  0.00           H  
ATOM   2097  H62   A    66      57.029 105.181  97.866  1.00  0.00           H  
ATOM   2098  N1    A    66      58.389 103.703  96.649  1.00  0.00           N  
ATOM   2099  C2    A    66      59.307 102.879  96.122  1.00  0.00           C  
ATOM   2100  H2    A    66      59.532 103.035  95.077  1.00  0.00           H  
ATOM   2101  N3    A    66      59.868 101.839  96.645  1.00  0.00           N  
ATOM   2102  C4    A    66      59.516 101.688  97.924  1.00  0.00           C  
ATOM   2103  C3'   A    66      63.348 100.276  99.177  1.00  0.00           C  
ATOM   2104  H3'   A    66      63.117 101.004  99.955  1.00  0.00           H  
ATOM   2105  C2'   A    66      62.371 100.304  97.906  1.00  0.00           C  
ATOM   2106  H2'   A    66      62.082 101.331  97.684  1.00  0.00           H  
ATOM   2107  O2'   A    66      62.667  99.472  96.799  1.00  0.00           O  
ATOM   2108 HO2'   A    66      62.445  99.948  95.995  1.00  0.00           H  
ATOM   2109  O3'   A    66      64.679 100.382  98.776  1.00  0.00           O  
ATOM   2110  P     G    67      65.431 101.869  98.891  1.00  0.00           P  
ATOM   2111  OP1   G    67      66.673 101.823  98.027  1.00  0.00           O  
ATOM   2112  OP2   G    67      65.415 102.325 100.278  1.00  0.00           O  
ATOM   2113  O5'   G    67      64.447 102.829  98.214  1.00  0.00           O  
ATOM   2114  C5'   G    67      64.382 102.947  96.782  1.00  0.00           C  
ATOM   2115  H5'   G    67      65.394 103.087  96.404  1.00  0.00           H  
ATOM   2116 H5''   G    67      63.997 102.064  96.271  1.00  0.00           H  
ATOM   2117  C4'   G    67      63.552 104.209  96.457  1.00  0.00           C  
ATOM   2118  H4'   G    67      63.686 104.515  95.420  1.00  0.00           H  
ATOM   2119  O4'   G    67      62.203 103.976  96.749  1.00  0.00           O  
ATOM   2120  C1'   G    67      61.666 105.178  97.241  1.00  0.00           C  
ATOM   2121  H1'   G    67      60.800 105.609  96.738  1.00  0.00           H  
ATOM   2122  N9    G    67      61.255 104.965  98.706  1.00  0.00           N  
ATOM   2123  C8    G    67      61.673 103.985  99.612  1.00  0.00           C  
ATOM   2124  H8    G    67      62.345 103.160  99.426  1.00  0.00           H  
ATOM   2125  N7    G    67      61.045 104.164 100.764  1.00  0.00           N  
ATOM   2126  C5    G    67      60.292 105.346 100.684  1.00  0.00           C  
ATOM   2127  C6    G    67      59.519 106.089 101.650  1.00  0.00           C  
ATOM   2128  O6    G    67      59.249 105.871 102.839  1.00  0.00           O  
ATOM   2129  N1    G    67      58.872 107.138 101.115  1.00  0.00           N  
ATOM   2130  H1    G    67      58.306 107.735 101.701  1.00  0.00           H  
ATOM   2131  C2    G    67      59.188 107.630  99.850  1.00  0.00           C  
ATOM   2132  N2    G    67      58.558 108.711  99.471  1.00  0.00           N  
ATOM   2133  H21   G    67      58.142 109.197 100.254  1.00  0.00           H  
ATOM   2134  H22   G    67      58.540 109.041  98.517  1.00  0.00           H  
ATOM   2135  N3    G    67      59.826 106.967  98.925  1.00  0.00           N  
ATOM   2136  C4    G    67      60.437 105.839  99.412  1.00  0.00           C  
ATOM   2137  C3'   G    67      64.135 105.399  97.304  1.00  0.00           C  
ATOM   2138  H3'   G    67      64.360 105.038  98.307  1.00  0.00           H  
ATOM   2139  C2'   G    67      62.805 106.217  97.260  1.00  0.00           C  
ATOM   2140  H2'   G    67      62.784 106.886  98.121  1.00  0.00           H  
ATOM   2141  O2'   G    67      62.650 106.979  96.183  1.00  0.00           O  
ATOM   2142 HO2'   G    67      61.992 107.655  96.362  1.00  0.00           H  
ATOM   2143  O3'   G    67      65.332 105.924  96.732  1.00  0.00           O  
ATOM   2144  P     G    68      66.228 106.783  97.605  1.00  0.00           P  
ATOM   2145  OP1   G    68      67.277 107.372  96.775  1.00  0.00           O  
ATOM   2146  OP2   G    68      66.537 106.187  98.969  1.00  0.00           O  
ATOM   2147  O5'   G    68      65.282 107.977  97.879  1.00  0.00           O  
ATOM   2148  C5'   G    68      64.961 109.003  96.955  1.00  0.00           C  
ATOM   2149  H5'   G    68      65.902 109.544  96.849  1.00  0.00           H  
ATOM   2150 H5''   G    68      64.528 108.675  96.010  1.00  0.00           H  
ATOM   2151  C4'   G    68      63.897 109.929  97.499  1.00  0.00           C  
ATOM   2152  H4'   G    68      63.764 110.667  96.707  1.00  0.00           H  
ATOM   2153  O4'   G    68      62.732 109.338  97.955  1.00  0.00           O  
ATOM   2154  C1'   G    68      62.166 110.085  98.985  1.00  0.00           C  
ATOM   2155  H1'   G    68      61.116 110.270  98.759  1.00  0.00           H  
ATOM   2156  N9    G    68      62.200 109.278 100.231  1.00  0.00           N  
ATOM   2157  C8    G    68      62.881 108.162 100.602  1.00  0.00           C  
ATOM   2158  H8    G    68      63.484 107.615  99.893  1.00  0.00           H  
ATOM   2159  N7    G    68      62.706 107.785 101.877  1.00  0.00           N  
ATOM   2160  C5    G    68      61.811 108.753 102.348  1.00  0.00           C  
ATOM   2161  C6    G    68      61.106 108.841 103.566  1.00  0.00           C  
ATOM   2162  O6    G    68      61.271 108.129 104.562  1.00  0.00           O  
ATOM   2163  N1    G    68      60.204 109.859 103.651  1.00  0.00           N  
ATOM   2164  H1    G    68      59.634 109.962 104.478  1.00  0.00           H  
ATOM   2165  C2    G    68      59.914 110.655 102.599  1.00  0.00           C  
ATOM   2166  N2    G    68      59.135 111.703 102.766  1.00  0.00           N  
ATOM   2167  H21   G    68      58.847 111.866 103.720  1.00  0.00           H  
ATOM   2168  H22   G    68      58.980 112.367 102.021  1.00  0.00           H  
ATOM   2169  N3    G    68      60.480 110.598 101.407  1.00  0.00           N  
ATOM   2170  C4    G    68      61.431 109.560 101.354  1.00  0.00           C  
ATOM   2171  C3'   G    68      64.354 110.898  98.611  1.00  0.00           C  
ATOM   2172  H3'   G    68      64.679 110.190  99.373  1.00  0.00           H  
ATOM   2173  C2'   G    68      62.917 111.414  99.097  1.00  0.00           C  
ATOM   2174  H2'   G    68      63.009 111.803 100.112  1.00  0.00           H  
ATOM   2175  O2'   G    68      62.337 112.401  98.302  1.00  0.00           O  
ATOM   2176 HO2'   G    68      62.812 112.530  97.478  1.00  0.00           H  
ATOM   2177  O3'   G    68      65.406 111.767  98.307  1.00  0.00           O  
ATOM   2178  P     G    69      66.461 112.117  99.496  1.00  0.00           P  
ATOM   2179  OP1   G    69      67.371 113.092  98.875  1.00  0.00           O  
ATOM   2180  OP2   G    69      67.014 110.935 100.109  1.00  0.00           O  
ATOM   2181  O5'   G    69      65.526 112.835 100.561  1.00  0.00           O  
ATOM   2182  C5'   G    69      64.997 114.165 100.319  1.00  0.00           C  
ATOM   2183  H5'   G    69      65.868 114.814 100.224  1.00  0.00           H  
ATOM   2184 H5''   G    69      64.364 114.163  99.433  1.00  0.00           H  
ATOM   2185  C4'   G    69      64.127 114.574 101.502  1.00  0.00           C  
ATOM   2186  H4'   G    69      63.707 115.568 101.347  1.00  0.00           H  
ATOM   2187  O4'   G    69      63.084 113.622 101.746  1.00  0.00           O  
ATOM   2188  C1'   G    69      62.678 113.660 103.105  1.00  0.00           C  
ATOM   2189  H1'   G    69      61.616 113.904 103.122  1.00  0.00           H  
ATOM   2190  N9    G    69      63.017 112.377 103.740  1.00  0.00           N  
ATOM   2191  C8    G    69      63.673 111.245 103.208  1.00  0.00           C  
ATOM   2192  H8    G    69      63.929 111.200 102.160  1.00  0.00           H  
ATOM   2193  N7    G    69      63.858 110.251 103.979  1.00  0.00           N  
ATOM   2194  C5    G    69      63.192 110.681 105.178  1.00  0.00           C  
ATOM   2195  C6    G    69      63.004 110.016 106.398  1.00  0.00           C  
ATOM   2196  O6    G    69      63.500 108.916 106.705  1.00  0.00           O  
ATOM   2197  N1    G    69      62.185 110.696 107.327  1.00  0.00           N  
ATOM   2198  H1    G    69      62.030 110.283 108.236  1.00  0.00           H  
ATOM   2199  C2    G    69      61.740 111.971 107.085  1.00  0.00           C  
ATOM   2200  N2    G    69      61.309 112.553 108.137  1.00  0.00           N  
ATOM   2201  H21   G    69      61.092 113.531 108.009  1.00  0.00           H  
ATOM   2202  H22   G    69      61.207 112.139 109.053  1.00  0.00           H  
ATOM   2203  N3    G    69      61.955 112.702 105.983  1.00  0.00           N  
ATOM   2204  C4    G    69      62.588 111.960 105.025  1.00  0.00           C  
ATOM   2205  C3'   G    69      64.767 114.668 102.888  1.00  0.00           C  
ATOM   2206  H3'   G    69      65.245 113.688 102.911  1.00  0.00           H  
ATOM   2207  C2'   G    69      63.510 114.727 103.879  1.00  0.00           C  
ATOM   2208  H2'   G    69      63.765 114.401 104.887  1.00  0.00           H  
ATOM   2209  O2'   G    69      62.657 115.851 103.818  1.00  0.00           O  
ATOM   2210 HO2'   G    69      63.169 116.662 103.857  1.00  0.00           H  
ATOM   2211  O3'   G    69      65.739 115.677 103.216  1.00  0.00           O  
ATOM   2212  P     C    70      67.136 115.429 103.955  1.00  0.00           P  
ATOM   2213  OP1   C    70      67.930 116.675 103.759  1.00  0.00           O  
ATOM   2214  OP2   C    70      67.715 114.139 103.547  1.00  0.00           O  
ATOM   2215  O5'   C    70      66.729 115.379 105.467  1.00  0.00           O  
ATOM   2216  C5'   C    70      66.303 116.632 106.068  1.00  0.00           C  
ATOM   2217  H5'   C    70      67.142 117.307 106.237  1.00  0.00           H  
ATOM   2218 H5''   C    70      65.483 117.164 105.585  1.00  0.00           H  
ATOM   2219  C4'   C    70      65.801 116.307 107.529  1.00  0.00           C  
ATOM   2220  H4'   C    70      65.262 117.126 108.006  1.00  0.00           H  
ATOM   2221  O4'   C    70      64.657 115.403 107.488  1.00  0.00           O  
ATOM   2222  C1'   C    70      64.665 114.676 108.723  1.00  0.00           C  
ATOM   2223  H1'   C    70      63.752 114.871 109.284  1.00  0.00           H  
ATOM   2224  N1    C    70      64.719 113.243 108.453  1.00  0.00           N  
ATOM   2225  C6    C    70      65.320 112.680 107.366  1.00  0.00           C  
ATOM   2226  H6    C    70      65.667 113.251 106.518  1.00  0.00           H  
ATOM   2227  C5    C    70      65.544 111.324 107.400  1.00  0.00           C  
ATOM   2228  H5    C    70      66.027 110.854 106.556  1.00  0.00           H  
ATOM   2229  C4    C    70      65.261 110.665 108.607  1.00  0.00           C  
ATOM   2230  N4    C    70      65.540 109.374 108.608  1.00  0.00           N  
ATOM   2231  H41   C    70      65.758 108.869 107.761  1.00  0.00           H  
ATOM   2232  H42   C    70      65.092 108.810 109.316  1.00  0.00           H  
ATOM   2233  N3    C    70      64.709 111.162 109.689  1.00  0.00           N  
ATOM   2234  C2    C    70      64.367 112.489 109.608  1.00  0.00           C  
ATOM   2235  O2    C    70      63.740 112.977 110.566  1.00  0.00           O  
ATOM   2236  C3'   C    70      66.778 115.673 108.452  1.00  0.00           C  
ATOM   2237  H3'   C    70      67.255 114.809 107.988  1.00  0.00           H  
ATOM   2238  C2'   C    70      65.873 115.165 109.550  1.00  0.00           C  
ATOM   2239  H2'   C    70      66.437 114.483 110.187  1.00  0.00           H  
ATOM   2240  O2'   C    70      65.354 116.182 110.335  1.00  0.00           O  
ATOM   2241 HO2'   C    70      66.002 116.875 110.481  1.00  0.00           H  
ATOM   2242  O3'   C    70      67.743 116.600 108.911  1.00  0.00           O  
ATOM   2243  P    U3    71      69.309 116.351 108.688  1.00  0.00           P  
ATOM   2244  OP1  U3    71      69.996 117.632 108.870  1.00  0.00           O  
ATOM   2245  OP2  U3    71      69.488 115.690 107.415  1.00  0.00           O  
ATOM   2246  O5'  U3    71      69.704 115.236 109.804  1.00  0.00           O  
ATOM   2247  C5'  U3    71      71.072 114.944 110.174  1.00  0.00           C  
ATOM   2248  H5'  U3    71      71.865 114.914 109.427  1.00  0.00           H  
ATOM   2249 H5''  U3    71      71.451 115.601 110.957  1.00  0.00           H  
ATOM   2250  C4'  U3    71      71.143 113.503 110.835  1.00  0.00           C  
ATOM   2251  H4'  U3    71      72.195 113.263 110.984  1.00  0.00           H  
ATOM   2252  O4'  U3    71      70.419 113.367 112.076  1.00  0.00           O  
ATOM   2253  C1'  U3    71      69.245 112.584 111.814  1.00  0.00           C  
ATOM   2254  H1'  U3    71      69.263 111.593 112.268  1.00  0.00           H  
ATOM   2255  N1   U3    71      68.072 113.248 112.517  1.00  0.00           N  
ATOM   2256  C6   U3    71      68.086 114.607 112.795  1.00  0.00           C  
ATOM   2257  H6   U3    71      68.946 115.180 112.478  1.00  0.00           H  
ATOM   2258  C5   U3    71      66.972 115.176 113.365  1.00  0.00           C  
ATOM   2259  H5   U3    71      66.922 116.243 113.522  1.00  0.00           H  
ATOM   2260  C4   U3    71      65.731 114.459 113.539  1.00  0.00           C  
ATOM   2261  O4   U3    71      64.632 114.910 113.872  1.00  0.00           O  
ATOM   2262  N3   U3    71      65.842 113.111 113.374  1.00  0.00           N  
ATOM   2263  H3   U3    71      65.034 112.533 113.560  1.00  0.00           H  
ATOM   2264  C2   U3    71      66.949 112.478 112.912  1.00  0.00           C  
ATOM   2265  O2   U3    71      66.927 111.222 112.729  1.00  0.00           O  
ATOM   2266  C3'  U3    71      70.504 112.481 109.858  1.00  0.00           C  
ATOM   2267  H3'  U3    71      70.525 112.788 108.812  1.00  0.00           H  
ATOM   2268  C2'  U3    71      69.077 112.353 110.247  1.00  0.00           C  
ATOM   2269  H2'  U3    71      68.602 113.217 109.782  1.00  0.00           H  
ATOM   2270  O2'  U3    71      68.430 111.144 109.864  1.00  0.00           O  
ATOM   2271 HO2'  U3    71      68.595 110.947 108.939  1.00  0.00           H  
ATOM   2272  O3'  U3    71      71.161 111.204 109.967  1.00  0.00           O  
ATOM   2273 HO3'  U3    71      71.054 110.741 109.133  1.00  0.00           H  
TER    2274       U3    71 
ATOM   2274 HO5'  U5    72      57.445  31.691  40.785  1.00  0.00           H  
ATOM   2275  O5'  U5    72      57.842  30.823  40.685  1.00  0.00           O  
ATOM   2276  C5'  U5    72      59.217  31.000  40.749  1.00  0.00           C  
ATOM   2277  H5'  U5    72      59.767  30.064  40.843  1.00  0.00           H  
ATOM   2278 H5''  U5    72      59.466  31.491  39.808  1.00  0.00           H  
ATOM   2279  C4'  U5    72      59.479  31.804  42.044  1.00  0.00           C  
ATOM   2280  H4'  U5    72      60.507  32.166  42.008  1.00  0.00           H  
ATOM   2281  O4'  U5    72      58.643  32.972  42.091  1.00  0.00           O  
ATOM   2282  C1'  U5    72      58.610  33.381  43.448  1.00  0.00           C  
ATOM   2283  H1'  U5    72      59.212  34.273  43.618  1.00  0.00           H  
ATOM   2284  N1   U5    72      57.148  33.733  43.785  1.00  0.00           N  
ATOM   2285  C6   U5    72      56.115  32.998  43.241  1.00  0.00           C  
ATOM   2286  H6   U5    72      56.291  32.268  42.465  1.00  0.00           H  
ATOM   2287  C5   U5    72      54.859  33.130  43.796  1.00  0.00           C  
ATOM   2288  H5   U5    72      54.021  32.561  43.419  1.00  0.00           H  
ATOM   2289  C4   U5    72      54.534  34.082  44.872  1.00  0.00           C  
ATOM   2290  O4   U5    72      53.515  34.143  45.518  1.00  0.00           O  
ATOM   2291  N3   U5    72      55.597  34.830  45.260  1.00  0.00           N  
ATOM   2292  H3   U5    72      55.431  35.222  46.176  1.00  0.00           H  
ATOM   2293  C2   U5    72      56.898  34.703  44.743  1.00  0.00           C  
ATOM   2294  O2   U5    72      57.844  35.316  45.229  1.00  0.00           O  
ATOM   2295  C3'  U5    72      59.197  31.067  43.318  1.00  0.00           C  
ATOM   2296  H3'  U5    72      58.235  30.575  43.169  1.00  0.00           H  
ATOM   2297  C2'  U5    72      59.152  32.207  44.317  1.00  0.00           C  
ATOM   2298  H2'  U5    72      58.408  31.952  45.072  1.00  0.00           H  
ATOM   2299  O2'  U5    72      60.433  32.404  44.847  1.00  0.00           O  
ATOM   2300 HO2'  U5    72      60.594  31.705  45.484  1.00  0.00           H  
ATOM   2301  O3'  U5    72      60.233  30.079  43.654  1.00  0.00           O  
ATOM   2302  P     U    73      60.065  29.198  44.918  1.00  0.00           P  
ATOM   2303  OP1   U    73      60.990  28.036  44.808  1.00  0.00           O  
ATOM   2304  OP2   U    73      58.617  28.890  45.011  1.00  0.00           O  
ATOM   2305  O5'   U    73      60.382  30.164  46.130  1.00  0.00           O  
ATOM   2306  C5'   U    73      61.709  30.298  46.574  1.00  0.00           C  
ATOM   2307  H5'   U    73      61.986  29.287  46.872  1.00  0.00           H  
ATOM   2308 H5''   U    73      62.447  30.624  45.841  1.00  0.00           H  
ATOM   2309  C4'   U    73      61.921  31.172  47.783  1.00  0.00           C  
ATOM   2310  H4'   U    73      62.973  31.174  48.066  1.00  0.00           H  
ATOM   2311  O4'   U    73      61.252  32.453  47.650  1.00  0.00           O  
ATOM   2312  C1'   U    73      60.873  32.926  48.908  1.00  0.00           C  
ATOM   2313  H1'   U    73      61.603  33.635  49.299  1.00  0.00           H  
ATOM   2314  N1    U    73      59.503  33.549  48.814  1.00  0.00           N  
ATOM   2315  C6    U    73      58.597  32.843  48.045  1.00  0.00           C  
ATOM   2316  H6    U    73      58.812  31.894  47.575  1.00  0.00           H  
ATOM   2317  C5    U    73      57.365  33.369  47.801  1.00  0.00           C  
ATOM   2318  H5    U    73      56.653  32.879  47.153  1.00  0.00           H  
ATOM   2319  C4    U    73      56.883  34.467  48.565  1.00  0.00           C  
ATOM   2320  O4    U    73      55.770  34.967  48.511  1.00  0.00           O  
ATOM   2321  N3    U    73      57.871  35.067  49.395  1.00  0.00           N  
ATOM   2322  H3    U    73      57.644  35.884  49.943  1.00  0.00           H  
ATOM   2323  C2    U    73      59.186  34.790  49.410  1.00  0.00           C  
ATOM   2324  O2    U    73      60.090  35.513  49.865  1.00  0.00           O  
ATOM   2325  C3'   U    73      61.224  30.534  48.997  1.00  0.00           C  
ATOM   2326  H3'   U    73      60.234  30.166  48.724  1.00  0.00           H  
ATOM   2327  C2'   U    73      60.883  31.716  49.891  1.00  0.00           C  
ATOM   2328  H2'   U    73      59.907  31.511  50.331  1.00  0.00           H  
ATOM   2329  O2'   U    73      61.758  31.976  50.981  1.00  0.00           O  
ATOM   2330 HO2'   U    73      61.925  31.147  51.436  1.00  0.00           H  
ATOM   2331  O3'   U    73      61.971  29.498  49.665  1.00  0.00           O  
ATOM   2332  P     U    74      61.330  28.475  50.684  1.00  0.00           P  
ATOM   2333  OP1   U    74      62.266  27.359  50.883  1.00  0.00           O  
ATOM   2334  OP2   U    74      59.944  28.206  50.227  1.00  0.00           O  
ATOM   2335  O5'   U    74      61.307  29.252  51.999  1.00  0.00           O  
ATOM   2336  C5'   U    74      62.509  29.286  52.737  1.00  0.00           C  
ATOM   2337  H5'   U    74      62.872  28.300  53.024  1.00  0.00           H  
ATOM   2338 H5''   U    74      63.320  29.693  52.133  1.00  0.00           H  
ATOM   2339  C4'   U    74      62.344  30.085  53.993  1.00  0.00           C  
ATOM   2340  H4'   U    74      63.225  29.851  54.591  1.00  0.00           H  
ATOM   2341  O4'   U    74      62.423  31.493  53.738  1.00  0.00           O  
ATOM   2342  C1'   U    74      61.510  32.159  54.568  1.00  0.00           C  
ATOM   2343  H1'   U    74      62.014  32.929  55.151  1.00  0.00           H  
ATOM   2344  N1    U    74      60.473  32.799  53.713  1.00  0.00           N  
ATOM   2345  C6    U    74      59.471  32.126  53.112  1.00  0.00           C  
ATOM   2346  H6    U    74      59.499  31.062  52.930  1.00  0.00           H  
ATOM   2347  C5    U    74      58.459  32.788  52.470  1.00  0.00           C  
ATOM   2348  H5    U    74      57.715  32.198  51.956  1.00  0.00           H  
ATOM   2349  C4    U    74      58.364  34.207  52.555  1.00  0.00           C  
ATOM   2350  O4    U    74      57.446  34.829  52.123  1.00  0.00           O  
ATOM   2351  N3    U    74      59.363  34.834  53.258  1.00  0.00           N  
ATOM   2352  H3    U    74      59.324  35.837  53.369  1.00  0.00           H  
ATOM   2353  C2    U    74      60.469  34.216  53.754  1.00  0.00           C  
ATOM   2354  O2    U    74      61.233  34.951  54.429  1.00  0.00           O  
ATOM   2355  C3'   U    74      61.206  29.750  54.965  1.00  0.00           C  
ATOM   2356  H3'   U    74      60.379  29.384  54.356  1.00  0.00           H  
ATOM   2357  C2'   U    74      60.967  31.133  55.585  1.00  0.00           C  
ATOM   2358  H2'   U    74      59.913  31.358  55.750  1.00  0.00           H  
ATOM   2359  O2'   U    74      61.613  31.432  56.788  1.00  0.00           O  
ATOM   2360 HO2'   U    74      61.095  32.039  57.322  1.00  0.00           H  
ATOM   2361  O3'   U    74      61.581  28.815  55.877  1.00  0.00           O  
ATOM   2362  P     G    75      60.834  27.487  56.114  1.00  0.00           P  
ATOM   2363  OP1   G    75      61.540  26.689  57.183  1.00  0.00           O  
ATOM   2364  OP2   G    75      60.572  26.769  54.861  1.00  0.00           O  
ATOM   2365  O5'   G    75      59.404  27.833  56.614  1.00  0.00           O  
ATOM   2366  C5'   G    75      59.234  28.455  57.881  1.00  0.00           C  
ATOM   2367  H5'   G    75      59.722  28.006  58.745  1.00  0.00           H  
ATOM   2368 H5''   G    75      59.629  29.460  57.734  1.00  0.00           H  
ATOM   2369  C4'   G    75      57.751  28.504  58.236  1.00  0.00           C  
ATOM   2370  H4'   G    75      57.737  28.554  59.324  1.00  0.00           H  
ATOM   2371  O4'   G    75      57.274  29.748  57.665  1.00  0.00           O  
ATOM   2372  C1'   G    75      56.030  29.525  57.120  1.00  0.00           C  
ATOM   2373  H1'   G    75      55.391  30.366  57.387  1.00  0.00           H  
ATOM   2374  N9    G    75      56.140  29.485  55.554  1.00  0.00           N  
ATOM   2375  C8    G    75      57.263  29.614  54.728  1.00  0.00           C  
ATOM   2376  H8    G    75      58.256  29.650  55.152  1.00  0.00           H  
ATOM   2377  N7    G    75      57.062  29.724  53.457  1.00  0.00           N  
ATOM   2378  C5    G    75      55.640  29.730  53.371  1.00  0.00           C  
ATOM   2379  C6    G    75      54.775  29.637  52.230  1.00  0.00           C  
ATOM   2380  O6    G    75      54.997  29.616  51.007  1.00  0.00           O  
ATOM   2381  N1    G    75      53.482  29.698  52.629  1.00  0.00           N  
ATOM   2382  H1    G    75      52.772  29.534  51.930  1.00  0.00           H  
ATOM   2383  C2    G    75      53.039  29.574  53.883  1.00  0.00           C  
ATOM   2384  N2    G    75      51.822  29.518  54.150  1.00  0.00           N  
ATOM   2385  H21   G    75      51.544  29.384  55.112  1.00  0.00           H  
ATOM   2386  H22   G    75      51.092  29.391  53.464  1.00  0.00           H  
ATOM   2387  N3    G    75      53.776  29.542  54.937  1.00  0.00           N  
ATOM   2388  C4    G    75      55.121  29.611  54.677  1.00  0.00           C  
ATOM   2389  C3'   G    75      56.732  27.452  57.857  1.00  0.00           C  
ATOM   2390  H3'   G    75      56.945  27.034  56.873  1.00  0.00           H  
ATOM   2391  C2'   G    75      55.490  28.210  57.725  1.00  0.00           C  
ATOM   2392  H2'   G    75      54.759  27.703  57.097  1.00  0.00           H  
ATOM   2393  O2'   G    75      54.887  28.438  59.052  1.00  0.00           O  
ATOM   2394 HO2'   G    75      55.424  28.013  59.725  1.00  0.00           H  
ATOM   2395  O3'   G    75      56.805  26.391  58.786  1.00  0.00           O  
ATOM   2396  P     C    76      56.520  24.977  58.433  1.00  0.00           P  
ATOM   2397  OP1   C    76      56.528  24.246  59.714  1.00  0.00           O  
ATOM   2398  OP2   C    76      57.424  24.553  57.307  1.00  0.00           O  
ATOM   2399  O5'   C    76      55.029  25.028  57.853  1.00  0.00           O  
ATOM   2400  C5'   C    76      53.894  25.411  58.618  1.00  0.00           C  
ATOM   2401  H5'   C    76      53.802  24.757  59.486  1.00  0.00           H  
ATOM   2402 H5''   C    76      53.885  26.396  59.084  1.00  0.00           H  
ATOM   2403  C4'   C    76      52.618  25.313  57.850  1.00  0.00           C  
ATOM   2404  H4'   C    76      51.760  25.389  58.518  1.00  0.00           H  
ATOM   2405  O4'   C    76      52.480  26.373  56.943  1.00  0.00           O  
ATOM   2406  C1'   C    76      52.017  25.914  55.703  1.00  0.00           C  
ATOM   2407  H1'   C    76      51.257  26.644  55.423  1.00  0.00           H  
ATOM   2408  N1    C    76      53.026  25.945  54.614  1.00  0.00           N  
ATOM   2409  C6    C    76      54.425  26.168  54.814  1.00  0.00           C  
ATOM   2410  H6    C    76      54.894  26.275  55.781  1.00  0.00           H  
ATOM   2411  C5    C    76      55.190  26.357  53.764  1.00  0.00           C  
ATOM   2412  H5    C    76      56.227  26.651  53.825  1.00  0.00           H  
ATOM   2413  C4    C    76      54.579  26.162  52.486  1.00  0.00           C  
ATOM   2414  N4    C    76      55.246  26.328  51.398  1.00  0.00           N  
ATOM   2415  H41   C    76      54.644  26.259  50.589  1.00  0.00           H  
ATOM   2416  H42   C    76      56.237  26.508  51.330  1.00  0.00           H  
ATOM   2417  N3    C    76      53.292  25.976  52.239  1.00  0.00           N  
ATOM   2418  C2    C    76      52.507  25.800  53.291  1.00  0.00           C  
ATOM   2419  O2    C    76      51.329  25.471  53.003  1.00  0.00           O  
ATOM   2420  C3'   C    76      52.499  24.084  56.926  1.00  0.00           C  
ATOM   2421  H3'   C    76      53.487  23.911  56.500  1.00  0.00           H  
ATOM   2422  C2'   C    76      51.463  24.467  55.829  1.00  0.00           C  
ATOM   2423  H2'   C    76      51.537  23.824  54.952  1.00  0.00           H  
ATOM   2424  O2'   C    76      50.073  24.516  56.313  1.00  0.00           O  
ATOM   2425 HO2'   C    76      49.437  24.474  55.595  1.00  0.00           H  
ATOM   2426  O3'   C    76      52.056  22.830  57.591  1.00  0.00           O  
ATOM   2427  P     G    77      52.261  21.347  57.007  1.00  0.00           P  
ATOM   2428  OP1   G    77      51.795  20.310  58.032  1.00  0.00           O  
ATOM   2429  OP2   G    77      53.722  21.347  56.667  1.00  0.00           O  
ATOM   2430  O5'   G    77      51.474  21.229  55.622  1.00  0.00           O  
ATOM   2431  C5'   G    77      50.053  21.143  55.612  1.00  0.00           C  
ATOM   2432  H5'   G    77      49.605  20.374  56.240  1.00  0.00           H  
ATOM   2433 H5''   G    77      49.677  22.086  56.007  1.00  0.00           H  
ATOM   2434  C4'   G    77      49.577  21.036  54.218  1.00  0.00           C  
ATOM   2435  H4'   G    77      48.489  20.992  54.273  1.00  0.00           H  
ATOM   2436  O4'   G    77      49.994  22.133  53.355  1.00  0.00           O  
ATOM   2437  C1'   G    77      50.037  21.739  51.993  1.00  0.00           C  
ATOM   2438  H1'   G    77      49.361  22.379  51.426  1.00  0.00           H  
ATOM   2439  N9    G    77      51.410  21.885  51.477  1.00  0.00           N  
ATOM   2440  C8    G    77      52.530  22.301  52.108  1.00  0.00           C  
ATOM   2441  H8    G    77      52.584  22.563  53.154  1.00  0.00           H  
ATOM   2442  N7    G    77      53.586  22.303  51.381  1.00  0.00           N  
ATOM   2443  C5    G    77      53.217  21.822  50.126  1.00  0.00           C  
ATOM   2444  C6    G    77      53.913  21.624  48.888  1.00  0.00           C  
ATOM   2445  O6    G    77      55.151  21.810  48.671  1.00  0.00           O  
ATOM   2446  N1    G    77      53.062  21.302  47.896  1.00  0.00           N  
ATOM   2447  H1    G    77      53.473  21.188  46.980  1.00  0.00           H  
ATOM   2448  C2    G    77      51.730  21.151  48.023  1.00  0.00           C  
ATOM   2449  N2    G    77      51.070  20.955  46.899  1.00  0.00           N  
ATOM   2450  H21   G    77      51.678  20.705  46.132  1.00  0.00           H  
ATOM   2451  H22   G    77      50.069  20.994  46.768  1.00  0.00           H  
ATOM   2452  N3    G    77      51.039  21.299  49.155  1.00  0.00           N  
ATOM   2453  C4    G    77      51.879  21.548  50.195  1.00  0.00           C  
ATOM   2454  C3'   G    77      49.976  19.843  53.302  1.00  0.00           C  
ATOM   2455  H3'   G    77      51.053  19.747  53.442  1.00  0.00           H  
ATOM   2456  C2'   G    77      49.662  20.266  51.884  1.00  0.00           C  
ATOM   2457  H2'   G    77      50.319  19.794  51.154  1.00  0.00           H  
ATOM   2458  O2'   G    77      48.320  20.236  51.599  1.00  0.00           O  
ATOM   2459 HO2'   G    77      48.038  19.682  52.331  1.00  0.00           H  
ATOM   2460  O3'   G    77      49.310  18.659  53.595  1.00  0.00           O  
ATOM   2461  P     G    78      49.933  17.263  53.241  1.00  0.00           P  
ATOM   2462  OP1   G    78      49.087  16.187  53.818  1.00  0.00           O  
ATOM   2463  OP2   G    78      51.339  17.295  53.816  1.00  0.00           O  
ATOM   2464  O5'   G    78      49.829  17.128  51.590  1.00  0.00           O  
ATOM   2465  C5'   G    78      48.547  16.924  50.916  1.00  0.00           C  
ATOM   2466  H5'   G    78      48.020  16.056  51.313  1.00  0.00           H  
ATOM   2467 H5''   G    78      47.896  17.786  51.061  1.00  0.00           H  
ATOM   2468  C4'   G    78      48.694  16.686  49.385  1.00  0.00           C  
ATOM   2469  H4'   G    78      47.724  16.530  48.913  1.00  0.00           H  
ATOM   2470  O4'   G    78      49.224  17.871  48.755  1.00  0.00           O  
ATOM   2471  C1'   G    78      50.145  17.560  47.763  1.00  0.00           C  
ATOM   2472  H1'   G    78      49.804  18.119  46.892  1.00  0.00           H  
ATOM   2473  N9    G    78      51.519  17.769  48.093  1.00  0.00           N  
ATOM   2474  C8    G    78      52.030  18.087  49.297  1.00  0.00           C  
ATOM   2475  H8    G    78      51.441  18.351  50.162  1.00  0.00           H  
ATOM   2476  N7    G    78      53.329  18.372  49.303  1.00  0.00           N  
ATOM   2477  C5    G    78      53.664  18.179  47.951  1.00  0.00           C  
ATOM   2478  C6    G    78      54.916  18.289  47.252  1.00  0.00           C  
ATOM   2479  O6    G    78      55.940  18.714  47.794  1.00  0.00           O  
ATOM   2480  N1    G    78      54.871  18.052  45.905  1.00  0.00           N  
ATOM   2481  H1    G    78      55.641  18.478  45.410  1.00  0.00           H  
ATOM   2482  C2    G    78      53.696  17.586  45.280  1.00  0.00           C  
ATOM   2483  N2    G    78      53.780  17.369  44.006  1.00  0.00           N  
ATOM   2484  H21   G    78      52.964  17.047  43.506  1.00  0.00           H  
ATOM   2485  H22   G    78      54.559  17.634  43.421  1.00  0.00           H  
ATOM   2486  N3    G    78      52.548  17.364  45.870  1.00  0.00           N  
ATOM   2487  C4    G    78      52.577  17.757  47.202  1.00  0.00           C  
ATOM   2488  C3'   G    78      49.607  15.505  48.953  1.00  0.00           C  
ATOM   2489  H3'   G    78      50.568  15.545  49.465  1.00  0.00           H  
ATOM   2490  C2'   G    78      49.925  16.070  47.552  1.00  0.00           C  
ATOM   2491  H2'   G    78      50.826  15.609  47.148  1.00  0.00           H  
ATOM   2492  O2'   G    78      48.931  15.805  46.620  1.00  0.00           O  
ATOM   2493 HO2'   G    78      48.166  15.456  47.083  1.00  0.00           H  
ATOM   2494  O3'   G    78      48.960  14.261  48.886  1.00  0.00           O  
ATOM   2495  P     U    79      49.761  12.937  49.271  1.00  0.00           P  
ATOM   2496  OP1   U    79      48.758  11.884  49.294  1.00  0.00           O  
ATOM   2497  OP2   U    79      50.561  13.222  50.484  1.00  0.00           O  
ATOM   2498  O5'   U    79      50.774  12.616  48.130  1.00  0.00           O  
ATOM   2499  C5'   U    79      50.290  12.328  46.860  1.00  0.00           C  
ATOM   2500  H5'   U    79      49.896  11.312  46.868  1.00  0.00           H  
ATOM   2501 H5''   U    79      49.505  13.010  46.532  1.00  0.00           H  
ATOM   2502  C4'   U    79      51.333  12.306  45.747  1.00  0.00           C  
ATOM   2503  H4'   U    79      50.956  12.034  44.761  1.00  0.00           H  
ATOM   2504  O4'   U    79      51.826  13.683  45.516  1.00  0.00           O  
ATOM   2505  C1'   U    79      53.177  13.682  44.985  1.00  0.00           C  
ATOM   2506  H1'   U    79      53.230  14.086  43.974  1.00  0.00           H  
ATOM   2507  N1    U    79      54.215  14.238  45.775  1.00  0.00           N  
ATOM   2508  C6    U    79      54.039  14.447  47.175  1.00  0.00           C  
ATOM   2509  H6    U    79      53.062  14.241  47.586  1.00  0.00           H  
ATOM   2510  C5    U    79      55.006  14.854  48.041  1.00  0.00           C  
ATOM   2511  H5    U    79      54.875  14.898  49.112  1.00  0.00           H  
ATOM   2512  C4    U    79      56.283  15.277  47.505  1.00  0.00           C  
ATOM   2513  O4    U    79      57.213  15.724  48.157  1.00  0.00           O  
ATOM   2514  N3    U    79      56.409  15.017  46.111  1.00  0.00           N  
ATOM   2515  H3    U    79      57.336  15.118  45.722  1.00  0.00           H  
ATOM   2516  C2    U    79      55.483  14.549  45.219  1.00  0.00           C  
ATOM   2517  O2    U    79      55.842  14.233  44.121  1.00  0.00           O  
ATOM   2518  C3'   U    79      52.678  11.604  45.999  1.00  0.00           C  
ATOM   2519  H3'   U    79      53.163  11.839  46.946  1.00  0.00           H  
ATOM   2520  C2'   U    79      53.605  12.214  44.881  1.00  0.00           C  
ATOM   2521  H2'   U    79      54.659  12.023  45.080  1.00  0.00           H  
ATOM   2522  O2'   U    79      53.323  11.745  43.555  1.00  0.00           O  
ATOM   2523 HO2'   U    79      53.027  10.831  43.579  1.00  0.00           H  
ATOM   2524  O3'   U    79      52.423  10.224  45.837  1.00  0.00           O  
ATOM   2525  P     G    80      53.433   9.234  46.561  1.00  0.00           P  
ATOM   2526  OP1   G    80      52.994   7.803  46.345  1.00  0.00           O  
ATOM   2527  OP2   G    80      53.597   9.585  47.979  1.00  0.00           O  
ATOM   2528  O5'   G    80      54.773   9.464  45.883  1.00  0.00           O  
ATOM   2529  C5'   G    80      54.965   8.994  44.578  1.00  0.00           C  
ATOM   2530  H5'   G    80      54.960   7.907  44.490  1.00  0.00           H  
ATOM   2531 H5''   G    80      54.211   9.484  43.962  1.00  0.00           H  
ATOM   2532  C4'   G    80      56.394   9.371  44.123  1.00  0.00           C  
ATOM   2533  H4'   G    80      56.619   8.991  43.127  1.00  0.00           H  
ATOM   2534  O4'   G    80      56.649  10.743  44.143  1.00  0.00           O  
ATOM   2535  C1'   G    80      58.004  10.958  44.478  1.00  0.00           C  
ATOM   2536  H1'   G    80      58.590  11.395  43.670  1.00  0.00           H  
ATOM   2537  N9    G    80      58.083  11.789  45.675  1.00  0.00           N  
ATOM   2538  C8    G    80      57.325  11.893  46.816  1.00  0.00           C  
ATOM   2539  H8    G    80      56.347  11.447  46.921  1.00  0.00           H  
ATOM   2540  N7    G    80      57.971  12.503  47.785  1.00  0.00           N  
ATOM   2541  C5    G    80      59.141  12.931  47.218  1.00  0.00           C  
ATOM   2542  C6    G    80      60.213  13.739  47.757  1.00  0.00           C  
ATOM   2543  O6    G    80      60.322  14.244  48.904  1.00  0.00           O  
ATOM   2544  N1    G    80      61.319  13.839  46.956  1.00  0.00           N  
ATOM   2545  H1    G    80      62.032  14.510  47.200  1.00  0.00           H  
ATOM   2546  C2    G    80      61.278  13.317  45.724  1.00  0.00           C  
ATOM   2547  N2    G    80      62.332  13.542  44.959  1.00  0.00           N  
ATOM   2548  H21   G    80      63.060  14.174  45.260  1.00  0.00           H  
ATOM   2549  H22   G    80      62.383  13.146  44.031  1.00  0.00           H  
ATOM   2550  N3    G    80      60.378  12.511  45.204  1.00  0.00           N  
ATOM   2551  C4    G    80      59.311  12.399  46.019  1.00  0.00           C  
ATOM   2552  C3'   G    80      57.426   8.821  45.096  1.00  0.00           C  
ATOM   2553  H3'   G    80      57.077   9.151  46.074  1.00  0.00           H  
ATOM   2554  C2'   G    80      58.657   9.611  44.687  1.00  0.00           C  
ATOM   2555  H2'   G    80      59.437   9.616  45.448  1.00  0.00           H  
ATOM   2556  O2'   G    80      59.265   9.180  43.462  1.00  0.00           O  
ATOM   2557 HO2'   G    80      59.956   9.807  43.239  1.00  0.00           H  
ATOM   2558  O3'   G    80      57.652   7.428  45.037  1.00  0.00           O  
ATOM   2559  P     U    81      58.300   6.721  46.186  1.00  0.00           P  
ATOM   2560  OP1   U    81      58.343   5.266  45.959  1.00  0.00           O  
ATOM   2561  OP2   U    81      57.632   7.203  47.434  1.00  0.00           O  
ATOM   2562  O5'   U    81      59.797   7.270  46.005  1.00  0.00           O  
ATOM   2563  C5'   U    81      60.635   6.875  44.924  1.00  0.00           C  
ATOM   2564  H5'   U    81      60.832   5.807  44.831  1.00  0.00           H  
ATOM   2565 H5''   U    81      60.029   7.039  44.033  1.00  0.00           H  
ATOM   2566  C4'   U    81      61.963   7.687  44.982  1.00  0.00           C  
ATOM   2567  H4'   U    81      62.414   7.553  43.999  1.00  0.00           H  
ATOM   2568  O4'   U    81      61.836   9.074  45.154  1.00  0.00           O  
ATOM   2569  C1'   U    81      62.767   9.611  46.116  1.00  0.00           C  
ATOM   2570  H1'   U    81      63.303  10.436  45.646  1.00  0.00           H  
ATOM   2571  N1    U    81      62.147  10.107  47.370  1.00  0.00           N  
ATOM   2572  C6    U    81      60.910   9.733  47.820  1.00  0.00           C  
ATOM   2573  H6    U    81      60.516   8.907  47.245  1.00  0.00           H  
ATOM   2574  C5    U    81      60.367  10.186  48.955  1.00  0.00           C  
ATOM   2575  H5    U    81      59.366   9.921  49.263  1.00  0.00           H  
ATOM   2576  C4    U    81      61.125  11.109  49.752  1.00  0.00           C  
ATOM   2577  O4    U    81      60.831  11.518  50.878  1.00  0.00           O  
ATOM   2578  N3    U    81      62.386  11.398  49.203  1.00  0.00           N  
ATOM   2579  H3    U    81      63.001  11.996  49.736  1.00  0.00           H  
ATOM   2580  C2    U    81      62.970  10.876  48.131  1.00  0.00           C  
ATOM   2581  O2    U    81      64.100  11.227  47.816  1.00  0.00           O  
ATOM   2582  C3'   U    81      62.841   7.294  46.093  1.00  0.00           C  
ATOM   2583  H3'   U    81      62.194   6.975  46.909  1.00  0.00           H  
ATOM   2584  C2'   U    81      63.774   8.488  46.355  1.00  0.00           C  
ATOM   2585  H2'   U    81      64.066   8.332  47.394  1.00  0.00           H  
ATOM   2586  O2'   U    81      64.877   8.558  45.420  1.00  0.00           O  
ATOM   2587 HO2'   U    81      65.597   7.973  45.665  1.00  0.00           H  
ATOM   2588  O3'   U    81      63.697   6.211  45.649  1.00  0.00           O  
ATOM   2589  P     A    82      64.288   5.263  46.779  1.00  0.00           P  
ATOM   2590  OP1   A    82      64.825   4.093  46.042  1.00  0.00           O  
ATOM   2591  OP2   A    82      63.209   5.084  47.775  1.00  0.00           O  
ATOM   2592  O5'   A    82      65.449   6.110  47.544  1.00  0.00           O  
ATOM   2593  C5'   A    82      66.779   6.218  47.059  1.00  0.00           C  
ATOM   2594  H5'   A    82      67.188   5.210  46.987  1.00  0.00           H  
ATOM   2595 H5''   A    82      66.815   6.619  46.046  1.00  0.00           H  
ATOM   2596  C4'   A    82      67.612   7.058  48.008  1.00  0.00           C  
ATOM   2597  H4'   A    82      68.622   7.158  47.613  1.00  0.00           H  
ATOM   2598  O4'   A    82      67.144   8.374  48.061  1.00  0.00           O  
ATOM   2599  C1'   A    82      67.384   8.898  49.313  1.00  0.00           C  
ATOM   2600  H1'   A    82      67.943   9.831  49.232  1.00  0.00           H  
ATOM   2601  N9    A    82      66.178   9.318  50.032  1.00  0.00           N  
ATOM   2602  C8    A    82      64.934   8.673  49.914  1.00  0.00           C  
ATOM   2603  H8    A    82      64.711   7.809  49.307  1.00  0.00           H  
ATOM   2604  N7    A    82      63.976   9.193  50.658  1.00  0.00           N  
ATOM   2605  C5    A    82      64.623  10.326  51.268  1.00  0.00           C  
ATOM   2606  C6    A    82      64.243  11.312  52.215  1.00  0.00           C  
ATOM   2607  N6    A    82      63.045  11.579  52.626  1.00  0.00           N  
ATOM   2608  H61   A    82      62.231  11.317  52.087  1.00  0.00           H  
ATOM   2609  H62   A    82      62.900  12.334  53.281  1.00  0.00           H  
ATOM   2610  N1    A    82      65.177  12.114  52.740  1.00  0.00           N  
ATOM   2611  C2    A    82      66.415  12.048  52.322  1.00  0.00           C  
ATOM   2612  H2    A    82      67.147  12.649  52.841  1.00  0.00           H  
ATOM   2613  N3    A    82      66.954  11.202  51.436  1.00  0.00           N  
ATOM   2614  C4    A    82      65.979  10.377  50.922  1.00  0.00           C  
ATOM   2615  C3'   A    82      67.702   6.526  49.385  1.00  0.00           C  
ATOM   2616  H3'   A    82      66.796   6.045  49.755  1.00  0.00           H  
ATOM   2617  C2'   A    82      68.114   7.783  50.164  1.00  0.00           C  
ATOM   2618  H2'   A    82      67.786   7.779  51.203  1.00  0.00           H  
ATOM   2619  O2'   A    82      69.473   8.216  50.122  1.00  0.00           O  
ATOM   2620 HO2'   A    82      69.993   7.699  50.742  1.00  0.00           H  
ATOM   2621  O3'   A    82      68.711   5.584  49.521  1.00  0.00           O  
ATOM   2622  P     A    83      68.936   4.737  50.864  1.00  0.00           P  
ATOM   2623  OP1   A    83      69.976   3.775  50.489  1.00  0.00           O  
ATOM   2624  OP2   A    83      67.610   4.239  51.357  1.00  0.00           O  
ATOM   2625  O5'   A    83      69.443   5.720  52.095  1.00  0.00           O  
ATOM   2626  C5'   A    83      70.788   5.667  52.517  1.00  0.00           C  
ATOM   2627  H5'   A    83      70.997   4.707  52.991  1.00  0.00           H  
ATOM   2628 H5''   A    83      71.376   5.805  51.610  1.00  0.00           H  
ATOM   2629  C4'   A    83      71.051   6.813  53.463  1.00  0.00           C  
ATOM   2630  H4'   A    83      72.106   7.055  53.332  1.00  0.00           H  
ATOM   2631  O4'   A    83      70.404   8.026  53.165  1.00  0.00           O  
ATOM   2632  C1'   A    83      70.066   8.677  54.432  1.00  0.00           C  
ATOM   2633  H1'   A    83      70.479   9.685  54.460  1.00  0.00           H  
ATOM   2634  N9    A    83      68.572   8.642  54.520  1.00  0.00           N  
ATOM   2635  C8    A    83      67.643   7.834  53.940  1.00  0.00           C  
ATOM   2636  H8    A    83      67.909   6.961  53.362  1.00  0.00           H  
ATOM   2637  N7    A    83      66.383   8.018  54.254  1.00  0.00           N  
ATOM   2638  C5    A    83      66.490   9.111  55.114  1.00  0.00           C  
ATOM   2639  C6    A    83      65.603   9.993  55.749  1.00  0.00           C  
ATOM   2640  N6    A    83      64.314  10.005  55.464  1.00  0.00           N  
ATOM   2641  H61   A    83      64.030   9.336  54.762  1.00  0.00           H  
ATOM   2642  H62   A    83      63.648  10.661  55.846  1.00  0.00           H  
ATOM   2643  N1    A    83      65.992  10.882  56.614  1.00  0.00           N  
ATOM   2644  C2    A    83      67.305  10.962  56.826  1.00  0.00           C  
ATOM   2645  H2    A    83      67.610  11.704  57.549  1.00  0.00           H  
ATOM   2646  N3    A    83      68.304  10.305  56.219  1.00  0.00           N  
ATOM   2647  C4    A    83      67.780   9.379  55.385  1.00  0.00           C  
ATOM   2648  C3'   A    83      70.760   6.462  54.912  1.00  0.00           C  
ATOM   2649  H3'   A    83      69.780   5.999  55.028  1.00  0.00           H  
ATOM   2650  C2'   A    83      70.697   7.821  55.545  1.00  0.00           C  
ATOM   2651  H2'   A    83      70.062   7.817  56.430  1.00  0.00           H  
ATOM   2652  O2'   A    83      71.952   8.393  55.840  1.00  0.00           O  
ATOM   2653 HO2'   A    83      71.893   9.197  56.362  1.00  0.00           H  
ATOM   2654  O3'   A    83      71.779   5.698  55.534  1.00  0.00           O  
ATOM   2655  P     G    84      71.510   4.813  56.879  1.00  0.00           P  
ATOM   2656  OP1   G    84      72.732   4.059  57.279  1.00  0.00           O  
ATOM   2657  OP2   G    84      70.285   4.003  56.573  1.00  0.00           O  
ATOM   2658  O5'   G    84      71.300   5.796  58.145  1.00  0.00           O  
ATOM   2659  C5'   G    84      72.253   6.722  58.756  1.00  0.00           C  
ATOM   2660  H5'   G    84      73.033   6.305  59.393  1.00  0.00           H  
ATOM   2661 H5''   G    84      72.765   7.189  57.914  1.00  0.00           H  
ATOM   2662  C4'   G    84      71.573   7.832  59.452  1.00  0.00           C  
ATOM   2663  H4'   G    84      72.404   8.427  59.830  1.00  0.00           H  
ATOM   2664  O4'   G    84      70.660   8.626  58.776  1.00  0.00           O  
ATOM   2665  C1'   G    84      69.583   8.986  59.624  1.00  0.00           C  
ATOM   2666  H1'   G    84      69.409  10.062  59.635  1.00  0.00           H  
ATOM   2667  N9    G    84      68.334   8.368  59.116  1.00  0.00           N  
ATOM   2668  C8    G    84      68.091   7.341  58.273  1.00  0.00           C  
ATOM   2669  H8    G    84      68.948   6.768  57.950  1.00  0.00           H  
ATOM   2670  N7    G    84      66.872   6.932  58.118  1.00  0.00           N  
ATOM   2671  C5    G    84      66.191   7.960  58.727  1.00  0.00           C  
ATOM   2672  C6    G    84      64.765   8.144  58.923  1.00  0.00           C  
ATOM   2673  O6    G    84      63.833   7.672  58.275  1.00  0.00           O  
ATOM   2674  N1    G    84      64.488   9.170  59.763  1.00  0.00           N  
ATOM   2675  H1    G    84      63.517   9.445  59.810  1.00  0.00           H  
ATOM   2676  C2    G    84      65.400   9.968  60.333  1.00  0.00           C  
ATOM   2677  N2    G    84      64.911  10.971  61.025  1.00  0.00           N  
ATOM   2678  H21   G    84      65.506  11.441  61.691  1.00  0.00           H  
ATOM   2679  H22   G    84      63.931  10.989  61.269  1.00  0.00           H  
ATOM   2680  N3    G    84      66.694   9.860  60.218  1.00  0.00           N  
ATOM   2681  C4    G    84      67.029   8.816  59.427  1.00  0.00           C  
ATOM   2682  C3'   G    84      70.859   7.280  60.700  1.00  0.00           C  
ATOM   2683  H3'   G    84      70.400   6.304  60.544  1.00  0.00           H  
ATOM   2684  C2'   G    84      69.846   8.377  61.004  1.00  0.00           C  
ATOM   2685  H2'   G    84      69.007   7.754  61.313  1.00  0.00           H  
ATOM   2686  O2'   G    84      70.385   9.344  61.906  1.00  0.00           O  
ATOM   2687 HO2'   G    84      71.048   8.913  62.450  1.00  0.00           H  
ATOM   2688  O3'   G    84      71.893   7.061  61.753  1.00  0.00           O  
ATOM   2689  P     U    85      71.489   6.274  63.042  1.00  0.00           P  
ATOM   2690  OP1   U    85      72.646   5.811  63.737  1.00  0.00           O  
ATOM   2691  OP2   U    85      70.528   5.205  62.693  1.00  0.00           O  
ATOM   2692  O5'   U    85      70.735   7.181  64.114  1.00  0.00           O  
ATOM   2693  C5'   U    85      71.492   8.128  64.933  1.00  0.00           C  
ATOM   2694  H5'   U    85      72.067   7.681  65.744  1.00  0.00           H  
ATOM   2695 H5''   U    85      72.181   8.692  64.304  1.00  0.00           H  
ATOM   2696  C4'   U    85      70.562   9.043  65.665  1.00  0.00           C  
ATOM   2697  H4'   U    85      71.102   9.735  66.311  1.00  0.00           H  
ATOM   2698  O4'   U    85      69.825   9.975  64.860  1.00  0.00           O  
ATOM   2699  C1'   U    85      68.479  10.211  65.402  1.00  0.00           C  
ATOM   2700  H1'   U    85      68.225  11.267  65.486  1.00  0.00           H  
ATOM   2701  N1    U    85      67.312   9.651  64.705  1.00  0.00           N  
ATOM   2702  C6    U    85      67.549   8.786  63.651  1.00  0.00           C  
ATOM   2703  H6    U    85      68.567   8.506  63.423  1.00  0.00           H  
ATOM   2704  C5    U    85      66.504   8.278  62.959  1.00  0.00           C  
ATOM   2705  H5    U    85      66.684   7.533  62.198  1.00  0.00           H  
ATOM   2706  C4    U    85      65.125   8.589  63.308  1.00  0.00           C  
ATOM   2707  O4    U    85      64.190   8.187  62.680  1.00  0.00           O  
ATOM   2708  N3    U    85      64.963   9.381  64.424  1.00  0.00           N  
ATOM   2709  H3    U    85      64.035   9.631  64.736  1.00  0.00           H  
ATOM   2710  C2    U    85      66.004   9.997  65.070  1.00  0.00           C  
ATOM   2711  O2    U    85      65.695  10.774  65.996  1.00  0.00           O  
ATOM   2712  C3'   U    85      69.542   8.341  66.518  1.00  0.00           C  
ATOM   2713  H3'   U    85      69.069   7.531  65.963  1.00  0.00           H  
ATOM   2714  C2'   U    85      68.469   9.476  66.697  1.00  0.00           C  
ATOM   2715  H2'   U    85      67.509   9.059  67.003  1.00  0.00           H  
ATOM   2716  O2'   U    85      68.822  10.395  67.698  1.00  0.00           O  
ATOM   2717 HO2'   U    85      69.247   9.782  68.302  1.00  0.00           H  
ATOM   2718  O3'   U    85      70.147   7.966  67.747  1.00  0.00           O  
ATOM   2719  P     G    86      69.752   6.502  68.488  1.00  0.00           P  
ATOM   2720  OP1   G    86      70.517   6.466  69.692  1.00  0.00           O  
ATOM   2721  OP2   G    86      69.845   5.427  67.521  1.00  0.00           O  
ATOM   2722  O5'   G    86      68.141   6.512  68.845  1.00  0.00           O  
ATOM   2723  C5'   G    86      67.652   7.412  69.754  1.00  0.00           C  
ATOM   2724  H5'   G    86      67.904   7.174  70.788  1.00  0.00           H  
ATOM   2725 H5''   G    86      68.228   8.332  69.650  1.00  0.00           H  
ATOM   2726  C4'   G    86      66.228   7.618  69.592  1.00  0.00           C  
ATOM   2727  H4'   G    86      65.814   8.277  70.355  1.00  0.00           H  
ATOM   2728  O4'   G    86      65.940   8.159  68.321  1.00  0.00           O  
ATOM   2729  C1'   G    86      64.724   7.604  67.789  1.00  0.00           C  
ATOM   2730  H1'   G    86      64.068   8.394  67.424  1.00  0.00           H  
ATOM   2731  N9    G    86      64.986   6.545  66.724  1.00  0.00           N  
ATOM   2732  C8    G    86      66.188   5.902  66.312  1.00  0.00           C  
ATOM   2733  H8    G    86      67.098   5.999  66.885  1.00  0.00           H  
ATOM   2734  N7    G    86      66.077   5.350  65.127  1.00  0.00           N  
ATOM   2735  C5    G    86      64.700   5.491  64.832  1.00  0.00           C  
ATOM   2736  C6    G    86      63.907   5.154  63.697  1.00  0.00           C  
ATOM   2737  O6    G    86      64.307   4.620  62.677  1.00  0.00           O  
ATOM   2738  N1    G    86      62.559   5.337  63.858  1.00  0.00           N  
ATOM   2739  H1    G    86      61.883   5.067  63.158  1.00  0.00           H  
ATOM   2740  C2    G    86      62.000   5.853  64.955  1.00  0.00           C  
ATOM   2741  N2    G    86      60.714   5.745  65.087  1.00  0.00           N  
ATOM   2742  H21   G    86      60.211   5.808  65.961  1.00  0.00           H  
ATOM   2743  H22   G    86      60.311   5.265  64.295  1.00  0.00           H  
ATOM   2744  N3    G    86      62.709   6.342  65.937  1.00  0.00           N  
ATOM   2745  C4    G    86      64.020   6.109  65.843  1.00  0.00           C  
ATOM   2746  C3'   G    86      65.288   6.397  69.762  1.00  0.00           C  
ATOM   2747  H3'   G    86      65.769   5.585  69.218  1.00  0.00           H  
ATOM   2748  C2'   G    86      64.025   6.931  69.037  1.00  0.00           C  
ATOM   2749  H2'   G    86      63.351   6.104  68.813  1.00  0.00           H  
ATOM   2750  O2'   G    86      63.357   8.072  69.711  1.00  0.00           O  
ATOM   2751 HO2'   G    86      63.374   7.766  70.621  1.00  0.00           H  
ATOM   2752  O3'   G    86      64.955   6.079  71.065  1.00  0.00           O  
ATOM   2753  P     C    87      64.383   4.586  71.377  1.00  0.00           P  
ATOM   2754  OP1   C    87      64.353   4.390  72.858  1.00  0.00           O  
ATOM   2755  OP2   C    87      65.131   3.562  70.556  1.00  0.00           O  
ATOM   2756  O5'   C    87      62.815   4.561  70.916  1.00  0.00           O  
ATOM   2757  C5'   C    87      61.763   5.122  71.656  1.00  0.00           C  
ATOM   2758  H5'   C    87      61.886   4.849  72.704  1.00  0.00           H  
ATOM   2759 H5''   C    87      61.779   6.199  71.490  1.00  0.00           H  
ATOM   2760  C4'   C    87      60.382   4.635  71.431  1.00  0.00           C  
ATOM   2761  H4'   C    87      59.777   5.006  72.258  1.00  0.00           H  
ATOM   2762  O4'   C    87      59.812   4.975  70.139  1.00  0.00           O  
ATOM   2763  C1'   C    87      59.119   3.849  69.492  1.00  0.00           C  
ATOM   2764  H1'   C    87      58.120   4.249  69.317  1.00  0.00           H  
ATOM   2765  N1    C    87      59.766   3.435  68.213  1.00  0.00           N  
ATOM   2766  C6    C    87      61.081   3.640  68.024  1.00  0.00           C  
ATOM   2767  H6    C    87      61.617   4.113  68.834  1.00  0.00           H  
ATOM   2768  C5    C    87      61.649   3.255  66.897  1.00  0.00           C  
ATOM   2769  H5    C    87      62.725   3.342  66.867  1.00  0.00           H  
ATOM   2770  C4    C    87      60.792   2.519  66.034  1.00  0.00           C  
ATOM   2771  N4    C    87      61.201   2.148  64.844  1.00  0.00           N  
ATOM   2772  H41   C    87      62.110   2.436  64.509  1.00  0.00           H  
ATOM   2773  H42   C    87      60.521   1.659  64.280  1.00  0.00           H  
ATOM   2774  N3    C    87      59.490   2.290  66.156  1.00  0.00           N  
ATOM   2775  C2    C    87      58.933   2.692  67.337  1.00  0.00           C  
ATOM   2776  O2    C    87      57.782   2.450  67.589  1.00  0.00           O  
ATOM   2777  C3'   C    87      60.311   3.128  71.511  1.00  0.00           C  
ATOM   2778  H3'   C    87      61.222   2.670  71.126  1.00  0.00           H  
ATOM   2779  C2'   C    87      59.159   2.751  70.584  1.00  0.00           C  
ATOM   2780  H2'   C    87      59.269   1.750  70.167  1.00  0.00           H  
ATOM   2781  O2'   C    87      57.862   2.837  71.295  1.00  0.00           O  
ATOM   2782 HO2'   C    87      57.871   3.720  71.671  1.00  0.00           H  
ATOM   2783  O3'   C    87      60.025   2.709  72.848  1.00  0.00           O  
ATOM   2784  P     A    88      60.623   1.385  73.468  1.00  0.00           P  
ATOM   2785  OP1   A    88      59.855   1.083  74.738  1.00  0.00           O  
ATOM   2786  OP2   A    88      62.085   1.507  73.612  1.00  0.00           O  
ATOM   2787  O5'   A    88      60.388   0.266  72.369  1.00  0.00           O  
ATOM   2788  C5'   A    88      59.091  -0.325  72.131  1.00  0.00           C  
ATOM   2789  H5'   A    88      58.834  -1.011  72.938  1.00  0.00           H  
ATOM   2790 H5''   A    88      58.407   0.515  72.012  1.00  0.00           H  
ATOM   2791  C4'   A    88      58.988  -1.277  70.945  1.00  0.00           C  
ATOM   2792  H4'   A    88      58.090  -1.890  71.018  1.00  0.00           H  
ATOM   2793  O4'   A    88      59.018  -0.546  69.654  1.00  0.00           O  
ATOM   2794  C1'   A    88      59.736  -1.361  68.717  1.00  0.00           C  
ATOM   2795  H1'   A    88      59.209  -1.632  67.803  1.00  0.00           H  
ATOM   2796  N9    A    88      60.942  -0.743  68.328  1.00  0.00           N  
ATOM   2797  C8    A    88      61.707   0.189  68.965  1.00  0.00           C  
ATOM   2798  H8    A    88      61.419   0.524  69.951  1.00  0.00           H  
ATOM   2799  N7    A    88      62.769   0.691  68.380  1.00  0.00           N  
ATOM   2800  C5    A    88      62.601   0.090  67.107  1.00  0.00           C  
ATOM   2801  C6    A    88      63.279   0.167  65.853  1.00  0.00           C  
ATOM   2802  N6    A    88      64.304   0.932  65.648  1.00  0.00           N  
ATOM   2803  H61   A    88      64.532   1.610  66.361  1.00  0.00           H  
ATOM   2804  H62   A    88      64.803   0.871  64.772  1.00  0.00           H  
ATOM   2805  N1    A    88      63.048  -0.681  64.881  1.00  0.00           N  
ATOM   2806  C2    A    88      62.034  -1.501  64.962  1.00  0.00           C  
ATOM   2807  H2    A    88      61.864  -2.057  64.052  1.00  0.00           H  
ATOM   2808  N3    A    88      61.171  -1.621  65.984  1.00  0.00           N  
ATOM   2809  C4    A    88      61.527  -0.804  67.023  1.00  0.00           C  
ATOM   2810  C3'   A    88      60.113  -2.265  70.848  1.00  0.00           C  
ATOM   2811  H3'   A    88      60.971  -1.593  70.870  1.00  0.00           H  
ATOM   2812  C2'   A    88      60.013  -2.745  69.431  1.00  0.00           C  
ATOM   2813  H2'   A    88      60.901  -3.299  69.126  1.00  0.00           H  
ATOM   2814  O2'   A    88      58.828  -3.587  69.393  1.00  0.00           O  
ATOM   2815 HO2'   A    88      58.859  -4.235  70.101  1.00  0.00           H  
ATOM   2816  O3'   A    88      60.110  -3.331  71.826  1.00  0.00           O  
ATOM   2817  P     G    89      61.463  -4.006  72.275  1.00  0.00           P  
ATOM   2818  OP1   G    89      61.138  -4.730  73.513  1.00  0.00           O  
ATOM   2819  OP2   G    89      62.562  -3.060  72.321  1.00  0.00           O  
ATOM   2820  O5'   G    89      61.738  -5.114  71.203  1.00  0.00           O  
ATOM   2821  C5'   G    89      62.947  -5.909  71.229  1.00  0.00           C  
ATOM   2822  H5'   G    89      63.719  -5.209  70.908  1.00  0.00           H  
ATOM   2823 H5''   G    89      62.974  -6.284  72.253  1.00  0.00           H  
ATOM   2824  C4'   G    89      62.867  -7.063  70.305  1.00  0.00           C  
ATOM   2825  H4'   G    89      63.846  -7.542  70.341  1.00  0.00           H  
ATOM   2826  O4'   G    89      61.932  -8.134  70.484  1.00  0.00           O  
ATOM   2827  C1'   G    89      61.467  -8.582  69.238  1.00  0.00           C  
ATOM   2828  H1'   G    89      61.347  -9.660  69.350  1.00  0.00           H  
ATOM   2829  N9    G    89      60.062  -8.151  68.993  1.00  0.00           N  
ATOM   2830  C8    G    89      59.297  -7.430  69.862  1.00  0.00           C  
ATOM   2831  H8    G    89      59.614  -6.927  70.763  1.00  0.00           H  
ATOM   2832  N7    G    89      58.079  -7.156  69.441  1.00  0.00           N  
ATOM   2833  C5    G    89      58.047  -7.743  68.204  1.00  0.00           C  
ATOM   2834  C6    G    89      56.986  -7.751  67.218  1.00  0.00           C  
ATOM   2835  O6    G    89      55.847  -7.205  67.321  1.00  0.00           O  
ATOM   2836  N1    G    89      57.298  -8.293  66.019  1.00  0.00           N  
ATOM   2837  H1    G    89      56.591  -8.343  65.299  1.00  0.00           H  
ATOM   2838  C2    G    89      58.465  -8.941  65.829  1.00  0.00           C  
ATOM   2839  N2    G    89      58.518  -9.400  64.615  1.00  0.00           N  
ATOM   2840  H21   G    89      59.362  -9.928  64.443  1.00  0.00           H  
ATOM   2841  H22   G    89      57.816  -9.264  63.902  1.00  0.00           H  
ATOM   2842  N3    G    89      59.427  -9.110  66.731  1.00  0.00           N  
ATOM   2843  C4    G    89      59.206  -8.376  67.950  1.00  0.00           C  
ATOM   2844  C3'   G    89      62.824  -6.712  68.862  1.00  0.00           C  
ATOM   2845  H3'   G    89      62.111  -5.907  68.680  1.00  0.00           H  
ATOM   2846  C2'   G    89      62.535  -8.078  68.232  1.00  0.00           C  
ATOM   2847  H2'   G    89      62.123  -7.995  67.226  1.00  0.00           H  
ATOM   2848  O2'   G    89      63.742  -8.976  68.299  1.00  0.00           O  
ATOM   2849 HO2'   G    89      64.433  -8.494  67.839  1.00  0.00           H  
ATOM   2850  O3'   G    89      64.125  -6.316  68.481  1.00  0.00           O  
ATOM   2851  P     C    90      64.440  -5.127  67.509  1.00  0.00           P  
ATOM   2852  OP1   C    90      65.869  -5.187  67.253  1.00  0.00           O  
ATOM   2853  OP2   C    90      63.839  -3.864  67.988  1.00  0.00           O  
ATOM   2854  O5'   C    90      63.661  -5.521  66.124  1.00  0.00           O  
ATOM   2855  C5'   C    90      64.228  -6.615  65.365  1.00  0.00           C  
ATOM   2856  H5'   C    90      65.282  -6.488  65.116  1.00  0.00           H  
ATOM   2857 H5''   C    90      64.308  -7.515  65.975  1.00  0.00           H  
ATOM   2858  C4'   C    90      63.454  -7.010  64.070  1.00  0.00           C  
ATOM   2859  H4'   C    90      64.165  -7.659  63.558  1.00  0.00           H  
ATOM   2860  O4'   C    90      62.221  -7.667  64.488  1.00  0.00           O  
ATOM   2861  C1'   C    90      61.221  -7.328  63.549  1.00  0.00           C  
ATOM   2862  H1'   C    90      60.728  -8.204  63.129  1.00  0.00           H  
ATOM   2863  N1    C    90      60.149  -6.556  64.249  1.00  0.00           N  
ATOM   2864  C6    C    90      60.368  -5.931  65.497  1.00  0.00           C  
ATOM   2865  H6    C    90      61.315  -6.017  66.010  1.00  0.00           H  
ATOM   2866  C5    C    90      59.315  -5.290  66.097  1.00  0.00           C  
ATOM   2867  H5    C    90      59.485  -4.846  67.066  1.00  0.00           H  
ATOM   2868  C4    C    90      58.151  -5.087  65.316  1.00  0.00           C  
ATOM   2869  N4    C    90      57.141  -4.476  65.797  1.00  0.00           N  
ATOM   2870  H41   C    90      57.207  -4.129  66.743  1.00  0.00           H  
ATOM   2871  H42   C    90      56.302  -4.330  65.254  1.00  0.00           H  
ATOM   2872  N3    C    90      57.963  -5.628  64.096  1.00  0.00           N  
ATOM   2873  C2    C    90      58.942  -6.409  63.625  1.00  0.00           C  
ATOM   2874  O2    C    90      58.745  -6.862  62.491  1.00  0.00           O  
ATOM   2875  C3'   C    90      63.084  -5.844  63.080  1.00  0.00           C  
ATOM   2876  H3'   C    90      62.717  -4.999  63.663  1.00  0.00           H  
ATOM   2877  C2'   C    90      61.936  -6.589  62.427  1.00  0.00           C  
ATOM   2878  H2'   C    90      61.194  -5.910  62.008  1.00  0.00           H  
ATOM   2879  O2'   C    90      62.417  -7.602  61.513  1.00  0.00           O  
ATOM   2880 HO2'   C    90      61.673  -7.947  61.013  1.00  0.00           H  
ATOM   2881  O3'   C    90      64.143  -5.482  62.272  1.00  0.00           O  
ATOM   2882  P     C    91      64.114  -4.120  61.558  1.00  0.00           P  
ATOM   2883  OP1   C    91      65.195  -3.977  60.534  1.00  0.00           O  
ATOM   2884  OP2   C    91      64.020  -3.043  62.580  1.00  0.00           O  
ATOM   2885  O5'   C    91      62.696  -4.100  60.795  1.00  0.00           O  
ATOM   2886  C5'   C    91      62.505  -4.836  59.613  1.00  0.00           C  
ATOM   2887  H5'   C    91      63.131  -4.391  58.839  1.00  0.00           H  
ATOM   2888 H5''   C    91      62.681  -5.895  59.800  1.00  0.00           H  
ATOM   2889  C4'   C    91      61.072  -4.677  59.114  1.00  0.00           C  
ATOM   2890  H4'   C    91      61.042  -5.370  58.273  1.00  0.00           H  
ATOM   2891  O4'   C    91      59.969  -5.061  59.950  1.00  0.00           O  
ATOM   2892  C1'   C    91      58.850  -4.270  59.691  1.00  0.00           C  
ATOM   2893  H1'   C    91      58.040  -4.966  59.474  1.00  0.00           H  
ATOM   2894  N1    C    91      58.426  -3.511  60.880  1.00  0.00           N  
ATOM   2895  C6    C    91      59.166  -3.287  62.039  1.00  0.00           C  
ATOM   2896  H6    C    91      60.131  -3.742  62.200  1.00  0.00           H  
ATOM   2897  C5    C    91      58.628  -2.642  63.132  1.00  0.00           C  
ATOM   2898  H5    C    91      59.195  -2.539  64.045  1.00  0.00           H  
ATOM   2899  C4    C    91      57.257  -2.272  62.984  1.00  0.00           C  
ATOM   2900  N4    C    91      56.575  -1.954  64.062  1.00  0.00           N  
ATOM   2901  H41   C    91      55.616  -1.707  63.866  1.00  0.00           H  
ATOM   2902  H42   C    91      57.007  -2.063  64.968  1.00  0.00           H  
ATOM   2903  N3    C    91      56.502  -2.462  61.921  1.00  0.00           N  
ATOM   2904  C2    C    91      57.133  -3.073  60.918  1.00  0.00           C  
ATOM   2905  O2    C    91      56.411  -3.239  59.900  1.00  0.00           O  
ATOM   2906  C3'   C    91      60.674  -3.220  58.666  1.00  0.00           C  
ATOM   2907  H3'   C    91      60.888  -2.666  59.580  1.00  0.00           H  
ATOM   2908  C2'   C    91      59.148  -3.466  58.444  1.00  0.00           C  
ATOM   2909  H2'   C    91      58.628  -2.509  58.399  1.00  0.00           H  
ATOM   2910  O2'   C    91      59.010  -4.247  57.243  1.00  0.00           O  
ATOM   2911 HO2'   C    91      59.807  -4.301  56.711  1.00  0.00           H  
ATOM   2912  O3'   C    91      61.440  -2.708  57.532  1.00  0.00           O  
ATOM   2913  P     C    92      61.443  -1.103  57.346  1.00  0.00           P  
ATOM   2914  OP1   C    92      62.310  -0.714  56.241  1.00  0.00           O  
ATOM   2915  OP2   C    92      61.754  -0.465  58.613  1.00  0.00           O  
ATOM   2916  O5'   C    92      59.964  -0.806  57.014  1.00  0.00           O  
ATOM   2917  C5'   C    92      59.371  -0.956  55.725  1.00  0.00           C  
ATOM   2918  H5'   C    92      59.996  -0.450  54.990  1.00  0.00           H  
ATOM   2919 H5''   C    92      59.331  -2.029  55.538  1.00  0.00           H  
ATOM   2920  C4'   C    92      58.004  -0.391  55.796  1.00  0.00           C  
ATOM   2921  H4'   C    92      57.542  -0.613  54.833  1.00  0.00           H  
ATOM   2922  O4'   C    92      57.127  -1.055  56.721  1.00  0.00           O  
ATOM   2923  C1'   C    92      56.110  -0.172  57.274  1.00  0.00           C  
ATOM   2924  H1'   C    92      55.097  -0.481  57.014  1.00  0.00           H  
ATOM   2925  N1    C    92      56.293   0.161  58.728  1.00  0.00           N  
ATOM   2926  C6    C    92      57.466   0.054  59.415  1.00  0.00           C  
ATOM   2927  H6    C    92      58.312  -0.379  58.904  1.00  0.00           H  
ATOM   2928  C5    C    92      57.464   0.374  60.759  1.00  0.00           C  
ATOM   2929  H5    C    92      58.397   0.110  61.235  1.00  0.00           H  
ATOM   2930  C4    C    92      56.309   0.818  61.369  1.00  0.00           C  
ATOM   2931  N4    C    92      56.355   1.168  62.603  1.00  0.00           N  
ATOM   2932  H41   C    92      55.528   1.511  63.070  1.00  0.00           H  
ATOM   2933  H42   C    92      57.229   1.154  63.109  1.00  0.00           H  
ATOM   2934  N3    C    92      55.201   1.033  60.689  1.00  0.00           N  
ATOM   2935  C2    C    92      55.132   0.609  59.395  1.00  0.00           C  
ATOM   2936  O2    C    92      54.001   0.635  58.817  1.00  0.00           O  
ATOM   2937  C3'   C    92      57.934   1.052  56.232  1.00  0.00           C  
ATOM   2938  H3'   C    92      58.528   1.253  57.124  1.00  0.00           H  
ATOM   2939  C2'   C    92      56.410   1.111  56.509  1.00  0.00           C  
ATOM   2940  H2'   C    92      56.150   2.047  57.002  1.00  0.00           H  
ATOM   2941  O2'   C    92      55.612   0.992  55.289  1.00  0.00           O  
ATOM   2942 HO2'   C    92      56.000   1.572  54.629  1.00  0.00           H  
ATOM   2943  O3'   C    92      58.232   1.974  55.213  1.00  0.00           O  
ATOM   2944  P     G    93      58.529   3.544  55.452  1.00  0.00           P  
ATOM   2945  OP1   G    93      58.350   4.150  54.152  1.00  0.00           O  
ATOM   2946  OP2   G    93      59.792   3.709  56.100  1.00  0.00           O  
ATOM   2947  O5'   G    93      57.443   4.156  56.462  1.00  0.00           O  
ATOM   2948  C5'   G    93      56.149   4.582  55.932  1.00  0.00           C  
ATOM   2949  H5'   G    93      56.389   5.411  55.266  1.00  0.00           H  
ATOM   2950 H5''   G    93      55.725   3.779  55.329  1.00  0.00           H  
ATOM   2951  C4'   G    93      55.111   4.915  56.974  1.00  0.00           C  
ATOM   2952  H4'   G    93      54.122   5.083  56.549  1.00  0.00           H  
ATOM   2953  O4'   G    93      54.983   3.790  57.958  1.00  0.00           O  
ATOM   2954  C1'   G    93      54.930   4.364  59.236  1.00  0.00           C  
ATOM   2955  H1'   G    93      54.107   4.012  59.858  1.00  0.00           H  
ATOM   2956  N9    G    93      56.166   4.104  59.993  1.00  0.00           N  
ATOM   2957  C8    G    93      57.317   3.528  59.521  1.00  0.00           C  
ATOM   2958  H8    G    93      57.551   3.002  58.607  1.00  0.00           H  
ATOM   2959  N7    G    93      58.274   3.576  60.402  1.00  0.00           N  
ATOM   2960  C5    G    93      57.727   4.040  61.561  1.00  0.00           C  
ATOM   2961  C6    G    93      58.277   4.134  62.872  1.00  0.00           C  
ATOM   2962  O6    G    93      59.443   4.064  63.320  1.00  0.00           O  
ATOM   2963  N1    G    93      57.330   4.476  63.845  1.00  0.00           N  
ATOM   2964  H1    G    93      57.631   4.468  64.809  1.00  0.00           H  
ATOM   2965  C2    G    93      56.035   4.809  63.526  1.00  0.00           C  
ATOM   2966  N2    G    93      55.404   5.395  64.504  1.00  0.00           N  
ATOM   2967  H21   G    93      54.529   5.824  64.239  1.00  0.00           H  
ATOM   2968  H22   G    93      55.979   5.749  65.255  1.00  0.00           H  
ATOM   2969  N3    G    93      55.490   4.747  62.297  1.00  0.00           N  
ATOM   2970  C4    G    93      56.376   4.316  61.373  1.00  0.00           C  
ATOM   2971  C3'   G    93      55.463   6.151  57.724  1.00  0.00           C  
ATOM   2972  H3'   G    93      56.543   6.252  57.822  1.00  0.00           H  
ATOM   2973  C2'   G    93      54.766   5.885  59.030  1.00  0.00           C  
ATOM   2974  H2'   G    93      55.291   6.512  59.751  1.00  0.00           H  
ATOM   2975  O2'   G    93      53.370   6.079  58.894  1.00  0.00           O  
ATOM   2976 HO2'   G    93      53.282   6.942  58.484  1.00  0.00           H  
ATOM   2977  O3'   G    93      54.841   7.348  57.133  1.00  0.00           O  
ATOM   2978  P     U    94      55.346   8.780  57.188  1.00  0.00           P  
ATOM   2979  OP1   U    94      54.433   9.672  56.422  1.00  0.00           O  
ATOM   2980  OP2   U    94      56.797   8.752  56.836  1.00  0.00           O  
ATOM   2981  O5'   U    94      55.126   9.116  58.705  1.00  0.00           O  
ATOM   2982  C5'   U    94      53.869   9.468  59.231  1.00  0.00           C  
ATOM   2983  H5'   U    94      53.606  10.471  58.894  1.00  0.00           H  
ATOM   2984 H5''   U    94      53.137   8.735  58.893  1.00  0.00           H  
ATOM   2985  C4'   U    94      54.047   9.480  60.746  1.00  0.00           C  
ATOM   2986  H4'   U    94      53.035   9.747  61.051  1.00  0.00           H  
ATOM   2987  O4'   U    94      54.621   8.339  61.391  1.00  0.00           O  
ATOM   2988  C1'   U    94      55.371   8.661  62.482  1.00  0.00           C  
ATOM   2989  H1'   U    94      54.874   8.307  63.386  1.00  0.00           H  
ATOM   2990  N1    U    94      56.727   8.105  62.341  1.00  0.00           N  
ATOM   2991  C6    U    94      57.275   7.848  61.149  1.00  0.00           C  
ATOM   2992  H6    U    94      56.743   8.089  60.240  1.00  0.00           H  
ATOM   2993  C5    U    94      58.624   7.503  61.103  1.00  0.00           C  
ATOM   2994  H5    U    94      59.133   7.307  60.172  1.00  0.00           H  
ATOM   2995  C4    U    94      59.410   7.190  62.286  1.00  0.00           C  
ATOM   2996  O4    U    94      60.556   6.787  62.308  1.00  0.00           O  
ATOM   2997  N3    U    94      58.692   7.481  63.445  1.00  0.00           N  
ATOM   2998  H3    U    94      59.124   7.161  64.300  1.00  0.00           H  
ATOM   2999  C2    U    94      57.365   7.826  63.535  1.00  0.00           C  
ATOM   3000  O2    U    94      56.883   7.931  64.672  1.00  0.00           O  
ATOM   3001  C3'   U    94      54.859  10.628  61.219  1.00  0.00           C  
ATOM   3002  H3'   U    94      55.739  10.722  60.582  1.00  0.00           H  
ATOM   3003  C2'   U    94      55.392  10.226  62.590  1.00  0.00           C  
ATOM   3004  H2'   U    94      56.428  10.506  62.776  1.00  0.00           H  
ATOM   3005  O2'   U    94      54.599  10.697  63.614  1.00  0.00           O  
ATOM   3006 HO2'   U    94      54.975  10.373  64.435  1.00  0.00           H  
ATOM   3007  O3'   U    94      54.059  11.846  61.321  1.00  0.00           O  
ATOM   3008  P     C    95      54.709  13.215  60.754  1.00  0.00           P  
ATOM   3009  OP1   C    95      53.946  14.313  61.269  1.00  0.00           O  
ATOM   3010  OP2   C    95      54.837  13.171  59.297  1.00  0.00           O  
ATOM   3011  O5'   C    95      56.122  13.209  61.430  1.00  0.00           O  
ATOM   3012  C5'   C    95      56.325  13.504  62.841  1.00  0.00           C  
ATOM   3013  H5'   C    95      56.023  14.505  63.149  1.00  0.00           H  
ATOM   3014 H5''   C    95      55.878  12.764  63.504  1.00  0.00           H  
ATOM   3015  C4'   C    95      57.815  13.415  63.164  1.00  0.00           C  
ATOM   3016  H4'   C    95      58.019  13.733  64.187  1.00  0.00           H  
ATOM   3017  O4'   C    95      58.232  12.035  63.016  1.00  0.00           O  
ATOM   3018  C1'   C    95      59.694  11.965  62.794  1.00  0.00           C  
ATOM   3019  H1'   C    95      60.148  11.387  63.598  1.00  0.00           H  
ATOM   3020  N1    C    95      60.060  11.357  61.507  1.00  0.00           N  
ATOM   3021  C6    C    95      59.077  10.934  60.640  1.00  0.00           C  
ATOM   3022  H6    C    95      58.035  11.174  60.789  1.00  0.00           H  
ATOM   3023  C5    C    95      59.420  10.161  59.593  1.00  0.00           C  
ATOM   3024  H5    C    95      58.657   9.741  58.954  1.00  0.00           H  
ATOM   3025  C4    C    95      60.756   9.670  59.580  1.00  0.00           C  
ATOM   3026  N4    C    95      61.045   8.747  58.680  1.00  0.00           N  
ATOM   3027  H41   C    95      60.414   8.506  57.929  1.00  0.00           H  
ATOM   3028  H42   C    95      62.028   8.518  58.678  1.00  0.00           H  
ATOM   3029  N3    C    95      61.722  10.055  60.329  1.00  0.00           N  
ATOM   3030  C2    C    95      61.387  10.969  61.249  1.00  0.00           C  
ATOM   3031  O2    C    95      62.303  11.483  61.936  1.00  0.00           O  
ATOM   3032  C3'   C    95      58.812  14.219  62.371  1.00  0.00           C  
ATOM   3033  H3'   C    95      58.657  14.074  61.301  1.00  0.00           H  
ATOM   3034  C2'   C    95      60.124  13.422  62.757  1.00  0.00           C  
ATOM   3035  H2'   C    95      60.970  13.417  62.069  1.00  0.00           H  
ATOM   3036  O2'   C    95      60.577  13.699  64.087  1.00  0.00           O  
ATOM   3037 HO2'   C    95      59.899  14.113  64.626  1.00  0.00           H  
ATOM   3038  O3'   C    95      58.787  15.521  62.845  1.00  0.00           O  
ATOM   3039  P     U    96      59.029  16.775  61.922  1.00  0.00           P  
ATOM   3040  OP1   U    96      58.720  18.002  62.683  1.00  0.00           O  
ATOM   3041  OP2   U    96      58.192  16.433  60.717  1.00  0.00           O  
ATOM   3042  O5'   U    96      60.530  16.696  61.568  1.00  0.00           O  
ATOM   3043  C5'   U    96      61.537  17.111  62.489  1.00  0.00           C  
ATOM   3044  H5'   U    96      61.502  18.191  62.633  1.00  0.00           H  
ATOM   3045 H5''   U    96      61.253  16.708  63.461  1.00  0.00           H  
ATOM   3046  C4'   U    96      62.985  16.677  62.158  1.00  0.00           C  
ATOM   3047  H4'   U    96      63.702  16.869  62.955  1.00  0.00           H  
ATOM   3048  O4'   U    96      63.021  15.260  61.742  1.00  0.00           O  
ATOM   3049  C1'   U    96      64.129  14.987  60.831  1.00  0.00           C  
ATOM   3050  H1'   U    96      64.912  14.461  61.376  1.00  0.00           H  
ATOM   3051  N1    U    96      63.603  14.149  59.749  1.00  0.00           N  
ATOM   3052  C6    U    96      62.319  14.015  59.473  1.00  0.00           C  
ATOM   3053  H6    U    96      61.514  14.573  59.927  1.00  0.00           H  
ATOM   3054  C5    U    96      61.889  13.136  58.542  1.00  0.00           C  
ATOM   3055  H5    U    96      60.841  13.189  58.286  1.00  0.00           H  
ATOM   3056  C4    U    96      62.794  12.272  57.865  1.00  0.00           C  
ATOM   3057  O4    U    96      62.561  11.382  57.051  1.00  0.00           O  
ATOM   3058  N3    U    96      64.116  12.558  58.053  1.00  0.00           N  
ATOM   3059  H3    U    96      64.788  11.989  57.558  1.00  0.00           H  
ATOM   3060  C2    U    96      64.552  13.531  58.948  1.00  0.00           C  
ATOM   3061  O2    U    96      65.737  13.650  58.956  1.00  0.00           O  
ATOM   3062  C3'   U    96      63.507  17.297  60.837  1.00  0.00           C  
ATOM   3063  H3'   U    96      62.690  17.261  60.116  1.00  0.00           H  
ATOM   3064  C2'   U    96      64.596  16.371  60.338  1.00  0.00           C  
ATOM   3065  H2'   U    96      64.787  16.391  59.266  1.00  0.00           H  
ATOM   3066  O2'   U    96      65.799  16.553  61.058  1.00  0.00           O  
ATOM   3067 HO2'   U    96      66.417  16.644  60.328  1.00  0.00           H  
ATOM   3068  O3'   U    96      63.922  18.614  60.963  1.00  0.00           O  
ATOM   3069  P     U    97      63.944  19.591  59.752  1.00  0.00           P  
ATOM   3070  OP1   U    97      64.461  20.892  60.262  1.00  0.00           O  
ATOM   3071  OP2   U    97      62.616  19.482  59.073  1.00  0.00           O  
ATOM   3072  O5'   U    97      64.984  19.007  58.737  1.00  0.00           O  
ATOM   3073  C5'   U    97      66.380  19.270  58.953  1.00  0.00           C  
ATOM   3074  H5'   U    97      66.597  20.324  58.784  1.00  0.00           H  
ATOM   3075 H5''   U    97      66.651  19.091  59.994  1.00  0.00           H  
ATOM   3076  C4'   U    97      67.218  18.358  58.037  1.00  0.00           C  
ATOM   3077  H4'   U    97      68.277  18.429  58.283  1.00  0.00           H  
ATOM   3078  O4'   U    97      66.859  16.979  58.100  1.00  0.00           O  
ATOM   3079  C1'   U    97      67.097  16.314  56.902  1.00  0.00           C  
ATOM   3080  H1'   U    97      67.867  15.586  57.157  1.00  0.00           H  
ATOM   3081  N1    U    97      65.886  15.587  56.439  1.00  0.00           N  
ATOM   3082  C6    U    97      64.640  16.062  56.601  1.00  0.00           C  
ATOM   3083  H6    U    97      64.536  16.958  57.196  1.00  0.00           H  
ATOM   3084  C5    U    97      63.601  15.458  56.035  1.00  0.00           C  
ATOM   3085  H5    U    97      62.618  15.836  56.275  1.00  0.00           H  
ATOM   3086  C4    U    97      63.693  14.231  55.304  1.00  0.00           C  
ATOM   3087  O4    U    97      62.784  13.606  54.780  1.00  0.00           O  
ATOM   3088  N3    U    97      65.002  13.825  55.085  1.00  0.00           N  
ATOM   3089  H3    U    97      65.183  13.219  54.298  1.00  0.00           H  
ATOM   3090  C2    U    97      66.128  14.518  55.556  1.00  0.00           C  
ATOM   3091  O2    U    97      67.268  14.148  55.207  1.00  0.00           O  
ATOM   3092  C3'   U    97      67.092  18.763  56.573  1.00  0.00           C  
ATOM   3093  H3'   U    97      66.036  18.919  56.353  1.00  0.00           H  
ATOM   3094  C2'   U    97      67.628  17.439  55.924  1.00  0.00           C  
ATOM   3095  H2'   U    97      67.263  17.283  54.909  1.00  0.00           H  
ATOM   3096  O2'   U    97      69.077  17.348  55.911  1.00  0.00           O  
ATOM   3097 HO2'   U    97      69.404  16.495  55.615  1.00  0.00           H  
ATOM   3098  O3'   U    97      67.894  19.825  56.129  1.00  0.00           O  
ATOM   3099  P     A    98      67.586  20.568  54.779  1.00  0.00           P  
ATOM   3100  OP1   A    98      68.543  21.691  54.636  1.00  0.00           O  
ATOM   3101  OP2   A    98      66.127  20.870  54.750  1.00  0.00           O  
ATOM   3102  O5'   A    98      67.833  19.601  53.483  1.00  0.00           O  
ATOM   3103  C5'   A    98      69.189  19.249  53.153  1.00  0.00           C  
ATOM   3104  H5'   A    98      69.683  20.147  52.783  1.00  0.00           H  
ATOM   3105 H5''   A    98      69.655  18.881  54.068  1.00  0.00           H  
ATOM   3106  C4'   A    98      69.216  18.180  52.109  1.00  0.00           C  
ATOM   3107  H4'   A    98      70.247  18.003  51.805  1.00  0.00           H  
ATOM   3108  O4'   A    98      68.554  16.995  52.507  1.00  0.00           O  
ATOM   3109  C1'   A    98      67.959  16.325  51.396  1.00  0.00           C  
ATOM   3110  H1'   A    98      68.328  15.369  51.025  1.00  0.00           H  
ATOM   3111  N9    A    98      66.545  16.247  51.667  1.00  0.00           N  
ATOM   3112  C8    A    98      65.696  16.987  52.492  1.00  0.00           C  
ATOM   3113  H8    A    98      66.087  17.858  52.995  1.00  0.00           H  
ATOM   3114  N7    A    98      64.473  16.526  52.455  1.00  0.00           N  
ATOM   3115  C5    A    98      64.462  15.418  51.556  1.00  0.00           C  
ATOM   3116  C6    A    98      63.511  14.587  50.940  1.00  0.00           C  
ATOM   3117  N6    A    98      62.239  14.558  51.239  1.00  0.00           N  
ATOM   3118  H61   A    98      61.947  15.184  51.976  1.00  0.00           H  
ATOM   3119  H62   A    98      61.610  13.988  50.692  1.00  0.00           H  
ATOM   3120  N1    A    98      63.906  13.716  50.040  1.00  0.00           N  
ATOM   3121  C2    A    98      65.138  13.724  49.650  1.00  0.00           C  
ATOM   3122  H2    A    98      65.367  13.025  48.859  1.00  0.00           H  
ATOM   3123  N3    A    98      66.152  14.495  50.075  1.00  0.00           N  
ATOM   3124  C4    A    98      65.743  15.346  51.047  1.00  0.00           C  
ATOM   3125  C3'   A    98      68.438  18.633  50.913  1.00  0.00           C  
ATOM   3126  H3'   A    98      67.410  18.955  51.077  1.00  0.00           H  
ATOM   3127  C2'   A    98      68.220  17.282  50.249  1.00  0.00           C  
ATOM   3128  H2'   A    98      67.354  17.365  49.592  1.00  0.00           H  
ATOM   3129  O2'   A    98      69.402  16.848  49.543  1.00  0.00           O  
ATOM   3130 HO2'   A    98      69.940  17.590  49.259  1.00  0.00           H  
ATOM   3131  O3'   A    98      69.096  19.532  50.136  1.00  0.00           O  
ATOM   3132  P     C    99      68.437  20.533  49.185  1.00  0.00           P  
ATOM   3133  OP1   C    99      69.503  21.448  48.730  1.00  0.00           O  
ATOM   3134  OP2   C    99      67.197  21.167  49.760  1.00  0.00           O  
ATOM   3135  O5'   C    99      68.043  19.682  47.885  1.00  0.00           O  
ATOM   3136  C5'   C    99      69.041  19.143  47.003  1.00  0.00           C  
ATOM   3137  H5'   C    99      69.403  20.044  46.508  1.00  0.00           H  
ATOM   3138 H5''   C    99      69.791  18.650  47.621  1.00  0.00           H  
ATOM   3139  C4'   C    99      68.498  18.082  45.986  1.00  0.00           C  
ATOM   3140  H4'   C    99      69.246  17.529  45.417  1.00  0.00           H  
ATOM   3141  O4'   C    99      67.791  17.134  46.810  1.00  0.00           O  
ATOM   3142  C1'   C    99      66.720  16.614  46.141  1.00  0.00           C  
ATOM   3143  H1'   C    99      66.996  15.608  45.824  1.00  0.00           H  
ATOM   3144  N1    C    99      65.461  16.642  46.963  1.00  0.00           N  
ATOM   3145  C6    C    99      65.165  17.741  47.759  1.00  0.00           C  
ATOM   3146  H6    C    99      65.858  18.546  47.955  1.00  0.00           H  
ATOM   3147  C5    C    99      63.982  17.874  48.364  1.00  0.00           C  
ATOM   3148  H5    C    99      63.742  18.642  49.084  1.00  0.00           H  
ATOM   3149  C4    C    99      63.058  16.780  48.274  1.00  0.00           C  
ATOM   3150  N4    C    99      61.999  16.729  49.029  1.00  0.00           N  
ATOM   3151  H41   C    99      61.729  17.401  49.733  1.00  0.00           H  
ATOM   3152  H42   C    99      61.611  15.800  48.950  1.00  0.00           H  
ATOM   3153  N3    C    99      63.234  15.820  47.422  1.00  0.00           N  
ATOM   3154  C2    C    99      64.451  15.717  46.787  1.00  0.00           C  
ATOM   3155  O2    C    99      64.532  14.833  45.963  1.00  0.00           O  
ATOM   3156  C3'   C    99      67.389  18.671  45.127  1.00  0.00           C  
ATOM   3157  H3'   C    99      66.807  19.393  45.699  1.00  0.00           H  
ATOM   3158  C2'   C    99      66.617  17.429  44.872  1.00  0.00           C  
ATOM   3159  H2'   C    99      65.569  17.629  44.651  1.00  0.00           H  
ATOM   3160  O2'   C    99      67.118  16.678  43.759  1.00  0.00           O  
ATOM   3161 HO2'   C    99      67.732  17.191  43.229  1.00  0.00           H  
ATOM   3162  O3'   C    99      67.984  19.258  43.987  1.00  0.00           O  
ATOM   3163  P     A   100      67.136  20.337  43.170  1.00  0.00           P  
ATOM   3164  OP1   A   100      68.021  20.838  42.084  1.00  0.00           O  
ATOM   3165  OP2   A   100      66.539  21.323  44.104  1.00  0.00           O  
ATOM   3166  O5'   A   100      65.912  19.538  42.578  1.00  0.00           O  
ATOM   3167  C5'   A   100      66.033  18.879  41.345  1.00  0.00           C  
ATOM   3168  H5'   A   100      66.163  19.562  40.506  1.00  0.00           H  
ATOM   3169 H5''   A   100      66.923  18.250  41.309  1.00  0.00           H  
ATOM   3170  C4'   A   100      64.835  17.965  41.091  1.00  0.00           C  
ATOM   3171  H4'   A   100      65.075  17.421  40.177  1.00  0.00           H  
ATOM   3172  O4'   A   100      64.459  17.034  42.119  1.00  0.00           O  
ATOM   3173  C1'   A   100      63.063  16.776  42.073  1.00  0.00           C  
ATOM   3174  H1'   A   100      62.793  15.747  41.836  1.00  0.00           H  
ATOM   3175  N9    A   100      62.431  17.256  43.337  1.00  0.00           N  
ATOM   3176  C8    A   100      62.872  18.054  44.264  1.00  0.00           C  
ATOM   3177  H8    A   100      63.779  18.627  44.144  1.00  0.00           H  
ATOM   3178  N7    A   100      62.087  18.092  45.323  1.00  0.00           N  
ATOM   3179  C5    A   100      61.005  17.210  45.056  1.00  0.00           C  
ATOM   3180  C6    A   100      59.917  16.714  45.752  1.00  0.00           C  
ATOM   3181  N6    A   100      59.494  17.041  47.000  1.00  0.00           N  
ATOM   3182  H61   A   100      59.983  17.827  47.405  1.00  0.00           H  
ATOM   3183  H62   A   100      58.651  16.671  47.414  1.00  0.00           H  
ATOM   3184  N1    A   100      59.174  15.713  45.248  1.00  0.00           N  
ATOM   3185  C2    A   100      59.466  15.305  43.999  1.00  0.00           C  
ATOM   3186  H2    A   100      58.825  14.520  43.626  1.00  0.00           H  
ATOM   3187  N3    A   100      60.544  15.724  43.231  1.00  0.00           N  
ATOM   3188  C4    A   100      61.231  16.715  43.818  1.00  0.00           C  
ATOM   3189  C3'   A   100      63.514  18.752  40.817  1.00  0.00           C  
ATOM   3190  H3'   A   100      63.454  19.523  41.585  1.00  0.00           H  
ATOM   3191  C2'   A   100      62.471  17.647  40.984  1.00  0.00           C  
ATOM   3192  H2'   A   100      61.563  18.146  41.324  1.00  0.00           H  
ATOM   3193  O2'   A   100      62.151  16.770  39.822  1.00  0.00           O  
ATOM   3194 HO2'   A   100      61.212  16.571  39.825  1.00  0.00           H  
ATOM   3195  O3'   A   100      63.567  19.362  39.569  1.00  0.00           O  
ATOM   3196  P     C   101      62.658  20.668  39.315  1.00  0.00           P  
ATOM   3197  OP1   C   101      62.943  21.164  37.962  1.00  0.00           O  
ATOM   3198  OP2   C   101      62.997  21.564  40.443  1.00  0.00           O  
ATOM   3199  O5'   C   101      61.180  20.090  39.414  1.00  0.00           O  
ATOM   3200  C5'   C   101      60.573  19.601  38.284  1.00  0.00           C  
ATOM   3201  H5'   C   101      60.524  20.409  37.554  1.00  0.00           H  
ATOM   3202 H5''   C   101      61.098  18.772  37.809  1.00  0.00           H  
ATOM   3203  C4'   C   101      59.155  19.079  38.648  1.00  0.00           C  
ATOM   3204  H4'   C   101      58.693  18.690  37.741  1.00  0.00           H  
ATOM   3205  O4'   C   101      59.119  18.152  39.676  1.00  0.00           O  
ATOM   3206  C1'   C   101      57.883  18.276  40.421  1.00  0.00           C  
ATOM   3207  H1'   C   101      57.310  17.349  40.424  1.00  0.00           H  
ATOM   3208  N1    C   101      57.995  18.648  41.799  1.00  0.00           N  
ATOM   3209  C6    C   101      58.981  19.353  42.302  1.00  0.00           C  
ATOM   3210  H6    C   101      59.796  19.683  41.675  1.00  0.00           H  
ATOM   3211  C5    C   101      59.116  19.522  43.644  1.00  0.00           C  
ATOM   3212  H5    C   101      59.940  20.097  44.039  1.00  0.00           H  
ATOM   3213  C4    C   101      58.070  19.186  44.485  1.00  0.00           C  
ATOM   3214  N4    C   101      58.111  19.365  45.747  1.00  0.00           N  
ATOM   3215  H41   C   101      58.975  19.757  46.091  1.00  0.00           H  
ATOM   3216  H42   C   101      57.348  19.051  46.330  1.00  0.00           H  
ATOM   3217  N3    C   101      57.023  18.554  43.973  1.00  0.00           N  
ATOM   3218  C2    C   101      56.979  18.270  42.680  1.00  0.00           C  
ATOM   3219  O2    C   101      55.919  17.741  42.268  1.00  0.00           O  
ATOM   3220  C3'   C   101      58.134  20.145  39.008  1.00  0.00           C  
ATOM   3221  H3'   C   101      58.612  20.772  39.761  1.00  0.00           H  
ATOM   3222  C2'   C   101      57.032  19.312  39.589  1.00  0.00           C  
ATOM   3223  H2'   C   101      56.330  19.873  40.206  1.00  0.00           H  
ATOM   3224  O2'   C   101      56.290  18.718  38.538  1.00  0.00           O  
ATOM   3225 HO2'   C   101      56.464  19.326  37.816  1.00  0.00           H  
ATOM   3226  O3'   C   101      57.621  20.869  37.906  1.00  0.00           O  
ATOM   3227  P     C   102      56.659  22.084  38.134  1.00  0.00           P  
ATOM   3228  OP1   C   102      56.175  22.627  36.847  1.00  0.00           O  
ATOM   3229  OP2   C   102      57.386  23.039  38.966  1.00  0.00           O  
ATOM   3230  O5'   C   102      55.430  21.643  38.993  1.00  0.00           O  
ATOM   3231  C5'   C   102      54.149  21.216  38.434  1.00  0.00           C  
ATOM   3232  H5'   C   102      53.687  22.060  37.921  1.00  0.00           H  
ATOM   3233 H5''   C   102      54.310  20.380  37.754  1.00  0.00           H  
ATOM   3234  C4'   C   102      53.177  20.946  39.596  1.00  0.00           C  
ATOM   3235  H4'   C   102      52.254  20.626  39.112  1.00  0.00           H  
ATOM   3236  O4'   C   102      53.737  20.091  40.678  1.00  0.00           O  
ATOM   3237  C1'   C   102      53.085  20.473  41.902  1.00  0.00           C  
ATOM   3238  H1'   C   102      52.468  19.663  42.293  1.00  0.00           H  
ATOM   3239  N1    C   102      54.090  20.888  42.903  1.00  0.00           N  
ATOM   3240  C6    C   102      55.365  21.338  42.678  1.00  0.00           C  
ATOM   3241  H6    C   102      55.658  21.452  41.645  1.00  0.00           H  
ATOM   3242  C5    C   102      56.158  21.670  43.676  1.00  0.00           C  
ATOM   3243  H5    C   102      57.151  22.035  43.464  1.00  0.00           H  
ATOM   3244  C4    C   102      55.645  21.550  44.978  1.00  0.00           C  
ATOM   3245  N4    C   102      56.390  21.856  45.992  1.00  0.00           N  
ATOM   3246  H41   C   102      56.086  21.839  46.955  1.00  0.00           H  
ATOM   3247  H42   C   102      57.322  22.102  45.688  1.00  0.00           H  
ATOM   3248  N3    C   102      54.427  21.102  45.248  1.00  0.00           N  
ATOM   3249  C2    C   102      53.589  20.764  44.225  1.00  0.00           C  
ATOM   3250  O2    C   102      52.410  20.484  44.532  1.00  0.00           O  
ATOM   3251  C3'   C   102      52.732  22.127  40.329  1.00  0.00           C  
ATOM   3252  H3'   C   102      53.655  22.672  40.525  1.00  0.00           H  
ATOM   3253  C2'   C   102      52.175  21.709  41.658  1.00  0.00           C  
ATOM   3254  H2'   C   102      52.218  22.531  42.372  1.00  0.00           H  
ATOM   3255  O2'   C   102      50.876  21.152  41.487  1.00  0.00           O  
ATOM   3256 HO2'   C   102      50.724  21.212  40.541  1.00  0.00           H  
ATOM   3257  O3'   C   102      51.702  22.991  39.719  1.00  0.00           O  
ATOM   3258  P     G   103      51.675  24.579  39.977  1.00  0.00           P  
ATOM   3259  OP1   G   103      50.788  25.090  38.967  1.00  0.00           O  
ATOM   3260  OP2   G   103      53.078  25.096  40.069  1.00  0.00           O  
ATOM   3261  O5'   G   103      50.873  24.735  41.435  1.00  0.00           O  
ATOM   3262  C5'   G   103      49.466  24.328  41.507  1.00  0.00           C  
ATOM   3263  H5'   G   103      48.900  25.060  40.931  1.00  0.00           H  
ATOM   3264 H5''   G   103      49.294  23.345  41.069  1.00  0.00           H  
ATOM   3265  C4'   G   103      48.900  24.323  42.916  1.00  0.00           C  
ATOM   3266  H4'   G   103      47.878  23.947  42.850  1.00  0.00           H  
ATOM   3267  O4'   G   103      49.631  23.414  43.832  1.00  0.00           O  
ATOM   3268  C1'   G   103      49.444  23.765  45.217  1.00  0.00           C  
ATOM   3269  H1'   G   103      48.775  23.083  45.741  1.00  0.00           H  
ATOM   3270  N9    G   103      50.784  24.000  45.867  1.00  0.00           N  
ATOM   3271  C8    G   103      52.053  23.943  45.353  1.00  0.00           C  
ATOM   3272  H8    G   103      52.177  23.788  44.291  1.00  0.00           H  
ATOM   3273  N7    G   103      52.990  24.339  46.198  1.00  0.00           N  
ATOM   3274  C5    G   103      52.289  24.469  47.351  1.00  0.00           C  
ATOM   3275  C6    G   103      52.822  24.774  48.713  1.00  0.00           C  
ATOM   3276  O6    G   103      53.982  24.916  49.086  1.00  0.00           O  
ATOM   3277  N1    G   103      51.829  24.828  49.715  1.00  0.00           N  
ATOM   3278  H1    G   103      52.192  25.179  50.590  1.00  0.00           H  
ATOM   3279  C2    G   103      50.496  24.658  49.376  1.00  0.00           C  
ATOM   3280  N2    G   103      49.654  24.942  50.286  1.00  0.00           N  
ATOM   3281  H21   G   103      49.891  25.286  51.206  1.00  0.00           H  
ATOM   3282  H22   G   103      48.704  24.605  50.226  1.00  0.00           H  
ATOM   3283  N3    G   103      50.023  24.354  48.157  1.00  0.00           N  
ATOM   3284  C4    G   103      50.966  24.249  47.186  1.00  0.00           C  
ATOM   3285  C3'   G   103      49.007  25.654  43.662  1.00  0.00           C  
ATOM   3286  H3'   G   103      50.061  25.933  43.689  1.00  0.00           H  
ATOM   3287  C2'   G   103      48.760  25.189  45.085  1.00  0.00           C  
ATOM   3288  H2'   G   103      49.106  25.973  45.758  1.00  0.00           H  
ATOM   3289  O2'   G   103      47.448  24.801  45.378  1.00  0.00           O  
ATOM   3290 HO2'   G   103      47.257  23.972  44.933  1.00  0.00           H  
ATOM   3291  O3'   G   103      48.104  26.692  43.230  1.00  0.00           O  
ATOM   3292  P     U   104      48.458  28.185  43.435  1.00  0.00           P  
ATOM   3293  OP1   U   104      47.235  28.910  43.011  1.00  0.00           O  
ATOM   3294  OP2   U   104      49.704  28.600  42.723  1.00  0.00           O  
ATOM   3295  O5'   U   104      48.642  28.400  44.996  1.00  0.00           O  
ATOM   3296  C5'   U   104      47.478  28.323  45.806  1.00  0.00           C  
ATOM   3297  H5'   U   104      46.748  29.063  45.477  1.00  0.00           H  
ATOM   3298 H5''   U   104      47.003  27.353  45.659  1.00  0.00           H  
ATOM   3299  C4'   U   104      47.637  28.404  47.216  1.00  0.00           C  
ATOM   3300  H4'   U   104      46.672  28.257  47.700  1.00  0.00           H  
ATOM   3301  O4'   U   104      48.598  27.561  47.666  1.00  0.00           O  
ATOM   3302  C1'   U   104      49.405  28.051  48.753  1.00  0.00           C  
ATOM   3303  H1'   U   104      49.299  27.430  49.642  1.00  0.00           H  
ATOM   3304  N1    U   104      50.894  27.998  48.539  1.00  0.00           N  
ATOM   3305  C6    U   104      51.444  27.811  47.263  1.00  0.00           C  
ATOM   3306  H6    U   104      50.869  27.503  46.402  1.00  0.00           H  
ATOM   3307  C5    U   104      52.805  27.732  47.137  1.00  0.00           C  
ATOM   3308  H5    U   104      53.334  27.585  46.207  1.00  0.00           H  
ATOM   3309  C4    U   104      53.728  27.962  48.264  1.00  0.00           C  
ATOM   3310  O4    U   104      54.957  28.040  48.204  1.00  0.00           O  
ATOM   3311  N3    U   104      53.074  28.108  49.444  1.00  0.00           N  
ATOM   3312  H3    U   104      53.643  28.323  50.250  1.00  0.00           H  
ATOM   3313  C2    U   104      51.725  28.206  49.689  1.00  0.00           C  
ATOM   3314  O2    U   104      51.354  28.465  50.854  1.00  0.00           O  
ATOM   3315  C3'   U   104      48.188  29.765  47.758  1.00  0.00           C  
ATOM   3316  H3'   U   104      48.939  30.092  47.039  1.00  0.00           H  
ATOM   3317  C2'   U   104      48.880  29.409  49.084  1.00  0.00           C  
ATOM   3318  H2'   U   104      49.660  30.156  49.230  1.00  0.00           H  
ATOM   3319  O2'   U   104      47.813  29.327  50.033  1.00  0.00           O  
ATOM   3320 HO2'   U   104      47.313  30.146  50.046  1.00  0.00           H  
ATOM   3321  O3'   U   104      47.198  30.809  47.935  1.00  0.00           O  
ATOM   3322  P     G   105      47.547  32.396  47.851  1.00  0.00           P  
ATOM   3323  OP1   G   105      46.316  33.015  48.359  1.00  0.00           O  
ATOM   3324  OP2   G   105      48.030  32.567  46.455  1.00  0.00           O  
ATOM   3325  O5'   G   105      48.699  32.681  48.851  1.00  0.00           O  
ATOM   3326  C5'   G   105      48.541  32.794  50.288  1.00  0.00           C  
ATOM   3327  H5'   G   105      47.850  33.619  50.463  1.00  0.00           H  
ATOM   3328 H5''   G   105      48.175  31.856  50.705  1.00  0.00           H  
ATOM   3329  C4'   G   105      49.872  33.184  50.927  1.00  0.00           C  
ATOM   3330  H4'   G   105      49.727  33.295  52.002  1.00  0.00           H  
ATOM   3331  O4'   G   105      51.012  32.359  50.649  1.00  0.00           O  
ATOM   3332  C1'   G   105      52.057  33.031  50.040  1.00  0.00           C  
ATOM   3333  H1'   G   105      52.696  33.509  50.782  1.00  0.00           H  
ATOM   3334  N9    G   105      53.008  32.175  49.236  1.00  0.00           N  
ATOM   3335  C8    G   105      54.337  32.030  49.481  1.00  0.00           C  
ATOM   3336  H8    G   105      54.748  32.375  50.419  1.00  0.00           H  
ATOM   3337  N7    G   105      55.037  31.500  48.503  1.00  0.00           N  
ATOM   3338  C5    G   105      54.016  31.325  47.552  1.00  0.00           C  
ATOM   3339  C6    G   105      54.042  30.687  46.261  1.00  0.00           C  
ATOM   3340  O6    G   105      55.046  30.094  45.778  1.00  0.00           O  
ATOM   3341  N1    G   105      52.825  30.577  45.651  1.00  0.00           N  
ATOM   3342  H1    G   105      52.737  30.046  44.797  1.00  0.00           H  
ATOM   3343  C2    G   105      51.675  31.123  46.136  1.00  0.00           C  
ATOM   3344  N2    G   105      50.577  31.171  45.416  1.00  0.00           N  
ATOM   3345  H21   G   105      49.738  31.544  45.838  1.00  0.00           H  
ATOM   3346  H22   G   105      50.484  30.735  44.509  1.00  0.00           H  
ATOM   3347  N3    G   105      51.586  31.682  47.351  1.00  0.00           N  
ATOM   3348  C4    G   105      52.766  31.655  48.024  1.00  0.00           C  
ATOM   3349  C3'   G   105      50.307  34.606  50.368  1.00  0.00           C  
ATOM   3350  H3'   G   105      49.518  35.076  49.781  1.00  0.00           H  
ATOM   3351  C2'   G   105      51.375  34.131  49.336  1.00  0.00           C  
ATOM   3352  H2'   G   105      50.875  33.788  48.430  1.00  0.00           H  
ATOM   3353  O2'   G   105      52.109  35.288  48.930  1.00  0.00           O  
ATOM   3354 HO2'   G   105      51.885  35.858  49.669  1.00  0.00           H  
ATOM   3355  O3'   G   105      50.856  35.528  51.270  1.00  0.00           O  
ATOM   3356  P     C   106      49.929  36.254  52.408  1.00  0.00           P  
ATOM   3357  OP1   C   106      48.538  36.088  51.904  1.00  0.00           O  
ATOM   3358  OP2   C   106      50.361  37.644  52.573  1.00  0.00           O  
ATOM   3359  O5'   C   106      50.095  35.480  53.864  1.00  0.00           O  
ATOM   3360  C5'   C   106      48.961  34.901  54.460  1.00  0.00           C  
ATOM   3361  H5'   C   106      48.291  35.684  54.815  1.00  0.00           H  
ATOM   3362 H5''   C   106      48.513  34.220  53.737  1.00  0.00           H  
ATOM   3363  C4'   C   106      49.346  34.026  55.646  1.00  0.00           C  
ATOM   3364  H4'   C   106      48.366  33.699  55.993  1.00  0.00           H  
ATOM   3365  O4'   C   106      50.060  32.880  55.251  1.00  0.00           O  
ATOM   3366  C1'   C   106      51.069  32.612  56.265  1.00  0.00           C  
ATOM   3367  H1'   C   106      50.990  31.578  56.601  1.00  0.00           H  
ATOM   3368  N1    C   106      52.419  32.872  55.804  1.00  0.00           N  
ATOM   3369  C6    C   106      52.584  33.200  54.465  1.00  0.00           C  
ATOM   3370  H6    C   106      51.746  33.397  53.813  1.00  0.00           H  
ATOM   3371  C5    C   106      53.880  33.217  54.018  1.00  0.00           C  
ATOM   3372  H5    C   106      54.107  33.574  53.024  1.00  0.00           H  
ATOM   3373  C4    C   106      54.909  32.889  54.920  1.00  0.00           C  
ATOM   3374  N4    C   106      56.144  33.056  54.502  1.00  0.00           N  
ATOM   3375  H41   C   106      56.269  33.417  53.567  1.00  0.00           H  
ATOM   3376  H42   C   106      56.846  33.095  55.227  1.00  0.00           H  
ATOM   3377  N3    C   106      54.785  32.565  56.113  1.00  0.00           N  
ATOM   3378  C2    C   106      53.531  32.504  56.571  1.00  0.00           C  
ATOM   3379  O2    C   106      53.416  32.110  57.723  1.00  0.00           O  
ATOM   3380  C3'   C   106      50.140  34.814  56.750  1.00  0.00           C  
ATOM   3381  H3'   C   106      50.875  35.431  56.232  1.00  0.00           H  
ATOM   3382  C2'   C   106      50.765  33.573  57.479  1.00  0.00           C  
ATOM   3383  H2'   C   106      51.689  33.719  58.038  1.00  0.00           H  
ATOM   3384  O2'   C   106      49.814  33.102  58.430  1.00  0.00           O  
ATOM   3385 HO2'   C   106      49.447  33.874  58.866  1.00  0.00           H  
ATOM   3386  O3'   C   106      49.191  35.456  57.585  1.00  0.00           O  
ATOM   3387  P     G   107      49.535  36.906  57.988  1.00  0.00           P  
ATOM   3388  OP1   G   107      48.263  37.519  58.570  1.00  0.00           O  
ATOM   3389  OP2   G   107      50.278  37.557  56.932  1.00  0.00           O  
ATOM   3390  O5'   G   107      50.508  36.785  59.243  1.00  0.00           O  
ATOM   3391  C5'   G   107      50.042  36.459  60.548  1.00  0.00           C  
ATOM   3392  H5'   G   107      49.420  37.277  60.912  1.00  0.00           H  
ATOM   3393 H5''   G   107      49.418  35.566  60.579  1.00  0.00           H  
ATOM   3394  C4'   G   107      51.347  36.239  61.405  1.00  0.00           C  
ATOM   3395  H4'   G   107      51.059  36.016  62.433  1.00  0.00           H  
ATOM   3396  O4'   G   107      52.146  35.109  60.988  1.00  0.00           O  
ATOM   3397  C1'   G   107      53.451  35.352  61.398  1.00  0.00           C  
ATOM   3398  H1'   G   107      53.871  34.572  62.032  1.00  0.00           H  
ATOM   3399  N9    G   107      54.183  35.453  60.119  1.00  0.00           N  
ATOM   3400  C8    G   107      53.716  35.686  58.840  1.00  0.00           C  
ATOM   3401  H8    G   107      52.658  35.643  58.629  1.00  0.00           H  
ATOM   3402  N7    G   107      54.689  35.862  57.975  1.00  0.00           N  
ATOM   3403  C5    G   107      55.806  35.821  58.754  1.00  0.00           C  
ATOM   3404  C6    G   107      57.205  36.024  58.307  1.00  0.00           C  
ATOM   3405  O6    G   107      57.530  36.363  57.161  1.00  0.00           O  
ATOM   3406  N1    G   107      58.127  35.836  59.375  1.00  0.00           N  
ATOM   3407  H1    G   107      59.131  35.899  59.287  1.00  0.00           H  
ATOM   3408  C2    G   107      57.728  35.562  60.625  1.00  0.00           C  
ATOM   3409  N2    G   107      58.705  35.489  61.510  1.00  0.00           N  
ATOM   3410  H21   G   107      58.432  35.302  62.464  1.00  0.00           H  
ATOM   3411  H22   G   107      59.644  35.645  61.173  1.00  0.00           H  
ATOM   3412  N3    G   107      56.493  35.416  61.025  1.00  0.00           N  
ATOM   3413  C4    G   107      55.575  35.500  60.036  1.00  0.00           C  
ATOM   3414  C3'   G   107      52.311  37.416  61.533  1.00  0.00           C  
ATOM   3415  H3'   G   107      52.764  37.707  60.585  1.00  0.00           H  
ATOM   3416  C2'   G   107      53.452  36.689  62.210  1.00  0.00           C  
ATOM   3417  H2'   G   107      54.405  37.214  62.142  1.00  0.00           H  
ATOM   3418  O2'   G   107      53.277  36.214  63.593  1.00  0.00           O  
ATOM   3419 HO2'   G   107      53.997  35.626  63.831  1.00  0.00           H  
ATOM   3420  O3'   G   107      51.733  38.558  62.233  1.00  0.00           O  
ATOM   3421  P     G   108      52.287  39.979  62.126  1.00  0.00           P  
ATOM   3422  OP1   G   108      51.460  40.894  62.906  1.00  0.00           O  
ATOM   3423  OP2   G   108      52.454  40.229  60.646  1.00  0.00           O  
ATOM   3424  O5'   G   108      53.764  39.970  62.778  1.00  0.00           O  
ATOM   3425  C5'   G   108      53.994  39.447  64.109  1.00  0.00           C  
ATOM   3426  H5'   G   108      53.440  40.140  64.743  1.00  0.00           H  
ATOM   3427 H5''   G   108      53.612  38.432  64.222  1.00  0.00           H  
ATOM   3428  C4'   G   108      55.379  39.500  64.586  1.00  0.00           C  
ATOM   3429  H4'   G   108      55.329  39.260  65.648  1.00  0.00           H  
ATOM   3430  O4'   G   108      56.145  38.450  63.936  1.00  0.00           O  
ATOM   3431  C1'   G   108      57.505  38.823  63.764  1.00  0.00           C  
ATOM   3432  H1'   G   108      58.061  37.974  64.161  1.00  0.00           H  
ATOM   3433  N9    G   108      57.732  38.868  62.300  1.00  0.00           N  
ATOM   3434  C8    G   108      56.777  38.964  61.311  1.00  0.00           C  
ATOM   3435  H8    G   108      55.729  38.963  61.570  1.00  0.00           H  
ATOM   3436  N7    G   108      57.294  39.024  60.125  1.00  0.00           N  
ATOM   3437  C5    G   108      58.673  39.036  60.296  1.00  0.00           C  
ATOM   3438  C6    G   108      59.868  39.119  59.419  1.00  0.00           C  
ATOM   3439  O6    G   108      59.905  39.270  58.205  1.00  0.00           O  
ATOM   3440  N1    G   108      61.102  39.216  60.078  1.00  0.00           N  
ATOM   3441  H1    G   108      61.935  39.402  59.538  1.00  0.00           H  
ATOM   3442  C2    G   108      61.224  39.153  61.369  1.00  0.00           C  
ATOM   3443  N2    G   108      62.391  39.595  61.699  1.00  0.00           N  
ATOM   3444  H21   G   108      62.579  39.759  62.678  1.00  0.00           H  
ATOM   3445  H22   G   108      63.123  39.792  61.032  1.00  0.00           H  
ATOM   3446  N3    G   108      60.240  39.125  62.282  1.00  0.00           N  
ATOM   3447  C4    G   108      58.997  39.011  61.655  1.00  0.00           C  
ATOM   3448  C3'   G   108      56.276  40.744  64.441  1.00  0.00           C  
ATOM   3449  H3'   G   108      55.966  41.061  63.445  1.00  0.00           H  
ATOM   3450  C2'   G   108      57.620  40.183  64.498  1.00  0.00           C  
ATOM   3451  H2'   G   108      58.364  40.809  64.005  1.00  0.00           H  
ATOM   3452  O2'   G   108      58.110  40.048  65.828  1.00  0.00           O  
ATOM   3453 HO2'   G   108      57.369  40.203  66.419  1.00  0.00           H  
ATOM   3454  O3'   G   108      55.999  41.640  65.442  1.00  0.00           O  
ATOM   3455  P     C   109      56.267  43.174  65.123  1.00  0.00           P  
ATOM   3456  OP1   C   109      56.083  43.825  66.441  1.00  0.00           O  
ATOM   3457  OP2   C   109      55.365  43.557  64.033  1.00  0.00           O  
ATOM   3458  O5'   C   109      57.856  43.395  64.640  1.00  0.00           O  
ATOM   3459  C5'   C   109      58.990  43.354  65.520  1.00  0.00           C  
ATOM   3460  H5'   C   109      58.938  44.270  66.108  1.00  0.00           H  
ATOM   3461 H5''   C   109      59.016  42.457  66.138  1.00  0.00           H  
ATOM   3462  C4'   C   109      60.287  43.382  64.734  1.00  0.00           C  
ATOM   3463  H4'   C   109      61.084  43.270  65.469  1.00  0.00           H  
ATOM   3464  O4'   C   109      60.374  42.315  63.792  1.00  0.00           O  
ATOM   3465  C1'   C   109      61.087  42.855  62.646  1.00  0.00           C  
ATOM   3466  H1'   C   109      61.997  42.275  62.498  1.00  0.00           H  
ATOM   3467  N1    C   109      60.210  42.852  61.377  1.00  0.00           N  
ATOM   3468  C6    C   109      58.889  42.585  61.404  1.00  0.00           C  
ATOM   3469  H6    C   109      58.415  42.478  62.369  1.00  0.00           H  
ATOM   3470  C5    C   109      58.197  42.380  60.237  1.00  0.00           C  
ATOM   3471  H5    C   109      57.131  42.204  60.249  1.00  0.00           H  
ATOM   3472  C4    C   109      58.935  42.547  59.004  1.00  0.00           C  
ATOM   3473  N4    C   109      58.249  42.436  57.915  1.00  0.00           N  
ATOM   3474  H41   C   109      57.261  42.226  57.928  1.00  0.00           H  
ATOM   3475  H42   C   109      58.620  42.891  57.093  1.00  0.00           H  
ATOM   3476  N3    C   109      60.222  42.802  58.999  1.00  0.00           N  
ATOM   3477  C2    C   109      60.868  42.903  60.162  1.00  0.00           C  
ATOM   3478  O2    C   109      62.025  43.218  60.117  1.00  0.00           O  
ATOM   3479  C3'   C   109      60.468  44.685  63.993  1.00  0.00           C  
ATOM   3480  H3'   C   109      59.574  44.934  63.422  1.00  0.00           H  
ATOM   3481  C2'   C   109      61.474  44.295  62.955  1.00  0.00           C  
ATOM   3482  H2'   C   109      61.461  44.956  62.089  1.00  0.00           H  
ATOM   3483  O2'   C   109      62.790  44.172  63.379  1.00  0.00           O  
ATOM   3484 HO2'   C   109      63.040  44.432  64.268  1.00  0.00           H  
ATOM   3485  O3'   C   109      60.939  45.709  64.878  1.00  0.00           O  
ATOM   3486  P     A   110      60.625  47.265  64.527  1.00  0.00           P  
ATOM   3487  OP1   A   110      61.038  48.025  65.675  1.00  0.00           O  
ATOM   3488  OP2   A   110      59.177  47.315  64.211  1.00  0.00           O  
ATOM   3489  O5'   A   110      61.483  47.643  63.212  1.00  0.00           O  
ATOM   3490  C5'   A   110      62.878  47.892  63.208  1.00  0.00           C  
ATOM   3491  H5'   A   110      63.104  48.728  63.871  1.00  0.00           H  
ATOM   3492 H5''   A   110      63.262  46.936  63.563  1.00  0.00           H  
ATOM   3493  C4'   A   110      63.322  48.010  61.770  1.00  0.00           C  
ATOM   3494  H4'   A   110      64.371  48.160  61.512  1.00  0.00           H  
ATOM   3495  O4'   A   110      62.891  46.855  61.128  1.00  0.00           O  
ATOM   3496  C1'   A   110      62.609  47.108  59.745  1.00  0.00           C  
ATOM   3497  H1'   A   110      63.443  46.700  59.175  1.00  0.00           H  
ATOM   3498  N9    A   110      61.296  46.615  59.297  1.00  0.00           N  
ATOM   3499  C8    A   110      60.165  46.263  60.018  1.00  0.00           C  
ATOM   3500  H8    A   110      60.174  46.328  61.096  1.00  0.00           H  
ATOM   3501  N7    A   110      59.198  45.671  59.337  1.00  0.00           N  
ATOM   3502  C5    A   110      59.564  45.932  58.025  1.00  0.00           C  
ATOM   3503  C6    A   110      58.969  45.790  56.715  1.00  0.00           C  
ATOM   3504  N6    A   110      57.723  45.553  56.463  1.00  0.00           N  
ATOM   3505  H61   A   110      57.431  45.727  55.511  1.00  0.00           H  
ATOM   3506  H62   A   110      57.043  45.530  57.209  1.00  0.00           H  
ATOM   3507  N1    A   110      59.545  46.253  55.608  1.00  0.00           N  
ATOM   3508  C2    A   110      60.756  46.820  55.754  1.00  0.00           C  
ATOM   3509  H2    A   110      61.274  47.317  54.948  1.00  0.00           H  
ATOM   3510  N3    A   110      61.424  46.977  56.884  1.00  0.00           N  
ATOM   3511  C4    A   110      60.801  46.501  58.015  1.00  0.00           C  
ATOM   3512  C3'   A   110      62.577  49.132  61.004  1.00  0.00           C  
ATOM   3513  H3'   A   110      61.514  48.988  61.197  1.00  0.00           H  
ATOM   3514  C2'   A   110      62.720  48.640  59.536  1.00  0.00           C  
ATOM   3515  H2'   A   110      61.909  49.051  58.934  1.00  0.00           H  
ATOM   3516  O2'   A   110      64.014  48.882  58.958  1.00  0.00           O  
ATOM   3517 HO2'   A   110      64.035  48.588  58.045  1.00  0.00           H  
ATOM   3518  O3'   A   110      63.112  50.405  61.253  1.00  0.00           O  
ATOM   3519  P     C   111      62.237  51.709  61.092  1.00  0.00           P  
ATOM   3520  OP1   C   111      63.061  52.862  61.436  1.00  0.00           O  
ATOM   3521  OP2   C   111      60.997  51.419  61.798  1.00  0.00           O  
ATOM   3522  O5'   C   111      62.009  51.722  59.529  1.00  0.00           O  
ATOM   3523  C5'   C   111      63.056  52.120  58.635  1.00  0.00           C  
ATOM   3524  H5'   C   111      63.406  53.102  58.952  1.00  0.00           H  
ATOM   3525 H5''   C   111      63.867  51.395  58.575  1.00  0.00           H  
ATOM   3526  C4'   C   111      62.552  52.303  57.214  1.00  0.00           C  
ATOM   3527  H4'   C   111      63.361  52.529  56.519  1.00  0.00           H  
ATOM   3528  O4'   C   111      61.983  51.031  56.734  1.00  0.00           O  
ATOM   3529  C1'   C   111      61.027  51.318  55.669  1.00  0.00           C  
ATOM   3530  H1'   C   111      61.358  51.077  54.658  1.00  0.00           H  
ATOM   3531  N1    C   111      59.702  50.615  55.947  1.00  0.00           N  
ATOM   3532  C6    C   111      59.330  50.297  57.224  1.00  0.00           C  
ATOM   3533  H6    C   111      60.018  50.561  58.014  1.00  0.00           H  
ATOM   3534  C5    C   111      58.140  49.735  57.497  1.00  0.00           C  
ATOM   3535  H5    C   111      57.757  49.440  58.463  1.00  0.00           H  
ATOM   3536  C4    C   111      57.300  49.541  56.406  1.00  0.00           C  
ATOM   3537  N4    C   111      56.177  48.856  56.689  1.00  0.00           N  
ATOM   3538  H41   C   111      56.008  48.662  57.666  1.00  0.00           H  
ATOM   3539  H42   C   111      55.686  48.500  55.881  1.00  0.00           H  
ATOM   3540  N3    C   111      57.577  49.926  55.130  1.00  0.00           N  
ATOM   3541  C2    C   111      58.753  50.509  54.914  1.00  0.00           C  
ATOM   3542  O2    C   111      58.928  50.932  53.783  1.00  0.00           O  
ATOM   3543  C3'   C   111      61.311  53.196  57.046  1.00  0.00           C  
ATOM   3544  H3'   C   111      60.472  53.038  57.723  1.00  0.00           H  
ATOM   3545  C2'   C   111      60.936  52.824  55.583  1.00  0.00           C  
ATOM   3546  H2'   C   111      59.907  53.141  55.413  1.00  0.00           H  
ATOM   3547  O2'   C   111      61.879  53.279  54.567  1.00  0.00           O  
ATOM   3548 HO2'   C   111      61.248  53.223  53.846  1.00  0.00           H  
ATOM   3549  O3'   C   111      61.721  54.575  57.199  1.00  0.00           O  
ATOM   3550  P     A   112      60.696  55.732  57.665  1.00  0.00           P  
ATOM   3551  OP1   A   112      61.456  56.975  57.814  1.00  0.00           O  
ATOM   3552  OP2   A   112      59.989  55.119  58.835  1.00  0.00           O  
ATOM   3553  O5'   A   112      59.753  55.746  56.415  1.00  0.00           O  
ATOM   3554  C5'   A   112      60.220  56.373  55.195  1.00  0.00           C  
ATOM   3555  H5'   A   112      60.431  57.429  55.358  1.00  0.00           H  
ATOM   3556 H5''   A   112      61.038  55.795  54.764  1.00  0.00           H  
ATOM   3557  C4'   A   112      59.089  56.330  54.171  1.00  0.00           C  
ATOM   3558  H4'   A   112      59.398  56.744  53.211  1.00  0.00           H  
ATOM   3559  O4'   A   112      58.709  54.983  54.045  1.00  0.00           O  
ATOM   3560  C1'   A   112      57.325  54.927  53.653  1.00  0.00           C  
ATOM   3561  H1'   A   112      57.159  54.518  52.657  1.00  0.00           H  
ATOM   3562  N9    A   112      56.636  54.243  54.746  1.00  0.00           N  
ATOM   3563  C8    A   112      57.105  53.862  55.981  1.00  0.00           C  
ATOM   3564  H8    A   112      57.973  54.308  56.444  1.00  0.00           H  
ATOM   3565  N7    A   112      56.411  52.984  56.639  1.00  0.00           N  
ATOM   3566  C5    A   112      55.448  52.636  55.663  1.00  0.00           C  
ATOM   3567  C6    A   112      54.233  51.905  55.687  1.00  0.00           C  
ATOM   3568  N6    A   112      54.030  51.030  56.690  1.00  0.00           N  
ATOM   3569  H61   A   112      54.751  50.859  57.376  1.00  0.00           H  
ATOM   3570  H62   A   112      53.223  50.425  56.750  1.00  0.00           H  
ATOM   3571  N1    A   112      53.404  51.946  54.651  1.00  0.00           N  
ATOM   3572  C2    A   112      53.618  52.767  53.636  1.00  0.00           C  
ATOM   3573  H2    A   112      52.851  52.740  52.877  1.00  0.00           H  
ATOM   3574  N3    A   112      54.674  53.537  53.520  1.00  0.00           N  
ATOM   3575  C4    A   112      55.565  53.437  54.584  1.00  0.00           C  
ATOM   3576  C3'   A   112      57.782  56.984  54.636  1.00  0.00           C  
ATOM   3577  H3'   A   112      57.556  56.683  55.659  1.00  0.00           H  
ATOM   3578  C2'   A   112      56.788  56.367  53.728  1.00  0.00           C  
ATOM   3579  H2'   A   112      55.754  56.496  54.048  1.00  0.00           H  
ATOM   3580  O2'   A   112      56.757  56.861  52.382  1.00  0.00           O  
ATOM   3581 HO2'   A   112      56.289  57.696  52.457  1.00  0.00           H  
ATOM   3582  O3'   A   112      58.028  58.401  54.577  1.00  0.00           O  
ATOM   3583  P     G   113      56.998  59.439  55.107  1.00  0.00           P  
ATOM   3584  OP1   G   113      57.600  60.772  54.772  1.00  0.00           O  
ATOM   3585  OP2   G   113      56.679  59.012  56.505  1.00  0.00           O  
ATOM   3586  O5'   G   113      55.705  59.144  54.203  1.00  0.00           O  
ATOM   3587  C5'   G   113      55.333  59.807  53.050  1.00  0.00           C  
ATOM   3588  H5'   G   113      55.435  60.878  53.223  1.00  0.00           H  
ATOM   3589 H5''   G   113      55.970  59.622  52.185  1.00  0.00           H  
ATOM   3590  C4'   G   113      53.847  59.359  52.832  1.00  0.00           C  
ATOM   3591  H4'   G   113      53.482  59.603  51.834  1.00  0.00           H  
ATOM   3592  O4'   G   113      53.579  57.915  52.941  1.00  0.00           O  
ATOM   3593  C1'   G   113      52.260  57.737  53.431  1.00  0.00           C  
ATOM   3594  H1'   G   113      51.573  57.220  52.762  1.00  0.00           H  
ATOM   3595  N9    G   113      52.445  56.825  54.613  1.00  0.00           N  
ATOM   3596  C8    G   113      53.375  56.908  55.658  1.00  0.00           C  
ATOM   3597  H8    G   113      54.143  57.667  55.665  1.00  0.00           H  
ATOM   3598  N7    G   113      53.350  55.885  56.461  1.00  0.00           N  
ATOM   3599  C5    G   113      52.235  55.207  56.040  1.00  0.00           C  
ATOM   3600  C6    G   113      51.544  54.070  56.538  1.00  0.00           C  
ATOM   3601  O6    G   113      51.752  53.396  57.509  1.00  0.00           O  
ATOM   3602  N1    G   113      50.388  53.718  55.777  1.00  0.00           N  
ATOM   3603  H1    G   113      49.761  53.074  56.237  1.00  0.00           H  
ATOM   3604  C2    G   113      50.097  54.279  54.571  1.00  0.00           C  
ATOM   3605  N2    G   113      48.923  54.047  53.976  1.00  0.00           N  
ATOM   3606  H21   G   113      48.666  54.681  53.232  1.00  0.00           H  
ATOM   3607  H22   G   113      48.239  53.398  54.338  1.00  0.00           H  
ATOM   3608  N3    G   113      50.673  55.374  54.123  1.00  0.00           N  
ATOM   3609  C4    G   113      51.719  55.751  54.875  1.00  0.00           C  
ATOM   3610  C3'   G   113      52.888  60.095  53.875  1.00  0.00           C  
ATOM   3611  H3'   G   113      53.419  60.004  54.823  1.00  0.00           H  
ATOM   3612  C2'   G   113      51.693  59.099  53.914  1.00  0.00           C  
ATOM   3613  H2'   G   113      51.298  59.052  54.928  1.00  0.00           H  
ATOM   3614  O2'   G   113      50.600  59.478  53.069  1.00  0.00           O  
ATOM   3615 HO2'   G   113      50.025  60.094  53.528  1.00  0.00           H  
ATOM   3616  O3'   G   113      52.648  61.438  53.529  1.00  0.00           O  
ATOM   3617  P     G   114      52.102  62.400  54.734  1.00  0.00           P  
ATOM   3618  OP1   G   114      52.114  63.753  54.278  1.00  0.00           O  
ATOM   3619  OP2   G   114      52.828  62.084  55.973  1.00  0.00           O  
ATOM   3620  O5'   G   114      50.574  61.987  54.983  1.00  0.00           O  
ATOM   3621  C5'   G   114      49.488  62.559  54.276  1.00  0.00           C  
ATOM   3622  H5'   G   114      49.480  63.644  54.377  1.00  0.00           H  
ATOM   3623 H5''   G   114      49.714  62.444  53.216  1.00  0.00           H  
ATOM   3624  C4'   G   114      48.068  61.996  54.633  1.00  0.00           C  
ATOM   3625  H4'   G   114      47.321  62.413  53.957  1.00  0.00           H  
ATOM   3626  O4'   G   114      48.082  60.575  54.501  1.00  0.00           O  
ATOM   3627  C1'   G   114      47.509  60.063  55.690  1.00  0.00           C  
ATOM   3628  H1'   G   114      46.728  59.374  55.367  1.00  0.00           H  
ATOM   3629  N9    G   114      48.498  59.179  56.342  1.00  0.00           N  
ATOM   3630  C8    G   114      49.618  59.494  57.117  1.00  0.00           C  
ATOM   3631  H8    G   114      49.998  60.504  57.070  1.00  0.00           H  
ATOM   3632  N7    G   114      50.079  58.543  57.856  1.00  0.00           N  
ATOM   3633  C5    G   114      49.239  57.517  57.464  1.00  0.00           C  
ATOM   3634  C6    G   114      49.193  56.120  57.875  1.00  0.00           C  
ATOM   3635  O6    G   114      49.916  55.578  58.716  1.00  0.00           O  
ATOM   3636  N1    G   114      48.286  55.356  57.251  1.00  0.00           N  
ATOM   3637  H1    G   114      48.175  54.428  57.632  1.00  0.00           H  
ATOM   3638  C2    G   114      47.344  55.876  56.378  1.00  0.00           C  
ATOM   3639  N2    G   114      46.427  55.110  55.964  1.00  0.00           N  
ATOM   3640  H21   G   114      45.681  55.540  55.437  1.00  0.00           H  
ATOM   3641  H22   G   114      46.549  54.111  56.050  1.00  0.00           H  
ATOM   3642  N3    G   114      47.288  57.118  55.983  1.00  0.00           N  
ATOM   3643  C4    G   114      48.282  57.905  56.550  1.00  0.00           C  
ATOM   3644  C3'   G   114      47.562  62.290  56.088  1.00  0.00           C  
ATOM   3645  H3'   G   114      48.468  62.454  56.672  1.00  0.00           H  
ATOM   3646  C2'   G   114      46.962  61.074  56.654  1.00  0.00           C  
ATOM   3647  H2'   G   114      47.132  60.962  57.725  1.00  0.00           H  
ATOM   3648  O2'   G   114      45.537  61.077  56.466  1.00  0.00           O  
ATOM   3649 HO2'   G   114      45.262  61.895  56.888  1.00  0.00           H  
ATOM   3650  O3'   G   114      46.777  63.459  56.332  1.00  0.00           O  
ATOM   3651  P     C   115      46.455  63.873  57.840  1.00  0.00           P  
ATOM   3652  OP1   C   115      46.195  65.300  57.853  1.00  0.00           O  
ATOM   3653  OP2   C   115      47.456  63.304  58.753  1.00  0.00           O  
ATOM   3654  O5'   C   115      45.050  63.160  58.208  1.00  0.00           O  
ATOM   3655  C5'   C   115      43.746  63.752  57.897  1.00  0.00           C  
ATOM   3656  H5'   C   115      43.639  64.780  58.241  1.00  0.00           H  
ATOM   3657 H5''   C   115      43.446  63.788  56.849  1.00  0.00           H  
ATOM   3658  C4'   C   115      42.724  62.835  58.721  1.00  0.00           C  
ATOM   3659  H4'   C   115      41.670  63.068  58.570  1.00  0.00           H  
ATOM   3660  O4'   C   115      42.829  61.450  58.236  1.00  0.00           O  
ATOM   3661  C1'   C   115      42.505  60.555  59.228  1.00  0.00           C  
ATOM   3662  H1'   C   115      41.584  60.051  58.933  1.00  0.00           H  
ATOM   3663  N1    C   115      43.703  59.646  59.353  1.00  0.00           N  
ATOM   3664  C6    C   115      44.973  60.042  59.542  1.00  0.00           C  
ATOM   3665  H6    C   115      45.199  61.083  59.720  1.00  0.00           H  
ATOM   3666  C5    C   115      45.950  59.192  59.500  1.00  0.00           C  
ATOM   3667  H5    C   115      46.969  59.510  59.662  1.00  0.00           H  
ATOM   3668  C4    C   115      45.646  57.827  59.291  1.00  0.00           C  
ATOM   3669  N4    C   115      46.580  56.919  59.454  1.00  0.00           N  
ATOM   3670  H41   C   115      47.470  57.258  59.792  1.00  0.00           H  
ATOM   3671  H42   C   115      46.410  55.938  59.282  1.00  0.00           H  
ATOM   3672  N3    C   115      44.439  57.356  59.036  1.00  0.00           N  
ATOM   3673  C2    C   115      43.492  58.290  59.019  1.00  0.00           C  
ATOM   3674  O2    C   115      42.341  57.811  58.708  1.00  0.00           O  
ATOM   3675  C3'   C   115      42.755  62.785  60.282  1.00  0.00           C  
ATOM   3676  H3'   C   115      43.794  62.810  60.611  1.00  0.00           H  
ATOM   3677  C2'   C   115      42.250  61.392  60.485  1.00  0.00           C  
ATOM   3678  H2'   C   115      42.861  60.882  61.229  1.00  0.00           H  
ATOM   3679  O2'   C   115      40.895  61.368  60.816  1.00  0.00           O  
ATOM   3680 HO2'   C   115      40.750  61.195  61.749  1.00  0.00           H  
ATOM   3681  O3'   C   115      42.137  63.930  60.824  1.00  0.00           O  
ATOM   3682  P     A   116      42.115  64.335  62.420  1.00  0.00           P  
ATOM   3683  OP1   A   116      42.238  63.145  63.243  1.00  0.00           O  
ATOM   3684  OP2   A   116      41.000  65.282  62.678  1.00  0.00           O  
ATOM   3685  O5'   A   116      43.423  65.174  62.729  1.00  0.00           O  
ATOM   3686  C5'   A   116      43.860  66.278  61.893  1.00  0.00           C  
ATOM   3687  H5'   A   116      43.034  66.655  61.290  1.00  0.00           H  
ATOM   3688 H5''   A   116      44.537  65.877  61.139  1.00  0.00           H  
ATOM   3689  C4'   A   116      44.621  67.454  62.601  1.00  0.00           C  
ATOM   3690  H4'   A   116      45.072  68.086  61.836  1.00  0.00           H  
ATOM   3691  O4'   A   116      43.743  68.206  63.413  1.00  0.00           O  
ATOM   3692  C1'   A   116      44.242  68.221  64.766  1.00  0.00           C  
ATOM   3693  H1'   A   116      44.228  69.182  65.281  1.00  0.00           H  
ATOM   3694  N9    A   116      43.479  67.242  65.581  1.00  0.00           N  
ATOM   3695  C8    A   116      42.413  66.509  65.136  1.00  0.00           C  
ATOM   3696  H8    A   116      42.006  66.672  64.149  1.00  0.00           H  
ATOM   3697  N7    A   116      41.729  65.982  66.099  1.00  0.00           N  
ATOM   3698  C5    A   116      42.495  66.241  67.233  1.00  0.00           C  
ATOM   3699  C6    A   116      42.380  65.891  68.583  1.00  0.00           C  
ATOM   3700  N6    A   116      41.455  65.174  69.136  1.00  0.00           N  
ATOM   3701  H61   A   116      41.626  64.887  70.089  1.00  0.00           H  
ATOM   3702  H62   A   116      40.591  64.991  68.645  1.00  0.00           H  
ATOM   3703  N1    A   116      43.237  66.338  69.474  1.00  0.00           N  
ATOM   3704  C2    A   116      44.260  67.014  68.974  1.00  0.00           C  
ATOM   3705  H2    A   116      45.075  67.133  69.672  1.00  0.00           H  
ATOM   3706  N3    A   116      44.499  67.459  67.740  1.00  0.00           N  
ATOM   3707  C4    A   116      43.557  67.006  66.931  1.00  0.00           C  
ATOM   3708  C3'   A   116      45.759  66.984  63.509  1.00  0.00           C  
ATOM   3709  H3'   A   116      45.619  65.989  63.931  1.00  0.00           H  
ATOM   3710  C2'   A   116      45.698  67.873  64.773  1.00  0.00           C  
ATOM   3711  H2'   A   116      46.043  67.289  65.627  1.00  0.00           H  
ATOM   3712  O2'   A   116      46.525  69.089  64.532  1.00  0.00           O  
ATOM   3713 HO2'   A   116      46.773  69.150  63.606  1.00  0.00           H  
ATOM   3714  O3'   A   116      47.074  66.909  62.954  1.00  0.00           O  
ATOM   3715  P     C   117      48.209  65.954  63.478  1.00  0.00           P  
ATOM   3716  OP1   C   117      49.363  66.223  62.567  1.00  0.00           O  
ATOM   3717  OP2   C   117      47.660  64.566  63.397  1.00  0.00           O  
ATOM   3718  O5'   C   117      48.570  66.314  65.013  1.00  0.00           O  
ATOM   3719  C5'   C   117      49.410  67.454  65.429  1.00  0.00           C  
ATOM   3720  H5'   C   117      48.935  68.383  65.114  1.00  0.00           H  
ATOM   3721 H5''   C   117      50.391  67.318  64.973  1.00  0.00           H  
ATOM   3722  C4'   C   117      49.645  67.346  66.939  1.00  0.00           C  
ATOM   3723  H4'   C   117      50.328  68.147  67.222  1.00  0.00           H  
ATOM   3724  O4'   C   117      48.422  67.479  67.657  1.00  0.00           O  
ATOM   3725  C1'   C   117      48.490  66.758  68.897  1.00  0.00           C  
ATOM   3726  H1'   C   117      48.257  67.308  69.808  1.00  0.00           H  
ATOM   3727  N1    C   117      47.532  65.594  68.893  1.00  0.00           N  
ATOM   3728  C6    C   117      46.893  65.299  67.694  1.00  0.00           C  
ATOM   3729  H6    C   117      47.088  65.923  66.835  1.00  0.00           H  
ATOM   3730  C5    C   117      45.984  64.339  67.648  1.00  0.00           C  
ATOM   3731  H5    C   117      45.483  64.053  66.735  1.00  0.00           H  
ATOM   3732  C4    C   117      45.618  63.772  68.894  1.00  0.00           C  
ATOM   3733  N4    C   117      44.777  62.869  69.005  1.00  0.00           N  
ATOM   3734  H41   C   117      44.478  62.363  68.184  1.00  0.00           H  
ATOM   3735  H42   C   117      44.540  62.645  69.961  1.00  0.00           H  
ATOM   3736  N3    C   117      46.223  64.027  70.091  1.00  0.00           N  
ATOM   3737  C2    C   117      47.207  64.952  70.118  1.00  0.00           C  
ATOM   3738  O2    C   117      47.834  65.176  71.113  1.00  0.00           O  
ATOM   3739  C3'   C   117      50.320  66.028  67.446  1.00  0.00           C  
ATOM   3740  H3'   C   117      49.805  65.200  66.958  1.00  0.00           H  
ATOM   3741  C2'   C   117      49.843  66.176  68.906  1.00  0.00           C  
ATOM   3742  H2'   C   117      49.836  65.211  69.412  1.00  0.00           H  
ATOM   3743  O2'   C   117      50.647  67.056  69.669  1.00  0.00           O  
ATOM   3744 HO2'   C   117      51.525  67.080  69.282  1.00  0.00           H  
ATOM   3745  O3'   C   117      51.696  66.140  67.191  1.00  0.00           O  
ATOM   3746  P     U   118      52.405  64.785  66.920  1.00  0.00           P  
ATOM   3747  OP1   U   118      53.786  65.003  66.494  1.00  0.00           O  
ATOM   3748  OP2   U   118      51.617  63.843  66.110  1.00  0.00           O  
ATOM   3749  O5'   U   118      52.488  64.151  68.403  1.00  0.00           O  
ATOM   3750  C5'   U   118      53.365  64.643  69.460  1.00  0.00           C  
ATOM   3751  H5'   U   118      53.192  65.707  69.619  1.00  0.00           H  
ATOM   3752 H5''   U   118      54.417  64.585  69.182  1.00  0.00           H  
ATOM   3753  C4'   U   118      53.006  63.717  70.692  1.00  0.00           C  
ATOM   3754  H4'   U   118      53.653  63.982  71.528  1.00  0.00           H  
ATOM   3755  O4'   U   118      51.661  63.881  71.219  1.00  0.00           O  
ATOM   3756  C1'   U   118      51.249  62.650  71.781  1.00  0.00           C  
ATOM   3757  H1'   U   118      51.064  62.888  72.829  1.00  0.00           H  
ATOM   3758  N1    U   118      50.059  62.106  71.053  1.00  0.00           N  
ATOM   3759  C6    U   118      49.773  62.401  69.730  1.00  0.00           C  
ATOM   3760  H6    U   118      50.425  63.127  69.266  1.00  0.00           H  
ATOM   3761  C5    U   118      48.590  62.022  69.141  1.00  0.00           C  
ATOM   3762  H5    U   118      48.227  62.333  68.173  1.00  0.00           H  
ATOM   3763  C4    U   118      47.785  61.054  69.839  1.00  0.00           C  
ATOM   3764  O4    U   118      46.655  60.637  69.472  1.00  0.00           O  
ATOM   3765  N3    U   118      48.136  60.668  71.023  1.00  0.00           N  
ATOM   3766  H3    U   118      47.581  59.992  71.528  1.00  0.00           H  
ATOM   3767  C2    U   118      49.258  61.152  71.688  1.00  0.00           C  
ATOM   3768  O2    U   118      49.598  60.660  72.792  1.00  0.00           O  
ATOM   3769  C3'   U   118      53.172  62.192  70.489  1.00  0.00           C  
ATOM   3770  H3'   U   118      52.696  61.950  69.539  1.00  0.00           H  
ATOM   3771  C2'   U   118      52.420  61.630  71.702  1.00  0.00           C  
ATOM   3772  H2'   U   118      52.108  60.603  71.516  1.00  0.00           H  
ATOM   3773  O2'   U   118      53.222  61.673  72.826  1.00  0.00           O  
ATOM   3774 HO2'   U   118      53.359  62.610  72.989  1.00  0.00           H  
ATOM   3775  O3'   U   118      54.512  61.733  70.390  1.00  0.00           O  
ATOM   3776  P     A   119      54.926  60.294  69.787  1.00  0.00           P  
ATOM   3777  OP1   A   119      56.394  60.238  69.969  1.00  0.00           O  
ATOM   3778  OP2   A   119      54.355  60.216  68.437  1.00  0.00           O  
ATOM   3779  O5'   A   119      54.194  59.227  70.639  1.00  0.00           O  
ATOM   3780  C5'   A   119      54.774  58.476  71.674  1.00  0.00           C  
ATOM   3781  H5'   A   119      54.903  59.204  72.475  1.00  0.00           H  
ATOM   3782 H5''   A   119      55.720  58.056  71.331  1.00  0.00           H  
ATOM   3783  C4'   A   119      53.650  57.500  72.176  1.00  0.00           C  
ATOM   3784  H4'   A   119      54.104  57.023  73.045  1.00  0.00           H  
ATOM   3785  O4'   A   119      52.426  58.086  72.469  1.00  0.00           O  
ATOM   3786  C1'   A   119      51.398  57.158  72.522  1.00  0.00           C  
ATOM   3787  H1'   A   119      50.970  56.989  73.511  1.00  0.00           H  
ATOM   3788  N9    A   119      50.344  57.588  71.552  1.00  0.00           N  
ATOM   3789  C8    A   119      50.513  58.301  70.391  1.00  0.00           C  
ATOM   3790  H8    A   119      51.443  58.754  70.083  1.00  0.00           H  
ATOM   3791  N7    A   119      49.464  58.301  69.645  1.00  0.00           N  
ATOM   3792  C5    A   119      48.497  57.537  70.310  1.00  0.00           C  
ATOM   3793  C6    A   119      47.241  57.117  70.013  1.00  0.00           C  
ATOM   3794  N6    A   119      46.512  57.577  69.019  1.00  0.00           N  
ATOM   3795  H61   A   119      46.786  58.285  68.353  1.00  0.00           H  
ATOM   3796  H62   A   119      45.526  57.360  69.049  1.00  0.00           H  
ATOM   3797  N1    A   119      46.599  56.345  70.853  1.00  0.00           N  
ATOM   3798  C2    A   119      47.110  56.068  72.053  1.00  0.00           C  
ATOM   3799  H2    A   119      46.477  55.526  72.739  1.00  0.00           H  
ATOM   3800  N3    A   119      48.390  56.329  72.450  1.00  0.00           N  
ATOM   3801  C4    A   119      49.024  57.122  71.510  1.00  0.00           C  
ATOM   3802  C3'   A   119      53.221  56.375  71.210  1.00  0.00           C  
ATOM   3803  H3'   A   119      52.922  56.831  70.266  1.00  0.00           H  
ATOM   3804  C2'   A   119      51.962  55.832  72.043  1.00  0.00           C  
ATOM   3805  H2'   A   119      51.238  55.255  71.468  1.00  0.00           H  
ATOM   3806  O2'   A   119      52.302  55.036  73.197  1.00  0.00           O  
ATOM   3807 HO2'   A   119      51.523  54.726  73.665  1.00  0.00           H  
ATOM   3808  O3'   A   119      54.335  55.571  70.930  1.00  0.00           O  
ATOM   3809  P     G   120      54.296  54.690  69.680  1.00  0.00           P  
ATOM   3810  OP1   G   120      55.551  53.934  69.675  1.00  0.00           O  
ATOM   3811  OP2   G   120      53.956  55.531  68.508  1.00  0.00           O  
ATOM   3812  O5'   G   120      53.070  53.682  69.813  1.00  0.00           O  
ATOM   3813  C5'   G   120      53.245  52.431  70.481  1.00  0.00           C  
ATOM   3814  H5'   G   120      53.724  52.618  71.442  1.00  0.00           H  
ATOM   3815 H5''   G   120      53.977  51.885  69.885  1.00  0.00           H  
ATOM   3816  C4'   G   120      51.876  51.765  70.789  1.00  0.00           C  
ATOM   3817  H4'   G   120      52.030  50.792  71.257  1.00  0.00           H  
ATOM   3818  O4'   G   120      50.898  52.652  71.438  1.00  0.00           O  
ATOM   3819  C1'   G   120      49.623  52.371  70.897  1.00  0.00           C  
ATOM   3820  H1'   G   120      48.856  52.137  71.635  1.00  0.00           H  
ATOM   3821  N9    G   120      49.207  53.365  69.837  1.00  0.00           N  
ATOM   3822  C8    G   120      49.897  54.320  69.238  1.00  0.00           C  
ATOM   3823  H8    G   120      50.861  54.584  69.647  1.00  0.00           H  
ATOM   3824  N7    G   120      49.383  54.979  68.230  1.00  0.00           N  
ATOM   3825  C5    G   120      48.151  54.318  68.209  1.00  0.00           C  
ATOM   3826  C6    G   120      46.959  54.512  67.440  1.00  0.00           C  
ATOM   3827  O6    G   120      46.709  55.315  66.480  1.00  0.00           O  
ATOM   3828  N1    G   120      45.892  53.746  67.804  1.00  0.00           N  
ATOM   3829  H1    G   120      44.987  53.984  67.423  1.00  0.00           H  
ATOM   3830  C2    G   120      45.891  52.912  68.779  1.00  0.00           C  
ATOM   3831  N2    G   120      44.825  52.097  68.874  1.00  0.00           N  
ATOM   3832  H21   G   120      44.003  52.186  68.294  1.00  0.00           H  
ATOM   3833  H22   G   120      44.806  51.367  69.571  1.00  0.00           H  
ATOM   3834  N3    G   120      46.893  52.640  69.547  1.00  0.00           N  
ATOM   3835  C4    G   120      48.003  53.434  69.253  1.00  0.00           C  
ATOM   3836  C3'   G   120      51.231  51.344  69.477  1.00  0.00           C  
ATOM   3837  H3'   G   120      51.238  52.142  68.735  1.00  0.00           H  
ATOM   3838  C2'   G   120      49.848  51.148  70.006  1.00  0.00           C  
ATOM   3839  H2'   G   120      49.136  51.061  69.185  1.00  0.00           H  
ATOM   3840  O2'   G   120      49.735  50.080  70.984  1.00  0.00           O  
ATOM   3841 HO2'   G   120      50.362  49.415  70.690  1.00  0.00           H  
ATOM   3842  O3'   G   120      51.908  50.198  69.014  1.00  0.00           O  
ATOM   3843  P     U   121      52.011  49.849  67.465  1.00  0.00           P  
ATOM   3844  OP1   U   121      52.714  48.528  67.456  1.00  0.00           O  
ATOM   3845  OP2   U   121      52.573  51.001  66.769  1.00  0.00           O  
ATOM   3846  O5'   U   121      50.531  49.573  66.984  1.00  0.00           O  
ATOM   3847  C5'   U   121      49.655  48.653  67.692  1.00  0.00           C  
ATOM   3848  H5'   U   121      49.777  48.750  68.771  1.00  0.00           H  
ATOM   3849 H5''   U   121      49.926  47.626  67.446  1.00  0.00           H  
ATOM   3850  C4'   U   121      48.186  48.774  67.314  1.00  0.00           C  
ATOM   3851  H4'   U   121      47.622  48.131  67.990  1.00  0.00           H  
ATOM   3852  O4'   U   121      47.648  50.105  67.463  1.00  0.00           O  
ATOM   3853  C1'   U   121      46.547  50.321  66.644  1.00  0.00           C  
ATOM   3854  H1'   U   121      45.744  50.399  67.376  1.00  0.00           H  
ATOM   3855  N1    U   121      46.776  51.428  65.677  1.00  0.00           N  
ATOM   3856  C6    U   121      48.063  52.011  65.590  1.00  0.00           C  
ATOM   3857  H6    U   121      48.896  51.724  66.215  1.00  0.00           H  
ATOM   3858  C5    U   121      48.246  52.918  64.595  1.00  0.00           C  
ATOM   3859  H5    U   121      49.258  53.260  64.440  1.00  0.00           H  
ATOM   3860  C4    U   121      47.174  53.409  63.795  1.00  0.00           C  
ATOM   3861  O4    U   121      47.307  54.147  62.869  1.00  0.00           O  
ATOM   3862  N3    U   121      45.922  52.889  64.018  1.00  0.00           N  
ATOM   3863  H3    U   121      45.164  53.298  63.491  1.00  0.00           H  
ATOM   3864  C2    U   121      45.708  51.823  64.881  1.00  0.00           C  
ATOM   3865  O2    U   121      44.637  51.269  64.895  1.00  0.00           O  
ATOM   3866  C3'   U   121      47.804  48.354  65.935  1.00  0.00           C  
ATOM   3867  H3'   U   121      48.450  48.942  65.284  1.00  0.00           H  
ATOM   3868  C2'   U   121      46.353  48.901  65.944  1.00  0.00           C  
ATOM   3869  H2'   U   121      46.005  48.983  64.914  1.00  0.00           H  
ATOM   3870  O2'   U   121      45.496  47.941  66.696  1.00  0.00           O  
ATOM   3871 HO2'   U   121      44.590  48.237  66.585  1.00  0.00           H  
ATOM   3872  O3'   U   121      48.073  46.975  65.680  1.00  0.00           O  
ATOM   3873  P     A   122      48.205  46.349  64.092  1.00  0.00           P  
ATOM   3874  OP1   A   122      48.181  44.896  64.191  1.00  0.00           O  
ATOM   3875  OP2   A   122      49.452  46.989  63.526  1.00  0.00           O  
ATOM   3876  O5'   A   122      46.957  46.870  63.292  1.00  0.00           O  
ATOM   3877  C5'   A   122      45.639  46.305  63.394  1.00  0.00           C  
ATOM   3878  H5'   A   122      45.275  46.294  64.422  1.00  0.00           H  
ATOM   3879 H5''   A   122      45.673  45.273  63.046  1.00  0.00           H  
ATOM   3880  C4'   A   122      44.729  47.247  62.641  1.00  0.00           C  
ATOM   3881  H4'   A   122      43.685  47.032  62.869  1.00  0.00           H  
ATOM   3882  O4'   A   122      44.886  48.595  63.011  1.00  0.00           O  
ATOM   3883  C1'   A   122      44.799  49.471  61.851  1.00  0.00           C  
ATOM   3884  H1'   A   122      43.966  50.135  62.081  1.00  0.00           H  
ATOM   3885  N9    A   122      46.039  50.222  61.697  1.00  0.00           N  
ATOM   3886  C8    A   122      47.267  49.889  62.155  1.00  0.00           C  
ATOM   3887  H8    A   122      47.393  49.069  62.846  1.00  0.00           H  
ATOM   3888  N7    A   122      48.222  50.758  61.916  1.00  0.00           N  
ATOM   3889  C5    A   122      47.604  51.666  61.054  1.00  0.00           C  
ATOM   3890  C6    A   122      48.023  52.816  60.235  1.00  0.00           C  
ATOM   3891  N6    A   122      49.277  53.339  60.309  1.00  0.00           N  
ATOM   3892  H61   A   122      50.057  52.944  60.815  1.00  0.00           H  
ATOM   3893  H62   A   122      49.388  54.271  59.935  1.00  0.00           H  
ATOM   3894  N1    A   122      47.162  53.438  59.417  1.00  0.00           N  
ATOM   3895  C2    A   122      45.865  53.016  59.406  1.00  0.00           C  
ATOM   3896  H2    A   122      45.258  53.417  58.608  1.00  0.00           H  
ATOM   3897  N3    A   122      45.332  51.967  60.038  1.00  0.00           N  
ATOM   3898  C4    A   122      46.215  51.408  60.965  1.00  0.00           C  
ATOM   3899  C3'   A   122      44.848  47.343  61.111  1.00  0.00           C  
ATOM   3900  H3'   A   122      45.900  47.255  60.841  1.00  0.00           H  
ATOM   3901  C2'   A   122      44.405  48.728  60.642  1.00  0.00           C  
ATOM   3902  H2'   A   122      45.053  48.969  59.799  1.00  0.00           H  
ATOM   3903  O2'   A   122      42.995  48.796  60.370  1.00  0.00           O  
ATOM   3904 HO2'   A   122      42.852  48.215  59.620  1.00  0.00           H  
ATOM   3905  O3'   A   122      44.078  46.221  60.575  1.00  0.00           O  
ATOM   3906  P     C   123      44.495  45.499  59.099  1.00  0.00           P  
ATOM   3907  OP1   C   123      43.390  44.645  58.684  1.00  0.00           O  
ATOM   3908  OP2   C   123      45.880  44.981  59.112  1.00  0.00           O  
ATOM   3909  O5'   C   123      44.511  46.769  58.249  1.00  0.00           O  
ATOM   3910  C5'   C   123      43.408  47.135  57.437  1.00  0.00           C  
ATOM   3911  H5'   C   123      42.901  46.370  56.849  1.00  0.00           H  
ATOM   3912 H5''   C   123      42.586  47.449  58.082  1.00  0.00           H  
ATOM   3913  C4'   C   123      43.655  48.299  56.508  1.00  0.00           C  
ATOM   3914  H4'   C   123      42.728  48.593  56.016  1.00  0.00           H  
ATOM   3915  O4'   C   123      44.264  49.430  57.179  1.00  0.00           O  
ATOM   3916  C1'   C   123      45.140  50.119  56.322  1.00  0.00           C  
ATOM   3917  H1'   C   123      44.779  51.140  56.199  1.00  0.00           H  
ATOM   3918  N1    C   123      46.503  50.320  56.952  1.00  0.00           N  
ATOM   3919  C6    C   123      47.112  49.401  57.851  1.00  0.00           C  
ATOM   3920  H6    C   123      46.588  48.475  58.040  1.00  0.00           H  
ATOM   3921  C5    C   123      48.382  49.531  58.251  1.00  0.00           C  
ATOM   3922  H5    C   123      48.838  48.796  58.898  1.00  0.00           H  
ATOM   3923  C4    C   123      49.055  50.722  57.818  1.00  0.00           C  
ATOM   3924  N4    C   123      50.253  51.004  58.212  1.00  0.00           N  
ATOM   3925  H41   C   123      50.737  50.333  58.792  1.00  0.00           H  
ATOM   3926  H42   C   123      50.784  51.777  57.838  1.00  0.00           H  
ATOM   3927  N3    C   123      48.520  51.642  56.950  1.00  0.00           N  
ATOM   3928  C2    C   123      47.264  51.470  56.578  1.00  0.00           C  
ATOM   3929  O2    C   123      46.786  52.339  55.813  1.00  0.00           O  
ATOM   3930  C3'   C   123      44.696  47.947  55.403  1.00  0.00           C  
ATOM   3931  H3'   C   123      45.489  47.412  55.925  1.00  0.00           H  
ATOM   3932  C2'   C   123      45.237  49.386  55.009  1.00  0.00           C  
ATOM   3933  H2'   C   123      46.274  49.280  54.689  1.00  0.00           H  
ATOM   3934  O2'   C   123      44.505  50.127  54.102  1.00  0.00           O  
ATOM   3935 HO2'   C   123      43.799  50.589  54.561  1.00  0.00           H  
ATOM   3936  O3'   C   123      44.224  47.129  54.398  1.00  0.00           O  
ATOM   3937  P     U   124      45.220  46.191  53.560  1.00  0.00           P  
ATOM   3938  OP1   U   124      44.339  45.436  52.648  1.00  0.00           O  
ATOM   3939  OP2   U   124      46.217  45.574  54.516  1.00  0.00           O  
ATOM   3940  O5'   U   124      46.014  47.321  52.694  1.00  0.00           O  
ATOM   3941  C5'   U   124      45.400  48.002  51.638  1.00  0.00           C  
ATOM   3942  H5'   U   124      45.198  47.304  50.825  1.00  0.00           H  
ATOM   3943 H5''   U   124      44.441  48.418  51.948  1.00  0.00           H  
ATOM   3944  C4'   U   124      46.277  49.120  51.140  1.00  0.00           C  
ATOM   3945  H4'   U   124      45.701  49.629  50.367  1.00  0.00           H  
ATOM   3946  O4'   U   124      46.755  50.051  52.094  1.00  0.00           O  
ATOM   3947  C1'   U   124      48.228  50.319  51.939  1.00  0.00           C  
ATOM   3948  H1'   U   124      48.313  51.406  51.921  1.00  0.00           H  
ATOM   3949  N1    U   124      49.033  49.799  53.074  1.00  0.00           N  
ATOM   3950  C6    U   124      48.668  48.818  54.010  1.00  0.00           C  
ATOM   3951  H6    U   124      47.727  48.311  53.855  1.00  0.00           H  
ATOM   3952  C5    U   124      49.450  48.455  55.007  1.00  0.00           C  
ATOM   3953  H5    U   124      49.115  47.781  55.781  1.00  0.00           H  
ATOM   3954  C4    U   124      50.663  49.117  55.210  1.00  0.00           C  
ATOM   3955  O4    U   124      51.430  48.925  56.147  1.00  0.00           O  
ATOM   3956  N3    U   124      51.075  50.087  54.322  1.00  0.00           N  
ATOM   3957  H3    U   124      51.717  50.734  54.758  1.00  0.00           H  
ATOM   3958  C2    U   124      50.305  50.393  53.244  1.00  0.00           C  
ATOM   3959  O2    U   124      50.688  51.385  52.564  1.00  0.00           O  
ATOM   3960  C3'   U   124      47.612  48.557  50.465  1.00  0.00           C  
ATOM   3961  H3'   U   124      48.044  47.874  51.197  1.00  0.00           H  
ATOM   3962  C2'   U   124      48.475  49.870  50.487  1.00  0.00           C  
ATOM   3963  H2'   U   124      49.501  49.601  50.238  1.00  0.00           H  
ATOM   3964  O2'   U   124      48.100  50.917  49.617  1.00  0.00           O  
ATOM   3965 HO2'   U   124      47.142  50.988  49.617  1.00  0.00           H  
ATOM   3966  O3'   U   124      47.435  48.113  49.201  1.00  0.00           O  
ATOM   3967  P     G   125      48.437  47.042  48.636  1.00  0.00           P  
ATOM   3968  OP1   G   125      47.847  46.568  47.359  1.00  0.00           O  
ATOM   3969  OP2   G   125      48.686  46.039  49.672  1.00  0.00           O  
ATOM   3970  O5'   G   125      49.777  47.804  48.321  1.00  0.00           O  
ATOM   3971  C5'   G   125      49.923  48.926  47.355  1.00  0.00           C  
ATOM   3972  H5'   G   125      49.573  48.586  46.380  1.00  0.00           H  
ATOM   3973 H5''   G   125      49.383  49.817  47.675  1.00  0.00           H  
ATOM   3974  C4'   G   125      51.329  49.480  47.266  1.00  0.00           C  
ATOM   3975  H4'   G   125      51.384  50.246  46.492  1.00  0.00           H  
ATOM   3976  O4'   G   125      51.542  50.268  48.445  1.00  0.00           O  
ATOM   3977  C1'   G   125      52.820  49.968  48.900  1.00  0.00           C  
ATOM   3978  H1'   G   125      53.392  50.877  49.084  1.00  0.00           H  
ATOM   3979  N9    G   125      52.822  49.316  50.228  1.00  0.00           N  
ATOM   3980  C8    G   125      51.986  48.311  50.754  1.00  0.00           C  
ATOM   3981  H8    G   125      51.143  47.909  50.211  1.00  0.00           H  
ATOM   3982  N7    G   125      52.300  47.989  52.033  1.00  0.00           N  
ATOM   3983  C5    G   125      53.406  48.714  52.324  1.00  0.00           C  
ATOM   3984  C6    G   125      54.317  48.763  53.483  1.00  0.00           C  
ATOM   3985  O6    G   125      54.214  48.138  54.580  1.00  0.00           O  
ATOM   3986  N1    G   125      55.345  49.672  53.327  1.00  0.00           N  
ATOM   3987  H1    G   125      55.993  49.827  54.086  1.00  0.00           H  
ATOM   3988  C2    G   125      55.508  50.473  52.248  1.00  0.00           C  
ATOM   3989  N2    G   125      56.687  51.123  52.178  1.00  0.00           N  
ATOM   3990  H21   G   125      57.374  51.005  52.909  1.00  0.00           H  
ATOM   3991  H22   G   125      56.828  51.709  51.368  1.00  0.00           H  
ATOM   3992  N3    G   125      54.732  50.436  51.132  1.00  0.00           N  
ATOM   3993  C4    G   125      53.673  49.607  51.267  1.00  0.00           C  
ATOM   3994  C3'   G   125      52.335  48.318  47.182  1.00  0.00           C  
ATOM   3995  H3'   G   125      51.955  47.495  47.788  1.00  0.00           H  
ATOM   3996  C2'   G   125      53.499  49.110  47.808  1.00  0.00           C  
ATOM   3997  H2'   G   125      54.185  48.429  48.312  1.00  0.00           H  
ATOM   3998  O2'   G   125      54.159  49.884  46.830  1.00  0.00           O  
ATOM   3999 HO2'   G   125      54.889  50.406  47.172  1.00  0.00           H  
ATOM   4000  O3'   G   125      52.682  47.859  45.879  1.00  0.00           O  
ATOM   4001  P     A   126      53.365  46.468  45.736  1.00  0.00           P  
ATOM   4002  OP1   A   126      53.654  46.112  44.368  1.00  0.00           O  
ATOM   4003  OP2   A   126      52.595  45.493  46.480  1.00  0.00           O  
ATOM   4004  O5'   A   126      54.780  46.554  46.458  1.00  0.00           O  
ATOM   4005  C5'   A   126      55.798  47.337  45.902  1.00  0.00           C  
ATOM   4006  H5'   A   126      56.201  46.930  44.975  1.00  0.00           H  
ATOM   4007 H5''   A   126      55.355  48.303  45.662  1.00  0.00           H  
ATOM   4008  C4'   A   126      57.024  47.486  46.823  1.00  0.00           C  
ATOM   4009  H4'   A   126      57.682  48.173  46.291  1.00  0.00           H  
ATOM   4010  O4'   A   126      56.733  48.085  48.074  1.00  0.00           O  
ATOM   4011  C1'   A   126      57.459  47.388  49.107  1.00  0.00           C  
ATOM   4012  H1'   A   126      58.015  48.063  49.757  1.00  0.00           H  
ATOM   4013  N9    A   126      56.621  46.575  49.973  1.00  0.00           N  
ATOM   4014  C8    A   126      55.481  45.834  49.634  1.00  0.00           C  
ATOM   4015  H8    A   126      55.306  45.767  48.570  1.00  0.00           H  
ATOM   4016  N7    A   126      54.773  45.347  50.650  1.00  0.00           N  
ATOM   4017  C5    A   126      55.627  45.693  51.703  1.00  0.00           C  
ATOM   4018  C6    A   126      55.536  45.456  53.076  1.00  0.00           C  
ATOM   4019  N6    A   126      54.552  44.785  53.679  1.00  0.00           N  
ATOM   4020  H61   A   126      53.798  44.321  53.192  1.00  0.00           H  
ATOM   4021  H62   A   126      54.587  45.029  54.658  1.00  0.00           H  
ATOM   4022  N1    A   126      56.408  46.025  53.915  1.00  0.00           N  
ATOM   4023  C2    A   126      57.365  46.780  53.407  1.00  0.00           C  
ATOM   4024  H2    A   126      57.947  47.331  54.131  1.00  0.00           H  
ATOM   4025  N3    A   126      57.665  47.039  52.139  1.00  0.00           N  
ATOM   4026  C4    A   126      56.728  46.496  51.315  1.00  0.00           C  
ATOM   4027  C3'   A   126      57.772  46.184  47.040  1.00  0.00           C  
ATOM   4028  H3'   A   126      57.095  45.349  47.216  1.00  0.00           H  
ATOM   4029  C2'   A   126      58.478  46.471  48.380  1.00  0.00           C  
ATOM   4030  H2'   A   126      58.782  45.572  48.916  1.00  0.00           H  
ATOM   4031  O2'   A   126      59.717  47.200  48.213  1.00  0.00           O  
ATOM   4032 HO2'   A   126      60.529  46.763  48.481  1.00  0.00           H  
ATOM   4033  O3'   A   126      58.594  45.875  45.967  1.00  0.00           O  
ATOM   4034  P     U   127      59.405  44.478  46.004  1.00  0.00           P  
ATOM   4035  OP1   U   127      59.856  44.250  44.628  1.00  0.00           O  
ATOM   4036  OP2   U   127      58.593  43.512  46.722  1.00  0.00           O  
ATOM   4037  O5'   U   127      60.674  44.663  47.013  1.00  0.00           O  
ATOM   4038  C5'   U   127      61.885  45.340  46.644  1.00  0.00           C  
ATOM   4039  H5'   U   127      62.573  44.779  46.011  1.00  0.00           H  
ATOM   4040 H5''   U   127      61.755  46.351  46.258  1.00  0.00           H  
ATOM   4041  C4'   U   127      62.848  45.605  47.809  1.00  0.00           C  
ATOM   4042  H4'   U   127      63.651  46.216  47.397  1.00  0.00           H  
ATOM   4043  O4'   U   127      62.010  46.071  48.836  1.00  0.00           O  
ATOM   4044  C1'   U   127      62.504  45.721  50.107  1.00  0.00           C  
ATOM   4045  H1'   U   127      62.874  46.588  50.655  1.00  0.00           H  
ATOM   4046  N1    U   127      61.413  44.986  50.888  1.00  0.00           N  
ATOM   4047  C6    U   127      60.516  44.119  50.369  1.00  0.00           C  
ATOM   4048  H6    U   127      60.510  43.870  49.318  1.00  0.00           H  
ATOM   4049  C5    U   127      59.479  43.634  51.058  1.00  0.00           C  
ATOM   4050  H5    U   127      58.841  42.846  50.685  1.00  0.00           H  
ATOM   4051  C4    U   127      59.352  43.900  52.512  1.00  0.00           C  
ATOM   4052  O4    U   127      58.492  43.356  53.214  1.00  0.00           O  
ATOM   4053  N3    U   127      60.121  44.943  52.908  1.00  0.00           N  
ATOM   4054  H3    U   127      59.976  45.239  53.863  1.00  0.00           H  
ATOM   4055  C2    U   127      61.279  45.426  52.227  1.00  0.00           C  
ATOM   4056  O2    U   127      62.068  46.210  52.845  1.00  0.00           O  
ATOM   4057  C3'   U   127      63.561  44.326  48.313  1.00  0.00           C  
ATOM   4058  H3'   U   127      62.808  43.550  48.178  1.00  0.00           H  
ATOM   4059  C2'   U   127      63.643  44.696  49.784  1.00  0.00           C  
ATOM   4060  H2'   U   127      63.594  43.832  50.447  1.00  0.00           H  
ATOM   4061  O2'   U   127      64.832  45.435  50.018  1.00  0.00           O  
ATOM   4062 HO2'   U   127      65.354  44.952  50.663  1.00  0.00           H  
ATOM   4063  O3'   U   127      64.789  44.066  47.626  1.00  0.00           O  
ATOM   4064  P     G   128      65.396  42.612  47.798  1.00  0.00           P  
ATOM   4065  OP1   G   128      66.604  42.515  46.965  1.00  0.00           O  
ATOM   4066  OP2   G   128      64.312  41.696  47.635  1.00  0.00           O  
ATOM   4067  O5'   G   128      65.868  42.368  49.344  1.00  0.00           O  
ATOM   4068  C5'   G   128      67.047  42.967  49.850  1.00  0.00           C  
ATOM   4069  H5'   G   128      67.914  42.449  49.440  1.00  0.00           H  
ATOM   4070 H5''   G   128      67.178  43.961  49.425  1.00  0.00           H  
ATOM   4071  C4'   G   128      67.074  42.889  51.369  1.00  0.00           C  
ATOM   4072  H4'   G   128      67.961  43.391  51.756  1.00  0.00           H  
ATOM   4073  O4'   G   128      65.931  43.587  51.962  1.00  0.00           O  
ATOM   4074  C1'   G   128      65.743  43.096  53.260  1.00  0.00           C  
ATOM   4075  H1'   G   128      66.006  43.878  53.973  1.00  0.00           H  
ATOM   4076  N9    G   128      64.332  42.709  53.534  1.00  0.00           N  
ATOM   4077  C8    G   128      63.395  42.131  52.658  1.00  0.00           C  
ATOM   4078  H8    G   128      63.711  41.754  51.697  1.00  0.00           H  
ATOM   4079  N7    G   128      62.228  41.939  53.185  1.00  0.00           N  
ATOM   4080  C5    G   128      62.347  42.484  54.514  1.00  0.00           C  
ATOM   4081  C6    G   128      61.384  42.651  55.581  1.00  0.00           C  
ATOM   4082  O6    G   128      60.190  42.384  55.510  1.00  0.00           O  
ATOM   4083  N1    G   128      61.937  43.361  56.651  1.00  0.00           N  
ATOM   4084  H1    G   128      61.256  43.514  57.381  1.00  0.00           H  
ATOM   4085  C2    G   128      63.213  43.732  56.754  1.00  0.00           C  
ATOM   4086  N2    G   128      63.529  44.259  57.924  1.00  0.00           N  
ATOM   4087  H21   G   128      64.498  44.520  58.043  1.00  0.00           H  
ATOM   4088  H22   G   128      63.038  43.919  58.738  1.00  0.00           H  
ATOM   4089  N3    G   128      64.132  43.730  55.759  1.00  0.00           N  
ATOM   4090  C4    G   128      63.603  43.084  54.653  1.00  0.00           C  
ATOM   4091  C3'   G   128      67.027  41.532  52.112  1.00  0.00           C  
ATOM   4092  H3'   G   128      66.189  40.959  51.715  1.00  0.00           H  
ATOM   4093  C2'   G   128      66.725  41.929  53.505  1.00  0.00           C  
ATOM   4094  H2'   G   128      66.263  41.104  54.046  1.00  0.00           H  
ATOM   4095  O2'   G   128      67.811  42.521  54.206  1.00  0.00           O  
ATOM   4096 HO2'   G   128      67.496  42.721  55.091  1.00  0.00           H  
ATOM   4097  O3'   G   128      68.235  40.754  52.056  1.00  0.00           O  
ATOM   4098  P     U   129      68.379  39.142  52.482  1.00  0.00           P  
ATOM   4099  OP1   U   129      69.828  38.712  52.428  1.00  0.00           O  
ATOM   4100  OP2   U   129      67.358  38.392  51.702  1.00  0.00           O  
ATOM   4101  O5'   U   129      67.899  39.042  53.997  1.00  0.00           O  
ATOM   4102  C5'   U   129      68.762  39.296  55.066  1.00  0.00           C  
ATOM   4103  H5'   U   129      69.652  38.670  55.137  1.00  0.00           H  
ATOM   4104 H5''   U   129      69.085  40.329  54.939  1.00  0.00           H  
ATOM   4105  C4'   U   129      68.041  39.178  56.502  1.00  0.00           C  
ATOM   4106  H4'   U   129      68.871  39.247  57.205  1.00  0.00           H  
ATOM   4107  O4'   U   129      67.061  40.212  56.590  1.00  0.00           O  
ATOM   4108  C1'   U   129      65.982  39.692  57.344  1.00  0.00           C  
ATOM   4109  H1'   U   129      65.790  40.432  58.122  1.00  0.00           H  
ATOM   4110  N1    U   129      64.705  39.486  56.615  1.00  0.00           N  
ATOM   4111  C6    U   129      64.656  39.098  55.271  1.00  0.00           C  
ATOM   4112  H6    U   129      65.582  39.107  54.716  1.00  0.00           H  
ATOM   4113  C5    U   129      63.484  39.010  54.669  1.00  0.00           C  
ATOM   4114  H5    U   129      63.488  38.826  53.605  1.00  0.00           H  
ATOM   4115  C4    U   129      62.216  39.171  55.378  1.00  0.00           C  
ATOM   4116  O4    U   129      61.054  38.900  54.978  1.00  0.00           O  
ATOM   4117  N3    U   129      62.330  39.546  56.645  1.00  0.00           N  
ATOM   4118  H3    U   129      61.490  39.635  57.198  1.00  0.00           H  
ATOM   4119  C2    U   129      63.482  39.639  57.355  1.00  0.00           C  
ATOM   4120  O2    U   129      63.442  39.911  58.556  1.00  0.00           O  
ATOM   4121  C3'   U   129      67.361  37.769  56.734  1.00  0.00           C  
ATOM   4122  H3'   U   129      66.796  37.510  55.839  1.00  0.00           H  
ATOM   4123  C2'   U   129      66.465  38.320  57.865  1.00  0.00           C  
ATOM   4124  H2'   U   129      65.661  37.592  57.966  1.00  0.00           H  
ATOM   4125  O2'   U   129      67.096  38.492  59.079  1.00  0.00           O  
ATOM   4126 HO2'   U   129      67.901  37.971  59.021  1.00  0.00           H  
ATOM   4127  O3'   U   129      68.266  36.706  57.090  1.00  0.00           O  
ATOM   4128  P     C   130      67.898  35.143  57.051  1.00  0.00           P  
ATOM   4129  OP1   C   130      69.135  34.365  57.197  1.00  0.00           O  
ATOM   4130  OP2   C   130      67.062  34.851  55.879  1.00  0.00           O  
ATOM   4131  O5'   C   130      67.038  34.919  58.352  1.00  0.00           O  
ATOM   4132  C5'   C   130      67.573  34.939  59.657  1.00  0.00           C  
ATOM   4133  H5'   C   130      68.236  34.080  59.760  1.00  0.00           H  
ATOM   4134 H5''   C   130      68.194  35.797  59.915  1.00  0.00           H  
ATOM   4135  C4'   C   130      66.485  35.044  60.751  1.00  0.00           C  
ATOM   4136  H4'   C   130      66.915  35.157  61.746  1.00  0.00           H  
ATOM   4137  O4'   C   130      65.675  36.222  60.605  1.00  0.00           O  
ATOM   4138  C1'   C   130      64.324  35.924  60.931  1.00  0.00           C  
ATOM   4139  H1'   C   130      63.987  36.590  61.726  1.00  0.00           H  
ATOM   4140  N1    C   130      63.332  35.960  59.814  1.00  0.00           N  
ATOM   4141  C6    C   130      63.679  35.920  58.512  1.00  0.00           C  
ATOM   4142  H6    C   130      64.723  35.775  58.279  1.00  0.00           H  
ATOM   4143  C5    C   130      62.766  35.895  57.556  1.00  0.00           C  
ATOM   4144  H5    C   130      63.064  35.826  56.521  1.00  0.00           H  
ATOM   4145  C4    C   130      61.391  36.004  57.995  1.00  0.00           C  
ATOM   4146  N4    C   130      60.441  36.120  57.066  1.00  0.00           N  
ATOM   4147  H41   C   130      60.691  36.062  56.089  1.00  0.00           H  
ATOM   4148  H42   C   130      59.479  35.993  57.346  1.00  0.00           H  
ATOM   4149  N3    C   130      61.051  35.986  59.287  1.00  0.00           N  
ATOM   4150  C2    C   130      61.990  35.932  60.208  1.00  0.00           C  
ATOM   4151  O2    C   130      61.671  36.036  61.369  1.00  0.00           O  
ATOM   4152  C3'   C   130      65.530  33.829  60.725  1.00  0.00           C  
ATOM   4153  H3'   C   130      65.170  33.699  59.704  1.00  0.00           H  
ATOM   4154  C2'   C   130      64.377  34.473  61.525  1.00  0.00           C  
ATOM   4155  H2'   C   130      63.470  33.893  61.357  1.00  0.00           H  
ATOM   4156  O2'   C   130      64.620  34.485  62.977  1.00  0.00           O  
ATOM   4157 HO2'   C   130      65.070  33.651  63.134  1.00  0.00           H  
ATOM   4158  O3'   C   130      66.017  32.568  61.127  1.00  0.00           O  
ATOM   4159  P     G   131      65.278  31.187  60.769  1.00  0.00           P  
ATOM   4160  OP1   G   131      65.942  30.173  61.600  1.00  0.00           O  
ATOM   4161  OP2   G   131      65.277  31.123  59.280  1.00  0.00           O  
ATOM   4162  O5'   G   131      63.799  31.418  61.306  1.00  0.00           O  
ATOM   4163  C5'   G   131      63.495  31.256  62.673  1.00  0.00           C  
ATOM   4164  H5'   G   131      63.843  30.262  62.956  1.00  0.00           H  
ATOM   4165 H5''   G   131      64.113  31.983  63.200  1.00  0.00           H  
ATOM   4166  C4'   G   131      61.964  31.277  63.002  1.00  0.00           C  
ATOM   4167  H4'   G   131      61.734  31.153  64.061  1.00  0.00           H  
ATOM   4168  O4'   G   131      61.369  32.511  62.647  1.00  0.00           O  
ATOM   4169  C1'   G   131      60.026  32.253  62.156  1.00  0.00           C  
ATOM   4170  H1'   G   131      59.208  32.871  62.528  1.00  0.00           H  
ATOM   4171  N9    G   131      59.996  32.534  60.690  1.00  0.00           N  
ATOM   4172  C8    G   131      61.006  32.767  59.813  1.00  0.00           C  
ATOM   4173  H8    G   131      62.025  32.826  60.167  1.00  0.00           H  
ATOM   4174  N7    G   131      60.632  32.940  58.528  1.00  0.00           N  
ATOM   4175  C5    G   131      59.240  32.805  58.629  1.00  0.00           C  
ATOM   4176  C6    G   131      58.211  32.878  57.605  1.00  0.00           C  
ATOM   4177  O6    G   131      58.367  33.047  56.375  1.00  0.00           O  
ATOM   4178  N1    G   131      56.945  32.627  58.101  1.00  0.00           N  
ATOM   4179  H1    G   131      56.133  32.404  57.543  1.00  0.00           H  
ATOM   4180  C2    G   131      56.707  32.418  59.398  1.00  0.00           C  
ATOM   4181  N2    G   131      55.417  32.377  59.665  1.00  0.00           N  
ATOM   4182  H21   G   131      54.717  32.525  58.952  1.00  0.00           H  
ATOM   4183  H22   G   131      55.091  32.198  60.604  1.00  0.00           H  
ATOM   4184  N3    G   131      57.595  32.227  60.348  1.00  0.00           N  
ATOM   4185  C4    G   131      58.842  32.500  59.921  1.00  0.00           C  
ATOM   4186  C3'   G   131      61.306  30.205  62.194  1.00  0.00           C  
ATOM   4187  H3'   G   131      61.726  30.170  61.189  1.00  0.00           H  
ATOM   4188  C2'   G   131      59.823  30.774  62.275  1.00  0.00           C  
ATOM   4189  H2'   G   131      59.229  30.389  61.446  1.00  0.00           H  
ATOM   4190  O2'   G   131      59.160  30.586  63.490  1.00  0.00           O  
ATOM   4191 HO2'   G   131      59.299  29.669  63.738  1.00  0.00           H  
ATOM   4192  O3'   G   131      61.462  28.889  62.797  1.00  0.00           O  
ATOM   4193  P     U   132      60.681  27.568  62.277  1.00  0.00           P  
ATOM   4194  OP1   U   132      61.463  26.468  62.777  1.00  0.00           O  
ATOM   4195  OP2   U   132      60.501  27.669  60.819  1.00  0.00           O  
ATOM   4196  O5'   U   132      59.233  27.527  63.035  1.00  0.00           O  
ATOM   4197  C5'   U   132      58.977  26.854  64.300  1.00  0.00           C  
ATOM   4198  H5'   U   132      59.794  26.152  64.469  1.00  0.00           H  
ATOM   4199 H5''   U   132      59.211  27.618  65.042  1.00  0.00           H  
ATOM   4200  C4'   U   132      57.558  26.200  64.522  1.00  0.00           C  
ATOM   4201  H4'   U   132      57.775  25.540  65.362  1.00  0.00           H  
ATOM   4202  O4'   U   132      56.651  27.274  64.717  1.00  0.00           O  
ATOM   4203  C1'   U   132      55.712  27.139  63.681  1.00  0.00           C  
ATOM   4204  H1'   U   132      54.854  26.578  64.051  1.00  0.00           H  
ATOM   4205  N1    U   132      55.142  28.456  63.271  1.00  0.00           N  
ATOM   4206  C6    U   132      55.986  29.524  63.037  1.00  0.00           C  
ATOM   4207  H6    U   132      57.034  29.266  63.031  1.00  0.00           H  
ATOM   4208  C5    U   132      55.523  30.746  62.694  1.00  0.00           C  
ATOM   4209  H5    U   132      56.220  31.550  62.504  1.00  0.00           H  
ATOM   4210  C4    U   132      54.094  30.959  62.473  1.00  0.00           C  
ATOM   4211  O4    U   132      53.562  31.983  62.068  1.00  0.00           O  
ATOM   4212  N3    U   132      53.329  29.856  62.807  1.00  0.00           N  
ATOM   4213  H3    U   132      52.343  30.021  62.669  1.00  0.00           H  
ATOM   4214  C2    U   132      53.774  28.616  63.129  1.00  0.00           C  
ATOM   4215  O2    U   132      52.967  27.689  63.263  1.00  0.00           O  
ATOM   4216  C3'   U   132      57.036  25.345  63.369  1.00  0.00           C  
ATOM   4217  H3'   U   132      57.872  25.015  62.752  1.00  0.00           H  
ATOM   4218  C2'   U   132      56.273  26.361  62.503  1.00  0.00           C  
ATOM   4219  H2'   U   132      56.970  26.991  61.951  1.00  0.00           H  
ATOM   4220  O2'   U   132      55.377  25.743  61.629  1.00  0.00           O  
ATOM   4221 HO2'   U   132      55.932  25.421  60.915  1.00  0.00           H  
ATOM   4222  O3'   U   132      56.297  24.200  63.806  1.00  0.00           O  
ATOM   4223  P     A   133      57.104  22.850  64.328  1.00  0.00           P  
ATOM   4224  OP1   A   133      58.127  22.545  63.283  1.00  0.00           O  
ATOM   4225  OP2   A   133      56.113  21.856  64.666  1.00  0.00           O  
ATOM   4226  O5'   A   133      57.795  23.196  65.690  1.00  0.00           O  
ATOM   4227  C5'   A   133      59.176  23.311  65.844  1.00  0.00           C  
ATOM   4228  H5'   A   133      59.564  22.358  65.485  1.00  0.00           H  
ATOM   4229 H5''   A   133      59.613  23.986  65.108  1.00  0.00           H  
ATOM   4230  C4'   A   133      59.459  23.703  67.299  1.00  0.00           C  
ATOM   4231  H4'   A   133      60.546  23.670  67.371  1.00  0.00           H  
ATOM   4232  O4'   A   133      58.926  24.918  67.595  1.00  0.00           O  
ATOM   4233  C1'   A   133      58.013  24.862  68.689  1.00  0.00           C  
ATOM   4234  H1'   A   133      58.121  25.713  69.361  1.00  0.00           H  
ATOM   4235  N9    A   133      56.626  24.843  68.100  1.00  0.00           N  
ATOM   4236  C8    A   133      55.645  23.918  68.095  1.00  0.00           C  
ATOM   4237  H8    A   133      55.749  22.909  68.464  1.00  0.00           H  
ATOM   4238  N7    A   133      54.516  24.353  67.693  1.00  0.00           N  
ATOM   4239  C5    A   133      54.756  25.695  67.493  1.00  0.00           C  
ATOM   4240  C6    A   133      54.036  26.826  67.081  1.00  0.00           C  
ATOM   4241  N6    A   133      52.818  26.742  66.591  1.00  0.00           N  
ATOM   4242  H61   A   133      52.438  25.814  66.469  1.00  0.00           H  
ATOM   4243  H62   A   133      52.381  27.588  66.255  1.00  0.00           H  
ATOM   4244  N1    A   133      54.484  28.057  67.133  1.00  0.00           N  
ATOM   4245  C2    A   133      55.783  28.225  67.349  1.00  0.00           C  
ATOM   4246  H2    A   133      56.126  29.249  67.358  1.00  0.00           H  
ATOM   4247  N3    A   133      56.657  27.290  67.690  1.00  0.00           N  
ATOM   4248  C4    A   133      56.062  26.037  67.740  1.00  0.00           C  
ATOM   4249  C3'   A   133      58.885  22.747  68.306  1.00  0.00           C  
ATOM   4250  H3'   A   133      58.018  22.190  67.950  1.00  0.00           H  
ATOM   4251  C2'   A   133      58.313  23.614  69.400  1.00  0.00           C  
ATOM   4252  H2'   A   133      57.546  23.052  69.933  1.00  0.00           H  
ATOM   4253  O2'   A   133      59.364  23.907  70.354  1.00  0.00           O  
ATOM   4254 HO2'   A   133      60.114  23.430  69.992  1.00  0.00           H  
ATOM   4255  O3'   A   133      59.947  21.924  68.884  1.00  0.00           O  
ATOM   4256  P     U   134      60.730  20.696  68.079  1.00  0.00           P  
ATOM   4257  OP1   U   134      61.462  19.839  69.028  1.00  0.00           O  
ATOM   4258  OP2   U   134      61.564  21.252  67.000  1.00  0.00           O  
ATOM   4259  O5'   U   134      59.457  19.873  67.497  1.00  0.00           O  
ATOM   4260  C5'   U   134      59.297  19.378  66.161  1.00  0.00           C  
ATOM   4261  H5'   U   134      58.269  19.595  65.873  1.00  0.00           H  
ATOM   4262 H5''   U   134      59.913  19.914  65.438  1.00  0.00           H  
ATOM   4263  C4'   U   134      59.630  17.872  66.137  1.00  0.00           C  
ATOM   4264  H4'   U   134      59.290  17.491  65.173  1.00  0.00           H  
ATOM   4265  O4'   U   134      60.969  17.570  66.383  1.00  0.00           O  
ATOM   4266  C1'   U   134      61.088  16.105  66.568  1.00  0.00           C  
ATOM   4267  H1'   U   134      61.016  15.737  65.544  1.00  0.00           H  
ATOM   4268  N1    U   134      62.422  15.752  67.209  1.00  0.00           N  
ATOM   4269  C6    U   134      63.400  15.105  66.455  1.00  0.00           C  
ATOM   4270  H6    U   134      63.355  15.081  65.376  1.00  0.00           H  
ATOM   4271  C5    U   134      64.450  14.553  67.068  1.00  0.00           C  
ATOM   4272  H5    U   134      65.168  14.078  66.415  1.00  0.00           H  
ATOM   4273  C4    U   134      64.593  14.606  68.521  1.00  0.00           C  
ATOM   4274  O4    U   134      65.590  14.133  69.126  1.00  0.00           O  
ATOM   4275  N3    U   134      63.626  15.354  69.140  1.00  0.00           N  
ATOM   4276  H3    U   134      63.847  15.700  70.063  1.00  0.00           H  
ATOM   4277  C2    U   134      62.603  15.899  68.535  1.00  0.00           C  
ATOM   4278  O2    U   134      61.742  16.394  69.250  1.00  0.00           O  
ATOM   4279  C3'   U   134      58.897  17.066  67.176  1.00  0.00           C  
ATOM   4280  H3'   U   134      59.024  17.506  68.165  1.00  0.00           H  
ATOM   4281  C2'   U   134      59.734  15.812  67.235  1.00  0.00           C  
ATOM   4282  H2'   U   134      59.781  15.474  68.270  1.00  0.00           H  
ATOM   4283  O2'   U   134      59.092  14.890  66.397  1.00  0.00           O  
ATOM   4284 HO2'   U   134      58.279  14.621  66.831  1.00  0.00           H  
ATOM   4285  O3'   U   134      57.533  16.899  66.886  1.00  0.00           O  
ATOM   4286  P     A   135      56.460  16.246  67.890  1.00  0.00           P  
ATOM   4287  OP1   A   135      55.115  16.725  67.665  1.00  0.00           O  
ATOM   4288  OP2   A   135      57.006  16.229  69.232  1.00  0.00           O  
ATOM   4289  O5'   A   135      56.570  14.659  67.472  1.00  0.00           O  
ATOM   4290  C5'   A   135      55.491  14.141  66.678  1.00  0.00           C  
ATOM   4291  H5'   A   135      54.607  14.160  67.316  1.00  0.00           H  
ATOM   4292 H5''   A   135      55.435  14.688  65.737  1.00  0.00           H  
ATOM   4293  C4'   A   135      55.639  12.635  66.358  1.00  0.00           C  
ATOM   4294  H4'   A   135      54.845  12.451  65.635  1.00  0.00           H  
ATOM   4295  O4'   A   135      56.885  12.274  65.821  1.00  0.00           O  
ATOM   4296  C1'   A   135      57.343  10.958  66.206  1.00  0.00           C  
ATOM   4297  H1'   A   135      57.406  10.326  65.320  1.00  0.00           H  
ATOM   4298  N9    A   135      58.632  11.005  66.926  1.00  0.00           N  
ATOM   4299  C8    A   135      58.998  11.618  68.103  1.00  0.00           C  
ATOM   4300  H8    A   135      58.347  12.276  68.659  1.00  0.00           H  
ATOM   4301  N7    A   135      60.267  11.566  68.363  1.00  0.00           N  
ATOM   4302  C5    A   135      60.790  10.857  67.231  1.00  0.00           C  
ATOM   4303  C6    A   135      62.108  10.561  66.788  1.00  0.00           C  
ATOM   4304  N6    A   135      63.226  11.003  67.295  1.00  0.00           N  
ATOM   4305  H61   A   135      63.107  11.372  68.228  1.00  0.00           H  
ATOM   4306  H62   A   135      64.147  10.831  66.917  1.00  0.00           H  
ATOM   4307  N1    A   135      62.303   9.942  65.635  1.00  0.00           N  
ATOM   4308  C2    A   135      61.264   9.408  65.004  1.00  0.00           C  
ATOM   4309  H2    A   135      61.474   8.975  64.037  1.00  0.00           H  
ATOM   4310  N3    A   135      59.992   9.698  65.255  1.00  0.00           N  
ATOM   4311  C4    A   135      59.766  10.411  66.434  1.00  0.00           C  
ATOM   4312  C3'   A   135      55.563  11.693  67.573  1.00  0.00           C  
ATOM   4313  H3'   A   135      56.133  12.264  68.306  1.00  0.00           H  
ATOM   4314  C2'   A   135      56.306  10.388  67.113  1.00  0.00           C  
ATOM   4315  H2'   A   135      56.757   9.888  67.970  1.00  0.00           H  
ATOM   4316  O2'   A   135      55.413   9.543  66.410  1.00  0.00           O  
ATOM   4317 HO2'   A   135      55.478   8.666  66.793  1.00  0.00           H  
ATOM   4318  O3'   A   135      54.257  11.482  68.159  1.00  0.00           O  
ATOM   4319  P     C   136      54.017  11.083  69.734  1.00  0.00           P  
ATOM   4320  OP1   C   136      52.640  11.516  70.098  1.00  0.00           O  
ATOM   4321  OP2   C   136      55.176  11.581  70.545  1.00  0.00           O  
ATOM   4322  O5'   C   136      54.128   9.463  69.843  1.00  0.00           O  
ATOM   4323  C5'   C   136      53.141   8.629  69.355  1.00  0.00           C  
ATOM   4324  H5'   C   136      52.254   8.520  69.979  1.00  0.00           H  
ATOM   4325 H5''   C   136      52.841   9.072  68.405  1.00  0.00           H  
ATOM   4326  C4'   C   136      53.551   7.149  69.039  1.00  0.00           C  
ATOM   4327  H4'   C   136      52.748   6.607  68.540  1.00  0.00           H  
ATOM   4328  O4'   C   136      54.742   7.233  68.163  1.00  0.00           O  
ATOM   4329  C1'   C   136      55.764   6.454  68.772  1.00  0.00           C  
ATOM   4330  H1'   C   136      55.600   5.480  68.310  1.00  0.00           H  
ATOM   4331  N1    C   136      57.157   6.936  68.510  1.00  0.00           N  
ATOM   4332  C6    C   136      57.759   7.831  69.389  1.00  0.00           C  
ATOM   4333  H6    C   136      57.188   8.287  70.184  1.00  0.00           H  
ATOM   4334  C5    C   136      59.077   8.110  69.211  1.00  0.00           C  
ATOM   4335  H5    C   136      59.559   8.749  69.936  1.00  0.00           H  
ATOM   4336  C4    C   136      59.721   7.400  68.222  1.00  0.00           C  
ATOM   4337  N4    C   136      61.047   7.587  67.948  1.00  0.00           N  
ATOM   4338  H41   C   136      61.458   7.021  67.220  1.00  0.00           H  
ATOM   4339  H42   C   136      61.554   8.113  68.646  1.00  0.00           H  
ATOM   4340  N3    C   136      59.119   6.585  67.339  1.00  0.00           N  
ATOM   4341  C2    C   136      57.835   6.305  67.489  1.00  0.00           C  
ATOM   4342  O2    C   136      57.250   5.520  66.676  1.00  0.00           O  
ATOM   4343  C3'   C   136      53.880   6.263  70.165  1.00  0.00           C  
ATOM   4344  H3'   C   136      53.467   6.562  71.128  1.00  0.00           H  
ATOM   4345  C2'   C   136      55.420   6.157  70.167  1.00  0.00           C  
ATOM   4346  H2'   C   136      55.933   6.905  70.772  1.00  0.00           H  
ATOM   4347  O2'   C   136      55.855   4.876  70.464  1.00  0.00           O  
ATOM   4348 HO2'   C   136      55.105   4.353  70.755  1.00  0.00           H  
ATOM   4349  O3'   C   136      53.431   4.964  69.972  1.00  0.00           O  
ATOM   4350  P     A   137      52.084   4.416  70.590  1.00  0.00           P  
ATOM   4351  OP1   A   137      51.989   4.939  72.014  1.00  0.00           O  
ATOM   4352  OP2   A   137      52.026   3.003  70.248  1.00  0.00           O  
ATOM   4353  O5'   A   137      50.974   5.107  69.628  1.00  0.00           O  
ATOM   4354  C5'   A   137      50.135   6.222  70.088  1.00  0.00           C  
ATOM   4355  H5'   A   137      49.356   5.783  70.711  1.00  0.00           H  
ATOM   4356 H5''   A   137      50.738   6.953  70.625  1.00  0.00           H  
ATOM   4357  C4'   A   137      49.571   6.953  68.906  1.00  0.00           C  
ATOM   4358  H4'   A   137      49.004   7.782  69.329  1.00  0.00           H  
ATOM   4359  O4'   A   137      50.433   7.512  68.053  1.00  0.00           O  
ATOM   4360  C1'   A   137      49.937   7.468  66.708  1.00  0.00           C  
ATOM   4361  H1'   A   137      49.641   8.490  66.470  1.00  0.00           H  
ATOM   4362  N9    A   137      50.849   6.930  65.647  1.00  0.00           N  
ATOM   4363  C8    A   137      52.071   6.442  65.714  1.00  0.00           C  
ATOM   4364  H8    A   137      52.614   6.358  66.644  1.00  0.00           H  
ATOM   4365  N7    A   137      52.579   6.075  64.550  1.00  0.00           N  
ATOM   4366  C5    A   137      51.560   6.245  63.692  1.00  0.00           C  
ATOM   4367  C6    A   137      51.445   5.960  62.332  1.00  0.00           C  
ATOM   4368  N6    A   137      52.369   5.453  61.505  1.00  0.00           N  
ATOM   4369  H61   A   137      53.245   5.140  61.899  1.00  0.00           H  
ATOM   4370  H62   A   137      52.185   5.663  60.535  1.00  0.00           H  
ATOM   4371  N1    A   137      50.310   6.292  61.706  1.00  0.00           N  
ATOM   4372  C2    A   137      49.361   6.958  62.437  1.00  0.00           C  
ATOM   4373  H2    A   137      48.394   7.081  61.970  1.00  0.00           H  
ATOM   4374  N3    A   137      49.394   7.306  63.708  1.00  0.00           N  
ATOM   4375  C4    A   137      50.528   6.847  64.314  1.00  0.00           C  
ATOM   4376  C3'   A   137      48.662   6.036  68.028  1.00  0.00           C  
ATOM   4377  H3'   A   137      49.254   5.141  67.838  1.00  0.00           H  
ATOM   4378  C2'   A   137      48.576   6.801  66.729  1.00  0.00           C  
ATOM   4379  H2'   A   137      48.434   6.222  65.816  1.00  0.00           H  
ATOM   4380  O2'   A   137      47.549   7.793  66.813  1.00  0.00           O  
ATOM   4381 HO2'   A   137      47.163   7.620  67.675  1.00  0.00           H  
ATOM   4382  O3'   A   137      47.361   5.800  68.606  1.00  0.00           O  
ATOM   4383  P     G   138      46.789   4.317  68.710  1.00  0.00           P  
ATOM   4384  OP1   G   138      45.435   4.465  69.221  1.00  0.00           O  
ATOM   4385  OP2   G   138      47.796   3.453  69.443  1.00  0.00           O  
ATOM   4386  O5'   G   138      46.765   3.898  67.172  1.00  0.00           O  
ATOM   4387  C5'   G   138      45.844   4.416  66.253  1.00  0.00           C  
ATOM   4388  H5'   G   138      44.825   4.049  66.374  1.00  0.00           H  
ATOM   4389 H5''   G   138      45.893   5.505  66.258  1.00  0.00           H  
ATOM   4390  C4'   G   138      46.361   4.059  64.855  1.00  0.00           C  
ATOM   4391  H4'   G   138      45.711   4.497  64.097  1.00  0.00           H  
ATOM   4392  O4'   G   138      47.620   4.559  64.549  1.00  0.00           O  
ATOM   4393  C1'   G   138      48.263   3.714  63.632  1.00  0.00           C  
ATOM   4394  H1'   G   138      48.476   4.246  62.705  1.00  0.00           H  
ATOM   4395  N9    G   138      49.586   3.337  64.127  1.00  0.00           N  
ATOM   4396  C8    G   138      49.965   3.113  65.435  1.00  0.00           C  
ATOM   4397  H8    G   138      49.346   3.460  66.250  1.00  0.00           H  
ATOM   4398  N7    G   138      51.204   2.715  65.497  1.00  0.00           N  
ATOM   4399  C5    G   138      51.538   2.482  64.192  1.00  0.00           C  
ATOM   4400  C6    G   138      52.805   2.058  63.587  1.00  0.00           C  
ATOM   4401  O6    G   138      53.894   1.847  64.014  1.00  0.00           O  
ATOM   4402  N1    G   138      52.719   1.823  62.163  1.00  0.00           N  
ATOM   4403  H1    G   138      53.600   1.509  61.781  1.00  0.00           H  
ATOM   4404  C2    G   138      51.634   2.214  61.473  1.00  0.00           C  
ATOM   4405  N2    G   138      51.719   2.093  60.170  1.00  0.00           N  
ATOM   4406  H21   G   138      52.542   1.789  59.670  1.00  0.00           H  
ATOM   4407  H22   G   138      50.909   2.234  59.583  1.00  0.00           H  
ATOM   4408  N3    G   138      50.483   2.599  61.976  1.00  0.00           N  
ATOM   4409  C4    G   138      50.513   2.742  63.316  1.00  0.00           C  
ATOM   4410  C3'   G   138      46.423   2.535  64.613  1.00  0.00           C  
ATOM   4411  H3'   G   138      47.027   2.050  65.380  1.00  0.00           H  
ATOM   4412  C2'   G   138      47.329   2.548  63.396  1.00  0.00           C  
ATOM   4413  H2'   G   138      47.852   1.593  63.337  1.00  0.00           H  
ATOM   4414  O2'   G   138      46.760   2.843  62.098  1.00  0.00           O  
ATOM   4415 HO2'   G   138      46.757   2.042  61.570  1.00  0.00           H  
ATOM   4416  O3'   G   138      45.231   1.793  64.385  1.00  0.00           O  
ATOM   4417  P     G   139      45.178   0.266  64.610  1.00  0.00           P  
ATOM   4418  OP1   G   139      43.741  -0.059  64.589  1.00  0.00           O  
ATOM   4419  OP2   G   139      45.889  -0.053  65.846  1.00  0.00           O  
ATOM   4420  O5'   G   139      45.917  -0.411  63.307  1.00  0.00           O  
ATOM   4421  C5'   G   139      45.300  -0.334  61.996  1.00  0.00           C  
ATOM   4422  H5'   G   139      44.346  -0.855  61.911  1.00  0.00           H  
ATOM   4423 H5''   G   139      44.937   0.656  61.719  1.00  0.00           H  
ATOM   4424  C4'   G   139      46.280  -0.666  60.888  1.00  0.00           C  
ATOM   4425  H4'   G   139      45.871  -0.629  59.878  1.00  0.00           H  
ATOM   4426  O4'   G   139      47.513   0.039  60.978  1.00  0.00           O  
ATOM   4427  C1'   G   139      48.662  -0.759  60.575  1.00  0.00           C  
ATOM   4428  H1'   G   139      49.002  -0.331  59.633  1.00  0.00           H  
ATOM   4429  N9    G   139      49.606  -0.832  61.728  1.00  0.00           N  
ATOM   4430  C8    G   139      49.405  -0.592  63.091  1.00  0.00           C  
ATOM   4431  H8    G   139      48.390  -0.425  63.420  1.00  0.00           H  
ATOM   4432  N7    G   139      50.446  -0.608  63.855  1.00  0.00           N  
ATOM   4433  C5    G   139      51.460  -0.972  62.940  1.00  0.00           C  
ATOM   4434  C6    G   139      52.860  -1.291  63.155  1.00  0.00           C  
ATOM   4435  O6    G   139      53.601  -1.219  64.123  1.00  0.00           O  
ATOM   4436  N1    G   139      53.509  -1.580  62.014  1.00  0.00           N  
ATOM   4437  H1    G   139      54.488  -1.829  61.995  1.00  0.00           H  
ATOM   4438  C2    G   139      52.934  -1.828  60.821  1.00  0.00           C  
ATOM   4439  N2    G   139      53.733  -2.283  59.873  1.00  0.00           N  
ATOM   4440  H21   G   139      54.695  -2.585  59.943  1.00  0.00           H  
ATOM   4441  H22   G   139      53.391  -2.164  58.931  1.00  0.00           H  
ATOM   4442  N3    G   139      51.655  -1.556  60.633  1.00  0.00           N  
ATOM   4443  C4    G   139      50.921  -1.171  61.698  1.00  0.00           C  
ATOM   4444  C3'   G   139      46.767  -2.082  61.099  1.00  0.00           C  
ATOM   4445  H3'   G   139      46.975  -2.253  62.155  1.00  0.00           H  
ATOM   4446  C2'   G   139      48.107  -2.102  60.251  1.00  0.00           C  
ATOM   4447  H2'   G   139      48.754  -2.889  60.640  1.00  0.00           H  
ATOM   4448  O2'   G   139      47.776  -2.241  58.847  1.00  0.00           O  
ATOM   4449 HO2'   G   139      47.086  -2.901  58.751  1.00  0.00           H  
ATOM   4450  O3'   G   139      45.916  -3.102  60.449  1.00  0.00           O  
ATOM   4451  P     G   140      45.876  -4.597  61.064  1.00  0.00           P  
ATOM   4452  OP1   G   140      44.913  -5.446  60.406  1.00  0.00           O  
ATOM   4453  OP2   G   140      45.852  -4.398  62.504  1.00  0.00           O  
ATOM   4454  O5'   G   140      47.330  -5.032  60.681  1.00  0.00           O  
ATOM   4455  C5'   G   140      47.558  -5.366  59.373  1.00  0.00           C  
ATOM   4456  H5'   G   140      47.028  -6.264  59.055  1.00  0.00           H  
ATOM   4457 H5''   G   140      47.335  -4.536  58.702  1.00  0.00           H  
ATOM   4458  C4'   G   140      49.003  -5.724  58.953  1.00  0.00           C  
ATOM   4459  H4'   G   140      49.157  -5.930  57.894  1.00  0.00           H  
ATOM   4460  O4'   G   140      49.970  -4.722  59.372  1.00  0.00           O  
ATOM   4461  C1'   G   140      51.204  -5.309  59.759  1.00  0.00           C  
ATOM   4462  H1'   G   140      51.959  -5.100  59.001  1.00  0.00           H  
ATOM   4463  N9    G   140      51.739  -4.950  61.111  1.00  0.00           N  
ATOM   4464  C8    G   140      50.969  -4.563  62.191  1.00  0.00           C  
ATOM   4465  H8    G   140      49.928  -4.302  62.074  1.00  0.00           H  
ATOM   4466  N7    G   140      51.678  -4.236  63.255  1.00  0.00           N  
ATOM   4467  C5    G   140      52.991  -4.623  62.891  1.00  0.00           C  
ATOM   4468  C6    G   140      54.275  -4.607  63.548  1.00  0.00           C  
ATOM   4469  O6    G   140      54.487  -4.174  64.686  1.00  0.00           O  
ATOM   4470  N1    G   140      55.385  -5.097  62.782  1.00  0.00           N  
ATOM   4471  H1    G   140      56.269  -5.205  63.259  1.00  0.00           H  
ATOM   4472  C2    G   140      55.201  -5.620  61.551  1.00  0.00           C  
ATOM   4473  N2    G   140      56.288  -6.202  61.088  1.00  0.00           N  
ATOM   4474  H21   G   140      56.172  -6.796  60.280  1.00  0.00           H  
ATOM   4475  H22   G   140      57.123  -6.317  61.645  1.00  0.00           H  
ATOM   4476  N3    G   140      54.021  -5.735  60.926  1.00  0.00           N  
ATOM   4477  C4    G   140      52.999  -5.098  61.632  1.00  0.00           C  
ATOM   4478  C3'   G   140      49.439  -6.965  59.709  1.00  0.00           C  
ATOM   4479  H3'   G   140      49.014  -6.844  60.705  1.00  0.00           H  
ATOM   4480  C2'   G   140      50.969  -6.802  59.685  1.00  0.00           C  
ATOM   4481  H2'   G   140      51.498  -7.388  60.436  1.00  0.00           H  
ATOM   4482  O2'   G   140      51.507  -7.282  58.447  1.00  0.00           O  
ATOM   4483 HO2'   G   140      52.457  -7.195  58.548  1.00  0.00           H  
ATOM   4484  O3'   G   140      48.902  -8.222  59.187  1.00  0.00           O  
ATOM   4485  P     C   141      48.934  -9.623  60.084  1.00  0.00           P  
ATOM   4486  OP1   C   141      48.144 -10.607  59.360  1.00  0.00           O  
ATOM   4487  OP2   C   141      48.590  -9.305  61.471  1.00  0.00           O  
ATOM   4488  O5'   C   141      50.481 -10.247  60.200  1.00  0.00           O  
ATOM   4489  C5'   C   141      51.211 -10.878  59.219  1.00  0.00           C  
ATOM   4490  H5'   C   141      50.910 -11.919  59.100  1.00  0.00           H  
ATOM   4491 H5''   C   141      51.003 -10.434  58.246  1.00  0.00           H  
ATOM   4492  C4'   C   141      52.688 -10.883  59.541  1.00  0.00           C  
ATOM   4493  H4'   C   141      53.306 -11.095  58.669  1.00  0.00           H  
ATOM   4494  O4'   C   141      53.044  -9.596  59.979  1.00  0.00           O  
ATOM   4495  C1'   C   141      54.146  -9.738  60.917  1.00  0.00           C  
ATOM   4496  H1'   C   141      55.104  -9.427  60.501  1.00  0.00           H  
ATOM   4497  N1    C   141      54.020  -8.993  62.242  1.00  0.00           N  
ATOM   4498  C6    C   141      52.777  -8.507  62.550  1.00  0.00           C  
ATOM   4499  H6    C   141      51.924  -8.686  61.912  1.00  0.00           H  
ATOM   4500  C5    C   141      52.521  -7.766  63.666  1.00  0.00           C  
ATOM   4501  H5    C   141      51.558  -7.385  63.975  1.00  0.00           H  
ATOM   4502  C4    C   141      53.585  -7.702  64.588  1.00  0.00           C  
ATOM   4503  N4    C   141      53.360  -7.176  65.750  1.00  0.00           N  
ATOM   4504  H41   C   141      52.420  -6.855  65.931  1.00  0.00           H  
ATOM   4505  H42   C   141      54.134  -7.178  66.399  1.00  0.00           H  
ATOM   4506  N3    C   141      54.814  -8.197  64.333  1.00  0.00           N  
ATOM   4507  C2    C   141      55.046  -8.776  63.095  1.00  0.00           C  
ATOM   4508  O2    C   141      56.135  -9.148  62.759  1.00  0.00           O  
ATOM   4509  C3'   C   141      53.058 -11.853  60.619  1.00  0.00           C  
ATOM   4510  H3'   C   141      52.309 -11.814  61.410  1.00  0.00           H  
ATOM   4511  C2'   C   141      54.358 -11.279  61.158  1.00  0.00           C  
ATOM   4512  H2'   C   141      54.563 -11.446  62.216  1.00  0.00           H  
ATOM   4513  O2'   C   141      55.389 -11.746  60.367  1.00  0.00           O  
ATOM   4514 HO2'   C   141      55.167 -12.598  59.983  1.00  0.00           H  
ATOM   4515  O3'   C   141      53.219 -13.150  60.172  1.00  0.00           O  
ATOM   4516  P    U3   142      53.016 -14.422  61.182  1.00  0.00           P  
ATOM   4517  OP1  U3   142      53.613 -15.588  60.470  1.00  0.00           O  
ATOM   4518  OP2  U3   142      51.637 -14.407  61.674  1.00  0.00           O  
ATOM   4519  O5'  U3   142      54.008 -14.054  62.356  1.00  0.00           O  
ATOM   4520  C5'  U3   142      55.352 -14.598  62.438  1.00  0.00           C  
ATOM   4521  H5'  U3   142      55.258 -15.662  62.656  1.00  0.00           H  
ATOM   4522 H5''  U3   142      55.897 -14.559  61.495  1.00  0.00           H  
ATOM   4523  C4'  U3   142      56.095 -14.005  63.670  1.00  0.00           C  
ATOM   4524  H4'  U3   142      57.148 -14.264  63.556  1.00  0.00           H  
ATOM   4525  O4'  U3   142      55.975 -12.579  63.841  1.00  0.00           O  
ATOM   4526  C1'  U3   142      56.243 -12.296  65.244  1.00  0.00           C  
ATOM   4527  H1'  U3   142      57.206 -11.785  65.232  1.00  0.00           H  
ATOM   4528  N1   U3   142      55.241 -11.458  65.960  1.00  0.00           N  
ATOM   4529  C6   U3   142      53.904 -11.330  65.623  1.00  0.00           C  
ATOM   4530  H6   U3   142      53.597 -11.820  64.710  1.00  0.00           H  
ATOM   4531  C5   U3   142      53.033 -10.809  66.492  1.00  0.00           C  
ATOM   4532  H5   U3   142      51.975 -10.681  66.318  1.00  0.00           H  
ATOM   4533  C4   U3   142      53.425 -10.162  67.730  1.00  0.00           C  
ATOM   4534  O4   U3   142      52.721  -9.625  68.581  1.00  0.00           O  
ATOM   4535  N3   U3   142      54.803 -10.253  67.944  1.00  0.00           N  
ATOM   4536  H3   U3   142      55.213  -9.862  68.780  1.00  0.00           H  
ATOM   4537  C2   U3   142      55.723 -10.936  67.182  1.00  0.00           C  
ATOM   4538  O2   U3   142      56.855 -11.031  67.597  1.00  0.00           O  
ATOM   4539  C3'  U3   142      55.591 -14.562  64.981  1.00  0.00           C  
ATOM   4540  H3'  U3   142      54.501 -14.556  65.001  1.00  0.00           H  
ATOM   4541  C2'  U3   142      56.284 -13.620  65.943  1.00  0.00           C  
ATOM   4542  H2'  U3   142      55.735 -13.630  66.884  1.00  0.00           H  
ATOM   4543  O2'  U3   142      57.681 -14.009  66.048  1.00  0.00           O  
ATOM   4544 HO2'  U3   142      57.662 -14.915  65.731  1.00  0.00           H  
ATOM   4545  O3'  U3   142      56.192 -15.836  65.103  1.00  0.00           O  
ATOM   4546 HO3'  U3   142      55.723 -16.498  64.590  1.00  0.00           H  
TER    4547       U3   142 
ATOM   4547 MG    MG   143      55.143  54.361  60.325  1.00  0.00          MG  
TER    4548       MG   143 
ATOM   4548 MG    MG   144      40.614  63.616 125.172  1.00  0.00          MG  
TER    4549       MG   144 
ATOM   4549 MG    MG   145      40.113  60.460  71.500  1.00  0.00          MG  
TER    4550       MG   145 
ATOM   4550 MG    MG   146      56.881  12.488  52.305  1.00  0.00          MG  
TER    4551       MG   146 
ATOM   4551 MG    MG   147      46.225  40.920  58.755  1.00  0.00          MG  
TER    4552       MG   147 
ATOM   4552 MG    MG   148      41.809  97.696  91.726  1.00  0.00          MG  
TER    4553       MG   148 
ATOM   4553 MG    MG   149      61.868  97.402 115.400  1.00  0.00          MG  
TER    4554       MG   149 
ATOM   4554 MG    MG   150      48.686  86.924  99.239  1.00  0.00          MG  
TER    4555       MG   150 
ATOM   4555 MG    MG   151      56.144  42.605  42.874  1.00  0.00          MG  
TER    4556       MG   151 
ATOM   4556 MG    MG   152      60.408  23.202  59.917  1.00  0.00          MG  
TER    4557       MG   152 
ATOM   4557 MG    MG   153      41.341  67.840  82.352  1.00  0.00          MG  
TER    4558       MG   153 
ATOM   4558 MG    MG   154      40.074  83.802  76.699  1.00  0.00          MG  
TER    4559       MG   154 
END   
