# Supplementary material for: Modeling the structure of the frameshift-stimulatory pseudoknot in SARS-CoV-2 reveals multiple possible conformers
Source: PLoS Comput Biol. 2021 Jan 19;17(1):e1008603. doi: 10.1371/journal.pcbi.1008603 (PMC7845960; doi:10.1371/journal.pcbi.1008603)
Supplement: S1 Data — Files in.pdb format for each of the model structures presented in the manuscript are included in an archived.zip folder. The files corresponding to the structures shown in Figs 3B, 3E, 3H, 4B, 4E, 4H, 5B, 6A–6F, and 7A–7G are named FigNX_1.pdb, where N is the figure number and X is the letter for the figure panel. These structures represent the most populated of the clusters found in the corresponding MD simulations. The structures of the second- and third-most populated clusters from each of the simulations are in the files named FigNX_2.pdb and FigNX_3.pdb, respectively. (ZIP) [file pcbi.1008603.s006.zip › Fig7F_2.pdb]

ATOM      1 HO5'  U5     1      27.954  90.177  92.275  1.00  0.00           H  
ATOM      2  O5'  U5     1      27.300  89.610  92.691  1.00  0.00           O  
ATOM      3  C5'  U5     1      26.493  90.336  93.625  1.00  0.00           C  
ATOM      4  H5'  U5     1      26.797  91.371  93.781  1.00  0.00           H  
ATOM      5 H5''  U5     1      25.478  90.270  93.233  1.00  0.00           H  
ATOM      6  C4'  U5     1      26.456  89.604  94.955  1.00  0.00           C  
ATOM      7  H4'  U5     1      25.617  89.834  95.612  1.00  0.00           H  
ATOM      8  O4'  U5     1      26.324  88.191  94.739  1.00  0.00           O  
ATOM      9  C1'  U5     1      27.195  87.503  95.661  1.00  0.00           C  
ATOM     10  H1'  U5     1      26.614  86.830  96.291  1.00  0.00           H  
ATOM     11  N1   U5     1      28.081  86.576  94.919  1.00  0.00           N  
ATOM     12  C6   U5     1      28.255  86.594  93.583  1.00  0.00           C  
ATOM     13  H6   U5     1      27.873  87.437  93.026  1.00  0.00           H  
ATOM     14  C5   U5     1      29.000  85.679  92.916  1.00  0.00           C  
ATOM     15  H5   U5     1      29.124  85.835  91.854  1.00  0.00           H  
ATOM     16  C4   U5     1      29.616  84.630  93.657  1.00  0.00           C  
ATOM     17  O4   U5     1      30.159  83.687  93.089  1.00  0.00           O  
ATOM     18  N3   U5     1      29.462  84.651  95.036  1.00  0.00           N  
ATOM     19  H3   U5     1      30.028  84.065  95.633  1.00  0.00           H  
ATOM     20  C2   U5     1      28.807  85.658  95.669  1.00  0.00           C  
ATOM     21  O2   U5     1      28.835  85.734  96.882  1.00  0.00           O  
ATOM     22  C3'  U5     1      27.719  89.858  95.712  1.00  0.00           C  
ATOM     23  H3'  U5     1      28.555  89.971  95.022  1.00  0.00           H  
ATOM     24  C2'  U5     1      27.960  88.537  96.537  1.00  0.00           C  
ATOM     25  H2'  U5     1      29.002  88.219  96.494  1.00  0.00           H  
ATOM     26  O2'  U5     1      27.496  88.394  97.842  1.00  0.00           O  
ATOM     27 HO2'  U5     1      26.607  88.731  97.976  1.00  0.00           H  
ATOM     28  O3'  U5     1      27.755  90.920  96.578  1.00  0.00           O  
ATOM     29  P     U     2      28.886  91.948  96.611  1.00  0.00           P  
ATOM     30  OP1   U     2      28.808  92.755  97.901  1.00  0.00           O  
ATOM     31  OP2   U     2      28.923  92.771  95.401  1.00  0.00           O  
ATOM     32  O5'   U     2      30.360  91.214  96.559  1.00  0.00           O  
ATOM     33  C5'   U     2      31.029  90.665  97.737  1.00  0.00           C  
ATOM     34  H5'   U     2      31.368  91.542  98.288  1.00  0.00           H  
ATOM     35 H5''   U     2      30.305  90.255  98.441  1.00  0.00           H  
ATOM     36  C4'   U     2      32.118  89.594  97.398  1.00  0.00           C  
ATOM     37  H4'   U     2      32.313  89.098  98.349  1.00  0.00           H  
ATOM     38  O4'   U     2      31.610  88.464  96.700  1.00  0.00           O  
ATOM     39  C1'   U     2      32.650  87.923  95.854  1.00  0.00           C  
ATOM     40  H1'   U     2      32.790  86.895  96.188  1.00  0.00           H  
ATOM     41  N1    U     2      32.361  87.940  94.434  1.00  0.00           N  
ATOM     42  C6    U     2      31.907  89.054  93.803  1.00  0.00           C  
ATOM     43  H6    U     2      31.709  89.903  94.440  1.00  0.00           H  
ATOM     44  C5    U     2      31.490  88.978  92.513  1.00  0.00           C  
ATOM     45  H5    U     2      31.079  89.896  92.119  1.00  0.00           H  
ATOM     46  C4    U     2      31.509  87.778  91.721  1.00  0.00           C  
ATOM     47  O4    U     2      31.144  87.648  90.585  1.00  0.00           O  
ATOM     48  N3    U     2      32.005  86.737  92.396  1.00  0.00           N  
ATOM     49  H3    U     2      31.985  85.851  91.910  1.00  0.00           H  
ATOM     50  C2    U     2      32.478  86.728  93.665  1.00  0.00           C  
ATOM     51  O2    U     2      32.936  85.681  94.161  1.00  0.00           O  
ATOM     52  C3'   U     2      33.375  90.069  96.648  1.00  0.00           C  
ATOM     53  H3'   U     2      33.000  90.625  95.789  1.00  0.00           H  
ATOM     54  C2'   U     2      33.904  88.681  96.181  1.00  0.00           C  
ATOM     55  H2'   U     2      34.571  88.718  95.319  1.00  0.00           H  
ATOM     56  O2'   U     2      34.411  87.938  97.315  1.00  0.00           O  
ATOM     57 HO2'   U     2      35.160  88.463  97.606  1.00  0.00           H  
ATOM     58  O3'   U     2      34.216  90.873  97.378  1.00  0.00           O  
ATOM     59  P     U     3      35.485  91.513  96.666  1.00  0.00           P  
ATOM     60  OP1   U     3      35.943  92.426  97.697  1.00  0.00           O  
ATOM     61  OP2   U     3      35.108  92.047  95.347  1.00  0.00           O  
ATOM     62  O5'   U     3      36.677  90.469  96.423  1.00  0.00           O  
ATOM     63  C5'   U     3      37.433  90.005  97.542  1.00  0.00           C  
ATOM     64  H5'   U     3      37.997  90.879  97.866  1.00  0.00           H  
ATOM     65 H5''   U     3      36.808  89.724  98.390  1.00  0.00           H  
ATOM     66  C4'   U     3      38.283  88.758  97.215  1.00  0.00           C  
ATOM     67  H4'   U     3      38.999  88.579  98.017  1.00  0.00           H  
ATOM     68  O4'   U     3      37.322  87.699  97.022  1.00  0.00           O  
ATOM     69  C1'   U     3      37.965  86.802  96.133  1.00  0.00           C  
ATOM     70  H1'   U     3      38.285  85.891  96.639  1.00  0.00           H  
ATOM     71  N1    U     3      36.998  86.472  95.161  1.00  0.00           N  
ATOM     72  C6    U     3      36.652  87.399  94.159  1.00  0.00           C  
ATOM     73  H6    U     3      37.003  88.419  94.105  1.00  0.00           H  
ATOM     74  C5    U     3      35.899  86.974  93.071  1.00  0.00           C  
ATOM     75  H5    U     3      35.675  87.648  92.257  1.00  0.00           H  
ATOM     76  C4    U     3      35.505  85.567  92.940  1.00  0.00           C  
ATOM     77  O4    U     3      34.885  85.065  91.999  1.00  0.00           O  
ATOM     78  N3    U     3      35.939  84.723  93.943  1.00  0.00           N  
ATOM     79  H3    U     3      35.678  83.755  93.822  1.00  0.00           H  
ATOM     80  C2    U     3      36.539  85.157  95.145  1.00  0.00           C  
ATOM     81  O2    U     3      36.777  84.358  96.047  1.00  0.00           O  
ATOM     82  C3'   U     3      39.066  88.879  95.933  1.00  0.00           C  
ATOM     83  H3'   U     3      38.422  89.375  95.208  1.00  0.00           H  
ATOM     84  C2'   U     3      39.266  87.388  95.617  1.00  0.00           C  
ATOM     85  H2'   U     3      39.357  87.232  94.543  1.00  0.00           H  
ATOM     86  O2'   U     3      40.386  87.040  96.417  1.00  0.00           O  
ATOM     87 HO2'   U     3      40.850  87.880  96.450  1.00  0.00           H  
ATOM     88  O3'   U     3      40.245  89.666  95.906  1.00  0.00           O  
ATOM     89  P     G     4      40.671  90.507  94.581  1.00  0.00           P  
ATOM     90  OP1   G     4      42.038  90.997  94.589  1.00  0.00           O  
ATOM     91  OP2   G     4      39.616  91.398  94.129  1.00  0.00           O  
ATOM     92  O5'   G     4      40.718  89.272  93.522  1.00  0.00           O  
ATOM     93  C5'   G     4      41.798  88.340  93.366  1.00  0.00           C  
ATOM     94  H5'   G     4      42.692  88.936  93.179  1.00  0.00           H  
ATOM     95 H5''   G     4      41.973  87.659  94.199  1.00  0.00           H  
ATOM     96  C4'   G     4      41.657  87.559  92.026  1.00  0.00           C  
ATOM     97  H4'   G     4      42.393  86.774  92.194  1.00  0.00           H  
ATOM     98  O4'   G     4      40.400  86.942  91.746  1.00  0.00           O  
ATOM     99  C1'   G     4      40.161  86.999  90.355  1.00  0.00           C  
ATOM    100  H1'   G     4      39.901  86.008  89.983  1.00  0.00           H  
ATOM    101  N9    G     4      39.023  87.902  90.143  1.00  0.00           N  
ATOM    102  C8    G     4      38.331  88.719  90.980  1.00  0.00           C  
ATOM    103  H8    G     4      38.670  88.917  91.986  1.00  0.00           H  
ATOM    104  N7    G     4      37.330  89.340  90.459  1.00  0.00           N  
ATOM    105  C5    G     4      37.364  88.892  89.072  1.00  0.00           C  
ATOM    106  C6    G     4      36.524  89.189  87.970  1.00  0.00           C  
ATOM    107  O6    G     4      35.589  89.959  87.875  1.00  0.00           O  
ATOM    108  N1    G     4      36.995  88.693  86.764  1.00  0.00           N  
ATOM    109  H1    G     4      36.381  88.944  86.003  1.00  0.00           H  
ATOM    110  C2    G     4      38.027  87.813  86.694  1.00  0.00           C  
ATOM    111  N2    G     4      38.443  87.311  85.581  1.00  0.00           N  
ATOM    112  H21   G     4      39.233  86.691  85.690  1.00  0.00           H  
ATOM    113  H22   G     4      38.018  87.543  84.694  1.00  0.00           H  
ATOM    114  N3    G     4      38.781  87.465  87.716  1.00  0.00           N  
ATOM    115  C4    G     4      38.408  88.043  88.903  1.00  0.00           C  
ATOM    116  C3'   G     4      41.989  88.448  90.768  1.00  0.00           C  
ATOM    117  H3'   G     4      41.304  89.294  90.720  1.00  0.00           H  
ATOM    118  C2'   G     4      41.432  87.583  89.610  1.00  0.00           C  
ATOM    119  H2'   G     4      41.143  88.233  88.785  1.00  0.00           H  
ATOM    120  O2'   G     4      42.492  86.573  89.365  1.00  0.00           O  
ATOM    121 HO2'   G     4      43.370  86.897  89.153  1.00  0.00           H  
ATOM    122  O3'   G     4      43.342  88.734  90.493  1.00  0.00           O  
ATOM    123  P     C     5      43.728  90.215  90.067  1.00  0.00           P  
ATOM    124  OP1   C     5      45.194  90.486  90.008  1.00  0.00           O  
ATOM    125  OP2   C     5      42.942  91.162  90.828  1.00  0.00           O  
ATOM    126  O5'   C     5      43.247  90.361  88.540  1.00  0.00           O  
ATOM    127  C5'   C     5      43.898  89.642  87.531  1.00  0.00           C  
ATOM    128  H5'   C     5      44.898  90.022  87.326  1.00  0.00           H  
ATOM    129 H5''   C     5      43.908  88.596  87.837  1.00  0.00           H  
ATOM    130  C4'   C     5      43.175  89.790  86.148  1.00  0.00           C  
ATOM    131  H4'   C     5      43.821  89.266  85.443  1.00  0.00           H  
ATOM    132  O4'   C     5      41.907  89.201  86.099  1.00  0.00           O  
ATOM    133  C1'   C     5      41.131  89.939  85.195  1.00  0.00           C  
ATOM    134  H1'   C     5      40.644  89.382  84.394  1.00  0.00           H  
ATOM    135  N1    C     5      40.133  90.681  86.014  1.00  0.00           N  
ATOM    136  C6    C     5      40.150  90.739  87.372  1.00  0.00           C  
ATOM    137  H6    C     5      41.039  90.425  87.900  1.00  0.00           H  
ATOM    138  C5    C     5      39.139  91.335  88.046  1.00  0.00           C  
ATOM    139  H5    C     5      39.218  91.435  89.119  1.00  0.00           H  
ATOM    140  C4    C     5      37.987  91.838  87.282  1.00  0.00           C  
ATOM    141  N4    C     5      37.020  92.612  87.805  1.00  0.00           N  
ATOM    142  H41   C     5      36.272  92.812  87.158  1.00  0.00           H  
ATOM    143  H42   C     5      36.870  92.637  88.804  1.00  0.00           H  
ATOM    144  N3    C     5      38.025  91.706  86.001  1.00  0.00           N  
ATOM    145  C2    C     5      38.991  91.095  85.307  1.00  0.00           C  
ATOM    146  O2    C     5      38.801  90.859  84.148  1.00  0.00           O  
ATOM    147  C3'   C     5      43.077  91.243  85.707  1.00  0.00           C  
ATOM    148  H3'   C     5      42.694  91.880  86.505  1.00  0.00           H  
ATOM    149  C2'   C     5      42.069  90.976  84.588  1.00  0.00           C  
ATOM    150  H2'   C     5      41.597  91.824  84.093  1.00  0.00           H  
ATOM    151  O2'   C     5      42.727  90.362  83.450  1.00  0.00           O  
ATOM    152 HO2'   C     5      43.637  90.667  83.479  1.00  0.00           H  
ATOM    153  O3'   C     5      44.323  91.681  85.235  1.00  0.00           O  
ATOM    154  P     G     6      44.635  93.251  85.160  1.00  0.00           P  
ATOM    155  OP1   G     6      46.093  93.393  84.805  1.00  0.00           O  
ATOM    156  OP2   G     6      44.189  93.847  86.447  1.00  0.00           O  
ATOM    157  O5'   G     6      43.771  93.796  83.958  1.00  0.00           O  
ATOM    158  C5'   G     6      44.205  93.636  82.592  1.00  0.00           C  
ATOM    159  H5'   G     6      45.134  94.201  82.525  1.00  0.00           H  
ATOM    160 H5''   G     6      44.288  92.583  82.324  1.00  0.00           H  
ATOM    161  C4'   G     6      43.222  94.215  81.567  1.00  0.00           C  
ATOM    162  H4'   G     6      43.615  94.012  80.571  1.00  0.00           H  
ATOM    163  O4'   G     6      41.964  93.703  81.784  1.00  0.00           O  
ATOM    164  C1'   G     6      40.956  94.670  81.362  1.00  0.00           C  
ATOM    165  H1'   G     6      40.340  94.397  80.505  1.00  0.00           H  
ATOM    166  N9    G     6      40.061  94.822  82.557  1.00  0.00           N  
ATOM    167  C8    G     6      40.353  94.589  83.819  1.00  0.00           C  
ATOM    168  H8    G     6      41.255  94.076  84.119  1.00  0.00           H  
ATOM    169  N7    G     6      39.397  94.912  84.713  1.00  0.00           N  
ATOM    170  C5    G     6      38.392  95.423  83.923  1.00  0.00           C  
ATOM    171  C6    G     6      37.179  96.077  84.227  1.00  0.00           C  
ATOM    172  O6    G     6      36.607  96.280  85.280  1.00  0.00           O  
ATOM    173  N1    G     6      36.530  96.538  83.134  1.00  0.00           N  
ATOM    174  H1    G     6      35.670  97.037  83.313  1.00  0.00           H  
ATOM    175  C2    G     6      36.977  96.365  81.843  1.00  0.00           C  
ATOM    176  N2    G     6      36.177  96.970  81.031  1.00  0.00           N  
ATOM    177  H21   G     6      35.455  97.562  81.417  1.00  0.00           H  
ATOM    178  H22   G     6      36.491  97.075  80.077  1.00  0.00           H  
ATOM    179  N3    G     6      38.144  95.851  81.484  1.00  0.00           N  
ATOM    180  C4    G     6      38.782  95.428  82.586  1.00  0.00           C  
ATOM    181  C3'   G     6      43.044  95.715  81.731  1.00  0.00           C  
ATOM    182  H3'   G     6      42.817  95.966  82.768  1.00  0.00           H  
ATOM    183  C2'   G     6      41.769  95.949  80.993  1.00  0.00           C  
ATOM    184  H2'   G     6      41.224  96.860  81.236  1.00  0.00           H  
ATOM    185  O2'   G     6      42.022  95.894  79.576  1.00  0.00           O  
ATOM    186 HO2'   G     6      42.889  96.289  79.460  1.00  0.00           H  
ATOM    187  O3'   G     6      44.120  96.553  81.398  1.00  0.00           O  
ATOM    188  P     G     7      44.279  98.073  81.945  1.00  0.00           P  
ATOM    189  OP1   G     7      45.535  98.610  81.390  1.00  0.00           O  
ATOM    190  OP2   G     7      44.036  98.053  83.408  1.00  0.00           O  
ATOM    191  O5'   G     7      43.112  98.904  81.280  1.00  0.00           O  
ATOM    192  C5'   G     7      43.144  99.226  79.867  1.00  0.00           C  
ATOM    193  H5'   G     7      43.918  99.989  79.786  1.00  0.00           H  
ATOM    194 H5''   G     7      43.279  98.273  79.355  1.00  0.00           H  
ATOM    195  C4'   G     7      41.755  99.664  79.352  1.00  0.00           C  
ATOM    196  H4'   G     7      41.783  99.680  78.263  1.00  0.00           H  
ATOM    197  O4'   G     7      40.682  98.784  79.736  1.00  0.00           O  
ATOM    198  C1'   G     7      39.591  99.584  80.137  1.00  0.00           C  
ATOM    199  H1'   G     7      38.727  99.170  79.618  1.00  0.00           H  
ATOM    200  N9    G     7      39.322  99.361  81.601  1.00  0.00           N  
ATOM    201  C8    G     7      40.084  98.671  82.511  1.00  0.00           C  
ATOM    202  H8    G     7      41.110  98.381  82.342  1.00  0.00           H  
ATOM    203  N7    G     7      39.510  98.505  83.643  1.00  0.00           N  
ATOM    204  C5    G     7      38.282  99.172  83.520  1.00  0.00           C  
ATOM    205  C6    G     7      37.269  99.523  84.447  1.00  0.00           C  
ATOM    206  O6    G     7      37.186  99.176  85.659  1.00  0.00           O  
ATOM    207  N1    G     7      36.308 100.309  83.971  1.00  0.00           N  
ATOM    208  H1    G     7      35.629 100.675  84.624  1.00  0.00           H  
ATOM    209  C2    G     7      36.249 100.713  82.665  1.00  0.00           C  
ATOM    210  N2    G     7      35.291 101.538  82.325  1.00  0.00           N  
ATOM    211  H21   G     7      35.374 101.988  81.424  1.00  0.00           H  
ATOM    212  H22   G     7      34.641 102.038  82.914  1.00  0.00           H  
ATOM    213  N3    G     7      37.276 100.547  81.779  1.00  0.00           N  
ATOM    214  C4    G     7      38.202  99.736  82.279  1.00  0.00           C  
ATOM    215  C3'   G     7      41.503 101.070  79.953  1.00  0.00           C  
ATOM    216  H3'   G     7      41.806 100.933  80.991  1.00  0.00           H  
ATOM    217  C2'   G     7      39.976 101.018  79.799  1.00  0.00           C  
ATOM    218  H2'   G     7      39.404 101.716  80.410  1.00  0.00           H  
ATOM    219  O2'   G     7      39.528 101.201  78.485  1.00  0.00           O  
ATOM    220 HO2'   G     7      40.052 101.883  78.059  1.00  0.00           H  
ATOM    221  O3'   G     7      42.100 102.183  79.318  1.00  0.00           O  
ATOM    222  P     U     8      42.380 103.533  80.187  1.00  0.00           P  
ATOM    223  OP1   U     8      42.816 104.728  79.365  1.00  0.00           O  
ATOM    224  OP2   U     8      43.208 103.097  81.346  1.00  0.00           O  
ATOM    225  O5'   U     8      40.990 104.000  80.854  1.00  0.00           O  
ATOM    226  C5'   U     8      40.095 104.829  80.219  1.00  0.00           C  
ATOM    227  H5'   U     8      40.594 105.703  79.800  1.00  0.00           H  
ATOM    228 H5''   U     8      39.516 104.312  79.454  1.00  0.00           H  
ATOM    229  C4'   U     8      38.962 105.236  81.124  1.00  0.00           C  
ATOM    230  H4'   U     8      38.256 105.909  80.637  1.00  0.00           H  
ATOM    231  O4'   U     8      38.213 104.151  81.603  1.00  0.00           O  
ATOM    232  C1'   U     8      37.657 104.658  82.827  1.00  0.00           C  
ATOM    233  H1'   U     8      36.593 104.838  82.670  1.00  0.00           H  
ATOM    234  N1    U     8      37.946 103.747  83.970  1.00  0.00           N  
ATOM    235  C6    U     8      39.045 102.951  84.002  1.00  0.00           C  
ATOM    236  H6    U     8      39.808 103.000  83.239  1.00  0.00           H  
ATOM    237  C5    U     8      39.325 102.087  85.049  1.00  0.00           C  
ATOM    238  H5    U     8      40.220 101.489  85.131  1.00  0.00           H  
ATOM    239  C4    U     8      38.381 102.000  86.151  1.00  0.00           C  
ATOM    240  O4    U     8      38.491 101.299  87.148  1.00  0.00           O  
ATOM    241  N3    U     8      37.252 102.708  86.000  1.00  0.00           N  
ATOM    242  H3    U     8      36.624 102.657  86.790  1.00  0.00           H  
ATOM    243  C2    U     8      36.950 103.600  84.920  1.00  0.00           C  
ATOM    244  O2    U     8      35.937 104.322  85.025  1.00  0.00           O  
ATOM    245  C3'   U     8      39.415 106.057  82.320  1.00  0.00           C  
ATOM    246  H3'   U     8      40.197 105.478  82.813  1.00  0.00           H  
ATOM    247  C2'   U     8      38.188 106.045  83.159  1.00  0.00           C  
ATOM    248  H2'   U     8      38.285 106.173  84.237  1.00  0.00           H  
ATOM    249  O2'   U     8      37.218 106.955  82.638  1.00  0.00           O  
ATOM    250 HO2'   U     8      37.614 107.366  81.866  1.00  0.00           H  
ATOM    251  O3'   U     8      39.958 107.221  81.873  1.00  0.00           O  
ATOM    252  P     G     9      40.978 108.141  82.763  1.00  0.00           P  
ATOM    253  OP1   G     9      41.163 109.417  82.045  1.00  0.00           O  
ATOM    254  OP2   G     9      42.082 107.288  83.141  1.00  0.00           O  
ATOM    255  O5'   G     9      40.167 108.365  84.122  1.00  0.00           O  
ATOM    256  C5'   G     9      39.081 109.334  84.187  1.00  0.00           C  
ATOM    257  H5'   G     9      39.417 110.370  84.132  1.00  0.00           H  
ATOM    258 H5''   G     9      38.372 109.104  83.391  1.00  0.00           H  
ATOM    259  C4'   G     9      38.380 109.214  85.542  1.00  0.00           C  
ATOM    260  H4'   G     9      37.559 109.929  85.591  1.00  0.00           H  
ATOM    261  O4'   G     9      37.933 107.904  85.886  1.00  0.00           O  
ATOM    262  C1'   G     9      37.974 107.768  87.289  1.00  0.00           C  
ATOM    263  H1'   G     9      36.975 107.880  87.713  1.00  0.00           H  
ATOM    264  N9    G     9      38.531 106.451  87.774  1.00  0.00           N  
ATOM    265  C8    G     9      39.335 105.527  87.159  1.00  0.00           C  
ATOM    266  H8    G     9      39.786 105.681  86.190  1.00  0.00           H  
ATOM    267  N7    G     9      39.498 104.364  87.809  1.00  0.00           N  
ATOM    268  C5    G     9      38.757 104.599  89.005  1.00  0.00           C  
ATOM    269  C6    G     9      38.474 103.755  90.094  1.00  0.00           C  
ATOM    270  O6    G     9      38.936 102.649  90.447  1.00  0.00           O  
ATOM    271  N1    G     9      37.620 104.335  90.982  1.00  0.00           N  
ATOM    272  H1    G     9      37.427 103.801  91.817  1.00  0.00           H  
ATOM    273  C2    G     9      37.132 105.598  90.824  1.00  0.00           C  
ATOM    274  N2    G     9      36.362 106.017  91.728  1.00  0.00           N  
ATOM    275  H21   G     9      36.202 105.506  92.584  1.00  0.00           H  
ATOM    276  H22   G     9      35.850 106.878  91.594  1.00  0.00           H  
ATOM    277  N3    G     9      37.337 106.429  89.856  1.00  0.00           N  
ATOM    278  C4    G     9      38.170 105.863  88.940  1.00  0.00           C  
ATOM    279  C3'   G     9      39.396 109.632  86.639  1.00  0.00           C  
ATOM    280  H3'   G     9      40.363 109.130  86.618  1.00  0.00           H  
ATOM    281  C2'   G     9      38.733 109.002  87.803  1.00  0.00           C  
ATOM    282  H2'   G     9      39.463 108.753  88.574  1.00  0.00           H  
ATOM    283  O2'   G     9      37.711 109.804  88.352  1.00  0.00           O  
ATOM    284 HO2'   G     9      38.071 110.685  88.223  1.00  0.00           H  
ATOM    285  O3'   G     9      39.537 111.056  86.912  1.00  0.00           O  
ATOM    286  P     U    10      40.609 111.557  88.026  1.00  0.00           P  
ATOM    287  OP1   U    10      40.959 112.975  87.750  1.00  0.00           O  
ATOM    288  OP2   U    10      41.776 110.608  88.019  1.00  0.00           O  
ATOM    289  O5'   U    10      39.844 111.479  89.406  1.00  0.00           O  
ATOM    290  C5'   U    10      39.002 112.530  89.905  1.00  0.00           C  
ATOM    291  H5'   U    10      39.409 113.535  90.014  1.00  0.00           H  
ATOM    292 H5''   U    10      38.204 112.545  89.163  1.00  0.00           H  
ATOM    293  C4'   U    10      38.379 112.125  91.257  1.00  0.00           C  
ATOM    294  H4'   U    10      37.702 112.943  91.504  1.00  0.00           H  
ATOM    295  O4'   U    10      37.607 110.983  91.196  1.00  0.00           O  
ATOM    296  C1'   U    10      37.821 110.283  92.438  1.00  0.00           C  
ATOM    297  H1'   U    10      36.897 109.990  92.936  1.00  0.00           H  
ATOM    298  N1    U    10      38.646 109.020  92.371  1.00  0.00           N  
ATOM    299  C6    U    10      39.430 108.776  91.286  1.00  0.00           C  
ATOM    300  H6    U    10      39.432 109.556  90.540  1.00  0.00           H  
ATOM    301  C5    U    10      39.948 107.513  91.190  1.00  0.00           C  
ATOM    302  H5    U    10      40.560 107.261  90.336  1.00  0.00           H  
ATOM    303  C4    U    10      39.752 106.499  92.168  1.00  0.00           C  
ATOM    304  O4    U    10      40.215 105.404  92.172  1.00  0.00           O  
ATOM    305  N3    U    10      38.956 106.854  93.169  1.00  0.00           N  
ATOM    306  H3    U    10      38.853 106.150  93.886  1.00  0.00           H  
ATOM    307  C2    U    10      38.390 108.073  93.396  1.00  0.00           C  
ATOM    308  O2    U    10      37.700 108.319  94.407  1.00  0.00           O  
ATOM    309  C3'   U    10      39.416 112.014  92.370  1.00  0.00           C  
ATOM    310  H3'   U    10      40.248 111.375  92.075  1.00  0.00           H  
ATOM    311  C2'   U    10      38.588 111.204  93.379  1.00  0.00           C  
ATOM    312  H2'   U    10      39.166 110.597  94.075  1.00  0.00           H  
ATOM    313  O2'   U    10      37.746 111.948  94.158  1.00  0.00           O  
ATOM    314 HO2'   U    10      37.966 112.863  93.970  1.00  0.00           H  
ATOM    315  O3'   U    10      39.727 113.225  92.965  1.00  0.00           O  
ATOM    316  P     A    11      41.141 113.470  93.685  1.00  0.00           P  
ATOM    317  OP1   A    11      41.160 114.895  94.068  1.00  0.00           O  
ATOM    318  OP2   A    11      42.251 113.061  92.787  1.00  0.00           O  
ATOM    319  O5'   A    11      41.091 112.573  94.925  1.00  0.00           O  
ATOM    320  C5'   A    11      40.346 112.974  96.107  1.00  0.00           C  
ATOM    321  H5'   A    11      40.889 113.789  96.585  1.00  0.00           H  
ATOM    322 H5''   A    11      39.309 113.203  95.859  1.00  0.00           H  
ATOM    323  C4'   A    11      40.185 111.851  97.160  1.00  0.00           C  
ATOM    324  H4'   A    11      39.505 112.205  97.935  1.00  0.00           H  
ATOM    325  O4'   A    11      39.663 110.628  96.629  1.00  0.00           O  
ATOM    326  C1'   A    11      40.145 109.526  97.392  1.00  0.00           C  
ATOM    327  H1'   A    11      39.384 108.880  97.830  1.00  0.00           H  
ATOM    328  N9    A    11      40.888 108.687  96.422  1.00  0.00           N  
ATOM    329  C8    A    11      41.380 109.037  95.186  1.00  0.00           C  
ATOM    330  H8    A    11      41.286 109.982  94.672  1.00  0.00           H  
ATOM    331  N7    A    11      41.700 107.989  94.452  1.00  0.00           N  
ATOM    332  C5    A    11      41.627 106.906  95.394  1.00  0.00           C  
ATOM    333  C6    A    11      41.960 105.525  95.439  1.00  0.00           C  
ATOM    334  N6    A    11      42.389 104.916  94.346  1.00  0.00           N  
ATOM    335  H61   A    11      42.553 105.487  93.529  1.00  0.00           H  
ATOM    336  H62   A    11      42.748 103.977  94.249  1.00  0.00           H  
ATOM    337  N1    A    11      41.750 104.722  96.528  1.00  0.00           N  
ATOM    338  C2    A    11      41.258 105.340  97.593  1.00  0.00           C  
ATOM    339  H2    A    11      40.948 104.711  98.415  1.00  0.00           H  
ATOM    340  N3    A    11      40.916 106.646  97.748  1.00  0.00           N  
ATOM    341  C4    A    11      41.175 107.345  96.612  1.00  0.00           C  
ATOM    342  C3'   A    11      41.452 111.393  97.844  1.00  0.00           C  
ATOM    343  H3'   A    11      42.232 111.237  97.100  1.00  0.00           H  
ATOM    344  C2'   A    11      40.949 110.097  98.543  1.00  0.00           C  
ATOM    345  H2'   A    11      41.739 109.393  98.804  1.00  0.00           H  
ATOM    346  O2'   A    11      40.155 110.262  99.610  1.00  0.00           O  
ATOM    347 HO2'   A    11      40.297 109.471 100.135  1.00  0.00           H  
ATOM    348  O3'   A    11      42.055 112.354  98.673  1.00  0.00           O  
ATOM    349  P     A    12      43.504 112.180  99.085  1.00  0.00           P  
ATOM    350  OP1   A    12      43.782 113.355  99.921  1.00  0.00           O  
ATOM    351  OP2   A    12      44.357 112.010  97.921  1.00  0.00           O  
ATOM    352  O5'   A    12      43.610 110.816  99.954  1.00  0.00           O  
ATOM    353  C5'   A    12      43.112 110.554 101.253  1.00  0.00           C  
ATOM    354  H5'   A    12      43.661 111.151 101.981  1.00  0.00           H  
ATOM    355 H5''   A    12      42.060 110.832 101.184  1.00  0.00           H  
ATOM    356  C4'   A    12      43.240 109.075 101.547  1.00  0.00           C  
ATOM    357  H4'   A    12      42.846 108.946 102.555  1.00  0.00           H  
ATOM    358  O4'   A    12      42.568 108.270 100.646  1.00  0.00           O  
ATOM    359  C1'   A    12      43.420 107.111 100.594  1.00  0.00           C  
ATOM    360  H1'   A    12      42.772 106.304 100.937  1.00  0.00           H  
ATOM    361  N9    A    12      43.988 106.980  99.247  1.00  0.00           N  
ATOM    362  C8    A    12      44.127 107.934  98.217  1.00  0.00           C  
ATOM    363  H8    A    12      43.860 108.978  98.293  1.00  0.00           H  
ATOM    364  N7    A    12      44.465 107.433  97.077  1.00  0.00           N  
ATOM    365  C5    A    12      44.656 106.076  97.376  1.00  0.00           C  
ATOM    366  C6    A    12      45.071 104.958  96.607  1.00  0.00           C  
ATOM    367  N6    A    12      45.333 105.010  95.291  1.00  0.00           N  
ATOM    368  H61   A    12      45.198 105.947  94.940  1.00  0.00           H  
ATOM    369  H62   A    12      45.750 104.259  94.760  1.00  0.00           H  
ATOM    370  N1    A    12      45.353 103.768  97.153  1.00  0.00           N  
ATOM    371  C2    A    12      45.124 103.670  98.463  1.00  0.00           C  
ATOM    372  H2    A    12      45.517 102.770  98.912  1.00  0.00           H  
ATOM    373  N3    A    12      44.682 104.608  99.301  1.00  0.00           N  
ATOM    374  C4    A    12      44.440 105.800  98.707  1.00  0.00           C  
ATOM    375  C3'   A    12      44.718 108.667 101.671  1.00  0.00           C  
ATOM    376  H3'   A    12      45.290 108.968 100.793  1.00  0.00           H  
ATOM    377  C2'   A    12      44.568 107.176 101.632  1.00  0.00           C  
ATOM    378  H2'   A    12      45.457 106.643 101.294  1.00  0.00           H  
ATOM    379  O2'   A    12      44.016 106.639 102.868  1.00  0.00           O  
ATOM    380 HO2'   A    12      44.582 106.255 103.542  1.00  0.00           H  
ATOM    381  O3'   A    12      45.333 109.083 102.866  1.00  0.00           O  
ATOM    382  P     G    13      46.796 109.757 102.729  1.00  0.00           P  
ATOM    383  OP1   G    13      47.133 110.397 104.058  1.00  0.00           O  
ATOM    384  OP2   G    13      46.829 110.587 101.456  1.00  0.00           O  
ATOM    385  O5'   G    13      47.643 108.377 102.607  1.00  0.00           O  
ATOM    386  C5'   G    13      47.651 107.424 103.664  1.00  0.00           C  
ATOM    387  H5'   G    13      48.469 107.748 104.308  1.00  0.00           H  
ATOM    388 H5''   G    13      46.688 107.323 104.165  1.00  0.00           H  
ATOM    389  C4'   G    13      48.084 106.115 103.112  1.00  0.00           C  
ATOM    390  H4'   G    13      48.018 105.320 103.855  1.00  0.00           H  
ATOM    391  O4'   G    13      47.346 105.513 102.041  1.00  0.00           O  
ATOM    392  C1'   G    13      48.165 104.812 101.190  1.00  0.00           C  
ATOM    393  H1'   G    13      47.963 103.742 101.153  1.00  0.00           H  
ATOM    394  N9    G    13      47.993 105.140  99.783  1.00  0.00           N  
ATOM    395  C8    G    13      47.401 106.286  99.154  1.00  0.00           C  
ATOM    396  H8    G    13      46.980 106.993  99.854  1.00  0.00           H  
ATOM    397  N7    G    13      47.622 106.485  97.887  1.00  0.00           N  
ATOM    398  C5    G    13      48.292 105.312  97.501  1.00  0.00           C  
ATOM    399  C6    G    13      48.808 104.864  96.222  1.00  0.00           C  
ATOM    400  O6    G    13      48.682 105.307  95.124  1.00  0.00           O  
ATOM    401  N1    G    13      49.370 103.593  96.296  1.00  0.00           N  
ATOM    402  H1    G    13      49.848 103.141  95.529  1.00  0.00           H  
ATOM    403  C2    G    13      49.501 102.884  97.468  1.00  0.00           C  
ATOM    404  N2    G    13      50.140 101.705  97.362  1.00  0.00           N  
ATOM    405  H21   G    13      50.356 101.209  98.215  1.00  0.00           H  
ATOM    406  H22   G    13      50.547 101.446  96.474  1.00  0.00           H  
ATOM    407  N3    G    13      49.169 103.282  98.663  1.00  0.00           N  
ATOM    408  C4    G    13      48.546 104.488  98.667  1.00  0.00           C  
ATOM    409  C3'   G    13      49.600 106.227 102.613  1.00  0.00           C  
ATOM    410  H3'   G    13      49.824 107.199 102.173  1.00  0.00           H  
ATOM    411  C2'   G    13      49.618 105.042 101.587  1.00  0.00           C  
ATOM    412  H2'   G    13      50.292 105.386 100.802  1.00  0.00           H  
ATOM    413  O2'   G    13      50.040 103.887 102.194  1.00  0.00           O  
ATOM    414 HO2'   G    13      50.995 103.822 102.269  1.00  0.00           H  
ATOM    415  O3'   G    13      50.494 105.955 103.716  1.00  0.00           O  
ATOM    416  P     U    14      52.099 106.356 103.698  1.00  0.00           P  
ATOM    417  OP1   U    14      52.433 106.727 105.095  1.00  0.00           O  
ATOM    418  OP2   U    14      52.401 107.302 102.596  1.00  0.00           O  
ATOM    419  O5'   U    14      52.888 105.019 103.410  1.00  0.00           O  
ATOM    420  C5'   U    14      52.977 103.970 104.442  1.00  0.00           C  
ATOM    421  H5'   U    14      53.687 104.214 105.233  1.00  0.00           H  
ATOM    422 H5''   U    14      51.967 103.693 104.743  1.00  0.00           H  
ATOM    423  C4'   U    14      53.420 102.586 103.808  1.00  0.00           C  
ATOM    424  H4'   U    14      53.415 101.846 104.608  1.00  0.00           H  
ATOM    425  O4'   U    14      52.563 102.134 102.825  1.00  0.00           O  
ATOM    426  C1'   U    14      53.385 101.327 101.887  1.00  0.00           C  
ATOM    427  H1'   U    14      52.873 100.384 101.694  1.00  0.00           H  
ATOM    428  N1    U    14      53.555 101.970 100.525  1.00  0.00           N  
ATOM    429  C6    U    14      52.925 103.174 100.290  1.00  0.00           C  
ATOM    430  H6    U    14      52.431 103.772 101.041  1.00  0.00           H  
ATOM    431  C5    U    14      52.803 103.648  98.998  1.00  0.00           C  
ATOM    432  H5    U    14      52.279 104.573  98.809  1.00  0.00           H  
ATOM    433  C4    U    14      53.194 102.826  97.829  1.00  0.00           C  
ATOM    434  O4    U    14      53.134 103.251  96.684  1.00  0.00           O  
ATOM    435  N3    U    14      53.761 101.599  98.159  1.00  0.00           N  
ATOM    436  H3    U    14      54.093 101.008  97.410  1.00  0.00           H  
ATOM    437  C2    U    14      53.914 101.120  99.475  1.00  0.00           C  
ATOM    438  O2    U    14      54.438  99.996  99.647  1.00  0.00           O  
ATOM    439  C3'   U    14      54.829 102.468 103.307  1.00  0.00           C  
ATOM    440  H3'   U    14      54.948 103.381 102.724  1.00  0.00           H  
ATOM    441  C2'   U    14      54.750 101.129 102.546  1.00  0.00           C  
ATOM    442  H2'   U    14      55.596 101.021 101.867  1.00  0.00           H  
ATOM    443  O2'   U    14      54.767  99.969 103.296  1.00  0.00           O  
ATOM    444 HO2'   U    14      55.590  99.531 103.068  1.00  0.00           H  
ATOM    445  O3'   U    14      55.807 102.363 104.317  1.00  0.00           O  
ATOM    446  P     G    15      57.260 102.894 103.922  1.00  0.00           P  
ATOM    447  OP1   G    15      58.242 102.535 104.918  1.00  0.00           O  
ATOM    448  OP2   G    15      57.067 104.278 103.469  1.00  0.00           O  
ATOM    449  O5'   G    15      57.565 102.065 102.542  1.00  0.00           O  
ATOM    450  C5'   G    15      58.226 100.808 102.587  1.00  0.00           C  
ATOM    451  H5'   G    15      59.135 100.967 103.167  1.00  0.00           H  
ATOM    452 H5''   G    15      57.709  99.946 103.010  1.00  0.00           H  
ATOM    453  C4'   G    15      58.613 100.351 101.196  1.00  0.00           C  
ATOM    454  H4'   G    15      59.067  99.367 101.312  1.00  0.00           H  
ATOM    455  O4'   G    15      57.541 100.301 100.211  1.00  0.00           O  
ATOM    456  C1'   G    15      57.903 100.949  98.966  1.00  0.00           C  
ATOM    457  H1'   G    15      57.818 100.293  98.099  1.00  0.00           H  
ATOM    458  N9    G    15      57.137 102.207  98.786  1.00  0.00           N  
ATOM    459  C8    G    15      56.817 103.142  99.736  1.00  0.00           C  
ATOM    460  H8    G    15      56.912 102.988 100.801  1.00  0.00           H  
ATOM    461  N7    G    15      56.213 104.168  99.269  1.00  0.00           N  
ATOM    462  C5    G    15      56.201 103.993  97.911  1.00  0.00           C  
ATOM    463  C6    G    15      55.717 104.797  96.812  1.00  0.00           C  
ATOM    464  O6    G    15      54.962 105.744  96.894  1.00  0.00           O  
ATOM    465  N1    G    15      56.062 104.329  95.563  1.00  0.00           N  
ATOM    466  H1    G    15      55.801 104.800  94.708  1.00  0.00           H  
ATOM    467  C2    G    15      56.854 103.232  95.395  1.00  0.00           C  
ATOM    468  N2    G    15      56.863 102.869  94.145  1.00  0.00           N  
ATOM    469  H21   G    15      57.424 102.055  93.942  1.00  0.00           H  
ATOM    470  H22   G    15      56.791 103.609  93.461  1.00  0.00           H  
ATOM    471  N3    G    15      57.177 102.349  96.316  1.00  0.00           N  
ATOM    472  C4    G    15      56.906 102.889  97.544  1.00  0.00           C  
ATOM    473  C3'   G    15      59.716 101.248 100.594  1.00  0.00           C  
ATOM    474  H3'   G    15      59.568 102.212 101.082  1.00  0.00           H  
ATOM    475  C2'   G    15      59.377 101.230  99.090  1.00  0.00           C  
ATOM    476  H2'   G    15      59.568 102.175  98.582  1.00  0.00           H  
ATOM    477  O2'   G    15      60.087 100.156  98.436  1.00  0.00           O  
ATOM    478 HO2'   G    15      61.037 100.260  98.520  1.00  0.00           H  
ATOM    479  O3'   G    15      60.959 100.728 100.974  1.00  0.00           O  
ATOM    480  P     C    16      62.259 101.520 100.620  1.00  0.00           P  
ATOM    481  OP1   C    16      63.311 100.991 101.514  1.00  0.00           O  
ATOM    482  OP2   C    16      62.011 102.977 100.590  1.00  0.00           O  
ATOM    483  O5'   C    16      62.473 101.153  99.120  1.00  0.00           O  
ATOM    484  C5'   C    16      63.253 100.064  98.700  1.00  0.00           C  
ATOM    485  H5'   C    16      64.100 100.008  99.384  1.00  0.00           H  
ATOM    486 H5''   C    16      62.695  99.138  98.842  1.00  0.00           H  
ATOM    487  C4'   C    16      63.706 100.236  97.247  1.00  0.00           C  
ATOM    488  H4'   C    16      64.359  99.381  97.072  1.00  0.00           H  
ATOM    489  O4'   C    16      62.632 100.252  96.359  1.00  0.00           O  
ATOM    490  C1'   C    16      62.896 100.955  95.157  1.00  0.00           C  
ATOM    491  H1'   C    16      62.793 100.292  94.298  1.00  0.00           H  
ATOM    492  N1    C    16      61.867 101.996  95.000  1.00  0.00           N  
ATOM    493  C6    C    16      61.198 102.500  96.099  1.00  0.00           C  
ATOM    494  H6    C    16      61.343 102.103  97.093  1.00  0.00           H  
ATOM    495  C5    C    16      60.372 103.503  95.912  1.00  0.00           C  
ATOM    496  H5    C    16      59.867 103.917  96.772  1.00  0.00           H  
ATOM    497  C4    C    16      60.257 104.190  94.668  1.00  0.00           C  
ATOM    498  N4    C    16      59.486 105.254  94.574  1.00  0.00           N  
ATOM    499  H41   C    16      58.941 105.639  95.333  1.00  0.00           H  
ATOM    500  H42   C    16      59.457 105.670  93.654  1.00  0.00           H  
ATOM    501  N3    C    16      60.828 103.774  93.626  1.00  0.00           N  
ATOM    502  C2    C    16      61.702 102.695  93.781  1.00  0.00           C  
ATOM    503  O2    C    16      62.372 102.359  92.783  1.00  0.00           O  
ATOM    504  C3'   C    16      64.409 101.525  96.845  1.00  0.00           C  
ATOM    505  H3'   C    16      63.813 102.335  97.265  1.00  0.00           H  
ATOM    506  C2'   C    16      64.260 101.583  95.310  1.00  0.00           C  
ATOM    507  H2'   C    16      64.353 102.603  94.938  1.00  0.00           H  
ATOM    508  O2'   C    16      65.079 100.726  94.707  1.00  0.00           O  
ATOM    509 HO2'   C    16      65.830 100.722  95.305  1.00  0.00           H  
ATOM    510  O3'   C    16      65.829 101.521  97.219  1.00  0.00           O  
ATOM    511  P     A    17      66.572 102.777  97.725  1.00  0.00           P  
ATOM    512  OP1   A    17      68.005 102.421  97.752  1.00  0.00           O  
ATOM    513  OP2   A    17      65.977 103.165  99.019  1.00  0.00           O  
ATOM    514  O5'   A    17      66.381 103.820  96.589  1.00  0.00           O  
ATOM    515  C5'   A    17      67.116 103.821  95.335  1.00  0.00           C  
ATOM    516  H5'   A    17      68.177 103.661  95.528  1.00  0.00           H  
ATOM    517 H5''   A    17      66.835 102.908  94.809  1.00  0.00           H  
ATOM    518  C4'   A    17      66.751 104.988  94.455  1.00  0.00           C  
ATOM    519  H4'   A    17      67.219 104.830  93.484  1.00  0.00           H  
ATOM    520  O4'   A    17      65.345 104.994  94.240  1.00  0.00           O  
ATOM    521  C1'   A    17      65.079 106.139  93.496  1.00  0.00           C  
ATOM    522  H1'   A    17      65.299 105.781  92.491  1.00  0.00           H  
ATOM    523  N9    A    17      63.667 106.491  93.521  1.00  0.00           N  
ATOM    524  C8    A    17      62.789 106.484  92.441  1.00  0.00           C  
ATOM    525  H8    A    17      63.108 106.175  91.457  1.00  0.00           H  
ATOM    526  N7    A    17      61.636 107.088  92.688  1.00  0.00           N  
ATOM    527  C5    A    17      61.759 107.395  93.989  1.00  0.00           C  
ATOM    528  C6    A    17      60.968 108.069  94.977  1.00  0.00           C  
ATOM    529  N6    A    17      59.769 108.495  94.818  1.00  0.00           N  
ATOM    530  H61   A    17      59.474 108.266  93.879  1.00  0.00           H  
ATOM    531  H62   A    17      59.332 109.032  95.553  1.00  0.00           H  
ATOM    532  N1    A    17      61.414 108.319  96.166  1.00  0.00           N  
ATOM    533  C2    A    17      62.548 107.914  96.528  1.00  0.00           C  
ATOM    534  H2    A    17      62.928 108.141  97.513  1.00  0.00           H  
ATOM    535  N3    A    17      63.383 107.257  95.775  1.00  0.00           N  
ATOM    536  C4    A    17      62.957 107.044  94.527  1.00  0.00           C  
ATOM    537  C3'   A    17      66.948 106.416  95.001  1.00  0.00           C  
ATOM    538  H3'   A    17      66.415 106.470  95.950  1.00  0.00           H  
ATOM    539  C2'   A    17      65.987 107.242  94.064  1.00  0.00           C  
ATOM    540  H2'   A    17      65.538 107.854  94.845  1.00  0.00           H  
ATOM    541  O2'   A    17      66.621 107.918  93.067  1.00  0.00           O  
ATOM    542 HO2'   A    17      67.099 108.610  93.531  1.00  0.00           H  
ATOM    543  O3'   A    17      68.267 106.875  95.068  1.00  0.00           O  
ATOM    544  P     G    18      68.875 107.429  96.414  1.00  0.00           P  
ATOM    545  OP1   G    18      70.267 107.778  96.002  1.00  0.00           O  
ATOM    546  OP2   G    18      68.687 106.529  97.537  1.00  0.00           O  
ATOM    547  O5'   G    18      68.183 108.776  96.737  1.00  0.00           O  
ATOM    548  C5'   G    18      68.418 109.339  97.970  1.00  0.00           C  
ATOM    549  H5'   G    18      68.044 108.705  98.773  1.00  0.00           H  
ATOM    550 H5''   G    18      69.490 109.469  98.119  1.00  0.00           H  
ATOM    551  C4'   G    18      67.777 110.683  98.108  1.00  0.00           C  
ATOM    552  H4'   G    18      67.871 111.141  99.093  1.00  0.00           H  
ATOM    553  O4'   G    18      68.545 111.638  97.341  1.00  0.00           O  
ATOM    554  C1'   G    18      67.690 112.224  96.389  1.00  0.00           C  
ATOM    555  H1'   G    18      67.890 113.288  96.267  1.00  0.00           H  
ATOM    556  N9    G    18      67.684 111.639  95.062  1.00  0.00           N  
ATOM    557  C8    G    18      68.490 110.694  94.542  1.00  0.00           C  
ATOM    558  H8    G    18      69.215 110.242  95.203  1.00  0.00           H  
ATOM    559  N7    G    18      68.161 110.347  93.372  1.00  0.00           N  
ATOM    560  C5    G    18      67.269 111.315  92.925  1.00  0.00           C  
ATOM    561  C6    G    18      66.682 111.529  91.667  1.00  0.00           C  
ATOM    562  O6    G    18      66.671 110.857  90.631  1.00  0.00           O  
ATOM    563  N1    G    18      66.026 112.776  91.604  1.00  0.00           N  
ATOM    564  H1    G    18      65.459 112.846  90.771  1.00  0.00           H  
ATOM    565  C2    G    18      65.732 113.544  92.715  1.00  0.00           C  
ATOM    566  N2    G    18      64.921 114.521  92.581  1.00  0.00           N  
ATOM    567  H21   G    18      64.609 114.891  93.468  1.00  0.00           H  
ATOM    568  H22   G    18      64.699 114.898  91.671  1.00  0.00           H  
ATOM    569  N3    G    18      66.110 113.265  93.907  1.00  0.00           N  
ATOM    570  C4    G    18      66.860 112.140  94.015  1.00  0.00           C  
ATOM    571  C3'   G    18      66.303 110.864  97.779  1.00  0.00           C  
ATOM    572  H3'   G    18      65.944 110.042  97.159  1.00  0.00           H  
ATOM    573  C2'   G    18      66.266 112.069  96.858  1.00  0.00           C  
ATOM    574  H2'   G    18      65.473 111.943  96.121  1.00  0.00           H  
ATOM    575  O2'   G    18      66.115 113.259  97.625  1.00  0.00           O  
ATOM    576 HO2'   G    18      65.333 113.146  98.170  1.00  0.00           H  
ATOM    577  O3'   G    18      65.550 111.065  98.985  1.00  0.00           O  
ATOM    578  P     C    19      64.316 110.177  99.258  1.00  0.00           P  
ATOM    579  OP1   C    19      63.831 110.459 100.645  1.00  0.00           O  
ATOM    580  OP2   C    19      64.557 108.807  98.905  1.00  0.00           O  
ATOM    581  O5'   C    19      63.329 110.879  98.246  1.00  0.00           O  
ATOM    582  C5'   C    19      62.598 112.035  98.733  1.00  0.00           C  
ATOM    583  H5'   C    19      61.806 111.818  99.450  1.00  0.00           H  
ATOM    584 H5''   C    19      63.303 112.741  99.173  1.00  0.00           H  
ATOM    585  C4'   C    19      61.983 112.814  97.571  1.00  0.00           C  
ATOM    586  H4'   C    19      61.663 113.778  97.968  1.00  0.00           H  
ATOM    587  O4'   C    19      62.938 112.973  96.572  1.00  0.00           O  
ATOM    588  C1'   C    19      62.244 113.215  95.389  1.00  0.00           C  
ATOM    589  H1'   C    19      62.503 114.213  95.036  1.00  0.00           H  
ATOM    590  N1    C    19      62.595 112.243  94.230  1.00  0.00           N  
ATOM    591  C6    C    19      63.315 111.097  94.505  1.00  0.00           C  
ATOM    592  H6    C    19      63.637 110.771  95.483  1.00  0.00           H  
ATOM    593  C5    C    19      63.710 110.257  93.424  1.00  0.00           C  
ATOM    594  H5    C    19      64.240 109.331  93.588  1.00  0.00           H  
ATOM    595  C4    C    19      63.337 110.681  92.159  1.00  0.00           C  
ATOM    596  N4    C    19      63.529 109.926  91.089  1.00  0.00           N  
ATOM    597  H41   C    19      64.236 109.206  91.117  1.00  0.00           H  
ATOM    598  H42   C    19      63.123 110.212  90.209  1.00  0.00           H  
ATOM    599  N3    C    19      62.610 111.749  91.873  1.00  0.00           N  
ATOM    600  C2    C    19      62.346 112.580  92.949  1.00  0.00           C  
ATOM    601  O2    C    19      61.681 113.610  92.621  1.00  0.00           O  
ATOM    602  C3'   C    19      60.706 112.223  96.931  1.00  0.00           C  
ATOM    603  H3'   C    19      60.893 111.171  96.716  1.00  0.00           H  
ATOM    604  C2'   C    19      60.724 113.231  95.815  1.00  0.00           C  
ATOM    605  H2'   C    19      60.027 112.939  95.029  1.00  0.00           H  
ATOM    606  O2'   C    19      60.297 114.537  96.310  1.00  0.00           O  
ATOM    607 HO2'   C    19      59.384 114.512  96.607  1.00  0.00           H  
ATOM    608  O3'   C    19      59.427 112.354  97.634  1.00  0.00           O  
ATOM    609  P     C    20      58.116 111.509  97.102  1.00  0.00           P  
ATOM    610  OP1   C    20      57.113 111.798  98.097  1.00  0.00           O  
ATOM    611  OP2   C    20      58.546 110.119  96.881  1.00  0.00           O  
ATOM    612  O5'   C    20      57.706 112.113  95.688  1.00  0.00           O  
ATOM    613  C5'   C    20      57.038 113.318  95.549  1.00  0.00           C  
ATOM    614  H5'   C    20      56.167 113.067  96.153  1.00  0.00           H  
ATOM    615 H5''   C    20      57.609 114.042  96.131  1.00  0.00           H  
ATOM    616  C4'   C    20      56.789 113.815  94.095  1.00  0.00           C  
ATOM    617  H4'   C    20      56.266 114.756  94.263  1.00  0.00           H  
ATOM    618  O4'   C    20      57.909 113.888  93.240  1.00  0.00           O  
ATOM    619  C1'   C    20      57.619 113.425  91.971  1.00  0.00           C  
ATOM    620  H1'   C    20      57.860 114.127  91.173  1.00  0.00           H  
ATOM    621  N1    C    20      58.320 112.203  91.551  1.00  0.00           N  
ATOM    622  C6    C    20      59.005 111.447  92.401  1.00  0.00           C  
ATOM    623  H6    C    20      59.094 111.668  93.455  1.00  0.00           H  
ATOM    624  C5    C    20      59.681 110.366  91.936  1.00  0.00           C  
ATOM    625  H5    C    20      60.152 109.710  92.654  1.00  0.00           H  
ATOM    626  C4    C    20      59.595 110.018  90.633  1.00  0.00           C  
ATOM    627  N4    C    20      60.337 109.000  90.208  1.00  0.00           N  
ATOM    628  H41   C    20      60.260 108.699  89.247  1.00  0.00           H  
ATOM    629  H42   C    20      60.986 108.598  90.868  1.00  0.00           H  
ATOM    630  N3    C    20      59.019 110.782  89.694  1.00  0.00           N  
ATOM    631  C2    C    20      58.370 111.876  90.141  1.00  0.00           C  
ATOM    632  O2    C    20      57.834 112.625  89.310  1.00  0.00           O  
ATOM    633  C3'   C    20      55.862 112.914  93.407  1.00  0.00           C  
ATOM    634  H3'   C    20      56.124 111.892  93.681  1.00  0.00           H  
ATOM    635  C2'   C    20      56.092 113.103  91.900  1.00  0.00           C  
ATOM    636  H2'   C    20      55.842 112.193  91.353  1.00  0.00           H  
ATOM    637  O2'   C    20      55.548 114.283  91.369  1.00  0.00           O  
ATOM    638 HO2'   C    20      54.709 113.986  91.010  1.00  0.00           H  
ATOM    639  O3'   C    20      54.498 113.177  93.696  1.00  0.00           O  
ATOM    640  P     C    21      53.313 112.140  93.707  1.00  0.00           P  
ATOM    641  OP1   C    21      52.159 112.804  94.394  1.00  0.00           O  
ATOM    642  OP2   C    21      53.975 111.043  94.324  1.00  0.00           O  
ATOM    643  O5'   C    21      53.063 111.863  92.137  1.00  0.00           O  
ATOM    644  C5'   C    21      52.422 112.780  91.268  1.00  0.00           C  
ATOM    645  H5'   C    21      51.400 112.963  91.599  1.00  0.00           H  
ATOM    646 H5''   C    21      52.853 113.775  91.384  1.00  0.00           H  
ATOM    647  C4'   C    21      52.486 112.430  89.785  1.00  0.00           C  
ATOM    648  H4'   C    21      51.921 113.187  89.241  1.00  0.00           H  
ATOM    649  O4'   C    21      53.841 112.426  89.373  1.00  0.00           O  
ATOM    650  C1'   C    21      54.051 111.512  88.291  1.00  0.00           C  
ATOM    651  H1'   C    21      54.412 112.127  87.466  1.00  0.00           H  
ATOM    652  N1    C    21      54.992 110.367  88.614  1.00  0.00           N  
ATOM    653  C6    C    21      55.274 109.999  89.949  1.00  0.00           C  
ATOM    654  H6    C    21      54.736 110.490  90.747  1.00  0.00           H  
ATOM    655  C5    C    21      56.097 109.001  90.193  1.00  0.00           C  
ATOM    656  H5    C    21      56.414 108.756  91.196  1.00  0.00           H  
ATOM    657  C4    C    21      56.743 108.348  89.017  1.00  0.00           C  
ATOM    658  N4    C    21      57.637 107.393  89.249  1.00  0.00           N  
ATOM    659  H41   C    21      57.874 106.781  88.481  1.00  0.00           H  
ATOM    660  H42   C    21      57.976 107.376  90.201  1.00  0.00           H  
ATOM    661  N3    C    21      56.507 108.673  87.750  1.00  0.00           N  
ATOM    662  C2    C    21      55.587 109.653  87.528  1.00  0.00           C  
ATOM    663  O2    C    21      55.351 109.954  86.353  1.00  0.00           O  
ATOM    664  C3'   C    21      51.974 111.070  89.354  1.00  0.00           C  
ATOM    665  H3'   C    21      52.264 110.260  90.023  1.00  0.00           H  
ATOM    666  C2'   C    21      52.702 110.891  88.048  1.00  0.00           C  
ATOM    667  H2'   C    21      52.877 109.857  87.751  1.00  0.00           H  
ATOM    668  O2'   C    21      52.224 111.625  86.879  1.00  0.00           O  
ATOM    669 HO2'   C    21      51.274 111.760  86.864  1.00  0.00           H  
ATOM    670  O3'   C    21      50.618 110.906  89.251  1.00  0.00           O  
ATOM    671  P     G    22      49.948 109.492  89.288  1.00  0.00           P  
ATOM    672  OP1   G    22      48.594 109.603  88.752  1.00  0.00           O  
ATOM    673  OP2   G    22      50.224 108.991  90.690  1.00  0.00           O  
ATOM    674  O5'   G    22      50.779 108.389  88.440  1.00  0.00           O  
ATOM    675  C5'   G    22      50.728 108.292  87.039  1.00  0.00           C  
ATOM    676  H5'   G    22      49.726 108.020  86.707  1.00  0.00           H  
ATOM    677 H5''   G    22      50.967 109.251  86.580  1.00  0.00           H  
ATOM    678  C4'   G    22      51.676 107.282  86.493  1.00  0.00           C  
ATOM    679  H4'   G    22      51.534 107.324  85.413  1.00  0.00           H  
ATOM    680  O4'   G    22      53.006 107.657  86.921  1.00  0.00           O  
ATOM    681  C1'   G    22      53.721 106.423  87.232  1.00  0.00           C  
ATOM    682  H1'   G    22      54.623 106.329  86.628  1.00  0.00           H  
ATOM    683  N9    G    22      54.076 106.322  88.709  1.00  0.00           N  
ATOM    684  C8    G    22      53.478 107.004  89.774  1.00  0.00           C  
ATOM    685  H8    G    22      52.753 107.798  89.666  1.00  0.00           H  
ATOM    686  N7    G    22      53.895 106.655  90.952  1.00  0.00           N  
ATOM    687  C5    G    22      54.922 105.769  90.551  1.00  0.00           C  
ATOM    688  C6    G    22      55.970 105.145  91.414  1.00  0.00           C  
ATOM    689  O6    G    22      56.161 105.235  92.600  1.00  0.00           O  
ATOM    690  N1    G    22      56.759 104.215  90.693  1.00  0.00           N  
ATOM    691  H1    G    22      57.551 103.689  91.033  1.00  0.00           H  
ATOM    692  C2    G    22      56.765 104.132  89.348  1.00  0.00           C  
ATOM    693  N2    G    22      57.736 103.409  88.889  1.00  0.00           N  
ATOM    694  H21   G    22      57.557 103.062  87.957  1.00  0.00           H  
ATOM    695  H22   G    22      58.137 102.701  89.488  1.00  0.00           H  
ATOM    696  N3    G    22      55.890 104.697  88.532  1.00  0.00           N  
ATOM    697  C4    G    22      55.023 105.522  89.211  1.00  0.00           C  
ATOM    698  C3'   G    22      51.473 105.873  86.980  1.00  0.00           C  
ATOM    699  H3'   G    22      51.463 105.963  88.066  1.00  0.00           H  
ATOM    700  C2'   G    22      52.809 105.278  86.701  1.00  0.00           C  
ATOM    701  H2'   G    22      53.001 104.319  87.182  1.00  0.00           H  
ATOM    702  O2'   G    22      52.934 105.123  85.290  1.00  0.00           O  
ATOM    703 HO2'   G    22      52.155 104.585  85.131  1.00  0.00           H  
ATOM    704  O3'   G    22      50.368 105.113  86.460  1.00  0.00           O  
ATOM    705  P     U    23      49.678 104.071  87.440  1.00  0.00           P  
ATOM    706  OP1   U    23      48.491 103.575  86.748  1.00  0.00           O  
ATOM    707  OP2   U    23      49.582 104.648  88.816  1.00  0.00           O  
ATOM    708  O5'   U    23      50.774 102.824  87.524  1.00  0.00           O  
ATOM    709  C5'   U    23      51.408 102.148  86.381  1.00  0.00           C  
ATOM    710  H5'   U    23      50.796 101.416  85.853  1.00  0.00           H  
ATOM    711 H5''   U    23      51.838 102.883  85.702  1.00  0.00           H  
ATOM    712  C4'   U    23      52.702 101.403  86.714  1.00  0.00           C  
ATOM    713  H4'   U    23      53.144 101.030  85.790  1.00  0.00           H  
ATOM    714  O4'   U    23      53.736 102.196  87.397  1.00  0.00           O  
ATOM    715  C1'   U    23      54.360 101.485  88.371  1.00  0.00           C  
ATOM    716  H1'   U    23      55.439 101.499  88.218  1.00  0.00           H  
ATOM    717  N1    U    23      54.044 101.944  89.754  1.00  0.00           N  
ATOM    718  C6    U    23      53.033 102.835  90.029  1.00  0.00           C  
ATOM    719  H6    U    23      52.306 103.044  89.258  1.00  0.00           H  
ATOM    720  C5    U    23      52.876 103.354  91.246  1.00  0.00           C  
ATOM    721  H5    U    23      52.035 104.013  91.404  1.00  0.00           H  
ATOM    722  C4    U    23      53.821 103.017  92.315  1.00  0.00           C  
ATOM    723  O4    U    23      53.708 103.474  93.426  1.00  0.00           O  
ATOM    724  N3    U    23      54.812 102.115  91.988  1.00  0.00           N  
ATOM    725  H3    U    23      55.423 101.688  92.669  1.00  0.00           H  
ATOM    726  C2    U    23      54.969 101.542  90.767  1.00  0.00           C  
ATOM    727  O2    U    23      55.954 100.843  90.580  1.00  0.00           O  
ATOM    728  C3'   U    23      52.522 100.249  87.711  1.00  0.00           C  
ATOM    729  H3'   U    23      52.006 100.525  88.630  1.00  0.00           H  
ATOM    730  C2'   U    23      53.979 100.035  88.186  1.00  0.00           C  
ATOM    731  H2'   U    23      53.970  99.504  89.138  1.00  0.00           H  
ATOM    732  O2'   U    23      54.853  99.338  87.321  1.00  0.00           O  
ATOM    733 HO2'   U    23      54.427  98.483  87.224  1.00  0.00           H  
ATOM    734  O3'   U    23      52.135  99.037  87.159  1.00  0.00           O  
ATOM    735  P     C    24      50.730  98.422  87.682  1.00  0.00           P  
ATOM    736  OP1   C    24      50.614  97.076  87.119  1.00  0.00           O  
ATOM    737  OP2   C    24      49.571  99.345  87.435  1.00  0.00           O  
ATOM    738  O5'   C    24      50.993  98.318  89.211  1.00  0.00           O  
ATOM    739  C5'   C    24      51.979  97.457  89.763  1.00  0.00           C  
ATOM    740  H5'   C    24      51.643  96.422  89.700  1.00  0.00           H  
ATOM    741 H5''   C    24      52.888  97.578  89.174  1.00  0.00           H  
ATOM    742  C4'   C    24      52.193  97.739  91.230  1.00  0.00           C  
ATOM    743  H4'   C    24      52.977  97.093  91.624  1.00  0.00           H  
ATOM    744  O4'   C    24      52.458  99.119  91.561  1.00  0.00           O  
ATOM    745  C1'   C    24      51.819  99.388  92.823  1.00  0.00           C  
ATOM    746  H1'   C    24      52.681  99.694  93.416  1.00  0.00           H  
ATOM    747  N1    C    24      50.819 100.540  92.810  1.00  0.00           N  
ATOM    748  C6    C    24      50.250 100.875  91.611  1.00  0.00           C  
ATOM    749  H6    C    24      50.363 100.172  90.798  1.00  0.00           H  
ATOM    750  C5    C    24      49.548 102.047  91.464  1.00  0.00           C  
ATOM    751  H5    C    24      49.050 102.324  90.546  1.00  0.00           H  
ATOM    752  C4    C    24      49.574 102.869  92.662  1.00  0.00           C  
ATOM    753  N4    C    24      48.735 103.862  92.739  1.00  0.00           N  
ATOM    754  H41   C    24      48.013 103.895  92.034  1.00  0.00           H  
ATOM    755  H42   C    24      48.617 104.361  93.610  1.00  0.00           H  
ATOM    756  N3    C    24      50.222 102.506  93.802  1.00  0.00           N  
ATOM    757  C2    C    24      50.876 101.320  93.857  1.00  0.00           C  
ATOM    758  O2    C    24      51.383 100.998  94.921  1.00  0.00           O  
ATOM    759  C3'   C    24      50.907  97.301  91.936  1.00  0.00           C  
ATOM    760  H3'   C    24      50.021  97.652  91.406  1.00  0.00           H  
ATOM    761  C2'   C    24      51.101  98.051  93.232  1.00  0.00           C  
ATOM    762  H2'   C    24      50.153  98.249  93.732  1.00  0.00           H  
ATOM    763  O2'   C    24      52.063  97.445  94.143  1.00  0.00           O  
ATOM    764 HO2'   C    24      52.642  96.836  93.680  1.00  0.00           H  
ATOM    765  O3'   C    24      50.766  95.943  92.277  1.00  0.00           O  
ATOM    766  P     U    25      49.303  95.345  92.620  1.00  0.00           P  
ATOM    767  OP1   U    25      49.552  93.867  92.674  1.00  0.00           O  
ATOM    768  OP2   U    25      48.381  95.854  91.658  1.00  0.00           O  
ATOM    769  O5'   U    25      49.009  95.922  94.021  1.00  0.00           O  
ATOM    770  C5'   U    25      49.540  95.485  95.277  1.00  0.00           C  
ATOM    771  H5'   U    25      49.458  94.398  95.303  1.00  0.00           H  
ATOM    772 H5''   U    25      50.600  95.741  95.251  1.00  0.00           H  
ATOM    773  C4'   U    25      48.892  96.197  96.532  1.00  0.00           C  
ATOM    774  H4'   U    25      49.243  95.720  97.447  1.00  0.00           H  
ATOM    775  O4'   U    25      49.154  97.597  96.678  1.00  0.00           O  
ATOM    776  C1'   U    25      48.047  98.293  97.176  1.00  0.00           C  
ATOM    777  H1'   U    25      48.419  98.768  98.084  1.00  0.00           H  
ATOM    778  N1    U    25      47.521  99.254  96.227  1.00  0.00           N  
ATOM    779  C6    U    25      47.632  99.150  94.835  1.00  0.00           C  
ATOM    780  H6    U    25      47.936  98.239  94.340  1.00  0.00           H  
ATOM    781  C5    U    25      47.278 100.152  94.021  1.00  0.00           C  
ATOM    782  H5    U    25      47.368 100.075  92.948  1.00  0.00           H  
ATOM    783  C4    U    25      46.857 101.433  94.497  1.00  0.00           C  
ATOM    784  O4    U    25      46.496 102.457  93.831  1.00  0.00           O  
ATOM    785  N3    U    25      46.763 101.503  95.868  1.00  0.00           N  
ATOM    786  H3    U    25      46.496 102.400  96.248  1.00  0.00           H  
ATOM    787  C2    U    25      47.012 100.476  96.754  1.00  0.00           C  
ATOM    788  O2    U    25      46.794 100.631  97.906  1.00  0.00           O  
ATOM    789  C3'   U    25      47.364  96.072  96.524  1.00  0.00           C  
ATOM    790  H3'   U    25      47.032  96.281  95.507  1.00  0.00           H  
ATOM    791  C2'   U    25      47.043  97.165  97.480  1.00  0.00           C  
ATOM    792  H2'   U    25      46.002  97.452  97.330  1.00  0.00           H  
ATOM    793  O2'   U    25      47.346  96.785  98.855  1.00  0.00           O  
ATOM    794 HO2'   U    25      47.214  95.837  98.926  1.00  0.00           H  
ATOM    795  O3'   U    25      46.913  94.840  96.931  1.00  0.00           O  
ATOM    796  P     U    26      45.398  94.475  96.583  1.00  0.00           P  
ATOM    797  OP1   U    26      45.046  93.184  97.134  1.00  0.00           O  
ATOM    798  OP2   U    26      45.350  94.689  95.092  1.00  0.00           O  
ATOM    799  O5'   U    26      44.503  95.601  97.294  1.00  0.00           O  
ATOM    800  C5'   U    26      44.176  95.499  98.648  1.00  0.00           C  
ATOM    801  H5'   U    26      43.596  94.596  98.839  1.00  0.00           H  
ATOM    802 H5''   U    26      45.110  95.403  99.200  1.00  0.00           H  
ATOM    803  C4'   U    26      43.554  96.718  99.288  1.00  0.00           C  
ATOM    804  H4'   U    26      43.447  96.501 100.351  1.00  0.00           H  
ATOM    805  O4'   U    26      44.328  97.851  99.172  1.00  0.00           O  
ATOM    806  C1'   U    26      43.478  98.986  99.157  1.00  0.00           C  
ATOM    807  H1'   U    26      43.759  99.783  99.846  1.00  0.00           H  
ATOM    808  N1    U    26      43.376  99.740  97.874  1.00  0.00           N  
ATOM    809  C6    U    26      43.751  99.163  96.722  1.00  0.00           C  
ATOM    810  H6    U    26      44.036  98.122  96.763  1.00  0.00           H  
ATOM    811  C5    U    26      43.756  99.877  95.543  1.00  0.00           C  
ATOM    812  H5    U    26      44.103  99.420  94.629  1.00  0.00           H  
ATOM    813  C4    U    26      43.343 101.236  95.507  1.00  0.00           C  
ATOM    814  O4    U    26      43.261 101.925  94.501  1.00  0.00           O  
ATOM    815  N3    U    26      42.800 101.685  96.676  1.00  0.00           N  
ATOM    816  H3    U    26      42.446 102.630  96.654  1.00  0.00           H  
ATOM    817  C2    U    26      42.861 101.075  97.880  1.00  0.00           C  
ATOM    818  O2    U    26      42.428 101.679  98.859  1.00  0.00           O  
ATOM    819  C3'   U    26      42.122  97.031  98.838  1.00  0.00           C  
ATOM    820  H3'   U    26      42.140  97.089  97.750  1.00  0.00           H  
ATOM    821  C2'   U    26      42.065  98.438  99.466  1.00  0.00           C  
ATOM    822  H2'   U    26      41.315  99.077  98.997  1.00  0.00           H  
ATOM    823  O2'   U    26      41.910  98.354 100.850  1.00  0.00           O  
ATOM    824 HO2'   U    26      42.034  99.176 101.329  1.00  0.00           H  
ATOM    825  O3'   U    26      41.160  96.141  99.404  1.00  0.00           O  
ATOM    826  P     A    27      39.697  96.031  98.828  1.00  0.00           P  
ATOM    827  OP1   A    27      39.043  95.031  99.757  1.00  0.00           O  
ATOM    828  OP2   A    27      39.810  95.642  97.420  1.00  0.00           O  
ATOM    829  O5'   A    27      38.927  97.436  99.026  1.00  0.00           O  
ATOM    830  C5'   A    27      38.380  97.790 100.246  1.00  0.00           C  
ATOM    831  H5'   A    27      37.555  97.135 100.528  1.00  0.00           H  
ATOM    832 H5''   A    27      39.121  97.684 101.039  1.00  0.00           H  
ATOM    833  C4'   A    27      37.849  99.262 100.231  1.00  0.00           C  
ATOM    834  H4'   A    27      37.546  99.584 101.227  1.00  0.00           H  
ATOM    835  O4'   A    27      38.800 100.205  99.940  1.00  0.00           O  
ATOM    836  C1'   A    27      38.186 101.317  99.201  1.00  0.00           C  
ATOM    837  H1'   A    27      38.476 102.302  99.567  1.00  0.00           H  
ATOM    838  N9    A    27      38.762 101.377  97.821  1.00  0.00           N  
ATOM    839  C8    A    27      39.507 100.448  97.135  1.00  0.00           C  
ATOM    840  H8    A    27      39.771  99.470  97.509  1.00  0.00           H  
ATOM    841  N7    A    27      40.092 100.855  96.029  1.00  0.00           N  
ATOM    842  C5    A    27      39.507 102.135  95.930  1.00  0.00           C  
ATOM    843  C6    A    27      39.551 103.220  94.944  1.00  0.00           C  
ATOM    844  N6    A    27      40.164 103.156  93.791  1.00  0.00           N  
ATOM    845  H61   A    27      40.706 102.334  93.566  1.00  0.00           H  
ATOM    846  H62   A    27      40.155 103.982  93.209  1.00  0.00           H  
ATOM    847  N1    A    27      38.947 104.339  95.185  1.00  0.00           N  
ATOM    848  C2    A    27      38.209 104.485  96.251  1.00  0.00           C  
ATOM    849  H2    A    27      37.738 105.449  96.370  1.00  0.00           H  
ATOM    850  N3    A    27      38.087 103.637  97.272  1.00  0.00           N  
ATOM    851  C4    A    27      38.749 102.424  97.025  1.00  0.00           C  
ATOM    852  C3'   A    27      36.620  99.578  99.336  1.00  0.00           C  
ATOM    853  H3'   A    27      36.711  99.054  98.385  1.00  0.00           H  
ATOM    854  C2'   A    27      36.615 101.062  99.169  1.00  0.00           C  
ATOM    855  H2'   A    27      36.085 101.169  98.222  1.00  0.00           H  
ATOM    856  O2'   A    27      36.114 101.742 100.298  1.00  0.00           O  
ATOM    857 HO2'   A    27      35.987 102.636  99.973  1.00  0.00           H  
ATOM    858  O3'   A    27      35.438  99.062 100.021  1.00  0.00           O  
ATOM    859  P     C    28      34.095  98.726  99.303  1.00  0.00           P  
ATOM    860  OP1   C    28      33.016  98.894 100.329  1.00  0.00           O  
ATOM    861  OP2   C    28      34.242  97.522  98.499  1.00  0.00           O  
ATOM    862  O5'   C    28      33.864  99.988  98.336  1.00  0.00           O  
ATOM    863  C5'   C    28      32.882 100.957  98.609  1.00  0.00           C  
ATOM    864  H5'   C    28      31.923 100.506  98.355  1.00  0.00           H  
ATOM    865 H5''   C    28      33.023 101.211  99.660  1.00  0.00           H  
ATOM    866  C4'   C    28      32.994 102.233  97.706  1.00  0.00           C  
ATOM    867  H4'   C    28      32.320 102.955  98.168  1.00  0.00           H  
ATOM    868  O4'   C    28      34.266 102.707  97.475  1.00  0.00           O  
ATOM    869  C1'   C    28      34.403 103.366  96.255  1.00  0.00           C  
ATOM    870  H1'   C    28      34.625 104.431  96.311  1.00  0.00           H  
ATOM    871  N1    C    28      35.334 102.666  95.304  1.00  0.00           N  
ATOM    872  C6    C    28      35.515 101.315  95.408  1.00  0.00           C  
ATOM    873  H6    C    28      35.085 100.779  96.242  1.00  0.00           H  
ATOM    874  C5    C    28      36.281 100.643  94.490  1.00  0.00           C  
ATOM    875  H5    C    28      36.551  99.598  94.530  1.00  0.00           H  
ATOM    876  C4    C    28      36.872 101.428  93.428  1.00  0.00           C  
ATOM    877  N4    C    28      37.531 100.838  92.471  1.00  0.00           N  
ATOM    878  H41   C    28      37.736  99.851  92.524  1.00  0.00           H  
ATOM    879  H42   C    28      37.971 101.420  91.773  1.00  0.00           H  
ATOM    880  N3    C    28      36.628 102.690  93.322  1.00  0.00           N  
ATOM    881  C2    C    28      35.894 103.363  94.254  1.00  0.00           C  
ATOM    882  O2    C    28      35.773 104.600  94.130  1.00  0.00           O  
ATOM    883  C3'   C    28      32.478 102.025  96.280  1.00  0.00           C  
ATOM    884  H3'   C    28      32.807 101.056  95.907  1.00  0.00           H  
ATOM    885  C2'   C    28      33.049 103.298  95.622  1.00  0.00           C  
ATOM    886  H2'   C    28      33.031 103.054  94.560  1.00  0.00           H  
ATOM    887  O2'   C    28      32.327 104.474  95.939  1.00  0.00           O  
ATOM    888 HO2'   C    28      31.378 104.350  95.858  1.00  0.00           H  
ATOM    889  O3'   C    28      31.083 101.982  96.382  1.00  0.00           O  
ATOM    890  P     A    29      30.168 101.263  95.252  1.00  0.00           P  
ATOM    891  OP1   A    29      28.788 101.219  95.679  1.00  0.00           O  
ATOM    892  OP2   A    29      30.873  99.985  95.066  1.00  0.00           O  
ATOM    893  O5'   A    29      30.166 102.094  93.905  1.00  0.00           O  
ATOM    894  C5'   A    29      29.545 103.380  93.755  1.00  0.00           C  
ATOM    895  H5'   A    29      28.463 103.263  93.806  1.00  0.00           H  
ATOM    896 H5''   A    29      29.908 104.085  94.503  1.00  0.00           H  
ATOM    897  C4'   A    29      29.725 104.261  92.388  1.00  0.00           C  
ATOM    898  H4'   A    29      28.965 105.032  92.512  1.00  0.00           H  
ATOM    899  O4'   A    29      31.025 104.733  92.332  1.00  0.00           O  
ATOM    900  C1'   A    29      31.568 104.720  90.998  1.00  0.00           C  
ATOM    901  H1'   A    29      31.988 105.680  90.695  1.00  0.00           H  
ATOM    902  N9    A    29      32.674 103.717  91.050  1.00  0.00           N  
ATOM    903  C8    A    29      32.857 102.553  91.826  1.00  0.00           C  
ATOM    904  H8    A    29      32.181 102.188  92.584  1.00  0.00           H  
ATOM    905  N7    A    29      34.016 101.953  91.588  1.00  0.00           N  
ATOM    906  C5    A    29      34.511 102.589  90.407  1.00  0.00           C  
ATOM    907  C6    A    29      35.554 102.306  89.518  1.00  0.00           C  
ATOM    908  N6    A    29      36.402 101.323  89.553  1.00  0.00           N  
ATOM    909  H61   A    29      36.515 100.819  90.421  1.00  0.00           H  
ATOM    910  H62   A    29      37.131 101.532  88.887  1.00  0.00           H  
ATOM    911  N1    A    29      35.681 103.115  88.473  1.00  0.00           N  
ATOM    912  C2    A    29      34.866 104.174  88.303  1.00  0.00           C  
ATOM    913  H2    A    29      35.066 104.813  87.456  1.00  0.00           H  
ATOM    914  N3    A    29      33.798 104.424  89.007  1.00  0.00           N  
ATOM    915  C4    A    29      33.693 103.622  90.094  1.00  0.00           C  
ATOM    916  C3'   A    29      29.474 103.519  91.032  1.00  0.00           C  
ATOM    917  H3'   A    29      29.858 102.507  91.161  1.00  0.00           H  
ATOM    918  C2'   A    29      30.441 104.335  90.040  1.00  0.00           C  
ATOM    919  H2'   A    29      30.831 103.803  89.172  1.00  0.00           H  
ATOM    920  O2'   A    29      29.774 105.464  89.710  1.00  0.00           O  
ATOM    921 HO2'   A    29      29.110 105.596  90.390  1.00  0.00           H  
ATOM    922  O3'   A    29      28.123 103.566  90.543  1.00  0.00           O  
ATOM    923  P     C    30      27.592 102.442  89.619  1.00  0.00           P  
ATOM    924  OP1   C    30      26.135 102.658  89.517  1.00  0.00           O  
ATOM    925  OP2   C    30      28.106 101.152  90.129  1.00  0.00           O  
ATOM    926  O5'   C    30      28.312 102.675  88.249  1.00  0.00           O  
ATOM    927  C5'   C    30      27.926 103.666  87.300  1.00  0.00           C  
ATOM    928  H5'   C    30      26.920 103.462  86.933  1.00  0.00           H  
ATOM    929 H5''   C    30      27.819 104.668  87.714  1.00  0.00           H  
ATOM    930  C4'   C    30      28.768 103.715  85.988  1.00  0.00           C  
ATOM    931  H4'   C    30      28.268 104.502  85.423  1.00  0.00           H  
ATOM    932  O4'   C    30      30.178 103.895  86.269  1.00  0.00           O  
ATOM    933  C1'   C    30      30.964 103.282  85.269  1.00  0.00           C  
ATOM    934  H1'   C    30      31.501 104.067  84.737  1.00  0.00           H  
ATOM    935  N1    C    30      31.908 102.239  85.790  1.00  0.00           N  
ATOM    936  C6    C    30      31.567 101.453  86.857  1.00  0.00           C  
ATOM    937  H6    C    30      30.562 101.442  87.251  1.00  0.00           H  
ATOM    938  C5    C    30      32.506 100.701  87.498  1.00  0.00           C  
ATOM    939  H5    C    30      32.283 100.041  88.322  1.00  0.00           H  
ATOM    940  C4    C    30      33.762 100.615  86.753  1.00  0.00           C  
ATOM    941  N4    C    30      34.704  99.868  87.132  1.00  0.00           N  
ATOM    942  H41   C    30      34.690  99.238  87.922  1.00  0.00           H  
ATOM    943  H42   C    30      35.505  99.803  86.520  1.00  0.00           H  
ATOM    944  N3    C    30      33.992 101.235  85.654  1.00  0.00           N  
ATOM    945  C2    C    30      33.083 102.046  85.096  1.00  0.00           C  
ATOM    946  O2    C    30      33.304 102.682  84.097  1.00  0.00           O  
ATOM    947  C3'   C    30      28.726 102.428  85.184  1.00  0.00           C  
ATOM    948  H3'   C    30      28.845 101.527  85.785  1.00  0.00           H  
ATOM    949  C2'   C    30      29.996 102.589  84.317  1.00  0.00           C  
ATOM    950  H2'   C    30      30.369 101.601  84.045  1.00  0.00           H  
ATOM    951  O2'   C    30      29.682 103.350  83.176  1.00  0.00           O  
ATOM    952 HO2'   C    30      28.727 103.342  83.082  1.00  0.00           H  
ATOM    953  O3'   C    30      27.556 102.505  84.380  1.00  0.00           O  
ATOM    954  P     C    31      26.839 101.185  83.931  1.00  0.00           P  
ATOM    955  OP1   C    31      25.697 101.505  83.046  1.00  0.00           O  
ATOM    956  OP2   C    31      26.616 100.354  85.093  1.00  0.00           O  
ATOM    957  O5'   C    31      27.909 100.489  83.035  1.00  0.00           O  
ATOM    958  C5'   C    31      28.103 100.971  81.675  1.00  0.00           C  
ATOM    959  H5'   C    31      27.173 100.689  81.182  1.00  0.00           H  
ATOM    960 H5''   C    31      28.116 102.056  81.567  1.00  0.00           H  
ATOM    961  C4'   C    31      29.313 100.316  81.014  1.00  0.00           C  
ATOM    962  H4'   C    31      29.348 100.536  79.947  1.00  0.00           H  
ATOM    963  O4'   C    31      30.517 100.686  81.694  1.00  0.00           O  
ATOM    964  C1'   C    31      31.463  99.611  81.650  1.00  0.00           C  
ATOM    965  H1'   C    31      32.262  99.871  80.955  1.00  0.00           H  
ATOM    966  N1    C    31      32.167  99.131  82.910  1.00  0.00           N  
ATOM    967  C6    C    31      31.507  99.062  84.079  1.00  0.00           C  
ATOM    968  H6    C    31      30.480  99.393  84.027  1.00  0.00           H  
ATOM    969  C5    C    31      31.996  98.272  85.099  1.00  0.00           C  
ATOM    970  H5    C    31      31.368  98.092  85.959  1.00  0.00           H  
ATOM    971  C4    C    31      33.224  97.684  84.985  1.00  0.00           C  
ATOM    972  N4    C    31      33.541  96.862  85.915  1.00  0.00           N  
ATOM    973  H41   C    31      34.451  96.446  85.780  1.00  0.00           H  
ATOM    974  H42   C    31      32.844  96.665  86.619  1.00  0.00           H  
ATOM    975  N3    C    31      33.898  97.774  83.832  1.00  0.00           N  
ATOM    976  C2    C    31      33.371  98.434  82.824  1.00  0.00           C  
ATOM    977  O2    C    31      33.969  98.465  81.772  1.00  0.00           O  
ATOM    978  C3'   C    31      29.214  98.795  81.112  1.00  0.00           C  
ATOM    979  H3'   C    31      28.814  98.606  82.108  1.00  0.00           H  
ATOM    980  C2'   C    31      30.729  98.437  81.031  1.00  0.00           C  
ATOM    981  H2'   C    31      30.875  97.442  81.450  1.00  0.00           H  
ATOM    982  O2'   C    31      31.165  98.280  79.756  1.00  0.00           O  
ATOM    983 HO2'   C    31      31.449  97.395  79.515  1.00  0.00           H  
ATOM    984  O3'   C    31      28.385  98.239  80.128  1.00  0.00           O  
ATOM    985  P     G    32      28.041  96.698  80.299  1.00  0.00           P  
ATOM    986  OP1   G    32      27.016  96.349  79.256  1.00  0.00           O  
ATOM    987  OP2   G    32      27.627  96.426  81.685  1.00  0.00           O  
ATOM    988  O5'   G    32      29.390  95.932  80.059  1.00  0.00           O  
ATOM    989  C5'   G    32      29.874  95.712  78.807  1.00  0.00           C  
ATOM    990  H5'   G    32      29.173  95.000  78.370  1.00  0.00           H  
ATOM    991 H5''   G    32      29.933  96.549  78.111  1.00  0.00           H  
ATOM    992  C4'   G    32      31.163  94.900  78.843  1.00  0.00           C  
ATOM    993  H4'   G    32      31.543  94.658  77.851  1.00  0.00           H  
ATOM    994  O4'   G    32      32.131  95.673  79.544  1.00  0.00           O  
ATOM    995  C1'   G    32      33.162  94.731  79.954  1.00  0.00           C  
ATOM    996  H1'   G    32      34.131  94.997  79.529  1.00  0.00           H  
ATOM    997  N9    G    32      33.349  94.688  81.470  1.00  0.00           N  
ATOM    998  C8    G    32      32.337  94.762  82.400  1.00  0.00           C  
ATOM    999  H8    G    32      31.340  95.148  82.247  1.00  0.00           H  
ATOM   1000  N7    G    32      32.729  94.493  83.589  1.00  0.00           N  
ATOM   1001  C5    G    32      34.045  94.052  83.523  1.00  0.00           C  
ATOM   1002  C6    G    32      35.049  93.559  84.451  1.00  0.00           C  
ATOM   1003  O6    G    32      34.996  93.535  85.667  1.00  0.00           O  
ATOM   1004  N1    G    32      36.165  92.963  83.909  1.00  0.00           N  
ATOM   1005  H1    G    32      36.816  92.492  84.521  1.00  0.00           H  
ATOM   1006  C2    G    32      36.290  92.936  82.600  1.00  0.00           C  
ATOM   1007  N2    G    32      37.439  92.465  82.295  1.00  0.00           N  
ATOM   1008  H21   G    32      38.009  92.046  83.016  1.00  0.00           H  
ATOM   1009  H22   G    32      37.806  92.296  81.369  1.00  0.00           H  
ATOM   1010  N3    G    32      35.516  93.480  81.663  1.00  0.00           N  
ATOM   1011  C4    G    32      34.405  94.039  82.190  1.00  0.00           C  
ATOM   1012  C3'   G    32      31.127  93.554  79.557  1.00  0.00           C  
ATOM   1013  H3'   G    32      30.775  93.737  80.573  1.00  0.00           H  
ATOM   1014  C2'   G    32      32.690  93.338  79.537  1.00  0.00           C  
ATOM   1015  H2'   G    32      32.922  92.560  80.264  1.00  0.00           H  
ATOM   1016  O2'   G    32      33.276  92.992  78.339  1.00  0.00           O  
ATOM   1017 HO2'   G    32      34.211  92.955  78.552  1.00  0.00           H  
ATOM   1018  O3'   G    32      30.394  92.553  78.926  1.00  0.00           O  
ATOM   1019  P     U    33      29.649  91.448  79.772  1.00  0.00           P  
ATOM   1020  OP1   U    33      28.933  90.533  78.856  1.00  0.00           O  
ATOM   1021  OP2   U    33      28.854  92.062  80.825  1.00  0.00           O  
ATOM   1022  O5'   U    33      30.793  90.563  80.449  1.00  0.00           O  
ATOM   1023  C5'   U    33      31.644  89.839  79.517  1.00  0.00           C  
ATOM   1024  H5'   U    33      31.152  89.002  79.021  1.00  0.00           H  
ATOM   1025 H5''   U    33      31.991  90.546  78.764  1.00  0.00           H  
ATOM   1026  C4'   U    33      32.899  89.363  80.346  1.00  0.00           C  
ATOM   1027  H4'   U    33      33.732  89.106  79.691  1.00  0.00           H  
ATOM   1028  O4'   U    33      33.431  90.345  81.163  1.00  0.00           O  
ATOM   1029  C1'   U    33      33.995  89.765  82.307  1.00  0.00           C  
ATOM   1030  H1'   U    33      35.068  89.958  82.338  1.00  0.00           H  
ATOM   1031  N1    U    33      33.491  90.284  83.651  1.00  0.00           N  
ATOM   1032  C6    U    33      32.400  91.071  83.734  1.00  0.00           C  
ATOM   1033  H6    U    33      31.746  91.180  82.882  1.00  0.00           H  
ATOM   1034  C5    U    33      31.962  91.521  84.865  1.00  0.00           C  
ATOM   1035  H5    U    33      31.037  92.066  84.983  1.00  0.00           H  
ATOM   1036  C4    U    33      32.677  91.351  86.038  1.00  0.00           C  
ATOM   1037  O4    U    33      32.293  91.791  87.143  1.00  0.00           O  
ATOM   1038  N3    U    33      33.930  90.711  85.927  1.00  0.00           N  
ATOM   1039  H3    U    33      34.545  90.653  86.727  1.00  0.00           H  
ATOM   1040  C2    U    33      34.303  90.201  84.770  1.00  0.00           C  
ATOM   1041  O2    U    33      35.396  89.676  84.706  1.00  0.00           O  
ATOM   1042  C3'   U    33      32.713  88.092  81.250  1.00  0.00           C  
ATOM   1043  H3'   U    33      31.739  88.063  81.740  1.00  0.00           H  
ATOM   1044  C2'   U    33      33.856  88.216  82.315  1.00  0.00           C  
ATOM   1045  H2'   U    33      33.575  87.721  83.245  1.00  0.00           H  
ATOM   1046  O2'   U    33      35.153  87.770  81.910  1.00  0.00           O  
ATOM   1047 HO2'   U    33      35.130  86.858  81.609  1.00  0.00           H  
ATOM   1048  O3'   U    33      32.779  86.840  80.577  1.00  0.00           O  
ATOM   1049  P     G    34      32.585  85.490  81.395  1.00  0.00           P  
ATOM   1050  OP1   G    34      32.287  84.493  80.390  1.00  0.00           O  
ATOM   1051  OP2   G    34      31.638  85.788  82.433  1.00  0.00           O  
ATOM   1052  O5'   G    34      33.980  85.113  82.054  1.00  0.00           O  
ATOM   1053  C5'   G    34      34.988  84.464  81.329  1.00  0.00           C  
ATOM   1054  H5'   G    34      34.546  83.567  80.896  1.00  0.00           H  
ATOM   1055 H5''   G    34      35.311  85.133  80.532  1.00  0.00           H  
ATOM   1056  C4'   G    34      36.117  83.991  82.237  1.00  0.00           C  
ATOM   1057  H4'   G    34      36.956  83.600  81.661  1.00  0.00           H  
ATOM   1058  O4'   G    34      36.681  85.054  83.035  1.00  0.00           O  
ATOM   1059  C1'   G    34      37.037  84.714  84.387  1.00  0.00           C  
ATOM   1060  H1'   G    34      38.042  85.118  84.509  1.00  0.00           H  
ATOM   1061  N9    G    34      36.055  85.252  85.368  1.00  0.00           N  
ATOM   1062  C8    G    34      34.928  85.996  85.115  1.00  0.00           C  
ATOM   1063  H8    G    34      34.613  86.316  84.133  1.00  0.00           H  
ATOM   1064  N7    G    34      34.384  86.371  86.177  1.00  0.00           N  
ATOM   1065  C5    G    34      35.069  85.812  87.221  1.00  0.00           C  
ATOM   1066  C6    G    34      34.846  85.805  88.634  1.00  0.00           C  
ATOM   1067  O6    G    34      33.905  86.336  89.315  1.00  0.00           O  
ATOM   1068  N1    G    34      35.922  85.298  89.372  1.00  0.00           N  
ATOM   1069  H1    G    34      35.680  85.236  90.351  1.00  0.00           H  
ATOM   1070  C2    G    34      37.015  84.751  88.796  1.00  0.00           C  
ATOM   1071  N2    G    34      38.056  84.439  89.518  1.00  0.00           N  
ATOM   1072  H21   G    34      38.931  84.138  89.114  1.00  0.00           H  
ATOM   1073  H22   G    34      37.924  84.427  90.519  1.00  0.00           H  
ATOM   1074  N3    G    34      37.201  84.619  87.457  1.00  0.00           N  
ATOM   1075  C4    G    34      36.160  85.152  86.719  1.00  0.00           C  
ATOM   1076  C3'   G    34      35.887  82.875  83.257  1.00  0.00           C  
ATOM   1077  H3'   G    34      34.895  83.025  83.684  1.00  0.00           H  
ATOM   1078  C2'   G    34      37.046  83.132  84.291  1.00  0.00           C  
ATOM   1079  H2'   G    34      36.728  82.823  85.287  1.00  0.00           H  
ATOM   1080  O2'   G    34      38.322  82.695  83.979  1.00  0.00           O  
ATOM   1081 HO2'   G    34      38.150  81.763  83.824  1.00  0.00           H  
ATOM   1082  O3'   G    34      36.031  81.688  82.573  1.00  0.00           O  
ATOM   1083  P     C    35      35.529  80.252  83.157  1.00  0.00           P  
ATOM   1084  OP1   C    35      35.602  79.258  82.095  1.00  0.00           O  
ATOM   1085  OP2   C    35      34.237  80.438  83.873  1.00  0.00           O  
ATOM   1086  O5'   C    35      36.556  79.709  84.247  1.00  0.00           O  
ATOM   1087  C5'   C    35      37.905  79.245  83.943  1.00  0.00           C  
ATOM   1088  H5'   C    35      37.664  78.223  83.650  1.00  0.00           H  
ATOM   1089 H5''   C    35      38.341  79.772  83.094  1.00  0.00           H  
ATOM   1090  C4'   C    35      39.006  79.210  84.999  1.00  0.00           C  
ATOM   1091  H4'   C    35      40.047  79.250  84.678  1.00  0.00           H  
ATOM   1092  O4'   C    35      38.742  80.381  85.874  1.00  0.00           O  
ATOM   1093  C1'   C    35      39.078  80.126  87.209  1.00  0.00           C  
ATOM   1094  H1'   C    35      39.984  80.619  87.562  1.00  0.00           H  
ATOM   1095  N1    C    35      38.014  80.478  88.187  1.00  0.00           N  
ATOM   1096  C6    C    35      36.686  80.263  87.876  1.00  0.00           C  
ATOM   1097  H6    C    35      36.340  80.067  86.871  1.00  0.00           H  
ATOM   1098  C5    C    35      35.702  80.604  88.707  1.00  0.00           C  
ATOM   1099  H5    C    35      34.674  80.557  88.378  1.00  0.00           H  
ATOM   1100  C4    C    35      36.116  80.866  90.043  1.00  0.00           C  
ATOM   1101  N4    C    35      35.282  81.120  90.988  1.00  0.00           N  
ATOM   1102  H41   C    35      34.290  81.226  90.831  1.00  0.00           H  
ATOM   1103  H42   C    35      35.707  81.332  91.879  1.00  0.00           H  
ATOM   1104  N3    C    35      37.350  80.915  90.460  1.00  0.00           N  
ATOM   1105  C2    C    35      38.372  80.708  89.520  1.00  0.00           C  
ATOM   1106  O2    C    35      39.515  80.750  89.975  1.00  0.00           O  
ATOM   1107  C3'   C    35      38.842  77.993  85.925  1.00  0.00           C  
ATOM   1108  H3'   C    35      37.792  77.756  86.101  1.00  0.00           H  
ATOM   1109  C2'   C    35      39.298  78.565  87.300  1.00  0.00           C  
ATOM   1110  H2'   C    35      38.741  78.172  88.151  1.00  0.00           H  
ATOM   1111  O2'   C    35      40.684  78.485  87.604  1.00  0.00           O  
ATOM   1112 HO2'   C    35      41.122  77.938  86.947  1.00  0.00           H  
ATOM   1113  O3'   C    35      39.691  76.930  85.497  1.00  0.00           O  
ATOM   1114  P     G    36      39.447  75.465  86.003  1.00  0.00           P  
ATOM   1115  OP1   G    36      40.198  74.586  85.121  1.00  0.00           O  
ATOM   1116  OP2   G    36      38.011  75.330  86.043  1.00  0.00           O  
ATOM   1117  O5'   G    36      40.096  75.245  87.493  1.00  0.00           O  
ATOM   1118  C5'   G    36      41.444  75.033  87.746  1.00  0.00           C  
ATOM   1119  H5'   G    36      41.725  74.076  87.305  1.00  0.00           H  
ATOM   1120 H5''   G    36      42.039  75.776  87.215  1.00  0.00           H  
ATOM   1121  C4'   G    36      41.769  75.038  89.208  1.00  0.00           C  
ATOM   1122  H4'   G    36      42.821  74.819  89.390  1.00  0.00           H  
ATOM   1123  O4'   G    36      41.673  76.312  89.757  1.00  0.00           O  
ATOM   1124  C1'   G    36      41.321  76.259  91.139  1.00  0.00           C  
ATOM   1125  H1'   G    36      42.027  76.774  91.790  1.00  0.00           H  
ATOM   1126  N9    G    36      40.003  76.832  91.268  1.00  0.00           N  
ATOM   1127  C8    G    36      39.033  77.013  90.325  1.00  0.00           C  
ATOM   1128  H8    G    36      39.100  76.593  89.332  1.00  0.00           H  
ATOM   1129  N7    G    36      37.969  77.495  90.853  1.00  0.00           N  
ATOM   1130  C5    G    36      38.187  77.590  92.267  1.00  0.00           C  
ATOM   1131  C6    G    36      37.366  77.902  93.401  1.00  0.00           C  
ATOM   1132  O6    G    36      36.133  78.012  93.468  1.00  0.00           O  
ATOM   1133  N1    G    36      38.004  77.743  94.644  1.00  0.00           N  
ATOM   1134  H1    G    36      37.366  77.631  95.419  1.00  0.00           H  
ATOM   1135  C2    G    36      39.221  77.254  94.761  1.00  0.00           C  
ATOM   1136  N2    G    36      39.593  77.028  95.976  1.00  0.00           N  
ATOM   1137  H21   G    36      40.384  76.408  96.075  1.00  0.00           H  
ATOM   1138  H22   G    36      38.897  76.989  96.707  1.00  0.00           H  
ATOM   1139  N3    G    36      40.033  77.017  93.752  1.00  0.00           N  
ATOM   1140  C4    G    36      39.494  77.270  92.517  1.00  0.00           C  
ATOM   1141  C3'   G    36      40.966  74.099  90.087  1.00  0.00           C  
ATOM   1142  H3'   G    36      39.897  74.301  90.027  1.00  0.00           H  
ATOM   1143  C2'   G    36      41.408  74.712  91.433  1.00  0.00           C  
ATOM   1144  H2'   G    36      40.778  74.410  92.269  1.00  0.00           H  
ATOM   1145  O2'   G    36      42.848  74.539  91.742  1.00  0.00           O  
ATOM   1146 HO2'   G    36      42.894  74.304  92.671  1.00  0.00           H  
ATOM   1147  O3'   G    36      41.335  72.718  89.888  1.00  0.00           O  
ATOM   1148  P     G    37      40.338  71.526  90.129  1.00  0.00           P  
ATOM   1149  OP1   G    37      41.123  70.292  90.040  1.00  0.00           O  
ATOM   1150  OP2   G    37      39.107  71.705  89.311  1.00  0.00           O  
ATOM   1151  O5'   G    37      40.076  71.760  91.694  1.00  0.00           O  
ATOM   1152  C5'   G    37      41.064  71.481  92.660  1.00  0.00           C  
ATOM   1153  H5'   G    37      41.592  70.573  92.370  1.00  0.00           H  
ATOM   1154 H5''   G    37      41.937  72.126  92.562  1.00  0.00           H  
ATOM   1155  C4'   G    37      40.556  71.531  94.050  1.00  0.00           C  
ATOM   1156  H4'   G    37      41.183  71.199  94.877  1.00  0.00           H  
ATOM   1157  O4'   G    37      40.180  72.837  94.388  1.00  0.00           O  
ATOM   1158  C1'   G    37      39.194  72.766  95.383  1.00  0.00           C  
ATOM   1159  H1'   G    37      39.535  73.095  96.364  1.00  0.00           H  
ATOM   1160  N9    G    37      37.933  73.537  95.025  1.00  0.00           N  
ATOM   1161  C8    G    37      37.488  73.998  93.765  1.00  0.00           C  
ATOM   1162  H8    G    37      38.074  73.948  92.859  1.00  0.00           H  
ATOM   1163  N7    G    37      36.414  74.751  93.889  1.00  0.00           N  
ATOM   1164  C5    G    37      36.046  74.637  95.227  1.00  0.00           C  
ATOM   1165  C6    G    37      34.871  75.103  95.956  1.00  0.00           C  
ATOM   1166  O6    G    37      34.019  75.824  95.512  1.00  0.00           O  
ATOM   1167  N1    G    37      34.860  74.692  97.284  1.00  0.00           N  
ATOM   1168  H1    G    37      34.033  74.809  97.852  1.00  0.00           H  
ATOM   1169  C2    G    37      35.671  73.783  97.773  1.00  0.00           C  
ATOM   1170  N2    G    37      35.431  73.395  99.056  1.00  0.00           N  
ATOM   1171  H21   G    37      36.247  72.992  99.495  1.00  0.00           H  
ATOM   1172  H22   G    37      34.649  73.772  99.571  1.00  0.00           H  
ATOM   1173  N3    G    37      36.748  73.353  97.152  1.00  0.00           N  
ATOM   1174  C4    G    37      36.890  73.803  95.905  1.00  0.00           C  
ATOM   1175  C3'   G    37      39.231  70.772  94.210  1.00  0.00           C  
ATOM   1176  H3'   G    37      38.486  71.090  93.481  1.00  0.00           H  
ATOM   1177  C2'   G    37      38.916  71.312  95.622  1.00  0.00           C  
ATOM   1178  H2'   G    37      37.878  71.062  95.842  1.00  0.00           H  
ATOM   1179  O2'   G    37      39.831  70.700  96.567  1.00  0.00           O  
ATOM   1180 HO2'   G    37      40.190  69.919  96.138  1.00  0.00           H  
ATOM   1181  O3'   G    37      39.464  69.350  94.322  1.00  0.00           O  
ATOM   1182  P     C    38      38.263  68.359  94.205  1.00  0.00           P  
ATOM   1183  OP1   C    38      38.850  67.035  94.479  1.00  0.00           O  
ATOM   1184  OP2   C    38      37.627  68.536  92.953  1.00  0.00           O  
ATOM   1185  O5'   C    38      37.195  68.719  95.326  1.00  0.00           O  
ATOM   1186  C5'   C    38      37.285  68.336  96.719  1.00  0.00           C  
ATOM   1187  H5'   C    38      37.484  67.265  96.766  1.00  0.00           H  
ATOM   1188 H5''   C    38      38.222  68.765  97.077  1.00  0.00           H  
ATOM   1189  C4'   C    38      36.044  68.736  97.521  1.00  0.00           C  
ATOM   1190  H4'   C    38      36.169  68.362  98.537  1.00  0.00           H  
ATOM   1191  O4'   C    38      35.873  70.111  97.495  1.00  0.00           O  
ATOM   1192  C1'   C    38      34.546  70.450  97.576  1.00  0.00           C  
ATOM   1193  H1'   C    38      34.484  71.096  98.451  1.00  0.00           H  
ATOM   1194  N1    C    38      34.050  71.067  96.325  1.00  0.00           N  
ATOM   1195  C6    C    38      34.800  71.196  95.225  1.00  0.00           C  
ATOM   1196  H6    C    38      35.782  70.762  95.102  1.00  0.00           H  
ATOM   1197  C5    C    38      34.378  71.995  94.237  1.00  0.00           C  
ATOM   1198  H5    C    38      35.092  72.163  93.445  1.00  0.00           H  
ATOM   1199  C4    C    38      33.086  72.580  94.342  1.00  0.00           C  
ATOM   1200  N4    C    38      32.657  73.438  93.487  1.00  0.00           N  
ATOM   1201  H41   C    38      33.131  73.793  92.668  1.00  0.00           H  
ATOM   1202  H42   C    38      31.745  73.818  93.696  1.00  0.00           H  
ATOM   1203  N3    C    38      32.406  72.509  95.433  1.00  0.00           N  
ATOM   1204  C2    C    38      32.853  71.783  96.452  1.00  0.00           C  
ATOM   1205  O2    C    38      32.103  71.798  97.439  1.00  0.00           O  
ATOM   1206  C3'   C    38      34.722  68.179  97.056  1.00  0.00           C  
ATOM   1207  H3'   C    38      34.584  68.319  95.984  1.00  0.00           H  
ATOM   1208  C2'   C    38      33.830  69.119  97.828  1.00  0.00           C  
ATOM   1209  H2'   C    38      32.795  69.116  97.488  1.00  0.00           H  
ATOM   1210  O2'   C    38      33.797  69.067  99.229  1.00  0.00           O  
ATOM   1211 HO2'   C    38      33.160  68.405  99.507  1.00  0.00           H  
ATOM   1212  O3'   C    38      34.420  66.849  97.562  1.00  0.00           O  
ATOM   1213  P     A    39      33.573  65.886  96.564  1.00  0.00           P  
ATOM   1214  OP1   A    39      33.573  64.520  97.134  1.00  0.00           O  
ATOM   1215  OP2   A    39      34.008  66.034  95.157  1.00  0.00           O  
ATOM   1216  O5'   A    39      32.115  66.262  96.603  1.00  0.00           O  
ATOM   1217  C5'   A    39      31.396  66.225  97.836  1.00  0.00           C  
ATOM   1218  H5'   A    39      31.147  65.188  98.062  1.00  0.00           H  
ATOM   1219 H5''   A    39      31.888  66.648  98.712  1.00  0.00           H  
ATOM   1220  C4'   A    39      30.018  66.930  97.779  1.00  0.00           C  
ATOM   1221  H4'   A    39      29.424  66.701  98.664  1.00  0.00           H  
ATOM   1222  O4'   A    39      30.242  68.279  97.687  1.00  0.00           O  
ATOM   1223  C1'   A    39      29.142  68.905  96.965  1.00  0.00           C  
ATOM   1224  H1'   A    39      28.681  69.665  97.597  1.00  0.00           H  
ATOM   1225  N9    A    39      29.770  69.425  95.705  1.00  0.00           N  
ATOM   1226  C8    A    39      30.973  69.060  95.142  1.00  0.00           C  
ATOM   1227  H8    A    39      31.694  68.358  95.536  1.00  0.00           H  
ATOM   1228  N7    A    39      31.241  69.651  93.957  1.00  0.00           N  
ATOM   1229  C5    A    39      30.112  70.546  93.851  1.00  0.00           C  
ATOM   1230  C6    A    39      29.696  71.574  93.008  1.00  0.00           C  
ATOM   1231  N6    A    39      30.434  72.062  91.966  1.00  0.00           N  
ATOM   1232  H61   A    39      30.156  72.980  91.650  1.00  0.00           H  
ATOM   1233  H62   A    39      31.347  71.657  91.813  1.00  0.00           H  
ATOM   1234  N1    A    39      28.586  72.266  93.146  1.00  0.00           N  
ATOM   1235  C2    A    39      27.771  71.898  94.147  1.00  0.00           C  
ATOM   1236  H2    A    39      26.861  72.480  94.147  1.00  0.00           H  
ATOM   1237  N3    A    39      27.980  70.882  95.021  1.00  0.00           N  
ATOM   1238  C4    A    39      29.240  70.304  94.862  1.00  0.00           C  
ATOM   1239  C3'   A    39      29.069  66.601  96.612  1.00  0.00           C  
ATOM   1240  H3'   A    39      29.584  66.612  95.651  1.00  0.00           H  
ATOM   1241  C2'   A    39      28.131  67.832  96.640  1.00  0.00           C  
ATOM   1242  H2'   A    39      27.684  67.980  95.657  1.00  0.00           H  
ATOM   1243  O2'   A    39      27.271  67.775  97.710  1.00  0.00           O  
ATOM   1244 HO2'   A    39      26.804  66.952  97.550  1.00  0.00           H  
ATOM   1245  O3'   A    39      28.423  65.397  96.756  1.00  0.00           O  
ATOM   1246  P     C    40      28.352  64.354  95.539  1.00  0.00           P  
ATOM   1247  OP1   C    40      27.676  63.192  96.037  1.00  0.00           O  
ATOM   1248  OP2   C    40      29.626  64.299  94.769  1.00  0.00           O  
ATOM   1249  O5'   C    40      27.333  65.178  94.613  1.00  0.00           O  
ATOM   1250  C5'   C    40      25.945  65.240  94.896  1.00  0.00           C  
ATOM   1251  H5'   C    40      25.574  64.241  95.129  1.00  0.00           H  
ATOM   1252 H5''   C    40      25.782  65.810  95.811  1.00  0.00           H  
ATOM   1253  C4'   C    40      25.092  65.882  93.900  1.00  0.00           C  
ATOM   1254  H4'   C    40      24.040  65.947  94.180  1.00  0.00           H  
ATOM   1255  O4'   C    40      25.642  67.236  93.744  1.00  0.00           O  
ATOM   1256  C1'   C    40      25.509  67.593  92.339  1.00  0.00           C  
ATOM   1257  H1'   C    40      24.789  68.404  92.231  1.00  0.00           H  
ATOM   1258  N1    C    40      26.922  67.961  91.718  1.00  0.00           N  
ATOM   1259  C6    C    40      28.148  67.655  92.347  1.00  0.00           C  
ATOM   1260  H6    C    40      28.056  67.221  93.332  1.00  0.00           H  
ATOM   1261  C5    C    40      29.299  67.981  91.741  1.00  0.00           C  
ATOM   1262  H5    C    40      30.235  67.880  92.271  1.00  0.00           H  
ATOM   1263  C4    C    40      29.194  68.585  90.465  1.00  0.00           C  
ATOM   1264  N4    C    40      30.243  69.030  89.808  1.00  0.00           N  
ATOM   1265  H41   C    40      31.120  68.924  90.298  1.00  0.00           H  
ATOM   1266  H42   C    40      30.018  69.635  89.031  1.00  0.00           H  
ATOM   1267  N3    C    40      28.066  68.873  89.837  1.00  0.00           N  
ATOM   1268  C2    C    40      26.879  68.521  90.421  1.00  0.00           C  
ATOM   1269  O2    C    40      25.833  68.725  89.863  1.00  0.00           O  
ATOM   1270  C3'   C    40      25.232  65.132  92.582  1.00  0.00           C  
ATOM   1271  H3'   C    40      26.258  64.788  92.450  1.00  0.00           H  
ATOM   1272  C2'   C    40      24.931  66.349  91.671  1.00  0.00           C  
ATOM   1273  H2'   C    40      25.390  66.264  90.686  1.00  0.00           H  
ATOM   1274  O2'   C    40      23.515  66.674  91.615  1.00  0.00           O  
ATOM   1275 HO2'   C    40      23.362  67.372  90.974  1.00  0.00           H  
ATOM   1276  O3'   C    40      24.208  64.107  92.287  1.00  0.00           O  
ATOM   1277  P     A    41      24.405  63.084  91.057  1.00  0.00           P  
ATOM   1278  OP1   A    41      23.209  62.187  90.991  1.00  0.00           O  
ATOM   1279  OP2   A    41      25.707  62.483  91.308  1.00  0.00           O  
ATOM   1280  O5'   A    41      24.509  63.871  89.656  1.00  0.00           O  
ATOM   1281  C5'   A    41      23.354  64.264  88.977  1.00  0.00           C  
ATOM   1282  H5'   A    41      22.745  63.402  88.703  1.00  0.00           H  
ATOM   1283 H5''   A    41      22.725  64.862  89.636  1.00  0.00           H  
ATOM   1284  C4'   A    41      23.721  65.164  87.743  1.00  0.00           C  
ATOM   1285  H4'   A    41      22.825  65.631  87.335  1.00  0.00           H  
ATOM   1286  O4'   A    41      24.634  66.262  88.193  1.00  0.00           O  
ATOM   1287  C1'   A    41      25.658  66.408  87.224  1.00  0.00           C  
ATOM   1288  H1'   A    41      25.649  67.440  86.872  1.00  0.00           H  
ATOM   1289  N9    A    41      26.970  66.142  87.811  1.00  0.00           N  
ATOM   1290  C8    A    41      27.370  65.363  88.883  1.00  0.00           C  
ATOM   1291  H8    A    41      26.666  64.923  89.574  1.00  0.00           H  
ATOM   1292  N7    A    41      28.623  65.403  89.142  1.00  0.00           N  
ATOM   1293  C5    A    41      29.172  66.097  87.983  1.00  0.00           C  
ATOM   1294  C6    A    41      30.460  66.528  87.572  1.00  0.00           C  
ATOM   1295  N6    A    41      31.550  66.395  88.275  1.00  0.00           N  
ATOM   1296  H61   A    41      31.442  66.135  89.245  1.00  0.00           H  
ATOM   1297  H62   A    41      32.323  66.838  87.800  1.00  0.00           H  
ATOM   1298  N1    A    41      30.688  67.162  86.429  1.00  0.00           N  
ATOM   1299  C2    A    41      29.581  67.280  85.649  1.00  0.00           C  
ATOM   1300  H2    A    41      29.708  67.760  84.690  1.00  0.00           H  
ATOM   1301  N3    A    41      28.333  66.998  85.872  1.00  0.00           N  
ATOM   1302  C4    A    41      28.166  66.509  87.144  1.00  0.00           C  
ATOM   1303  C3'   A    41      24.506  64.414  86.627  1.00  0.00           C  
ATOM   1304  H3'   A    41      25.213  63.640  86.925  1.00  0.00           H  
ATOM   1305  C2'   A    41      25.306  65.606  85.998  1.00  0.00           C  
ATOM   1306  H2'   A    41      26.118  65.209  85.387  1.00  0.00           H  
ATOM   1307  O2'   A    41      24.596  66.474  85.254  1.00  0.00           O  
ATOM   1308 HO2'   A    41      25.186  66.850  84.597  1.00  0.00           H  
ATOM   1309  O3'   A    41      23.627  63.864  85.651  1.00  0.00           O  
ATOM   1310  P     G    42      24.139  62.760  84.571  1.00  0.00           P  
ATOM   1311  OP1   G    42      22.836  62.086  84.285  1.00  0.00           O  
ATOM   1312  OP2   G    42      25.334  62.012  85.062  1.00  0.00           O  
ATOM   1313  O5'   G    42      24.529  63.667  83.368  1.00  0.00           O  
ATOM   1314  C5'   G    42      23.591  64.477  82.598  1.00  0.00           C  
ATOM   1315  H5'   G    42      23.105  65.274  83.160  1.00  0.00           H  
ATOM   1316 H5''   G    42      22.814  63.900  82.097  1.00  0.00           H  
ATOM   1317  C4'   G    42      24.365  65.049  81.357  1.00  0.00           C  
ATOM   1318  H4'   G    42      23.653  65.525  80.682  1.00  0.00           H  
ATOM   1319  O4'   G    42      25.305  66.038  81.779  1.00  0.00           O  
ATOM   1320  C1'   G    42      26.354  65.976  80.806  1.00  0.00           C  
ATOM   1321  H1'   G    42      26.497  66.954  80.346  1.00  0.00           H  
ATOM   1322  N9    G    42      27.555  65.557  81.596  1.00  0.00           N  
ATOM   1323  C8    G    42      27.719  64.882  82.779  1.00  0.00           C  
ATOM   1324  H8    G    42      26.883  64.419  83.282  1.00  0.00           H  
ATOM   1325  N7    G    42      28.905  64.827  83.190  1.00  0.00           N  
ATOM   1326  C5    G    42      29.701  65.498  82.247  1.00  0.00           C  
ATOM   1327  C6    G    42      31.075  65.930  82.219  1.00  0.00           C  
ATOM   1328  O6    G    42      31.900  65.947  83.128  1.00  0.00           O  
ATOM   1329  N1    G    42      31.377  66.513  80.936  1.00  0.00           N  
ATOM   1330  H1    G    42      32.350  66.759  80.824  1.00  0.00           H  
ATOM   1331  C2    G    42      30.505  66.817  79.960  1.00  0.00           C  
ATOM   1332  N2    G    42      30.980  67.483  78.993  1.00  0.00           N  
ATOM   1333  H21   G    42      31.956  67.745  78.984  1.00  0.00           H  
ATOM   1334  H22   G    42      30.352  67.668  78.223  1.00  0.00           H  
ATOM   1335  N3    G    42      29.264  66.471  80.008  1.00  0.00           N  
ATOM   1336  C4    G    42      28.871  65.853  81.171  1.00  0.00           C  
ATOM   1337  C3'   G    42      25.153  63.998  80.534  1.00  0.00           C  
ATOM   1338  H3'   G    42      25.647  63.324  81.234  1.00  0.00           H  
ATOM   1339  C2'   G    42      26.051  64.895  79.760  1.00  0.00           C  
ATOM   1340  H2'   G    42      26.965  64.461  79.355  1.00  0.00           H  
ATOM   1341  O2'   G    42      25.481  65.664  78.782  1.00  0.00           O  
ATOM   1342 HO2'   G    42      24.888  65.048  78.343  1.00  0.00           H  
ATOM   1343  O3'   G    42      24.433  63.213  79.589  1.00  0.00           O  
ATOM   1344  P     G    43      24.869  61.699  79.327  1.00  0.00           P  
ATOM   1345  OP1   G    43      23.912  61.051  78.440  1.00  0.00           O  
ATOM   1346  OP2   G    43      25.038  61.096  80.693  1.00  0.00           O  
ATOM   1347  O5'   G    43      26.261  61.766  78.555  1.00  0.00           O  
ATOM   1348  C5'   G    43      26.278  62.201  77.183  1.00  0.00           C  
ATOM   1349  H5'   G    43      25.744  63.110  76.904  1.00  0.00           H  
ATOM   1350 H5''   G    43      25.722  61.496  76.565  1.00  0.00           H  
ATOM   1351  C4'   G    43      27.641  62.340  76.554  1.00  0.00           C  
ATOM   1352  H4'   G    43      27.667  62.476  75.472  1.00  0.00           H  
ATOM   1353  O4'   G    43      28.321  63.526  77.043  1.00  0.00           O  
ATOM   1354  C1'   G    43      29.733  63.289  77.065  1.00  0.00           C  
ATOM   1355  H1'   G    43      30.219  63.995  76.391  1.00  0.00           H  
ATOM   1356  N9    G    43      30.405  63.303  78.418  1.00  0.00           N  
ATOM   1357  C8    G    43      29.874  63.253  79.730  1.00  0.00           C  
ATOM   1358  H8    G    43      28.852  62.934  79.870  1.00  0.00           H  
ATOM   1359  N7    G    43      30.766  63.219  80.680  1.00  0.00           N  
ATOM   1360  C5    G    43      31.953  63.503  80.024  1.00  0.00           C  
ATOM   1361  C6    G    43      33.325  63.634  80.490  1.00  0.00           C  
ATOM   1362  O6    G    43      33.800  63.680  81.659  1.00  0.00           O  
ATOM   1363  N1    G    43      34.221  63.921  79.473  1.00  0.00           N  
ATOM   1364  H1    G    43      35.196  64.010  79.722  1.00  0.00           H  
ATOM   1365  C2    G    43      33.829  64.236  78.206  1.00  0.00           C  
ATOM   1366  N2    G    43      34.693  64.935  77.511  1.00  0.00           N  
ATOM   1367  H21   G    43      34.348  65.156  76.588  1.00  0.00           H  
ATOM   1368  H22   G    43      35.670  64.874  77.761  1.00  0.00           H  
ATOM   1369  N3    G    43      32.635  63.916  77.650  1.00  0.00           N  
ATOM   1370  C4    G    43      31.760  63.521  78.615  1.00  0.00           C  
ATOM   1371  C3'   G    43      28.653  61.124  76.849  1.00  0.00           C  
ATOM   1372  H3'   G    43      28.720  60.898  77.913  1.00  0.00           H  
ATOM   1373  C2'   G    43      29.954  61.873  76.507  1.00  0.00           C  
ATOM   1374  H2'   G    43      30.769  61.323  76.978  1.00  0.00           H  
ATOM   1375  O2'   G    43      30.162  62.065  75.147  1.00  0.00           O  
ATOM   1376 HO2'   G    43      29.601  61.442  74.679  1.00  0.00           H  
ATOM   1377  O3'   G    43      28.489  60.010  76.027  1.00  0.00           O  
ATOM   1378  P     C    44      29.074  58.605  76.363  1.00  0.00           P  
ATOM   1379  OP1   C    44      28.317  57.637  75.555  1.00  0.00           O  
ATOM   1380  OP2   C    44      28.952  58.569  77.864  1.00  0.00           O  
ATOM   1381  O5'   C    44      30.609  58.458  76.063  1.00  0.00           O  
ATOM   1382  C5'   C    44      31.150  58.711  74.816  1.00  0.00           C  
ATOM   1383  H5'   C    44      30.853  59.662  74.373  1.00  0.00           H  
ATOM   1384 H5''   C    44      30.706  57.913  74.220  1.00  0.00           H  
ATOM   1385  C4'   C    44      32.710  58.692  74.903  1.00  0.00           C  
ATOM   1386  H4'   C    44      33.113  58.997  73.937  1.00  0.00           H  
ATOM   1387  O4'   C    44      33.063  59.651  75.951  1.00  0.00           O  
ATOM   1388  C1'   C    44      33.769  58.864  76.969  1.00  0.00           C  
ATOM   1389  H1'   C    44      34.809  58.915  76.649  1.00  0.00           H  
ATOM   1390  N1    C    44      33.493  59.195  78.351  1.00  0.00           N  
ATOM   1391  C6    C    44      32.233  59.651  78.693  1.00  0.00           C  
ATOM   1392  H6    C    44      31.464  59.620  77.936  1.00  0.00           H  
ATOM   1393  C5    C    44      31.919  60.147  79.910  1.00  0.00           C  
ATOM   1394  H5    C    44      30.969  60.589  80.173  1.00  0.00           H  
ATOM   1395  C4    C    44      33.025  60.121  80.840  1.00  0.00           C  
ATOM   1396  N4    C    44      32.806  60.498  82.048  1.00  0.00           N  
ATOM   1397  H41   C    44      33.632  60.713  82.588  1.00  0.00           H  
ATOM   1398  H42   C    44      31.949  60.997  82.242  1.00  0.00           H  
ATOM   1399  N3    C    44      34.239  59.722  80.524  1.00  0.00           N  
ATOM   1400  C2    C    44      34.507  59.243  79.321  1.00  0.00           C  
ATOM   1401  O2    C    44      35.621  58.825  79.102  1.00  0.00           O  
ATOM   1402  C3'   C    44      33.322  57.322  75.358  1.00  0.00           C  
ATOM   1403  H3'   C    44      32.728  56.511  74.937  1.00  0.00           H  
ATOM   1404  C2'   C    44      33.401  57.392  76.863  1.00  0.00           C  
ATOM   1405  H2'   C    44      32.431  57.169  77.309  1.00  0.00           H  
ATOM   1406  O2'   C    44      34.433  56.619  77.507  1.00  0.00           O  
ATOM   1407 HO2'   C    44      34.225  55.683  77.470  1.00  0.00           H  
ATOM   1408  O3'   C    44      34.591  57.176  74.811  1.00  0.00           O  
ATOM   1409  P     A    45      34.880  56.635  73.347  1.00  0.00           P  
ATOM   1410  OP1   A    45      36.317  56.948  73.095  1.00  0.00           O  
ATOM   1411  OP2   A    45      33.826  57.051  72.444  1.00  0.00           O  
ATOM   1412  O5'   A    45      34.903  55.025  73.379  1.00  0.00           O  
ATOM   1413  C5'   A    45      33.713  54.281  73.170  1.00  0.00           C  
ATOM   1414  H5'   A    45      33.386  54.380  72.135  1.00  0.00           H  
ATOM   1415 H5''   A    45      32.850  54.689  73.696  1.00  0.00           H  
ATOM   1416  C4'   A    45      33.848  52.813  73.591  1.00  0.00           C  
ATOM   1417  H4'   A    45      32.860  52.358  73.526  1.00  0.00           H  
ATOM   1418  O4'   A    45      34.757  52.098  72.812  1.00  0.00           O  
ATOM   1419  C1'   A    45      35.468  51.219  73.656  1.00  0.00           C  
ATOM   1420  H1'   A    45      35.428  50.263  73.134  1.00  0.00           H  
ATOM   1421  N9    A    45      36.888  51.691  73.727  1.00  0.00           N  
ATOM   1422  C8    A    45      37.384  52.839  73.235  1.00  0.00           C  
ATOM   1423  H8    A    45      36.808  53.592  72.718  1.00  0.00           H  
ATOM   1424  N7    A    45      38.688  52.986  73.265  1.00  0.00           N  
ATOM   1425  C5    A    45      39.096  51.858  73.927  1.00  0.00           C  
ATOM   1426  C6    A    45      40.267  51.302  74.397  1.00  0.00           C  
ATOM   1427  N6    A    45      41.469  51.813  74.177  1.00  0.00           N  
ATOM   1428  H61   A    45      41.661  52.431  73.401  1.00  0.00           H  
ATOM   1429  H62   A    45      42.274  51.310  74.519  1.00  0.00           H  
ATOM   1430  N1    A    45      40.350  50.144  75.088  1.00  0.00           N  
ATOM   1431  C2    A    45      39.200  49.460  75.253  1.00  0.00           C  
ATOM   1432  H2    A    45      39.214  48.535  75.810  1.00  0.00           H  
ATOM   1433  N3    A    45      38.042  49.849  74.873  1.00  0.00           N  
ATOM   1434  C4    A    45      37.972  51.067  74.206  1.00  0.00           C  
ATOM   1435  C3'   A    45      34.155  52.584  75.039  1.00  0.00           C  
ATOM   1436  H3'   A    45      34.910  53.360  75.167  1.00  0.00           H  
ATOM   1437  C2'   A    45      34.709  51.136  75.002  1.00  0.00           C  
ATOM   1438  H2'   A    45      35.427  50.928  75.795  1.00  0.00           H  
ATOM   1439  O2'   A    45      33.628  50.231  75.111  1.00  0.00           O  
ATOM   1440 HO2'   A    45      33.004  50.645  75.712  1.00  0.00           H  
ATOM   1441  O3'   A    45      32.942  52.560  75.887  1.00  0.00           O  
ATOM   1442  P     C    46      33.032  52.957  77.423  1.00  0.00           P  
ATOM   1443  OP1   C    46      31.620  52.917  77.820  1.00  0.00           O  
ATOM   1444  OP2   C    46      33.903  54.122  77.633  1.00  0.00           O  
ATOM   1445  O5'   C    46      33.731  51.767  78.253  1.00  0.00           O  
ATOM   1446  C5'   C    46      33.136  50.550  78.561  1.00  0.00           C  
ATOM   1447  H5'   C    46      32.682  49.965  77.762  1.00  0.00           H  
ATOM   1448 H5''   C    46      32.431  50.815  79.349  1.00  0.00           H  
ATOM   1449  C4'   C    46      34.170  49.587  79.156  1.00  0.00           C  
ATOM   1450  H4'   C    46      33.642  48.678  79.444  1.00  0.00           H  
ATOM   1451  O4'   C    46      35.385  49.415  78.327  1.00  0.00           O  
ATOM   1452  C1'   C    46      36.482  49.140  79.155  1.00  0.00           C  
ATOM   1453  H1'   C    46      36.784  48.108  78.975  1.00  0.00           H  
ATOM   1454  N1    C    46      37.564  50.125  78.865  1.00  0.00           N  
ATOM   1455  C6    C    46      37.338  51.328  78.147  1.00  0.00           C  
ATOM   1456  H6    C    46      36.339  51.623  77.864  1.00  0.00           H  
ATOM   1457  C5    C    46      38.383  52.038  77.686  1.00  0.00           C  
ATOM   1458  H5    C    46      38.159  52.948  77.150  1.00  0.00           H  
ATOM   1459  C4    C    46      39.684  51.590  78.033  1.00  0.00           C  
ATOM   1460  N4    C    46      40.704  52.196  77.490  1.00  0.00           N  
ATOM   1461  H41   C    46      41.643  51.856  77.646  1.00  0.00           H  
ATOM   1462  H42   C    46      40.621  52.978  76.857  1.00  0.00           H  
ATOM   1463  N3    C    46      39.917  50.552  78.766  1.00  0.00           N  
ATOM   1464  C2    C    46      38.911  49.808  79.215  1.00  0.00           C  
ATOM   1465  O2    C    46      39.183  48.837  79.901  1.00  0.00           O  
ATOM   1466  C3'   C    46      34.706  50.103  80.470  1.00  0.00           C  
ATOM   1467  H3'   C    46      35.125  51.070  80.190  1.00  0.00           H  
ATOM   1468  C2'   C    46      35.973  49.186  80.600  1.00  0.00           C  
ATOM   1469  H2'   C    46      36.665  49.618  81.322  1.00  0.00           H  
ATOM   1470  O2'   C    46      35.604  47.839  80.949  1.00  0.00           O  
ATOM   1471 HO2'   C    46      35.557  47.771  81.905  1.00  0.00           H  
ATOM   1472  O3'   C    46      33.829  49.986  81.514  1.00  0.00           O  
ATOM   1473  P     U    47      33.962  50.872  82.790  1.00  0.00           P  
ATOM   1474  OP1   U    47      33.118  50.358  83.847  1.00  0.00           O  
ATOM   1475  OP2   U    47      33.791  52.272  82.369  1.00  0.00           O  
ATOM   1476  O5'   U    47      35.469  50.791  83.382  1.00  0.00           O  
ATOM   1477  C5'   U    47      35.837  49.754  84.271  1.00  0.00           C  
ATOM   1478  H5'   U    47      35.547  48.771  83.899  1.00  0.00           H  
ATOM   1479 H5''   U    47      35.308  49.816  85.222  1.00  0.00           H  
ATOM   1480  C4'   U    47      37.314  49.746  84.615  1.00  0.00           C  
ATOM   1481  H4'   U    47      37.578  48.875  85.216  1.00  0.00           H  
ATOM   1482  O4'   U    47      38.121  49.710  83.475  1.00  0.00           O  
ATOM   1483  C1'   U    47      39.421  50.253  83.823  1.00  0.00           C  
ATOM   1484  H1'   U    47      40.115  49.413  83.791  1.00  0.00           H  
ATOM   1485  N1    U    47      39.963  51.195  82.805  1.00  0.00           N  
ATOM   1486  C6    U    47      39.170  52.107  82.103  1.00  0.00           C  
ATOM   1487  H6    U    47      38.098  52.072  82.233  1.00  0.00           H  
ATOM   1488  C5    U    47      39.780  52.974  81.208  1.00  0.00           C  
ATOM   1489  H5    U    47      39.166  53.592  80.571  1.00  0.00           H  
ATOM   1490  C4    U    47      41.192  53.070  80.995  1.00  0.00           C  
ATOM   1491  O4    U    47      41.816  53.728  80.191  1.00  0.00           O  
ATOM   1492  N3    U    47      41.900  52.189  81.790  1.00  0.00           N  
ATOM   1493  H3    U    47      42.881  52.414  81.874  1.00  0.00           H  
ATOM   1494  C2    U    47      41.355  51.198  82.630  1.00  0.00           C  
ATOM   1495  O2    U    47      42.113  50.443  83.277  1.00  0.00           O  
ATOM   1496  C3'   U    47      37.792  50.976  85.347  1.00  0.00           C  
ATOM   1497  H3'   U    47      37.370  51.806  84.781  1.00  0.00           H  
ATOM   1498  C2'   U    47      39.248  50.999  85.182  1.00  0.00           C  
ATOM   1499  H2'   U    47      39.674  51.997  85.082  1.00  0.00           H  
ATOM   1500  O2'   U    47      39.903  50.247  86.164  1.00  0.00           O  
ATOM   1501 HO2'   U    47      39.319  49.987  86.880  1.00  0.00           H  
ATOM   1502  O3'   U    47      37.493  51.114  86.698  1.00  0.00           O  
ATOM   1503  P     A    48      37.369  52.615  87.337  1.00  0.00           P  
ATOM   1504  OP1   A    48      36.589  52.640  88.638  1.00  0.00           O  
ATOM   1505  OP2   A    48      36.853  53.570  86.291  1.00  0.00           O  
ATOM   1506  O5'   A    48      38.851  52.963  87.678  1.00  0.00           O  
ATOM   1507  C5'   A    48      39.377  52.648  88.929  1.00  0.00           C  
ATOM   1508  H5'   A    48      39.365  51.561  89.004  1.00  0.00           H  
ATOM   1509 H5''   A    48      38.738  53.159  89.649  1.00  0.00           H  
ATOM   1510  C4'   A    48      40.773  53.214  89.154  1.00  0.00           C  
ATOM   1511  H4'   A    48      41.237  52.944  90.102  1.00  0.00           H  
ATOM   1512  O4'   A    48      41.762  52.845  88.143  1.00  0.00           O  
ATOM   1513  C1'   A    48      42.560  53.957  87.775  1.00  0.00           C  
ATOM   1514  H1'   A    48      43.596  53.709  88.006  1.00  0.00           H  
ATOM   1515  N9    A    48      42.450  54.307  86.320  1.00  0.00           N  
ATOM   1516  C8    A    48      41.282  54.248  85.581  1.00  0.00           C  
ATOM   1517  H8    A    48      40.377  53.762  85.914  1.00  0.00           H  
ATOM   1518  N7    A    48      41.393  54.562  84.370  1.00  0.00           N  
ATOM   1519  C5    A    48      42.685  55.043  84.263  1.00  0.00           C  
ATOM   1520  C6    A    48      43.379  55.727  83.237  1.00  0.00           C  
ATOM   1521  N6    A    48      42.861  55.960  81.989  1.00  0.00           N  
ATOM   1522  H61   A    48      43.545  56.277  81.317  1.00  0.00           H  
ATOM   1523  H62   A    48      41.944  55.675  81.676  1.00  0.00           H  
ATOM   1524  N1    A    48      44.659  56.122  83.460  1.00  0.00           N  
ATOM   1525  C2    A    48      45.219  55.795  84.631  1.00  0.00           C  
ATOM   1526  H2    A    48      46.265  55.981  84.824  1.00  0.00           H  
ATOM   1527  N3    A    48      44.647  55.142  85.636  1.00  0.00           N  
ATOM   1528  C4    A    48      43.352  54.796  85.403  1.00  0.00           C  
ATOM   1529  C3'   A    48      40.753  54.773  89.086  1.00  0.00           C  
ATOM   1530  H3'   A    48      40.128  54.975  88.216  1.00  0.00           H  
ATOM   1531  C2'   A    48      42.136  55.083  88.757  1.00  0.00           C  
ATOM   1532  H2'   A    48      42.320  56.017  88.225  1.00  0.00           H  
ATOM   1533  O2'   A    48      42.814  54.983  89.974  1.00  0.00           O  
ATOM   1534 HO2'   A    48      42.076  54.916  90.583  1.00  0.00           H  
ATOM   1535  O3'   A    48      40.178  55.401  90.285  1.00  0.00           O  
ATOM   1536  P     G    49      39.592  56.872  90.096  1.00  0.00           P  
ATOM   1537  OP1   G    49      39.094  57.407  91.430  1.00  0.00           O  
ATOM   1538  OP2   G    49      38.616  56.972  88.961  1.00  0.00           O  
ATOM   1539  O5'   G    49      40.812  57.821  89.694  1.00  0.00           O  
ATOM   1540  C5'   G    49      41.706  58.302  90.616  1.00  0.00           C  
ATOM   1541  H5'   G    49      42.051  57.457  91.213  1.00  0.00           H  
ATOM   1542 H5''   G    49      41.128  58.932  91.292  1.00  0.00           H  
ATOM   1543  C4'   G    49      42.858  59.010  89.974  1.00  0.00           C  
ATOM   1544  H4'   G    49      43.502  59.279  90.811  1.00  0.00           H  
ATOM   1545  O4'   G    49      43.553  58.128  88.994  1.00  0.00           O  
ATOM   1546  C1'   G    49      44.116  58.994  87.968  1.00  0.00           C  
ATOM   1547  H1'   G    49      45.201  58.906  87.924  1.00  0.00           H  
ATOM   1548  N9    G    49      43.398  58.657  86.711  1.00  0.00           N  
ATOM   1549  C8    G    49      42.101  58.212  86.561  1.00  0.00           C  
ATOM   1550  H8    G    49      41.366  57.969  87.314  1.00  0.00           H  
ATOM   1551  N7    G    49      41.595  58.276  85.350  1.00  0.00           N  
ATOM   1552  C5    G    49      42.677  58.708  84.570  1.00  0.00           C  
ATOM   1553  C6    G    49      42.833  59.060  83.171  1.00  0.00           C  
ATOM   1554  O6    G    49      42.031  59.003  82.241  1.00  0.00           O  
ATOM   1555  N1    G    49      44.042  59.607  82.888  1.00  0.00           N  
ATOM   1556  H1    G    49      44.128  59.885  81.921  1.00  0.00           H  
ATOM   1557  C2    G    49      45.102  59.728  83.774  1.00  0.00           C  
ATOM   1558  N2    G    49      46.157  60.376  83.373  1.00  0.00           N  
ATOM   1559  H21   G    49      46.075  60.949  82.545  1.00  0.00           H  
ATOM   1560  H22   G    49      46.802  60.688  84.085  1.00  0.00           H  
ATOM   1561  N3    G    49      44.971  59.393  85.072  1.00  0.00           N  
ATOM   1562  C4    G    49      43.801  58.846  85.372  1.00  0.00           C  
ATOM   1563  C3'   G    49      42.667  60.328  89.255  1.00  0.00           C  
ATOM   1564  H3'   G    49      41.795  60.326  88.600  1.00  0.00           H  
ATOM   1565  C2'   G    49      43.899  60.460  88.382  1.00  0.00           C  
ATOM   1566  H2'   G    49      43.733  61.031  87.469  1.00  0.00           H  
ATOM   1567  O2'   G    49      45.047  60.799  89.038  1.00  0.00           O  
ATOM   1568 HO2'   G    49      45.057  60.407  89.915  1.00  0.00           H  
ATOM   1569  O3'   G    49      42.552  61.474  90.125  1.00  0.00           O  
ATOM   1570  P     U    50      42.081  62.893  89.523  1.00  0.00           P  
ATOM   1571  OP1   U    50      42.291  63.890  90.639  1.00  0.00           O  
ATOM   1572  OP2   U    50      40.655  62.746  89.222  1.00  0.00           O  
ATOM   1573  O5'   U    50      42.916  63.280  88.199  1.00  0.00           O  
ATOM   1574  C5'   U    50      44.179  63.974  88.274  1.00  0.00           C  
ATOM   1575  H5'   U    50      44.955  63.483  88.861  1.00  0.00           H  
ATOM   1576 H5''   U    50      44.027  64.902  88.825  1.00  0.00           H  
ATOM   1577  C4'   U    50      44.673  64.394  86.885  1.00  0.00           C  
ATOM   1578  H4'   U    50      45.701  64.757  86.893  1.00  0.00           H  
ATOM   1579  O4'   U    50      44.718  63.217  86.035  1.00  0.00           O  
ATOM   1580  C1'   U    50      44.498  63.610  84.652  1.00  0.00           C  
ATOM   1581  H1'   U    50      45.328  63.357  83.992  1.00  0.00           H  
ATOM   1582  N1    U    50      43.342  62.957  84.062  1.00  0.00           N  
ATOM   1583  C6    U    50      42.275  62.455  84.750  1.00  0.00           C  
ATOM   1584  H6    U    50      42.349  62.346  85.822  1.00  0.00           H  
ATOM   1585  C5    U    50      41.256  61.866  84.071  1.00  0.00           C  
ATOM   1586  H5    U    50      40.536  61.342  84.681  1.00  0.00           H  
ATOM   1587  C4    U    50      41.015  62.024  82.675  1.00  0.00           C  
ATOM   1588  O4    U    50      39.999  61.726  82.029  1.00  0.00           O  
ATOM   1589  N3    U    50      42.139  62.579  82.074  1.00  0.00           N  
ATOM   1590  H3    U    50      42.168  62.378  81.084  1.00  0.00           H  
ATOM   1591  C2    U    50      43.292  62.983  82.669  1.00  0.00           C  
ATOM   1592  O2    U    50      44.234  63.415  82.007  1.00  0.00           O  
ATOM   1593  C3'   U    50      43.660  65.294  86.097  1.00  0.00           C  
ATOM   1594  H3'   U    50      42.700  64.781  86.160  1.00  0.00           H  
ATOM   1595  C2'   U    50      44.210  65.106  84.701  1.00  0.00           C  
ATOM   1596  H2'   U    50      43.533  65.455  83.920  1.00  0.00           H  
ATOM   1597  O2'   U    50      45.488  65.772  84.540  1.00  0.00           O  
ATOM   1598 HO2'   U    50      45.536  66.580  85.057  1.00  0.00           H  
ATOM   1599  O3'   U    50      43.571  66.645  86.494  1.00  0.00           O  
ATOM   1600  P     A    51      42.182  67.459  86.086  1.00  0.00           P  
ATOM   1601  OP1   A    51      42.210  68.841  86.631  1.00  0.00           O  
ATOM   1602  OP2   A    51      41.072  66.577  86.549  1.00  0.00           O  
ATOM   1603  O5'   A    51      42.158  67.563  84.522  1.00  0.00           O  
ATOM   1604  C5'   A    51      42.984  68.387  83.802  1.00  0.00           C  
ATOM   1605  H5'   A    51      44.035  68.260  84.061  1.00  0.00           H  
ATOM   1606 H5''   A    51      42.685  69.408  84.040  1.00  0.00           H  
ATOM   1607  C4'   A    51      42.922  68.173  82.295  1.00  0.00           C  
ATOM   1608  H4'   A    51      43.711  68.679  81.738  1.00  0.00           H  
ATOM   1609  O4'   A    51      42.974  66.764  81.960  1.00  0.00           O  
ATOM   1610  C1'   A    51      41.883  66.449  81.014  1.00  0.00           C  
ATOM   1611  H1'   A    51      42.205  65.818  80.186  1.00  0.00           H  
ATOM   1612  N9    A    51      40.784  65.737  81.661  1.00  0.00           N  
ATOM   1613  C8    A    51      40.551  65.417  82.994  1.00  0.00           C  
ATOM   1614  H8    A    51      41.315  65.595  83.737  1.00  0.00           H  
ATOM   1615  N7    A    51      39.392  64.942  83.232  1.00  0.00           N  
ATOM   1616  C5    A    51      38.750  64.740  81.995  1.00  0.00           C  
ATOM   1617  C6    A    51      37.532  64.252  81.462  1.00  0.00           C  
ATOM   1618  N6    A    51      36.602  63.739  82.212  1.00  0.00           N  
ATOM   1619  H61   A    51      35.691  63.598  81.802  1.00  0.00           H  
ATOM   1620  H62   A    51      36.679  63.809  83.217  1.00  0.00           H  
ATOM   1621  N1    A    51      37.174  64.437  80.192  1.00  0.00           N  
ATOM   1622  C2    A    51      38.103  64.953  79.435  1.00  0.00           C  
ATOM   1623  H2    A    51      37.746  65.206  78.448  1.00  0.00           H  
ATOM   1624  N3    A    51      39.338  65.299  79.717  1.00  0.00           N  
ATOM   1625  C4    A    51      39.602  65.264  81.048  1.00  0.00           C  
ATOM   1626  C3'   A    51      41.559  68.622  81.727  1.00  0.00           C  
ATOM   1627  H3'   A    51      40.777  68.365  82.442  1.00  0.00           H  
ATOM   1628  C2'   A    51      41.428  67.762  80.498  1.00  0.00           C  
ATOM   1629  H2'   A    51      40.420  67.811  80.086  1.00  0.00           H  
ATOM   1630  O2'   A    51      42.425  68.079  79.488  1.00  0.00           O  
ATOM   1631 HO2'   A    51      42.430  69.027  79.337  1.00  0.00           H  
ATOM   1632  O3'   A    51      41.634  70.020  81.495  1.00  0.00           O  
ATOM   1633  P     C    52      40.333  70.866  81.381  1.00  0.00           P  
ATOM   1634  OP1   C    52      40.751  72.194  80.966  1.00  0.00           O  
ATOM   1635  OP2   C    52      39.610  70.765  82.668  1.00  0.00           O  
ATOM   1636  O5'   C    52      39.352  70.289  80.234  1.00  0.00           O  
ATOM   1637  C5'   C    52      39.632  70.452  78.796  1.00  0.00           C  
ATOM   1638  H5'   C    52      40.503  69.848  78.544  1.00  0.00           H  
ATOM   1639 H5''   C    52      39.952  71.490  78.701  1.00  0.00           H  
ATOM   1640  C4'   C    52      38.383  70.058  78.052  1.00  0.00           C  
ATOM   1641  H4'   C    52      38.499  70.162  76.974  1.00  0.00           H  
ATOM   1642  O4'   C    52      37.937  68.772  78.203  1.00  0.00           O  
ATOM   1643  C1'   C    52      36.551  68.697  78.234  1.00  0.00           C  
ATOM   1644  H1'   C    52      36.184  68.054  77.434  1.00  0.00           H  
ATOM   1645  N1    C    52      36.051  68.160  79.541  1.00  0.00           N  
ATOM   1646  C6    C    52      36.880  67.975  80.643  1.00  0.00           C  
ATOM   1647  H6    C    52      37.908  68.306  80.623  1.00  0.00           H  
ATOM   1648  C5    C    52      36.418  67.429  81.830  1.00  0.00           C  
ATOM   1649  H5    C    52      37.077  67.312  82.677  1.00  0.00           H  
ATOM   1650  C4    C    52      35.090  67.057  81.864  1.00  0.00           C  
ATOM   1651  N4    C    52      34.577  66.783  83.001  1.00  0.00           N  
ATOM   1652  H41   C    52      33.568  66.776  83.045  1.00  0.00           H  
ATOM   1653  H42   C    52      35.191  66.850  83.801  1.00  0.00           H  
ATOM   1654  N3    C    52      34.301  67.255  80.837  1.00  0.00           N  
ATOM   1655  C2    C    52      34.738  67.824  79.691  1.00  0.00           C  
ATOM   1656  O2    C    52      33.922  68.116  78.815  1.00  0.00           O  
ATOM   1657  C3'   C    52      37.148  70.967  78.360  1.00  0.00           C  
ATOM   1658  H3'   C    52      37.079  71.090  79.441  1.00  0.00           H  
ATOM   1659  C2'   C    52      36.028  70.077  77.777  1.00  0.00           C  
ATOM   1660  H2'   C    52      35.088  70.399  78.225  1.00  0.00           H  
ATOM   1661  O2'   C    52      35.887  70.195  76.346  1.00  0.00           O  
ATOM   1662 HO2'   C    52      36.552  70.817  76.042  1.00  0.00           H  
ATOM   1663  O3'   C    52      37.120  72.209  77.647  1.00  0.00           O  
ATOM   1664  P     U    53      36.186  73.356  78.153  1.00  0.00           P  
ATOM   1665  OP1   U    53      35.775  74.235  77.052  1.00  0.00           O  
ATOM   1666  OP2   U    53      36.800  74.001  79.307  1.00  0.00           O  
ATOM   1667  O5'   U    53      34.879  72.672  78.776  1.00  0.00           O  
ATOM   1668  C5'   U    53      33.622  72.366  78.076  1.00  0.00           C  
ATOM   1669  H5'   U    53      33.314  73.356  77.737  1.00  0.00           H  
ATOM   1670 H5''   U    53      33.787  71.741  77.198  1.00  0.00           H  
ATOM   1671  C4'   U    53      32.472  71.860  78.898  1.00  0.00           C  
ATOM   1672  H4'   U    53      31.654  71.737  78.188  1.00  0.00           H  
ATOM   1673  O4'   U    53      32.769  70.594  79.472  1.00  0.00           O  
ATOM   1674  C1'   U    53      32.203  70.527  80.780  1.00  0.00           C  
ATOM   1675  H1'   U    53      31.645  69.594  80.861  1.00  0.00           H  
ATOM   1676  N1    U    53      33.257  70.512  81.801  1.00  0.00           N  
ATOM   1677  C6    U    53      34.631  70.874  81.459  1.00  0.00           C  
ATOM   1678  H6    U    53      34.940  71.045  80.438  1.00  0.00           H  
ATOM   1679  C5    U    53      35.499  70.945  82.533  1.00  0.00           C  
ATOM   1680  H5    U    53      36.510  71.267  82.335  1.00  0.00           H  
ATOM   1681  C4    U    53      35.096  70.676  83.948  1.00  0.00           C  
ATOM   1682  O4    U    53      35.888  70.742  84.893  1.00  0.00           O  
ATOM   1683  N3    U    53      33.781  70.270  84.054  1.00  0.00           N  
ATOM   1684  H3    U    53      33.407  69.916  84.923  1.00  0.00           H  
ATOM   1685  C2    U    53      32.865  70.231  83.060  1.00  0.00           C  
ATOM   1686  O2    U    53      31.687  69.903  83.323  1.00  0.00           O  
ATOM   1687  C3'   U    53      32.092  72.791  80.020  1.00  0.00           C  
ATOM   1688  H3'   U    53      33.003  73.114  80.524  1.00  0.00           H  
ATOM   1689  C2'   U    53      31.399  71.771  80.911  1.00  0.00           C  
ATOM   1690  H2'   U    53      31.412  72.099  81.951  1.00  0.00           H  
ATOM   1691  O2'   U    53      30.101  71.517  80.498  1.00  0.00           O  
ATOM   1692 HO2'   U    53      29.863  72.242  79.917  1.00  0.00           H  
ATOM   1693  O3'   U    53      31.212  73.892  79.569  1.00  0.00           O  
ATOM   1694  P     G    54      30.814  75.134  80.470  1.00  0.00           P  
ATOM   1695  OP1   G    54      30.452  76.264  79.611  1.00  0.00           O  
ATOM   1696  OP2   G    54      31.874  75.346  81.465  1.00  0.00           O  
ATOM   1697  O5'   G    54      29.529  74.548  81.108  1.00  0.00           O  
ATOM   1698  C5'   G    54      28.226  74.778  80.552  1.00  0.00           C  
ATOM   1699  H5'   G    54      28.076  75.857  80.562  1.00  0.00           H  
ATOM   1700 H5''   G    54      28.111  74.377  79.544  1.00  0.00           H  
ATOM   1701  C4'   G    54      27.088  74.170  81.365  1.00  0.00           C  
ATOM   1702  H4'   G    54      26.175  74.317  80.789  1.00  0.00           H  
ATOM   1703  O4'   G    54      27.095  72.716  81.689  1.00  0.00           O  
ATOM   1704  C1'   G    54      26.694  72.515  83.048  1.00  0.00           C  
ATOM   1705  H1'   G    54      25.975  71.718  83.236  1.00  0.00           H  
ATOM   1706  N9    G    54      27.806  72.178  83.924  1.00  0.00           N  
ATOM   1707  C8    G    54      29.099  72.593  83.833  1.00  0.00           C  
ATOM   1708  H8    G    54      29.408  73.223  83.013  1.00  0.00           H  
ATOM   1709  N7    G    54      29.794  72.151  84.810  1.00  0.00           N  
ATOM   1710  C5    G    54      28.966  71.531  85.691  1.00  0.00           C  
ATOM   1711  C6    G    54      29.108  70.709  86.850  1.00  0.00           C  
ATOM   1712  O6    G    54      30.160  70.407  87.430  1.00  0.00           O  
ATOM   1713  N1    G    54      27.991  70.159  87.371  1.00  0.00           N  
ATOM   1714  H1    G    54      28.032  69.599  88.211  1.00  0.00           H  
ATOM   1715  C2    G    54      26.791  70.435  86.808  1.00  0.00           C  
ATOM   1716  N2    G    54      25.655  69.970  87.339  1.00  0.00           N  
ATOM   1717  H21   G    54      25.668  69.524  88.245  1.00  0.00           H  
ATOM   1718  H22   G    54      24.807  70.225  86.852  1.00  0.00           H  
ATOM   1719  N3    G    54      26.629  70.986  85.617  1.00  0.00           N  
ATOM   1720  C4    G    54      27.712  71.614  85.131  1.00  0.00           C  
ATOM   1721  C3'   G    54      26.999  74.914  82.673  1.00  0.00           C  
ATOM   1722  H3'   G    54      27.905  75.098  83.249  1.00  0.00           H  
ATOM   1723  C2'   G    54      26.097  73.905  83.384  1.00  0.00           C  
ATOM   1724  H2'   G    54      26.193  74.037  84.461  1.00  0.00           H  
ATOM   1725  O2'   G    54      24.760  74.084  83.056  1.00  0.00           O  
ATOM   1726 HO2'   G    54      24.675  75.040  83.058  1.00  0.00           H  
ATOM   1727  O3'   G    54      26.365  76.181  82.497  1.00  0.00           O  
ATOM   1728  P     A    55      26.349  77.152  83.753  1.00  0.00           P  
ATOM   1729  OP1   A    55      26.028  78.519  83.332  1.00  0.00           O  
ATOM   1730  OP2   A    55      27.600  76.973  84.389  1.00  0.00           O  
ATOM   1731  O5'   A    55      25.174  76.595  84.709  1.00  0.00           O  
ATOM   1732  C5'   A    55      23.794  77.059  84.628  1.00  0.00           C  
ATOM   1733  H5'   A    55      23.872  78.137  84.769  1.00  0.00           H  
ATOM   1734 H5''   A    55      23.371  76.845  83.646  1.00  0.00           H  
ATOM   1735  C4'   A    55      22.899  76.448  85.771  1.00  0.00           C  
ATOM   1736  H4'   A    55      21.865  76.641  85.486  1.00  0.00           H  
ATOM   1737  O4'   A    55      23.090  75.003  85.848  1.00  0.00           O  
ATOM   1738  C1'   A    55      22.987  74.585  87.248  1.00  0.00           C  
ATOM   1739  H1'   A    55      22.236  73.805  87.375  1.00  0.00           H  
ATOM   1740  N9    A    55      24.347  74.041  87.677  1.00  0.00           N  
ATOM   1741  C8    A    55      25.508  74.321  87.056  1.00  0.00           C  
ATOM   1742  H8    A    55      25.573  74.825  86.103  1.00  0.00           H  
ATOM   1743  N7    A    55      26.547  73.649  87.474  1.00  0.00           N  
ATOM   1744  C5    A    55      26.043  73.103  88.655  1.00  0.00           C  
ATOM   1745  C6    A    55      26.565  72.394  89.770  1.00  0.00           C  
ATOM   1746  N6    A    55      27.800  72.014  89.889  1.00  0.00           N  
ATOM   1747  H61   A    55      28.476  72.235  89.172  1.00  0.00           H  
ATOM   1748  H62   A    55      27.991  71.529  90.754  1.00  0.00           H  
ATOM   1749  N1    A    55      25.866  72.165  90.832  1.00  0.00           N  
ATOM   1750  C2    A    55      24.661  72.577  90.938  1.00  0.00           C  
ATOM   1751  H2    A    55      24.152  72.307  91.852  1.00  0.00           H  
ATOM   1752  N3    A    55      23.968  73.246  89.982  1.00  0.00           N  
ATOM   1753  C4    A    55      24.699  73.441  88.854  1.00  0.00           C  
ATOM   1754  C3'   A    55      23.188  76.940  87.174  1.00  0.00           C  
ATOM   1755  H3'   A    55      24.274  76.977  87.260  1.00  0.00           H  
ATOM   1756  C2'   A    55      22.604  75.813  88.024  1.00  0.00           C  
ATOM   1757  H2'   A    55      23.032  75.654  89.013  1.00  0.00           H  
ATOM   1758  O2'   A    55      21.158  75.694  88.088  1.00  0.00           O  
ATOM   1759 HO2'   A    55      20.725  76.550  88.040  1.00  0.00           H  
ATOM   1760  O3'   A    55      22.525  78.140  87.468  1.00  0.00           O  
ATOM   1761  P     U    56      23.418  79.296  88.212  1.00  0.00           P  
ATOM   1762  OP1   U    56      22.536  80.506  88.260  1.00  0.00           O  
ATOM   1763  OP2   U    56      24.651  79.379  87.398  1.00  0.00           O  
ATOM   1764  O5'   U    56      23.715  78.701  89.618  1.00  0.00           O  
ATOM   1765  C5'   U    56      22.657  78.702  90.619  1.00  0.00           C  
ATOM   1766  H5'   U    56      22.261  79.682  90.883  1.00  0.00           H  
ATOM   1767 H5''   U    56      21.814  78.157  90.193  1.00  0.00           H  
ATOM   1768  C4'   U    56      22.987  77.992  91.885  1.00  0.00           C  
ATOM   1769  H4'   U    56      22.089  77.993  92.503  1.00  0.00           H  
ATOM   1770  O4'   U    56      23.370  76.602  91.703  1.00  0.00           O  
ATOM   1771  C1'   U    56      24.381  76.120  92.458  1.00  0.00           C  
ATOM   1772  H1'   U    56      23.922  75.284  92.984  1.00  0.00           H  
ATOM   1773  N1    U    56      25.615  75.681  91.688  1.00  0.00           N  
ATOM   1774  C6    U    56      26.072  76.294  90.512  1.00  0.00           C  
ATOM   1775  H6    U    56      25.495  76.955  89.882  1.00  0.00           H  
ATOM   1776  C5    U    56      27.316  76.043  90.018  1.00  0.00           C  
ATOM   1777  H5    U    56      27.639  76.552  89.121  1.00  0.00           H  
ATOM   1778  C4    U    56      28.241  75.190  90.781  1.00  0.00           C  
ATOM   1779  O4    U    56      29.368  74.833  90.459  1.00  0.00           O  
ATOM   1780  N3    U    56      27.697  74.632  91.886  1.00  0.00           N  
ATOM   1781  H3    U    56      28.254  74.031  92.476  1.00  0.00           H  
ATOM   1782  C2    U    56      26.446  74.908  92.431  1.00  0.00           C  
ATOM   1783  O2    U    56      26.138  74.598  93.521  1.00  0.00           O  
ATOM   1784  C3'   U    56      24.153  78.495  92.698  1.00  0.00           C  
ATOM   1785  H3'   U    56      25.054  78.876  92.218  1.00  0.00           H  
ATOM   1786  C2'   U    56      24.629  77.237  93.447  1.00  0.00           C  
ATOM   1787  H2'   U    56      25.638  77.276  93.858  1.00  0.00           H  
ATOM   1788  O2'   U    56      23.692  76.967  94.471  1.00  0.00           O  
ATOM   1789 HO2'   U    56      23.727  77.710  95.078  1.00  0.00           H  
ATOM   1790  O3'   U    56      23.628  79.440  93.661  1.00  0.00           O  
ATOM   1791  P     G    57      24.656  80.184  94.627  1.00  0.00           P  
ATOM   1792  OP1   G    57      23.982  81.417  95.055  1.00  0.00           O  
ATOM   1793  OP2   G    57      25.949  80.180  93.973  1.00  0.00           O  
ATOM   1794  O5'   G    57      24.809  79.220  95.905  1.00  0.00           O  
ATOM   1795  C5'   G    57      23.871  79.242  96.975  1.00  0.00           C  
ATOM   1796  H5'   G    57      23.784  80.225  97.438  1.00  0.00           H  
ATOM   1797 H5''   G    57      22.877  78.865  96.736  1.00  0.00           H  
ATOM   1798  C4'   G    57      24.399  78.350  98.066  1.00  0.00           C  
ATOM   1799  H4'   G    57      23.552  78.192  98.734  1.00  0.00           H  
ATOM   1800  O4'   G    57      24.689  77.064  97.448  1.00  0.00           O  
ATOM   1801  C1'   G    57      25.935  76.485  97.833  1.00  0.00           C  
ATOM   1802  H1'   G    57      25.783  75.526  98.327  1.00  0.00           H  
ATOM   1803  N9    G    57      26.960  76.342  96.776  1.00  0.00           N  
ATOM   1804  C8    G    57      27.197  77.255  95.813  1.00  0.00           C  
ATOM   1805  H8    G    57      26.692  78.210  95.825  1.00  0.00           H  
ATOM   1806  N7    G    57      28.176  76.884  95.044  1.00  0.00           N  
ATOM   1807  C5    G    57      28.582  75.662  95.476  1.00  0.00           C  
ATOM   1808  C6    G    57      29.549  74.704  95.049  1.00  0.00           C  
ATOM   1809  O6    G    57      30.223  74.683  94.041  1.00  0.00           O  
ATOM   1810  N1    G    57      29.777  73.643  95.952  1.00  0.00           N  
ATOM   1811  H1    G    57      30.602  73.060  95.924  1.00  0.00           H  
ATOM   1812  C2    G    57      29.078  73.456  97.076  1.00  0.00           C  
ATOM   1813  N2    G    57      29.424  72.376  97.830  1.00  0.00           N  
ATOM   1814  H21   G    57      28.979  72.253  98.728  1.00  0.00           H  
ATOM   1815  H22   G    57      30.087  71.661  97.565  1.00  0.00           H  
ATOM   1816  N3    G    57      28.200  74.302  97.603  1.00  0.00           N  
ATOM   1817  C4    G    57      27.932  75.355  96.697  1.00  0.00           C  
ATOM   1818  C3'   G    57      25.684  78.753  98.770  1.00  0.00           C  
ATOM   1819  H3'   G    57      26.295  79.295  98.049  1.00  0.00           H  
ATOM   1820  C2'   G    57      26.382  77.392  98.957  1.00  0.00           C  
ATOM   1821  H2'   G    57      27.452  77.530  99.112  1.00  0.00           H  
ATOM   1822  O2'   G    57      25.802  76.947 100.169  1.00  0.00           O  
ATOM   1823 HO2'   G    57      25.265  77.681 100.477  1.00  0.00           H  
ATOM   1824  O3'   G    57      25.501  79.433 100.033  1.00  0.00           O  
ATOM   1825  P     U    58      26.678  80.318 100.637  1.00  0.00           P  
ATOM   1826  OP1   U    58      26.110  80.847 101.892  1.00  0.00           O  
ATOM   1827  OP2   U    58      27.070  81.317  99.649  1.00  0.00           O  
ATOM   1828  O5'   U    58      27.914  79.230 100.952  1.00  0.00           O  
ATOM   1829  C5'   U    58      28.197  78.642 102.148  1.00  0.00           C  
ATOM   1830  H5'   U    58      28.347  79.378 102.938  1.00  0.00           H  
ATOM   1831 H5''   U    58      27.401  78.042 102.587  1.00  0.00           H  
ATOM   1832  C4'   U    58      29.557  77.846 102.154  1.00  0.00           C  
ATOM   1833  H4'   U    58      29.518  77.429 103.161  1.00  0.00           H  
ATOM   1834  O4'   U    58      29.502  76.833 101.178  1.00  0.00           O  
ATOM   1835  C1'   U    58      30.799  76.507 100.708  1.00  0.00           C  
ATOM   1836  H1'   U    58      31.054  75.460 100.870  1.00  0.00           H  
ATOM   1837  N1    U    58      30.862  76.979  99.267  1.00  0.00           N  
ATOM   1838  C6    U    58      30.000  77.914  98.790  1.00  0.00           C  
ATOM   1839  H6    U    58      29.500  78.633  99.422  1.00  0.00           H  
ATOM   1840  C5    U    58      30.142  78.371  97.467  1.00  0.00           C  
ATOM   1841  H5    U    58      29.558  79.232  97.177  1.00  0.00           H  
ATOM   1842  C4    U    58      31.044  77.668  96.509  1.00  0.00           C  
ATOM   1843  O4    U    58      31.370  77.984  95.479  1.00  0.00           O  
ATOM   1844  N3    U    58      31.719  76.618  97.049  1.00  0.00           N  
ATOM   1845  H3    U    58      32.469  76.299  96.453  1.00  0.00           H  
ATOM   1846  C2    U    58      31.749  76.313  98.436  1.00  0.00           C  
ATOM   1847  O2    U    58      32.571  75.505  98.827  1.00  0.00           O  
ATOM   1848  C3'   U    58      30.911  78.485 102.010  1.00  0.00           C  
ATOM   1849  H3'   U    58      30.939  79.267 101.252  1.00  0.00           H  
ATOM   1850  C2'   U    58      31.816  77.289 101.585  1.00  0.00           C  
ATOM   1851  H2'   U    58      32.715  77.630 101.072  1.00  0.00           H  
ATOM   1852  O2'   U    58      32.227  76.447 102.663  1.00  0.00           O  
ATOM   1853 HO2'   U    58      32.834  75.831 102.247  1.00  0.00           H  
ATOM   1854  O3'   U    58      31.422  78.998 103.243  1.00  0.00           O  
ATOM   1855  P     C    59      32.441  80.159 103.259  1.00  0.00           P  
ATOM   1856  OP1   C    59      32.722  80.480 104.701  1.00  0.00           O  
ATOM   1857  OP2   C    59      31.997  81.253 102.410  1.00  0.00           O  
ATOM   1858  O5'   C    59      33.854  79.611 102.676  1.00  0.00           O  
ATOM   1859  C5'   C    59      34.633  78.727 103.442  1.00  0.00           C  
ATOM   1860  H5'   C    59      34.990  79.356 104.258  1.00  0.00           H  
ATOM   1861 H5''   C    59      34.019  77.951 103.899  1.00  0.00           H  
ATOM   1862  C4'   C    59      35.804  78.103 102.737  1.00  0.00           C  
ATOM   1863  H4'   C    59      36.359  77.501 103.456  1.00  0.00           H  
ATOM   1864  O4'   C    59      35.352  77.383 101.594  1.00  0.00           O  
ATOM   1865  C1'   C    59      36.396  77.297 100.586  1.00  0.00           C  
ATOM   1866  H1'   C    59      36.590  76.246 100.375  1.00  0.00           H  
ATOM   1867  N1    C    59      36.016  77.980  99.255  1.00  0.00           N  
ATOM   1868  C6    C    59      34.997  78.846  99.184  1.00  0.00           C  
ATOM   1869  H6    C    59      34.494  79.318 100.015  1.00  0.00           H  
ATOM   1870  C5    C    59      34.527  79.270  97.938  1.00  0.00           C  
ATOM   1871  H5    C    59      33.791  80.055  97.844  1.00  0.00           H  
ATOM   1872  C4    C    59      35.033  78.566  96.795  1.00  0.00           C  
ATOM   1873  N4    C    59      34.627  78.823  95.603  1.00  0.00           N  
ATOM   1874  H41   C    59      33.887  79.510  95.631  1.00  0.00           H  
ATOM   1875  H42   C    59      35.126  78.604  94.752  1.00  0.00           H  
ATOM   1876  N3    C    59      36.039  77.811  96.844  1.00  0.00           N  
ATOM   1877  C2    C    59      36.579  77.489  98.021  1.00  0.00           C  
ATOM   1878  O2    C    59      37.479  76.656  97.981  1.00  0.00           O  
ATOM   1879  C3'   C    59      36.870  79.002 102.098  1.00  0.00           C  
ATOM   1880  H3'   C    59      36.314  79.665 101.436  1.00  0.00           H  
ATOM   1881  C2'   C    59      37.630  77.978 101.204  1.00  0.00           C  
ATOM   1882  H2'   C    59      38.227  78.475 100.439  1.00  0.00           H  
ATOM   1883  O2'   C    59      38.346  77.094 102.040  1.00  0.00           O  
ATOM   1884 HO2'   C    59      38.689  76.437 101.429  1.00  0.00           H  
ATOM   1885  O3'   C    59      37.592  79.700 103.113  1.00  0.00           O  
ATOM   1886  P     G    60      38.393  80.920 102.771  1.00  0.00           P  
ATOM   1887  OP1   G    60      39.295  80.995 103.900  1.00  0.00           O  
ATOM   1888  OP2   G    60      37.462  82.042 102.489  1.00  0.00           O  
ATOM   1889  O5'   G    60      39.225  80.629 101.483  1.00  0.00           O  
ATOM   1890  C5'   G    60      40.401  79.859 101.308  1.00  0.00           C  
ATOM   1891  H5'   G    60      41.201  80.240 101.943  1.00  0.00           H  
ATOM   1892 H5''   G    60      40.370  78.863 101.750  1.00  0.00           H  
ATOM   1893  C4'   G    60      40.774  79.823  99.845  1.00  0.00           C  
ATOM   1894  H4'   G    60      41.582  79.116  99.658  1.00  0.00           H  
ATOM   1895  O4'   G    60      39.647  79.395  99.049  1.00  0.00           O  
ATOM   1896  C1'   G    60      39.940  79.902  97.727  1.00  0.00           C  
ATOM   1897  H1'   G    60      40.309  79.142  97.038  1.00  0.00           H  
ATOM   1898  N9    G    60      38.783  80.578  97.188  1.00  0.00           N  
ATOM   1899  C8    G    60      37.672  80.989  97.800  1.00  0.00           C  
ATOM   1900  H8    G    60      37.579  81.037  98.875  1.00  0.00           H  
ATOM   1901  N7    G    60      36.843  81.468  96.898  1.00  0.00           N  
ATOM   1902  C5    G    60      37.346  81.168  95.654  1.00  0.00           C  
ATOM   1903  C6    G    60      36.937  81.415  94.243  1.00  0.00           C  
ATOM   1904  O6    G    60      35.861  81.788  93.786  1.00  0.00           O  
ATOM   1905  N1    G    60      37.802  80.863  93.336  1.00  0.00           N  
ATOM   1906  H1    G    60      37.683  81.063  92.353  1.00  0.00           H  
ATOM   1907  C2    G    60      39.112  80.746  93.660  1.00  0.00           C  
ATOM   1908  N2    G    60      39.964  80.660  92.705  1.00  0.00           N  
ATOM   1909  H21   G    60      39.729  80.886  91.750  1.00  0.00           H  
ATOM   1910  H22   G    60      40.944  80.535  92.917  1.00  0.00           H  
ATOM   1911  N3    G    60      39.612  80.658  94.853  1.00  0.00           N  
ATOM   1912  C4    G    60      38.647  80.738  95.832  1.00  0.00           C  
ATOM   1913  C3'   G    60      41.199  81.196  99.267  1.00  0.00           C  
ATOM   1914  H3'   G    60      40.435  81.926  99.538  1.00  0.00           H  
ATOM   1915  C2'   G    60      41.121  80.873  97.775  1.00  0.00           C  
ATOM   1916  H2'   G    60      41.016  81.729  97.108  1.00  0.00           H  
ATOM   1917  O2'   G    60      42.305  80.197  97.372  1.00  0.00           O  
ATOM   1918 HO2'   G    60      43.043  80.748  97.643  1.00  0.00           H  
ATOM   1919  O3'   G    60      42.537  81.500  99.666  1.00  0.00           O  
ATOM   1920  P     U    61      43.273  82.890  99.448  1.00  0.00           P  
ATOM   1921  OP1   U    61      44.556  82.938 100.184  1.00  0.00           O  
ATOM   1922  OP2   U    61      42.314  83.950  99.725  1.00  0.00           O  
ATOM   1923  O5'   U    61      43.625  82.670  97.924  1.00  0.00           O  
ATOM   1924  C5'   U    61      44.325  83.684  97.200  1.00  0.00           C  
ATOM   1925  H5'   U    61      43.608  84.468  96.952  1.00  0.00           H  
ATOM   1926 H5''   U    61      45.057  84.172  97.844  1.00  0.00           H  
ATOM   1927  C4'   U    61      44.989  83.183  95.905  1.00  0.00           C  
ATOM   1928  H4'   U    61      45.779  82.535  96.283  1.00  0.00           H  
ATOM   1929  O4'   U    61      44.007  82.578  94.998  1.00  0.00           O  
ATOM   1930  C1'   U    61      43.801  83.347  93.845  1.00  0.00           C  
ATOM   1931  H1'   U    61      44.405  82.928  93.040  1.00  0.00           H  
ATOM   1932  N1    U    61      42.355  83.605  93.478  1.00  0.00           N  
ATOM   1933  C6    U    61      41.428  84.031  94.447  1.00  0.00           C  
ATOM   1934  H6    U    61      41.841  84.147  95.438  1.00  0.00           H  
ATOM   1935  C5    U    61      40.152  84.196  94.106  1.00  0.00           C  
ATOM   1936  H5    U    61      39.469  84.598  94.839  1.00  0.00           H  
ATOM   1937  C4    U    61      39.649  84.094  92.767  1.00  0.00           C  
ATOM   1938  O4    U    61      38.530  84.271  92.304  1.00  0.00           O  
ATOM   1939  N3    U    61      40.647  83.742  91.829  1.00  0.00           N  
ATOM   1940  H3    U    61      40.327  83.566  90.887  1.00  0.00           H  
ATOM   1941  C2    U    61      41.923  83.314  92.139  1.00  0.00           C  
ATOM   1942  O2    U    61      42.575  82.773  91.250  1.00  0.00           O  
ATOM   1943  C3'   U    61      45.495  84.502  95.189  1.00  0.00           C  
ATOM   1944  H3'   U    61      45.703  85.334  95.862  1.00  0.00           H  
ATOM   1945  C2'   U    61      44.402  84.704  94.094  1.00  0.00           C  
ATOM   1946  H2'   U    61      43.664  85.350  94.569  1.00  0.00           H  
ATOM   1947  O2'   U    61      44.956  85.322  92.900  1.00  0.00           O  
ATOM   1948 HO2'   U    61      45.223  86.217  93.121  1.00  0.00           H  
ATOM   1949  O3'   U    61      46.696  84.161  94.518  1.00  0.00           O  
ATOM   1950  P     A    62      48.098  84.238  95.294  1.00  0.00           P  
ATOM   1951  OP1   A    62      49.223  83.836  94.380  1.00  0.00           O  
ATOM   1952  OP2   A    62      47.939  83.548  96.551  1.00  0.00           O  
ATOM   1953  O5'   A    62      48.282  85.765  95.567  1.00  0.00           O  
ATOM   1954  C5'   A    62      48.252  86.675  94.443  1.00  0.00           C  
ATOM   1955  H5'   A    62      49.091  86.473  93.776  1.00  0.00           H  
ATOM   1956 H5''   A    62      47.315  86.573  93.895  1.00  0.00           H  
ATOM   1957  C4'   A    62      48.356  88.051  94.949  1.00  0.00           C  
ATOM   1958  H4'   A    62      48.464  88.718  94.094  1.00  0.00           H  
ATOM   1959  O4'   A    62      47.185  88.365  95.708  1.00  0.00           O  
ATOM   1960  C1'   A    62      47.407  88.522  97.072  1.00  0.00           C  
ATOM   1961  H1'   A    62      47.367  89.581  97.327  1.00  0.00           H  
ATOM   1962  N9    A    62      46.417  87.780  97.829  1.00  0.00           N  
ATOM   1963  C8    A    62      46.530  86.779  98.783  1.00  0.00           C  
ATOM   1964  H8    A    62      47.438  86.232  98.987  1.00  0.00           H  
ATOM   1965  N7    A    62      45.408  86.376  99.310  1.00  0.00           N  
ATOM   1966  C5    A    62      44.473  87.326  98.818  1.00  0.00           C  
ATOM   1967  C6    A    62      43.084  87.623  98.935  1.00  0.00           C  
ATOM   1968  N6    A    62      42.172  86.906  99.513  1.00  0.00           N  
ATOM   1969  H61   A    62      42.490  86.009  99.851  1.00  0.00           H  
ATOM   1970  H62   A    62      41.205  87.197  99.512  1.00  0.00           H  
ATOM   1971  N1    A    62      42.488  88.638  98.328  1.00  0.00           N  
ATOM   1972  C2    A    62      43.209  89.418  97.536  1.00  0.00           C  
ATOM   1973  H2    A    62      42.685  90.108  96.891  1.00  0.00           H  
ATOM   1974  N3    A    62      44.522  89.240  97.261  1.00  0.00           N  
ATOM   1975  C4    A    62      45.108  88.151  97.951  1.00  0.00           C  
ATOM   1976  C3'   A    62      49.510  88.272  95.914  1.00  0.00           C  
ATOM   1977  H3'   A    62      50.203  87.432  95.862  1.00  0.00           H  
ATOM   1978  C2'   A    62      48.856  88.187  97.310  1.00  0.00           C  
ATOM   1979  H2'   A    62      48.920  87.177  97.717  1.00  0.00           H  
ATOM   1980  O2'   A    62      49.463  89.039  98.191  1.00  0.00           O  
ATOM   1981 HO2'   A    62      49.609  89.927  97.858  1.00  0.00           H  
ATOM   1982  O3'   A    62      50.016  89.535  95.616  1.00  0.00           O  
ATOM   1983  P     U    63      51.496  89.579  95.180  1.00  0.00           P  
ATOM   1984  OP1   U    63      51.550  89.370  93.730  1.00  0.00           O  
ATOM   1985  OP2   U    63      52.347  88.723  95.963  1.00  0.00           O  
ATOM   1986  O5'   U    63      52.019  91.041  95.482  1.00  0.00           O  
ATOM   1987  C5'   U    63      51.442  92.220  94.919  1.00  0.00           C  
ATOM   1988  H5'   U    63      51.280  92.023  93.859  1.00  0.00           H  
ATOM   1989 H5''   U    63      50.441  92.469  95.270  1.00  0.00           H  
ATOM   1990  C4'   U    63      52.242  93.482  94.918  1.00  0.00           C  
ATOM   1991  H4'   U    63      51.843  94.213  94.215  1.00  0.00           H  
ATOM   1992  O4'   U    63      52.398  93.975  96.263  1.00  0.00           O  
ATOM   1993  C1'   U    63      53.579  94.791  96.321  1.00  0.00           C  
ATOM   1994  H1'   U    63      53.320  95.841  96.189  1.00  0.00           H  
ATOM   1995  N1    U    63      54.105  94.615  97.662  1.00  0.00           N  
ATOM   1996  C6    U    63      54.263  95.750  98.462  1.00  0.00           C  
ATOM   1997  H6    U    63      53.755  96.678  98.243  1.00  0.00           H  
ATOM   1998  C5    U    63      55.079  95.653  99.529  1.00  0.00           C  
ATOM   1999  H5    U    63      55.277  96.576 100.052  1.00  0.00           H  
ATOM   2000  C4    U    63      55.648  94.447  99.987  1.00  0.00           C  
ATOM   2001  O4    U    63      56.264  94.359 101.014  1.00  0.00           O  
ATOM   2002  N3    U    63      55.428  93.360  99.200  1.00  0.00           N  
ATOM   2003  H3    U    63      55.846  92.521  99.574  1.00  0.00           H  
ATOM   2004  C2    U    63      54.550  93.284  98.114  1.00  0.00           C  
ATOM   2005  O2    U    63      54.060  92.208  97.760  1.00  0.00           O  
ATOM   2006  C3'   U    63      53.687  93.046  94.605  1.00  0.00           C  
ATOM   2007  H3'   U    63      54.100  92.175  95.113  1.00  0.00           H  
ATOM   2008  C2'   U    63      54.381  94.339  95.048  1.00  0.00           C  
ATOM   2009  H2'   U    63      55.457  94.254  95.196  1.00  0.00           H  
ATOM   2010  O2'   U    63      54.002  95.341  94.091  1.00  0.00           O  
ATOM   2011 HO2'   U    63      54.554  95.309  93.306  1.00  0.00           H  
ATOM   2012  O3'   U    63      53.902  92.813  93.200  1.00  0.00           O  
ATOM   2013  P     A    64      55.384  92.498  92.606  1.00  0.00           P  
ATOM   2014  OP1   A    64      55.183  91.507  91.546  1.00  0.00           O  
ATOM   2015  OP2   A    64      56.284  92.184  93.743  1.00  0.00           O  
ATOM   2016  O5'   A    64      55.787  93.803  91.936  1.00  0.00           O  
ATOM   2017  C5'   A    64      55.555  94.142  90.570  1.00  0.00           C  
ATOM   2018  H5'   A    64      56.157  93.496  89.931  1.00  0.00           H  
ATOM   2019 H5''   A    64      54.512  94.037  90.271  1.00  0.00           H  
ATOM   2020  C4'   A    64      55.975  95.661  90.348  1.00  0.00           C  
ATOM   2021  H4'   A    64      55.676  95.986  89.352  1.00  0.00           H  
ATOM   2022  O4'   A    64      55.272  96.482  91.220  1.00  0.00           O  
ATOM   2023  C1'   A    64      56.163  97.522  91.768  1.00  0.00           C  
ATOM   2024  H1'   A    64      55.733  98.521  91.697  1.00  0.00           H  
ATOM   2025  N9    A    64      56.347  97.274  93.208  1.00  0.00           N  
ATOM   2026  C8    A    64      57.079  96.363  93.914  1.00  0.00           C  
ATOM   2027  H8    A    64      57.564  95.532  93.424  1.00  0.00           H  
ATOM   2028  N7    A    64      57.113  96.496  95.250  1.00  0.00           N  
ATOM   2029  C5    A    64      56.294  97.631  95.388  1.00  0.00           C  
ATOM   2030  C6    A    64      55.848  98.426  96.483  1.00  0.00           C  
ATOM   2031  N6    A    64      56.214  98.170  97.761  1.00  0.00           N  
ATOM   2032  H61   A    64      57.030  97.612  97.970  1.00  0.00           H  
ATOM   2033  H62   A    64      56.061  98.910  98.432  1.00  0.00           H  
ATOM   2034  N1    A    64      55.209  99.580  96.343  1.00  0.00           N  
ATOM   2035  C2    A    64      54.958 100.008  95.093  1.00  0.00           C  
ATOM   2036  H2    A    64      54.433 100.952  95.064  1.00  0.00           H  
ATOM   2037  N3    A    64      55.155  99.374  93.953  1.00  0.00           N  
ATOM   2038  C4    A    64      55.861  98.163  94.156  1.00  0.00           C  
ATOM   2039  C3'   A    64      57.493  95.991  90.527  1.00  0.00           C  
ATOM   2040  H3'   A    64      58.020  95.435  91.302  1.00  0.00           H  
ATOM   2041  C2'   A    64      57.473  97.454  90.917  1.00  0.00           C  
ATOM   2042  H2'   A    64      58.360  97.795  91.450  1.00  0.00           H  
ATOM   2043  O2'   A    64      57.289  98.371  89.801  1.00  0.00           O  
ATOM   2044 HO2'   A    64      56.915  99.177  90.163  1.00  0.00           H  
ATOM   2045  O3'   A    64      58.063  95.709  89.254  1.00  0.00           O  
ATOM   2046  P     C    65      59.704  95.454  89.244  1.00  0.00           P  
ATOM   2047  OP1   C    65      59.977  94.791  87.946  1.00  0.00           O  
ATOM   2048  OP2   C    65      60.102  94.743  90.514  1.00  0.00           O  
ATOM   2049  O5'   C    65      60.444  96.862  89.324  1.00  0.00           O  
ATOM   2050  C5'   C    65      60.442  97.476  88.053  1.00  0.00           C  
ATOM   2051  H5'   C    65      61.078  96.912  87.370  1.00  0.00           H  
ATOM   2052 H5''   C    65      59.499  97.470  87.506  1.00  0.00           H  
ATOM   2053  C4'   C    65      60.919  98.882  88.229  1.00  0.00           C  
ATOM   2054  H4'   C    65      61.014  99.423  87.288  1.00  0.00           H  
ATOM   2055  O4'   C    65      60.007  99.589  89.017  1.00  0.00           O  
ATOM   2056  C1'   C    65      60.582 100.583  89.805  1.00  0.00           C  
ATOM   2057  H1'   C    65      60.335 101.615  89.556  1.00  0.00           H  
ATOM   2058  N1    C    65      60.107 100.392  91.249  1.00  0.00           N  
ATOM   2059  C6    C    65      60.550  99.244  91.988  1.00  0.00           C  
ATOM   2060  H6    C    65      61.096  98.513  91.410  1.00  0.00           H  
ATOM   2061  C5    C    65      60.069  99.015  93.258  1.00  0.00           C  
ATOM   2062  H5    C    65      60.233  98.142  93.872  1.00  0.00           H  
ATOM   2063  C4    C    65      59.229  99.981  93.783  1.00  0.00           C  
ATOM   2064  N4    C    65      58.821  99.927  94.976  1.00  0.00           N  
ATOM   2065  H41   C    65      58.289 100.716  95.315  1.00  0.00           H  
ATOM   2066  H42   C    65      59.036  99.190  95.631  1.00  0.00           H  
ATOM   2067  N3    C    65      58.790 101.062  93.146  1.00  0.00           N  
ATOM   2068  C2    C    65      59.269 101.325  91.899  1.00  0.00           C  
ATOM   2069  O2    C    65      58.818 102.252  91.227  1.00  0.00           O  
ATOM   2070  C3'   C    65      62.318  98.989  88.877  1.00  0.00           C  
ATOM   2071  H3'   C    65      62.425  98.173  89.592  1.00  0.00           H  
ATOM   2072  C2'   C    65      62.059 100.302  89.645  1.00  0.00           C  
ATOM   2073  H2'   C    65      62.493 100.198  90.639  1.00  0.00           H  
ATOM   2074  O2'   C    65      62.679 101.391  88.983  1.00  0.00           O  
ATOM   2075 HO2'   C    65      62.818 101.119  88.073  1.00  0.00           H  
ATOM   2076  O3'   C    65      63.421  99.131  87.958  1.00  0.00           O  
ATOM   2077  P     A    66      63.785  97.947  86.944  1.00  0.00           P  
ATOM   2078  OP1   A    66      63.784  96.708  87.687  1.00  0.00           O  
ATOM   2079  OP2   A    66      65.073  98.279  86.298  1.00  0.00           O  
ATOM   2080  O5'   A    66      62.624  97.968  85.828  1.00  0.00           O  
ATOM   2081  C5'   A    66      62.477  99.125  85.062  1.00  0.00           C  
ATOM   2082  H5'   A    66      62.471  99.931  85.797  1.00  0.00           H  
ATOM   2083 H5''   A    66      63.285  99.238  84.339  1.00  0.00           H  
ATOM   2084  C4'   A    66      61.086  98.960  84.221  1.00  0.00           C  
ATOM   2085  H4'   A    66      61.223  98.075  83.600  1.00  0.00           H  
ATOM   2086  O4'   A    66      59.868  98.760  84.971  1.00  0.00           O  
ATOM   2087  C1'   A    66      58.742  99.110  84.128  1.00  0.00           C  
ATOM   2088  H1'   A    66      58.185  98.202  83.898  1.00  0.00           H  
ATOM   2089  N9    A    66      57.937 100.168  84.826  1.00  0.00           N  
ATOM   2090  C8    A    66      58.058 100.633  86.118  1.00  0.00           C  
ATOM   2091  H8    A    66      58.837 100.232  86.749  1.00  0.00           H  
ATOM   2092  N7    A    66      57.430 101.724  86.339  1.00  0.00           N  
ATOM   2093  C5    A    66      56.668 101.880  85.201  1.00  0.00           C  
ATOM   2094  C6    A    66      55.683 102.760  84.815  1.00  0.00           C  
ATOM   2095  N6    A    66      55.283 103.800  85.523  1.00  0.00           N  
ATOM   2096  H61   A    66      55.638 103.947  86.457  1.00  0.00           H  
ATOM   2097  H62   A    66      54.573 104.335  85.043  1.00  0.00           H  
ATOM   2098  N1    A    66      55.030 102.661  83.653  1.00  0.00           N  
ATOM   2099  C2    A    66      55.394 101.635  82.884  1.00  0.00           C  
ATOM   2100  H2    A    66      54.842 101.692  81.957  1.00  0.00           H  
ATOM   2101  N3    A    66      56.201 100.622  83.088  1.00  0.00           N  
ATOM   2102  C4    A    66      56.862 100.840  84.296  1.00  0.00           C  
ATOM   2103  C3'   A    66      60.770 100.145  83.254  1.00  0.00           C  
ATOM   2104  H3'   A    66      60.743 101.029  83.891  1.00  0.00           H  
ATOM   2105  C2'   A    66      59.374  99.667  82.862  1.00  0.00           C  
ATOM   2106  H2'   A    66      58.649 100.385  82.478  1.00  0.00           H  
ATOM   2107  O2'   A    66      59.478  98.554  81.965  1.00  0.00           O  
ATOM   2108 HO2'   A    66      59.908  98.831  81.152  1.00  0.00           H  
ATOM   2109  O3'   A    66      61.683 100.295  82.206  1.00  0.00           O  
ATOM   2110  P     G    67      62.058 101.738  81.617  1.00  0.00           P  
ATOM   2111  OP1   G    67      63.015 101.622  80.488  1.00  0.00           O  
ATOM   2112  OP2   G    67      62.438 102.531  82.804  1.00  0.00           O  
ATOM   2113  O5'   G    67      60.723 102.446  81.111  1.00  0.00           O  
ATOM   2114  C5'   G    67      60.064 102.000  79.941  1.00  0.00           C  
ATOM   2115  H5'   G    67      60.707 102.210  79.087  1.00  0.00           H  
ATOM   2116 H5''   G    67      59.880 100.927  79.886  1.00  0.00           H  
ATOM   2117  C4'   G    67      58.915 102.957  79.829  1.00  0.00           C  
ATOM   2118  H4'   G    67      58.590 102.838  78.795  1.00  0.00           H  
ATOM   2119  O4'   G    67      57.801 102.761  80.797  1.00  0.00           O  
ATOM   2120  C1'   G    67      57.248 103.994  81.256  1.00  0.00           C  
ATOM   2121  H1'   G    67      56.163 103.960  81.355  1.00  0.00           H  
ATOM   2122  N9    G    67      57.855 104.253  82.633  1.00  0.00           N  
ATOM   2123  C8    G    67      58.801 103.518  83.236  1.00  0.00           C  
ATOM   2124  H8    G    67      59.080 102.567  82.807  1.00  0.00           H  
ATOM   2125  N7    G    67      59.108 103.845  84.458  1.00  0.00           N  
ATOM   2126  C5    G    67      58.323 104.950  84.677  1.00  0.00           C  
ATOM   2127  C6    G    67      58.015 105.788  85.829  1.00  0.00           C  
ATOM   2128  O6    G    67      58.496 105.832  86.954  1.00  0.00           O  
ATOM   2129  N1    G    67      57.098 106.760  85.648  1.00  0.00           N  
ATOM   2130  H1    G    67      56.945 107.381  86.430  1.00  0.00           H  
ATOM   2131  C2    G    67      56.501 106.929  84.433  1.00  0.00           C  
ATOM   2132  N2    G    67      55.612 107.853  84.445  1.00  0.00           N  
ATOM   2133  H21   G    67      55.719 108.710  84.968  1.00  0.00           H  
ATOM   2134  H22   G    67      54.884 107.789  83.748  1.00  0.00           H  
ATOM   2135  N3    G    67      56.590 106.124  83.347  1.00  0.00           N  
ATOM   2136  C4    G    67      57.599 105.206  83.568  1.00  0.00           C  
ATOM   2137  C3'   G    67      59.154 104.512  79.776  1.00  0.00           C  
ATOM   2138  H3'   G    67      59.826 104.744  80.602  1.00  0.00           H  
ATOM   2139  C2'   G    67      57.726 105.014  80.153  1.00  0.00           C  
ATOM   2140  H2'   G    67      57.778 106.004  80.606  1.00  0.00           H  
ATOM   2141  O2'   G    67      56.840 105.033  79.102  1.00  0.00           O  
ATOM   2142 HO2'   G    67      57.274 105.215  78.266  1.00  0.00           H  
ATOM   2143  O3'   G    67      59.618 105.168  78.594  1.00  0.00           O  
ATOM   2144  P     G    68      60.651 106.428  78.817  1.00  0.00           P  
ATOM   2145  OP1   G    68      61.138 106.889  77.498  1.00  0.00           O  
ATOM   2146  OP2   G    68      61.658 105.925  79.799  1.00  0.00           O  
ATOM   2147  O5'   G    68      59.966 107.749  79.537  1.00  0.00           O  
ATOM   2148  C5'   G    68      58.994 108.594  78.880  1.00  0.00           C  
ATOM   2149  H5'   G    68      59.566 109.190  78.169  1.00  0.00           H  
ATOM   2150 H5''   G    68      58.317 107.954  78.314  1.00  0.00           H  
ATOM   2151  C4'   G    68      58.170 109.491  79.813  1.00  0.00           C  
ATOM   2152  H4'   G    68      57.453 109.917  79.111  1.00  0.00           H  
ATOM   2153  O4'   G    68      57.588 108.687  80.862  1.00  0.00           O  
ATOM   2154  C1'   G    68      57.555 109.506  82.011  1.00  0.00           C  
ATOM   2155  H1'   G    68      56.561 109.500  82.459  1.00  0.00           H  
ATOM   2156  N9    G    68      58.508 109.052  83.074  1.00  0.00           N  
ATOM   2157  C8    G    68      59.339 108.011  83.111  1.00  0.00           C  
ATOM   2158  H8    G    68      59.560 107.530  82.170  1.00  0.00           H  
ATOM   2159  N7    G    68      59.982 107.814  84.259  1.00  0.00           N  
ATOM   2160  C5    G    68      59.488 108.829  85.131  1.00  0.00           C  
ATOM   2161  C6    G    68      59.663 109.230  86.510  1.00  0.00           C  
ATOM   2162  O6    G    68      60.256 108.555  87.343  1.00  0.00           O  
ATOM   2163  N1    G    68      58.970 110.375  86.878  1.00  0.00           N  
ATOM   2164  H1    G    68      59.072 110.734  87.817  1.00  0.00           H  
ATOM   2165  C2    G    68      58.184 111.029  85.990  1.00  0.00           C  
ATOM   2166  N2    G    68      57.657 112.137  86.438  1.00  0.00           N  
ATOM   2167  H21   G    68      57.748 112.392  87.411  1.00  0.00           H  
ATOM   2168  H22   G    68      57.322 112.836  85.792  1.00  0.00           H  
ATOM   2169  N3    G    68      58.066 110.726  84.721  1.00  0.00           N  
ATOM   2170  C4    G    68      58.649 109.586  84.350  1.00  0.00           C  
ATOM   2171  C3'   G    68      58.923 110.595  80.546  1.00  0.00           C  
ATOM   2172  H3'   G    68      59.712 110.020  81.031  1.00  0.00           H  
ATOM   2173  C2'   G    68      58.033 110.954  81.638  1.00  0.00           C  
ATOM   2174  H2'   G    68      58.520 111.484  82.456  1.00  0.00           H  
ATOM   2175  O2'   G    68      56.920 111.755  81.151  1.00  0.00           O  
ATOM   2176 HO2'   G    68      56.313 111.844  81.890  1.00  0.00           H  
ATOM   2177  O3'   G    68      59.563 111.541  79.721  1.00  0.00           O  
ATOM   2178  P     G    69      60.984 112.102  80.078  1.00  0.00           P  
ATOM   2179  OP1   G    69      61.453 112.851  78.913  1.00  0.00           O  
ATOM   2180  OP2   G    69      61.814 110.954  80.621  1.00  0.00           O  
ATOM   2181  O5'   G    69      60.710 113.093  81.311  1.00  0.00           O  
ATOM   2182  C5'   G    69      59.849 114.261  81.245  1.00  0.00           C  
ATOM   2183  H5'   G    69      60.325 115.039  80.647  1.00  0.00           H  
ATOM   2184 H5''   G    69      58.865 114.019  80.846  1.00  0.00           H  
ATOM   2185  C4'   G    69      59.670 114.900  82.642  1.00  0.00           C  
ATOM   2186  H4'   G    69      58.978 115.713  82.423  1.00  0.00           H  
ATOM   2187  O4'   G    69      59.085 114.027  83.540  1.00  0.00           O  
ATOM   2188  C1'   G    69      59.669 114.228  84.803  1.00  0.00           C  
ATOM   2189  H1'   G    69      58.909 114.282  85.582  1.00  0.00           H  
ATOM   2190  N9    G    69      60.610 113.252  85.172  1.00  0.00           N  
ATOM   2191  C8    G    69      61.255 112.319  84.518  1.00  0.00           C  
ATOM   2192  H8    G    69      60.968 112.095  83.501  1.00  0.00           H  
ATOM   2193  N7    G    69      62.003 111.526  85.240  1.00  0.00           N  
ATOM   2194  C5    G    69      61.954 112.075  86.527  1.00  0.00           C  
ATOM   2195  C6    G    69      62.396 111.571  87.860  1.00  0.00           C  
ATOM   2196  O6    G    69      62.986 110.548  88.126  1.00  0.00           O  
ATOM   2197  N1    G    69      62.026 112.372  88.947  1.00  0.00           N  
ATOM   2198  H1    G    69      62.381 112.150  89.866  1.00  0.00           H  
ATOM   2199  C2    G    69      61.285 113.533  88.725  1.00  0.00           C  
ATOM   2200  N2    G    69      61.004 114.237  89.766  1.00  0.00           N  
ATOM   2201  H21   G    69      60.503 115.046  89.428  1.00  0.00           H  
ATOM   2202  H22   G    69      61.136 113.961  90.729  1.00  0.00           H  
ATOM   2203  N3    G    69      60.866 113.919  87.550  1.00  0.00           N  
ATOM   2204  C4    G    69      61.134 113.155  86.435  1.00  0.00           C  
ATOM   2205  C3'   G    69      60.894 115.490  83.249  1.00  0.00           C  
ATOM   2206  H3'   G    69      61.752 114.824  83.160  1.00  0.00           H  
ATOM   2207  C2'   G    69      60.412 115.571  84.628  1.00  0.00           C  
ATOM   2208  H2'   G    69      61.217 115.654  85.357  1.00  0.00           H  
ATOM   2209  O2'   G    69      59.522 116.657  84.866  1.00  0.00           O  
ATOM   2210 HO2'   G    69      59.649 117.311  84.175  1.00  0.00           H  
ATOM   2211  O3'   G    69      61.130 116.835  82.739  1.00  0.00           O  
ATOM   2212  P     C    70      62.603 117.483  82.791  1.00  0.00           P  
ATOM   2213  OP1   C    70      62.596 118.738  82.007  1.00  0.00           O  
ATOM   2214  OP2   C    70      63.569 116.446  82.322  1.00  0.00           O  
ATOM   2215  O5'   C    70      62.757 117.892  84.319  1.00  0.00           O  
ATOM   2216  C5'   C    70      61.987 118.962  84.867  1.00  0.00           C  
ATOM   2217  H5'   C    70      62.389 119.894  84.469  1.00  0.00           H  
ATOM   2218 H5''   C    70      60.958 118.906  84.512  1.00  0.00           H  
ATOM   2219  C4'   C    70      61.996 118.975  86.414  1.00  0.00           C  
ATOM   2220  H4'   C    70      61.202 119.652  86.728  1.00  0.00           H  
ATOM   2221  O4'   C    70      61.662 117.644  86.972  1.00  0.00           O  
ATOM   2222  C1'   C    70      62.494 117.362  88.079  1.00  0.00           C  
ATOM   2223  H1'   C    70      61.843 116.997  88.874  1.00  0.00           H  
ATOM   2224  N1    C    70      63.570 116.311  88.065  1.00  0.00           N  
ATOM   2225  C6    C    70      63.953 115.729  86.890  1.00  0.00           C  
ATOM   2226  H6    C    70      63.388 116.021  86.017  1.00  0.00           H  
ATOM   2227  C5    C    70      64.818 114.680  86.887  1.00  0.00           C  
ATOM   2228  H5    C    70      65.047 114.266  85.916  1.00  0.00           H  
ATOM   2229  C4    C    70      65.613 114.544  88.137  1.00  0.00           C  
ATOM   2230  N4    C    70      66.564 113.669  88.097  1.00  0.00           N  
ATOM   2231  H41   C    70      66.620 113.032  87.316  1.00  0.00           H  
ATOM   2232  H42   C    70      67.231 113.516  88.841  1.00  0.00           H  
ATOM   2233  N3    C    70      65.293 115.087  89.292  1.00  0.00           N  
ATOM   2234  C2    C    70      64.199 115.885  89.287  1.00  0.00           C  
ATOM   2235  O2    C    70      63.862 116.262  90.408  1.00  0.00           O  
ATOM   2236  C3'   C    70      63.354 119.352  87.081  1.00  0.00           C  
ATOM   2237  H3'   C    70      64.191 118.946  86.513  1.00  0.00           H  
ATOM   2238  C2'   C    70      63.173 118.674  88.420  1.00  0.00           C  
ATOM   2239  H2'   C    70      64.141 118.387  88.831  1.00  0.00           H  
ATOM   2240  O2'   C    70      62.335 119.342  89.339  1.00  0.00           O  
ATOM   2241 HO2'   C    70      62.507 120.281  89.239  1.00  0.00           H  
ATOM   2242  O3'   C    70      63.545 120.733  87.403  1.00  0.00           O  
ATOM   2243  P    U3    71      63.941 121.935  86.396  1.00  0.00           P  
ATOM   2244  OP1  U3    71      64.392 121.324  85.143  1.00  0.00           O  
ATOM   2245  OP2  U3    71      64.846 122.864  87.018  1.00  0.00           O  
ATOM   2246  O5'  U3    71      62.581 122.554  86.015  1.00  0.00           O  
ATOM   2247  C5'  U3    71      61.606 122.994  86.938  1.00  0.00           C  
ATOM   2248  H5'  U3    71      61.391 122.172  87.621  1.00  0.00           H  
ATOM   2249 H5''  U3    71      61.970 123.816  87.555  1.00  0.00           H  
ATOM   2250  C4'  U3    71      60.331 123.274  86.110  1.00  0.00           C  
ATOM   2251  H4'  U3    71      59.473 123.000  86.723  1.00  0.00           H  
ATOM   2252  O4'  U3    71      60.331 124.685  85.860  1.00  0.00           O  
ATOM   2253  C1'  U3    71      60.569 124.860  84.430  1.00  0.00           C  
ATOM   2254  H1'  U3    71      59.548 125.147  84.181  1.00  0.00           H  
ATOM   2255  N1   U3    71      61.610 125.867  84.080  1.00  0.00           N  
ATOM   2256  C6   U3    71      62.819 125.813  84.611  1.00  0.00           C  
ATOM   2257  H6   U3    71      63.112 125.103  85.370  1.00  0.00           H  
ATOM   2258  C5   U3    71      63.740 126.740  84.296  1.00  0.00           C  
ATOM   2259  H5   U3    71      64.722 126.619  84.729  1.00  0.00           H  
ATOM   2260  C4   U3    71      63.551 127.753  83.373  1.00  0.00           C  
ATOM   2261  O4   U3    71      64.282 128.673  83.101  1.00  0.00           O  
ATOM   2262  N3   U3    71      62.319 127.736  82.760  1.00  0.00           N  
ATOM   2263  H3   U3    71      62.104 128.246  81.915  1.00  0.00           H  
ATOM   2264  C2   U3    71      61.398 126.732  83.006  1.00  0.00           C  
ATOM   2265  O2   U3    71      60.350 126.608  82.325  1.00  0.00           O  
ATOM   2266  C3'  U3    71      60.237 122.512  84.790  1.00  0.00           C  
ATOM   2267  H3'  U3    71      60.703 121.530  84.871  1.00  0.00           H  
ATOM   2268  C2'  U3    71      60.866 123.504  83.861  1.00  0.00           C  
ATOM   2269  H2'  U3    71      61.913 123.208  83.911  1.00  0.00           H  
ATOM   2270  O2'  U3    71      60.419 123.304  82.522  1.00  0.00           O  
ATOM   2271 HO2'  U3    71      60.420 122.377  82.271  1.00  0.00           H  
ATOM   2272  O3'  U3    71      58.773 122.331  84.470  1.00  0.00           O  
ATOM   2273 HO3'  U3    71      58.525 121.420  84.297  1.00  0.00           H  
TER    2274       U3    71 
ATOM   2274 HO5'  U5    72      59.882  41.274  47.407  1.00  0.00           H  
ATOM   2275  O5'  U5    72      60.183  42.116  47.755  1.00  0.00           O  
ATOM   2276  C5'  U5    72      61.279  42.102  48.574  1.00  0.00           C  
ATOM   2277  H5'  U5    72      62.082  41.531  48.107  1.00  0.00           H  
ATOM   2278 H5''  U5    72      61.749  43.084  48.626  1.00  0.00           H  
ATOM   2279  C4'  U5    72      61.093  41.622  50.047  1.00  0.00           C  
ATOM   2280  H4'  U5    72      62.049  41.716  50.563  1.00  0.00           H  
ATOM   2281  O4'  U5    72      60.082  42.390  50.720  1.00  0.00           O  
ATOM   2282  C1'  U5    72      59.529  41.573  51.708  1.00  0.00           C  
ATOM   2283  H1'  U5    72      59.967  41.921  52.644  1.00  0.00           H  
ATOM   2284  N1   U5    72      58.105  41.648  51.669  1.00  0.00           N  
ATOM   2285  C6   U5    72      57.436  41.712  50.492  1.00  0.00           C  
ATOM   2286  H6   U5    72      57.983  41.779  49.564  1.00  0.00           H  
ATOM   2287  C5   U5    72      56.102  41.889  50.504  1.00  0.00           C  
ATOM   2288  H5   U5    72      55.622  42.116  49.564  1.00  0.00           H  
ATOM   2289  C4   U5    72      55.271  41.938  51.711  1.00  0.00           C  
ATOM   2290  O4   U5    72      54.061  42.107  51.801  1.00  0.00           O  
ATOM   2291  N3   U5    72      55.982  41.689  52.822  1.00  0.00           N  
ATOM   2292  H3   U5    72      55.442  41.573  53.667  1.00  0.00           H  
ATOM   2293  C2   U5    72      57.378  41.601  52.885  1.00  0.00           C  
ATOM   2294  O2   U5    72      57.908  41.361  53.947  1.00  0.00           O  
ATOM   2295  C3'  U5    72      60.642  40.152  50.249  1.00  0.00           C  
ATOM   2296  H3'  U5    72      59.773  39.892  49.646  1.00  0.00           H  
ATOM   2297  C2'  U5    72      60.065  40.197  51.677  1.00  0.00           C  
ATOM   2298  H2'  U5    72      59.185  39.555  51.712  1.00  0.00           H  
ATOM   2299  O2'  U5    72      60.976  39.967  52.768  1.00  0.00           O  
ATOM   2300 HO2'  U5    72      61.509  39.188  52.591  1.00  0.00           H  
ATOM   2301  O3'  U5    72      61.770  39.288  50.230  1.00  0.00           O  
ATOM   2302  P     U    73      61.522  37.735  50.430  1.00  0.00           P  
ATOM   2303  OP1   U    73      62.346  36.965  49.493  1.00  0.00           O  
ATOM   2304  OP2   U    73      60.066  37.533  50.383  1.00  0.00           O  
ATOM   2305  O5'   U    73      62.041  37.658  51.920  1.00  0.00           O  
ATOM   2306  C5'   U    73      63.481  37.402  52.141  1.00  0.00           C  
ATOM   2307  H5'   U    73      63.901  36.602  51.532  1.00  0.00           H  
ATOM   2308 H5''   U    73      64.030  38.295  51.842  1.00  0.00           H  
ATOM   2309  C4'   U    73      63.559  37.301  53.673  1.00  0.00           C  
ATOM   2310  H4'   U    73      64.563  37.065  54.025  1.00  0.00           H  
ATOM   2311  O4'   U    73      63.009  38.473  54.284  1.00  0.00           O  
ATOM   2312  C1'   U    73      62.679  38.065  55.635  1.00  0.00           C  
ATOM   2313  H1'   U    73      63.421  38.344  56.383  1.00  0.00           H  
ATOM   2314  N1    U    73      61.416  38.620  56.188  1.00  0.00           N  
ATOM   2315  C6    U    73      60.255  38.544  55.536  1.00  0.00           C  
ATOM   2316  H6    U    73      60.165  37.977  54.621  1.00  0.00           H  
ATOM   2317  C5    U    73      59.190  39.077  56.037  1.00  0.00           C  
ATOM   2318  H5    U    73      58.288  38.992  55.449  1.00  0.00           H  
ATOM   2319  C4    U    73      59.164  40.002  57.178  1.00  0.00           C  
ATOM   2320  O4    U    73      58.258  40.819  57.534  1.00  0.00           O  
ATOM   2321  N3    U    73      60.428  40.067  57.727  1.00  0.00           N  
ATOM   2322  H3    U    73      60.487  40.763  58.458  1.00  0.00           H  
ATOM   2323  C2    U    73      61.507  39.378  57.404  1.00  0.00           C  
ATOM   2324  O2    U    73      62.499  39.478  58.059  1.00  0.00           O  
ATOM   2325  C3'   U    73      62.621  36.170  54.214  1.00  0.00           C  
ATOM   2326  H3'   U    73      61.655  36.418  53.774  1.00  0.00           H  
ATOM   2327  C2'   U    73      62.584  36.565  55.627  1.00  0.00           C  
ATOM   2328  H2'   U    73      61.725  36.148  56.152  1.00  0.00           H  
ATOM   2329  O2'   U    73      63.722  36.026  56.368  1.00  0.00           O  
ATOM   2330 HO2'   U    73      63.571  35.085  56.478  1.00  0.00           H  
ATOM   2331  O3'   U    73      62.938  34.832  54.039  1.00  0.00           O  
ATOM   2332  P     U    74      62.077  33.641  54.510  1.00  0.00           P  
ATOM   2333  OP1   U    74      62.613  32.419  53.941  1.00  0.00           O  
ATOM   2334  OP2   U    74      60.618  33.960  54.190  1.00  0.00           O  
ATOM   2335  O5'   U    74      62.131  33.620  56.081  1.00  0.00           O  
ATOM   2336  C5'   U    74      63.258  33.042  56.772  1.00  0.00           C  
ATOM   2337  H5'   U    74      63.514  32.032  56.449  1.00  0.00           H  
ATOM   2338 H5''   U    74      64.151  33.595  56.480  1.00  0.00           H  
ATOM   2339  C4'   U    74      62.963  33.054  58.305  1.00  0.00           C  
ATOM   2340  H4'   U    74      63.761  32.540  58.841  1.00  0.00           H  
ATOM   2341  O4'   U    74      62.773  34.385  58.713  1.00  0.00           O  
ATOM   2342  C1'   U    74      62.006  34.432  59.902  1.00  0.00           C  
ATOM   2343  H1'   U    74      62.650  34.548  60.774  1.00  0.00           H  
ATOM   2344  N1    U    74      61.112  35.559  59.705  1.00  0.00           N  
ATOM   2345  C6    U    74      60.214  35.605  58.714  1.00  0.00           C  
ATOM   2346  H6    U    74      60.328  34.935  57.875  1.00  0.00           H  
ATOM   2347  C5    U    74      59.360  36.682  58.641  1.00  0.00           C  
ATOM   2348  H5    U    74      58.678  36.724  57.805  1.00  0.00           H  
ATOM   2349  C4    U    74      59.176  37.633  59.707  1.00  0.00           C  
ATOM   2350  O4    U    74      58.209  38.410  59.830  1.00  0.00           O  
ATOM   2351  N3    U    74      60.088  37.449  60.708  1.00  0.00           N  
ATOM   2352  H3    U    74      60.113  38.052  61.518  1.00  0.00           H  
ATOM   2353  C2    U    74      61.123  36.525  60.687  1.00  0.00           C  
ATOM   2354  O2    U    74      61.983  36.599  61.643  1.00  0.00           O  
ATOM   2355  C3'   U    74      61.669  32.413  58.663  1.00  0.00           C  
ATOM   2356  H3'   U    74      60.834  32.809  58.084  1.00  0.00           H  
ATOM   2357  C2'   U    74      61.352  33.027  60.021  1.00  0.00           C  
ATOM   2358  H2'   U    74      60.290  32.968  60.259  1.00  0.00           H  
ATOM   2359  O2'   U    74      62.011  32.329  61.108  1.00  0.00           O  
ATOM   2360 HO2'   U    74      61.419  32.555  61.829  1.00  0.00           H  
ATOM   2361  O3'   U    74      61.894  31.035  58.559  1.00  0.00           O  
ATOM   2362  P     G    75      60.712  30.000  58.354  1.00  0.00           P  
ATOM   2363  OP1   G    75      61.272  28.701  58.756  1.00  0.00           O  
ATOM   2364  OP2   G    75      60.242  30.157  56.971  1.00  0.00           O  
ATOM   2365  O5'   G    75      59.435  30.481  59.287  1.00  0.00           O  
ATOM   2366  C5'   G    75      58.897  29.733  60.428  1.00  0.00           C  
ATOM   2367  H5'   G    75      59.080  28.662  60.335  1.00  0.00           H  
ATOM   2368 H5''   G    75      59.512  30.035  61.275  1.00  0.00           H  
ATOM   2369  C4'   G    75      57.436  30.084  60.583  1.00  0.00           C  
ATOM   2370  H4'   G    75      57.157  29.643  61.540  1.00  0.00           H  
ATOM   2371  O4'   G    75      57.188  31.482  60.634  1.00  0.00           O  
ATOM   2372  C1'   G    75      56.004  31.876  59.912  1.00  0.00           C  
ATOM   2373  H1'   G    75      55.287  32.423  60.524  1.00  0.00           H  
ATOM   2374  N9    G    75      56.407  32.622  58.690  1.00  0.00           N  
ATOM   2375  C8    G    75      57.631  33.154  58.394  1.00  0.00           C  
ATOM   2376  H8    G    75      58.512  32.769  58.886  1.00  0.00           H  
ATOM   2377  N7    G    75      57.650  34.026  57.365  1.00  0.00           N  
ATOM   2378  C5    G    75      56.303  34.080  56.945  1.00  0.00           C  
ATOM   2379  C6    G    75      55.668  34.688  55.790  1.00  0.00           C  
ATOM   2380  O6    G    75      56.145  35.429  54.894  1.00  0.00           O  
ATOM   2381  N1    G    75      54.311  34.324  55.644  1.00  0.00           N  
ATOM   2382  H1    G    75      53.854  34.653  54.805  1.00  0.00           H  
ATOM   2383  C2    G    75      53.664  33.615  56.612  1.00  0.00           C  
ATOM   2384  N2    G    75      52.433  33.445  56.443  1.00  0.00           N  
ATOM   2385  H21   G    75      51.980  32.767  57.040  1.00  0.00           H  
ATOM   2386  H22   G    75      51.850  34.047  55.880  1.00  0.00           H  
ATOM   2387  N3    G    75      54.167  33.036  57.663  1.00  0.00           N  
ATOM   2388  C4    G    75      55.579  33.199  57.734  1.00  0.00           C  
ATOM   2389  C3'   G    75      56.621  29.652  59.295  1.00  0.00           C  
ATOM   2390  H3'   G    75      57.236  29.855  58.418  1.00  0.00           H  
ATOM   2391  C2'   G    75      55.365  30.557  59.512  1.00  0.00           C  
ATOM   2392  H2'   G    75      54.773  30.503  58.598  1.00  0.00           H  
ATOM   2393  O2'   G    75      54.562  30.031  60.543  1.00  0.00           O  
ATOM   2394 HO2'   G    75      54.514  29.075  60.476  1.00  0.00           H  
ATOM   2395  O3'   G    75      56.282  28.273  59.508  1.00  0.00           O  
ATOM   2396  P     C    76      55.951  27.303  58.281  1.00  0.00           P  
ATOM   2397  OP1   C    76      55.605  26.006  58.848  1.00  0.00           O  
ATOM   2398  OP2   C    76      57.103  27.212  57.380  1.00  0.00           O  
ATOM   2399  O5'   C    76      54.705  27.966  57.473  1.00  0.00           O  
ATOM   2400  C5'   C    76      53.409  27.786  57.981  1.00  0.00           C  
ATOM   2401  H5'   C    76      53.149  26.747  58.183  1.00  0.00           H  
ATOM   2402 H5''   C    76      53.284  28.362  58.898  1.00  0.00           H  
ATOM   2403  C4'   C    76      52.400  28.273  56.946  1.00  0.00           C  
ATOM   2404  H4'   C    76      51.408  28.037  57.330  1.00  0.00           H  
ATOM   2405  O4'   C    76      52.439  29.743  56.754  1.00  0.00           O  
ATOM   2406  C1'   C    76      52.189  29.949  55.385  1.00  0.00           C  
ATOM   2407  H1'   C    76      51.540  30.824  55.345  1.00  0.00           H  
ATOM   2408  N1    C    76      53.412  30.439  54.636  1.00  0.00           N  
ATOM   2409  C6    C    76      54.611  30.651  55.348  1.00  0.00           C  
ATOM   2410  H6    C    76      54.683  30.394  56.395  1.00  0.00           H  
ATOM   2411  C5    C    76      55.689  31.218  54.710  1.00  0.00           C  
ATOM   2412  H5    C    76      56.603  31.341  55.272  1.00  0.00           H  
ATOM   2413  C4    C    76      55.504  31.504  53.286  1.00  0.00           C  
ATOM   2414  N4    C    76      56.500  32.063  52.770  1.00  0.00           N  
ATOM   2415  H41   C    76      56.547  32.183  51.768  1.00  0.00           H  
ATOM   2416  H42   C    76      57.306  32.306  53.329  1.00  0.00           H  
ATOM   2417  N3    C    76      54.397  31.362  52.662  1.00  0.00           N  
ATOM   2418  C2    C    76      53.344  30.771  53.304  1.00  0.00           C  
ATOM   2419  O2    C    76      52.280  30.762  52.703  1.00  0.00           O  
ATOM   2420  C3'   C    76      52.254  27.635  55.612  1.00  0.00           C  
ATOM   2421  H3'   C    76      53.235  27.561  55.144  1.00  0.00           H  
ATOM   2422  C2'   C    76      51.487  28.698  54.809  1.00  0.00           C  
ATOM   2423  H2'   C    76      51.755  28.663  53.753  1.00  0.00           H  
ATOM   2424  O2'   C    76      50.078  28.660  54.981  1.00  0.00           O  
ATOM   2425 HO2'   C    76      49.992  28.502  55.924  1.00  0.00           H  
ATOM   2426  O3'   C    76      51.506  26.422  55.830  1.00  0.00           O  
ATOM   2427  P     G    77      52.012  25.089  55.215  1.00  0.00           P  
ATOM   2428  OP1   G    77      51.153  23.955  55.639  1.00  0.00           O  
ATOM   2429  OP2   G    77      53.521  25.040  55.374  1.00  0.00           O  
ATOM   2430  O5'   G    77      51.770  25.442  53.725  1.00  0.00           O  
ATOM   2431  C5'   G    77      50.566  25.614  53.166  1.00  0.00           C  
ATOM   2432  H5'   G    77      50.047  24.668  53.319  1.00  0.00           H  
ATOM   2433 H5''   G    77      50.006  26.367  53.721  1.00  0.00           H  
ATOM   2434  C4'   G    77      50.602  26.001  51.665  1.00  0.00           C  
ATOM   2435  H4'   G    77      49.590  25.961  51.262  1.00  0.00           H  
ATOM   2436  O4'   G    77      51.053  27.301  51.516  1.00  0.00           O  
ATOM   2437  C1'   G    77      51.769  27.412  50.327  1.00  0.00           C  
ATOM   2438  H1'   G    77      51.428  28.241  49.707  1.00  0.00           H  
ATOM   2439  N9    G    77      53.165  27.635  50.624  1.00  0.00           N  
ATOM   2440  C8    G    77      53.842  27.659  51.826  1.00  0.00           C  
ATOM   2441  H8    G    77      53.450  27.418  52.803  1.00  0.00           H  
ATOM   2442  N7    G    77      55.127  28.086  51.791  1.00  0.00           N  
ATOM   2443  C5    G    77      55.340  28.268  50.387  1.00  0.00           C  
ATOM   2444  C6    G    77      56.406  28.825  49.572  1.00  0.00           C  
ATOM   2445  O6    G    77      57.568  29.110  49.902  1.00  0.00           O  
ATOM   2446  N1    G    77      56.011  28.940  48.229  1.00  0.00           N  
ATOM   2447  H1    G    77      56.668  29.403  47.618  1.00  0.00           H  
ATOM   2448  C2    G    77      54.827  28.650  47.680  1.00  0.00           C  
ATOM   2449  N2    G    77      54.597  28.943  46.424  1.00  0.00           N  
ATOM   2450  H21   G    77      55.317  29.487  45.970  1.00  0.00           H  
ATOM   2451  H22   G    77      53.689  28.826  45.998  1.00  0.00           H  
ATOM   2452  N3    G    77      53.773  28.269  48.372  1.00  0.00           N  
ATOM   2453  C4    G    77      54.172  28.051  49.713  1.00  0.00           C  
ATOM   2454  C3'   G    77      51.477  25.195  50.736  1.00  0.00           C  
ATOM   2455  H3'   G    77      52.439  24.949  51.187  1.00  0.00           H  
ATOM   2456  C2'   G    77      51.680  26.173  49.551  1.00  0.00           C  
ATOM   2457  H2'   G    77      52.549  25.770  49.031  1.00  0.00           H  
ATOM   2458  O2'   G    77      50.509  26.154  48.695  1.00  0.00           O  
ATOM   2459 HO2'   G    77      50.313  27.059  48.442  1.00  0.00           H  
ATOM   2460  O3'   G    77      50.867  23.974  50.408  1.00  0.00           O  
ATOM   2461  P     G    78      51.710  22.681  50.216  1.00  0.00           P  
ATOM   2462  OP1   G    78      50.826  21.524  49.974  1.00  0.00           O  
ATOM   2463  OP2   G    78      52.754  22.584  51.229  1.00  0.00           O  
ATOM   2464  O5'   G    78      52.447  22.980  48.792  1.00  0.00           O  
ATOM   2465  C5'   G    78      51.768  23.002  47.569  1.00  0.00           C  
ATOM   2466  H5'   G    78      51.605  21.974  47.244  1.00  0.00           H  
ATOM   2467 H5''   G    78      50.759  23.356  47.781  1.00  0.00           H  
ATOM   2468  C4'   G    78      52.464  23.591  46.341  1.00  0.00           C  
ATOM   2469  H4'   G    78      51.792  23.623  45.484  1.00  0.00           H  
ATOM   2470  O4'   G    78      52.899  24.944  46.551  1.00  0.00           O  
ATOM   2471  C1'   G    78      54.111  25.153  45.870  1.00  0.00           C  
ATOM   2472  H1'   G    78      54.212  26.134  45.406  1.00  0.00           H  
ATOM   2473  N9    G    78      55.258  25.301  46.766  1.00  0.00           N  
ATOM   2474  C8    G    78      55.307  25.103  48.132  1.00  0.00           C  
ATOM   2475  H8    G    78      54.404  24.805  48.644  1.00  0.00           H  
ATOM   2476  N7    G    78      56.412  25.498  48.667  1.00  0.00           N  
ATOM   2477  C5    G    78      57.222  25.928  47.558  1.00  0.00           C  
ATOM   2478  C6    G    78      58.607  26.497  47.490  1.00  0.00           C  
ATOM   2479  O6    G    78      59.409  26.723  48.428  1.00  0.00           O  
ATOM   2480  N1    G    78      58.977  26.922  46.229  1.00  0.00           N  
ATOM   2481  H1    G    78      59.879  27.368  46.144  1.00  0.00           H  
ATOM   2482  C2    G    78      58.160  26.659  45.122  1.00  0.00           C  
ATOM   2483  N2    G    78      58.678  26.780  43.946  1.00  0.00           N  
ATOM   2484  H21   G    78      58.187  26.391  43.153  1.00  0.00           H  
ATOM   2485  H22   G    78      59.467  27.400  43.839  1.00  0.00           H  
ATOM   2486  N3    G    78      56.978  26.108  45.116  1.00  0.00           N  
ATOM   2487  C4    G    78      56.509  25.794  46.368  1.00  0.00           C  
ATOM   2488  C3'   G    78      53.617  22.764  45.839  1.00  0.00           C  
ATOM   2489  H3'   G    78      54.129  22.240  46.646  1.00  0.00           H  
ATOM   2490  C2'   G    78      54.319  23.914  45.055  1.00  0.00           C  
ATOM   2491  H2'   G    78      55.370  23.694  44.867  1.00  0.00           H  
ATOM   2492  O2'   G    78      53.620  24.000  43.734  1.00  0.00           O  
ATOM   2493 HO2'   G    78      53.317  23.132  43.457  1.00  0.00           H  
ATOM   2494  O3'   G    78      53.177  21.681  44.970  1.00  0.00           O  
ATOM   2495  P     U    79      54.184  20.516  44.502  1.00  0.00           P  
ATOM   2496  OP1   U    79      53.355  19.413  44.055  1.00  0.00           O  
ATOM   2497  OP2   U    79      55.081  20.208  45.626  1.00  0.00           O  
ATOM   2498  O5'   U    79      55.115  21.049  43.343  1.00  0.00           O  
ATOM   2499  C5'   U    79      54.787  21.015  41.951  1.00  0.00           C  
ATOM   2500  H5'   U    79      54.722  19.973  41.639  1.00  0.00           H  
ATOM   2501 H5''   U    79      53.855  21.547  41.763  1.00  0.00           H  
ATOM   2502  C4'   U    79      55.979  21.582  41.287  1.00  0.00           C  
ATOM   2503  H4'   U    79      55.690  21.632  40.237  1.00  0.00           H  
ATOM   2504  O4'   U    79      56.310  22.890  41.829  1.00  0.00           O  
ATOM   2505  C1'   U    79      57.706  23.136  41.690  1.00  0.00           C  
ATOM   2506  H1'   U    79      57.715  24.024  41.058  1.00  0.00           H  
ATOM   2507  N1    U    79      58.456  23.136  42.985  1.00  0.00           N  
ATOM   2508  C6    U    79      57.880  22.805  44.179  1.00  0.00           C  
ATOM   2509  H6    U    79      56.870  22.421  44.180  1.00  0.00           H  
ATOM   2510  C5    U    79      58.483  22.936  45.330  1.00  0.00           C  
ATOM   2511  H5    U    79      57.929  22.573  46.183  1.00  0.00           H  
ATOM   2512  C4    U    79      59.811  23.512  45.506  1.00  0.00           C  
ATOM   2513  O4    U    79      60.443  23.647  46.572  1.00  0.00           O  
ATOM   2514  N3    U    79      60.278  24.052  44.325  1.00  0.00           N  
ATOM   2515  H3    U    79      61.232  24.377  44.268  1.00  0.00           H  
ATOM   2516  C2    U    79      59.706  23.842  43.076  1.00  0.00           C  
ATOM   2517  O2    U    79      60.360  24.191  42.098  1.00  0.00           O  
ATOM   2518  C3'   U    79      57.284  20.743  41.260  1.00  0.00           C  
ATOM   2519  H3'   U    79      57.553  20.376  42.251  1.00  0.00           H  
ATOM   2520  C2'   U    79      58.220  21.874  40.929  1.00  0.00           C  
ATOM   2521  H2'   U    79      59.249  21.706  41.245  1.00  0.00           H  
ATOM   2522  O2'   U    79      58.304  22.163  39.523  1.00  0.00           O  
ATOM   2523 HO2'   U    79      58.081  21.331  39.098  1.00  0.00           H  
ATOM   2524  O3'   U    79      57.188  19.768  40.194  1.00  0.00           O  
ATOM   2525  P     G    80      58.356  18.657  40.242  1.00  0.00           P  
ATOM   2526  OP1   G    80      58.067  17.710  39.176  1.00  0.00           O  
ATOM   2527  OP2   G    80      58.473  18.185  41.637  1.00  0.00           O  
ATOM   2528  O5'   G    80      59.699  19.313  39.865  1.00  0.00           O  
ATOM   2529  C5'   G    80      60.326  19.487  38.593  1.00  0.00           C  
ATOM   2530  H5'   G    80      60.447  18.527  38.091  1.00  0.00           H  
ATOM   2531 H5''   G    80      59.596  20.038  37.999  1.00  0.00           H  
ATOM   2532  C4'   G    80      61.706  20.141  38.607  1.00  0.00           C  
ATOM   2533  H4'   G    80      62.032  20.446  37.612  1.00  0.00           H  
ATOM   2534  O4'   G    80      61.637  21.347  39.363  1.00  0.00           O  
ATOM   2535  C1'   G    80      62.872  21.588  39.996  1.00  0.00           C  
ATOM   2536  H1'   G    80      63.196  22.622  39.875  1.00  0.00           H  
ATOM   2537  N9    G    80      62.666  21.397  41.454  1.00  0.00           N  
ATOM   2538  C8    G    80      61.554  20.943  42.125  1.00  0.00           C  
ATOM   2539  H8    G    80      60.729  20.510  41.579  1.00  0.00           H  
ATOM   2540  N7    G    80      61.555  21.032  43.450  1.00  0.00           N  
ATOM   2541  C5    G    80      62.810  21.646  43.669  1.00  0.00           C  
ATOM   2542  C6    G    80      63.573  21.977  44.839  1.00  0.00           C  
ATOM   2543  O6    G    80      63.232  21.840  46.022  1.00  0.00           O  
ATOM   2544  N1    G    80      64.834  22.513  44.588  1.00  0.00           N  
ATOM   2545  H1    G    80      65.327  22.833  45.409  1.00  0.00           H  
ATOM   2546  C2    G    80      65.296  22.827  43.321  1.00  0.00           C  
ATOM   2547  N2    G    80      66.438  23.456  43.268  1.00  0.00           N  
ATOM   2548  H21   G    80      66.936  23.714  44.107  1.00  0.00           H  
ATOM   2549  H22   G    80      66.761  23.688  42.339  1.00  0.00           H  
ATOM   2550  N3    G    80      64.672  22.483  42.173  1.00  0.00           N  
ATOM   2551  C4    G    80      63.434  21.900  42.463  1.00  0.00           C  
ATOM   2552  C3'   G    80      62.772  19.319  39.327  1.00  0.00           C  
ATOM   2553  H3'   G    80      62.470  18.969  40.314  1.00  0.00           H  
ATOM   2554  C2'   G    80      63.812  20.470  39.451  1.00  0.00           C  
ATOM   2555  H2'   G    80      64.606  20.183  40.140  1.00  0.00           H  
ATOM   2556  O2'   G    80      64.443  20.776  38.199  1.00  0.00           O  
ATOM   2557 HO2'   G    80      64.464  19.873  37.876  1.00  0.00           H  
ATOM   2558  O3'   G    80      63.321  18.404  38.434  1.00  0.00           O  
ATOM   2559  P     U    81      63.902  17.038  38.937  1.00  0.00           P  
ATOM   2560  OP1   U    81      64.539  16.472  37.716  1.00  0.00           O  
ATOM   2561  OP2   U    81      62.871  16.264  39.762  1.00  0.00           O  
ATOM   2562  O5'   U    81      65.064  17.518  39.917  1.00  0.00           O  
ATOM   2563  C5'   U    81      66.311  18.065  39.411  1.00  0.00           C  
ATOM   2564  H5'   U    81      66.829  17.392  38.728  1.00  0.00           H  
ATOM   2565 H5''   U    81      66.109  18.965  38.830  1.00  0.00           H  
ATOM   2566  C4'   U    81      67.115  18.476  40.617  1.00  0.00           C  
ATOM   2567  H4'   U    81      68.132  18.615  40.250  1.00  0.00           H  
ATOM   2568  O4'   U    81      66.641  19.564  41.430  1.00  0.00           O  
ATOM   2569  C1'   U    81      67.206  19.447  42.740  1.00  0.00           C  
ATOM   2570  H1'   U    81      67.924  20.235  42.965  1.00  0.00           H  
ATOM   2571  N1    U    81      66.130  19.406  43.766  1.00  0.00           N  
ATOM   2572  C6    U    81      64.947  18.773  43.500  1.00  0.00           C  
ATOM   2573  H6    U    81      64.833  18.427  42.484  1.00  0.00           H  
ATOM   2574  C5    U    81      64.045  18.624  44.525  1.00  0.00           C  
ATOM   2575  H5    U    81      63.129  18.114  44.269  1.00  0.00           H  
ATOM   2576  C4    U    81      64.256  19.117  45.865  1.00  0.00           C  
ATOM   2577  O4    U    81      63.471  19.040  46.811  1.00  0.00           O  
ATOM   2578  N3    U    81      65.460  19.744  46.005  1.00  0.00           N  
ATOM   2579  H3    U    81      65.677  20.127  46.914  1.00  0.00           H  
ATOM   2580  C2    U    81      66.443  19.869  45.038  1.00  0.00           C  
ATOM   2581  O2    U    81      67.477  20.342  45.384  1.00  0.00           O  
ATOM   2582  C3'   U    81      67.319  17.396  41.615  1.00  0.00           C  
ATOM   2583  H3'   U    81      66.359  16.979  41.922  1.00  0.00           H  
ATOM   2584  C2'   U    81      67.954  18.075  42.833  1.00  0.00           C  
ATOM   2585  H2'   U    81      67.777  17.478  43.727  1.00  0.00           H  
ATOM   2586  O2'   U    81      69.345  18.259  42.734  1.00  0.00           O  
ATOM   2587 HO2'   U    81      69.732  17.502  42.288  1.00  0.00           H  
ATOM   2588  O3'   U    81      68.192  16.402  41.076  1.00  0.00           O  
ATOM   2589  P     A    82      68.144  14.768  41.367  1.00  0.00           P  
ATOM   2590  OP1   A    82      69.182  14.159  40.506  1.00  0.00           O  
ATOM   2591  OP2   A    82      66.726  14.311  41.273  1.00  0.00           O  
ATOM   2592  O5'   A    82      68.666  14.528  42.843  1.00  0.00           O  
ATOM   2593  C5'   A    82      70.024  14.675  43.171  1.00  0.00           C  
ATOM   2594  H5'   A    82      70.511  13.807  42.726  1.00  0.00           H  
ATOM   2595 H5''   A    82      70.488  15.575  42.768  1.00  0.00           H  
ATOM   2596  C4'   A    82      70.453  14.763  44.655  1.00  0.00           C  
ATOM   2597  H4'   A    82      71.540  14.836  44.669  1.00  0.00           H  
ATOM   2598  O4'   A    82      69.874  15.956  45.247  1.00  0.00           O  
ATOM   2599  C1'   A    82      69.576  15.669  46.590  1.00  0.00           C  
ATOM   2600  H1'   A    82      70.158  16.332  47.230  1.00  0.00           H  
ATOM   2601  N9    A    82      68.169  15.756  46.965  1.00  0.00           N  
ATOM   2602  C8    A    82      67.077  15.623  46.163  1.00  0.00           C  
ATOM   2603  H8    A    82      67.186  15.301  45.138  1.00  0.00           H  
ATOM   2604  N7    A    82      65.916  15.945  46.754  1.00  0.00           N  
ATOM   2605  C5    A    82      66.314  16.292  48.036  1.00  0.00           C  
ATOM   2606  C6    A    82      65.615  16.655  49.182  1.00  0.00           C  
ATOM   2607  N6    A    82      64.286  16.782  49.291  1.00  0.00           N  
ATOM   2608  H61   A    82      63.679  16.487  48.539  1.00  0.00           H  
ATOM   2609  H62   A    82      63.937  17.317  50.072  1.00  0.00           H  
ATOM   2610  N1    A    82      66.335  16.954  50.279  1.00  0.00           N  
ATOM   2611  C2    A    82      67.680  16.819  50.293  1.00  0.00           C  
ATOM   2612  H2    A    82      68.109  16.959  51.275  1.00  0.00           H  
ATOM   2613  N3    A    82      68.403  16.417  49.264  1.00  0.00           N  
ATOM   2614  C4    A    82      67.665  16.163  48.170  1.00  0.00           C  
ATOM   2615  C3'   A    82      69.906  13.677  45.487  1.00  0.00           C  
ATOM   2616  H3'   A    82      68.851  13.438  45.355  1.00  0.00           H  
ATOM   2617  C2'   A    82      70.227  14.348  46.785  1.00  0.00           C  
ATOM   2618  H2'   A    82      69.681  13.868  47.597  1.00  0.00           H  
ATOM   2619  O2'   A    82      71.559  14.399  47.192  1.00  0.00           O  
ATOM   2620 HO2'   A    82      71.727  13.511  47.517  1.00  0.00           H  
ATOM   2621  O3'   A    82      70.731  12.474  45.496  1.00  0.00           O  
ATOM   2622  P     A    83      70.246  11.226  46.307  1.00  0.00           P  
ATOM   2623  OP1   A    83      70.940  10.051  45.789  1.00  0.00           O  
ATOM   2624  OP2   A    83      68.758  11.238  46.388  1.00  0.00           O  
ATOM   2625  O5'   A    83      70.710  11.532  47.827  1.00  0.00           O  
ATOM   2626  C5'   A    83      71.961  11.300  48.297  1.00  0.00           C  
ATOM   2627  H5'   A    83      72.225  10.243  48.309  1.00  0.00           H  
ATOM   2628 H5''   A    83      72.662  11.859  47.677  1.00  0.00           H  
ATOM   2629  C4'   A    83      72.073  11.864  49.735  1.00  0.00           C  
ATOM   2630  H4'   A    83      73.122  11.872  50.032  1.00  0.00           H  
ATOM   2631  O4'   A    83      71.459  13.170  49.781  1.00  0.00           O  
ATOM   2632  C1'   A    83      70.660  13.173  50.932  1.00  0.00           C  
ATOM   2633  H1'   A    83      70.879  14.036  51.560  1.00  0.00           H  
ATOM   2634  N9    A    83      69.180  13.183  50.582  1.00  0.00           N  
ATOM   2635  C8    A    83      68.457  12.426  49.727  1.00  0.00           C  
ATOM   2636  H8    A    83      68.854  11.787  48.952  1.00  0.00           H  
ATOM   2637  N7    A    83      67.174  12.614  49.782  1.00  0.00           N  
ATOM   2638  C5    A    83      66.981  13.349  50.893  1.00  0.00           C  
ATOM   2639  C6    A    83      65.843  13.901  51.510  1.00  0.00           C  
ATOM   2640  N6    A    83      64.653  13.819  50.968  1.00  0.00           N  
ATOM   2641  H61   A    83      64.610  13.337  50.081  1.00  0.00           H  
ATOM   2642  H62   A    83      63.841  14.195  51.436  1.00  0.00           H  
ATOM   2643  N1    A    83      65.932  14.514  52.650  1.00  0.00           N  
ATOM   2644  C2    A    83      67.211  14.625  53.150  1.00  0.00           C  
ATOM   2645  H2    A    83      67.400  15.086  54.108  1.00  0.00           H  
ATOM   2646  N3    A    83      68.360  14.320  52.584  1.00  0.00           N  
ATOM   2647  C4    A    83      68.165  13.740  51.392  1.00  0.00           C  
ATOM   2648  C3'   A    83      71.407  10.981  50.833  1.00  0.00           C  
ATOM   2649  H3'   A    83      70.574  10.515  50.306  1.00  0.00           H  
ATOM   2650  C2'   A    83      70.944  11.966  51.842  1.00  0.00           C  
ATOM   2651  H2'   A    83      70.050  11.590  52.340  1.00  0.00           H  
ATOM   2652  O2'   A    83      71.903  12.489  52.766  1.00  0.00           O  
ATOM   2653 HO2'   A    83      71.395  13.140  53.256  1.00  0.00           H  
ATOM   2654  O3'   A    83      72.263  10.000  51.295  1.00  0.00           O  
ATOM   2655  P     G    84      71.494   8.832  52.001  1.00  0.00           P  
ATOM   2656  OP1   G    84      72.533   7.940  52.567  1.00  0.00           O  
ATOM   2657  OP2   G    84      70.470   8.271  51.018  1.00  0.00           O  
ATOM   2658  O5'   G    84      70.655   9.425  53.322  1.00  0.00           O  
ATOM   2659  C5'   G    84      71.367   9.795  54.457  1.00  0.00           C  
ATOM   2660  H5'   G    84      71.870   8.905  54.836  1.00  0.00           H  
ATOM   2661 H5''   G    84      72.122  10.566  54.307  1.00  0.00           H  
ATOM   2662  C4'   G    84      70.404  10.272  55.538  1.00  0.00           C  
ATOM   2663  H4'   G    84      71.042  10.678  56.323  1.00  0.00           H  
ATOM   2664  O4'   G    84      69.581  11.307  55.137  1.00  0.00           O  
ATOM   2665  C1'   G    84      68.291  11.260  55.733  1.00  0.00           C  
ATOM   2666  H1'   G    84      68.169  12.135  56.372  1.00  0.00           H  
ATOM   2667  N9    G    84      67.229  11.293  54.693  1.00  0.00           N  
ATOM   2668  C8    G    84      67.362  10.766  53.445  1.00  0.00           C  
ATOM   2669  H8    G    84      68.308  10.343  53.142  1.00  0.00           H  
ATOM   2670  N7    G    84      66.281  10.886  52.684  1.00  0.00           N  
ATOM   2671  C5    G    84      65.303  11.277  53.657  1.00  0.00           C  
ATOM   2672  C6    G    84      63.844  11.305  53.610  1.00  0.00           C  
ATOM   2673  O6    G    84      63.139  11.202  52.629  1.00  0.00           O  
ATOM   2674  N1    G    84      63.227  11.487  54.830  1.00  0.00           N  
ATOM   2675  H1    G    84      62.237  11.687  54.863  1.00  0.00           H  
ATOM   2676  C2    G    84      63.884  11.715  55.974  1.00  0.00           C  
ATOM   2677  N2    G    84      63.075  12.021  56.978  1.00  0.00           N  
ATOM   2678  H21   G    84      63.454  12.116  57.910  1.00  0.00           H  
ATOM   2679  H22   G    84      62.071  12.083  56.891  1.00  0.00           H  
ATOM   2680  N3    G    84      65.180  11.719  56.104  1.00  0.00           N  
ATOM   2681  C4    G    84      65.860  11.480  54.890  1.00  0.00           C  
ATOM   2682  C3'   G    84      69.555   9.161  56.021  1.00  0.00           C  
ATOM   2683  H3'   G    84      69.237   8.640  55.118  1.00  0.00           H  
ATOM   2684  C2'   G    84      68.318   9.947  56.561  1.00  0.00           C  
ATOM   2685  H2'   G    84      67.445   9.330  56.347  1.00  0.00           H  
ATOM   2686  O2'   G    84      68.441  10.433  57.931  1.00  0.00           O  
ATOM   2687 HO2'   G    84      68.034   9.754  58.474  1.00  0.00           H  
ATOM   2688  O3'   G    84      70.122   8.343  56.921  1.00  0.00           O  
ATOM   2689  P     U    85      69.469   6.973  57.298  1.00  0.00           P  
ATOM   2690  OP1   U    85      70.411   6.223  58.072  1.00  0.00           O  
ATOM   2691  OP2   U    85      68.931   6.349  56.135  1.00  0.00           O  
ATOM   2692  O5'   U    85      68.257   7.370  58.295  1.00  0.00           O  
ATOM   2693  C5'   U    85      68.531   7.732  59.651  1.00  0.00           C  
ATOM   2694  H5'   U    85      68.897   6.892  60.242  1.00  0.00           H  
ATOM   2695 H5''   U    85      69.210   8.584  59.643  1.00  0.00           H  
ATOM   2696  C4'   U    85      67.319   8.220  60.441  1.00  0.00           C  
ATOM   2697  H4'   U    85      67.508   8.581  61.452  1.00  0.00           H  
ATOM   2698  O4'   U    85      66.462   9.174  59.706  1.00  0.00           O  
ATOM   2699  C1'   U    85      65.089   9.070  60.153  1.00  0.00           C  
ATOM   2700  H1'   U    85      64.787   9.899  60.792  1.00  0.00           H  
ATOM   2701  N1    U    85      64.201   8.868  58.904  1.00  0.00           N  
ATOM   2702  C6    U    85      64.656   8.567  57.622  1.00  0.00           C  
ATOM   2703  H6    U    85      65.699   8.299  57.542  1.00  0.00           H  
ATOM   2704  C5    U    85      63.841   8.478  56.541  1.00  0.00           C  
ATOM   2705  H5    U    85      64.272   8.252  55.577  1.00  0.00           H  
ATOM   2706  C4    U    85      62.439   8.775  56.632  1.00  0.00           C  
ATOM   2707  O4    U    85      61.575   8.779  55.723  1.00  0.00           O  
ATOM   2708  N3    U    85      62.020   9.010  57.934  1.00  0.00           N  
ATOM   2709  H3    U    85      61.011   8.982  57.960  1.00  0.00           H  
ATOM   2710  C2    U    85      62.828   9.099  59.109  1.00  0.00           C  
ATOM   2711  O2    U    85      62.288   9.226  60.225  1.00  0.00           O  
ATOM   2712  C3'   U    85      66.286   7.158  60.605  1.00  0.00           C  
ATOM   2713  H3'   U    85      66.073   6.699  59.639  1.00  0.00           H  
ATOM   2714  C2'   U    85      65.012   7.924  61.138  1.00  0.00           C  
ATOM   2715  H2'   U    85      64.060   7.408  61.014  1.00  0.00           H  
ATOM   2716  O2'   U    85      65.110   8.450  62.457  1.00  0.00           O  
ATOM   2717 HO2'   U    85      65.691   7.821  62.890  1.00  0.00           H  
ATOM   2718  O3'   U    85      66.557   6.228  61.647  1.00  0.00           O  
ATOM   2719  P     G    86      65.923   4.746  61.597  1.00  0.00           P  
ATOM   2720  OP1   G    86      66.244   3.979  62.788  1.00  0.00           O  
ATOM   2721  OP2   G    86      66.287   4.140  60.311  1.00  0.00           O  
ATOM   2722  O5'   G    86      64.336   4.827  61.453  1.00  0.00           O  
ATOM   2723  C5'   G    86      63.644   5.207  62.562  1.00  0.00           C  
ATOM   2724  H5'   G    86      63.861   4.512  63.373  1.00  0.00           H  
ATOM   2725 H5''   G    86      63.755   6.225  62.937  1.00  0.00           H  
ATOM   2726  C4'   G    86      62.205   5.227  62.060  1.00  0.00           C  
ATOM   2727  H4'   G    86      61.500   5.613  62.796  1.00  0.00           H  
ATOM   2728  O4'   G    86      62.054   6.215  60.940  1.00  0.00           O  
ATOM   2729  C1'   G    86      61.068   5.709  60.020  1.00  0.00           C  
ATOM   2730  H1'   G    86      60.281   6.450  59.880  1.00  0.00           H  
ATOM   2731  N9    G    86      61.579   5.354  58.660  1.00  0.00           N  
ATOM   2732  C8    G    86      62.862   5.053  58.296  1.00  0.00           C  
ATOM   2733  H8    G    86      63.540   4.778  59.091  1.00  0.00           H  
ATOM   2734  N7    G    86      63.101   4.813  57.021  1.00  0.00           N  
ATOM   2735  C5    G    86      61.943   5.300  56.456  1.00  0.00           C  
ATOM   2736  C6    G    86      61.578   5.597  55.083  1.00  0.00           C  
ATOM   2737  O6    G    86      62.319   5.426  54.089  1.00  0.00           O  
ATOM   2738  N1    G    86      60.299   6.066  54.886  1.00  0.00           N  
ATOM   2739  H1    G    86      59.978   6.344  53.969  1.00  0.00           H  
ATOM   2740  C2    G    86      59.429   6.180  55.890  1.00  0.00           C  
ATOM   2741  N2    G    86      58.224   6.219  55.508  1.00  0.00           N  
ATOM   2742  H21   G    86      57.562   6.105  56.262  1.00  0.00           H  
ATOM   2743  H22   G    86      58.057   6.190  54.512  1.00  0.00           H  
ATOM   2744  N3    G    86      59.721   6.046  57.201  1.00  0.00           N  
ATOM   2745  C4    G    86      61.015   5.647  57.437  1.00  0.00           C  
ATOM   2746  C3'   G    86      61.440   3.932  61.591  1.00  0.00           C  
ATOM   2747  H3'   G    86      62.116   3.319  60.996  1.00  0.00           H  
ATOM   2748  C2'   G    86      60.442   4.527  60.634  1.00  0.00           C  
ATOM   2749  H2'   G    86      60.114   3.811  59.880  1.00  0.00           H  
ATOM   2750  O2'   G    86      59.383   5.074  61.513  1.00  0.00           O  
ATOM   2751 HO2'   G    86      59.095   4.308  62.014  1.00  0.00           H  
ATOM   2752  O3'   G    86      60.747   3.257  62.662  1.00  0.00           O  
ATOM   2753  P     C    87      60.390   1.727  62.551  1.00  0.00           P  
ATOM   2754  OP1   C    87      60.369   1.226  63.936  1.00  0.00           O  
ATOM   2755  OP2   C    87      61.265   1.145  61.526  1.00  0.00           O  
ATOM   2756  O5'   C    87      58.988   1.498  61.869  1.00  0.00           O  
ATOM   2757  C5'   C    87      57.708   1.683  62.521  1.00  0.00           C  
ATOM   2758  H5'   C    87      57.645   0.965  63.338  1.00  0.00           H  
ATOM   2759 H5''   C    87      57.650   2.696  62.918  1.00  0.00           H  
ATOM   2760  C4'   C    87      56.576   1.476  61.537  1.00  0.00           C  
ATOM   2761  H4'   C    87      55.681   1.434  62.157  1.00  0.00           H  
ATOM   2762  O4'   C    87      56.488   2.568  60.577  1.00  0.00           O  
ATOM   2763  C1'   C    87      55.977   2.111  59.324  1.00  0.00           C  
ATOM   2764  H1'   C    87      54.984   2.518  59.135  1.00  0.00           H  
ATOM   2765  N1    C    87      56.842   2.429  58.093  1.00  0.00           N  
ATOM   2766  C6    C    87      58.198   2.391  58.300  1.00  0.00           C  
ATOM   2767  H6    C    87      58.601   2.200  59.283  1.00  0.00           H  
ATOM   2768  C5    C    87      58.972   2.497  57.218  1.00  0.00           C  
ATOM   2769  H5    C    87      60.050   2.562  57.234  1.00  0.00           H  
ATOM   2770  C4    C    87      58.344   2.508  55.942  1.00  0.00           C  
ATOM   2771  N4    C    87      59.032   2.636  54.842  1.00  0.00           N  
ATOM   2772  H41   C    87      60.024   2.824  54.884  1.00  0.00           H  
ATOM   2773  H42   C    87      58.488   2.879  54.027  1.00  0.00           H  
ATOM   2774  N3    C    87      57.022   2.521  55.780  1.00  0.00           N  
ATOM   2775  C2    C    87      56.222   2.460  56.871  1.00  0.00           C  
ATOM   2776  O2    C    87      55.035   2.336  56.712  1.00  0.00           O  
ATOM   2777  C3'   C    87      56.596   0.175  60.765  1.00  0.00           C  
ATOM   2778  H3'   C    87      57.626  -0.077  60.509  1.00  0.00           H  
ATOM   2779  C2'   C    87      55.858   0.554  59.452  1.00  0.00           C  
ATOM   2780  H2'   C    87      56.246   0.013  58.589  1.00  0.00           H  
ATOM   2781  O2'   C    87      54.492   0.209  59.591  1.00  0.00           O  
ATOM   2782 HO2'   C    87      54.310  -0.330  60.364  1.00  0.00           H  
ATOM   2783  O3'   C    87      55.876  -0.749  61.513  1.00  0.00           O  
ATOM   2784  P     A    88      56.310  -2.262  61.661  1.00  0.00           P  
ATOM   2785  OP1   A    88      55.313  -3.043  62.411  1.00  0.00           O  
ATOM   2786  OP2   A    88      57.690  -2.297  62.206  1.00  0.00           O  
ATOM   2787  O5'   A    88      56.542  -2.784  60.269  1.00  0.00           O  
ATOM   2788  C5'   A    88      55.520  -3.350  59.435  1.00  0.00           C  
ATOM   2789  H5'   A    88      55.283  -4.336  59.836  1.00  0.00           H  
ATOM   2790 H5''   A    88      54.579  -2.821  59.582  1.00  0.00           H  
ATOM   2791  C4'   A    88      55.813  -3.529  57.986  1.00  0.00           C  
ATOM   2792  H4'   A    88      54.952  -4.071  57.593  1.00  0.00           H  
ATOM   2793  O4'   A    88      55.968  -2.217  57.267  1.00  0.00           O  
ATOM   2794  C1'   A    88      57.000  -2.433  56.239  1.00  0.00           C  
ATOM   2795  H1'   A    88      56.566  -2.166  55.275  1.00  0.00           H  
ATOM   2796  N9    A    88      58.130  -1.506  56.595  1.00  0.00           N  
ATOM   2797  C8    A    88      58.521  -0.981  57.807  1.00  0.00           C  
ATOM   2798  H8    A    88      57.927  -1.208  58.680  1.00  0.00           H  
ATOM   2799  N7    A    88      59.614  -0.320  57.822  1.00  0.00           N  
ATOM   2800  C5    A    88      59.959  -0.305  56.471  1.00  0.00           C  
ATOM   2801  C6    A    88      61.133   0.130  55.774  1.00  0.00           C  
ATOM   2802  N6    A    88      62.081   0.736  56.451  1.00  0.00           N  
ATOM   2803  H61   A    88      61.912   0.927  57.428  1.00  0.00           H  
ATOM   2804  H62   A    88      62.978   1.006  56.073  1.00  0.00           H  
ATOM   2805  N1    A    88      61.285  -0.092  54.469  1.00  0.00           N  
ATOM   2806  C2    A    88      60.347  -0.771  53.866  1.00  0.00           C  
ATOM   2807  H2    A    88      60.345  -0.692  52.789  1.00  0.00           H  
ATOM   2808  N3    A    88      59.290  -1.345  54.421  1.00  0.00           N  
ATOM   2809  C4    A    88      59.126  -1.041  55.732  1.00  0.00           C  
ATOM   2810  C3'   A    88      57.185  -4.220  57.801  1.00  0.00           C  
ATOM   2811  H3'   A    88      57.972  -3.731  58.374  1.00  0.00           H  
ATOM   2812  C2'   A    88      57.409  -3.857  56.350  1.00  0.00           C  
ATOM   2813  H2'   A    88      58.461  -4.001  56.107  1.00  0.00           H  
ATOM   2814  O2'   A    88      56.578  -4.534  55.453  1.00  0.00           O  
ATOM   2815 HO2'   A    88      56.431  -5.451  55.696  1.00  0.00           H  
ATOM   2816  O3'   A    88      57.255  -5.630  57.926  1.00  0.00           O  
ATOM   2817  P     G    89      58.637  -6.437  58.058  1.00  0.00           P  
ATOM   2818  OP1   G    89      58.372  -7.895  58.199  1.00  0.00           O  
ATOM   2819  OP2   G    89      59.370  -5.791  59.182  1.00  0.00           O  
ATOM   2820  O5'   G    89      59.595  -6.458  56.841  1.00  0.00           O  
ATOM   2821  C5'   G    89      60.840  -7.114  56.900  1.00  0.00           C  
ATOM   2822  H5'   G    89      61.456  -6.496  57.554  1.00  0.00           H  
ATOM   2823 H5''   G    89      60.686  -8.070  57.401  1.00  0.00           H  
ATOM   2824  C4'   G    89      61.607  -7.244  55.534  1.00  0.00           C  
ATOM   2825  H4'   G    89      62.656  -7.455  55.744  1.00  0.00           H  
ATOM   2826  O4'   G    89      61.120  -8.368  54.695  1.00  0.00           O  
ATOM   2827  C1'   G    89      60.757  -7.898  53.387  1.00  0.00           C  
ATOM   2828  H1'   G    89      61.113  -8.630  52.662  1.00  0.00           H  
ATOM   2829  N9    G    89      59.281  -7.699  53.220  1.00  0.00           N  
ATOM   2830  C8    G    89      58.296  -7.602  54.193  1.00  0.00           C  
ATOM   2831  H8    G    89      58.571  -7.793  55.220  1.00  0.00           H  
ATOM   2832  N7    G    89      57.117  -7.333  53.709  1.00  0.00           N  
ATOM   2833  C5    G    89      57.283  -7.117  52.281  1.00  0.00           C  
ATOM   2834  C6    G    89      56.405  -6.833  51.196  1.00  0.00           C  
ATOM   2835  O6    G    89      55.209  -6.462  51.195  1.00  0.00           O  
ATOM   2836  N1    G    89      56.993  -6.781  49.887  1.00  0.00           N  
ATOM   2837  H1    G    89      56.421  -6.439  49.129  1.00  0.00           H  
ATOM   2838  C2    G    89      58.302  -7.124  49.698  1.00  0.00           C  
ATOM   2839  N2    G    89      58.815  -6.931  48.520  1.00  0.00           N  
ATOM   2840  H21   G    89      59.813  -6.838  48.393  1.00  0.00           H  
ATOM   2841  H22   G    89      58.132  -6.622  47.843  1.00  0.00           H  
ATOM   2842  N3    G    89      59.206  -7.398  50.725  1.00  0.00           N  
ATOM   2843  C4    G    89      58.619  -7.430  51.966  1.00  0.00           C  
ATOM   2844  C3'   G    89      61.566  -5.944  54.638  1.00  0.00           C  
ATOM   2845  H3'   G    89      60.628  -5.450  54.889  1.00  0.00           H  
ATOM   2846  C2'   G    89      61.537  -6.623  53.202  1.00  0.00           C  
ATOM   2847  H2'   G    89      61.103  -5.965  52.449  1.00  0.00           H  
ATOM   2848  O2'   G    89      62.809  -6.962  52.742  1.00  0.00           O  
ATOM   2849 HO2'   G    89      62.768  -7.550  51.984  1.00  0.00           H  
ATOM   2850  O3'   G    89      62.712  -5.180  54.866  1.00  0.00           O  
ATOM   2851  P     C    90      62.756  -3.648  54.758  1.00  0.00           P  
ATOM   2852  OP1   C    90      64.166  -3.122  54.936  1.00  0.00           O  
ATOM   2853  OP2   C    90      61.641  -3.051  55.558  1.00  0.00           O  
ATOM   2854  O5'   C    90      62.385  -3.410  53.256  1.00  0.00           O  
ATOM   2855  C5'   C    90      63.220  -3.843  52.247  1.00  0.00           C  
ATOM   2856  H5'   C    90      64.023  -3.110  52.326  1.00  0.00           H  
ATOM   2857 H5''   C    90      63.691  -4.800  52.467  1.00  0.00           H  
ATOM   2858  C4'   C    90      62.574  -3.789  50.818  1.00  0.00           C  
ATOM   2859  H4'   C    90      63.169  -4.249  50.029  1.00  0.00           H  
ATOM   2860  O4'   C    90      61.293  -4.432  50.862  1.00  0.00           O  
ATOM   2861  C1'   C    90      60.485  -3.813  49.842  1.00  0.00           C  
ATOM   2862  H1'   C    90      60.402  -4.425  48.944  1.00  0.00           H  
ATOM   2863  N1    C    90      59.049  -3.610  50.249  1.00  0.00           N  
ATOM   2864  C6    C    90      58.599  -3.643  51.568  1.00  0.00           C  
ATOM   2865  H6    C    90      59.317  -3.600  52.373  1.00  0.00           H  
ATOM   2866  C5    C    90      57.278  -3.517  51.788  1.00  0.00           C  
ATOM   2867  H5    C    90      56.953  -3.372  52.807  1.00  0.00           H  
ATOM   2868  C4    C    90      56.307  -3.390  50.790  1.00  0.00           C  
ATOM   2869  N4    C    90      54.981  -3.188  51.027  1.00  0.00           N  
ATOM   2870  H41   C    90      54.670  -3.333  51.977  1.00  0.00           H  
ATOM   2871  H42   C    90      54.388  -3.028  50.225  1.00  0.00           H  
ATOM   2872  N3    C    90      56.771  -3.286  49.533  1.00  0.00           N  
ATOM   2873  C2    C    90      58.039  -3.398  49.259  1.00  0.00           C  
ATOM   2874  O2    C    90      58.347  -3.353  48.061  1.00  0.00           O  
ATOM   2875  C3'   C    90      62.243  -2.392  50.420  1.00  0.00           C  
ATOM   2876  H3'   C    90      61.738  -2.062  51.328  1.00  0.00           H  
ATOM   2877  C2'   C    90      61.104  -2.489  49.464  1.00  0.00           C  
ATOM   2878  H2'   C    90      60.453  -1.654  49.724  1.00  0.00           H  
ATOM   2879  O2'   C    90      61.531  -2.427  48.145  1.00  0.00           O  
ATOM   2880 HO2'   C    90      61.917  -1.551  48.074  1.00  0.00           H  
ATOM   2881  O3'   C    90      63.404  -1.664  49.970  1.00  0.00           O  
ATOM   2882  P     C    91      63.414  -0.069  49.904  1.00  0.00           P  
ATOM   2883  OP1   C    91      64.842   0.285  49.777  1.00  0.00           O  
ATOM   2884  OP2   C    91      62.578   0.424  51.040  1.00  0.00           O  
ATOM   2885  O5'   C    91      62.714   0.057  48.528  1.00  0.00           O  
ATOM   2886  C5'   C    91      63.366   0.158  47.262  1.00  0.00           C  
ATOM   2887  H5'   C    91      64.174   0.888  47.290  1.00  0.00           H  
ATOM   2888 H5''   C    91      63.914  -0.765  47.072  1.00  0.00           H  
ATOM   2889  C4'   C    91      62.391   0.615  46.158  1.00  0.00           C  
ATOM   2890  H4'   C    91      62.905   0.609  45.197  1.00  0.00           H  
ATOM   2891  O4'   C    91      61.246  -0.225  45.988  1.00  0.00           O  
ATOM   2892  C1'   C    91      60.031   0.578  45.767  1.00  0.00           C  
ATOM   2893  H1'   C    91      59.418   0.318  44.904  1.00  0.00           H  
ATOM   2894  N1    C    91      59.018   0.678  46.955  1.00  0.00           N  
ATOM   2895  C6    C    91      59.385   0.306  48.255  1.00  0.00           C  
ATOM   2896  H6    C    91      60.441   0.166  48.430  1.00  0.00           H  
ATOM   2897  C5    C    91      58.427   0.059  49.198  1.00  0.00           C  
ATOM   2898  H5    C    91      58.675  -0.273  50.195  1.00  0.00           H  
ATOM   2899  C4    C    91      57.073   0.375  48.826  1.00  0.00           C  
ATOM   2900  N4    C    91      56.045   0.304  49.609  1.00  0.00           N  
ATOM   2901  H41   C    91      55.132   0.569  49.267  1.00  0.00           H  
ATOM   2902  H42   C    91      56.220   0.125  50.587  1.00  0.00           H  
ATOM   2903  N3    C    91      56.822   0.976  47.681  1.00  0.00           N  
ATOM   2904  C2    C    91      57.750   1.091  46.653  1.00  0.00           C  
ATOM   2905  O2    C    91      57.365   1.539  45.579  1.00  0.00           O  
ATOM   2906  C3'   C    91      61.781   1.894  46.545  1.00  0.00           C  
ATOM   2907  H3'   C    91      61.450   1.857  47.583  1.00  0.00           H  
ATOM   2908  C2'   C    91      60.579   1.974  45.564  1.00  0.00           C  
ATOM   2909  H2'   C    91      59.909   2.773  45.882  1.00  0.00           H  
ATOM   2910  O2'   C    91      60.853   2.211  44.175  1.00  0.00           O  
ATOM   2911 HO2'   C    91      60.027   2.310  43.695  1.00  0.00           H  
ATOM   2912  O3'   C    91      62.667   3.025  46.356  1.00  0.00           O  
ATOM   2913  P     C    92      62.385   4.379  47.203  1.00  0.00           P  
ATOM   2914  OP1   C    92      63.523   5.271  46.922  1.00  0.00           O  
ATOM   2915  OP2   C    92      62.089   4.152  48.601  1.00  0.00           O  
ATOM   2916  O5'   C    92      61.182   5.183  46.738  1.00  0.00           O  
ATOM   2917  C5'   C    92      61.136   5.841  45.469  1.00  0.00           C  
ATOM   2918  H5'   C    92      61.630   6.812  45.493  1.00  0.00           H  
ATOM   2919 H5''   C    92      61.784   5.302  44.778  1.00  0.00           H  
ATOM   2920  C4'   C    92      59.789   6.024  44.921  1.00  0.00           C  
ATOM   2921  H4'   C    92      59.873   6.203  43.849  1.00  0.00           H  
ATOM   2922  O4'   C    92      58.890   4.905  45.027  1.00  0.00           O  
ATOM   2923  C1'   C    92      57.588   5.305  45.217  1.00  0.00           C  
ATOM   2924  H1'   C    92      56.922   4.825  44.500  1.00  0.00           H  
ATOM   2925  N1    C    92      57.166   5.067  46.658  1.00  0.00           N  
ATOM   2926  C6    C    92      57.997   4.480  47.564  1.00  0.00           C  
ATOM   2927  H6    C    92      59.064   4.524  47.403  1.00  0.00           H  
ATOM   2928  C5    C    92      57.550   3.908  48.686  1.00  0.00           C  
ATOM   2929  H5    C    92      58.305   3.570  49.380  1.00  0.00           H  
ATOM   2930  C4    C    92      56.112   3.965  48.953  1.00  0.00           C  
ATOM   2931  N4    C    92      55.589   3.360  49.947  1.00  0.00           N  
ATOM   2932  H41   C    92      54.595   3.347  50.127  1.00  0.00           H  
ATOM   2933  H42   C    92      56.100   2.605  50.383  1.00  0.00           H  
ATOM   2934  N3    C    92      55.308   4.553  48.050  1.00  0.00           N  
ATOM   2935  C2    C    92      55.779   5.132  46.913  1.00  0.00           C  
ATOM   2936  O2    C    92      55.007   5.680  46.073  1.00  0.00           O  
ATOM   2937  C3'   C    92      59.012   7.137  45.506  1.00  0.00           C  
ATOM   2938  H3'   C    92      59.036   7.130  46.595  1.00  0.00           H  
ATOM   2939  C2'   C    92      57.572   6.830  45.068  1.00  0.00           C  
ATOM   2940  H2'   C    92      56.830   7.392  45.635  1.00  0.00           H  
ATOM   2941  O2'   C    92      57.406   7.172  43.714  1.00  0.00           O  
ATOM   2942 HO2'   C    92      57.939   7.965  43.619  1.00  0.00           H  
ATOM   2943  O3'   C    92      59.381   8.358  44.945  1.00  0.00           O  
ATOM   2944  P     G    93      59.689   9.569  45.872  1.00  0.00           P  
ATOM   2945  OP1   G    93      60.097  10.716  45.068  1.00  0.00           O  
ATOM   2946  OP2   G    93      60.514   9.122  47.012  1.00  0.00           O  
ATOM   2947  O5'   G    93      58.262   9.900  46.497  1.00  0.00           O  
ATOM   2948  C5'   G    93      57.114  10.443  45.826  1.00  0.00           C  
ATOM   2949  H5'   G    93      57.275  11.516  45.935  1.00  0.00           H  
ATOM   2950 H5''   G    93      57.009  10.069  44.808  1.00  0.00           H  
ATOM   2951  C4'   G    93      55.846  10.312  46.652  1.00  0.00           C  
ATOM   2952  H4'   G    93      54.931  10.596  46.132  1.00  0.00           H  
ATOM   2953  O4'   G    93      55.648   8.935  46.972  1.00  0.00           O  
ATOM   2954  C1'   G    93      54.967   8.841  48.227  1.00  0.00           C  
ATOM   2955  H1'   G    93      54.045   8.274  48.099  1.00  0.00           H  
ATOM   2956  N9    G    93      55.864   8.091  49.088  1.00  0.00           N  
ATOM   2957  C8    G    93      57.171   7.804  48.830  1.00  0.00           C  
ATOM   2958  H8    G    93      57.834   8.170  48.061  1.00  0.00           H  
ATOM   2959  N7    G    93      57.792   7.249  49.818  1.00  0.00           N  
ATOM   2960  C5    G    93      56.749   6.850  50.670  1.00  0.00           C  
ATOM   2961  C6    G    93      56.821   6.123  51.871  1.00  0.00           C  
ATOM   2962  O6    G    93      57.830   5.633  52.373  1.00  0.00           O  
ATOM   2963  N1    G    93      55.646   6.119  52.641  1.00  0.00           N  
ATOM   2964  H1    G    93      55.517   5.561  53.473  1.00  0.00           H  
ATOM   2965  C2    G    93      54.484   6.769  52.190  1.00  0.00           C  
ATOM   2966  N2    G    93      53.456   6.549  53.016  1.00  0.00           N  
ATOM   2967  H21   G    93      52.603   7.047  52.805  1.00  0.00           H  
ATOM   2968  H22   G    93      53.672   6.198  53.938  1.00  0.00           H  
ATOM   2969  N3    G    93      54.410   7.433  51.048  1.00  0.00           N  
ATOM   2970  C4    G    93      55.584   7.423  50.267  1.00  0.00           C  
ATOM   2971  C3'   G    93      55.768  11.042  48.035  1.00  0.00           C  
ATOM   2972  H3'   G    93      56.762  10.850  48.439  1.00  0.00           H  
ATOM   2973  C2'   G    93      54.610  10.224  48.670  1.00  0.00           C  
ATOM   2974  H2'   G    93      54.609  10.302  49.757  1.00  0.00           H  
ATOM   2975  O2'   G    93      53.317  10.494  48.194  1.00  0.00           O  
ATOM   2976 HO2'   G    93      53.372  11.441  48.049  1.00  0.00           H  
ATOM   2977  O3'   G    93      55.343  12.405  48.001  1.00  0.00           O  
ATOM   2978  P     U    94      55.565  13.400  49.164  1.00  0.00           P  
ATOM   2979  OP1   U    94      55.018  14.736  48.816  1.00  0.00           O  
ATOM   2980  OP2   U    94      57.021  13.403  49.581  1.00  0.00           O  
ATOM   2981  O5'   U    94      54.726  12.775  50.425  1.00  0.00           O  
ATOM   2982  C5'   U    94      53.400  13.314  50.754  1.00  0.00           C  
ATOM   2983  H5'   U    94      53.407  14.386  50.952  1.00  0.00           H  
ATOM   2984 H5''   U    94      52.727  13.205  49.903  1.00  0.00           H  
ATOM   2985  C4'   U    94      52.813  12.551  52.019  1.00  0.00           C  
ATOM   2986  H4'   U    94      51.774  12.853  52.149  1.00  0.00           H  
ATOM   2987  O4'   U    94      53.015  11.110  52.008  1.00  0.00           O  
ATOM   2988  C1'   U    94      53.377  10.718  53.341  1.00  0.00           C  
ATOM   2989  H1'   U    94      52.652  10.026  53.770  1.00  0.00           H  
ATOM   2990  N1    U    94      54.723  10.088  53.436  1.00  0.00           N  
ATOM   2991  C6    U    94      55.623  10.300  52.459  1.00  0.00           C  
ATOM   2992  H6    U    94      55.415  10.815  51.532  1.00  0.00           H  
ATOM   2993  C5    U    94      56.894   9.873  52.664  1.00  0.00           C  
ATOM   2994  H5    U    94      57.665  10.023  51.922  1.00  0.00           H  
ATOM   2995  C4    U    94      57.271   9.106  53.781  1.00  0.00           C  
ATOM   2996  O4    U    94      58.437   8.787  54.060  1.00  0.00           O  
ATOM   2997  N3    U    94      56.285   8.738  54.626  1.00  0.00           N  
ATOM   2998  H3    U    94      56.515   8.156  55.420  1.00  0.00           H  
ATOM   2999  C2    U    94      55.019   9.269  54.527  1.00  0.00           C  
ATOM   3000  O2    U    94      54.179   8.873  55.340  1.00  0.00           O  
ATOM   3001  C3'   U    94      53.550  13.074  53.238  1.00  0.00           C  
ATOM   3002  H3'   U    94      54.608  13.235  53.032  1.00  0.00           H  
ATOM   3003  C2'   U    94      53.307  11.928  54.261  1.00  0.00           C  
ATOM   3004  H2'   U    94      54.083  11.904  55.026  1.00  0.00           H  
ATOM   3005  O2'   U    94      52.085  12.191  54.847  1.00  0.00           O  
ATOM   3006 HO2'   U    94      51.970  13.143  54.891  1.00  0.00           H  
ATOM   3007  O3'   U    94      52.850  14.236  53.777  1.00  0.00           O  
ATOM   3008  P     C    95      53.651  15.544  54.179  1.00  0.00           P  
ATOM   3009  OP1   C    95      52.827  16.353  55.039  1.00  0.00           O  
ATOM   3010  OP2   C    95      54.381  16.087  52.993  1.00  0.00           O  
ATOM   3011  O5'   C    95      54.756  14.957  55.091  1.00  0.00           O  
ATOM   3012  C5'   C    95      54.446  14.654  56.433  1.00  0.00           C  
ATOM   3013  H5'   C    95      54.192  15.609  56.893  1.00  0.00           H  
ATOM   3014 H5''   C    95      53.614  13.957  56.524  1.00  0.00           H  
ATOM   3015  C4'   C    95      55.485  13.923  57.305  1.00  0.00           C  
ATOM   3016  H4'   C    95      55.067  13.636  58.270  1.00  0.00           H  
ATOM   3017  O4'   C    95      55.932  12.737  56.696  1.00  0.00           O  
ATOM   3018  C1'   C    95      57.302  12.501  57.026  1.00  0.00           C  
ATOM   3019  H1'   C    95      57.398  11.699  57.758  1.00  0.00           H  
ATOM   3020  N1    C    95      58.136  12.317  55.783  1.00  0.00           N  
ATOM   3021  C6    C    95      57.628  12.430  54.547  1.00  0.00           C  
ATOM   3022  H6    C    95      56.574  12.613  54.397  1.00  0.00           H  
ATOM   3023  C5    C    95      58.345  12.354  53.430  1.00  0.00           C  
ATOM   3024  H5    C    95      57.905  12.398  52.445  1.00  0.00           H  
ATOM   3025  C4    C    95      59.742  12.069  53.649  1.00  0.00           C  
ATOM   3026  N4    C    95      60.509  12.001  52.546  1.00  0.00           N  
ATOM   3027  H41   C    95      60.143  12.067  51.608  1.00  0.00           H  
ATOM   3028  H42   C    95      61.466  11.765  52.767  1.00  0.00           H  
ATOM   3029  N3    C    95      60.287  11.864  54.825  1.00  0.00           N  
ATOM   3030  C2    C    95      59.533  12.072  55.924  1.00  0.00           C  
ATOM   3031  O2    C    95      60.163  12.014  56.973  1.00  0.00           O  
ATOM   3032  C3'   C    95      56.735  14.826  57.440  1.00  0.00           C  
ATOM   3033  H3'   C    95      56.887  15.336  56.489  1.00  0.00           H  
ATOM   3034  C2'   C    95      57.780  13.760  57.788  1.00  0.00           C  
ATOM   3035  H2'   C    95      58.825  13.950  57.545  1.00  0.00           H  
ATOM   3036  O2'   C    95      57.784  13.355  59.181  1.00  0.00           O  
ATOM   3037 HO2'   C    95      56.899  13.405  59.549  1.00  0.00           H  
ATOM   3038  O3'   C    95      56.582  15.890  58.372  1.00  0.00           O  
ATOM   3039  P     U    96      57.384  17.236  58.381  1.00  0.00           P  
ATOM   3040  OP1   U    96      56.895  17.987  59.577  1.00  0.00           O  
ATOM   3041  OP2   U    96      57.094  17.872  57.087  1.00  0.00           O  
ATOM   3042  O5'   U    96      58.919  16.883  58.557  1.00  0.00           O  
ATOM   3043  C5'   U    96      59.511  16.454  59.744  1.00  0.00           C  
ATOM   3044  H5'   U    96      59.390  17.363  60.334  1.00  0.00           H  
ATOM   3045 H5''   U    96      59.014  15.545  60.084  1.00  0.00           H  
ATOM   3046  C4'   U    96      61.014  16.265  59.544  1.00  0.00           C  
ATOM   3047  H4'   U    96      61.400  16.102  60.551  1.00  0.00           H  
ATOM   3048  O4'   U    96      61.313  15.133  58.747  1.00  0.00           O  
ATOM   3049  C1'   U    96      62.553  15.338  58.144  1.00  0.00           C  
ATOM   3050  H1'   U    96      63.349  14.680  58.491  1.00  0.00           H  
ATOM   3051  N1    U    96      62.448  15.355  56.623  1.00  0.00           N  
ATOM   3052  C6    U    96      61.230  15.569  55.958  1.00  0.00           C  
ATOM   3053  H6    U    96      60.359  15.768  56.564  1.00  0.00           H  
ATOM   3054  C5    U    96      61.141  15.282  54.641  1.00  0.00           C  
ATOM   3055  H5    U    96      60.148  15.365  54.224  1.00  0.00           H  
ATOM   3056  C4    U    96      62.315  15.019  53.787  1.00  0.00           C  
ATOM   3057  O4    U    96      62.339  14.664  52.612  1.00  0.00           O  
ATOM   3058  N3    U    96      63.505  15.035  54.466  1.00  0.00           N  
ATOM   3059  H3    U    96      64.336  14.804  53.941  1.00  0.00           H  
ATOM   3060  C2    U    96      63.642  15.225  55.844  1.00  0.00           C  
ATOM   3061  O2    U    96      64.744  15.121  56.322  1.00  0.00           O  
ATOM   3062  C3'   U    96      61.669  17.468  58.898  1.00  0.00           C  
ATOM   3063  H3'   U    96      61.099  17.688  57.995  1.00  0.00           H  
ATOM   3064  C2'   U    96      62.971  16.762  58.542  1.00  0.00           C  
ATOM   3065  H2'   U    96      63.276  17.376  57.695  1.00  0.00           H  
ATOM   3066  O2'   U    96      64.016  16.621  59.511  1.00  0.00           O  
ATOM   3067 HO2'   U    96      64.382  17.501  59.624  1.00  0.00           H  
ATOM   3068  O3'   U    96      61.867  18.620  59.631  1.00  0.00           O  
ATOM   3069  P     U    97      62.043  20.100  58.973  1.00  0.00           P  
ATOM   3070  OP1   U    97      61.970  21.063  60.091  1.00  0.00           O  
ATOM   3071  OP2   U    97      61.118  20.200  57.818  1.00  0.00           O  
ATOM   3072  O5'   U    97      63.518  20.132  58.387  1.00  0.00           O  
ATOM   3073  C5'   U    97      64.670  20.026  59.222  1.00  0.00           C  
ATOM   3074  H5'   U    97      64.841  21.000  59.681  1.00  0.00           H  
ATOM   3075 H5''   U    97      64.556  19.265  59.994  1.00  0.00           H  
ATOM   3076  C4'   U    97      65.769  19.473  58.360  1.00  0.00           C  
ATOM   3077  H4'   U    97      66.643  19.252  58.972  1.00  0.00           H  
ATOM   3078  O4'   U    97      65.385  18.298  57.638  1.00  0.00           O  
ATOM   3079  C1'   U    97      66.150  18.272  56.354  1.00  0.00           C  
ATOM   3080  H1'   U    97      66.844  17.433  56.309  1.00  0.00           H  
ATOM   3081  N1    U    97      65.319  18.156  55.120  1.00  0.00           N  
ATOM   3082  C6    U    97      63.955  18.518  55.163  1.00  0.00           C  
ATOM   3083  H6    U    97      63.606  19.013  56.057  1.00  0.00           H  
ATOM   3084  C5    U    97      63.218  18.389  54.090  1.00  0.00           C  
ATOM   3085  H5    U    97      62.198  18.743  54.114  1.00  0.00           H  
ATOM   3086  C4    U    97      63.771  17.869  52.793  1.00  0.00           C  
ATOM   3087  O4    U    97      63.142  17.599  51.817  1.00  0.00           O  
ATOM   3088  N3    U    97      65.114  17.621  52.879  1.00  0.00           N  
ATOM   3089  H3    U    97      65.497  17.234  52.028  1.00  0.00           H  
ATOM   3090  C2    U    97      65.929  17.780  53.945  1.00  0.00           C  
ATOM   3091  O2    U    97      67.153  17.617  53.801  1.00  0.00           O  
ATOM   3092  C3'   U    97      66.298  20.372  57.206  1.00  0.00           C  
ATOM   3093  H3'   U    97      65.475  20.751  56.600  1.00  0.00           H  
ATOM   3094  C2'   U    97      67.121  19.397  56.307  1.00  0.00           C  
ATOM   3095  H2'   U    97      67.155  19.777  55.286  1.00  0.00           H  
ATOM   3096  O2'   U    97      68.358  18.907  56.906  1.00  0.00           O  
ATOM   3097 HO2'   U    97      68.678  19.491  57.598  1.00  0.00           H  
ATOM   3098  O3'   U    97      67.192  21.384  57.662  1.00  0.00           O  
ATOM   3099  P     A    98      67.191  22.855  56.922  1.00  0.00           P  
ATOM   3100  OP1   A    98      67.903  23.840  57.779  1.00  0.00           O  
ATOM   3101  OP2   A    98      65.806  23.157  56.498  1.00  0.00           O  
ATOM   3102  O5'   A    98      68.056  22.687  55.559  1.00  0.00           O  
ATOM   3103  C5'   A    98      69.499  22.518  55.622  1.00  0.00           C  
ATOM   3104  H5'   A    98      69.934  23.404  56.085  1.00  0.00           H  
ATOM   3105 H5''   A    98      69.733  21.651  56.240  1.00  0.00           H  
ATOM   3106  C4'   A    98      70.158  22.269  54.278  1.00  0.00           C  
ATOM   3107  H4'   A    98      71.227  22.330  54.482  1.00  0.00           H  
ATOM   3108  O4'   A    98      69.766  21.005  53.811  1.00  0.00           O  
ATOM   3109  C1'   A    98      69.376  21.155  52.472  1.00  0.00           C  
ATOM   3110  H1'   A    98      69.722  20.245  51.980  1.00  0.00           H  
ATOM   3111  N9    A    98      67.957  21.097  52.160  1.00  0.00           N  
ATOM   3112  C8    A    98      66.807  21.272  52.926  1.00  0.00           C  
ATOM   3113  H8    A    98      66.867  21.828  53.850  1.00  0.00           H  
ATOM   3114  N7    A    98      65.655  20.931  52.332  1.00  0.00           N  
ATOM   3115  C5    A    98      66.067  20.439  51.033  1.00  0.00           C  
ATOM   3116  C6    A    98      65.475  20.002  49.867  1.00  0.00           C  
ATOM   3117  N6    A    98      64.168  19.939  49.695  1.00  0.00           N  
ATOM   3118  H61   A    98      63.539  19.863  50.481  1.00  0.00           H  
ATOM   3119  H62   A    98      63.800  19.734  48.777  1.00  0.00           H  
ATOM   3120  N1    A    98      66.180  19.638  48.802  1.00  0.00           N  
ATOM   3121  C2    A    98      67.510  19.821  48.859  1.00  0.00           C  
ATOM   3122  H2    A    98      68.043  19.558  47.957  1.00  0.00           H  
ATOM   3123  N3    A    98      68.196  20.322  49.873  1.00  0.00           N  
ATOM   3124  C4    A    98      67.430  20.601  50.970  1.00  0.00           C  
ATOM   3125  C3'   A    98      69.897  23.320  53.207  1.00  0.00           C  
ATOM   3126  H3'   A    98      68.878  23.691  53.315  1.00  0.00           H  
ATOM   3127  C2'   A    98      69.988  22.466  51.915  1.00  0.00           C  
ATOM   3128  H2'   A    98      69.290  22.857  51.175  1.00  0.00           H  
ATOM   3129  O2'   A    98      71.314  22.169  51.356  1.00  0.00           O  
ATOM   3130 HO2'   A    98      71.195  21.917  50.437  1.00  0.00           H  
ATOM   3131  O3'   A    98      70.814  24.346  53.304  1.00  0.00           O  
ATOM   3132  P     C    99      70.372  25.739  52.583  1.00  0.00           P  
ATOM   3133  OP1   C    99      71.418  26.652  52.900  1.00  0.00           O  
ATOM   3134  OP2   C    99      68.953  26.089  52.962  1.00  0.00           O  
ATOM   3135  O5'   C    99      70.447  25.452  51.084  1.00  0.00           O  
ATOM   3136  C5'   C    99      71.655  25.333  50.389  1.00  0.00           C  
ATOM   3137  H5'   C    99      72.201  26.271  50.491  1.00  0.00           H  
ATOM   3138 H5''   C    99      72.286  24.581  50.861  1.00  0.00           H  
ATOM   3139  C4'   C    99      71.413  24.917  48.928  1.00  0.00           C  
ATOM   3140  H4'   C    99      72.417  24.919  48.504  1.00  0.00           H  
ATOM   3141  O4'   C    99      70.704  23.724  48.768  1.00  0.00           O  
ATOM   3142  C1'   C    99      69.947  23.865  47.547  1.00  0.00           C  
ATOM   3143  H1'   C    99      70.195  23.130  46.781  1.00  0.00           H  
ATOM   3144  N1    C    99      68.461  23.724  47.835  1.00  0.00           N  
ATOM   3145  C6    C    99      67.977  24.101  49.039  1.00  0.00           C  
ATOM   3146  H6    C    99      68.667  24.301  49.846  1.00  0.00           H  
ATOM   3147  C5    C    99      66.661  23.871  49.277  1.00  0.00           C  
ATOM   3148  H5    C    99      66.382  24.191  50.271  1.00  0.00           H  
ATOM   3149  C4    C    99      65.887  23.329  48.226  1.00  0.00           C  
ATOM   3150  N4    C    99      64.665  23.112  48.376  1.00  0.00           N  
ATOM   3151  H41   C    99      64.258  23.158  49.299  1.00  0.00           H  
ATOM   3152  H42   C    99      64.142  22.826  47.560  1.00  0.00           H  
ATOM   3153  N3    C    99      66.367  23.090  46.972  1.00  0.00           N  
ATOM   3154  C2    C    99      67.680  23.263  46.773  1.00  0.00           C  
ATOM   3155  O2    C    99      68.075  23.299  45.605  1.00  0.00           O  
ATOM   3156  C3'   C    99      70.511  25.993  48.318  1.00  0.00           C  
ATOM   3157  H3'   C    99      69.643  26.184  48.950  1.00  0.00           H  
ATOM   3158  C2'   C    99      70.135  25.301  47.017  1.00  0.00           C  
ATOM   3159  H2'   C    99      69.192  25.594  46.556  1.00  0.00           H  
ATOM   3160  O2'   C    99      71.233  25.356  46.080  1.00  0.00           O  
ATOM   3161 HO2'   C    99      71.753  26.142  46.264  1.00  0.00           H  
ATOM   3162  O3'   C    99      71.222  27.192  48.101  1.00  0.00           O  
ATOM   3163  P     A   100      70.487  28.610  47.706  1.00  0.00           P  
ATOM   3164  OP1   A   100      71.486  29.661  47.624  1.00  0.00           O  
ATOM   3165  OP2   A   100      69.392  28.676  48.641  1.00  0.00           O  
ATOM   3166  O5'   A   100      69.828  28.313  46.380  1.00  0.00           O  
ATOM   3167  C5'   A   100      70.494  28.370  45.118  1.00  0.00           C  
ATOM   3168  H5'   A   100      71.048  29.308  45.153  1.00  0.00           H  
ATOM   3169 H5''   A   100      71.241  27.581  45.031  1.00  0.00           H  
ATOM   3170  C4'   A   100      69.515  28.180  44.012  1.00  0.00           C  
ATOM   3171  H4'   A   100      70.097  28.432  43.125  1.00  0.00           H  
ATOM   3172  O4'   A   100      68.930  26.884  43.963  1.00  0.00           O  
ATOM   3173  C1'   A   100      67.519  26.944  43.582  1.00  0.00           C  
ATOM   3174  H1'   A   100      67.342  26.198  42.808  1.00  0.00           H  
ATOM   3175  N9    A   100      66.620  26.664  44.747  1.00  0.00           N  
ATOM   3176  C8    A   100      66.756  26.749  46.076  1.00  0.00           C  
ATOM   3177  H8    A   100      67.689  27.146  46.448  1.00  0.00           H  
ATOM   3178  N7    A   100      65.778  26.275  46.813  1.00  0.00           N  
ATOM   3179  C5    A   100      64.782  26.057  45.888  1.00  0.00           C  
ATOM   3180  C6    A   100      63.426  25.530  45.844  1.00  0.00           C  
ATOM   3181  N6    A   100      62.701  25.196  46.905  1.00  0.00           N  
ATOM   3182  H61   A   100      63.113  25.115  47.824  1.00  0.00           H  
ATOM   3183  H62   A   100      61.699  25.113  46.807  1.00  0.00           H  
ATOM   3184  N1    A   100      62.730  25.471  44.673  1.00  0.00           N  
ATOM   3185  C2    A   100      63.309  25.748  43.536  1.00  0.00           C  
ATOM   3186  H2    A   100      62.780  25.651  42.599  1.00  0.00           H  
ATOM   3187  N3    A   100      64.600  26.104  43.398  1.00  0.00           N  
ATOM   3188  C4    A   100      65.290  26.253  44.623  1.00  0.00           C  
ATOM   3189  C3'   A   100      68.282  29.058  44.016  1.00  0.00           C  
ATOM   3190  H3'   A   100      67.782  29.049  44.984  1.00  0.00           H  
ATOM   3191  C2'   A   100      67.339  28.322  43.044  1.00  0.00           C  
ATOM   3192  H2'   A   100      66.339  28.742  43.149  1.00  0.00           H  
ATOM   3193  O2'   A   100      67.737  28.404  41.702  1.00  0.00           O  
ATOM   3194 HO2'   A   100      68.397  29.096  41.624  1.00  0.00           H  
ATOM   3195  O3'   A   100      68.577  30.443  43.664  1.00  0.00           O  
ATOM   3196  P     C   101      67.714  31.590  44.217  1.00  0.00           P  
ATOM   3197  OP1   C   101      68.328  32.841  43.686  1.00  0.00           O  
ATOM   3198  OP2   C   101      67.533  31.439  45.710  1.00  0.00           O  
ATOM   3199  O5'   C   101      66.282  31.542  43.543  1.00  0.00           O  
ATOM   3200  C5'   C   101      65.991  31.537  42.164  1.00  0.00           C  
ATOM   3201  H5'   C   101      66.230  32.467  41.648  1.00  0.00           H  
ATOM   3202 H5''   C   101      66.692  30.828  41.725  1.00  0.00           H  
ATOM   3203  C4'   C   101      64.565  30.996  41.806  1.00  0.00           C  
ATOM   3204  H4'   C   101      64.547  30.905  40.720  1.00  0.00           H  
ATOM   3205  O4'   C   101      64.284  29.663  42.287  1.00  0.00           O  
ATOM   3206  C1'   C   101      62.958  29.490  42.657  1.00  0.00           C  
ATOM   3207  H1'   C   101      62.576  28.661  42.062  1.00  0.00           H  
ATOM   3208  N1    C   101      62.814  29.251  44.116  1.00  0.00           N  
ATOM   3209  C6    C   101      63.799  29.590  45.009  1.00  0.00           C  
ATOM   3210  H6    C   101      64.748  29.975  44.664  1.00  0.00           H  
ATOM   3211  C5    C   101      63.717  29.375  46.329  1.00  0.00           C  
ATOM   3212  H5    C   101      64.543  29.610  46.984  1.00  0.00           H  
ATOM   3213  C4    C   101      62.461  28.686  46.726  1.00  0.00           C  
ATOM   3214  N4    C   101      62.249  28.238  47.879  1.00  0.00           N  
ATOM   3215  H41   C   101      63.013  28.416  48.515  1.00  0.00           H  
ATOM   3216  H42   C   101      61.372  27.753  48.005  1.00  0.00           H  
ATOM   3217  N3    C   101      61.508  28.396  45.866  1.00  0.00           N  
ATOM   3218  C2    C   101      61.634  28.729  44.609  1.00  0.00           C  
ATOM   3219  O2    C   101      60.599  28.587  44.009  1.00  0.00           O  
ATOM   3220  C3'   C   101      63.396  31.811  42.380  1.00  0.00           C  
ATOM   3221  H3'   C   101      63.481  32.028  43.444  1.00  0.00           H  
ATOM   3222  C2'   C   101      62.216  30.840  42.249  1.00  0.00           C  
ATOM   3223  H2'   C   101      61.410  31.162  42.908  1.00  0.00           H  
ATOM   3224  O2'   C   101      61.748  30.682  40.960  1.00  0.00           O  
ATOM   3225 HO2'   C   101      60.928  31.177  40.903  1.00  0.00           H  
ATOM   3226  O3'   C   101      63.303  32.989  41.652  1.00  0.00           O  
ATOM   3227  P     C   102      62.562  34.243  42.213  1.00  0.00           P  
ATOM   3228  OP1   C   102      62.794  35.401  41.298  1.00  0.00           O  
ATOM   3229  OP2   C   102      63.004  34.409  43.616  1.00  0.00           O  
ATOM   3230  O5'   C   102      60.991  33.834  42.257  1.00  0.00           O  
ATOM   3231  C5'   C   102      60.258  33.815  41.050  1.00  0.00           C  
ATOM   3232  H5'   C   102      60.214  34.734  40.466  1.00  0.00           H  
ATOM   3233 H5''   C   102      60.772  33.105  40.402  1.00  0.00           H  
ATOM   3234  C4'   C   102      58.801  33.322  41.306  1.00  0.00           C  
ATOM   3235  H4'   C   102      58.364  33.317  40.307  1.00  0.00           H  
ATOM   3236  O4'   C   102      58.987  32.002  41.824  1.00  0.00           O  
ATOM   3237  C1'   C   102      57.968  31.686  42.686  1.00  0.00           C  
ATOM   3238  H1'   C   102      57.389  30.903  42.197  1.00  0.00           H  
ATOM   3239  N1    C   102      58.394  31.280  44.041  1.00  0.00           N  
ATOM   3240  C6    C   102      59.590  31.729  44.558  1.00  0.00           C  
ATOM   3241  H6    C   102      60.140  32.499  44.039  1.00  0.00           H  
ATOM   3242  C5    C   102      59.955  31.362  45.829  1.00  0.00           C  
ATOM   3243  H5    C   102      60.868  31.786  46.219  1.00  0.00           H  
ATOM   3244  C4    C   102      59.047  30.508  46.572  1.00  0.00           C  
ATOM   3245  N4    C   102      59.213  30.227  47.805  1.00  0.00           N  
ATOM   3246  H41   C   102      58.557  29.631  48.289  1.00  0.00           H  
ATOM   3247  H42   C   102      60.157  30.360  48.141  1.00  0.00           H  
ATOM   3248  N3    C   102      57.910  30.120  46.123  1.00  0.00           N  
ATOM   3249  C2    C   102      57.550  30.568  44.860  1.00  0.00           C  
ATOM   3250  O2    C   102      56.434  30.380  44.469  1.00  0.00           O  
ATOM   3251  C3'   C   102      57.947  34.074  42.281  1.00  0.00           C  
ATOM   3252  H3'   C   102      58.422  34.277  43.241  1.00  0.00           H  
ATOM   3253  C2'   C   102      57.032  32.931  42.741  1.00  0.00           C  
ATOM   3254  H2'   C   102      56.732  32.980  43.788  1.00  0.00           H  
ATOM   3255  O2'   C   102      55.896  32.474  41.988  1.00  0.00           O  
ATOM   3256 HO2'   C   102      55.225  33.144  42.141  1.00  0.00           H  
ATOM   3257  O3'   C   102      57.404  35.275  41.714  1.00  0.00           O  
ATOM   3258  P     G   103      56.750  36.424  42.650  1.00  0.00           P  
ATOM   3259  OP1   G   103      56.246  37.614  41.927  1.00  0.00           O  
ATOM   3260  OP2   G   103      57.747  36.689  43.644  1.00  0.00           O  
ATOM   3261  O5'   G   103      55.474  35.785  43.332  1.00  0.00           O  
ATOM   3262  C5'   G   103      54.181  35.808  42.799  1.00  0.00           C  
ATOM   3263  H5'   G   103      53.773  36.817  42.735  1.00  0.00           H  
ATOM   3264 H5''   G   103      54.108  35.559  41.740  1.00  0.00           H  
ATOM   3265  C4'   G   103      53.180  35.132  43.675  1.00  0.00           C  
ATOM   3266  H4'   G   103      52.188  35.132  43.222  1.00  0.00           H  
ATOM   3267  O4'   G   103      53.580  33.776  43.842  1.00  0.00           O  
ATOM   3268  C1'   G   103      53.101  33.424  45.202  1.00  0.00           C  
ATOM   3269  H1'   G   103      52.408  32.583  45.175  1.00  0.00           H  
ATOM   3270  N9    G   103      54.241  33.123  46.080  1.00  0.00           N  
ATOM   3271  C8    G   103      55.557  33.542  45.982  1.00  0.00           C  
ATOM   3272  H8    G   103      55.863  34.301  45.276  1.00  0.00           H  
ATOM   3273  N7    G   103      56.340  33.262  46.994  1.00  0.00           N  
ATOM   3274  C5    G   103      55.462  32.645  47.875  1.00  0.00           C  
ATOM   3275  C6    G   103      55.674  32.193  49.197  1.00  0.00           C  
ATOM   3276  O6    G   103      56.759  32.157  49.847  1.00  0.00           O  
ATOM   3277  N1    G   103      54.614  31.685  49.842  1.00  0.00           N  
ATOM   3278  H1    G   103      54.869  31.270  50.727  1.00  0.00           H  
ATOM   3279  C2    G   103      53.356  31.560  49.262  1.00  0.00           C  
ATOM   3280  N2    G   103      52.307  31.303  50.027  1.00  0.00           N  
ATOM   3281  H21   G   103      52.505  30.979  50.963  1.00  0.00           H  
ATOM   3282  H22   G   103      51.394  31.672  49.802  1.00  0.00           H  
ATOM   3283  N3    G   103      53.080  32.092  48.073  1.00  0.00           N  
ATOM   3284  C4    G   103      54.167  32.566  47.418  1.00  0.00           C  
ATOM   3285  C3'   G   103      52.952  35.811  45.011  1.00  0.00           C  
ATOM   3286  H3'   G   103      53.889  36.202  45.408  1.00  0.00           H  
ATOM   3287  C2'   G   103      52.371  34.644  45.805  1.00  0.00           C  
ATOM   3288  H2'   G   103      52.567  34.730  46.874  1.00  0.00           H  
ATOM   3289  O2'   G   103      50.971  34.460  45.441  1.00  0.00           O  
ATOM   3290 HO2'   G   103      50.569  35.332  45.412  1.00  0.00           H  
ATOM   3291  O3'   G   103      51.910  36.775  44.832  1.00  0.00           O  
ATOM   3292  P     U   104      51.507  37.782  45.989  1.00  0.00           P  
ATOM   3293  OP1   U   104      50.098  38.183  45.660  1.00  0.00           O  
ATOM   3294  OP2   U   104      52.563  38.729  46.171  1.00  0.00           O  
ATOM   3295  O5'   U   104      51.471  36.973  47.376  1.00  0.00           O  
ATOM   3296  C5'   U   104      50.167  36.479  47.878  1.00  0.00           C  
ATOM   3297  H5'   U   104      49.428  37.279  47.863  1.00  0.00           H  
ATOM   3298 H5''   U   104      49.819  35.754  47.143  1.00  0.00           H  
ATOM   3299  C4'   U   104      50.292  35.817  49.248  1.00  0.00           C  
ATOM   3300  H4'   U   104      49.413  35.203  49.446  1.00  0.00           H  
ATOM   3301  O4'   U   104      51.411  34.923  49.307  1.00  0.00           O  
ATOM   3302  C1'   U   104      51.971  34.786  50.573  1.00  0.00           C  
ATOM   3303  H1'   U   104      51.786  33.780  50.951  1.00  0.00           H  
ATOM   3304  N1    U   104      53.438  35.189  50.593  1.00  0.00           N  
ATOM   3305  C6    U   104      54.100  35.466  49.447  1.00  0.00           C  
ATOM   3306  H6    U   104      53.550  35.663  48.539  1.00  0.00           H  
ATOM   3307  C5    U   104      55.488  35.606  49.456  1.00  0.00           C  
ATOM   3308  H5    U   104      55.995  35.824  48.527  1.00  0.00           H  
ATOM   3309  C4    U   104      56.251  35.452  50.613  1.00  0.00           C  
ATOM   3310  O4    U   104      57.466  35.497  50.716  1.00  0.00           O  
ATOM   3311  N3    U   104      55.518  35.159  51.739  1.00  0.00           N  
ATOM   3312  H3    U   104      56.024  34.928  52.582  1.00  0.00           H  
ATOM   3313  C2    U   104      54.108  35.032  51.829  1.00  0.00           C  
ATOM   3314  O2    U   104      53.594  34.689  52.940  1.00  0.00           O  
ATOM   3315  C3'   U   104      50.545  36.810  50.344  1.00  0.00           C  
ATOM   3316  H3'   U   104      51.380  37.437  50.034  1.00  0.00           H  
ATOM   3317  C2'   U   104      51.104  35.789  51.333  1.00  0.00           C  
ATOM   3318  H2'   U   104      51.751  36.277  52.063  1.00  0.00           H  
ATOM   3319  O2'   U   104      50.091  35.058  51.889  1.00  0.00           O  
ATOM   3320 HO2'   U   104      49.329  35.640  51.843  1.00  0.00           H  
ATOM   3321  O3'   U   104      49.420  37.510  50.813  1.00  0.00           O  
ATOM   3322  P     G   105      49.506  38.896  51.451  1.00  0.00           P  
ATOM   3323  OP1   G   105      48.124  39.150  51.947  1.00  0.00           O  
ATOM   3324  OP2   G   105      50.081  39.838  50.372  1.00  0.00           O  
ATOM   3325  O5'   G   105      50.530  38.897  52.635  1.00  0.00           O  
ATOM   3326  C5'   G   105      50.398  38.175  53.840  1.00  0.00           C  
ATOM   3327  H5'   G   105      49.519  38.522  54.382  1.00  0.00           H  
ATOM   3328 H5''   G   105      50.124  37.127  53.719  1.00  0.00           H  
ATOM   3329  C4'   G   105      51.608  38.097  54.800  1.00  0.00           C  
ATOM   3330  H4'   G   105      51.278  37.574  55.698  1.00  0.00           H  
ATOM   3331  O4'   G   105      52.696  37.442  54.155  1.00  0.00           O  
ATOM   3332  C1'   G   105      53.780  38.331  54.183  1.00  0.00           C  
ATOM   3333  H1'   G   105      54.395  38.171  55.069  1.00  0.00           H  
ATOM   3334  N9    G   105      54.787  38.272  53.019  1.00  0.00           N  
ATOM   3335  C8    G   105      56.143  38.036  53.190  1.00  0.00           C  
ATOM   3336  H8    G   105      56.594  37.870  54.157  1.00  0.00           H  
ATOM   3337  N7    G   105      56.853  38.328  52.082  1.00  0.00           N  
ATOM   3338  C5    G   105      55.892  38.622  51.133  1.00  0.00           C  
ATOM   3339  C6    G   105      56.058  38.793  49.713  1.00  0.00           C  
ATOM   3340  O6    G   105      57.100  38.938  49.041  1.00  0.00           O  
ATOM   3341  N1    G   105      54.874  39.037  49.100  1.00  0.00           N  
ATOM   3342  H1    G   105      54.927  39.242  48.112  1.00  0.00           H  
ATOM   3343  C2    G   105      53.655  38.920  49.686  1.00  0.00           C  
ATOM   3344  N2    G   105      52.631  39.315  49.023  1.00  0.00           N  
ATOM   3345  H21   G   105      51.821  39.460  49.610  1.00  0.00           H  
ATOM   3346  H22   G   105      52.635  39.427  48.020  1.00  0.00           H  
ATOM   3347  N3    G   105      53.493  38.640  51.002  1.00  0.00           N  
ATOM   3348  C4    G   105      54.646  38.611  51.662  1.00  0.00           C  
ATOM   3349  C3'   G   105      52.003  39.538  55.178  1.00  0.00           C  
ATOM   3350  H3'   G   105      51.193  40.226  54.935  1.00  0.00           H  
ATOM   3351  C2'   G   105      53.214  39.749  54.299  1.00  0.00           C  
ATOM   3352  H2'   G   105      52.894  40.147  53.336  1.00  0.00           H  
ATOM   3353  O2'   G   105      54.041  40.628  54.989  1.00  0.00           O  
ATOM   3354 HO2'   G   105      54.164  40.347  55.898  1.00  0.00           H  
ATOM   3355  O3'   G   105      52.328  39.674  56.573  1.00  0.00           O  
ATOM   3356  P     C   106      51.426  40.281  57.670  1.00  0.00           P  
ATOM   3357  OP1   C   106      50.358  41.147  57.072  1.00  0.00           O  
ATOM   3358  OP2   C   106      52.294  41.038  58.614  1.00  0.00           O  
ATOM   3359  O5'   C   106      50.899  39.036  58.488  1.00  0.00           O  
ATOM   3360  C5'   C   106      49.631  38.480  58.184  1.00  0.00           C  
ATOM   3361  H5'   C   106      48.795  39.148  58.390  1.00  0.00           H  
ATOM   3362 H5''   C   106      49.671  38.456  57.095  1.00  0.00           H  
ATOM   3363  C4'   C   106      49.544  37.110  58.931  1.00  0.00           C  
ATOM   3364  H4'   C   106      48.456  37.050  58.902  1.00  0.00           H  
ATOM   3365  O4'   C   106      50.298  35.995  58.424  1.00  0.00           O  
ATOM   3366  C1'   C   106      50.957  35.275  59.454  1.00  0.00           C  
ATOM   3367  H1'   C   106      50.789  34.210  59.294  1.00  0.00           H  
ATOM   3368  N1    C   106      52.367  35.548  59.488  1.00  0.00           N  
ATOM   3369  C6    C   106      52.930  36.526  58.735  1.00  0.00           C  
ATOM   3370  H6    C   106      52.382  37.135  58.031  1.00  0.00           H  
ATOM   3371  C5    C   106      54.209  36.816  58.925  1.00  0.00           C  
ATOM   3372  H5    C   106      54.710  37.681  58.519  1.00  0.00           H  
ATOM   3373  C4    C   106      55.020  36.081  59.798  1.00  0.00           C  
ATOM   3374  N4    C   106      56.327  36.269  59.879  1.00  0.00           N  
ATOM   3375  H41   C   106      56.702  37.113  59.470  1.00  0.00           H  
ATOM   3376  H42   C   106      56.874  35.531  60.298  1.00  0.00           H  
ATOM   3377  N3    C   106      54.517  35.172  60.549  1.00  0.00           N  
ATOM   3378  C2    C   106      53.233  34.803  60.371  1.00  0.00           C  
ATOM   3379  O2    C   106      52.832  33.797  60.951  1.00  0.00           O  
ATOM   3380  C3'   C   106      49.941  37.130  60.414  1.00  0.00           C  
ATOM   3381  H3'   C   106      50.888  37.634  60.604  1.00  0.00           H  
ATOM   3382  C2'   C   106      50.223  35.583  60.685  1.00  0.00           C  
ATOM   3383  H2'   C   106      50.873  35.393  61.539  1.00  0.00           H  
ATOM   3384  O2'   C   106      49.035  34.698  60.811  1.00  0.00           O  
ATOM   3385 HO2'   C   106      49.276  34.092  61.516  1.00  0.00           H  
ATOM   3386  O3'   C   106      48.928  37.718  61.217  1.00  0.00           O  
ATOM   3387  P     G   107      49.341  38.244  62.640  1.00  0.00           P  
ATOM   3388  OP1   G   107      48.065  38.698  63.315  1.00  0.00           O  
ATOM   3389  OP2   G   107      50.398  39.271  62.505  1.00  0.00           O  
ATOM   3390  O5'   G   107      49.946  37.126  63.536  1.00  0.00           O  
ATOM   3391  C5'   G   107      49.168  36.148  64.344  1.00  0.00           C  
ATOM   3392  H5'   G   107      48.409  36.651  64.943  1.00  0.00           H  
ATOM   3393 H5''   G   107      48.703  35.424  63.675  1.00  0.00           H  
ATOM   3394  C4'   G   107      50.063  35.457  65.426  1.00  0.00           C  
ATOM   3395  H4'   G   107      49.335  34.944  66.053  1.00  0.00           H  
ATOM   3396  O4'   G   107      51.043  34.507  65.007  1.00  0.00           O  
ATOM   3397  C1'   G   107      52.218  34.686  65.876  1.00  0.00           C  
ATOM   3398  H1'   G   107      52.608  33.811  66.397  1.00  0.00           H  
ATOM   3399  N9    G   107      53.355  35.298  65.138  1.00  0.00           N  
ATOM   3400  C8    G   107      53.301  36.054  63.999  1.00  0.00           C  
ATOM   3401  H8    G   107      52.402  36.238  63.430  1.00  0.00           H  
ATOM   3402  N7    G   107      54.502  36.410  63.611  1.00  0.00           N  
ATOM   3403  C5    G   107      55.316  35.904  64.531  1.00  0.00           C  
ATOM   3404  C6    G   107      56.788  35.928  64.543  1.00  0.00           C  
ATOM   3405  O6    G   107      57.574  36.356  63.750  1.00  0.00           O  
ATOM   3406  N1    G   107      57.304  35.331  65.618  1.00  0.00           N  
ATOM   3407  H1    G   107      58.308  35.437  65.654  1.00  0.00           H  
ATOM   3408  C2    G   107      56.557  34.503  66.452  1.00  0.00           C  
ATOM   3409  N2    G   107      57.233  34.048  67.472  1.00  0.00           N  
ATOM   3410  H21   G   107      56.753  33.542  68.202  1.00  0.00           H  
ATOM   3411  H22   G   107      58.240  34.114  67.426  1.00  0.00           H  
ATOM   3412  N3    G   107      55.216  34.397  66.423  1.00  0.00           N  
ATOM   3413  C4    G   107      54.704  35.130  65.467  1.00  0.00           C  
ATOM   3414  C3'   G   107      50.815  36.526  66.245  1.00  0.00           C  
ATOM   3415  H3'   G   107      51.368  37.253  65.649  1.00  0.00           H  
ATOM   3416  C2'   G   107      51.900  35.680  66.942  1.00  0.00           C  
ATOM   3417  H2'   G   107      52.749  36.270  67.287  1.00  0.00           H  
ATOM   3418  O2'   G   107      51.368  34.990  68.058  1.00  0.00           O  
ATOM   3419 HO2'   G   107      50.987  35.685  68.600  1.00  0.00           H  
ATOM   3420  O3'   G   107      50.016  37.174  67.280  1.00  0.00           O  
ATOM   3421  P     G   108      50.322  38.635  67.722  1.00  0.00           P  
ATOM   3422  OP1   G   108      49.004  39.218  68.135  1.00  0.00           O  
ATOM   3423  OP2   G   108      50.977  39.317  66.628  1.00  0.00           O  
ATOM   3424  O5'   G   108      51.345  38.344  68.896  1.00  0.00           O  
ATOM   3425  C5'   G   108      50.996  37.770  70.125  1.00  0.00           C  
ATOM   3426  H5'   G   108      50.485  38.545  70.696  1.00  0.00           H  
ATOM   3427 H5''   G   108      50.344  36.911  69.961  1.00  0.00           H  
ATOM   3428  C4'   G   108      52.287  37.201  70.844  1.00  0.00           C  
ATOM   3429  H4'   G   108      52.038  36.475  71.619  1.00  0.00           H  
ATOM   3430  O4'   G   108      53.137  36.508  69.998  1.00  0.00           O  
ATOM   3431  C1'   G   108      54.471  36.785  70.332  1.00  0.00           C  
ATOM   3432  H1'   G   108      55.130  35.940  70.532  1.00  0.00           H  
ATOM   3433  N9    G   108      55.129  37.484  69.240  1.00  0.00           N  
ATOM   3434  C8    G   108      54.663  38.219  68.177  1.00  0.00           C  
ATOM   3435  H8    G   108      53.610  38.452  68.224  1.00  0.00           H  
ATOM   3436  N7    G   108      55.501  38.644  67.264  1.00  0.00           N  
ATOM   3437  C5    G   108      56.718  38.122  67.763  1.00  0.00           C  
ATOM   3438  C6    G   108      58.061  38.110  67.259  1.00  0.00           C  
ATOM   3439  O6    G   108      58.462  38.591  66.200  1.00  0.00           O  
ATOM   3440  N1    G   108      58.996  37.588  68.100  1.00  0.00           N  
ATOM   3441  H1    G   108      59.963  37.618  67.808  1.00  0.00           H  
ATOM   3442  C2    G   108      58.708  36.965  69.289  1.00  0.00           C  
ATOM   3443  N2    G   108      59.779  36.569  69.968  1.00  0.00           N  
ATOM   3444  H21   G   108      59.578  36.165  70.872  1.00  0.00           H  
ATOM   3445  H22   G   108      60.711  36.665  69.590  1.00  0.00           H  
ATOM   3446  N3    G   108      57.477  36.855  69.757  1.00  0.00           N  
ATOM   3447  C4    G   108      56.443  37.454  68.969  1.00  0.00           C  
ATOM   3448  C3'   G   108      53.133  38.284  71.488  1.00  0.00           C  
ATOM   3449  H3'   G   108      53.042  39.201  70.905  1.00  0.00           H  
ATOM   3450  C2'   G   108      54.494  37.677  71.568  1.00  0.00           C  
ATOM   3451  H2'   G   108      55.249  38.460  71.496  1.00  0.00           H  
ATOM   3452  O2'   G   108      54.684  36.903  72.747  1.00  0.00           O  
ATOM   3453 HO2'   G   108      55.502  37.216  73.140  1.00  0.00           H  
ATOM   3454  O3'   G   108      52.554  38.530  72.761  1.00  0.00           O  
ATOM   3455  P     C   109      52.968  39.932  73.547  1.00  0.00           P  
ATOM   3456  OP1   C   109      52.459  39.819  74.909  1.00  0.00           O  
ATOM   3457  OP2   C   109      52.356  40.972  72.710  1.00  0.00           O  
ATOM   3458  O5'   C   109      54.595  40.078  73.547  1.00  0.00           O  
ATOM   3459  C5'   C   109      55.291  39.646  74.701  1.00  0.00           C  
ATOM   3460  H5'   C   109      55.141  40.338  75.530  1.00  0.00           H  
ATOM   3461 H5''   C   109      55.027  38.656  75.072  1.00  0.00           H  
ATOM   3462  C4'   C   109      56.829  39.726  74.343  1.00  0.00           C  
ATOM   3463  H4'   C   109      57.455  39.302  75.129  1.00  0.00           H  
ATOM   3464  O4'   C   109      57.177  39.163  73.083  1.00  0.00           O  
ATOM   3465  C1'   C   109      58.139  39.968  72.448  1.00  0.00           C  
ATOM   3466  H1'   C   109      59.034  39.346  72.419  1.00  0.00           H  
ATOM   3467  N1    C   109      57.794  40.292  71.037  1.00  0.00           N  
ATOM   3468  C6    C   109      56.536  40.689  70.611  1.00  0.00           C  
ATOM   3469  H6    C   109      55.749  40.579  71.343  1.00  0.00           H  
ATOM   3470  C5    C   109      56.436  41.163  69.305  1.00  0.00           C  
ATOM   3471  H5    C   109      55.466  41.434  68.914  1.00  0.00           H  
ATOM   3472  C4    C   109      57.583  41.201  68.473  1.00  0.00           C  
ATOM   3473  N4    C   109      57.462  41.628  67.235  1.00  0.00           N  
ATOM   3474  H41   C   109      56.634  42.184  67.073  1.00  0.00           H  
ATOM   3475  H42   C   109      58.261  41.621  66.617  1.00  0.00           H  
ATOM   3476  N3    C   109      58.803  40.807  68.898  1.00  0.00           N  
ATOM   3477  C2    C   109      58.954  40.397  70.161  1.00  0.00           C  
ATOM   3478  O2    C   109      60.118  40.197  70.484  1.00  0.00           O  
ATOM   3479  C3'   C   109      57.224  41.226  74.274  1.00  0.00           C  
ATOM   3480  H3'   C   109      56.316  41.731  73.945  1.00  0.00           H  
ATOM   3481  C2'   C   109      58.397  41.242  73.195  1.00  0.00           C  
ATOM   3482  H2'   C   109      58.326  42.108  72.537  1.00  0.00           H  
ATOM   3483  O2'   C   109      59.677  41.062  73.866  1.00  0.00           O  
ATOM   3484 HO2'   C   109      60.100  41.921  73.808  1.00  0.00           H  
ATOM   3485  O3'   C   109      57.567  41.756  75.559  1.00  0.00           O  
ATOM   3486  P     A   110      57.781  43.318  75.667  1.00  0.00           P  
ATOM   3487  OP1   A   110      57.810  43.736  77.088  1.00  0.00           O  
ATOM   3488  OP2   A   110      56.727  43.948  74.770  1.00  0.00           O  
ATOM   3489  O5'   A   110      59.159  43.858  75.075  1.00  0.00           O  
ATOM   3490  C5'   A   110      60.412  43.603  75.600  1.00  0.00           C  
ATOM   3491  H5'   A   110      60.538  44.234  76.480  1.00  0.00           H  
ATOM   3492 H5''   A   110      60.589  42.559  75.856  1.00  0.00           H  
ATOM   3493  C4'   A   110      61.436  44.156  74.637  1.00  0.00           C  
ATOM   3494  H4'   A   110      62.410  44.000  75.101  1.00  0.00           H  
ATOM   3495  O4'   A   110      61.451  43.341  73.377  1.00  0.00           O  
ATOM   3496  C1'   A   110      61.834  44.217  72.320  1.00  0.00           C  
ATOM   3497  H1'   A   110      62.739  43.883  71.812  1.00  0.00           H  
ATOM   3498  N9    A   110      60.665  44.376  71.462  1.00  0.00           N  
ATOM   3499  C8    A   110      59.386  44.119  71.775  1.00  0.00           C  
ATOM   3500  H8    A   110      58.979  43.888  72.748  1.00  0.00           H  
ATOM   3501  N7    A   110      58.566  44.169  70.692  1.00  0.00           N  
ATOM   3502  C5    A   110      59.399  44.639  69.656  1.00  0.00           C  
ATOM   3503  C6    A   110      59.186  45.054  68.273  1.00  0.00           C  
ATOM   3504  N6    A   110      58.028  44.878  67.622  1.00  0.00           N  
ATOM   3505  H61   A   110      58.137  45.024  66.628  1.00  0.00           H  
ATOM   3506  H62   A   110      57.221  44.435  68.037  1.00  0.00           H  
ATOM   3507  N1    A   110      60.258  45.478  67.597  1.00  0.00           N  
ATOM   3508  C2    A   110      61.467  45.509  68.193  1.00  0.00           C  
ATOM   3509  H2    A   110      62.314  45.885  67.638  1.00  0.00           H  
ATOM   3510  N3    A   110      61.791  45.287  69.445  1.00  0.00           N  
ATOM   3511  C4    A   110      60.689  44.826  70.115  1.00  0.00           C  
ATOM   3512  C3'   A   110      61.400  45.655  74.235  1.00  0.00           C  
ATOM   3513  H3'   A   110      60.448  46.083  73.923  1.00  0.00           H  
ATOM   3514  C2'   A   110      62.184  45.540  72.923  1.00  0.00           C  
ATOM   3515  H2'   A   110      61.843  46.353  72.284  1.00  0.00           H  
ATOM   3516  O2'   A   110      63.618  45.707  72.882  1.00  0.00           O  
ATOM   3517 HO2'   A   110      64.039  44.850  72.979  1.00  0.00           H  
ATOM   3518  O3'   A   110      62.059  46.427  75.239  1.00  0.00           O  
ATOM   3519  P     C   111      61.277  47.749  75.803  1.00  0.00           P  
ATOM   3520  OP1   C   111      62.166  48.419  76.786  1.00  0.00           O  
ATOM   3521  OP2   C   111      59.879  47.411  76.163  1.00  0.00           O  
ATOM   3522  O5'   C   111      61.307  48.694  74.546  1.00  0.00           O  
ATOM   3523  C5'   C   111      62.473  49.204  73.986  1.00  0.00           C  
ATOM   3524  H5'   C   111      62.819  50.045  74.588  1.00  0.00           H  
ATOM   3525 H5''   C   111      63.295  48.488  73.961  1.00  0.00           H  
ATOM   3526  C4'   C   111      62.342  49.731  72.558  1.00  0.00           C  
ATOM   3527  H4'   C   111      63.290  50.215  72.326  1.00  0.00           H  
ATOM   3528  O4'   C   111      62.225  48.677  71.655  1.00  0.00           O  
ATOM   3529  C1'   C   111      61.430  49.018  70.543  1.00  0.00           C  
ATOM   3530  H1'   C   111      61.919  48.805  69.592  1.00  0.00           H  
ATOM   3531  N1    C   111      60.125  48.351  70.589  1.00  0.00           N  
ATOM   3532  C6    C   111      59.531  47.970  71.750  1.00  0.00           C  
ATOM   3533  H6    C   111      60.080  47.928  72.679  1.00  0.00           H  
ATOM   3534  C5    C   111      58.250  47.475  71.829  1.00  0.00           C  
ATOM   3535  H5    C   111      57.807  47.177  72.768  1.00  0.00           H  
ATOM   3536  C4    C   111      57.553  47.500  70.626  1.00  0.00           C  
ATOM   3537  N4    C   111      56.340  47.085  70.552  1.00  0.00           N  
ATOM   3538  H41   C   111      55.797  46.861  71.373  1.00  0.00           H  
ATOM   3539  H42   C   111      55.907  46.979  69.645  1.00  0.00           H  
ATOM   3540  N3    C   111      58.075  47.883  69.406  1.00  0.00           N  
ATOM   3541  C2    C   111      59.358  48.384  69.421  1.00  0.00           C  
ATOM   3542  O2    C   111      59.855  48.618  68.341  1.00  0.00           O  
ATOM   3543  C3'   C   111      61.175  50.699  72.184  1.00  0.00           C  
ATOM   3544  H3'   C   111      60.235  50.476  72.688  1.00  0.00           H  
ATOM   3545  C2'   C   111      61.082  50.503  70.667  1.00  0.00           C  
ATOM   3546  H2'   C   111      60.114  50.775  70.246  1.00  0.00           H  
ATOM   3547  O2'   C   111      62.126  51.159  69.889  1.00  0.00           O  
ATOM   3548 HO2'   C   111      62.370  51.885  70.467  1.00  0.00           H  
ATOM   3549  O3'   C   111      61.434  52.116  72.396  1.00  0.00           O  
ATOM   3550  P     A   112      60.173  53.079  72.813  1.00  0.00           P  
ATOM   3551  OP1   A   112      60.797  54.247  73.423  1.00  0.00           O  
ATOM   3552  OP2   A   112      59.111  52.394  73.580  1.00  0.00           O  
ATOM   3553  O5'   A   112      59.465  53.480  71.460  1.00  0.00           O  
ATOM   3554  C5'   A   112      60.150  54.261  70.542  1.00  0.00           C  
ATOM   3555  H5'   A   112      60.268  55.261  70.961  1.00  0.00           H  
ATOM   3556 H5''   A   112      61.168  53.883  70.455  1.00  0.00           H  
ATOM   3557  C4'   A   112      59.394  54.235  69.268  1.00  0.00           C  
ATOM   3558  H4'   A   112      59.976  54.642  68.441  1.00  0.00           H  
ATOM   3559  O4'   A   112      59.216  52.899  68.873  1.00  0.00           O  
ATOM   3560  C1'   A   112      57.942  52.602  68.310  1.00  0.00           C  
ATOM   3561  H1'   A   112      58.186  52.136  67.355  1.00  0.00           H  
ATOM   3562  N9    A   112      56.963  51.713  69.125  1.00  0.00           N  
ATOM   3563  C8    A   112      57.027  51.422  70.455  1.00  0.00           C  
ATOM   3564  H8    A   112      57.753  51.852  71.128  1.00  0.00           H  
ATOM   3565  N7    A   112      56.125  50.551  70.845  1.00  0.00           N  
ATOM   3566  C5    A   112      55.321  50.314  69.722  1.00  0.00           C  
ATOM   3567  C6    A   112      54.212  49.570  69.370  1.00  0.00           C  
ATOM   3568  N6    A   112      53.474  48.811  70.112  1.00  0.00           N  
ATOM   3569  H61   A   112      53.820  48.412  70.973  1.00  0.00           H  
ATOM   3570  H62   A   112      52.598  48.492  69.724  1.00  0.00           H  
ATOM   3571  N1    A   112      53.770  49.716  68.148  1.00  0.00           N  
ATOM   3572  C2    A   112      54.360  50.487  67.314  1.00  0.00           C  
ATOM   3573  H2    A   112      53.716  50.640  66.461  1.00  0.00           H  
ATOM   3574  N3    A   112      55.444  51.185  67.459  1.00  0.00           N  
ATOM   3575  C4    A   112      55.847  51.055  68.702  1.00  0.00           C  
ATOM   3576  C3'   A   112      57.959  54.784  69.271  1.00  0.00           C  
ATOM   3577  H3'   A   112      57.415  54.436  70.149  1.00  0.00           H  
ATOM   3578  C2'   A   112      57.340  53.984  68.154  1.00  0.00           C  
ATOM   3579  H2'   A   112      56.275  53.902  68.370  1.00  0.00           H  
ATOM   3580  O2'   A   112      57.737  54.468  66.815  1.00  0.00           O  
ATOM   3581 HO2'   A   112      56.959  54.310  66.275  1.00  0.00           H  
ATOM   3582  O3'   A   112      57.929  56.269  69.167  1.00  0.00           O  
ATOM   3583  P     G   113      56.715  57.108  69.864  1.00  0.00           P  
ATOM   3584  OP1   G   113      57.004  58.524  69.604  1.00  0.00           O  
ATOM   3585  OP2   G   113      56.506  56.775  71.287  1.00  0.00           O  
ATOM   3586  O5'   G   113      55.438  56.639  68.995  1.00  0.00           O  
ATOM   3587  C5'   G   113      55.283  57.149  67.663  1.00  0.00           C  
ATOM   3588  H5'   G   113      55.265  58.238  67.699  1.00  0.00           H  
ATOM   3589 H5''   G   113      56.173  56.838  67.115  1.00  0.00           H  
ATOM   3590  C4'   G   113      53.985  56.619  67.049  1.00  0.00           C  
ATOM   3591  H4'   G   113      53.877  56.842  65.987  1.00  0.00           H  
ATOM   3592  O4'   G   113      53.936  55.188  67.008  1.00  0.00           O  
ATOM   3593  C1'   G   113      52.510  54.793  67.061  1.00  0.00           C  
ATOM   3594  H1'   G   113      52.183  54.248  66.175  1.00  0.00           H  
ATOM   3595  N9    G   113      52.363  53.965  68.329  1.00  0.00           N  
ATOM   3596  C8    G   113      53.119  53.920  69.502  1.00  0.00           C  
ATOM   3597  H8    G   113      53.993  54.539  69.644  1.00  0.00           H  
ATOM   3598  N7    G   113      52.731  53.064  70.362  1.00  0.00           N  
ATOM   3599  C5    G   113      51.597  52.524  69.844  1.00  0.00           C  
ATOM   3600  C6    G   113      50.698  51.550  70.379  1.00  0.00           C  
ATOM   3601  O6    G   113      50.632  50.941  71.395  1.00  0.00           O  
ATOM   3602  N1    G   113      49.627  51.337  69.525  1.00  0.00           N  
ATOM   3603  H1    G   113      48.957  50.592  69.656  1.00  0.00           H  
ATOM   3604  C2    G   113      49.443  51.965  68.356  1.00  0.00           C  
ATOM   3605  N2    G   113      48.500  51.480  67.588  1.00  0.00           N  
ATOM   3606  H21   G   113      48.269  52.140  66.859  1.00  0.00           H  
ATOM   3607  H22   G   113      47.746  50.916  67.952  1.00  0.00           H  
ATOM   3608  N3    G   113      50.333  52.747  67.800  1.00  0.00           N  
ATOM   3609  C4    G   113      51.350  53.083  68.575  1.00  0.00           C  
ATOM   3610  C3'   G   113      52.687  57.090  67.782  1.00  0.00           C  
ATOM   3611  H3'   G   113      52.963  56.997  68.832  1.00  0.00           H  
ATOM   3612  C2'   G   113      51.689  56.096  67.179  1.00  0.00           C  
ATOM   3613  H2'   G   113      50.782  55.959  67.769  1.00  0.00           H  
ATOM   3614  O2'   G   113      51.277  56.603  65.892  1.00  0.00           O  
ATOM   3615 HO2'   G   113      51.017  57.517  66.032  1.00  0.00           H  
ATOM   3616  O3'   G   113      52.364  58.366  67.514  1.00  0.00           O  
ATOM   3617  P     G   114      51.362  59.391  68.353  1.00  0.00           P  
ATOM   3618  OP1   G   114      51.300  60.778  67.866  1.00  0.00           O  
ATOM   3619  OP2   G   114      51.678  59.210  69.779  1.00  0.00           O  
ATOM   3620  O5'   G   114      49.904  58.650  68.051  1.00  0.00           O  
ATOM   3621  C5'   G   114      49.144  58.968  66.873  1.00  0.00           C  
ATOM   3622  H5'   G   114      48.875  60.022  66.940  1.00  0.00           H  
ATOM   3623 H5''   G   114      49.746  58.834  65.974  1.00  0.00           H  
ATOM   3624  C4'   G   114      47.906  58.140  66.712  1.00  0.00           C  
ATOM   3625  H4'   G   114      47.395  58.277  65.760  1.00  0.00           H  
ATOM   3626  O4'   G   114      48.199  56.799  66.792  1.00  0.00           O  
ATOM   3627  C1'   G   114      47.022  56.128  67.171  1.00  0.00           C  
ATOM   3628  H1'   G   114      46.690  55.341  66.494  1.00  0.00           H  
ATOM   3629  N9    G   114      47.415  55.396  68.359  1.00  0.00           N  
ATOM   3630  C8    G   114      48.571  55.571  69.072  1.00  0.00           C  
ATOM   3631  H8    G   114      49.280  56.376  68.944  1.00  0.00           H  
ATOM   3632  N7    G   114      48.598  54.792  70.146  1.00  0.00           N  
ATOM   3633  C5    G   114      47.425  54.084  70.107  1.00  0.00           C  
ATOM   3634  C6    G   114      46.991  52.968  70.897  1.00  0.00           C  
ATOM   3635  O6    G   114      47.539  52.428  71.895  1.00  0.00           O  
ATOM   3636  N1    G   114      45.714  52.545  70.569  1.00  0.00           N  
ATOM   3637  H1    G   114      45.353  51.742  71.064  1.00  0.00           H  
ATOM   3638  C2    G   114      45.006  53.007  69.474  1.00  0.00           C  
ATOM   3639  N2    G   114      43.928  52.302  69.160  1.00  0.00           N  
ATOM   3640  H21   G   114      43.330  52.558  68.387  1.00  0.00           H  
ATOM   3641  H22   G   114      43.620  51.628  69.846  1.00  0.00           H  
ATOM   3642  N3    G   114      45.455  53.963  68.675  1.00  0.00           N  
ATOM   3643  C4    G   114      46.690  54.466  69.048  1.00  0.00           C  
ATOM   3644  C3'   G   114      46.790  58.404  67.736  1.00  0.00           C  
ATOM   3645  H3'   G   114      47.227  58.286  68.728  1.00  0.00           H  
ATOM   3646  C2'   G   114      45.978  57.197  67.420  1.00  0.00           C  
ATOM   3647  H2'   G   114      45.453  56.945  68.341  1.00  0.00           H  
ATOM   3648  O2'   G   114      45.269  57.238  66.200  1.00  0.00           O  
ATOM   3649 HO2'   G   114      44.603  56.547  66.211  1.00  0.00           H  
ATOM   3650  O3'   G   114      46.167  59.688  67.531  1.00  0.00           O  
ATOM   3651  P     C   115      45.582  60.403  68.867  1.00  0.00           P  
ATOM   3652  OP1   C   115      44.978  61.614  68.378  1.00  0.00           O  
ATOM   3653  OP2   C   115      46.713  60.512  69.778  1.00  0.00           O  
ATOM   3654  O5'   C   115      44.535  59.336  69.334  1.00  0.00           O  
ATOM   3655  C5'   C   115      43.277  59.346  68.652  1.00  0.00           C  
ATOM   3656  H5'   C   115      42.721  60.270  68.813  1.00  0.00           H  
ATOM   3657 H5''   C   115      43.299  58.980  67.626  1.00  0.00           H  
ATOM   3658  C4'   C   115      42.444  58.358  69.306  1.00  0.00           C  
ATOM   3659  H4'   C   115      41.549  58.279  68.690  1.00  0.00           H  
ATOM   3660  O4'   C   115      43.045  57.061  69.469  1.00  0.00           O  
ATOM   3661  C1'   C   115      42.224  56.533  70.569  1.00  0.00           C  
ATOM   3662  H1'   C   115      41.369  55.974  70.191  1.00  0.00           H  
ATOM   3663  N1    C   115      43.133  55.669  71.413  1.00  0.00           N  
ATOM   3664  C6    C   115      44.345  56.139  71.902  1.00  0.00           C  
ATOM   3665  H6    C   115      44.766  57.089  71.607  1.00  0.00           H  
ATOM   3666  C5    C   115      45.135  55.391  72.746  1.00  0.00           C  
ATOM   3667  H5    C   115      46.110  55.719  73.075  1.00  0.00           H  
ATOM   3668  C4    C   115      44.525  54.165  73.124  1.00  0.00           C  
ATOM   3669  N4    C   115      45.128  53.335  73.888  1.00  0.00           N  
ATOM   3670  H41   C   115      46.055  53.576  74.208  1.00  0.00           H  
ATOM   3671  H42   C   115      44.582  52.524  74.143  1.00  0.00           H  
ATOM   3672  N3    C   115      43.330  53.795  72.744  1.00  0.00           N  
ATOM   3673  C2    C   115      42.559  54.466  71.893  1.00  0.00           C  
ATOM   3674  O2    C   115      41.460  53.994  71.598  1.00  0.00           O  
ATOM   3675  C3'   C   115      42.093  58.874  70.697  1.00  0.00           C  
ATOM   3676  H3'   C   115      42.924  59.455  71.095  1.00  0.00           H  
ATOM   3677  C2'   C   115      41.804  57.641  71.469  1.00  0.00           C  
ATOM   3678  H2'   C   115      42.445  57.666  72.350  1.00  0.00           H  
ATOM   3679  O2'   C   115      40.495  57.346  71.907  1.00  0.00           O  
ATOM   3680 HO2'   C   115      40.136  58.193  72.181  1.00  0.00           H  
ATOM   3681  O3'   C   115      40.939  59.692  70.610  1.00  0.00           O  
ATOM   3682  P     A   116      40.532  60.682  71.752  1.00  0.00           P  
ATOM   3683  OP1   A   116      39.933  59.824  72.798  1.00  0.00           O  
ATOM   3684  OP2   A   116      39.636  61.745  71.252  1.00  0.00           O  
ATOM   3685  O5'   A   116      41.822  61.436  72.259  1.00  0.00           O  
ATOM   3686  C5'   A   116      42.634  62.310  71.455  1.00  0.00           C  
ATOM   3687  H5'   A   116      41.868  62.811  70.863  1.00  0.00           H  
ATOM   3688 H5''   A   116      43.174  61.668  70.759  1.00  0.00           H  
ATOM   3689  C4'   A   116      43.424  63.349  72.260  1.00  0.00           C  
ATOM   3690  H4'   A   116      44.044  63.923  71.571  1.00  0.00           H  
ATOM   3691  O4'   A   116      42.460  64.191  72.875  1.00  0.00           O  
ATOM   3692  C1'   A   116      42.747  64.428  74.236  1.00  0.00           C  
ATOM   3693  H1'   A   116      42.543  65.491  74.368  1.00  0.00           H  
ATOM   3694  N9    A   116      41.824  63.731  75.165  1.00  0.00           N  
ATOM   3695  C8    A   116      40.635  63.019  74.862  1.00  0.00           C  
ATOM   3696  H8    A   116      40.351  62.865  73.832  1.00  0.00           H  
ATOM   3697  N7    A   116      40.098  62.408  75.932  1.00  0.00           N  
ATOM   3698  C5    A   116      40.828  62.875  76.991  1.00  0.00           C  
ATOM   3699  C6    A   116      40.875  62.635  78.427  1.00  0.00           C  
ATOM   3700  N6    A   116      39.935  61.909  79.081  1.00  0.00           N  
ATOM   3701  H61   A   116      39.980  61.689  80.066  1.00  0.00           H  
ATOM   3702  H62   A   116      39.163  61.550  78.537  1.00  0.00           H  
ATOM   3703  N1    A   116      41.848  63.144  79.137  1.00  0.00           N  
ATOM   3704  C2    A   116      42.819  63.871  78.609  1.00  0.00           C  
ATOM   3705  H2    A   116      43.700  64.049  79.209  1.00  0.00           H  
ATOM   3706  N3    A   116      42.914  64.164  77.316  1.00  0.00           N  
ATOM   3707  C4    A   116      41.910  63.618  76.532  1.00  0.00           C  
ATOM   3708  C3'   A   116      44.322  62.838  73.297  1.00  0.00           C  
ATOM   3709  H3'   A   116      43.897  61.919  73.700  1.00  0.00           H  
ATOM   3710  C2'   A   116      44.238  64.030  74.359  1.00  0.00           C  
ATOM   3711  H2'   A   116      44.521  63.743  75.372  1.00  0.00           H  
ATOM   3712  O2'   A   116      45.050  65.136  73.987  1.00  0.00           O  
ATOM   3713 HO2'   A   116      44.564  65.574  73.284  1.00  0.00           H  
ATOM   3714  O3'   A   116      45.583  62.493  72.716  1.00  0.00           O  
ATOM   3715  P     C   117      46.478  61.410  73.310  1.00  0.00           P  
ATOM   3716  OP1   C   117      47.776  61.416  72.576  1.00  0.00           O  
ATOM   3717  OP2   C   117      45.771  60.182  73.640  1.00  0.00           O  
ATOM   3718  O5'   C   117      46.741  62.021  74.743  1.00  0.00           O  
ATOM   3719  C5'   C   117      47.548  63.178  74.912  1.00  0.00           C  
ATOM   3720  H5'   C   117      47.028  64.080  74.590  1.00  0.00           H  
ATOM   3721 H5''   C   117      48.511  63.161  74.402  1.00  0.00           H  
ATOM   3722  C4'   C   117      47.871  63.398  76.438  1.00  0.00           C  
ATOM   3723  H4'   C   117      48.625  64.184  76.404  1.00  0.00           H  
ATOM   3724  O4'   C   117      46.785  63.658  77.280  1.00  0.00           O  
ATOM   3725  C1'   C   117      46.908  62.952  78.500  1.00  0.00           C  
ATOM   3726  H1'   C   117      46.926  63.597  79.379  1.00  0.00           H  
ATOM   3727  N1    C   117      45.816  61.864  78.641  1.00  0.00           N  
ATOM   3728  C6    C   117      44.953  61.617  77.596  1.00  0.00           C  
ATOM   3729  H6    C   117      45.150  62.032  76.619  1.00  0.00           H  
ATOM   3730  C5    C   117      43.923  60.810  77.796  1.00  0.00           C  
ATOM   3731  H5    C   117      43.191  60.701  77.009  1.00  0.00           H  
ATOM   3732  C4    C   117      43.668  60.346  79.104  1.00  0.00           C  
ATOM   3733  N4    C   117      42.570  59.706  79.397  1.00  0.00           N  
ATOM   3734  H41   C   117      41.990  59.310  78.671  1.00  0.00           H  
ATOM   3735  H42   C   117      42.370  59.410  80.342  1.00  0.00           H  
ATOM   3736  N3    C   117      44.477  60.502  80.100  1.00  0.00           N  
ATOM   3737  C2    C   117      45.552  61.305  79.907  1.00  0.00           C  
ATOM   3738  O2    C   117      46.394  61.485  80.812  1.00  0.00           O  
ATOM   3739  C3'   C   117      48.589  62.112  76.978  1.00  0.00           C  
ATOM   3740  H3'   C   117      48.088  61.223  76.595  1.00  0.00           H  
ATOM   3741  C2'   C   117      48.302  62.236  78.455  1.00  0.00           C  
ATOM   3742  H2'   C   117      48.350  61.232  78.877  1.00  0.00           H  
ATOM   3743  O2'   C   117      49.405  63.078  78.936  1.00  0.00           O  
ATOM   3744 HO2'   C   117      50.184  62.840  78.428  1.00  0.00           H  
ATOM   3745  O3'   C   117      49.998  62.153  76.599  1.00  0.00           O  
ATOM   3746  P     U   118      50.557  60.780  76.094  1.00  0.00           P  
ATOM   3747  OP1   U   118      51.924  61.161  75.735  1.00  0.00           O  
ATOM   3748  OP2   U   118      49.753  60.177  75.024  1.00  0.00           O  
ATOM   3749  O5'   U   118      50.684  59.773  77.379  1.00  0.00           O  
ATOM   3750  C5'   U   118      51.709  59.921  78.320  1.00  0.00           C  
ATOM   3751  H5'   U   118      52.186  60.900  78.287  1.00  0.00           H  
ATOM   3752 H5''   U   118      52.523  59.258  78.029  1.00  0.00           H  
ATOM   3753  C4'   U   118      51.296  59.553  79.714  1.00  0.00           C  
ATOM   3754  H4'   U   118      52.163  59.878  80.288  1.00  0.00           H  
ATOM   3755  O4'   U   118      50.138  59.962  80.269  1.00  0.00           O  
ATOM   3756  C1'   U   118      49.694  58.969  81.216  1.00  0.00           C  
ATOM   3757  H1'   U   118      49.629  59.439  82.198  1.00  0.00           H  
ATOM   3758  N1    U   118      48.351  58.316  80.779  1.00  0.00           N  
ATOM   3759  C6    U   118      47.848  58.433  79.489  1.00  0.00           C  
ATOM   3760  H6    U   118      48.482  58.777  78.685  1.00  0.00           H  
ATOM   3761  C5    U   118      46.587  57.998  79.170  1.00  0.00           C  
ATOM   3762  H5    U   118      46.285  57.889  78.139  1.00  0.00           H  
ATOM   3763  C4    U   118      45.698  57.567  80.183  1.00  0.00           C  
ATOM   3764  O4    U   118      44.564  57.146  80.022  1.00  0.00           O  
ATOM   3765  N3    U   118      46.343  57.532  81.450  1.00  0.00           N  
ATOM   3766  H3    U   118      45.742  57.231  82.204  1.00  0.00           H  
ATOM   3767  C2    U   118      47.532  57.909  81.823  1.00  0.00           C  
ATOM   3768  O2    U   118      47.874  57.721  83.015  1.00  0.00           O  
ATOM   3769  C3'   U   118      51.265  58.002  79.810  1.00  0.00           C  
ATOM   3770  H3'   U   118      50.578  57.555  79.090  1.00  0.00           H  
ATOM   3771  C2'   U   118      50.771  57.813  81.272  1.00  0.00           C  
ATOM   3772  H2'   U   118      50.330  56.821  81.370  1.00  0.00           H  
ATOM   3773  O2'   U   118      51.860  57.972  82.208  1.00  0.00           O  
ATOM   3774 HO2'   U   118      52.450  57.227  82.068  1.00  0.00           H  
ATOM   3775  O3'   U   118      52.575  57.327  79.715  1.00  0.00           O  
ATOM   3776  P     A   119      52.690  55.943  79.043  1.00  0.00           P  
ATOM   3777  OP1   A   119      54.138  55.589  78.855  1.00  0.00           O  
ATOM   3778  OP2   A   119      51.757  55.852  77.888  1.00  0.00           O  
ATOM   3779  O5'   A   119      52.091  55.016  80.195  1.00  0.00           O  
ATOM   3780  C5'   A   119      52.826  54.271  81.121  1.00  0.00           C  
ATOM   3781  H5'   A   119      53.360  55.027  81.696  1.00  0.00           H  
ATOM   3782 H5''   A   119      53.538  53.581  80.668  1.00  0.00           H  
ATOM   3783  C4'   A   119      51.884  53.477  82.023  1.00  0.00           C  
ATOM   3784  H4'   A   119      52.542  53.230  82.857  1.00  0.00           H  
ATOM   3785  O4'   A   119      50.936  54.241  82.509  1.00  0.00           O  
ATOM   3786  C1'   A   119      49.788  53.435  82.850  1.00  0.00           C  
ATOM   3787  H1'   A   119      49.670  53.374  83.932  1.00  0.00           H  
ATOM   3788  N9    A   119      48.693  53.986  82.074  1.00  0.00           N  
ATOM   3789  C8    A   119      48.810  54.714  80.871  1.00  0.00           C  
ATOM   3790  H8    A   119      49.712  55.111  80.428  1.00  0.00           H  
ATOM   3791  N7    A   119      47.687  54.689  80.174  1.00  0.00           N  
ATOM   3792  C5    A   119      46.783  54.023  81.014  1.00  0.00           C  
ATOM   3793  C6    A   119      45.442  53.582  80.954  1.00  0.00           C  
ATOM   3794  N6    A   119      44.658  54.062  80.025  1.00  0.00           N  
ATOM   3795  H61   A   119      45.139  54.722  79.431  1.00  0.00           H  
ATOM   3796  H62   A   119      43.694  53.767  80.082  1.00  0.00           H  
ATOM   3797  N1    A   119      44.792  52.908  81.902  1.00  0.00           N  
ATOM   3798  C2    A   119      45.572  52.623  82.954  1.00  0.00           C  
ATOM   3799  H2    A   119      45.106  51.965  83.673  1.00  0.00           H  
ATOM   3800  N3    A   119      46.863  52.870  83.235  1.00  0.00           N  
ATOM   3801  C4    A   119      47.398  53.605  82.193  1.00  0.00           C  
ATOM   3802  C3'   A   119      51.253  52.344  81.266  1.00  0.00           C  
ATOM   3803  H3'   A   119      50.936  52.780  80.319  1.00  0.00           H  
ATOM   3804  C2'   A   119      50.087  52.042  82.270  1.00  0.00           C  
ATOM   3805  H2'   A   119      49.281  51.595  81.688  1.00  0.00           H  
ATOM   3806  O2'   A   119      50.519  51.228  83.348  1.00  0.00           O  
ATOM   3807 HO2'   A   119      50.789  50.408  82.929  1.00  0.00           H  
ATOM   3808  O3'   A   119      52.072  51.223  81.043  1.00  0.00           O  
ATOM   3809  P     G   120      51.627  50.169  80.001  1.00  0.00           P  
ATOM   3810  OP1   G   120      52.661  49.185  79.724  1.00  0.00           O  
ATOM   3811  OP2   G   120      51.090  50.965  78.853  1.00  0.00           O  
ATOM   3812  O5'   G   120      50.351  49.484  80.754  1.00  0.00           O  
ATOM   3813  C5'   G   120      50.496  48.243  81.488  1.00  0.00           C  
ATOM   3814  H5'   G   120      50.833  48.569  82.472  1.00  0.00           H  
ATOM   3815 H5''   G   120      51.103  47.496  80.979  1.00  0.00           H  
ATOM   3816  C4'   G   120      49.210  47.522  81.736  1.00  0.00           C  
ATOM   3817  H4'   G   120      49.438  46.701  82.416  1.00  0.00           H  
ATOM   3818  O4'   G   120      48.258  48.322  82.473  1.00  0.00           O  
ATOM   3819  C1'   G   120      46.984  47.868  82.051  1.00  0.00           C  
ATOM   3820  H1'   G   120      46.429  47.434  82.883  1.00  0.00           H  
ATOM   3821  N9    G   120      46.319  49.007  81.322  1.00  0.00           N  
ATOM   3822  C8    G   120      46.930  50.135  80.878  1.00  0.00           C  
ATOM   3823  H8    G   120      48.000  50.272  80.833  1.00  0.00           H  
ATOM   3824  N7    G   120      46.135  50.815  80.003  1.00  0.00           N  
ATOM   3825  C5    G   120      44.882  50.170  80.113  1.00  0.00           C  
ATOM   3826  C6    G   120      43.625  50.446  79.445  1.00  0.00           C  
ATOM   3827  O6    G   120      43.369  51.273  78.603  1.00  0.00           O  
ATOM   3828  N1    G   120      42.628  49.581  79.770  1.00  0.00           N  
ATOM   3829  H1    G   120      41.690  49.810  79.475  1.00  0.00           H  
ATOM   3830  C2    G   120      42.794  48.563  80.708  1.00  0.00           C  
ATOM   3831  N2    G   120      41.623  47.910  81.026  1.00  0.00           N  
ATOM   3832  H21   G   120      40.763  48.173  80.568  1.00  0.00           H  
ATOM   3833  H22   G   120      41.670  47.072  81.589  1.00  0.00           H  
ATOM   3834  N3    G   120      43.967  48.199  81.225  1.00  0.00           N  
ATOM   3835  C4    G   120      44.989  49.012  80.895  1.00  0.00           C  
ATOM   3836  C3'   G   120      48.561  47.034  80.410  1.00  0.00           C  
ATOM   3837  H3'   G   120      48.505  47.819  79.656  1.00  0.00           H  
ATOM   3838  C2'   G   120      47.162  46.738  81.035  1.00  0.00           C  
ATOM   3839  H2'   G   120      46.326  46.733  80.335  1.00  0.00           H  
ATOM   3840  O2'   G   120      47.183  45.508  81.689  1.00  0.00           O  
ATOM   3841 HO2'   G   120      47.813  44.961  81.214  1.00  0.00           H  
ATOM   3842  O3'   G   120      49.221  45.907  79.914  1.00  0.00           O  
ATOM   3843  P     U   121      49.026  45.517  78.410  1.00  0.00           P  
ATOM   3844  OP1   U   121      49.694  44.228  78.230  1.00  0.00           O  
ATOM   3845  OP2   U   121      49.543  46.663  77.652  1.00  0.00           O  
ATOM   3846  O5'   U   121      47.459  45.401  78.111  1.00  0.00           O  
ATOM   3847  C5'   U   121      46.763  44.250  78.465  1.00  0.00           C  
ATOM   3848  H5'   U   121      47.141  44.042  79.466  1.00  0.00           H  
ATOM   3849 H5''   U   121      46.970  43.467  77.735  1.00  0.00           H  
ATOM   3850  C4'   U   121      45.213  44.401  78.442  1.00  0.00           C  
ATOM   3851  H4'   U   121      44.717  43.621  79.021  1.00  0.00           H  
ATOM   3852  O4'   U   121      44.686  45.634  78.938  1.00  0.00           O  
ATOM   3853  C1'   U   121      43.509  45.999  78.236  1.00  0.00           C  
ATOM   3854  H1'   U   121      42.728  46.091  78.991  1.00  0.00           H  
ATOM   3855  N1    U   121      43.640  47.240  77.401  1.00  0.00           N  
ATOM   3856  C6    U   121      44.815  47.792  77.166  1.00  0.00           C  
ATOM   3857  H6    U   121      45.695  47.314  77.568  1.00  0.00           H  
ATOM   3858  C5    U   121      44.976  48.994  76.551  1.00  0.00           C  
ATOM   3859  H5    U   121      45.949  49.455  76.473  1.00  0.00           H  
ATOM   3860  C4    U   121      43.816  49.694  76.042  1.00  0.00           C  
ATOM   3861  O4    U   121      43.808  50.692  75.331  1.00  0.00           O  
ATOM   3862  N3    U   121      42.653  49.062  76.365  1.00  0.00           N  
ATOM   3863  H3    U   121      41.786  49.487  76.069  1.00  0.00           H  
ATOM   3864  C2    U   121      42.515  47.904  77.059  1.00  0.00           C  
ATOM   3865  O2    U   121      41.383  47.491  77.268  1.00  0.00           O  
ATOM   3866  C3'   U   121      44.705  44.352  77.005  1.00  0.00           C  
ATOM   3867  H3'   U   121      45.280  45.066  76.415  1.00  0.00           H  
ATOM   3868  C2'   U   121      43.287  44.849  77.305  1.00  0.00           C  
ATOM   3869  H2'   U   121      42.819  45.185  76.380  1.00  0.00           H  
ATOM   3870  O2'   U   121      42.450  43.813  77.891  1.00  0.00           O  
ATOM   3871 HO2'   U   121      42.806  42.990  77.548  1.00  0.00           H  
ATOM   3872  O3'   U   121      44.757  43.137  76.397  1.00  0.00           O  
ATOM   3873  P     A   122      45.255  42.828  74.948  1.00  0.00           P  
ATOM   3874  OP1   A   122      45.172  41.377  74.775  1.00  0.00           O  
ATOM   3875  OP2   A   122      46.581  43.531  74.710  1.00  0.00           O  
ATOM   3876  O5'   A   122      44.068  43.469  74.157  1.00  0.00           O  
ATOM   3877  C5'   A   122      42.714  43.038  74.005  1.00  0.00           C  
ATOM   3878  H5'   A   122      42.332  42.800  74.998  1.00  0.00           H  
ATOM   3879 H5''   A   122      42.610  42.138  73.400  1.00  0.00           H  
ATOM   3880  C4'   A   122      41.752  44.055  73.256  1.00  0.00           C  
ATOM   3881  H4'   A   122      40.868  43.498  72.944  1.00  0.00           H  
ATOM   3882  O4'   A   122      41.427  45.189  73.944  1.00  0.00           O  
ATOM   3883  C1'   A   122      41.396  46.257  73.039  1.00  0.00           C  
ATOM   3884  H1'   A   122      40.476  46.826  73.174  1.00  0.00           H  
ATOM   3885  N9    A   122      42.621  47.067  73.371  1.00  0.00           N  
ATOM   3886  C8    A   122      43.746  46.574  73.942  1.00  0.00           C  
ATOM   3887  H8    A   122      43.763  45.649  74.498  1.00  0.00           H  
ATOM   3888  N7    A   122      44.703  47.476  74.048  1.00  0.00           N  
ATOM   3889  C5    A   122      44.255  48.487  73.155  1.00  0.00           C  
ATOM   3890  C6    A   122      44.836  49.663  72.624  1.00  0.00           C  
ATOM   3891  N6    A   122      46.065  50.059  72.793  1.00  0.00           N  
ATOM   3892  H61   A   122      46.599  49.375  73.310  1.00  0.00           H  
ATOM   3893  H62   A   122      46.545  50.804  72.310  1.00  0.00           H  
ATOM   3894  N1    A   122      44.098  50.462  71.838  1.00  0.00           N  
ATOM   3895  C2    A   122      42.784  50.131  71.651  1.00  0.00           C  
ATOM   3896  H2    A   122      42.243  50.707  70.914  1.00  0.00           H  
ATOM   3897  N3    A   122      42.171  48.964  71.929  1.00  0.00           N  
ATOM   3898  C4    A   122      42.978  48.228  72.756  1.00  0.00           C  
ATOM   3899  C3'   A   122      42.314  44.365  71.903  1.00  0.00           C  
ATOM   3900  H3'   A   122      43.348  44.707  71.931  1.00  0.00           H  
ATOM   3901  C2'   A   122      41.584  45.692  71.624  1.00  0.00           C  
ATOM   3902  H2'   A   122      42.138  46.311  70.918  1.00  0.00           H  
ATOM   3903  O2'   A   122      40.236  45.501  71.216  1.00  0.00           O  
ATOM   3904 HO2'   A   122      40.008  44.590  71.415  1.00  0.00           H  
ATOM   3905  O3'   A   122      42.217  43.400  70.888  1.00  0.00           O  
ATOM   3906  P     C   123      43.469  43.006  70.035  1.00  0.00           P  
ATOM   3907  OP1   C   123      42.971  41.988  69.095  1.00  0.00           O  
ATOM   3908  OP2   C   123      44.614  42.722  70.944  1.00  0.00           O  
ATOM   3909  O5'   C   123      43.838  44.262  69.163  1.00  0.00           O  
ATOM   3910  C5'   C   123      42.981  44.685  68.061  1.00  0.00           C  
ATOM   3911  H5'   C   123      43.073  44.072  67.164  1.00  0.00           H  
ATOM   3912 H5''   C   123      41.946  44.496  68.347  1.00  0.00           H  
ATOM   3913  C4'   C   123      43.216  46.103  67.499  1.00  0.00           C  
ATOM   3914  H4'   C   123      42.438  46.403  66.797  1.00  0.00           H  
ATOM   3915  O4'   C   123      43.323  47.062  68.498  1.00  0.00           O  
ATOM   3916  C1'   C   123      44.272  48.046  68.189  1.00  0.00           C  
ATOM   3917  H1'   C   123      43.770  49.012  68.142  1.00  0.00           H  
ATOM   3918  N1    C   123      45.412  48.128  69.150  1.00  0.00           N  
ATOM   3919  C6    C   123      45.664  47.212  70.135  1.00  0.00           C  
ATOM   3920  H6    C   123      45.005  46.381  70.335  1.00  0.00           H  
ATOM   3921  C5    C   123      46.770  47.396  70.889  1.00  0.00           C  
ATOM   3922  H5    C   123      46.955  46.742  71.728  1.00  0.00           H  
ATOM   3923  C4    C   123      47.562  48.566  70.766  1.00  0.00           C  
ATOM   3924  N4    C   123      48.606  48.709  71.522  1.00  0.00           N  
ATOM   3925  H41   C   123      48.852  47.941  72.131  1.00  0.00           H  
ATOM   3926  H42   C   123      49.110  49.578  71.419  1.00  0.00           H  
ATOM   3927  N3    C   123      47.237  49.569  69.918  1.00  0.00           N  
ATOM   3928  C2    C   123      46.193  49.287  69.059  1.00  0.00           C  
ATOM   3929  O2    C   123      45.978  50.143  68.197  1.00  0.00           O  
ATOM   3930  C3'   C   123      44.466  46.090  66.679  1.00  0.00           C  
ATOM   3931  H3'   C   123      45.270  45.549  67.179  1.00  0.00           H  
ATOM   3932  C2'   C   123      44.733  47.617  66.744  1.00  0.00           C  
ATOM   3933  H2'   C   123      45.758  47.959  66.603  1.00  0.00           H  
ATOM   3934  O2'   C   123      43.947  48.465  65.840  1.00  0.00           O  
ATOM   3935 HO2'   C   123      43.962  49.354  66.201  1.00  0.00           H  
ATOM   3936  O3'   C   123      44.215  45.713  65.339  1.00  0.00           O  
ATOM   3937  P     U   124      45.451  45.254  64.459  1.00  0.00           P  
ATOM   3938  OP1   U   124      44.980  44.630  63.157  1.00  0.00           O  
ATOM   3939  OP2   U   124      46.362  44.378  65.231  1.00  0.00           O  
ATOM   3940  O5'   U   124      46.275  46.585  64.112  1.00  0.00           O  
ATOM   3941  C5'   U   124      45.972  47.421  63.066  1.00  0.00           C  
ATOM   3942  H5'   U   124      45.788  46.755  62.224  1.00  0.00           H  
ATOM   3943 H5''   U   124      45.051  47.958  63.295  1.00  0.00           H  
ATOM   3944  C4'   U   124      47.087  48.427  62.731  1.00  0.00           C  
ATOM   3945  H4'   U   124      46.920  49.054  61.855  1.00  0.00           H  
ATOM   3946  O4'   U   124      47.290  49.374  63.800  1.00  0.00           O  
ATOM   3947  C1'   U   124      48.685  49.590  64.000  1.00  0.00           C  
ATOM   3948  H1'   U   124      48.864  50.665  64.021  1.00  0.00           H  
ATOM   3949  N1    U   124      49.266  49.033  65.270  1.00  0.00           N  
ATOM   3950  C6    U   124      48.613  48.044  65.973  1.00  0.00           C  
ATOM   3951  H6    U   124      47.696  47.606  65.607  1.00  0.00           H  
ATOM   3952  C5    U   124      49.137  47.577  67.149  1.00  0.00           C  
ATOM   3953  H5    U   124      48.736  46.685  67.607  1.00  0.00           H  
ATOM   3954  C4    U   124      50.422  48.107  67.610  1.00  0.00           C  
ATOM   3955  O4    U   124      51.074  47.910  68.615  1.00  0.00           O  
ATOM   3956  N3    U   124      51.007  49.045  66.824  1.00  0.00           N  
ATOM   3957  H3    U   124      51.976  49.210  67.058  1.00  0.00           H  
ATOM   3958  C2    U   124      50.521  49.476  65.656  1.00  0.00           C  
ATOM   3959  O2    U   124      51.174  50.258  64.960  1.00  0.00           O  
ATOM   3960  C3'   U   124      48.376  47.819  62.401  1.00  0.00           C  
ATOM   3961  H3'   U   124      48.646  47.040  63.114  1.00  0.00           H  
ATOM   3962  C2'   U   124      49.324  49.068  62.760  1.00  0.00           C  
ATOM   3963  H2'   U   124      50.361  48.752  62.880  1.00  0.00           H  
ATOM   3964  O2'   U   124      49.362  50.132  61.811  1.00  0.00           O  
ATOM   3965 HO2'   U   124      49.138  49.827  60.929  1.00  0.00           H  
ATOM   3966  O3'   U   124      48.531  47.476  61.043  1.00  0.00           O  
ATOM   3967  P     G   125      49.613  46.523  60.487  1.00  0.00           P  
ATOM   3968  OP1   G   125      49.540  46.573  59.012  1.00  0.00           O  
ATOM   3969  OP2   G   125      49.450  45.246  61.278  1.00  0.00           O  
ATOM   3970  O5'   G   125      51.081  47.043  60.854  1.00  0.00           O  
ATOM   3971  C5'   G   125      51.667  48.188  60.176  1.00  0.00           C  
ATOM   3972  H5'   G   125      52.021  48.012  59.160  1.00  0.00           H  
ATOM   3973 H5''   G   125      50.874  48.934  60.133  1.00  0.00           H  
ATOM   3974  C4'   G   125      52.973  48.730  60.844  1.00  0.00           C  
ATOM   3975  H4'   G   125      53.271  49.608  60.271  1.00  0.00           H  
ATOM   3976  O4'   G   125      52.765  49.208  62.138  1.00  0.00           O  
ATOM   3977  C1'   G   125      53.900  49.098  62.950  1.00  0.00           C  
ATOM   3978  H1'   G   125      54.164  50.097  63.295  1.00  0.00           H  
ATOM   3979  N9    G   125      53.747  48.096  64.045  1.00  0.00           N  
ATOM   3980  C8    G   125      52.672  47.347  64.498  1.00  0.00           C  
ATOM   3981  H8    G   125      51.715  47.251  64.008  1.00  0.00           H  
ATOM   3982  N7    G   125      52.955  46.651  65.538  1.00  0.00           N  
ATOM   3983  C5    G   125      54.247  46.948  65.860  1.00  0.00           C  
ATOM   3984  C6    G   125      55.066  46.530  67.017  1.00  0.00           C  
ATOM   3985  O6    G   125      54.862  45.836  68.033  1.00  0.00           O  
ATOM   3986  N1    G   125      56.265  47.241  67.034  1.00  0.00           N  
ATOM   3987  H1    G   125      56.872  47.091  67.828  1.00  0.00           H  
ATOM   3988  C2    G   125      56.641  48.214  66.155  1.00  0.00           C  
ATOM   3989  N2    G   125      57.830  48.776  66.371  1.00  0.00           N  
ATOM   3990  H21   G   125      58.383  48.625  67.202  1.00  0.00           H  
ATOM   3991  H22   G   125      58.114  49.423  65.649  1.00  0.00           H  
ATOM   3992  N3    G   125      55.877  48.561  65.097  1.00  0.00           N  
ATOM   3993  C4    G   125      54.696  47.936  64.963  1.00  0.00           C  
ATOM   3994  C3'   G   125      54.170  47.786  60.915  1.00  0.00           C  
ATOM   3995  H3'   G   125      53.838  46.849  61.363  1.00  0.00           H  
ATOM   3996  C2'   G   125      54.960  48.639  61.942  1.00  0.00           C  
ATOM   3997  H2'   G   125      55.700  48.007  62.433  1.00  0.00           H  
ATOM   3998  O2'   G   125      55.523  49.795  61.370  1.00  0.00           O  
ATOM   3999 HO2'   G   125      56.033  49.427  60.644  1.00  0.00           H  
ATOM   4000  O3'   G   125      54.868  47.527  59.646  1.00  0.00           O  
ATOM   4001  P     A   126      56.273  47.023  59.418  1.00  0.00           P  
ATOM   4002  OP1   A   126      56.300  46.737  57.974  1.00  0.00           O  
ATOM   4003  OP2   A   126      56.518  45.939  60.349  1.00  0.00           O  
ATOM   4004  O5'   A   126      57.352  48.187  59.668  1.00  0.00           O  
ATOM   4005  C5'   A   126      57.377  49.394  58.805  1.00  0.00           C  
ATOM   4006  H5'   A   126      57.525  49.020  57.793  1.00  0.00           H  
ATOM   4007 H5''   A   126      56.419  49.905  58.910  1.00  0.00           H  
ATOM   4008  C4'   A   126      58.543  50.387  59.172  1.00  0.00           C  
ATOM   4009  H4'   A   126      58.546  51.233  58.485  1.00  0.00           H  
ATOM   4010  O4'   A   126      58.223  51.040  60.341  1.00  0.00           O  
ATOM   4011  C1'   A   126      59.397  51.525  60.967  1.00  0.00           C  
ATOM   4012  H1'   A   126      59.295  52.606  61.054  1.00  0.00           H  
ATOM   4013  N9    A   126      59.532  51.020  62.342  1.00  0.00           N  
ATOM   4014  C8    A   126      59.137  49.845  62.913  1.00  0.00           C  
ATOM   4015  H8    A   126      58.700  49.014  62.379  1.00  0.00           H  
ATOM   4016  N7    A   126      59.331  49.721  64.190  1.00  0.00           N  
ATOM   4017  C5    A   126      59.971  50.899  64.509  1.00  0.00           C  
ATOM   4018  C6    A   126      60.410  51.462  65.763  1.00  0.00           C  
ATOM   4019  N6    A   126      60.477  50.925  66.961  1.00  0.00           N  
ATOM   4020  H61   A   126      60.095  49.995  67.064  1.00  0.00           H  
ATOM   4021  H62   A   126      60.763  51.459  67.769  1.00  0.00           H  
ATOM   4022  N1    A   126      60.836  52.739  65.785  1.00  0.00           N  
ATOM   4023  C2    A   126      60.820  53.393  64.658  1.00  0.00           C  
ATOM   4024  H2    A   126      61.308  54.347  64.795  1.00  0.00           H  
ATOM   4025  N3    A   126      60.492  52.977  63.430  1.00  0.00           N  
ATOM   4026  C4    A   126      60.051  51.723  63.419  1.00  0.00           C  
ATOM   4027  C3'   A   126      59.988  49.889  59.317  1.00  0.00           C  
ATOM   4028  H3'   A   126      59.873  49.048  60.000  1.00  0.00           H  
ATOM   4029  C2'   A   126      60.619  51.070  60.111  1.00  0.00           C  
ATOM   4030  H2'   A   126      61.421  50.677  60.735  1.00  0.00           H  
ATOM   4031  O2'   A   126      61.029  52.146  59.185  1.00  0.00           O  
ATOM   4032 HO2'   A   126      61.937  52.010  58.905  1.00  0.00           H  
ATOM   4033  O3'   A   126      60.640  49.644  58.049  1.00  0.00           O  
ATOM   4034  P     U   127      61.537  48.358  58.005  1.00  0.00           P  
ATOM   4035  OP1   U   127      62.480  48.614  56.858  1.00  0.00           O  
ATOM   4036  OP2   U   127      60.549  47.257  57.914  1.00  0.00           O  
ATOM   4037  O5'   U   127      62.332  48.278  59.353  1.00  0.00           O  
ATOM   4038  C5'   U   127      63.573  49.024  59.540  1.00  0.00           C  
ATOM   4039  H5'   U   127      64.327  48.650  58.847  1.00  0.00           H  
ATOM   4040 H5''   U   127      63.379  50.087  59.397  1.00  0.00           H  
ATOM   4041  C4'   U   127      63.929  48.728  60.946  1.00  0.00           C  
ATOM   4042  H4'   U   127      64.894  49.199  61.136  1.00  0.00           H  
ATOM   4043  O4'   U   127      62.943  49.221  61.753  1.00  0.00           O  
ATOM   4044  C1'   U   127      62.979  48.430  62.944  1.00  0.00           C  
ATOM   4045  H1'   U   127      63.416  48.994  63.769  1.00  0.00           H  
ATOM   4046  N1    U   127      61.713  47.751  63.308  1.00  0.00           N  
ATOM   4047  C6    U   127      60.857  47.316  62.314  1.00  0.00           C  
ATOM   4048  H6    U   127      61.077  47.417  61.262  1.00  0.00           H  
ATOM   4049  C5    U   127      59.641  46.626  62.607  1.00  0.00           C  
ATOM   4050  H5    U   127      58.961  46.237  61.864  1.00  0.00           H  
ATOM   4051  C4    U   127      59.296  46.424  63.984  1.00  0.00           C  
ATOM   4052  O4    U   127      58.318  45.741  64.346  1.00  0.00           O  
ATOM   4053  N3    U   127      60.291  46.850  64.902  1.00  0.00           N  
ATOM   4054  H3    U   127      60.216  46.506  65.849  1.00  0.00           H  
ATOM   4055  C2    U   127      61.470  47.465  64.621  1.00  0.00           C  
ATOM   4056  O2    U   127      62.163  47.802  65.567  1.00  0.00           O  
ATOM   4057  C3'   U   127      64.022  47.229  61.235  1.00  0.00           C  
ATOM   4058  H3'   U   127      63.118  46.648  61.053  1.00  0.00           H  
ATOM   4059  C2'   U   127      63.997  47.297  62.771  1.00  0.00           C  
ATOM   4060  H2'   U   127      63.578  46.369  63.161  1.00  0.00           H  
ATOM   4061  O2'   U   127      65.295  47.509  63.276  1.00  0.00           O  
ATOM   4062 HO2'   U   127      65.667  46.682  63.591  1.00  0.00           H  
ATOM   4063  O3'   U   127      65.171  46.618  60.671  1.00  0.00           O  
ATOM   4064  P     G   128      65.362  45.008  60.458  1.00  0.00           P  
ATOM   4065  OP1   G   128      66.368  44.782  59.411  1.00  0.00           O  
ATOM   4066  OP2   G   128      64.035  44.438  60.195  1.00  0.00           O  
ATOM   4067  O5'   G   128      65.834  44.281  61.774  1.00  0.00           O  
ATOM   4068  C5'   G   128      67.056  44.535  62.422  1.00  0.00           C  
ATOM   4069  H5'   G   128      67.795  43.885  61.954  1.00  0.00           H  
ATOM   4070 H5''   G   128      67.425  45.555  62.313  1.00  0.00           H  
ATOM   4071  C4'   G   128      67.022  44.286  63.899  1.00  0.00           C  
ATOM   4072  H4'   G   128      67.934  44.718  64.311  1.00  0.00           H  
ATOM   4073  O4'   G   128      65.926  44.913  64.563  1.00  0.00           O  
ATOM   4074  C1'   G   128      65.368  44.132  65.575  1.00  0.00           C  
ATOM   4075  H1'   G   128      65.371  44.718  66.494  1.00  0.00           H  
ATOM   4076  N9    G   128      63.935  43.751  65.256  1.00  0.00           N  
ATOM   4077  C8    G   128      63.329  43.957  64.061  1.00  0.00           C  
ATOM   4078  H8    G   128      63.814  44.291  63.156  1.00  0.00           H  
ATOM   4079  N7    G   128      62.066  43.708  64.034  1.00  0.00           N  
ATOM   4080  C5    G   128      61.788  43.204  65.359  1.00  0.00           C  
ATOM   4081  C6    G   128      60.652  42.492  65.937  1.00  0.00           C  
ATOM   4082  O6    G   128      59.563  42.237  65.382  1.00  0.00           O  
ATOM   4083  N1    G   128      60.986  41.944  67.147  1.00  0.00           N  
ATOM   4084  H1    G   128      60.275  41.379  67.588  1.00  0.00           H  
ATOM   4085  C2    G   128      62.196  42.152  67.798  1.00  0.00           C  
ATOM   4086  N2    G   128      62.197  41.357  68.910  1.00  0.00           N  
ATOM   4087  H21   G   128      63.025  41.229  69.474  1.00  0.00           H  
ATOM   4088  H22   G   128      61.313  40.909  69.108  1.00  0.00           H  
ATOM   4089  N3    G   128      63.199  42.841  67.301  1.00  0.00           N  
ATOM   4090  C4    G   128      62.964  43.330  66.061  1.00  0.00           C  
ATOM   4091  C3'   G   128      66.859  42.792  64.267  1.00  0.00           C  
ATOM   4092  H3'   G   128      66.181  42.237  63.618  1.00  0.00           H  
ATOM   4093  C2'   G   128      66.262  42.907  65.663  1.00  0.00           C  
ATOM   4094  H2'   G   128      65.709  42.008  65.935  1.00  0.00           H  
ATOM   4095  O2'   G   128      67.283  43.121  66.648  1.00  0.00           O  
ATOM   4096 HO2'   G   128      68.105  43.144  66.151  1.00  0.00           H  
ATOM   4097  O3'   G   128      68.138  42.178  64.377  1.00  0.00           O  
ATOM   4098  P     U   129      68.298  40.712  63.771  1.00  0.00           P  
ATOM   4099  OP1   U   129      69.710  40.377  63.853  1.00  0.00           O  
ATOM   4100  OP2   U   129      67.577  40.689  62.522  1.00  0.00           O  
ATOM   4101  O5'   U   129      67.384  39.949  64.828  1.00  0.00           O  
ATOM   4102  C5'   U   129      67.857  39.584  66.156  1.00  0.00           C  
ATOM   4103  H5'   U   129      68.712  38.909  66.139  1.00  0.00           H  
ATOM   4104 H5''   U   129      68.146  40.556  66.554  1.00  0.00           H  
ATOM   4105  C4'   U   129      66.683  38.954  66.978  1.00  0.00           C  
ATOM   4106  H4'   U   129      67.042  38.674  67.969  1.00  0.00           H  
ATOM   4107  O4'   U   129      65.479  39.761  67.108  1.00  0.00           O  
ATOM   4108  C1'   U   129      64.373  38.840  67.212  1.00  0.00           C  
ATOM   4109  H1'   U   129      63.769  38.878  68.119  1.00  0.00           H  
ATOM   4110  N1    U   129      63.361  39.302  66.203  1.00  0.00           N  
ATOM   4111  C6    U   129      63.767  39.940  64.996  1.00  0.00           C  
ATOM   4112  H6    U   129      64.742  40.403  64.961  1.00  0.00           H  
ATOM   4113  C5    U   129      62.879  39.967  63.919  1.00  0.00           C  
ATOM   4114  H5    U   129      63.185  40.506  63.035  1.00  0.00           H  
ATOM   4115  C4    U   129      61.495  39.544  64.038  1.00  0.00           C  
ATOM   4116  O4    U   129      60.706  39.541  63.079  1.00  0.00           O  
ATOM   4117  N3    U   129      61.171  39.128  65.300  1.00  0.00           N  
ATOM   4118  H3    U   129      60.243  38.868  65.602  1.00  0.00           H  
ATOM   4119  C2    U   129      62.032  38.922  66.315  1.00  0.00           C  
ATOM   4120  O2    U   129      61.583  38.367  67.367  1.00  0.00           O  
ATOM   4121  C3'   U   129      66.270  37.696  66.281  1.00  0.00           C  
ATOM   4122  H3'   U   129      66.133  37.893  65.218  1.00  0.00           H  
ATOM   4123  C2'   U   129      64.945  37.435  66.988  1.00  0.00           C  
ATOM   4124  H2'   U   129      64.268  36.857  66.360  1.00  0.00           H  
ATOM   4125  O2'   U   129      65.055  36.827  68.283  1.00  0.00           O  
ATOM   4126 HO2'   U   129      65.024  35.875  68.164  1.00  0.00           H  
ATOM   4127  O3'   U   129      67.270  36.743  66.550  1.00  0.00           O  
ATOM   4128  P     C   130      67.400  35.420  65.600  1.00  0.00           P  
ATOM   4129  OP1   C   130      68.678  34.762  65.909  1.00  0.00           O  
ATOM   4130  OP2   C   130      67.177  35.819  64.153  1.00  0.00           O  
ATOM   4131  O5'   C   130      66.199  34.451  65.969  1.00  0.00           O  
ATOM   4132  C5'   C   130      66.399  33.573  67.123  1.00  0.00           C  
ATOM   4133  H5'   C   130      67.136  32.818  66.846  1.00  0.00           H  
ATOM   4134 H5''   C   130      66.900  34.105  67.931  1.00  0.00           H  
ATOM   4135  C4'   C   130      65.124  32.942  67.778  1.00  0.00           C  
ATOM   4136  H4'   C   130      65.403  32.522  68.744  1.00  0.00           H  
ATOM   4137  O4'   C   130      64.228  33.928  68.023  1.00  0.00           O  
ATOM   4138  C1'   C   130      62.879  33.541  67.836  1.00  0.00           C  
ATOM   4139  H1'   C   130      62.270  33.799  68.703  1.00  0.00           H  
ATOM   4140  N1    C   130      62.179  34.266  66.776  1.00  0.00           N  
ATOM   4141  C6    C   130      62.878  34.621  65.676  1.00  0.00           C  
ATOM   4142  H6    C   130      63.901  34.351  65.458  1.00  0.00           H  
ATOM   4143  C5    C   130      62.240  35.467  64.790  1.00  0.00           C  
ATOM   4144  H5    C   130      62.742  35.815  63.900  1.00  0.00           H  
ATOM   4145  C4    C   130      60.850  35.723  64.971  1.00  0.00           C  
ATOM   4146  N4    C   130      60.267  36.311  63.971  1.00  0.00           N  
ATOM   4147  H41   C   130      60.705  36.374  63.063  1.00  0.00           H  
ATOM   4148  H42   C   130      59.277  36.490  64.060  1.00  0.00           H  
ATOM   4149  N3    C   130      60.151  35.182  65.911  1.00  0.00           N  
ATOM   4150  C2    C   130      60.817  34.397  66.846  1.00  0.00           C  
ATOM   4151  O2    C   130      60.167  33.853  67.728  1.00  0.00           O  
ATOM   4152  C3'   C   130      64.395  32.000  66.884  1.00  0.00           C  
ATOM   4153  H3'   C   130      64.450  32.384  65.865  1.00  0.00           H  
ATOM   4154  C2'   C   130      63.002  32.050  67.525  1.00  0.00           C  
ATOM   4155  H2'   C   130      62.242  31.677  66.838  1.00  0.00           H  
ATOM   4156  O2'   C   130      62.942  31.364  68.783  1.00  0.00           O  
ATOM   4157 HO2'   C   130      62.009  31.324  69.007  1.00  0.00           H  
ATOM   4158  O3'   C   130      64.827  30.673  66.953  1.00  0.00           O  
ATOM   4159  P     G   131      64.676  29.668  65.728  1.00  0.00           P  
ATOM   4160  OP1   G   131      65.202  28.334  66.157  1.00  0.00           O  
ATOM   4161  OP2   G   131      65.338  30.291  64.566  1.00  0.00           O  
ATOM   4162  O5'   G   131      63.150  29.514  65.425  1.00  0.00           O  
ATOM   4163  C5'   G   131      62.304  28.850  66.329  1.00  0.00           C  
ATOM   4164  H5'   G   131      62.544  27.788  66.282  1.00  0.00           H  
ATOM   4165 H5''   G   131      62.512  29.211  67.336  1.00  0.00           H  
ATOM   4166  C4'   G   131      60.798  28.920  66.162  1.00  0.00           C  
ATOM   4167  H4'   G   131      60.264  28.327  66.904  1.00  0.00           H  
ATOM   4168  O4'   G   131      60.179  30.217  66.283  1.00  0.00           O  
ATOM   4169  C1'   G   131      59.003  30.288  65.456  1.00  0.00           C  
ATOM   4170  H1'   G   131      58.077  30.443  66.010  1.00  0.00           H  
ATOM   4171  N9    G   131      59.204  31.407  64.542  1.00  0.00           N  
ATOM   4172  C8    G   131      60.406  31.875  63.962  1.00  0.00           C  
ATOM   4173  H8    G   131      61.384  31.457  64.148  1.00  0.00           H  
ATOM   4174  N7    G   131      60.339  32.838  63.081  1.00  0.00           N  
ATOM   4175  C5    G   131      58.959  33.081  63.035  1.00  0.00           C  
ATOM   4176  C6    G   131      58.189  33.903  62.199  1.00  0.00           C  
ATOM   4177  O6    G   131      58.660  34.617  61.285  1.00  0.00           O  
ATOM   4178  N1    G   131      56.823  33.901  62.411  1.00  0.00           N  
ATOM   4179  H1    G   131      56.169  34.569  62.029  1.00  0.00           H  
ATOM   4180  C2    G   131      56.265  32.960  63.156  1.00  0.00           C  
ATOM   4181  N2    G   131      54.997  33.033  63.109  1.00  0.00           N  
ATOM   4182  H21   G   131      54.577  33.661  62.439  1.00  0.00           H  
ATOM   4183  H22   G   131      54.526  32.275  63.582  1.00  0.00           H  
ATOM   4184  N3    G   131      56.848  32.105  64.031  1.00  0.00           N  
ATOM   4185  C4    G   131      58.248  32.155  63.910  1.00  0.00           C  
ATOM   4186  C3'   G   131      60.367  28.491  64.732  1.00  0.00           C  
ATOM   4187  H3'   G   131      61.055  28.913  63.999  1.00  0.00           H  
ATOM   4188  C2'   G   131      58.913  28.919  64.705  1.00  0.00           C  
ATOM   4189  H2'   G   131      58.697  29.027  63.642  1.00  0.00           H  
ATOM   4190  O2'   G   131      58.014  28.047  65.491  1.00  0.00           O  
ATOM   4191 HO2'   G   131      58.050  27.201  65.039  1.00  0.00           H  
ATOM   4192  O3'   G   131      60.404  27.032  64.642  1.00  0.00           O  
ATOM   4193  P     U   132      59.884  26.243  63.315  1.00  0.00           P  
ATOM   4194  OP1   U   132      60.350  24.854  63.301  1.00  0.00           O  
ATOM   4195  OP2   U   132      60.027  27.045  62.052  1.00  0.00           O  
ATOM   4196  O5'   U   132      58.326  26.047  63.475  1.00  0.00           O  
ATOM   4197  C5'   U   132      57.671  25.011  64.223  1.00  0.00           C  
ATOM   4198  H5'   U   132      58.101  24.166  63.686  1.00  0.00           H  
ATOM   4199 H5''   U   132      57.961  25.094  65.271  1.00  0.00           H  
ATOM   4200  C4'   U   132      56.107  25.144  64.078  1.00  0.00           C  
ATOM   4201  H4'   U   132      55.613  24.312  64.580  1.00  0.00           H  
ATOM   4202  O4'   U   132      55.556  26.392  64.584  1.00  0.00           O  
ATOM   4203  C1'   U   132      54.445  26.761  63.778  1.00  0.00           C  
ATOM   4204  H1'   U   132      53.676  26.020  63.995  1.00  0.00           H  
ATOM   4205  N1    U   132      53.958  28.123  64.080  1.00  0.00           N  
ATOM   4206  C6    U   132      54.838  29.081  64.548  1.00  0.00           C  
ATOM   4207  H6    U   132      55.897  28.882  64.629  1.00  0.00           H  
ATOM   4208  C5    U   132      54.389  30.296  64.863  1.00  0.00           C  
ATOM   4209  H5    U   132      55.106  30.994  65.269  1.00  0.00           H  
ATOM   4210  C4    U   132      52.977  30.612  64.748  1.00  0.00           C  
ATOM   4211  O4    U   132      52.497  31.696  65.075  1.00  0.00           O  
ATOM   4212  N3    U   132      52.217  29.688  64.082  1.00  0.00           N  
ATOM   4213  H3    U   132      51.224  29.796  64.233  1.00  0.00           H  
ATOM   4214  C2    U   132      52.602  28.392  63.736  1.00  0.00           C  
ATOM   4215  O2    U   132      51.782  27.659  63.253  1.00  0.00           O  
ATOM   4216  C3'   U   132      55.622  25.084  62.568  1.00  0.00           C  
ATOM   4217  H3'   U   132      56.478  24.954  61.906  1.00  0.00           H  
ATOM   4218  C2'   U   132      55.030  26.514  62.421  1.00  0.00           C  
ATOM   4219  H2'   U   132      55.852  27.227  62.483  1.00  0.00           H  
ATOM   4220  O2'   U   132      54.239  26.735  61.285  1.00  0.00           O  
ATOM   4221 HO2'   U   132      54.748  26.534  60.496  1.00  0.00           H  
ATOM   4222  O3'   U   132      54.602  24.194  62.242  1.00  0.00           O  
ATOM   4223  P     A   133      54.873  22.737  61.934  1.00  0.00           P  
ATOM   4224  OP1   A   133      56.041  22.701  61.020  1.00  0.00           O  
ATOM   4225  OP2   A   133      53.652  22.091  61.542  1.00  0.00           O  
ATOM   4226  O5'   A   133      55.217  22.131  63.341  1.00  0.00           O  
ATOM   4227  C5'   A   133      56.486  21.616  63.604  1.00  0.00           C  
ATOM   4228  H5'   A   133      56.642  20.744  62.970  1.00  0.00           H  
ATOM   4229 H5''   A   133      57.295  22.288  63.317  1.00  0.00           H  
ATOM   4230  C4'   A   133      56.481  21.150  65.092  1.00  0.00           C  
ATOM   4231  H4'   A   133      57.430  20.659  65.309  1.00  0.00           H  
ATOM   4232  O4'   A   133      56.349  22.237  65.960  1.00  0.00           O  
ATOM   4233  C1'   A   133      55.317  22.065  66.866  1.00  0.00           C  
ATOM   4234  H1'   A   133      55.723  22.298  67.851  1.00  0.00           H  
ATOM   4235  N9    A   133      54.290  23.100  66.489  1.00  0.00           N  
ATOM   4236  C8    A   133      53.192  23.022  65.640  1.00  0.00           C  
ATOM   4237  H8    A   133      52.972  22.167  65.017  1.00  0.00           H  
ATOM   4238  N7    A   133      52.455  24.092  65.654  1.00  0.00           N  
ATOM   4239  C5    A   133      53.118  24.961  66.583  1.00  0.00           C  
ATOM   4240  C6    A   133      52.801  26.219  67.101  1.00  0.00           C  
ATOM   4241  N6    A   133      51.856  26.987  66.636  1.00  0.00           N  
ATOM   4242  H61   A   133      51.208  26.609  65.960  1.00  0.00           H  
ATOM   4243  H62   A   133      51.768  27.891  67.078  1.00  0.00           H  
ATOM   4244  N1    A   133      53.617  26.832  67.963  1.00  0.00           N  
ATOM   4245  C2    A   133      54.784  26.177  68.273  1.00  0.00           C  
ATOM   4246  H2    A   133      55.472  26.589  68.997  1.00  0.00           H  
ATOM   4247  N3    A   133      55.156  24.981  67.921  1.00  0.00           N  
ATOM   4248  C4    A   133      54.297  24.349  67.057  1.00  0.00           C  
ATOM   4249  C3'   A   133      55.311  20.109  65.464  1.00  0.00           C  
ATOM   4250  H3'   A   133      54.529  20.289  64.727  1.00  0.00           H  
ATOM   4251  C2'   A   133      54.897  20.610  66.826  1.00  0.00           C  
ATOM   4252  H2'   A   133      53.833  20.440  66.990  1.00  0.00           H  
ATOM   4253  O2'   A   133      55.650  19.988  67.830  1.00  0.00           O  
ATOM   4254 HO2'   A   133      55.483  19.043  67.807  1.00  0.00           H  
ATOM   4255  O3'   A   133      55.927  18.812  65.442  1.00  0.00           O  
ATOM   4256  P     U   134      55.057  17.567  65.557  1.00  0.00           P  
ATOM   4257  OP1   U   134      53.673  17.803  65.087  1.00  0.00           O  
ATOM   4258  OP2   U   134      55.310  17.056  66.929  1.00  0.00           O  
ATOM   4259  O5'   U   134      55.803  16.642  64.504  1.00  0.00           O  
ATOM   4260  C5'   U   134      55.691  16.878  63.103  1.00  0.00           C  
ATOM   4261  H5'   U   134      54.724  17.341  62.905  1.00  0.00           H  
ATOM   4262 H5''   U   134      56.364  17.667  62.767  1.00  0.00           H  
ATOM   4263  C4'   U   134      55.912  15.624  62.265  1.00  0.00           C  
ATOM   4264  H4'   U   134      55.738  15.866  61.216  1.00  0.00           H  
ATOM   4265  O4'   U   134      57.102  14.892  62.402  1.00  0.00           O  
ATOM   4266  C1'   U   134      57.047  13.517  62.399  1.00  0.00           C  
ATOM   4267  H1'   U   134      57.650  13.190  61.552  1.00  0.00           H  
ATOM   4268  N1    U   134      57.502  12.814  63.636  1.00  0.00           N  
ATOM   4269  C6    U   134      56.851  12.848  64.886  1.00  0.00           C  
ATOM   4270  H6    U   134      56.132  13.623  65.105  1.00  0.00           H  
ATOM   4271  C5    U   134      57.030  11.917  65.861  1.00  0.00           C  
ATOM   4272  H5    U   134      56.494  12.007  66.794  1.00  0.00           H  
ATOM   4273  C4    U   134      57.984  10.862  65.598  1.00  0.00           C  
ATOM   4274  O4    U   134      58.305   9.851  66.268  1.00  0.00           O  
ATOM   4275  N3    U   134      58.645  10.918  64.368  1.00  0.00           N  
ATOM   4276  H3    U   134      59.238  10.117  64.205  1.00  0.00           H  
ATOM   4277  C2    U   134      58.445  11.861  63.359  1.00  0.00           C  
ATOM   4278  O2    U   134      59.213  11.829  62.386  1.00  0.00           O  
ATOM   4279  C3'   U   134      54.790  14.589  62.655  1.00  0.00           C  
ATOM   4280  H3'   U   134      54.566  14.578  63.721  1.00  0.00           H  
ATOM   4281  C2'   U   134      55.551  13.296  62.123  1.00  0.00           C  
ATOM   4282  H2'   U   134      55.190  12.424  62.668  1.00  0.00           H  
ATOM   4283  O2'   U   134      55.358  13.154  60.731  1.00  0.00           O  
ATOM   4284 HO2'   U   134      54.410  13.126  60.580  1.00  0.00           H  
ATOM   4285  O3'   U   134      53.639  14.918  61.808  1.00  0.00           O  
ATOM   4286  P     A   135      52.343  14.066  61.963  1.00  0.00           P  
ATOM   4287  OP1   A   135      51.193  14.893  61.617  1.00  0.00           O  
ATOM   4288  OP2   A   135      52.357  13.368  63.241  1.00  0.00           O  
ATOM   4289  O5'   A   135      52.635  12.905  60.877  1.00  0.00           O  
ATOM   4290  C5'   A   135      52.136  12.974  59.535  1.00  0.00           C  
ATOM   4291  H5'   A   135      51.057  13.121  59.585  1.00  0.00           H  
ATOM   4292 H5''   A   135      52.682  13.780  59.043  1.00  0.00           H  
ATOM   4293  C4'   A   135      52.358  11.726  58.739  1.00  0.00           C  
ATOM   4294  H4'   A   135      51.764  11.722  57.824  1.00  0.00           H  
ATOM   4295  O4'   A   135      53.691  11.772  58.409  1.00  0.00           O  
ATOM   4296  C1'   A   135      54.081  10.385  58.212  1.00  0.00           C  
ATOM   4297  H1'   A   135      54.473  10.388  57.195  1.00  0.00           H  
ATOM   4298  N9    A   135      55.202  10.038  59.205  1.00  0.00           N  
ATOM   4299  C8    A   135      55.244  10.139  60.571  1.00  0.00           C  
ATOM   4300  H8    A   135      54.420  10.582  61.110  1.00  0.00           H  
ATOM   4301  N7    A   135      56.381   9.890  61.171  1.00  0.00           N  
ATOM   4302  C5    A   135      57.175   9.470  60.102  1.00  0.00           C  
ATOM   4303  C6    A   135      58.499   9.068  59.937  1.00  0.00           C  
ATOM   4304  N6    A   135      59.397   9.030  60.846  1.00  0.00           N  
ATOM   4305  H61   A   135      59.076   9.279  61.771  1.00  0.00           H  
ATOM   4306  H62   A   135      60.344   8.986  60.499  1.00  0.00           H  
ATOM   4307  N1    A   135      58.982   8.858  58.740  1.00  0.00           N  
ATOM   4308  C2    A   135      58.167   8.950  57.673  1.00  0.00           C  
ATOM   4309  H2    A   135      58.676   8.763  56.739  1.00  0.00           H  
ATOM   4310  N3    A   135      56.889   9.280  57.642  1.00  0.00           N  
ATOM   4311  C4    A   135      56.427   9.547  58.883  1.00  0.00           C  
ATOM   4312  C3'   A   135      52.059  10.375  59.378  1.00  0.00           C  
ATOM   4313  H3'   A   135      52.513  10.364  60.370  1.00  0.00           H  
ATOM   4314  C2'   A   135      52.804   9.491  58.447  1.00  0.00           C  
ATOM   4315  H2'   A   135      53.042   8.524  58.890  1.00  0.00           H  
ATOM   4316  O2'   A   135      52.196   9.318  57.181  1.00  0.00           O  
ATOM   4317 HO2'   A   135      52.613   8.602  56.697  1.00  0.00           H  
ATOM   4318  O3'   A   135      50.655  10.063  59.416  1.00  0.00           O  
ATOM   4319  P     C   136      50.067   8.899  60.358  1.00  0.00           P  
ATOM   4320  OP1   C   136      48.615   9.030  60.334  1.00  0.00           O  
ATOM   4321  OP2   C   136      50.813   8.907  61.647  1.00  0.00           O  
ATOM   4322  O5'   C   136      50.398   7.498  59.560  1.00  0.00           O  
ATOM   4323  C5'   C   136      49.740   7.286  58.326  1.00  0.00           C  
ATOM   4324  H5'   C   136      48.696   7.006  58.463  1.00  0.00           H  
ATOM   4325 H5''   C   136      49.782   8.279  57.877  1.00  0.00           H  
ATOM   4326  C4'   C   136      50.371   6.310  57.450  1.00  0.00           C  
ATOM   4327  H4'   C   136      49.744   6.253  56.560  1.00  0.00           H  
ATOM   4328  O4'   C   136      51.712   6.677  57.187  1.00  0.00           O  
ATOM   4329  C1'   C   136      52.527   5.571  56.795  1.00  0.00           C  
ATOM   4330  H1'   C   136      52.703   5.502  55.722  1.00  0.00           H  
ATOM   4331  N1    C   136      53.796   5.660  57.540  1.00  0.00           N  
ATOM   4332  C6    C   136      53.912   5.434  58.848  1.00  0.00           C  
ATOM   4333  H6    C   136      53.040   5.259  59.461  1.00  0.00           H  
ATOM   4334  C5    C   136      55.143   5.369  59.441  1.00  0.00           C  
ATOM   4335  H5    C   136      55.220   5.152  60.496  1.00  0.00           H  
ATOM   4336  C4    C   136      56.271   5.728  58.652  1.00  0.00           C  
ATOM   4337  N4    C   136      57.484   5.786  59.166  1.00  0.00           N  
ATOM   4338  H41   C   136      58.205   6.047  58.508  1.00  0.00           H  
ATOM   4339  H42   C   136      57.683   5.579  60.135  1.00  0.00           H  
ATOM   4340  N3    C   136      56.172   5.832  57.402  1.00  0.00           N  
ATOM   4341  C2    C   136      54.981   5.723  56.764  1.00  0.00           C  
ATOM   4342  O2    C   136      54.938   5.721  55.505  1.00  0.00           O  
ATOM   4343  C3'   C   136      50.527   4.862  58.018  1.00  0.00           C  
ATOM   4344  H3'   C   136      50.895   4.956  59.039  1.00  0.00           H  
ATOM   4345  C2'   C   136      51.760   4.304  57.215  1.00  0.00           C  
ATOM   4346  H2'   C   136      52.287   3.548  57.798  1.00  0.00           H  
ATOM   4347  O2'   C   136      51.300   3.774  55.995  1.00  0.00           O  
ATOM   4348 HO2'   C   136      50.524   3.263  56.236  1.00  0.00           H  
ATOM   4349  O3'   C   136      49.495   3.911  57.803  1.00  0.00           O  
ATOM   4350  P     A   137      48.016   3.953  58.338  1.00  0.00           P  
ATOM   4351  OP1   A   137      48.150   4.391  59.747  1.00  0.00           O  
ATOM   4352  OP2   A   137      47.332   2.646  58.048  1.00  0.00           O  
ATOM   4353  O5'   A   137      47.455   5.121  57.469  1.00  0.00           O  
ATOM   4354  C5'   A   137      47.181   4.917  56.066  1.00  0.00           C  
ATOM   4355  H5'   A   137      48.068   4.555  55.547  1.00  0.00           H  
ATOM   4356 H5''   A   137      46.373   4.197  55.935  1.00  0.00           H  
ATOM   4357  C4'   A   137      46.745   6.311  55.452  1.00  0.00           C  
ATOM   4358  H4'   A   137      46.014   6.731  56.144  1.00  0.00           H  
ATOM   4359  O4'   A   137      47.797   7.210  55.513  1.00  0.00           O  
ATOM   4360  C1'   A   137      47.624   8.148  54.426  1.00  0.00           C  
ATOM   4361  H1'   A   137      47.474   9.187  54.721  1.00  0.00           H  
ATOM   4362  N9    A   137      48.751   8.086  53.506  1.00  0.00           N  
ATOM   4363  C8    A   137      49.916   7.434  53.743  1.00  0.00           C  
ATOM   4364  H8    A   137      50.121   6.981  54.702  1.00  0.00           H  
ATOM   4365  N7    A   137      50.792   7.491  52.765  1.00  0.00           N  
ATOM   4366  C5    A   137      50.176   8.352  51.883  1.00  0.00           C  
ATOM   4367  C6    A   137      50.610   9.078  50.734  1.00  0.00           C  
ATOM   4368  N6    A   137      51.769   8.949  50.239  1.00  0.00           N  
ATOM   4369  H61   A   137      52.540   8.473  50.685  1.00  0.00           H  
ATOM   4370  H62   A   137      51.984   9.683  49.579  1.00  0.00           H  
ATOM   4371  N1    A   137      49.779   9.860  50.057  1.00  0.00           N  
ATOM   4372  C2    A   137      48.562   9.992  50.582  1.00  0.00           C  
ATOM   4373  H2    A   137      47.943  10.797  50.214  1.00  0.00           H  
ATOM   4374  N3    A   137      48.044   9.508  51.721  1.00  0.00           N  
ATOM   4375  C4    A   137      48.889   8.653  52.267  1.00  0.00           C  
ATOM   4376  C3'   A   137      46.115   6.207  54.125  1.00  0.00           C  
ATOM   4377  H3'   A   137      46.829   5.754  53.437  1.00  0.00           H  
ATOM   4378  C2'   A   137      46.255   7.692  53.703  1.00  0.00           C  
ATOM   4379  H2'   A   137      46.280   7.752  52.615  1.00  0.00           H  
ATOM   4380  O2'   A   137      45.185   8.479  54.229  1.00  0.00           O  
ATOM   4381 HO2'   A   137      45.099   9.315  53.767  1.00  0.00           H  
ATOM   4382  O3'   A   137      44.785   5.760  53.881  1.00  0.00           O  
ATOM   4383  P     G   138      44.600   4.595  52.921  1.00  0.00           P  
ATOM   4384  OP1   G   138      43.145   4.460  52.690  1.00  0.00           O  
ATOM   4385  OP2   G   138      45.378   3.408  53.361  1.00  0.00           O  
ATOM   4386  O5'   G   138      45.187   5.157  51.601  1.00  0.00           O  
ATOM   4387  C5'   G   138      44.596   6.250  50.951  1.00  0.00           C  
ATOM   4388  H5'   G   138      43.577   5.933  50.729  1.00  0.00           H  
ATOM   4389 H5''   G   138      44.465   7.068  51.660  1.00  0.00           H  
ATOM   4390  C4'   G   138      45.328   6.702  49.579  1.00  0.00           C  
ATOM   4391  H4'   G   138      44.848   7.546  49.083  1.00  0.00           H  
ATOM   4392  O4'   G   138      46.571   7.153  50.045  1.00  0.00           O  
ATOM   4393  C1'   G   138      47.644   6.988  49.080  1.00  0.00           C  
ATOM   4394  H1'   G   138      47.981   7.962  48.724  1.00  0.00           H  
ATOM   4395  N9    G   138      48.823   6.225  49.666  1.00  0.00           N  
ATOM   4396  C8    G   138      48.784   5.438  50.789  1.00  0.00           C  
ATOM   4397  H8    G   138      47.836   5.247  51.269  1.00  0.00           H  
ATOM   4398  N7    G   138      49.950   4.941  51.141  1.00  0.00           N  
ATOM   4399  C5    G   138      50.788   5.331  50.113  1.00  0.00           C  
ATOM   4400  C6    G   138      52.161   4.983  49.852  1.00  0.00           C  
ATOM   4401  O6    G   138      52.876   4.215  50.504  1.00  0.00           O  
ATOM   4402  N1    G   138      52.672   5.534  48.711  1.00  0.00           N  
ATOM   4403  H1    G   138      53.646   5.383  48.493  1.00  0.00           H  
ATOM   4404  C2    G   138      51.941   6.393  47.937  1.00  0.00           C  
ATOM   4405  N2    G   138      52.474   6.803  46.836  1.00  0.00           N  
ATOM   4406  H21   G   138      53.424   6.580  46.578  1.00  0.00           H  
ATOM   4407  H22   G   138      51.860   7.391  46.290  1.00  0.00           H  
ATOM   4408  N3    G   138      50.656   6.767  48.168  1.00  0.00           N  
ATOM   4409  C4    G   138      50.131   6.144  49.227  1.00  0.00           C  
ATOM   4410  C3'   G   138      45.812   5.614  48.621  1.00  0.00           C  
ATOM   4411  H3'   G   138      46.054   4.714  49.187  1.00  0.00           H  
ATOM   4412  C2'   G   138      47.047   6.171  47.994  1.00  0.00           C  
ATOM   4413  H2'   G   138      47.699   5.396  47.594  1.00  0.00           H  
ATOM   4414  O2'   G   138      46.711   6.999  46.945  1.00  0.00           O  
ATOM   4415 HO2'   G   138      45.765   6.853  46.868  1.00  0.00           H  
ATOM   4416  O3'   G   138      44.832   5.191  47.717  1.00  0.00           O  
ATOM   4417  P     G   139      44.935   3.708  47.068  1.00  0.00           P  
ATOM   4418  OP1   G   139      43.818   3.579  46.076  1.00  0.00           O  
ATOM   4419  OP2   G   139      45.072   2.763  48.238  1.00  0.00           O  
ATOM   4420  O5'   G   139      46.324   3.755  46.298  1.00  0.00           O  
ATOM   4421  C5'   G   139      46.380   4.266  44.952  1.00  0.00           C  
ATOM   4422  H5'   G   139      45.701   3.684  44.329  1.00  0.00           H  
ATOM   4423 H5''   G   139      46.089   5.317  44.953  1.00  0.00           H  
ATOM   4424  C4'   G   139      47.740   4.167  44.395  1.00  0.00           C  
ATOM   4425  H4'   G   139      47.819   4.791  43.505  1.00  0.00           H  
ATOM   4426  O4'   G   139      48.825   4.704  45.276  1.00  0.00           O  
ATOM   4427  C1'   G   139      50.041   4.093  44.881  1.00  0.00           C  
ATOM   4428  H1'   G   139      50.754   4.780  44.425  1.00  0.00           H  
ATOM   4429  N9    G   139      50.577   3.397  46.068  1.00  0.00           N  
ATOM   4430  C8    G   139      49.979   3.075  47.291  1.00  0.00           C  
ATOM   4431  H8    G   139      48.907   3.151  47.400  1.00  0.00           H  
ATOM   4432  N7    G   139      50.768   2.625  48.242  1.00  0.00           N  
ATOM   4433  C5    G   139      51.984   2.552  47.539  1.00  0.00           C  
ATOM   4434  C6    G   139      53.197   1.938  47.938  1.00  0.00           C  
ATOM   4435  O6    G   139      53.511   1.373  49.023  1.00  0.00           O  
ATOM   4436  N1    G   139      54.154   1.885  46.890  1.00  0.00           N  
ATOM   4437  H1    G   139      55.033   1.450  47.132  1.00  0.00           H  
ATOM   4438  C2    G   139      54.007   2.525  45.692  1.00  0.00           C  
ATOM   4439  N2    G   139      54.869   2.239  44.737  1.00  0.00           N  
ATOM   4440  H21   G   139      55.694   1.687  44.926  1.00  0.00           H  
ATOM   4441  H22   G   139      54.724   2.565  43.792  1.00  0.00           H  
ATOM   4442  N3    G   139      52.881   3.062  45.280  1.00  0.00           N  
ATOM   4443  C4    G   139      51.887   3.044  46.246  1.00  0.00           C  
ATOM   4444  C3'   G   139      48.188   2.785  44.050  1.00  0.00           C  
ATOM   4445  H3'   G   139      48.045   2.141  44.917  1.00  0.00           H  
ATOM   4446  C2'   G   139      49.744   2.962  43.840  1.00  0.00           C  
ATOM   4447  H2'   G   139      50.282   2.030  44.012  1.00  0.00           H  
ATOM   4448  O2'   G   139      50.017   3.491  42.582  1.00  0.00           O  
ATOM   4449 HO2'   G   139      49.193   3.582  42.096  1.00  0.00           H  
ATOM   4450  O3'   G   139      47.632   2.220  42.918  1.00  0.00           O  
ATOM   4451  P     G   140      47.653   0.682  42.794  1.00  0.00           P  
ATOM   4452  OP1   G   140      46.863   0.302  41.641  1.00  0.00           O  
ATOM   4453  OP2   G   140      47.221   0.160  44.121  1.00  0.00           O  
ATOM   4454  O5'   G   140      49.171   0.184  42.571  1.00  0.00           O  
ATOM   4455  C5'   G   140      49.810   0.133  41.361  1.00  0.00           C  
ATOM   4456  H5'   G   140      49.349  -0.559  40.657  1.00  0.00           H  
ATOM   4457 H5''   G   140      49.811   1.128  40.916  1.00  0.00           H  
ATOM   4458  C4'   G   140      51.317  -0.264  41.502  1.00  0.00           C  
ATOM   4459  H4'   G   140      51.779  -0.219  40.515  1.00  0.00           H  
ATOM   4460  O4'   G   140      51.968   0.533  42.544  1.00  0.00           O  
ATOM   4461  C1'   G   140      53.035  -0.208  43.226  1.00  0.00           C  
ATOM   4462  H1'   G   140      54.031   0.234  43.202  1.00  0.00           H  
ATOM   4463  N9    G   140      52.590  -0.643  44.578  1.00  0.00           N  
ATOM   4464  C8    G   140      51.424  -0.463  45.274  1.00  0.00           C  
ATOM   4465  H8    G   140      50.513   0.012  44.942  1.00  0.00           H  
ATOM   4466  N7    G   140      51.548  -0.746  46.528  1.00  0.00           N  
ATOM   4467  C5    G   140      52.846  -1.236  46.675  1.00  0.00           C  
ATOM   4468  C6    G   140      53.521  -1.827  47.803  1.00  0.00           C  
ATOM   4469  O6    G   140      53.077  -2.200  48.916  1.00  0.00           O  
ATOM   4470  N1    G   140      54.885  -2.014  47.591  1.00  0.00           N  
ATOM   4471  H1    G   140      55.481  -2.207  48.384  1.00  0.00           H  
ATOM   4472  C2    G   140      55.473  -1.776  46.378  1.00  0.00           C  
ATOM   4473  N2    G   140      56.786  -1.879  46.259  1.00  0.00           N  
ATOM   4474  H21   G   140      57.191  -1.616  45.372  1.00  0.00           H  
ATOM   4475  H22   G   140      57.318  -2.288  47.013  1.00  0.00           H  
ATOM   4476  N3    G   140      54.815  -1.398  45.307  1.00  0.00           N  
ATOM   4477  C4    G   140      53.493  -1.096  45.516  1.00  0.00           C  
ATOM   4478  C3'   G   140      51.625  -1.659  42.010  1.00  0.00           C  
ATOM   4479  H3'   G   140      50.948  -1.904  42.829  1.00  0.00           H  
ATOM   4480  C2'   G   140      53.111  -1.521  42.426  1.00  0.00           C  
ATOM   4481  H2'   G   140      53.421  -2.407  42.981  1.00  0.00           H  
ATOM   4482  O2'   G   140      54.140  -1.192  41.438  1.00  0.00           O  
ATOM   4483 HO2'   G   140      54.255  -1.981  40.903  1.00  0.00           H  
ATOM   4484  O3'   G   140      51.534  -2.580  40.961  1.00  0.00           O  
ATOM   4485  P     C   141      51.348  -4.146  41.293  1.00  0.00           P  
ATOM   4486  OP1   C   141      51.004  -4.803  39.956  1.00  0.00           O  
ATOM   4487  OP2   C   141      50.288  -4.111  42.351  1.00  0.00           O  
ATOM   4488  O5'   C   141      52.774  -4.619  41.813  1.00  0.00           O  
ATOM   4489  C5'   C   141      53.895  -4.777  40.898  1.00  0.00           C  
ATOM   4490  H5'   C   141      53.604  -5.434  40.078  1.00  0.00           H  
ATOM   4491 H5''   C   141      54.015  -3.842  40.350  1.00  0.00           H  
ATOM   4492  C4'   C   141      55.301  -5.079  41.525  1.00  0.00           C  
ATOM   4493  H4'   C   141      56.094  -4.877  40.804  1.00  0.00           H  
ATOM   4494  O4'   C   141      55.440  -4.322  42.655  1.00  0.00           O  
ATOM   4495  C1'   C   141      56.082  -4.993  43.801  1.00  0.00           C  
ATOM   4496  H1'   C   141      56.945  -4.429  44.153  1.00  0.00           H  
ATOM   4497  N1    C   141      55.370  -5.229  45.106  1.00  0.00           N  
ATOM   4498  C6    C   141      54.085  -4.766  45.366  1.00  0.00           C  
ATOM   4499  H6    C   141      53.478  -4.425  44.541  1.00  0.00           H  
ATOM   4500  C5    C   141      53.609  -4.777  46.622  1.00  0.00           C  
ATOM   4501  H5    C   141      52.609  -4.382  46.728  1.00  0.00           H  
ATOM   4502  C4    C   141      54.409  -5.288  47.625  1.00  0.00           C  
ATOM   4503  N4    C   141      53.916  -5.355  48.845  1.00  0.00           N  
ATOM   4504  H41   C   141      52.948  -5.080  48.933  1.00  0.00           H  
ATOM   4505  H42   C   141      54.402  -5.734  49.645  1.00  0.00           H  
ATOM   4506  N3    C   141      55.594  -5.809  47.438  1.00  0.00           N  
ATOM   4507  C2    C   141      56.136  -5.731  46.186  1.00  0.00           C  
ATOM   4508  O2    C   141      57.329  -6.161  46.049  1.00  0.00           O  
ATOM   4509  C3'   C   141      55.375  -6.534  42.010  1.00  0.00           C  
ATOM   4510  H3'   C   141      54.503  -6.982  42.485  1.00  0.00           H  
ATOM   4511  C2'   C   141      56.445  -6.357  43.050  1.00  0.00           C  
ATOM   4512  H2'   C   141      56.431  -7.178  43.766  1.00  0.00           H  
ATOM   4513  O2'   C   141      57.842  -6.194  42.530  1.00  0.00           O  
ATOM   4514 HO2'   C   141      58.379  -6.931  42.829  1.00  0.00           H  
ATOM   4515  O3'   C   141      55.921  -7.279  40.923  1.00  0.00           O  
ATOM   4516  P    U3   142      55.996  -8.921  40.976  1.00  0.00           P  
ATOM   4517  OP1  U3   142      56.615  -9.402  39.742  1.00  0.00           O  
ATOM   4518  OP2  U3   142      54.613  -9.352  41.229  1.00  0.00           O  
ATOM   4519  O5'  U3   142      56.890  -9.435  42.211  1.00  0.00           O  
ATOM   4520  C5'  U3   142      58.307  -9.547  42.219  1.00  0.00           C  
ATOM   4521  H5'  U3   142      58.658 -10.335  41.553  1.00  0.00           H  
ATOM   4522 H5''  U3   142      58.822  -8.610  42.006  1.00  0.00           H  
ATOM   4523  C4'  U3   142      58.776  -9.900  43.564  1.00  0.00           C  
ATOM   4524  H4'  U3   142      59.862  -9.947  43.480  1.00  0.00           H  
ATOM   4525  O4'  U3   142      58.333  -8.885  44.497  1.00  0.00           O  
ATOM   4526  C1'  U3   142      57.965  -9.530  45.698  1.00  0.00           C  
ATOM   4527  H1'  U3   142      58.574  -9.188  46.535  1.00  0.00           H  
ATOM   4528  N1   U3   142      56.536  -9.444  46.198  1.00  0.00           N  
ATOM   4529  C6   U3   142      55.507  -9.306  45.313  1.00  0.00           C  
ATOM   4530  H6   U3   142      55.745  -9.159  44.270  1.00  0.00           H  
ATOM   4531  C5   U3   142      54.217  -9.181  45.757  1.00  0.00           C  
ATOM   4532  H5   U3   142      53.356  -9.119  45.108  1.00  0.00           H  
ATOM   4533  C4   U3   142      53.979  -9.289  47.208  1.00  0.00           C  
ATOM   4534  O4   U3   142      52.865  -9.090  47.733  1.00  0.00           O  
ATOM   4535  N3   U3   142      55.052  -9.456  48.030  1.00  0.00           N  
ATOM   4536  H3   U3   142      54.831  -9.563  49.010  1.00  0.00           H  
ATOM   4537  C2   U3   142      56.319  -9.578  47.563  1.00  0.00           C  
ATOM   4538  O2   U3   142      57.256  -9.952  48.295  1.00  0.00           O  
ATOM   4539  C3'  U3   142      58.302 -11.226  44.095  1.00  0.00           C  
ATOM   4540  H3'  U3   142      57.259 -11.336  43.797  1.00  0.00           H  
ATOM   4541  C2'  U3   142      58.439 -10.929  45.608  1.00  0.00           C  
ATOM   4542  H2'  U3   142      57.814 -11.534  46.264  1.00  0.00           H  
ATOM   4543  O2'  U3   142      59.779 -11.110  46.065  1.00  0.00           O  
ATOM   4544 HO2'  U3   142      60.016 -12.037  45.988  1.00  0.00           H  
ATOM   4545  O3'  U3   142      59.077 -12.422  43.906  1.00  0.00           O  
ATOM   4546 HO3'  U3   142      58.439 -13.004  44.325  1.00  0.00           H  
TER    4547       U3   142 
ATOM   4547 MG    MG   143      56.330  40.594  62.768  1.00  0.00          MG  
TER    4548       MG   143 
ATOM   4548 MG    MG   144      73.893  73.375  42.358  1.00  0.00          MG  
TER    4549       MG   144 
ATOM   4549 MG    MG   145      37.467  56.811  84.342  1.00  0.00          MG  
TER    4550       MG   145 
ATOM   4550 MG    MG   146      57.609  17.649  50.157  1.00  0.00          MG  
TER    4551       MG   146 
ATOM   4551 MG    MG   147      50.270  43.078  64.476  1.00  0.00          MG  
TER    4552       MG   147 
ATOM   4552 MG    MG   148      38.880  97.039  88.327  1.00  0.00          MG  
TER    4553       MG   148 
ATOM   4553 MG    MG   149      69.922 102.158  98.048  1.00  0.00          MG  
TER    4554       MG   149 
ATOM   4554 MG    MG   150      53.734  87.701  96.864  1.00  0.00          MG  
TER    4555       MG   150 
ATOM   4555 MG    MG   151      70.190  27.990  60.945  1.00  0.00          MG  
TER    4556       MG   151 
ATOM   4556 MG    MG   152      59.541  24.329  58.996  1.00  0.00          MG  
TER    4557       MG   152 
ATOM   4557 MG    MG   153      38.999  66.529  90.074  1.00  0.00          MG  
TER    4558       MG   153 
ATOM   4558 MG    MG   154      35.184  77.676  81.092  1.00  0.00          MG  
TER    4559       MG   154 
END   
