# Supplementary material for: Modeling the structure of the frameshift-stimulatory pseudoknot in SARS-CoV-2 reveals multiple possible conformers
Source: PLoS Comput Biol. 2021 Jan 19;17(1):e1008603. doi: 10.1371/journal.pcbi.1008603 (PMC7845960; doi:10.1371/journal.pcbi.1008603)
Supplement: S1 Data — Files in.pdb format for each of the model structures presented in the manuscript are included in an archived.zip folder. The files corresponding to the structures shown in Figs 3B, 3E, 3H, 4B, 4E, 4H, 5B, 6A–6F, and 7A–7G are named FigNX_1.pdb, where N is the figure number and X is the letter for the figure panel. These structures represent the most populated of the clusters found in the corresponding MD simulations. The structures of the second- and third-most populated clusters from each of the simulations are in the files named FigNX_2.pdb and FigNX_3.pdb, respectively. (ZIP) [file pcbi.1008603.s006.zip › Fig7F_3.pdb]

ATOM      1 HO5'  U5     1      32.467  92.249  79.616  1.00  0.00           H  
ATOM      2  O5'  U5     1      32.975  92.438  80.408  1.00  0.00           O  
ATOM      3  C5'  U5     1      32.417  93.680  80.781  1.00  0.00           C  
ATOM      4  H5'  U5     1      33.020  94.580  80.659  1.00  0.00           H  
ATOM      5 H5''  U5     1      31.666  93.814  80.003  1.00  0.00           H  
ATOM      6  C4'  U5     1      31.702  93.598  82.137  1.00  0.00           C  
ATOM      7  H4'  U5     1      31.202  94.567  82.101  1.00  0.00           H  
ATOM      8  O4'  U5     1      30.860  92.488  82.311  1.00  0.00           O  
ATOM      9  C1'  U5     1      30.595  92.388  83.718  1.00  0.00           C  
ATOM     10  H1'  U5     1      29.598  92.691  84.037  1.00  0.00           H  
ATOM     11  N1   U5     1      30.562  90.957  84.166  1.00  0.00           N  
ATOM     12  C6   U5     1      29.334  90.512  84.602  1.00  0.00           C  
ATOM     13  H6   U5     1      28.452  91.109  84.781  1.00  0.00           H  
ATOM     14  C5   U5     1      29.118  89.159  84.655  1.00  0.00           C  
ATOM     15  H5   U5     1      28.138  88.819  84.953  1.00  0.00           H  
ATOM     16  C4   U5     1      30.116  88.185  84.290  1.00  0.00           C  
ATOM     17  O4   U5     1      30.091  86.980  84.426  1.00  0.00           O  
ATOM     18  N3   U5     1      31.338  88.660  83.946  1.00  0.00           N  
ATOM     19  H3   U5     1      32.072  88.043  83.627  1.00  0.00           H  
ATOM     20  C2   U5     1      31.551  90.062  83.827  1.00  0.00           C  
ATOM     21  O2   U5     1      32.712  90.409  83.527  1.00  0.00           O  
ATOM     22  C3'  U5     1      32.634  93.586  83.347  1.00  0.00           C  
ATOM     23  H3'  U5     1      33.299  92.736  83.190  1.00  0.00           H  
ATOM     24  C2'  U5     1      31.692  93.269  84.497  1.00  0.00           C  
ATOM     25  H2'  U5     1      32.264  92.727  85.251  1.00  0.00           H  
ATOM     26  O2'  U5     1      31.071  94.320  85.267  1.00  0.00           O  
ATOM     27 HO2'  U5     1      30.952  93.926  86.135  1.00  0.00           H  
ATOM     28  O3'  U5     1      33.400  94.759  83.451  1.00  0.00           O  
ATOM     29  P     U     2      34.810  94.812  84.070  1.00  0.00           P  
ATOM     30  OP1   U     2      35.256  96.284  83.954  1.00  0.00           O  
ATOM     31  OP2   U     2      35.658  93.777  83.507  1.00  0.00           O  
ATOM     32  O5'   U     2      34.562  94.532  85.621  1.00  0.00           O  
ATOM     33  C5'   U     2      34.097  95.524  86.492  1.00  0.00           C  
ATOM     34  H5'   U     2      34.880  96.243  86.733  1.00  0.00           H  
ATOM     35 H5''   U     2      33.258  95.940  85.935  1.00  0.00           H  
ATOM     36  C4'   U     2      33.606  95.001  87.874  1.00  0.00           C  
ATOM     37  H4'   U     2      33.116  95.843  88.362  1.00  0.00           H  
ATOM     38  O4'   U     2      32.760  93.892  87.834  1.00  0.00           O  
ATOM     39  C1'   U     2      33.041  92.957  88.841  1.00  0.00           C  
ATOM     40  H1'   U     2      32.166  92.882  89.487  1.00  0.00           H  
ATOM     41  N1    U     2      33.204  91.593  88.206  1.00  0.00           N  
ATOM     42  C6    U     2      33.857  91.384  86.979  1.00  0.00           C  
ATOM     43  H6    U     2      34.380  92.231  86.559  1.00  0.00           H  
ATOM     44  C5    U     2      33.894  90.150  86.393  1.00  0.00           C  
ATOM     45  H5    U     2      34.548  90.135  85.534  1.00  0.00           H  
ATOM     46  C4    U     2      33.218  89.046  86.971  1.00  0.00           C  
ATOM     47  O4    U     2      33.277  87.904  86.508  1.00  0.00           O  
ATOM     48  N3    U     2      32.509  89.328  88.111  1.00  0.00           N  
ATOM     49  H3    U     2      32.041  88.563  88.574  1.00  0.00           H  
ATOM     50  C2    U     2      32.435  90.561  88.736  1.00  0.00           C  
ATOM     51  O2    U     2      31.647  90.594  89.699  1.00  0.00           O  
ATOM     52  C3'   U     2      34.899  94.495  88.655  1.00  0.00           C  
ATOM     53  H3'   U     2      35.422  93.962  87.860  1.00  0.00           H  
ATOM     54  C2'   U     2      34.266  93.447  89.685  1.00  0.00           C  
ATOM     55  H2'   U     2      34.943  92.612  89.867  1.00  0.00           H  
ATOM     56  O2'   U     2      33.698  94.004  90.875  1.00  0.00           O  
ATOM     57 HO2'   U     2      34.217  94.792  91.052  1.00  0.00           H  
ATOM     58  O3'   U     2      35.717  95.523  89.099  1.00  0.00           O  
ATOM     59  P     U     3      37.311  95.240  89.148  1.00  0.00           P  
ATOM     60  OP1   U     3      37.780  96.278  90.082  1.00  0.00           O  
ATOM     61  OP2   U     3      37.789  95.214  87.728  1.00  0.00           O  
ATOM     62  O5'   U     3      37.512  93.867  89.890  1.00  0.00           O  
ATOM     63  C5'   U     3      37.585  93.728  91.328  1.00  0.00           C  
ATOM     64  H5'   U     3      38.520  94.181  91.659  1.00  0.00           H  
ATOM     65 H5''   U     3      36.738  94.290  91.721  1.00  0.00           H  
ATOM     66  C4'   U     3      37.607  92.301  91.840  1.00  0.00           C  
ATOM     67  H4'   U     3      37.642  92.385  92.926  1.00  0.00           H  
ATOM     68  O4'   U     3      36.498  91.678  91.328  1.00  0.00           O  
ATOM     69  C1'   U     3      36.785  90.324  91.210  1.00  0.00           C  
ATOM     70  H1'   U     3      36.167  89.800  91.940  1.00  0.00           H  
ATOM     71  N1    U     3      36.554  89.794  89.821  1.00  0.00           N  
ATOM     72  C6    U     3      37.037  90.458  88.720  1.00  0.00           C  
ATOM     73  H6    U     3      37.558  91.398  88.819  1.00  0.00           H  
ATOM     74  C5    U     3      37.110  89.705  87.574  1.00  0.00           C  
ATOM     75  H5    U     3      37.598  90.082  86.687  1.00  0.00           H  
ATOM     76  C4    U     3      36.567  88.326  87.480  1.00  0.00           C  
ATOM     77  O4    U     3      36.698  87.605  86.528  1.00  0.00           O  
ATOM     78  N3    U     3      35.971  87.885  88.617  1.00  0.00           N  
ATOM     79  H3    U     3      35.622  86.941  88.705  1.00  0.00           H  
ATOM     80  C2    U     3      35.826  88.601  89.765  1.00  0.00           C  
ATOM     81  O2    U     3      35.298  88.002  90.741  1.00  0.00           O  
ATOM     82  C3'   U     3      38.836  91.523  91.358  1.00  0.00           C  
ATOM     83  H3'   U     3      39.042  91.859  90.341  1.00  0.00           H  
ATOM     84  C2'   U     3      38.308  90.107  91.410  1.00  0.00           C  
ATOM     85  H2'   U     3      38.865  89.495  90.700  1.00  0.00           H  
ATOM     86  O2'   U     3      38.398  89.591  92.750  1.00  0.00           O  
ATOM     87 HO2'   U     3      39.278  89.719  93.111  1.00  0.00           H  
ATOM     88  O3'   U     3      40.004  91.771  92.153  1.00  0.00           O  
ATOM     89  P     G     4      41.384  91.893  91.406  1.00  0.00           P  
ATOM     90  OP1   G     4      42.362  92.019  92.440  1.00  0.00           O  
ATOM     91  OP2   G     4      41.413  92.847  90.317  1.00  0.00           O  
ATOM     92  O5'   G     4      41.621  90.487  90.731  1.00  0.00           O  
ATOM     93  C5'   G     4      41.847  89.278  91.506  1.00  0.00           C  
ATOM     94  H5'   G     4      42.480  89.504  92.365  1.00  0.00           H  
ATOM     95 H5''   G     4      40.886  88.920  91.877  1.00  0.00           H  
ATOM     96  C4'   G     4      42.581  88.131  90.828  1.00  0.00           C  
ATOM     97  H4'   G     4      42.786  87.303  91.506  1.00  0.00           H  
ATOM     98  O4'   G     4      41.923  87.537  89.768  1.00  0.00           O  
ATOM     99  C1'   G     4      42.675  87.490  88.530  1.00  0.00           C  
ATOM    100  H1'   G     4      42.610  86.512  88.053  1.00  0.00           H  
ATOM    101  N9    G     4      41.992  88.471  87.649  1.00  0.00           N  
ATOM    102  C8    G     4      40.801  89.173  87.860  1.00  0.00           C  
ATOM    103  H8    G     4      40.350  89.084  88.837  1.00  0.00           H  
ATOM    104  N7    G     4      40.388  89.906  86.887  1.00  0.00           N  
ATOM    105  C5    G     4      41.358  89.565  85.852  1.00  0.00           C  
ATOM    106  C6    G     4      41.548  89.955  84.453  1.00  0.00           C  
ATOM    107  O6    G     4      40.846  90.694  83.784  1.00  0.00           O  
ATOM    108  N1    G     4      42.748  89.555  83.833  1.00  0.00           N  
ATOM    109  H1    G     4      43.024  89.784  82.888  1.00  0.00           H  
ATOM    110  C2    G     4      43.540  88.668  84.434  1.00  0.00           C  
ATOM    111  N2    G     4      44.580  88.197  83.808  1.00  0.00           N  
ATOM    112  H21   G     4      45.105  87.492  84.307  1.00  0.00           H  
ATOM    113  H22   G     4      44.941  88.649  82.981  1.00  0.00           H  
ATOM    114  N3    G     4      43.406  88.146  85.646  1.00  0.00           N  
ATOM    115  C4    G     4      42.355  88.689  86.334  1.00  0.00           C  
ATOM    116  C3'   G     4      43.912  88.693  90.168  1.00  0.00           C  
ATOM    117  H3'   G     4      43.882  89.741  89.872  1.00  0.00           H  
ATOM    118  C2'   G     4      44.110  87.818  88.865  1.00  0.00           C  
ATOM    119  H2'   G     4      44.660  88.314  88.066  1.00  0.00           H  
ATOM    120  O2'   G     4      44.780  86.581  89.143  1.00  0.00           O  
ATOM    121 HO2'   G     4      44.495  86.294  90.013  1.00  0.00           H  
ATOM    122  O3'   G     4      44.890  88.580  91.104  1.00  0.00           O  
ATOM    123  P     C     5      46.076  89.578  91.317  1.00  0.00           P  
ATOM    124  OP1   C     5      46.875  88.975  92.400  1.00  0.00           O  
ATOM    125  OP2   C     5      45.501  90.906  91.559  1.00  0.00           O  
ATOM    126  O5'   C     5      46.901  89.643  89.993  1.00  0.00           O  
ATOM    127  C5'   C     5      47.756  88.605  89.639  1.00  0.00           C  
ATOM    128  H5'   C     5      48.686  88.627  90.209  1.00  0.00           H  
ATOM    129 H5''   C     5      47.254  87.660  89.844  1.00  0.00           H  
ATOM    130  C4'   C     5      48.084  88.716  88.098  1.00  0.00           C  
ATOM    131  H4'   C     5      48.810  87.938  87.862  1.00  0.00           H  
ATOM    132  O4'   C     5      46.926  88.700  87.287  1.00  0.00           O  
ATOM    133  C1'   C     5      47.151  89.465  86.155  1.00  0.00           C  
ATOM    134  H1'   C     5      47.068  88.702  85.381  1.00  0.00           H  
ATOM    135  N1    C     5      46.109  90.506  86.030  1.00  0.00           N  
ATOM    136  C6    C     5      45.387  90.878  87.112  1.00  0.00           C  
ATOM    137  H6    C     5      45.766  90.499  88.050  1.00  0.00           H  
ATOM    138  C5    C     5      44.383  91.720  87.017  1.00  0.00           C  
ATOM    139  H5    C     5      43.845  92.066  87.886  1.00  0.00           H  
ATOM    140  C4    C     5      43.945  92.041  85.712  1.00  0.00           C  
ATOM    141  N4    C     5      42.919  92.913  85.685  1.00  0.00           N  
ATOM    142  H41   C     5      42.715  93.243  84.753  1.00  0.00           H  
ATOM    143  H42   C     5      42.359  93.133  86.496  1.00  0.00           H  
ATOM    144  N3    C     5      44.689  91.812  84.650  1.00  0.00           N  
ATOM    145  C2    C     5      45.773  90.987  84.785  1.00  0.00           C  
ATOM    146  O2    C     5      46.425  90.661  83.797  1.00  0.00           O  
ATOM    147  C3'   C     5      48.787  90.031  87.793  1.00  0.00           C  
ATOM    148  H3'   C     5      48.165  90.788  88.272  1.00  0.00           H  
ATOM    149  C2'   C     5      48.573  90.070  86.318  1.00  0.00           C  
ATOM    150  H2'   C     5      48.551  91.141  86.120  1.00  0.00           H  
ATOM    151  O2'   C     5      49.426  89.240  85.511  1.00  0.00           O  
ATOM    152 HO2'   C     5      49.246  89.341  84.574  1.00  0.00           H  
ATOM    153  O3'   C     5      50.204  90.183  88.105  1.00  0.00           O  
ATOM    154  P     G     6      50.777  91.518  88.575  1.00  0.00           P  
ATOM    155  OP1   G     6      52.035  91.274  89.267  1.00  0.00           O  
ATOM    156  OP2   G     6      49.700  92.213  89.285  1.00  0.00           O  
ATOM    157  O5'   G     6      51.015  92.146  87.168  1.00  0.00           O  
ATOM    158  C5'   G     6      52.115  91.738  86.395  1.00  0.00           C  
ATOM    159  H5'   G     6      53.063  92.115  86.780  1.00  0.00           H  
ATOM    160 H5''   G     6      52.152  90.655  86.279  1.00  0.00           H  
ATOM    161  C4'   G     6      51.925  92.353  85.035  1.00  0.00           C  
ATOM    162  H4'   G     6      52.735  92.028  84.382  1.00  0.00           H  
ATOM    163  O4'   G     6      50.713  91.952  84.371  1.00  0.00           O  
ATOM    164  C1'   G     6      50.458  92.991  83.383  1.00  0.00           C  
ATOM    165  H1'   G     6      50.406  92.492  82.415  1.00  0.00           H  
ATOM    166  N9    G     6      49.123  93.620  83.697  1.00  0.00           N  
ATOM    167  C8    G     6      48.403  93.640  84.891  1.00  0.00           C  
ATOM    168  H8    G     6      48.640  93.082  85.785  1.00  0.00           H  
ATOM    169  N7    G     6      47.272  94.266  84.875  1.00  0.00           N  
ATOM    170  C5    G     6      47.254  94.869  83.565  1.00  0.00           C  
ATOM    171  C6    G     6      46.419  95.778  82.902  1.00  0.00           C  
ATOM    172  O6    G     6      45.353  96.278  83.298  1.00  0.00           O  
ATOM    173  N1    G     6      46.775  96.092  81.587  1.00  0.00           N  
ATOM    174  H1    G     6      46.198  96.737  81.066  1.00  0.00           H  
ATOM    175  C2    G     6      47.839  95.609  81.006  1.00  0.00           C  
ATOM    176  N2    G     6      48.026  95.922  79.784  1.00  0.00           N  
ATOM    177  H21   G     6      47.552  96.667  79.294  1.00  0.00           H  
ATOM    178  H22   G     6      48.875  95.550  79.383  1.00  0.00           H  
ATOM    179  N3    G     6      48.689  94.750  81.592  1.00  0.00           N  
ATOM    180  C4    G     6      48.371  94.419  82.883  1.00  0.00           C  
ATOM    181  C3'   G     6      51.955  93.872  85.043  1.00  0.00           C  
ATOM    182  H3'   G     6      51.457  94.335  85.895  1.00  0.00           H  
ATOM    183  C2'   G     6      51.434  94.114  83.595  1.00  0.00           C  
ATOM    184  H2'   G     6      50.987  95.102  83.488  1.00  0.00           H  
ATOM    185  O2'   G     6      52.348  93.898  82.557  1.00  0.00           O  
ATOM    186 HO2'   G     6      53.219  93.731  82.925  1.00  0.00           H  
ATOM    187  O3'   G     6      53.301  94.329  85.199  1.00  0.00           O  
ATOM    188  P     G     7      53.571  95.930  85.415  1.00  0.00           P  
ATOM    189  OP1   G     7      55.042  96.016  85.581  1.00  0.00           O  
ATOM    190  OP2   G     7      52.761  96.399  86.542  1.00  0.00           O  
ATOM    191  O5'   G     7      53.026  96.735  84.105  1.00  0.00           O  
ATOM    192  C5'   G     7      53.836  96.982  82.969  1.00  0.00           C  
ATOM    193  H5'   G     7      54.798  97.356  83.320  1.00  0.00           H  
ATOM    194 H5''   G     7      54.065  96.040  82.471  1.00  0.00           H  
ATOM    195  C4'   G     7      53.259  98.077  82.109  1.00  0.00           C  
ATOM    196  H4'   G     7      53.933  98.198  81.261  1.00  0.00           H  
ATOM    197  O4'   G     7      52.027  97.629  81.490  1.00  0.00           O  
ATOM    198  C1'   G     7      51.205  98.743  81.254  1.00  0.00           C  
ATOM    199  H1'   G     7      50.820  98.856  80.241  1.00  0.00           H  
ATOM    200  N9    G     7      50.025  98.683  82.108  1.00  0.00           N  
ATOM    201  C8    G     7      49.747  97.929  83.282  1.00  0.00           C  
ATOM    202  H8    G     7      50.396  97.129  83.608  1.00  0.00           H  
ATOM    203  N7    G     7      48.511  98.105  83.678  1.00  0.00           N  
ATOM    204  C5    G     7      48.026  99.124  82.894  1.00  0.00           C  
ATOM    205  C6    G     7      46.778  99.781  82.925  1.00  0.00           C  
ATOM    206  O6    G     7      45.901  99.633  83.749  1.00  0.00           O  
ATOM    207  N1    G     7      46.676 100.828  82.065  1.00  0.00           N  
ATOM    208  H1    G     7      45.829 101.376  82.020  1.00  0.00           H  
ATOM    209  C2    G     7      47.633 101.118  81.108  1.00  0.00           C  
ATOM    210  N2    G     7      47.327 102.093  80.325  1.00  0.00           N  
ATOM    211  H21   G     7      48.001 102.268  79.593  1.00  0.00           H  
ATOM    212  H22   G     7      46.510 102.675  80.446  1.00  0.00           H  
ATOM    213  N3    G     7      48.794 100.537  81.099  1.00  0.00           N  
ATOM    214  C4    G     7      48.951  99.496  81.982  1.00  0.00           C  
ATOM    215  C3'   G     7      53.012  99.443  82.670  1.00  0.00           C  
ATOM    216  H3'   G     7      52.472  99.307  83.607  1.00  0.00           H  
ATOM    217  C2'   G     7      51.994  99.976  81.564  1.00  0.00           C  
ATOM    218  H2'   G     7      51.412 100.738  82.083  1.00  0.00           H  
ATOM    219  O2'   G     7      52.713 100.555  80.463  1.00  0.00           O  
ATOM    220 HO2'   G     7      53.467 101.111  80.672  1.00  0.00           H  
ATOM    221  O3'   G     7      54.201 100.261  82.878  1.00  0.00           O  
ATOM    222  P     U     8      54.380 101.320  84.044  1.00  0.00           P  
ATOM    223  OP1   U     8      55.698 102.072  83.831  1.00  0.00           O  
ATOM    224  OP2   U     8      54.211 100.677  85.311  1.00  0.00           O  
ATOM    225  O5'   U     8      53.206 102.356  83.762  1.00  0.00           O  
ATOM    226  C5'   U     8      53.361 103.207  82.595  1.00  0.00           C  
ATOM    227  H5'   U     8      54.202 103.886  82.740  1.00  0.00           H  
ATOM    228 H5''   U     8      53.557 102.615  81.701  1.00  0.00           H  
ATOM    229  C4'   U     8      52.150 104.103  82.382  1.00  0.00           C  
ATOM    230  H4'   U     8      52.396 104.830  81.609  1.00  0.00           H  
ATOM    231  O4'   U     8      51.025 103.369  81.935  1.00  0.00           O  
ATOM    232  C1'   U     8      49.862 104.096  82.409  1.00  0.00           C  
ATOM    233  H1'   U     8      49.237 104.452  81.590  1.00  0.00           H  
ATOM    234  N1    U     8      49.043 103.371  83.408  1.00  0.00           N  
ATOM    235  C6    U     8      49.524 102.237  84.120  1.00  0.00           C  
ATOM    236  H6    U     8      50.521 101.911  83.860  1.00  0.00           H  
ATOM    237  C5    U     8      48.678 101.558  84.956  1.00  0.00           C  
ATOM    238  H5    U     8      49.019 100.690  85.501  1.00  0.00           H  
ATOM    239  C4    U     8      47.342 102.029  85.238  1.00  0.00           C  
ATOM    240  O4    U     8      46.575 101.576  86.030  1.00  0.00           O  
ATOM    241  N3    U     8      46.973 103.109  84.503  1.00  0.00           N  
ATOM    242  H3    U     8      46.045 103.466  84.679  1.00  0.00           H  
ATOM    243  C2    U     8      47.733 103.858  83.631  1.00  0.00           C  
ATOM    244  O2    U     8      47.210 104.729  82.959  1.00  0.00           O  
ATOM    245  C3'   U     8      51.786 104.965  83.604  1.00  0.00           C  
ATOM    246  H3'   U     8      51.549 104.302  84.436  1.00  0.00           H  
ATOM    247  C2'   U     8      50.435 105.402  83.123  1.00  0.00           C  
ATOM    248  H2'   U     8      49.830 105.647  83.996  1.00  0.00           H  
ATOM    249  O2'   U     8      50.550 106.401  82.223  1.00  0.00           O  
ATOM    250 HO2'   U     8      49.668 106.630  81.922  1.00  0.00           H  
ATOM    251  O3'   U     8      52.744 105.888  84.080  1.00  0.00           O  
ATOM    252  P     G     9      52.711 106.408  85.537  1.00  0.00           P  
ATOM    253  OP1   G     9      53.919 107.239  85.697  1.00  0.00           O  
ATOM    254  OP2   G     9      52.443 105.297  86.434  1.00  0.00           O  
ATOM    255  O5'   G     9      51.426 107.396  85.727  1.00  0.00           O  
ATOM    256  C5'   G     9      51.062 108.448  84.805  1.00  0.00           C  
ATOM    257  H5'   G     9      51.694 109.330  84.913  1.00  0.00           H  
ATOM    258 H5''   G     9      51.164 108.125  83.769  1.00  0.00           H  
ATOM    259  C4'   G     9      49.664 109.026  84.990  1.00  0.00           C  
ATOM    260  H4'   G     9      49.520 109.944  84.421  1.00  0.00           H  
ATOM    261  O4'   G     9      48.684 108.010  84.643  1.00  0.00           O  
ATOM    262  C1'   G     9      47.537 108.218  85.459  1.00  0.00           C  
ATOM    263  H1'   G     9      46.619 108.270  84.874  1.00  0.00           H  
ATOM    264  N9    G     9      47.378 107.038  86.352  1.00  0.00           N  
ATOM    265  C8    G     9      48.260 106.035  86.636  1.00  0.00           C  
ATOM    266  H8    G     9      49.289 106.141  86.325  1.00  0.00           H  
ATOM    267  N7    G     9      47.750 105.101  87.390  1.00  0.00           N  
ATOM    268  C5    G     9      46.394 105.464  87.586  1.00  0.00           C  
ATOM    269  C6    G     9      45.392 104.796  88.334  1.00  0.00           C  
ATOM    270  O6    G     9      45.341 103.703  88.894  1.00  0.00           O  
ATOM    271  N1    G     9      44.278 105.605  88.357  1.00  0.00           N  
ATOM    272  H1    G     9      43.451 105.268  88.829  1.00  0.00           H  
ATOM    273  C2    G     9      44.210 106.934  87.983  1.00  0.00           C  
ATOM    274  N2    G     9      43.150 107.683  88.285  1.00  0.00           N  
ATOM    275  H21   G     9      42.328 107.275  88.707  1.00  0.00           H  
ATOM    276  H22   G     9      43.315 108.624  87.957  1.00  0.00           H  
ATOM    277  N3    G     9      45.142 107.519  87.259  1.00  0.00           N  
ATOM    278  C4    G     9      46.273 106.736  87.121  1.00  0.00           C  
ATOM    279  C3'   G     9      49.330 109.367  86.399  1.00  0.00           C  
ATOM    280  H3'   G     9      49.626 108.543  87.048  1.00  0.00           H  
ATOM    281  C2'   G     9      47.861 109.379  86.399  1.00  0.00           C  
ATOM    282  H2'   G     9      47.529 109.101  87.400  1.00  0.00           H  
ATOM    283  O2'   G     9      47.410 110.646  85.907  1.00  0.00           O  
ATOM    284 HO2'   G     9      47.917 111.359  86.302  1.00  0.00           H  
ATOM    285  O3'   G     9      49.835 110.625  86.778  1.00  0.00           O  
ATOM    286  P     U    10      50.326 110.874  88.287  1.00  0.00           P  
ATOM    287  OP1   U    10      51.038 112.167  88.316  1.00  0.00           O  
ATOM    288  OP2   U    10      51.031 109.599  88.787  1.00  0.00           O  
ATOM    289  O5'   U    10      49.017 111.051  89.155  1.00  0.00           O  
ATOM    290  C5'   U    10      48.141 112.166  89.174  1.00  0.00           C  
ATOM    291  H5'   U    10      48.563 112.978  89.767  1.00  0.00           H  
ATOM    292 H5''   U    10      48.003 112.566  88.169  1.00  0.00           H  
ATOM    293  C4'   U    10      46.772 111.857  89.710  1.00  0.00           C  
ATOM    294  H4'   U    10      46.049 112.654  89.538  1.00  0.00           H  
ATOM    295  O4'   U    10      46.241 110.625  89.254  1.00  0.00           O  
ATOM    296  C1'   U    10      45.498 109.965  90.180  1.00  0.00           C  
ATOM    297  H1'   U    10      44.463 109.887  89.846  1.00  0.00           H  
ATOM    298  N1    U    10      45.915 108.593  90.346  1.00  0.00           N  
ATOM    299  C6    U    10      47.141 108.175  89.867  1.00  0.00           C  
ATOM    300  H6    U    10      47.780 108.836  89.299  1.00  0.00           H  
ATOM    301  C5    U    10      47.655 106.960  90.188  1.00  0.00           C  
ATOM    302  H5    U    10      48.685 106.720  89.968  1.00  0.00           H  
ATOM    303  C4    U    10      46.678 105.963  90.751  1.00  0.00           C  
ATOM    304  O4    U    10      46.973 104.841  91.053  1.00  0.00           O  
ATOM    305  N3    U    10      45.453 106.410  91.112  1.00  0.00           N  
ATOM    306  H3    U    10      44.812 105.726  91.490  1.00  0.00           H  
ATOM    307  C2    U    10      44.959 107.727  90.856  1.00  0.00           C  
ATOM    308  O2    U    10      43.822 108.102  91.172  1.00  0.00           O  
ATOM    309  C3'   U    10      46.777 111.699  91.232  1.00  0.00           C  
ATOM    310  H3'   U    10      47.658 111.098  91.456  1.00  0.00           H  
ATOM    311  C2'   U    10      45.504 110.827  91.460  1.00  0.00           C  
ATOM    312  H2'   U    10      45.650 110.131  92.287  1.00  0.00           H  
ATOM    313  O2'   U    10      44.319 111.647  91.515  1.00  0.00           O  
ATOM    314 HO2'   U    10      44.358 112.325  92.194  1.00  0.00           H  
ATOM    315  O3'   U    10      46.721 112.878  92.034  1.00  0.00           O  
ATOM    316  P     A    11      47.464 113.065  93.461  1.00  0.00           P  
ATOM    317  OP1   A    11      47.445 114.492  93.765  1.00  0.00           O  
ATOM    318  OP2   A    11      48.750 112.357  93.412  1.00  0.00           O  
ATOM    319  O5'   A    11      46.549 112.239  94.501  1.00  0.00           O  
ATOM    320  C5'   A    11      45.325 112.746  95.040  1.00  0.00           C  
ATOM    321  H5'   A    11      45.583 113.271  95.959  1.00  0.00           H  
ATOM    322 H5''   A    11      44.945 113.431  94.282  1.00  0.00           H  
ATOM    323  C4'   A    11      44.363 111.627  95.392  1.00  0.00           C  
ATOM    324  H4'   A    11      43.396 112.130  95.356  1.00  0.00           H  
ATOM    325  O4'   A    11      44.224 110.535  94.453  1.00  0.00           O  
ATOM    326  C1'   A    11      43.737 109.374  94.976  1.00  0.00           C  
ATOM    327  H1'   A    11      42.774 109.050  94.582  1.00  0.00           H  
ATOM    328  N9    A    11      44.682 108.296  94.737  1.00  0.00           N  
ATOM    329  C8    A    11      45.952 108.401  94.287  1.00  0.00           C  
ATOM    330  H8    A    11      46.528 109.312  94.225  1.00  0.00           H  
ATOM    331  N7    A    11      46.522 107.262  94.054  1.00  0.00           N  
ATOM    332  C5    A    11      45.574 106.335  94.391  1.00  0.00           C  
ATOM    333  C6    A    11      45.488 104.914  94.423  1.00  0.00           C  
ATOM    334  N6    A    11      46.487 104.178  94.038  1.00  0.00           N  
ATOM    335  H61   A    11      47.249 104.601  93.527  1.00  0.00           H  
ATOM    336  H62   A    11      46.312 103.185  93.977  1.00  0.00           H  
ATOM    337  N1    A    11      44.424 104.315  94.891  1.00  0.00           N  
ATOM    338  C2    A    11      43.411 105.058  95.332  1.00  0.00           C  
ATOM    339  H2    A    11      42.543 104.634  95.815  1.00  0.00           H  
ATOM    340  N3    A    11      43.393 106.364  95.465  1.00  0.00           N  
ATOM    341  C4    A    11      44.511 106.959  94.934  1.00  0.00           C  
ATOM    342  C3'   A    11      44.430 110.993  96.766  1.00  0.00           C  
ATOM    343  H3'   A    11      45.447 110.617  96.875  1.00  0.00           H  
ATOM    344  C2'   A    11      43.494 109.824  96.507  1.00  0.00           C  
ATOM    345  H2'   A    11      43.843 109.041  97.182  1.00  0.00           H  
ATOM    346  O2'   A    11      42.143 110.113  96.747  1.00  0.00           O  
ATOM    347 HO2'   A    11      41.624 109.320  96.591  1.00  0.00           H  
ATOM    348  O3'   A    11      44.146 111.910  97.801  1.00  0.00           O  
ATOM    349  P     A    12      44.939 111.669  99.258  1.00  0.00           P  
ATOM    350  OP1   A    12      44.415 112.609 100.255  1.00  0.00           O  
ATOM    351  OP2   A    12      46.407 111.487  98.988  1.00  0.00           O  
ATOM    352  O5'   A    12      44.303 110.230  99.542  1.00  0.00           O  
ATOM    353  C5'   A    12      43.013 110.138 100.140  1.00  0.00           C  
ATOM    354  H5'   A    12      43.000 110.579 101.137  1.00  0.00           H  
ATOM    355 H5''   A    12      42.199 110.528  99.529  1.00  0.00           H  
ATOM    356  C4'   A    12      42.570 108.666 100.362  1.00  0.00           C  
ATOM    357  H4'   A    12      41.561 108.871 100.719  1.00  0.00           H  
ATOM    358  O4'   A    12      42.547 107.882  99.198  1.00  0.00           O  
ATOM    359  C1'   A    12      43.029 106.616  99.463  1.00  0.00           C  
ATOM    360  H1'   A    12      42.391 105.800  99.123  1.00  0.00           H  
ATOM    361  N9    A    12      44.369 106.383  98.858  1.00  0.00           N  
ATOM    362  C8    A    12      45.444 107.166  98.628  1.00  0.00           C  
ATOM    363  H8    A    12      45.460 108.227  98.828  1.00  0.00           H  
ATOM    364  N7    A    12      46.433 106.568  98.117  1.00  0.00           N  
ATOM    365  C5    A    12      45.984 105.207  97.961  1.00  0.00           C  
ATOM    366  C6    A    12      46.549 104.050  97.400  1.00  0.00           C  
ATOM    367  N6    A    12      47.728 103.898  96.879  1.00  0.00           N  
ATOM    368  H61   A    12      48.306 104.727  96.872  1.00  0.00           H  
ATOM    369  H62   A    12      48.087 103.102  96.372  1.00  0.00           H  
ATOM    370  N1    A    12      45.893 102.934  97.390  1.00  0.00           N  
ATOM    371  C2    A    12      44.683 102.980  97.943  1.00  0.00           C  
ATOM    372  H2    A    12      44.158 102.042  97.838  1.00  0.00           H  
ATOM    373  N3    A    12      44.045 103.958  98.463  1.00  0.00           N  
ATOM    374  C4    A    12      44.766 105.101  98.453  1.00  0.00           C  
ATOM    375  C3'   A    12      43.400 107.920 101.440  1.00  0.00           C  
ATOM    376  H3'   A    12      44.450 108.192 101.330  1.00  0.00           H  
ATOM    377  C2'   A    12      43.070 106.535 100.935  1.00  0.00           C  
ATOM    378  H2'   A    12      43.838 105.852 101.299  1.00  0.00           H  
ATOM    379  O2'   A    12      41.786 105.987 101.281  1.00  0.00           O  
ATOM    380 HO2'   A    12      41.224 106.755 101.151  1.00  0.00           H  
ATOM    381  O3'   A    12      42.941 108.082 102.784  1.00  0.00           O  
ATOM    382  P     G    13      43.807 107.637 103.982  1.00  0.00           P  
ATOM    383  OP1   G    13      42.987 108.066 105.170  1.00  0.00           O  
ATOM    384  OP2   G    13      45.112 108.133 103.724  1.00  0.00           O  
ATOM    385  O5'   G    13      44.020 106.097 104.020  1.00  0.00           O  
ATOM    386  C5'   G    13      42.929 105.207 104.289  1.00  0.00           C  
ATOM    387  H5'   G    13      42.785 105.175 105.369  1.00  0.00           H  
ATOM    388 H5''   G    13      42.016 105.481 103.759  1.00  0.00           H  
ATOM    389  C4'   G    13      43.262 103.766 104.029  1.00  0.00           C  
ATOM    390  H4'   G    13      42.421 103.105 104.236  1.00  0.00           H  
ATOM    391  O4'   G    13      43.674 103.497 102.706  1.00  0.00           O  
ATOM    392  C1'   G    13      44.532 102.421 102.661  1.00  0.00           C  
ATOM    393  H1'   G    13      44.035 101.724 101.987  1.00  0.00           H  
ATOM    394  N9    G    13      45.819 102.843 102.222  1.00  0.00           N  
ATOM    395  C8    G    13      46.130 104.128 101.890  1.00  0.00           C  
ATOM    396  H8    G    13      45.579 104.968 102.287  1.00  0.00           H  
ATOM    397  N7    G    13      47.352 104.244 101.409  1.00  0.00           N  
ATOM    398  C5    G    13      47.718 102.897 101.166  1.00  0.00           C  
ATOM    399  C6    G    13      48.763 102.411 100.334  1.00  0.00           C  
ATOM    400  O6    G    13      49.678 103.051  99.824  1.00  0.00           O  
ATOM    401  N1    G    13      48.741 101.084 100.298  1.00  0.00           N  
ATOM    402  H1    G    13      49.603 100.660  99.988  1.00  0.00           H  
ATOM    403  C2    G    13      47.806 100.281 100.758  1.00  0.00           C  
ATOM    404  N2    G    13      47.954  98.982 100.521  1.00  0.00           N  
ATOM    405  H21   G    13      47.348  98.252 100.867  1.00  0.00           H  
ATOM    406  H22   G    13      48.820  98.660 100.114  1.00  0.00           H  
ATOM    407  N3    G    13      46.745 100.684 101.524  1.00  0.00           N  
ATOM    408  C4    G    13      46.778 102.058 101.665  1.00  0.00           C  
ATOM    409  C3'   G    13      44.345 103.260 104.903  1.00  0.00           C  
ATOM    410  H3'   G    13      45.313 103.748 104.790  1.00  0.00           H  
ATOM    411  C2'   G    13      44.543 101.918 104.128  1.00  0.00           C  
ATOM    412  H2'   G    13      45.506 101.449 104.326  1.00  0.00           H  
ATOM    413  O2'   G    13      43.563 100.886 104.290  1.00  0.00           O  
ATOM    414 HO2'   G    13      43.910 100.130 103.813  1.00  0.00           H  
ATOM    415  O3'   G    13      43.937 102.966 106.219  1.00  0.00           O  
ATOM    416  P     U    14      44.835 103.089 107.478  1.00  0.00           P  
ATOM    417  OP1   U    14      43.796 102.944 108.598  1.00  0.00           O  
ATOM    418  OP2   U    14      45.674 104.281 107.308  1.00  0.00           O  
ATOM    419  O5'   U    14      45.758 101.742 107.461  1.00  0.00           O  
ATOM    420  C5'   U    14      45.317 100.542 108.160  1.00  0.00           C  
ATOM    421  H5'   U    14      45.533 100.648 109.223  1.00  0.00           H  
ATOM    422 H5''   U    14      44.230 100.491 108.229  1.00  0.00           H  
ATOM    423  C4'   U    14      45.863  99.237 107.500  1.00  0.00           C  
ATOM    424  H4'   U    14      45.176  98.440 107.784  1.00  0.00           H  
ATOM    425  O4'   U    14      46.035  99.327 106.130  1.00  0.00           O  
ATOM    426  C1'   U    14      47.135  98.524 105.738  1.00  0.00           C  
ATOM    427  H1'   U    14      46.762  97.630 105.238  1.00  0.00           H  
ATOM    428  N1    U    14      48.160  99.200 104.896  1.00  0.00           N  
ATOM    429  C6    U    14      48.329 100.584 105.013  1.00  0.00           C  
ATOM    430  H6    U    14      47.735 101.104 105.749  1.00  0.00           H  
ATOM    431  C5    U    14      49.189 101.249 104.223  1.00  0.00           C  
ATOM    432  H5    U    14      49.313 102.317 104.331  1.00  0.00           H  
ATOM    433  C4    U    14      50.082 100.565 103.309  1.00  0.00           C  
ATOM    434  O4    U    14      50.899 101.141 102.493  1.00  0.00           O  
ATOM    435  N3    U    14      49.954  99.144 103.342  1.00  0.00           N  
ATOM    436  H3    U    14      50.621  98.529 102.899  1.00  0.00           H  
ATOM    437  C2    U    14      48.926  98.443 104.036  1.00  0.00           C  
ATOM    438  O2    U    14      48.705  97.265 103.799  1.00  0.00           O  
ATOM    439  C3'   U    14      47.303  98.932 108.046  1.00  0.00           C  
ATOM    440  H3'   U    14      47.836  99.882 108.054  1.00  0.00           H  
ATOM    441  C2'   U    14      47.792  97.937 107.036  1.00  0.00           C  
ATOM    442  H2'   U    14      48.875  98.011 106.932  1.00  0.00           H  
ATOM    443  O2'   U    14      47.266  96.593 107.282  1.00  0.00           O  
ATOM    444 HO2'   U    14      47.191  96.473 108.232  1.00  0.00           H  
ATOM    445  O3'   U    14      47.157  98.360 109.354  1.00  0.00           O  
ATOM    446  P     G    15      48.379  98.153 110.330  1.00  0.00           P  
ATOM    447  OP1   G    15      47.962  97.046 111.217  1.00  0.00           O  
ATOM    448  OP2   G    15      48.819  99.433 110.938  1.00  0.00           O  
ATOM    449  O5'   G    15      49.584  97.669 109.365  1.00  0.00           O  
ATOM    450  C5'   G    15      49.814  96.335 109.062  1.00  0.00           C  
ATOM    451  H5'   G    15      50.005  95.845 110.017  1.00  0.00           H  
ATOM    452 H5''   G    15      48.886  95.863 108.740  1.00  0.00           H  
ATOM    453  C4'   G    15      51.001  96.196 108.050  1.00  0.00           C  
ATOM    454  H4'   G    15      51.232  95.141 107.897  1.00  0.00           H  
ATOM    455  O4'   G    15      50.787  96.848 106.831  1.00  0.00           O  
ATOM    456  C1'   G    15      52.039  97.430 106.482  1.00  0.00           C  
ATOM    457  H1'   G    15      52.302  97.074 105.486  1.00  0.00           H  
ATOM    458  N9    G    15      52.022  98.861 106.490  1.00  0.00           N  
ATOM    459  C8    G    15      51.216  99.712 107.214  1.00  0.00           C  
ATOM    460  H8    G    15      50.648  99.311 108.040  1.00  0.00           H  
ATOM    461  N7    G    15      51.381 101.001 106.990  1.00  0.00           N  
ATOM    462  C5    G    15      52.357 101.014 105.969  1.00  0.00           C  
ATOM    463  C6    G    15      52.894 102.122 105.264  1.00  0.00           C  
ATOM    464  O6    G    15      52.634 103.355 105.366  1.00  0.00           O  
ATOM    465  N1    G    15      53.860 101.718 104.339  1.00  0.00           N  
ATOM    466  H1    G    15      54.116 102.419 103.658  1.00  0.00           H  
ATOM    467  C2    G    15      54.292 100.473 104.119  1.00  0.00           C  
ATOM    468  N2    G    15      55.016 100.258 103.090  1.00  0.00           N  
ATOM    469  H21   G    15      55.310  99.295 103.011  1.00  0.00           H  
ATOM    470  H22   G    15      55.518 100.995 102.615  1.00  0.00           H  
ATOM    471  N3    G    15      53.761  99.429 104.802  1.00  0.00           N  
ATOM    472  C4    G    15      52.784  99.727 105.722  1.00  0.00           C  
ATOM    473  C3'   G    15      52.305  96.790 108.650  1.00  0.00           C  
ATOM    474  H3'   G    15      51.941  97.763 108.979  1.00  0.00           H  
ATOM    475  C2'   G    15      53.127  96.875 107.419  1.00  0.00           C  
ATOM    476  H2'   G    15      53.997  97.529 107.449  1.00  0.00           H  
ATOM    477  O2'   G    15      53.657  95.601 106.993  1.00  0.00           O  
ATOM    478 HO2'   G    15      54.309  95.455 107.683  1.00  0.00           H  
ATOM    479  O3'   G    15      52.853  96.138 109.840  1.00  0.00           O  
ATOM    480  P     C    16      53.783  97.052 110.719  1.00  0.00           P  
ATOM    481  OP1   C    16      53.926  96.378 112.072  1.00  0.00           O  
ATOM    482  OP2   C    16      53.366  98.451 110.716  1.00  0.00           O  
ATOM    483  O5'   C    16      55.194  97.051 109.906  1.00  0.00           O  
ATOM    484  C5'   C    16      55.919  95.830 109.784  1.00  0.00           C  
ATOM    485  H5'   C    16      56.159  95.353 110.734  1.00  0.00           H  
ATOM    486 H5''   C    16      55.421  95.001 109.283  1.00  0.00           H  
ATOM    487  C4'   C    16      57.287  96.076 109.010  1.00  0.00           C  
ATOM    488  H4'   C    16      57.836  95.141 108.901  1.00  0.00           H  
ATOM    489  O4'   C    16      57.027  96.478 107.646  1.00  0.00           O  
ATOM    490  C1'   C    16      58.102  97.272 107.196  1.00  0.00           C  
ATOM    491  H1'   C    16      58.710  96.720 106.480  1.00  0.00           H  
ATOM    492  N1    C    16      57.621  98.601 106.712  1.00  0.00           N  
ATOM    493  C6    C    16      56.599  99.265 107.314  1.00  0.00           C  
ATOM    494  H6    C    16      55.953  98.822 108.058  1.00  0.00           H  
ATOM    495  C5    C    16      56.307 100.513 106.928  1.00  0.00           C  
ATOM    496  H5    C    16      55.458 101.015 107.368  1.00  0.00           H  
ATOM    497  C4    C    16      57.138 101.179 105.962  1.00  0.00           C  
ATOM    498  N4    C    16      56.898 102.479 105.625  1.00  0.00           N  
ATOM    499  H41   C    16      56.163 102.952 106.130  1.00  0.00           H  
ATOM    500  H42   C    16      57.282 102.908 104.795  1.00  0.00           H  
ATOM    501  N3    C    16      58.283 100.618 105.494  1.00  0.00           N  
ATOM    502  C2    C    16      58.457  99.329 105.850  1.00  0.00           C  
ATOM    503  O2    C    16      59.364  98.692 105.305  1.00  0.00           O  
ATOM    504  C3'   C    16      58.028  97.183 109.622  1.00  0.00           C  
ATOM    505  H3'   C    16      57.314  97.988 109.798  1.00  0.00           H  
ATOM    506  C2'   C    16      59.013  97.525 108.480  1.00  0.00           C  
ATOM    507  H2'   C    16      59.327  98.569 108.473  1.00  0.00           H  
ATOM    508  O2'   C    16      60.120  96.630 108.460  1.00  0.00           O  
ATOM    509 HO2'   C    16      60.790  97.050 107.916  1.00  0.00           H  
ATOM    510  O3'   C    16      58.676  96.842 110.863  1.00  0.00           O  
ATOM    511  P     A    17      59.146  98.044 111.849  1.00  0.00           P  
ATOM    512  OP1   A    17      59.813  97.392 112.955  1.00  0.00           O  
ATOM    513  OP2   A    17      57.885  98.766 112.214  1.00  0.00           O  
ATOM    514  O5'   A    17      60.029  99.002 111.035  1.00  0.00           O  
ATOM    515  C5'   A    17      61.388  98.828 110.817  1.00  0.00           C  
ATOM    516  H5'   A    17      61.879  98.463 111.720  1.00  0.00           H  
ATOM    517 H5''   A    17      61.438  97.991 110.121  1.00  0.00           H  
ATOM    518  C4'   A    17      62.206 100.022 110.214  1.00  0.00           C  
ATOM    519  H4'   A    17      63.252  99.716 110.193  1.00  0.00           H  
ATOM    520  O4'   A    17      61.628 100.499 108.983  1.00  0.00           O  
ATOM    521  C1'   A    17      62.120 101.870 108.677  1.00  0.00           C  
ATOM    522  H1'   A    17      63.004 101.681 108.068  1.00  0.00           H  
ATOM    523  N9    A    17      61.265 102.711 107.817  1.00  0.00           N  
ATOM    524  C8    A    17      61.351 102.944 106.434  1.00  0.00           C  
ATOM    525  H8    A    17      61.910 102.311 105.760  1.00  0.00           H  
ATOM    526  N7    A    17      60.347 103.639 105.947  1.00  0.00           N  
ATOM    527  C5    A    17      59.635 103.969 107.152  1.00  0.00           C  
ATOM    528  C6    A    17      58.522 104.802 107.359  1.00  0.00           C  
ATOM    529  N6    A    17      57.830 105.374 106.440  1.00  0.00           N  
ATOM    530  H61   A    17      58.115 105.170 105.493  1.00  0.00           H  
ATOM    531  H62   A    17      57.129 106.027 106.760  1.00  0.00           H  
ATOM    532  N1    A    17      58.090 104.967 108.594  1.00  0.00           N  
ATOM    533  C2    A    17      58.700 104.285 109.585  1.00  0.00           C  
ATOM    534  H2    A    17      58.365 104.397 110.606  1.00  0.00           H  
ATOM    535  N3    A    17      59.752 103.486 109.491  1.00  0.00           N  
ATOM    536  C4    A    17      60.157 103.355 108.224  1.00  0.00           C  
ATOM    537  C3'   A    17      62.084 101.379 111.011  1.00  0.00           C  
ATOM    538  H3'   A    17      61.075 101.593 111.365  1.00  0.00           H  
ATOM    539  C2'   A    17      62.554 102.467 109.998  1.00  0.00           C  
ATOM    540  H2'   A    17      62.155 103.465 110.178  1.00  0.00           H  
ATOM    541  O2'   A    17      64.011 102.581 109.890  1.00  0.00           O  
ATOM    542 HO2'   A    17      64.254 103.185 110.596  1.00  0.00           H  
ATOM    543  O3'   A    17      62.892 101.295 112.129  1.00  0.00           O  
ATOM    544  P     G    18      62.357 101.547 113.616  1.00  0.00           P  
ATOM    545  OP1   G    18      63.512 101.279 114.477  1.00  0.00           O  
ATOM    546  OP2   G    18      61.221 100.706 113.856  1.00  0.00           O  
ATOM    547  O5'   G    18      61.955 103.128 113.675  1.00  0.00           O  
ATOM    548  C5'   G    18      61.618 103.668 114.952  1.00  0.00           C  
ATOM    549  H5'   G    18      60.628 103.346 115.274  1.00  0.00           H  
ATOM    550 H5''   G    18      62.420 103.469 115.664  1.00  0.00           H  
ATOM    551  C4'   G    18      61.615 105.153 114.791  1.00  0.00           C  
ATOM    552  H4'   G    18      61.276 105.515 115.761  1.00  0.00           H  
ATOM    553  O4'   G    18      62.915 105.572 114.764  1.00  0.00           O  
ATOM    554  C1'   G    18      63.053 106.623 113.783  1.00  0.00           C  
ATOM    555  H1'   G    18      63.465 107.453 114.357  1.00  0.00           H  
ATOM    556  N9    G    18      63.947 106.066 112.651  1.00  0.00           N  
ATOM    557  C8    G    18      64.435 104.817 112.514  1.00  0.00           C  
ATOM    558  H8    G    18      64.271 104.072 113.278  1.00  0.00           H  
ATOM    559  N7    G    18      65.148 104.541 111.440  1.00  0.00           N  
ATOM    560  C5    G    18      65.084 105.807 110.756  1.00  0.00           C  
ATOM    561  C6    G    18      65.623 106.188 109.452  1.00  0.00           C  
ATOM    562  O6    G    18      66.253 105.542 108.623  1.00  0.00           O  
ATOM    563  N1    G    18      65.245 107.496 109.173  1.00  0.00           N  
ATOM    564  H1    G    18      65.426 107.877 108.255  1.00  0.00           H  
ATOM    565  C2    G    18      64.633 108.340 109.976  1.00  0.00           C  
ATOM    566  N2    G    18      64.185 109.443 109.452  1.00  0.00           N  
ATOM    567  H21   G    18      63.847 110.099 110.141  1.00  0.00           H  
ATOM    568  H22   G    18      64.683 109.882 108.691  1.00  0.00           H  
ATOM    569  N3    G    18      64.068 108.026 111.162  1.00  0.00           N  
ATOM    570  C4    G    18      64.355 106.732 111.513  1.00  0.00           C  
ATOM    571  C3'   G    18      60.872 105.772 113.583  1.00  0.00           C  
ATOM    572  H3'   G    18      60.921 105.132 112.702  1.00  0.00           H  
ATOM    573  C2'   G    18      61.620 107.082 113.373  1.00  0.00           C  
ATOM    574  H2'   G    18      61.558 107.522 112.378  1.00  0.00           H  
ATOM    575  O2'   G    18      61.143 108.070 114.325  1.00  0.00           O  
ATOM    576 HO2'   G    18      60.388 107.645 114.738  1.00  0.00           H  
ATOM    577  O3'   G    18      59.519 106.135 114.062  1.00  0.00           O  
ATOM    578  P     C    19      58.228 105.933 113.194  1.00  0.00           P  
ATOM    579  OP1   C    19      57.124 106.738 113.806  1.00  0.00           O  
ATOM    580  OP2   C    19      58.143 104.461 112.987  1.00  0.00           O  
ATOM    581  O5'   C    19      58.531 106.722 111.792  1.00  0.00           O  
ATOM    582  C5'   C    19      58.299 108.145 111.645  1.00  0.00           C  
ATOM    583  H5'   C    19      57.235 108.377 111.679  1.00  0.00           H  
ATOM    584 H5''   C    19      58.867 108.633 112.437  1.00  0.00           H  
ATOM    585  C4'   C    19      58.950 108.865 110.469  1.00  0.00           C  
ATOM    586  H4'   C    19      58.786 109.934 110.601  1.00  0.00           H  
ATOM    587  O4'   C    19      60.342 108.694 110.276  1.00  0.00           O  
ATOM    588  C1'   C    19      60.710 108.931 108.886  1.00  0.00           C  
ATOM    589  H1'   C    19      61.088 109.946 108.761  1.00  0.00           H  
ATOM    590  N1    C    19      61.603 107.862 108.278  1.00  0.00           N  
ATOM    591  C6    C    19      61.661 106.607 108.810  1.00  0.00           C  
ATOM    592  H6    C    19      61.178 106.540 109.774  1.00  0.00           H  
ATOM    593  C5    C    19      62.451 105.743 108.131  1.00  0.00           C  
ATOM    594  H5    C    19      62.561 104.742 108.520  1.00  0.00           H  
ATOM    595  C4    C    19      63.185 106.152 107.026  1.00  0.00           C  
ATOM    596  N4    C    19      63.857 105.375 106.313  1.00  0.00           N  
ATOM    597  H41   C    19      64.130 104.484 106.703  1.00  0.00           H  
ATOM    598  H42   C    19      64.334 105.704 105.486  1.00  0.00           H  
ATOM    599  N3    C    19      63.132 107.399 106.517  1.00  0.00           N  
ATOM    600  C2    C    19      62.398 108.289 107.175  1.00  0.00           C  
ATOM    601  O2    C    19      62.318 109.407 106.688  1.00  0.00           O  
ATOM    602  C3'   C    19      58.297 108.493 109.167  1.00  0.00           C  
ATOM    603  H3'   C    19      58.077 107.425 109.155  1.00  0.00           H  
ATOM    604  C2'   C    19      59.383 108.891 108.201  1.00  0.00           C  
ATOM    605  H2'   C    19      59.377 108.200 107.358  1.00  0.00           H  
ATOM    606  O2'   C    19      59.021 110.138 107.696  1.00  0.00           O  
ATOM    607 HO2'   C    19      58.123 110.080 107.362  1.00  0.00           H  
ATOM    608  O3'   C    19      57.072 109.194 108.952  1.00  0.00           O  
ATOM    609  P     C    20      56.021 108.709 107.905  1.00  0.00           P  
ATOM    610  OP1   C    20      54.762 109.393 108.389  1.00  0.00           O  
ATOM    611  OP2   C    20      56.077 107.258 107.754  1.00  0.00           O  
ATOM    612  O5'   C    20      56.633 109.415 106.621  1.00  0.00           O  
ATOM    613  C5'   C    20      56.148 110.630 106.126  1.00  0.00           C  
ATOM    614  H5'   C    20      55.081 110.557 105.916  1.00  0.00           H  
ATOM    615 H5''   C    20      56.244 111.395 106.897  1.00  0.00           H  
ATOM    616  C4'   C    20      56.949 111.026 104.844  1.00  0.00           C  
ATOM    617  H4'   C    20      56.839 112.104 104.732  1.00  0.00           H  
ATOM    618  O4'   C    20      58.363 110.837 104.917  1.00  0.00           O  
ATOM    619  C1'   C    20      58.919 110.631 103.617  1.00  0.00           C  
ATOM    620  H1'   C    20      59.738 111.336 103.477  1.00  0.00           H  
ATOM    621  N1    C    20      59.590 109.276 103.629  1.00  0.00           N  
ATOM    622  C6    C    20      59.340 108.316 104.564  1.00  0.00           C  
ATOM    623  H6    C    20      58.530 108.413 105.272  1.00  0.00           H  
ATOM    624  C5    C    20      60.145 107.227 104.607  1.00  0.00           C  
ATOM    625  H5    C    20      59.981 106.443 105.331  1.00  0.00           H  
ATOM    626  C4    C    20      61.149 107.104 103.621  1.00  0.00           C  
ATOM    627  N4    C    20      61.717 105.947 103.601  1.00  0.00           N  
ATOM    628  H41   C    20      62.521 105.859 102.995  1.00  0.00           H  
ATOM    629  H42   C    20      61.492 105.280 104.326  1.00  0.00           H  
ATOM    630  N3    C    20      61.391 107.978 102.620  1.00  0.00           N  
ATOM    631  C2    C    20      60.557 109.055 102.665  1.00  0.00           C  
ATOM    632  O2    C    20      60.634 109.812 101.710  1.00  0.00           O  
ATOM    633  C3'   C    20      56.518 110.462 103.450  1.00  0.00           C  
ATOM    634  H3'   C    20      56.460 109.386 103.610  1.00  0.00           H  
ATOM    635  C2'   C    20      57.786 110.872 102.582  1.00  0.00           C  
ATOM    636  H2'   C    20      57.896 110.149 101.773  1.00  0.00           H  
ATOM    637  O2'   C    20      57.665 112.171 102.124  1.00  0.00           O  
ATOM    638 HO2'   C    20      56.805 112.192 101.698  1.00  0.00           H  
ATOM    639  O3'   C    20      55.304 111.030 102.836  1.00  0.00           O  
ATOM    640  P     C    21      54.442 110.186 101.777  1.00  0.00           P  
ATOM    641  OP1   C    21      53.406 111.128 101.237  1.00  0.00           O  
ATOM    642  OP2   C    21      54.072 108.843 102.359  1.00  0.00           O  
ATOM    643  O5'   C    21      55.386 109.909 100.524  1.00  0.00           O  
ATOM    644  C5'   C    21      55.672 110.833  99.396  1.00  0.00           C  
ATOM    645  H5'   C    21      54.795 110.903  98.753  1.00  0.00           H  
ATOM    646 H5''   C    21      55.890 111.766  99.917  1.00  0.00           H  
ATOM    647  C4'   C    21      56.822 110.375  98.476  1.00  0.00           C  
ATOM    648  H4'   C    21      56.944 111.194  97.767  1.00  0.00           H  
ATOM    649  O4'   C    21      57.918 109.940  99.272  1.00  0.00           O  
ATOM    650  C1'   C    21      58.681 109.012  98.551  1.00  0.00           C  
ATOM    651  H1'   C    21      59.661 109.449  98.358  1.00  0.00           H  
ATOM    652  N1    C    21      58.913 107.733  99.310  1.00  0.00           N  
ATOM    653  C6    C    21      58.210 107.426 100.441  1.00  0.00           C  
ATOM    654  H6    C    21      57.366 108.005 100.786  1.00  0.00           H  
ATOM    655  C5    C    21      58.566 106.361 101.229  1.00  0.00           C  
ATOM    656  H5    C    21      58.034 106.113 102.135  1.00  0.00           H  
ATOM    657  C4    C    21      59.571 105.493 100.688  1.00  0.00           C  
ATOM    658  N4    C    21      60.059 104.439 101.320  1.00  0.00           N  
ATOM    659  H41   C    21      60.854 103.952 100.932  1.00  0.00           H  
ATOM    660  H42   C    21      59.633 104.276 102.222  1.00  0.00           H  
ATOM    661  N3    C    21      60.108 105.674  99.532  1.00  0.00           N  
ATOM    662  C2    C    21      59.838 106.793  98.783  1.00  0.00           C  
ATOM    663  O2    C    21      60.435 106.956  97.768  1.00  0.00           O  
ATOM    664  C3'   C    21      56.473 109.160  97.724  1.00  0.00           C  
ATOM    665  H3'   C    21      56.203 108.294  98.329  1.00  0.00           H  
ATOM    666  C2'   C    21      57.906 108.794  97.266  1.00  0.00           C  
ATOM    667  H2'   C    21      57.999 107.770  96.904  1.00  0.00           H  
ATOM    668  O2'   C    21      58.266 109.729  96.246  1.00  0.00           O  
ATOM    669 HO2'   C    21      57.641 109.719  95.518  1.00  0.00           H  
ATOM    670  O3'   C    21      55.632 109.343  96.612  1.00  0.00           O  
ATOM    671  P     G    22      54.853 108.188  95.944  1.00  0.00           P  
ATOM    672  OP1   G    22      54.453 108.831  94.622  1.00  0.00           O  
ATOM    673  OP2   G    22      53.760 107.781  96.872  1.00  0.00           O  
ATOM    674  O5'   G    22      55.848 107.020  95.786  1.00  0.00           O  
ATOM    675  C5'   G    22      56.545 106.815  94.567  1.00  0.00           C  
ATOM    676  H5'   G    22      55.795 106.692  93.786  1.00  0.00           H  
ATOM    677 H5''   G    22      57.205 107.683  94.538  1.00  0.00           H  
ATOM    678  C4'   G    22      57.403 105.583  94.704  1.00  0.00           C  
ATOM    679  H4'   G    22      58.051 105.637  93.829  1.00  0.00           H  
ATOM    680  O4'   G    22      58.000 105.495  95.952  1.00  0.00           O  
ATOM    681  C1'   G    22      58.200 104.132  96.280  1.00  0.00           C  
ATOM    682  H1'   G    22      59.275 103.974  96.362  1.00  0.00           H  
ATOM    683  N9    G    22      57.553 103.865  97.605  1.00  0.00           N  
ATOM    684  C8    G    22      56.509 104.587  98.120  1.00  0.00           C  
ATOM    685  H8    G    22      56.165 105.519  97.696  1.00  0.00           H  
ATOM    686  N7    G    22      56.245 104.288  99.358  1.00  0.00           N  
ATOM    687  C5    G    22      57.083 103.143  99.584  1.00  0.00           C  
ATOM    688  C6    G    22      57.095 102.299 100.739  1.00  0.00           C  
ATOM    689  O6    G    22      56.343 102.317 101.722  1.00  0.00           O  
ATOM    690  N1    G    22      57.928 101.189 100.558  1.00  0.00           N  
ATOM    691  H1    G    22      58.055 100.560 101.338  1.00  0.00           H  
ATOM    692  C2    G    22      58.681 100.962  99.446  1.00  0.00           C  
ATOM    693  N2    G    22      59.318  99.855  99.482  1.00  0.00           N  
ATOM    694  H21   G    22      59.940  99.615  98.722  1.00  0.00           H  
ATOM    695  H22   G    22      59.137  99.314 100.315  1.00  0.00           H  
ATOM    696  N3    G    22      58.689 101.784  98.383  1.00  0.00           N  
ATOM    697  C4    G    22      57.858 102.854  98.477  1.00  0.00           C  
ATOM    698  C3'   G    22      56.548 104.313  94.489  1.00  0.00           C  
ATOM    699  H3'   G    22      55.629 104.380  95.071  1.00  0.00           H  
ATOM    700  C2'   G    22      57.570 103.330  95.125  1.00  0.00           C  
ATOM    701  H2'   G    22      57.031 102.522  95.621  1.00  0.00           H  
ATOM    702  O2'   G    22      58.708 102.890  94.410  1.00  0.00           O  
ATOM    703 HO2'   G    22      58.617 103.355  93.575  1.00  0.00           H  
ATOM    704  O3'   G    22      56.348 103.768  93.180  1.00  0.00           O  
ATOM    705  P     U    23      55.145 102.710  92.992  1.00  0.00           P  
ATOM    706  OP1   U    23      55.063 102.317  91.554  1.00  0.00           O  
ATOM    707  OP2   U    23      54.003 103.340  93.622  1.00  0.00           O  
ATOM    708  O5'   U    23      55.561 101.420  93.704  1.00  0.00           O  
ATOM    709  C5'   U    23      56.658 100.610  93.356  1.00  0.00           C  
ATOM    710  H5'   U    23      56.486 100.179  92.369  1.00  0.00           H  
ATOM    711 H5''   U    23      57.577 101.172  93.192  1.00  0.00           H  
ATOM    712  C4'   U    23      56.806  99.542  94.415  1.00  0.00           C  
ATOM    713  H4'   U    23      57.644  98.903  94.135  1.00  0.00           H  
ATOM    714  O4'   U    23      57.088 100.156  95.693  1.00  0.00           O  
ATOM    715  C1'   U    23      56.564  99.292  96.731  1.00  0.00           C  
ATOM    716  H1'   U    23      57.443  98.913  97.252  1.00  0.00           H  
ATOM    717  N1    U    23      55.646  99.879  97.735  1.00  0.00           N  
ATOM    718  C6    U    23      55.009 101.127  97.497  1.00  0.00           C  
ATOM    719  H6    U    23      55.003 101.544  96.501  1.00  0.00           H  
ATOM    720  C5    U    23      54.122 101.641  98.439  1.00  0.00           C  
ATOM    721  H5    U    23      53.523 102.523  98.264  1.00  0.00           H  
ATOM    722  C4    U    23      54.002 101.021  99.745  1.00  0.00           C  
ATOM    723  O4    U    23      53.275 101.399 100.609  1.00  0.00           O  
ATOM    724  N3    U    23      54.791  99.894  99.942  1.00  0.00           N  
ATOM    725  H3    U    23      54.877  99.507 100.871  1.00  0.00           H  
ATOM    726  C2    U    23      55.617  99.329  99.036  1.00  0.00           C  
ATOM    727  O2    U    23      56.214  98.343  99.368  1.00  0.00           O  
ATOM    728  C3'   U    23      55.627  98.623  94.629  1.00  0.00           C  
ATOM    729  H3'   U    23      54.685  99.160  94.742  1.00  0.00           H  
ATOM    730  C2'   U    23      55.991  98.090  96.045  1.00  0.00           C  
ATOM    731  H2'   U    23      55.133  97.661  96.564  1.00  0.00           H  
ATOM    732  O2'   U    23      56.985  97.162  95.861  1.00  0.00           O  
ATOM    733 HO2'   U    23      56.894  96.782  94.984  1.00  0.00           H  
ATOM    734  O3'   U    23      55.549  97.626  93.573  1.00  0.00           O  
ATOM    735  P     C    24      54.170  96.836  93.397  1.00  0.00           P  
ATOM    736  OP1   C    24      54.531  95.657  92.618  1.00  0.00           O  
ATOM    737  OP2   C    24      53.242  97.817  92.798  1.00  0.00           O  
ATOM    738  O5'   C    24      53.538  96.380  94.765  1.00  0.00           O  
ATOM    739  C5'   C    24      53.946  95.197  95.374  1.00  0.00           C  
ATOM    740  H5'   C    24      53.655  94.391  94.701  1.00  0.00           H  
ATOM    741 H5''   C    24      55.016  95.197  95.584  1.00  0.00           H  
ATOM    742  C4'   C    24      52.974  95.040  96.504  1.00  0.00           C  
ATOM    743  H4'   C    24      53.209  94.092  96.989  1.00  0.00           H  
ATOM    744  O4'   C    24      53.287  96.099  97.485  1.00  0.00           O  
ATOM    745  C1'   C    24      51.995  96.487  98.048  1.00  0.00           C  
ATOM    746  H1'   C    24      51.956  96.278  99.117  1.00  0.00           H  
ATOM    747  N1    C    24      51.785  97.927  97.902  1.00  0.00           N  
ATOM    748  C6    C    24      52.278  98.668  96.892  1.00  0.00           C  
ATOM    749  H6    C    24      53.046  98.193  96.299  1.00  0.00           H  
ATOM    750  C5    C    24      51.999  99.952  96.701  1.00  0.00           C  
ATOM    751  H5    C    24      52.393 100.424  95.813  1.00  0.00           H  
ATOM    752  C4    C    24      51.038 100.459  97.595  1.00  0.00           C  
ATOM    753  N4    C    24      50.538 101.674  97.340  1.00  0.00           N  
ATOM    754  H41   C    24      50.869 102.172  96.527  1.00  0.00           H  
ATOM    755  H42   C    24      50.119 102.141  98.132  1.00  0.00           H  
ATOM    756  N3    C    24      50.407  99.782  98.542  1.00  0.00           N  
ATOM    757  C2    C    24      50.808  98.487  98.724  1.00  0.00           C  
ATOM    758  O2    C    24      50.217  97.827  99.623  1.00  0.00           O  
ATOM    759  C3'   C    24      51.488  95.176  96.191  1.00  0.00           C  
ATOM    760  H3'   C    24      51.291  95.961  95.462  1.00  0.00           H  
ATOM    761  C2'   C    24      50.887  95.651  97.475  1.00  0.00           C  
ATOM    762  H2'   C    24      50.026  96.285  97.262  1.00  0.00           H  
ATOM    763  O2'   C    24      50.585  94.613  98.393  1.00  0.00           O  
ATOM    764 HO2'   C    24      51.397  94.117  98.525  1.00  0.00           H  
ATOM    765  O3'   C    24      50.986  93.861  95.759  1.00  0.00           O  
ATOM    766  P     U    25      49.815  93.693  94.801  1.00  0.00           P  
ATOM    767  OP1   U    25      49.487  92.234  94.658  1.00  0.00           O  
ATOM    768  OP2   U    25      50.132  94.472  93.655  1.00  0.00           O  
ATOM    769  O5'   U    25      48.578  94.346  95.563  1.00  0.00           O  
ATOM    770  C5'   U    25      47.925  93.675  96.682  1.00  0.00           C  
ATOM    771  H5'   U    25      47.309  92.888  96.245  1.00  0.00           H  
ATOM    772 H5''   U    25      48.670  93.316  97.391  1.00  0.00           H  
ATOM    773  C4'   U    25      46.995  94.652  97.385  1.00  0.00           C  
ATOM    774  H4'   U    25      46.418  94.205  98.194  1.00  0.00           H  
ATOM    775  O4'   U    25      47.622  95.827  97.830  1.00  0.00           O  
ATOM    776  C1'   U    25      46.756  96.982  97.588  1.00  0.00           C  
ATOM    777  H1'   U    25      46.505  97.449  98.541  1.00  0.00           H  
ATOM    778  N1    U    25      47.256  98.130  96.824  1.00  0.00           N  
ATOM    779  C6    U    25      48.218  97.950  95.863  1.00  0.00           C  
ATOM    780  H6    U    25      48.521  96.930  95.682  1.00  0.00           H  
ATOM    781  C5    U    25      48.788  98.988  95.172  1.00  0.00           C  
ATOM    782  H5    U    25      49.399  98.748  94.314  1.00  0.00           H  
ATOM    783  C4    U    25      48.300 100.361  95.358  1.00  0.00           C  
ATOM    784  O4    U    25      48.650 101.373  94.812  1.00  0.00           O  
ATOM    785  N3    U    25      47.348 100.415  96.307  1.00  0.00           N  
ATOM    786  H3    U    25      46.871 101.290  96.473  1.00  0.00           H  
ATOM    787  C2    U    25      46.776  99.404  97.110  1.00  0.00           C  
ATOM    788  O2    U    25      45.851  99.722  97.788  1.00  0.00           O  
ATOM    789  C3'   U    25      45.907  95.044  96.427  1.00  0.00           C  
ATOM    790  H3'   U    25      46.208  95.138  95.383  1.00  0.00           H  
ATOM    791  C2'   U    25      45.480  96.418  96.987  1.00  0.00           C  
ATOM    792  H2'   U    25      45.001  97.028  96.222  1.00  0.00           H  
ATOM    793  O2'   U    25      44.642  96.297  98.074  1.00  0.00           O  
ATOM    794 HO2'   U    25      43.827  95.848  97.837  1.00  0.00           H  
ATOM    795  O3'   U    25      44.892  94.051  96.469  1.00  0.00           O  
ATOM    796  P     U    26      43.665  94.029  95.392  1.00  0.00           P  
ATOM    797  OP1   U    26      42.764  92.884  95.674  1.00  0.00           O  
ATOM    798  OP2   U    26      44.180  94.195  94.020  1.00  0.00           O  
ATOM    799  O5'   U    26      42.906  95.318  95.825  1.00  0.00           O  
ATOM    800  C5'   U    26      41.712  95.326  96.638  1.00  0.00           C  
ATOM    801  H5'   U    26      40.990  94.814  96.002  1.00  0.00           H  
ATOM    802 H5''   U    26      41.922  94.839  97.590  1.00  0.00           H  
ATOM    803  C4'   U    26      41.098  96.749  96.998  1.00  0.00           C  
ATOM    804  H4'   U    26      40.298  96.639  97.730  1.00  0.00           H  
ATOM    805  O4'   U    26      42.140  97.661  97.324  1.00  0.00           O  
ATOM    806  C1'   U    26      41.894  98.980  96.861  1.00  0.00           C  
ATOM    807  H1'   U    26      41.855  99.750  97.632  1.00  0.00           H  
ATOM    808  N1    U    26      42.819  99.574  95.817  1.00  0.00           N  
ATOM    809  C6    U    26      43.586  98.744  95.025  1.00  0.00           C  
ATOM    810  H6    U    26      43.500  97.671  95.110  1.00  0.00           H  
ATOM    811  C5    U    26      44.554  99.244  94.263  1.00  0.00           C  
ATOM    812  H5    U    26      45.066  98.654  93.517  1.00  0.00           H  
ATOM    813  C4    U    26      44.735 100.709  94.155  1.00  0.00           C  
ATOM    814  O4    U    26      45.652 101.235  93.523  1.00  0.00           O  
ATOM    815  N3    U    26      43.817 101.506  94.886  1.00  0.00           N  
ATOM    816  H3    U    26      43.993 102.484  94.704  1.00  0.00           H  
ATOM    817  C2    U    26      42.895 100.970  95.714  1.00  0.00           C  
ATOM    818  O2    U    26      42.044 101.711  96.083  1.00  0.00           O  
ATOM    819  C3'   U    26      40.458  97.407  95.748  1.00  0.00           C  
ATOM    820  H3'   U    26      41.065  97.155  94.878  1.00  0.00           H  
ATOM    821  C2'   U    26      40.479  98.843  96.311  1.00  0.00           C  
ATOM    822  H2'   U    26      40.263  99.628  95.586  1.00  0.00           H  
ATOM    823  O2'   U    26      39.703  99.132  97.471  1.00  0.00           O  
ATOM    824 HO2'   U    26      39.908 100.069  97.522  1.00  0.00           H  
ATOM    825  O3'   U    26      39.169  96.986  95.398  1.00  0.00           O  
ATOM    826  P     A    27      38.533  97.329  93.953  1.00  0.00           P  
ATOM    827  OP1   A    27      37.188  96.846  93.910  1.00  0.00           O  
ATOM    828  OP2   A    27      39.491  96.909  92.932  1.00  0.00           O  
ATOM    829  O5'   A    27      38.544  98.933  93.902  1.00  0.00           O  
ATOM    830  C5'   A    27      37.527  99.639  94.634  1.00  0.00           C  
ATOM    831  H5'   A    27      36.504  99.262  94.600  1.00  0.00           H  
ATOM    832 H5''   A    27      37.744  99.488  95.691  1.00  0.00           H  
ATOM    833  C4'   A    27      37.504 101.063  94.329  1.00  0.00           C  
ATOM    834  H4'   A    27      36.698 101.448  94.953  1.00  0.00           H  
ATOM    835  O4'   A    27      38.563 101.791  94.708  1.00  0.00           O  
ATOM    836  C1'   A    27      38.896 102.797  93.818  1.00  0.00           C  
ATOM    837  H1'   A    27      38.933 103.748  94.350  1.00  0.00           H  
ATOM    838  N9    A    27      40.253 102.576  93.200  1.00  0.00           N  
ATOM    839  C8    A    27      40.763 101.328  92.894  1.00  0.00           C  
ATOM    840  H8    A    27      40.176 100.436  93.052  1.00  0.00           H  
ATOM    841  N7    A    27      41.907 101.364  92.253  1.00  0.00           N  
ATOM    842  C5    A    27      42.211 102.720  92.247  1.00  0.00           C  
ATOM    843  C6    A    27      43.319 103.468  91.820  1.00  0.00           C  
ATOM    844  N6    A    27      44.513 102.993  91.596  1.00  0.00           N  
ATOM    845  H61   A    27      44.865 102.177  92.078  1.00  0.00           H  
ATOM    846  H62   A    27      45.195 103.593  91.156  1.00  0.00           H  
ATOM    847  N1    A    27      43.157 104.818  91.661  1.00  0.00           N  
ATOM    848  C2    A    27      42.013 105.377  92.019  1.00  0.00           C  
ATOM    849  H2    A    27      42.029 106.457  92.021  1.00  0.00           H  
ATOM    850  N3    A    27      41.015 104.832  92.667  1.00  0.00           N  
ATOM    851  C4    A    27      41.133 103.453  92.700  1.00  0.00           C  
ATOM    852  C3'   A    27      37.217 101.441  92.877  1.00  0.00           C  
ATOM    853  H3'   A    27      37.846 100.755  92.309  1.00  0.00           H  
ATOM    854  C2'   A    27      37.796 102.904  92.737  1.00  0.00           C  
ATOM    855  H2'   A    27      38.085 103.060  91.698  1.00  0.00           H  
ATOM    856  O2'   A    27      36.801 103.855  93.081  1.00  0.00           O  
ATOM    857 HO2'   A    27      35.988 103.392  93.297  1.00  0.00           H  
ATOM    858  O3'   A    27      35.866 101.300  92.515  1.00  0.00           O  
ATOM    859  P     C    28      35.522 101.216  90.934  1.00  0.00           P  
ATOM    860  OP1   C    28      34.066 101.271  90.847  1.00  0.00           O  
ATOM    861  OP2   C    28      36.226 100.078  90.411  1.00  0.00           O  
ATOM    862  O5'   C    28      36.008 102.495  90.111  1.00  0.00           O  
ATOM    863  C5'   C    28      35.285 103.691  90.188  1.00  0.00           C  
ATOM    864  H5'   C    28      34.415 103.605  89.538  1.00  0.00           H  
ATOM    865 H5''   C    28      34.974 103.906  91.210  1.00  0.00           H  
ATOM    866  C4'   C    28      35.945 104.950  89.599  1.00  0.00           C  
ATOM    867  H4'   C    28      35.198 105.724  89.778  1.00  0.00           H  
ATOM    868  O4'   C    28      37.219 105.194  90.310  1.00  0.00           O  
ATOM    869  C1'   C    28      38.152 105.602  89.397  1.00  0.00           C  
ATOM    870  H1'   C    28      38.617 106.511  89.779  1.00  0.00           H  
ATOM    871  N1    C    28      39.249 104.605  89.119  1.00  0.00           N  
ATOM    872  C6    C    28      39.220 103.228  89.299  1.00  0.00           C  
ATOM    873  H6    C    28      38.209 102.878  89.442  1.00  0.00           H  
ATOM    874  C5    C    28      40.283 102.404  89.237  1.00  0.00           C  
ATOM    875  H5    C    28      40.233 101.326  89.285  1.00  0.00           H  
ATOM    876  C4    C    28      41.455 103.161  88.949  1.00  0.00           C  
ATOM    877  N4    C    28      42.568 102.541  88.854  1.00  0.00           N  
ATOM    878  H41   C    28      42.517 101.576  89.147  1.00  0.00           H  
ATOM    879  H42   C    28      43.412 103.015  88.563  1.00  0.00           H  
ATOM    880  N3    C    28      41.569 104.429  88.753  1.00  0.00           N  
ATOM    881  C2    C    28      40.483 105.230  88.875  1.00  0.00           C  
ATOM    882  O2    C    28      40.670 106.410  88.798  1.00  0.00           O  
ATOM    883  C3'   C    28      36.230 104.860  88.131  1.00  0.00           C  
ATOM    884  H3'   C    28      36.500 103.840  87.858  1.00  0.00           H  
ATOM    885  C2'   C    28      37.455 105.718  88.036  1.00  0.00           C  
ATOM    886  H2'   C    28      38.085 105.386  87.211  1.00  0.00           H  
ATOM    887  O2'   C    28      37.071 107.060  87.920  1.00  0.00           O  
ATOM    888 HO2'   C    28      37.725 107.589  88.383  1.00  0.00           H  
ATOM    889  O3'   C    28      35.196 105.297  87.270  1.00  0.00           O  
ATOM    890  P     A    29      35.122 104.756  85.762  1.00  0.00           P  
ATOM    891  OP1   A    29      33.852 105.310  85.135  1.00  0.00           O  
ATOM    892  OP2   A    29      35.336 103.261  85.774  1.00  0.00           O  
ATOM    893  O5'   A    29      36.386 105.278  84.988  1.00  0.00           O  
ATOM    894  C5'   A    29      36.429 106.595  84.519  1.00  0.00           C  
ATOM    895  H5'   A    29      35.694 106.803  83.742  1.00  0.00           H  
ATOM    896 H5''   A    29      36.136 107.258  85.333  1.00  0.00           H  
ATOM    897  C4'   A    29      37.814 107.034  84.015  1.00  0.00           C  
ATOM    898  H4'   A    29      37.630 108.054  83.675  1.00  0.00           H  
ATOM    899  O4'   A    29      38.851 106.922  85.042  1.00  0.00           O  
ATOM    900  C1'   A    29      40.042 106.716  84.339  1.00  0.00           C  
ATOM    901  H1'   A    29      40.663 107.587  84.546  1.00  0.00           H  
ATOM    902  N9    A    29      40.698 105.534  84.932  1.00  0.00           N  
ATOM    903  C8    A    29      40.117 104.382  85.292  1.00  0.00           C  
ATOM    904  H8    A    29      39.046 104.250  85.323  1.00  0.00           H  
ATOM    905  N7    A    29      40.895 103.396  85.625  1.00  0.00           N  
ATOM    906  C5    A    29      42.180 103.932  85.422  1.00  0.00           C  
ATOM    907  C6    A    29      43.493 103.485  85.590  1.00  0.00           C  
ATOM    908  N6    A    29      43.986 102.307  86.012  1.00  0.00           N  
ATOM    909  H61   A    29      43.337 101.544  86.147  1.00  0.00           H  
ATOM    910  H62   A    29      44.986 102.180  86.061  1.00  0.00           H  
ATOM    911  N1    A    29      44.541 104.302  85.228  1.00  0.00           N  
ATOM    912  C2    A    29      44.284 105.481  84.809  1.00  0.00           C  
ATOM    913  H2    A    29      45.071 106.127  84.446  1.00  0.00           H  
ATOM    914  N3    A    29      43.113 106.034  84.546  1.00  0.00           N  
ATOM    915  C4    A    29      42.100 105.257  84.925  1.00  0.00           C  
ATOM    916  C3'   A    29      38.196 106.147  82.816  1.00  0.00           C  
ATOM    917  H3'   A    29      38.204 105.138  83.228  1.00  0.00           H  
ATOM    918  C2'   A    29      39.683 106.633  82.814  1.00  0.00           C  
ATOM    919  H2'   A    29      40.130 105.726  82.405  1.00  0.00           H  
ATOM    920  O2'   A    29      40.024 107.782  82.048  1.00  0.00           O  
ATOM    921 HO2'   A    29      39.538 107.784  81.220  1.00  0.00           H  
ATOM    922  O3'   A    29      37.456 106.457  81.640  1.00  0.00           O  
ATOM    923  P     C    30      37.218 105.366  80.530  1.00  0.00           P  
ATOM    924  OP1   C    30      36.673 106.002  79.355  1.00  0.00           O  
ATOM    925  OP2   C    30      36.578 104.122  81.114  1.00  0.00           O  
ATOM    926  O5'   C    30      38.777 105.073  80.222  1.00  0.00           O  
ATOM    927  C5'   C    30      39.499 105.922  79.311  1.00  0.00           C  
ATOM    928  H5'   C    30      39.009 105.823  78.342  1.00  0.00           H  
ATOM    929 H5''   C    30      39.451 106.952  79.663  1.00  0.00           H  
ATOM    930  C4'   C    30      40.924 105.699  78.966  1.00  0.00           C  
ATOM    931  H4'   C    30      41.155 106.385  78.151  1.00  0.00           H  
ATOM    932  O4'   C    30      41.830 105.948  80.085  1.00  0.00           O  
ATOM    933  C1'   C    30      42.921 105.043  79.903  1.00  0.00           C  
ATOM    934  H1'   C    30      43.869 105.581  79.863  1.00  0.00           H  
ATOM    935  N1    C    30      42.975 104.124  81.031  1.00  0.00           N  
ATOM    936  C6    C    30      41.834 103.507  81.580  1.00  0.00           C  
ATOM    937  H6    C    30      40.868 103.920  81.330  1.00  0.00           H  
ATOM    938  C5    C    30      41.984 102.491  82.486  1.00  0.00           C  
ATOM    939  H5    C    30      41.062 102.076  82.867  1.00  0.00           H  
ATOM    940  C4    C    30      43.278 102.086  82.677  1.00  0.00           C  
ATOM    941  N4    C    30      43.467 100.969  83.340  1.00  0.00           N  
ATOM    942  H41   C    30      42.612 100.553  83.680  1.00  0.00           H  
ATOM    943  H42   C    30      44.366 100.559  83.549  1.00  0.00           H  
ATOM    944  N3    C    30      44.394 102.639  82.180  1.00  0.00           N  
ATOM    945  C2    C    30      44.246 103.700  81.417  1.00  0.00           C  
ATOM    946  O2    C    30      45.260 104.248  80.990  1.00  0.00           O  
ATOM    947  C3'   C    30      41.276 104.256  78.532  1.00  0.00           C  
ATOM    948  H3'   C    30      40.824 103.582  79.259  1.00  0.00           H  
ATOM    949  C2'   C    30      42.859 104.368  78.547  1.00  0.00           C  
ATOM    950  H2'   C    30      43.358 103.399  78.574  1.00  0.00           H  
ATOM    951  O2'   C    30      43.463 105.229  77.594  1.00  0.00           O  
ATOM    952 HO2'   C    30      42.903 105.522  76.871  1.00  0.00           H  
ATOM    953  O3'   C    30      40.827 103.974  77.189  1.00  0.00           O  
ATOM    954  P     C    31      40.888 102.463  76.612  1.00  0.00           P  
ATOM    955  OP1   C    31      40.491 102.651  75.176  1.00  0.00           O  
ATOM    956  OP2   C    31      40.161 101.635  77.576  1.00  0.00           O  
ATOM    957  O5'   C    31      42.354 101.910  76.618  1.00  0.00           O  
ATOM    958  C5'   C    31      43.339 102.261  75.683  1.00  0.00           C  
ATOM    959  H5'   C    31      42.919 101.951  74.726  1.00  0.00           H  
ATOM    960 H5''   C    31      43.508 103.338  75.695  1.00  0.00           H  
ATOM    961  C4'   C    31      44.642 101.435  75.929  1.00  0.00           C  
ATOM    962  H4'   C    31      45.276 101.576  75.053  1.00  0.00           H  
ATOM    963  O4'   C    31      45.364 101.669  77.106  1.00  0.00           O  
ATOM    964  C1'   C    31      45.889 100.398  77.654  1.00  0.00           C  
ATOM    965  H1'   C    31      46.955 100.407  77.881  1.00  0.00           H  
ATOM    966  N1    C    31      45.220  99.841  78.843  1.00  0.00           N  
ATOM    967  C6    C    31      43.943 100.251  79.270  1.00  0.00           C  
ATOM    968  H6    C    31      43.471 101.030  78.690  1.00  0.00           H  
ATOM    969  C5    C    31      43.295  99.623  80.262  1.00  0.00           C  
ATOM    970  H5    C    31      42.282  99.944  80.456  1.00  0.00           H  
ATOM    971  C4    C    31      43.926  98.549  80.896  1.00  0.00           C  
ATOM    972  N4    C    31      43.607  97.958  81.956  1.00  0.00           N  
ATOM    973  H41   C    31      44.199  97.343  82.494  1.00  0.00           H  
ATOM    974  H42   C    31      42.752  98.248  82.410  1.00  0.00           H  
ATOM    975  N3    C    31      45.187  98.192  80.579  1.00  0.00           N  
ATOM    976  C2    C    31      45.828  98.819  79.531  1.00  0.00           C  
ATOM    977  O2    C    31      47.013  98.359  79.298  1.00  0.00           O  
ATOM    978  C3'   C    31      44.234  99.986  75.956  1.00  0.00           C  
ATOM    979  H3'   C    31      43.539  99.781  76.770  1.00  0.00           H  
ATOM    980  C2'   C    31      45.595  99.409  76.508  1.00  0.00           C  
ATOM    981  H2'   C    31      45.398  98.363  76.742  1.00  0.00           H  
ATOM    982  O2'   C    31      46.594  99.473  75.515  1.00  0.00           O  
ATOM    983 HO2'   C    31      46.941 100.358  75.379  1.00  0.00           H  
ATOM    984  O3'   C    31      43.881  99.373  74.740  1.00  0.00           O  
ATOM    985  P     G    32      43.049  98.067  74.671  1.00  0.00           P  
ATOM    986  OP1   G    32      42.691  97.758  73.289  1.00  0.00           O  
ATOM    987  OP2   G    32      41.964  98.172  75.662  1.00  0.00           O  
ATOM    988  O5'   G    32      44.120  96.985  75.163  1.00  0.00           O  
ATOM    989  C5'   G    32      45.242  96.637  74.335  1.00  0.00           C  
ATOM    990  H5'   G    32      44.784  96.346  73.390  1.00  0.00           H  
ATOM    991 H5''   G    32      45.955  97.439  74.148  1.00  0.00           H  
ATOM    992  C4'   G    32      45.887  95.397  74.980  1.00  0.00           C  
ATOM    993  H4'   G    32      46.798  95.127  74.447  1.00  0.00           H  
ATOM    994  O4'   G    32      46.226  95.800  76.294  1.00  0.00           O  
ATOM    995  C1'   G    32      46.216  94.682  77.119  1.00  0.00           C  
ATOM    996  H1'   G    32      47.171  94.431  77.581  1.00  0.00           H  
ATOM    997  N9    G    32      45.220  94.707  78.198  1.00  0.00           N  
ATOM    998  C8    G    32      44.060  95.421  78.242  1.00  0.00           C  
ATOM    999  H8    G    32      43.726  96.103  77.473  1.00  0.00           H  
ATOM   1000  N7    G    32      43.414  95.315  79.361  1.00  0.00           N  
ATOM   1001  C5    G    32      44.154  94.396  80.093  1.00  0.00           C  
ATOM   1002  C6    G    32      44.010  93.860  81.449  1.00  0.00           C  
ATOM   1003  O6    G    32      43.074  94.051  82.254  1.00  0.00           O  
ATOM   1004  N1    G    32      44.971  92.907  81.788  1.00  0.00           N  
ATOM   1005  H1    G    32      44.913  92.417  82.669  1.00  0.00           H  
ATOM   1006  C2    G    32      46.042  92.613  80.953  1.00  0.00           C  
ATOM   1007  N2    G    32      46.877  91.653  81.323  1.00  0.00           N  
ATOM   1008  H21   G    32      46.822  91.218  82.233  1.00  0.00           H  
ATOM   1009  H22   G    32      47.587  91.311  80.692  1.00  0.00           H  
ATOM   1010  N3    G    32      46.165  93.130  79.716  1.00  0.00           N  
ATOM   1011  C4    G    32      45.188  93.913  79.307  1.00  0.00           C  
ATOM   1012  C3'   G    32      44.978  94.180  75.127  1.00  0.00           C  
ATOM   1013  H3'   G    32      44.005  94.505  75.493  1.00  0.00           H  
ATOM   1014  C2'   G    32      45.794  93.478  76.226  1.00  0.00           C  
ATOM   1015  H2'   G    32      45.086  92.851  76.768  1.00  0.00           H  
ATOM   1016  O2'   G    32      46.915  92.802  75.648  1.00  0.00           O  
ATOM   1017 HO2'   G    32      46.586  92.448  74.818  1.00  0.00           H  
ATOM   1018  O3'   G    32      44.876  93.357  73.927  1.00  0.00           O  
ATOM   1019  P     U    33      43.605  92.369  73.808  1.00  0.00           P  
ATOM   1020  OP1   U    33      43.658  91.584  72.591  1.00  0.00           O  
ATOM   1021  OP2   U    33      42.493  93.307  73.983  1.00  0.00           O  
ATOM   1022  O5'   U    33      43.603  91.432  75.075  1.00  0.00           O  
ATOM   1023  C5'   U    33      44.528  90.358  75.252  1.00  0.00           C  
ATOM   1024  H5'   U    33      44.055  89.621  74.602  1.00  0.00           H  
ATOM   1025 H5''   U    33      45.514  90.617  74.865  1.00  0.00           H  
ATOM   1026  C4'   U    33      44.728  89.667  76.581  1.00  0.00           C  
ATOM   1027  H4'   U    33      45.596  89.016  76.483  1.00  0.00           H  
ATOM   1028  O4'   U    33      44.912  90.597  77.628  1.00  0.00           O  
ATOM   1029  C1'   U    33      44.179  90.192  78.702  1.00  0.00           C  
ATOM   1030  H1'   U    33      44.964  90.169  79.458  1.00  0.00           H  
ATOM   1031  N1    U    33      43.081  91.105  79.208  1.00  0.00           N  
ATOM   1032  C6    U    33      42.423  91.974  78.381  1.00  0.00           C  
ATOM   1033  H6    U    33      42.779  92.268  77.404  1.00  0.00           H  
ATOM   1034  C5    U    33      41.185  92.398  78.780  1.00  0.00           C  
ATOM   1035  H5    U    33      40.588  92.962  78.079  1.00  0.00           H  
ATOM   1036  C4    U    33      40.623  92.065  80.069  1.00  0.00           C  
ATOM   1037  O4    U    33      39.469  92.334  80.492  1.00  0.00           O  
ATOM   1038  N3    U    33      41.544  91.484  80.955  1.00  0.00           N  
ATOM   1039  H3    U    33      41.200  91.272  81.881  1.00  0.00           H  
ATOM   1040  C2    U    33      42.803  90.976  80.576  1.00  0.00           C  
ATOM   1041  O2    U    33      43.532  90.369  81.348  1.00  0.00           O  
ATOM   1042  C3'   U    33      43.534  88.709  76.961  1.00  0.00           C  
ATOM   1043  H3'   U    33      42.583  89.134  76.640  1.00  0.00           H  
ATOM   1044  C2'   U    33      43.722  88.737  78.448  1.00  0.00           C  
ATOM   1045  H2'   U    33      42.777  88.572  78.966  1.00  0.00           H  
ATOM   1046  O2'   U    33      44.706  87.844  78.857  1.00  0.00           O  
ATOM   1047 HO2'   U    33      44.369  86.960  78.693  1.00  0.00           H  
ATOM   1048  O3'   U    33      43.593  87.475  76.380  1.00  0.00           O  
ATOM   1049  P     G    34      42.442  86.430  76.703  1.00  0.00           P  
ATOM   1050  OP1   G    34      42.718  85.230  75.907  1.00  0.00           O  
ATOM   1051  OP2   G    34      41.127  87.160  76.618  1.00  0.00           O  
ATOM   1052  O5'   G    34      42.608  86.001  78.197  1.00  0.00           O  
ATOM   1053  C5'   G    34      43.637  85.122  78.551  1.00  0.00           C  
ATOM   1054  H5'   G    34      43.648  84.161  78.037  1.00  0.00           H  
ATOM   1055 H5''   G    34      44.655  85.494  78.441  1.00  0.00           H  
ATOM   1056  C4'   G    34      43.435  84.688  80.017  1.00  0.00           C  
ATOM   1057  H4'   G    34      44.106  83.884  80.319  1.00  0.00           H  
ATOM   1058  O4'   G    34      43.599  85.673  80.982  1.00  0.00           O  
ATOM   1059  C1'   G    34      42.655  85.509  82.026  1.00  0.00           C  
ATOM   1060  H1'   G    34      43.271  85.435  82.922  1.00  0.00           H  
ATOM   1061  N9    G    34      41.597  86.582  82.138  1.00  0.00           N  
ATOM   1062  C8    G    34      41.122  87.375  81.164  1.00  0.00           C  
ATOM   1063  H8    G    34      41.586  87.391  80.189  1.00  0.00           H  
ATOM   1064  N7    G    34      40.131  88.153  81.539  1.00  0.00           N  
ATOM   1065  C5    G    34      39.874  87.724  82.856  1.00  0.00           C  
ATOM   1066  C6    G    34      38.807  88.141  83.824  1.00  0.00           C  
ATOM   1067  O6    G    34      37.766  88.824  83.630  1.00  0.00           O  
ATOM   1068  N1    G    34      38.957  87.482  84.996  1.00  0.00           N  
ATOM   1069  H1    G    34      38.222  87.750  85.634  1.00  0.00           H  
ATOM   1070  C2    G    34      39.833  86.489  85.256  1.00  0.00           C  
ATOM   1071  N2    G    34      39.917  86.061  86.498  1.00  0.00           N  
ATOM   1072  H21   G    34      40.708  85.520  86.819  1.00  0.00           H  
ATOM   1073  H22   G    34      39.102  86.241  87.065  1.00  0.00           H  
ATOM   1074  N3    G    34      40.825  86.094  84.406  1.00  0.00           N  
ATOM   1075  C4    G    34      40.797  86.819  83.232  1.00  0.00           C  
ATOM   1076  C3'   G    34      42.020  84.057  80.328  1.00  0.00           C  
ATOM   1077  H3'   G    34      41.304  84.682  79.794  1.00  0.00           H  
ATOM   1078  C2'   G    34      41.963  84.174  81.819  1.00  0.00           C  
ATOM   1079  H2'   G    34      40.970  84.187  82.269  1.00  0.00           H  
ATOM   1080  O2'   G    34      42.836  83.292  82.487  1.00  0.00           O  
ATOM   1081 HO2'   G    34      42.361  82.671  83.044  1.00  0.00           H  
ATOM   1082  O3'   G    34      41.942  82.719  79.852  1.00  0.00           O  
ATOM   1083  P     C    35      40.659  81.877  80.097  1.00  0.00           P  
ATOM   1084  OP1   C    35      40.819  80.549  79.393  1.00  0.00           O  
ATOM   1085  OP2   C    35      39.358  82.626  79.897  1.00  0.00           O  
ATOM   1086  O5'   C    35      40.705  81.506  81.652  1.00  0.00           O  
ATOM   1087  C5'   C    35      41.578  80.571  82.243  1.00  0.00           C  
ATOM   1088  H5'   C    35      41.390  79.549  81.914  1.00  0.00           H  
ATOM   1089 H5''   C    35      42.547  80.859  81.836  1.00  0.00           H  
ATOM   1090  C4'   C    35      41.644  80.477  83.750  1.00  0.00           C  
ATOM   1091  H4'   C    35      42.492  79.840  84.003  1.00  0.00           H  
ATOM   1092  O4'   C    35      41.832  81.655  84.501  1.00  0.00           O  
ATOM   1093  C1'   C    35      41.017  81.628  85.681  1.00  0.00           C  
ATOM   1094  H1'   C    35      41.680  81.964  86.478  1.00  0.00           H  
ATOM   1095  N1    C    35      39.786  82.425  85.644  1.00  0.00           N  
ATOM   1096  C6    C    35      39.258  82.988  84.471  1.00  0.00           C  
ATOM   1097  H6    C    35      39.683  82.792  83.498  1.00  0.00           H  
ATOM   1098  C5    C    35      38.117  83.712  84.469  1.00  0.00           C  
ATOM   1099  H5    C    35      37.741  84.145  83.553  1.00  0.00           H  
ATOM   1100  C4    C    35      37.522  83.954  85.758  1.00  0.00           C  
ATOM   1101  N4    C    35      36.317  84.502  85.825  1.00  0.00           N  
ATOM   1102  H41   C    35      35.879  84.506  84.915  1.00  0.00           H  
ATOM   1103  H42   C    35      35.903  84.790  86.701  1.00  0.00           H  
ATOM   1104  N3    C    35      37.993  83.485  86.874  1.00  0.00           N  
ATOM   1105  C2    C    35      39.161  82.743  86.856  1.00  0.00           C  
ATOM   1106  O2    C    35      39.673  82.384  87.906  1.00  0.00           O  
ATOM   1107  C3'   C    35      40.416  79.815  84.453  1.00  0.00           C  
ATOM   1108  H3'   C    35      39.469  80.165  84.044  1.00  0.00           H  
ATOM   1109  C2'   C    35      40.756  80.184  85.900  1.00  0.00           C  
ATOM   1110  H2'   C    35      39.908  80.078  86.577  1.00  0.00           H  
ATOM   1111  O2'   C    35      42.003  79.623  86.535  1.00  0.00           O  
ATOM   1112 HO2'   C    35      42.066  79.729  87.487  1.00  0.00           H  
ATOM   1113  O3'   C    35      40.580  78.368  84.292  1.00  0.00           O  
ATOM   1114  P     G    36      39.455  77.239  84.599  1.00  0.00           P  
ATOM   1115  OP1   G    36      39.984  75.868  84.533  1.00  0.00           O  
ATOM   1116  OP2   G    36      38.346  77.527  83.652  1.00  0.00           O  
ATOM   1117  O5'   G    36      38.971  77.521  86.081  1.00  0.00           O  
ATOM   1118  C5'   G    36      39.627  77.078  87.250  1.00  0.00           C  
ATOM   1119  H5'   G    36      39.841  76.011  87.187  1.00  0.00           H  
ATOM   1120 H5''   G    36      40.564  77.606  87.425  1.00  0.00           H  
ATOM   1121  C4'   G    36      38.830  77.312  88.462  1.00  0.00           C  
ATOM   1122  H4'   G    36      39.274  76.711  89.256  1.00  0.00           H  
ATOM   1123  O4'   G    36      38.741  78.688  88.693  1.00  0.00           O  
ATOM   1124  C1'   G    36      37.488  78.863  89.409  1.00  0.00           C  
ATOM   1125  H1'   G    36      37.845  79.340  90.322  1.00  0.00           H  
ATOM   1126  N9    G    36      36.467  79.735  88.769  1.00  0.00           N  
ATOM   1127  C8    G    36      36.556  80.286  87.534  1.00  0.00           C  
ATOM   1128  H8    G    36      37.381  80.189  86.844  1.00  0.00           H  
ATOM   1129  N7    G    36      35.531  80.936  87.124  1.00  0.00           N  
ATOM   1130  C5    G    36      34.744  80.870  88.218  1.00  0.00           C  
ATOM   1131  C6    G    36      33.380  81.412  88.419  1.00  0.00           C  
ATOM   1132  O6    G    36      32.754  82.078  87.613  1.00  0.00           O  
ATOM   1133  N1    G    36      32.946  81.325  89.762  1.00  0.00           N  
ATOM   1134  H1    G    36      32.084  81.782  90.022  1.00  0.00           H  
ATOM   1135  C2    G    36      33.656  80.621  90.711  1.00  0.00           C  
ATOM   1136  N2    G    36      33.166  80.658  91.881  1.00  0.00           N  
ATOM   1137  H21   G    36      33.524  80.169  92.689  1.00  0.00           H  
ATOM   1138  H22   G    36      32.275  81.100  92.057  1.00  0.00           H  
ATOM   1139  N3    G    36      34.836  80.064  90.562  1.00  0.00           N  
ATOM   1140  C4    G    36      35.263  80.184  89.283  1.00  0.00           C  
ATOM   1141  C3'   G    36      37.393  76.728  88.337  1.00  0.00           C  
ATOM   1142  H3'   G    36      36.941  77.122  87.426  1.00  0.00           H  
ATOM   1143  C2'   G    36      36.867  77.468  89.559  1.00  0.00           C  
ATOM   1144  H2'   G    36      35.791  77.640  89.534  1.00  0.00           H  
ATOM   1145  O2'   G    36      37.361  76.901  90.781  1.00  0.00           O  
ATOM   1146 HO2'   G    36      37.023  77.310  91.581  1.00  0.00           H  
ATOM   1147  O3'   G    36      37.324  75.338  88.461  1.00  0.00           O  
ATOM   1148  P     G    37      36.007  74.575  87.978  1.00  0.00           P  
ATOM   1149  OP1   G    37      36.301  73.174  87.891  1.00  0.00           O  
ATOM   1150  OP2   G    37      35.578  75.276  86.741  1.00  0.00           O  
ATOM   1151  O5'   G    37      34.983  74.717  89.105  1.00  0.00           O  
ATOM   1152  C5'   G    37      35.179  74.116  90.377  1.00  0.00           C  
ATOM   1153  H5'   G    37      35.013  73.041  90.309  1.00  0.00           H  
ATOM   1154 H5''   G    37      36.176  74.331  90.762  1.00  0.00           H  
ATOM   1155  C4'   G    37      34.238  74.579  91.407  1.00  0.00           C  
ATOM   1156  H4'   G    37      34.767  74.330  92.326  1.00  0.00           H  
ATOM   1157  O4'   G    37      34.060  75.994  91.483  1.00  0.00           O  
ATOM   1158  C1'   G    37      32.783  76.383  91.924  1.00  0.00           C  
ATOM   1159  H1'   G    37      32.874  76.946  92.853  1.00  0.00           H  
ATOM   1160  N9    G    37      32.218  77.261  90.885  1.00  0.00           N  
ATOM   1161  C8    G    37      32.760  77.577  89.663  1.00  0.00           C  
ATOM   1162  H8    G    37      33.709  77.202  89.307  1.00  0.00           H  
ATOM   1163  N7    G    37      32.045  78.393  88.966  1.00  0.00           N  
ATOM   1164  C5    G    37      30.888  78.710  89.754  1.00  0.00           C  
ATOM   1165  C6    G    37      29.615  79.551  89.648  1.00  0.00           C  
ATOM   1166  O6    G    37      29.306  80.309  88.712  1.00  0.00           O  
ATOM   1167  N1    G    37      28.788  79.512  90.736  1.00  0.00           N  
ATOM   1168  H1    G    37      27.867  79.918  90.655  1.00  0.00           H  
ATOM   1169  C2    G    37      29.131  78.875  91.854  1.00  0.00           C  
ATOM   1170  N2    G    37      28.222  78.691  92.833  1.00  0.00           N  
ATOM   1171  H21   G    37      28.420  78.039  93.578  1.00  0.00           H  
ATOM   1172  H22   G    37      27.359  79.216  92.824  1.00  0.00           H  
ATOM   1173  N3    G    37      30.202  78.124  92.052  1.00  0.00           N  
ATOM   1174  C4    G    37      31.034  78.044  90.983  1.00  0.00           C  
ATOM   1175  C3'   G    37      32.864  74.042  91.244  1.00  0.00           C  
ATOM   1176  H3'   G    37      32.613  74.100  90.185  1.00  0.00           H  
ATOM   1177  C2'   G    37      32.019  75.049  92.045  1.00  0.00           C  
ATOM   1178  H2'   G    37      31.002  75.118  91.658  1.00  0.00           H  
ATOM   1179  O2'   G    37      31.984  74.720  93.442  1.00  0.00           O  
ATOM   1180 HO2'   G    37      31.898  73.765  93.490  1.00  0.00           H  
ATOM   1181  O3'   G    37      32.675  72.682  91.601  1.00  0.00           O  
ATOM   1182  P     C    38      31.550  71.833  90.926  1.00  0.00           P  
ATOM   1183  OP1   C    38      31.585  70.482  91.515  1.00  0.00           O  
ATOM   1184  OP2   C    38      31.751  71.856  89.424  1.00  0.00           O  
ATOM   1185  O5'   C    38      30.096  72.430  91.239  1.00  0.00           O  
ATOM   1186  C5'   C    38      29.521  72.373  92.501  1.00  0.00           C  
ATOM   1187  H5'   C    38      29.435  71.325  92.790  1.00  0.00           H  
ATOM   1188 H5''   C    38      30.144  72.831  93.269  1.00  0.00           H  
ATOM   1189  C4'   C    38      28.202  73.218  92.603  1.00  0.00           C  
ATOM   1190  H4'   C    38      27.927  73.155  93.656  1.00  0.00           H  
ATOM   1191  O4'   C    38      28.526  74.539  92.296  1.00  0.00           O  
ATOM   1192  C1'   C    38      27.437  75.125  91.592  1.00  0.00           C  
ATOM   1193  H1'   C    38      26.974  75.855  92.256  1.00  0.00           H  
ATOM   1194  N1    C    38      27.873  75.772  90.342  1.00  0.00           N  
ATOM   1195  C6    C    38      29.003  75.474  89.604  1.00  0.00           C  
ATOM   1196  H6    C    38      29.642  74.745  90.079  1.00  0.00           H  
ATOM   1197  C5    C    38      29.370  76.006  88.386  1.00  0.00           C  
ATOM   1198  H5    C    38      30.294  75.692  87.923  1.00  0.00           H  
ATOM   1199  C4    C    38      28.374  76.909  87.868  1.00  0.00           C  
ATOM   1200  N4    C    38      28.799  77.599  86.802  1.00  0.00           N  
ATOM   1201  H41   C    38      29.648  77.380  86.301  1.00  0.00           H  
ATOM   1202  H42   C    38      28.038  78.156  86.440  1.00  0.00           H  
ATOM   1203  N3    C    38      27.245  77.246  88.504  1.00  0.00           N  
ATOM   1204  C2    C    38      26.939  76.646  89.699  1.00  0.00           C  
ATOM   1205  O2    C    38      25.834  76.974  90.095  1.00  0.00           O  
ATOM   1206  C3'   C    38      27.046  72.809  91.678  1.00  0.00           C  
ATOM   1207  H3'   C    38      27.560  72.464  90.781  1.00  0.00           H  
ATOM   1208  C2'   C    38      26.300  74.119  91.479  1.00  0.00           C  
ATOM   1209  H2'   C    38      25.902  74.165  90.465  1.00  0.00           H  
ATOM   1210  O2'   C    38      25.332  74.369  92.478  1.00  0.00           O  
ATOM   1211 HO2'   C    38      24.958  73.530  92.755  1.00  0.00           H  
ATOM   1212  O3'   C    38      26.149  71.869  92.151  1.00  0.00           O  
ATOM   1213  P     A    39      25.340  70.895  91.171  1.00  0.00           P  
ATOM   1214  OP1   A    39      24.745  69.920  92.071  1.00  0.00           O  
ATOM   1215  OP2   A    39      26.228  70.334  90.111  1.00  0.00           O  
ATOM   1216  O5'   A    39      24.072  71.670  90.481  1.00  0.00           O  
ATOM   1217  C5'   A    39      23.067  72.182  91.309  1.00  0.00           C  
ATOM   1218  H5'   A    39      22.400  71.345  91.515  1.00  0.00           H  
ATOM   1219 H5''   A    39      23.438  72.621  92.235  1.00  0.00           H  
ATOM   1220  C4'   A    39      22.233  73.249  90.434  1.00  0.00           C  
ATOM   1221  H4'   A    39      21.362  73.631  90.965  1.00  0.00           H  
ATOM   1222  O4'   A    39      23.209  74.237  90.132  1.00  0.00           O  
ATOM   1223  C1'   A    39      22.863  74.949  88.939  1.00  0.00           C  
ATOM   1224  H1'   A    39      22.640  75.983  89.200  1.00  0.00           H  
ATOM   1225  N9    A    39      23.978  74.916  87.963  1.00  0.00           N  
ATOM   1226  C8    A    39      24.927  73.923  87.797  1.00  0.00           C  
ATOM   1227  H8    A    39      24.840  73.082  88.469  1.00  0.00           H  
ATOM   1228  N7    A    39      25.912  74.174  86.969  1.00  0.00           N  
ATOM   1229  C5    A    39      25.364  75.349  86.330  1.00  0.00           C  
ATOM   1230  C6    A    39      25.645  76.027  85.098  1.00  0.00           C  
ATOM   1231  N6    A    39      26.544  75.778  84.219  1.00  0.00           N  
ATOM   1232  H61   A    39      26.586  76.436  83.455  1.00  0.00           H  
ATOM   1233  H62   A    39      27.335  75.234  84.534  1.00  0.00           H  
ATOM   1234  N1    A    39      24.808  77.022  84.651  1.00  0.00           N  
ATOM   1235  C2    A    39      23.714  77.254  85.322  1.00  0.00           C  
ATOM   1236  H2    A    39      23.144  78.115  85.006  1.00  0.00           H  
ATOM   1237  N3    A    39      23.278  76.637  86.446  1.00  0.00           N  
ATOM   1238  C4    A    39      24.139  75.690  86.872  1.00  0.00           C  
ATOM   1239  C3'   A    39      21.746  72.791  89.102  1.00  0.00           C  
ATOM   1240  H3'   A    39      22.508  72.204  88.589  1.00  0.00           H  
ATOM   1241  C2'   A    39      21.592  74.177  88.417  1.00  0.00           C  
ATOM   1242  H2'   A    39      21.572  74.022  87.338  1.00  0.00           H  
ATOM   1243  O2'   A    39      20.472  74.910  88.830  1.00  0.00           O  
ATOM   1244 HO2'   A    39      19.733  74.308  88.947  1.00  0.00           H  
ATOM   1245  O3'   A    39      20.547  72.135  89.175  1.00  0.00           O  
ATOM   1246  P     C    40      20.226  70.957  88.073  1.00  0.00           P  
ATOM   1247  OP1   C    40      18.849  70.476  88.214  1.00  0.00           O  
ATOM   1248  OP2   C    40      21.326  69.959  88.151  1.00  0.00           O  
ATOM   1249  O5'   C    40      20.414  71.629  86.643  1.00  0.00           O  
ATOM   1250  C5'   C    40      19.424  72.375  86.074  1.00  0.00           C  
ATOM   1251  H5'   C    40      18.527  71.757  86.029  1.00  0.00           H  
ATOM   1252 H5''   C    40      19.279  73.307  86.621  1.00  0.00           H  
ATOM   1253  C4'   C    40      19.781  72.847  84.635  1.00  0.00           C  
ATOM   1254  H4'   C    40      18.942  73.321  84.125  1.00  0.00           H  
ATOM   1255  O4'   C    40      20.986  73.685  84.572  1.00  0.00           O  
ATOM   1256  C1'   C    40      21.486  73.531  83.191  1.00  0.00           C  
ATOM   1257  H1'   C    40      21.171  74.401  82.613  1.00  0.00           H  
ATOM   1258  N1    C    40      22.927  73.349  83.092  1.00  0.00           N  
ATOM   1259  C6    C    40      23.712  72.937  84.121  1.00  0.00           C  
ATOM   1260  H6    C    40      23.370  72.835  85.140  1.00  0.00           H  
ATOM   1261  C5    C    40      25.079  72.706  84.050  1.00  0.00           C  
ATOM   1262  H5    C    40      25.661  72.416  84.912  1.00  0.00           H  
ATOM   1263  C4    C    40      25.621  73.074  82.792  1.00  0.00           C  
ATOM   1264  N4    C    40      26.937  73.064  82.590  1.00  0.00           N  
ATOM   1265  H41   C    40      27.587  73.043  83.362  1.00  0.00           H  
ATOM   1266  H42   C    40      27.255  73.427  81.702  1.00  0.00           H  
ATOM   1267  N3    C    40      24.868  73.487  81.736  1.00  0.00           N  
ATOM   1268  C2    C    40      23.526  73.495  81.853  1.00  0.00           C  
ATOM   1269  O2    C    40      22.854  73.840  80.839  1.00  0.00           O  
ATOM   1270  C3'   C    40      20.160  71.572  83.850  1.00  0.00           C  
ATOM   1271  H3'   C    40      21.037  71.101  84.293  1.00  0.00           H  
ATOM   1272  C2'   C    40      20.858  72.320  82.660  1.00  0.00           C  
ATOM   1273  H2'   C    40      21.543  71.595  82.220  1.00  0.00           H  
ATOM   1274  O2'   C    40      19.943  72.832  81.643  1.00  0.00           O  
ATOM   1275 HO2'   C    40      19.771  72.130  81.011  1.00  0.00           H  
ATOM   1276  O3'   C    40      19.151  70.652  83.500  1.00  0.00           O  
ATOM   1277  P     A    41      19.407  69.189  82.970  1.00  0.00           P  
ATOM   1278  OP1   A    41      18.086  68.516  83.127  1.00  0.00           O  
ATOM   1279  OP2   A    41      20.580  68.608  83.634  1.00  0.00           O  
ATOM   1280  O5'   A    41      19.760  69.433  81.428  1.00  0.00           O  
ATOM   1281  C5'   A    41      18.767  69.847  80.558  1.00  0.00           C  
ATOM   1282  H5'   A    41      17.923  69.161  80.621  1.00  0.00           H  
ATOM   1283 H5''   A    41      18.317  70.798  80.845  1.00  0.00           H  
ATOM   1284  C4'   A    41      19.260  70.135  79.143  1.00  0.00           C  
ATOM   1285  H4'   A    41      18.464  70.607  78.566  1.00  0.00           H  
ATOM   1286  O4'   A    41      20.350  71.087  79.241  1.00  0.00           O  
ATOM   1287  C1'   A    41      21.199  70.843  78.113  1.00  0.00           C  
ATOM   1288  H1'   A    41      21.386  71.720  77.493  1.00  0.00           H  
ATOM   1289  N9    A    41      22.486  70.512  78.803  1.00  0.00           N  
ATOM   1290  C8    A    41      22.782  70.089  80.093  1.00  0.00           C  
ATOM   1291  H8    A    41      21.925  70.024  80.748  1.00  0.00           H  
ATOM   1292  N7    A    41      24.047  70.047  80.416  1.00  0.00           N  
ATOM   1293  C5    A    41      24.642  70.339  79.191  1.00  0.00           C  
ATOM   1294  C6    A    41      25.982  70.437  78.725  1.00  0.00           C  
ATOM   1295  N6    A    41      27.012  70.354  79.473  1.00  0.00           N  
ATOM   1296  H61   A    41      26.825  70.067  80.423  1.00  0.00           H  
ATOM   1297  H62   A    41      27.974  70.374  79.165  1.00  0.00           H  
ATOM   1298  N1    A    41      26.172  70.706  77.412  1.00  0.00           N  
ATOM   1299  C2    A    41      25.149  70.968  76.574  1.00  0.00           C  
ATOM   1300  H2    A    41      25.326  71.420  75.609  1.00  0.00           H  
ATOM   1301  N3    A    41      23.883  70.927  76.910  1.00  0.00           N  
ATOM   1302  C4    A    41      23.680  70.573  78.201  1.00  0.00           C  
ATOM   1303  C3'   A    41      19.857  68.882  78.356  1.00  0.00           C  
ATOM   1304  H3'   A    41      20.569  68.391  79.020  1.00  0.00           H  
ATOM   1305  C2'   A    41      20.682  69.622  77.337  1.00  0.00           C  
ATOM   1306  H2'   A    41      21.440  69.000  76.859  1.00  0.00           H  
ATOM   1307  O2'   A    41      19.931  70.248  76.373  1.00  0.00           O  
ATOM   1308 HO2'   A    41      19.514  69.685  75.716  1.00  0.00           H  
ATOM   1309  O3'   A    41      18.917  68.004  77.841  1.00  0.00           O  
ATOM   1310  P     G    42      19.387  66.509  77.557  1.00  0.00           P  
ATOM   1311  OP1   G    42      18.235  65.813  76.955  1.00  0.00           O  
ATOM   1312  OP2   G    42      19.936  66.034  78.846  1.00  0.00           O  
ATOM   1313  O5'   G    42      20.528  66.617  76.420  1.00  0.00           O  
ATOM   1314  C5'   G    42      20.158  67.021  75.147  1.00  0.00           C  
ATOM   1315  H5'   G    42      19.598  67.936  75.337  1.00  0.00           H  
ATOM   1316 H5''   G    42      19.499  66.240  74.768  1.00  0.00           H  
ATOM   1317  C4'   G    42      21.269  67.289  74.134  1.00  0.00           C  
ATOM   1318  H4'   G    42      20.724  67.589  73.239  1.00  0.00           H  
ATOM   1319  O4'   G    42      22.191  68.332  74.565  1.00  0.00           O  
ATOM   1320  C1'   G    42      23.576  67.966  74.341  1.00  0.00           C  
ATOM   1321  H1'   G    42      24.129  68.771  73.855  1.00  0.00           H  
ATOM   1322  N9    G    42      24.336  67.666  75.605  1.00  0.00           N  
ATOM   1323  C8    G    42      23.895  67.194  76.772  1.00  0.00           C  
ATOM   1324  H8    G    42      22.858  66.959  76.959  1.00  0.00           H  
ATOM   1325  N7    G    42      24.841  67.075  77.651  1.00  0.00           N  
ATOM   1326  C5    G    42      25.972  67.306  76.973  1.00  0.00           C  
ATOM   1327  C6    G    42      27.375  67.264  77.441  1.00  0.00           C  
ATOM   1328  O6    G    42      27.837  67.038  78.523  1.00  0.00           O  
ATOM   1329  N1    G    42      28.250  67.495  76.373  1.00  0.00           N  
ATOM   1330  H1    G    42      29.236  67.580  76.573  1.00  0.00           H  
ATOM   1331  C2    G    42      27.859  67.802  75.087  1.00  0.00           C  
ATOM   1332  N2    G    42      28.786  67.921  74.236  1.00  0.00           N  
ATOM   1333  H21   G    42      29.757  68.061  74.476  1.00  0.00           H  
ATOM   1334  H22   G    42      28.382  67.938  73.310  1.00  0.00           H  
ATOM   1335  N3    G    42      26.604  67.921  74.699  1.00  0.00           N  
ATOM   1336  C4    G    42      25.713  67.657  75.708  1.00  0.00           C  
ATOM   1337  C3'   G    42      22.136  66.119  73.873  1.00  0.00           C  
ATOM   1338  H3'   G    42      22.306  65.593  74.812  1.00  0.00           H  
ATOM   1339  C2'   G    42      23.449  66.758  73.459  1.00  0.00           C  
ATOM   1340  H2'   G    42      24.244  66.015  73.517  1.00  0.00           H  
ATOM   1341  O2'   G    42      23.296  67.316  72.161  1.00  0.00           O  
ATOM   1342 HO2'   G    42      22.502  66.911  71.806  1.00  0.00           H  
ATOM   1343  O3'   G    42      21.615  65.378  72.769  1.00  0.00           O  
ATOM   1344  P     G    43      21.625  63.828  72.794  1.00  0.00           P  
ATOM   1345  OP1   G    43      20.975  63.417  71.564  1.00  0.00           O  
ATOM   1346  OP2   G    43      21.054  63.332  74.136  1.00  0.00           O  
ATOM   1347  O5'   G    43      23.138  63.454  72.810  1.00  0.00           O  
ATOM   1348  C5'   G    43      23.954  63.450  71.640  1.00  0.00           C  
ATOM   1349  H5'   G    43      23.837  64.386  71.094  1.00  0.00           H  
ATOM   1350 H5''   G    43      23.713  62.658  70.931  1.00  0.00           H  
ATOM   1351  C4'   G    43      25.440  63.416  71.862  1.00  0.00           C  
ATOM   1352  H4'   G    43      25.941  63.721  70.944  1.00  0.00           H  
ATOM   1353  O4'   G    43      25.851  64.458  72.726  1.00  0.00           O  
ATOM   1354  C1'   G    43      26.947  64.008  73.545  1.00  0.00           C  
ATOM   1355  H1'   G    43      27.683  64.802  73.672  1.00  0.00           H  
ATOM   1356  N9    G    43      26.492  63.762  74.950  1.00  0.00           N  
ATOM   1357  C8    G    43      25.214  63.592  75.442  1.00  0.00           C  
ATOM   1358  H8    G    43      24.331  63.419  74.844  1.00  0.00           H  
ATOM   1359  N7    G    43      25.125  63.509  76.742  1.00  0.00           N  
ATOM   1360  C5    G    43      26.452  63.665  77.148  1.00  0.00           C  
ATOM   1361  C6    G    43      27.088  63.730  78.481  1.00  0.00           C  
ATOM   1362  O6    G    43      26.561  63.810  79.584  1.00  0.00           O  
ATOM   1363  N1    G    43      28.373  63.802  78.438  1.00  0.00           N  
ATOM   1364  H1    G    43      28.867  64.028  79.289  1.00  0.00           H  
ATOM   1365  C2    G    43      29.076  63.924  77.344  1.00  0.00           C  
ATOM   1366  N2    G    43      30.367  64.047  77.511  1.00  0.00           N  
ATOM   1367  H21   G    43      30.844  64.420  76.703  1.00  0.00           H  
ATOM   1368  H22   G    43      30.738  64.101  78.449  1.00  0.00           H  
ATOM   1369  N3    G    43      28.642  64.106  76.118  1.00  0.00           N  
ATOM   1370  C4    G    43      27.257  63.876  76.074  1.00  0.00           C  
ATOM   1371  C3'   G    43      26.163  62.171  72.409  1.00  0.00           C  
ATOM   1372  H3'   G    43      25.564  61.730  73.205  1.00  0.00           H  
ATOM   1373  C2'   G    43      27.515  62.766  72.850  1.00  0.00           C  
ATOM   1374  H2'   G    43      27.908  62.008  73.528  1.00  0.00           H  
ATOM   1375  O2'   G    43      28.355  63.241  71.876  1.00  0.00           O  
ATOM   1376 HO2'   G    43      29.260  63.179  72.190  1.00  0.00           H  
ATOM   1377  O3'   G    43      26.496  61.280  71.375  1.00  0.00           O  
ATOM   1378  P     C    44      26.548  59.695  71.609  1.00  0.00           P  
ATOM   1379  OP1   C    44      26.559  59.135  70.217  1.00  0.00           O  
ATOM   1380  OP2   C    44      25.418  59.393  72.486  1.00  0.00           O  
ATOM   1381  O5'   C    44      27.933  59.349  72.275  1.00  0.00           O  
ATOM   1382  C5'   C    44      29.079  59.717  71.638  1.00  0.00           C  
ATOM   1383  H5'   C    44      28.996  60.797  71.514  1.00  0.00           H  
ATOM   1384 H5''   C    44      29.146  59.209  70.675  1.00  0.00           H  
ATOM   1385  C4'   C    44      30.323  59.376  72.534  1.00  0.00           C  
ATOM   1386  H4'   C    44      31.173  59.740  71.957  1.00  0.00           H  
ATOM   1387  O4'   C    44      30.218  60.191  73.706  1.00  0.00           O  
ATOM   1388  C1'   C    44      30.212  59.338  74.875  1.00  0.00           C  
ATOM   1389  H1'   C    44      31.226  59.313  75.274  1.00  0.00           H  
ATOM   1390  N1    C    44      29.301  59.707  75.955  1.00  0.00           N  
ATOM   1391  C6    C    44      27.946  59.787  75.716  1.00  0.00           C  
ATOM   1392  H6    C    44      27.506  59.666  74.737  1.00  0.00           H  
ATOM   1393  C5    C    44      27.162  60.175  76.789  1.00  0.00           C  
ATOM   1394  H5    C    44      26.125  60.349  76.542  1.00  0.00           H  
ATOM   1395  C4    C    44      27.729  60.373  78.060  1.00  0.00           C  
ATOM   1396  N4    C    44      26.986  60.738  79.052  1.00  0.00           N  
ATOM   1397  H41   C    44      27.367  61.053  79.932  1.00  0.00           H  
ATOM   1398  H42   C    44      26.002  60.762  78.825  1.00  0.00           H  
ATOM   1399  N3    C    44      28.998  60.328  78.271  1.00  0.00           N  
ATOM   1400  C2    C    44      29.809  59.919  77.239  1.00  0.00           C  
ATOM   1401  O2    C    44      30.939  59.653  77.569  1.00  0.00           O  
ATOM   1402  C3'   C    44      30.622  57.881  72.962  1.00  0.00           C  
ATOM   1403  H3'   C    44      30.065  57.142  72.386  1.00  0.00           H  
ATOM   1404  C2'   C    44      30.021  57.931  74.361  1.00  0.00           C  
ATOM   1405  H2'   C    44      28.955  57.704  74.327  1.00  0.00           H  
ATOM   1406  O2'   C    44      30.618  56.931  75.252  1.00  0.00           O  
ATOM   1407 HO2'   C    44      30.910  56.122  74.825  1.00  0.00           H  
ATOM   1408  O3'   C    44      32.015  57.649  72.988  1.00  0.00           O  
ATOM   1409  P     A    45      32.820  57.358  71.657  1.00  0.00           P  
ATOM   1410  OP1   A    45      34.199  57.715  71.937  1.00  0.00           O  
ATOM   1411  OP2   A    45      32.097  58.053  70.595  1.00  0.00           O  
ATOM   1412  O5'   A    45      32.765  55.741  71.421  1.00  0.00           O  
ATOM   1413  C5'   A    45      31.589  55.070  71.056  1.00  0.00           C  
ATOM   1414  H5'   A    45      31.214  55.561  70.158  1.00  0.00           H  
ATOM   1415 H5''   A    45      30.841  55.142  71.845  1.00  0.00           H  
ATOM   1416  C4'   A    45      31.820  53.546  70.882  1.00  0.00           C  
ATOM   1417  H4'   A    45      30.878  53.110  70.552  1.00  0.00           H  
ATOM   1418  O4'   A    45      32.784  53.314  69.832  1.00  0.00           O  
ATOM   1419  C1'   A    45      33.771  52.375  70.345  1.00  0.00           C  
ATOM   1420  H1'   A    45      33.984  51.752  69.477  1.00  0.00           H  
ATOM   1421  N9    A    45      35.100  53.061  70.632  1.00  0.00           N  
ATOM   1422  C8    A    45      35.514  54.358  70.531  1.00  0.00           C  
ATOM   1423  H8    A    45      34.887  55.219  70.351  1.00  0.00           H  
ATOM   1424  N7    A    45      36.835  54.464  70.600  1.00  0.00           N  
ATOM   1425  C5    A    45      37.265  53.205  70.832  1.00  0.00           C  
ATOM   1426  C6    A    45      38.549  52.555  71.026  1.00  0.00           C  
ATOM   1427  N6    A    45      39.637  53.218  71.091  1.00  0.00           N  
ATOM   1428  H61   A    45      39.712  54.220  70.998  1.00  0.00           H  
ATOM   1429  H62   A    45      40.477  52.684  71.265  1.00  0.00           H  
ATOM   1430  N1    A    45      38.654  51.235  71.273  1.00  0.00           N  
ATOM   1431  C2    A    45      37.572  50.538  71.257  1.00  0.00           C  
ATOM   1432  H2    A    45      37.751  49.477  71.351  1.00  0.00           H  
ATOM   1433  N3    A    45      36.330  50.976  71.066  1.00  0.00           N  
ATOM   1434  C4    A    45      36.237  52.357  70.878  1.00  0.00           C  
ATOM   1435  C3'   A    45      32.169  52.830  72.071  1.00  0.00           C  
ATOM   1436  H3'   A    45      32.830  53.491  72.631  1.00  0.00           H  
ATOM   1437  C2'   A    45      33.103  51.736  71.545  1.00  0.00           C  
ATOM   1438  H2'   A    45      33.847  51.481  72.301  1.00  0.00           H  
ATOM   1439  O2'   A    45      32.429  50.596  71.132  1.00  0.00           O  
ATOM   1440 HO2'   A    45      31.870  50.369  71.879  1.00  0.00           H  
ATOM   1441  O3'   A    45      30.966  52.474  72.619  1.00  0.00           O  
ATOM   1442  P     C    46      30.559  52.685  74.145  1.00  0.00           P  
ATOM   1443  OP1   C    46      29.213  52.103  74.287  1.00  0.00           O  
ATOM   1444  OP2   C    46      30.732  54.103  74.430  1.00  0.00           O  
ATOM   1445  O5'   C    46      31.604  51.873  75.074  1.00  0.00           O  
ATOM   1446  C5'   C    46      31.342  50.476  75.417  1.00  0.00           C  
ATOM   1447  H5'   C    46      31.073  49.933  74.510  1.00  0.00           H  
ATOM   1448 H5''   C    46      30.523  50.578  76.129  1.00  0.00           H  
ATOM   1449  C4'   C    46      32.584  49.910  76.132  1.00  0.00           C  
ATOM   1450  H4'   C    46      32.562  48.832  76.292  1.00  0.00           H  
ATOM   1451  O4'   C    46      33.630  50.074  75.193  1.00  0.00           O  
ATOM   1452  C1'   C    46      34.891  50.132  75.888  1.00  0.00           C  
ATOM   1453  H1'   C    46      35.504  49.267  75.632  1.00  0.00           H  
ATOM   1454  N1    C    46      35.661  51.404  75.670  1.00  0.00           N  
ATOM   1455  C6    C    46      35.090  52.479  75.104  1.00  0.00           C  
ATOM   1456  H6    C    46      34.012  52.486  75.044  1.00  0.00           H  
ATOM   1457  C5    C    46      35.847  53.419  74.478  1.00  0.00           C  
ATOM   1458  H5    C    46      35.506  54.307  73.967  1.00  0.00           H  
ATOM   1459  C4    C    46      37.246  53.226  74.544  1.00  0.00           C  
ATOM   1460  N4    C    46      38.109  53.990  73.856  1.00  0.00           N  
ATOM   1461  H41   C    46      39.085  53.733  73.881  1.00  0.00           H  
ATOM   1462  H42   C    46      37.778  54.763  73.296  1.00  0.00           H  
ATOM   1463  N3    C    46      37.907  52.291  75.255  1.00  0.00           N  
ATOM   1464  C2    C    46      37.083  51.349  75.858  1.00  0.00           C  
ATOM   1465  O2    C    46      37.719  50.575  76.545  1.00  0.00           O  
ATOM   1466  C3'   C    46      33.061  50.560  77.454  1.00  0.00           C  
ATOM   1467  H3'   C    46      32.970  51.621  77.222  1.00  0.00           H  
ATOM   1468  C2'   C    46      34.511  50.083  77.414  1.00  0.00           C  
ATOM   1469  H2'   C    46      35.213  50.619  78.052  1.00  0.00           H  
ATOM   1470  O2'   C    46      34.477  48.717  77.860  1.00  0.00           O  
ATOM   1471 HO2'   C    46      35.099  48.517  78.563  1.00  0.00           H  
ATOM   1472  O3'   C    46      32.351  50.127  78.614  1.00  0.00           O  
ATOM   1473  P     U    47      32.350  50.974  79.973  1.00  0.00           P  
ATOM   1474  OP1   U    47      31.344  50.248  80.843  1.00  0.00           O  
ATOM   1475  OP2   U    47      32.255  52.451  79.738  1.00  0.00           O  
ATOM   1476  O5'   U    47      33.795  50.646  80.562  1.00  0.00           O  
ATOM   1477  C5'   U    47      34.012  49.307  81.101  1.00  0.00           C  
ATOM   1478  H5'   U    47      33.669  48.509  80.444  1.00  0.00           H  
ATOM   1479 H5''   U    47      33.372  49.313  81.983  1.00  0.00           H  
ATOM   1480  C4'   U    47      35.460  49.061  81.577  1.00  0.00           C  
ATOM   1481  H4'   U    47      35.421  48.088  82.067  1.00  0.00           H  
ATOM   1482  O4'   U    47      36.333  49.022  80.448  1.00  0.00           O  
ATOM   1483  C1'   U    47      37.629  49.495  80.802  1.00  0.00           C  
ATOM   1484  H1'   U    47      38.302  48.644  80.699  1.00  0.00           H  
ATOM   1485  N1    U    47      38.027  50.672  80.020  1.00  0.00           N  
ATOM   1486  C6    U    47      37.159  51.612  79.720  1.00  0.00           C  
ATOM   1487  H6    U    47      36.145  51.561  80.088  1.00  0.00           H  
ATOM   1488  C5    U    47      37.463  52.721  78.970  1.00  0.00           C  
ATOM   1489  H5    U    47      36.735  53.473  78.704  1.00  0.00           H  
ATOM   1490  C4    U    47      38.805  52.873  78.474  1.00  0.00           C  
ATOM   1491  O4    U    47      39.166  53.895  77.885  1.00  0.00           O  
ATOM   1492  N3    U    47      39.709  51.879  78.899  1.00  0.00           N  
ATOM   1493  H3    U    47      40.662  51.957  78.573  1.00  0.00           H  
ATOM   1494  C2    U    47      39.353  50.816  79.637  1.00  0.00           C  
ATOM   1495  O2    U    47      40.230  50.106  80.125  1.00  0.00           O  
ATOM   1496  C3'   U    47      36.079  50.165  82.504  1.00  0.00           C  
ATOM   1497  H3'   U    47      35.738  51.149  82.183  1.00  0.00           H  
ATOM   1498  C2'   U    47      37.563  49.876  82.251  1.00  0.00           C  
ATOM   1499  H2'   U    47      38.176  50.751  82.464  1.00  0.00           H  
ATOM   1500  O2'   U    47      38.082  48.836  83.104  1.00  0.00           O  
ATOM   1501 HO2'   U    47      37.529  48.076  82.906  1.00  0.00           H  
ATOM   1502  O3'   U    47      35.652  50.186  83.877  1.00  0.00           O  
ATOM   1503  P     A    48      35.525  51.550  84.680  1.00  0.00           P  
ATOM   1504  OP1   A    48      34.911  51.325  86.004  1.00  0.00           O  
ATOM   1505  OP2   A    48      34.858  52.620  83.908  1.00  0.00           O  
ATOM   1506  O5'   A    48      37.055  52.017  84.922  1.00  0.00           O  
ATOM   1507  C5'   A    48      37.755  51.505  85.983  1.00  0.00           C  
ATOM   1508  H5'   A    48      37.921  50.440  85.819  1.00  0.00           H  
ATOM   1509 H5''   A    48      37.191  51.736  86.886  1.00  0.00           H  
ATOM   1510  C4'   A    48      39.098  52.201  86.103  1.00  0.00           C  
ATOM   1511  H4'   A    48      39.559  51.824  87.015  1.00  0.00           H  
ATOM   1512  O4'   A    48      39.984  51.882  85.012  1.00  0.00           O  
ATOM   1513  C1'   A    48      40.832  52.985  84.685  1.00  0.00           C  
ATOM   1514  H1'   A    48      41.869  52.660  84.604  1.00  0.00           H  
ATOM   1515  N9    A    48      40.393  53.607  83.391  1.00  0.00           N  
ATOM   1516  C8    A    48      39.148  53.622  82.800  1.00  0.00           C  
ATOM   1517  H8    A    48      38.267  53.160  83.219  1.00  0.00           H  
ATOM   1518  N7    A    48      39.120  54.264  81.628  1.00  0.00           N  
ATOM   1519  C5    A    48      40.463  54.637  81.473  1.00  0.00           C  
ATOM   1520  C6    A    48      41.162  55.430  80.516  1.00  0.00           C  
ATOM   1521  N6    A    48      40.535  55.801  79.433  1.00  0.00           N  
ATOM   1522  H61   A    48      41.029  56.412  78.798  1.00  0.00           H  
ATOM   1523  H62   A    48      39.812  55.132  79.210  1.00  0.00           H  
ATOM   1524  N1    A    48      42.445  55.792  80.591  1.00  0.00           N  
ATOM   1525  C2    A    48      43.075  55.444  81.715  1.00  0.00           C  
ATOM   1526  H2    A    48      44.094  55.794  81.789  1.00  0.00           H  
ATOM   1527  N3    A    48      42.587  54.668  82.709  1.00  0.00           N  
ATOM   1528  C4    A    48      41.238  54.214  82.478  1.00  0.00           C  
ATOM   1529  C3'   A    48      39.052  53.736  86.174  1.00  0.00           C  
ATOM   1530  H3'   A    48      38.422  54.157  85.391  1.00  0.00           H  
ATOM   1531  C2'   A    48      40.462  54.074  85.749  1.00  0.00           C  
ATOM   1532  H2'   A    48      40.525  55.095  85.371  1.00  0.00           H  
ATOM   1533  O2'   A    48      41.372  53.936  86.807  1.00  0.00           O  
ATOM   1534 HO2'   A    48      40.791  54.139  87.544  1.00  0.00           H  
ATOM   1535  O3'   A    48      38.791  54.251  87.438  1.00  0.00           O  
ATOM   1536  P     G    49      38.145  55.604  87.741  1.00  0.00           P  
ATOM   1537  OP1   G    49      37.993  55.850  89.187  1.00  0.00           O  
ATOM   1538  OP2   G    49      36.910  55.657  86.906  1.00  0.00           O  
ATOM   1539  O5'   G    49      39.142  56.722  87.138  1.00  0.00           O  
ATOM   1540  C5'   G    49      40.307  57.044  87.891  1.00  0.00           C  
ATOM   1541  H5'   G    49      40.687  56.107  88.299  1.00  0.00           H  
ATOM   1542 H5''   G    49      40.022  57.632  88.763  1.00  0.00           H  
ATOM   1543  C4'   G    49      41.398  57.757  87.094  1.00  0.00           C  
ATOM   1544  H4'   G    49      42.316  57.850  87.675  1.00  0.00           H  
ATOM   1545  O4'   G    49      41.819  57.109  85.897  1.00  0.00           O  
ATOM   1546  C1'   G    49      42.173  58.150  84.965  1.00  0.00           C  
ATOM   1547  H1'   G    49      43.209  57.997  84.663  1.00  0.00           H  
ATOM   1548  N9    G    49      41.319  58.065  83.766  1.00  0.00           N  
ATOM   1549  C8    G    49      40.026  57.519  83.753  1.00  0.00           C  
ATOM   1550  H8    G    49      39.672  56.906  84.569  1.00  0.00           H  
ATOM   1551  N7    G    49      39.386  57.724  82.622  1.00  0.00           N  
ATOM   1552  C5    G    49      40.352  58.367  81.820  1.00  0.00           C  
ATOM   1553  C6    G    49      40.363  58.842  80.443  1.00  0.00           C  
ATOM   1554  O6    G    49      39.497  58.732  79.550  1.00  0.00           O  
ATOM   1555  N1    G    49      41.501  59.476  80.017  1.00  0.00           N  
ATOM   1556  H1    G    49      41.507  59.709  79.034  1.00  0.00           H  
ATOM   1557  C2    G    49      42.516  59.736  80.865  1.00  0.00           C  
ATOM   1558  N2    G    49      43.421  60.533  80.417  1.00  0.00           N  
ATOM   1559  H21   G    49      43.314  60.936  79.497  1.00  0.00           H  
ATOM   1560  H22   G    49      44.273  60.782  80.898  1.00  0.00           H  
ATOM   1561  N3    G    49      42.597  59.323  82.164  1.00  0.00           N  
ATOM   1562  C4    G    49      41.479  58.629  82.539  1.00  0.00           C  
ATOM   1563  C3'   G    49      41.042  59.193  86.746  1.00  0.00           C  
ATOM   1564  H3'   G    49      39.997  59.239  86.439  1.00  0.00           H  
ATOM   1565  C2'   G    49      41.982  59.529  85.631  1.00  0.00           C  
ATOM   1566  H2'   G    49      41.525  60.242  84.945  1.00  0.00           H  
ATOM   1567  O2'   G    49      43.293  59.935  86.061  1.00  0.00           O  
ATOM   1568 HO2'   G    49      43.204  60.790  86.489  1.00  0.00           H  
ATOM   1569  O3'   G    49      41.220  60.123  87.801  1.00  0.00           O  
ATOM   1570  P     U    50      40.377  61.543  87.930  1.00  0.00           P  
ATOM   1571  OP1   U    50      40.748  62.185  89.213  1.00  0.00           O  
ATOM   1572  OP2   U    50      38.980  61.222  87.702  1.00  0.00           O  
ATOM   1573  O5'   U    50      40.836  62.499  86.826  1.00  0.00           O  
ATOM   1574  C5'   U    50      42.006  63.289  86.969  1.00  0.00           C  
ATOM   1575  H5'   U    50      42.748  62.682  87.487  1.00  0.00           H  
ATOM   1576 H5''   U    50      41.720  64.113  87.623  1.00  0.00           H  
ATOM   1577  C4'   U    50      42.575  63.775  85.569  1.00  0.00           C  
ATOM   1578  H4'   U    50      43.496  64.290  85.842  1.00  0.00           H  
ATOM   1579  O4'   U    50      42.621  62.725  84.643  1.00  0.00           O  
ATOM   1580  C1'   U    50      42.364  63.240  83.357  1.00  0.00           C  
ATOM   1581  H1'   U    50      43.197  63.032  82.686  1.00  0.00           H  
ATOM   1582  N1    U    50      41.112  62.777  82.727  1.00  0.00           N  
ATOM   1583  C6    U    50      40.152  62.093  83.488  1.00  0.00           C  
ATOM   1584  H6    U    50      40.330  61.765  84.501  1.00  0.00           H  
ATOM   1585  C5    U    50      39.025  61.557  82.946  1.00  0.00           C  
ATOM   1586  H5    U    50      38.335  60.967  83.530  1.00  0.00           H  
ATOM   1587  C4    U    50      38.767  61.730  81.539  1.00  0.00           C  
ATOM   1588  O4    U    50      37.770  61.316  80.963  1.00  0.00           O  
ATOM   1589  N3    U    50      39.596  62.547  80.875  1.00  0.00           N  
ATOM   1590  H3    U    50      39.390  62.756  79.909  1.00  0.00           H  
ATOM   1591  C2    U    50      40.784  63.062  81.395  1.00  0.00           C  
ATOM   1592  O2    U    50      41.419  63.805  80.720  1.00  0.00           O  
ATOM   1593  C3'   U    50      41.695  64.791  84.861  1.00  0.00           C  
ATOM   1594  H3'   U    50      40.683  64.418  85.014  1.00  0.00           H  
ATOM   1595  C2'   U    50      42.307  64.723  83.505  1.00  0.00           C  
ATOM   1596  H2'   U    50      41.695  65.168  82.721  1.00  0.00           H  
ATOM   1597  O2'   U    50      43.622  65.244  83.385  1.00  0.00           O  
ATOM   1598 HO2'   U    50      43.634  66.200  83.465  1.00  0.00           H  
ATOM   1599  O3'   U    50      41.754  66.116  85.215  1.00  0.00           O  
ATOM   1600  P     A    51      40.430  67.024  85.274  1.00  0.00           P  
ATOM   1601  OP1   A    51      40.922  68.363  85.552  1.00  0.00           O  
ATOM   1602  OP2   A    51      39.319  66.565  86.153  1.00  0.00           O  
ATOM   1603  O5'   A    51      39.829  67.089  83.780  1.00  0.00           O  
ATOM   1604  C5'   A    51      39.041  66.146  83.058  1.00  0.00           C  
ATOM   1605  H5'   A    51      38.112  65.867  83.556  1.00  0.00           H  
ATOM   1606 H5''   A    51      39.646  65.241  83.001  1.00  0.00           H  
ATOM   1607  C4'   A    51      38.880  66.438  81.567  1.00  0.00           C  
ATOM   1608  H4'   A    51      39.856  66.701  81.158  1.00  0.00           H  
ATOM   1609  O4'   A    51      38.283  65.266  80.977  1.00  0.00           O  
ATOM   1610  C1'   A    51      37.077  65.616  80.439  1.00  0.00           C  
ATOM   1611  H1'   A    51      37.361  65.877  79.419  1.00  0.00           H  
ATOM   1612  N9    A    51      36.160  64.484  80.346  1.00  0.00           N  
ATOM   1613  C8    A    51      35.851  63.461  81.233  1.00  0.00           C  
ATOM   1614  H8    A    51      36.479  63.284  82.094  1.00  0.00           H  
ATOM   1615  N7    A    51      34.911  62.683  80.842  1.00  0.00           N  
ATOM   1616  C5    A    51      34.537  63.185  79.637  1.00  0.00           C  
ATOM   1617  C6    A    51      33.624  62.820  78.658  1.00  0.00           C  
ATOM   1618  N6    A    51      32.794  61.807  78.642  1.00  0.00           N  
ATOM   1619  H61   A    51      32.348  61.584  77.764  1.00  0.00           H  
ATOM   1620  H62   A    51      32.651  61.191  79.430  1.00  0.00           H  
ATOM   1621  N1    A    51      33.578  63.479  77.489  1.00  0.00           N  
ATOM   1622  C2    A    51      34.377  64.527  77.329  1.00  0.00           C  
ATOM   1623  H2    A    51      34.250  64.987  76.360  1.00  0.00           H  
ATOM   1624  N3    A    51      35.207  65.077  78.225  1.00  0.00           N  
ATOM   1625  C4    A    51      35.291  64.267  79.283  1.00  0.00           C  
ATOM   1626  C3'   A    51      37.929  67.533  81.262  1.00  0.00           C  
ATOM   1627  H3'   A    51      37.979  68.330  82.003  1.00  0.00           H  
ATOM   1628  C2'   A    51      36.584  66.766  81.281  1.00  0.00           C  
ATOM   1629  H2'   A    51      36.363  66.419  82.290  1.00  0.00           H  
ATOM   1630  O2'   A    51      35.493  67.553  80.820  1.00  0.00           O  
ATOM   1631 HO2'   A    51      35.671  68.122  80.068  1.00  0.00           H  
ATOM   1632  O3'   A    51      38.357  68.051  79.990  1.00  0.00           O  
ATOM   1633  P     C    52      37.625  69.419  79.363  1.00  0.00           P  
ATOM   1634  OP1   C    52      38.697  70.285  78.901  1.00  0.00           O  
ATOM   1635  OP2   C    52      36.653  69.951  80.331  1.00  0.00           O  
ATOM   1636  O5'   C    52      36.891  68.798  78.134  1.00  0.00           O  
ATOM   1637  C5'   C    52      37.540  68.558  76.866  1.00  0.00           C  
ATOM   1638  H5'   C    52      38.103  67.625  76.883  1.00  0.00           H  
ATOM   1639 H5''   C    52      38.197  69.384  76.594  1.00  0.00           H  
ATOM   1640  C4'   C    52      36.587  68.485  75.660  1.00  0.00           C  
ATOM   1641  H4'   C    52      37.335  68.388  74.873  1.00  0.00           H  
ATOM   1642  O4'   C    52      35.679  67.366  75.754  1.00  0.00           O  
ATOM   1643  C1'   C    52      34.411  67.792  75.350  1.00  0.00           C  
ATOM   1644  H1'   C    52      34.012  67.221  74.512  1.00  0.00           H  
ATOM   1645  N1    C    52      33.424  67.846  76.508  1.00  0.00           N  
ATOM   1646  C6    C    52      33.808  67.701  77.812  1.00  0.00           C  
ATOM   1647  H6    C    52      34.857  67.672  78.067  1.00  0.00           H  
ATOM   1648  C5    C    52      32.893  67.383  78.731  1.00  0.00           C  
ATOM   1649  H5    C    52      33.213  67.206  79.747  1.00  0.00           H  
ATOM   1650  C4    C    52      31.533  67.385  78.361  1.00  0.00           C  
ATOM   1651  N4    C    52      30.618  66.898  79.207  1.00  0.00           N  
ATOM   1652  H41   C    52      29.634  66.910  78.977  1.00  0.00           H  
ATOM   1653  H42   C    52      30.877  66.786  80.177  1.00  0.00           H  
ATOM   1654  N3    C    52      31.123  67.614  77.154  1.00  0.00           N  
ATOM   1655  C2    C    52      32.012  67.845  76.200  1.00  0.00           C  
ATOM   1656  O2    C    52      31.545  67.848  75.035  1.00  0.00           O  
ATOM   1657  C3'   C    52      35.737  69.764  75.446  1.00  0.00           C  
ATOM   1658  H3'   C    52      35.441  70.214  76.394  1.00  0.00           H  
ATOM   1659  C2'   C    52      34.514  69.169  74.744  1.00  0.00           C  
ATOM   1660  H2'   C    52      33.618  69.756  74.945  1.00  0.00           H  
ATOM   1661  O2'   C    52      34.832  68.929  73.367  1.00  0.00           O  
ATOM   1662 HO2'   C    52      34.019  68.633  72.953  1.00  0.00           H  
ATOM   1663  O3'   C    52      36.369  70.779  74.657  1.00  0.00           O  
ATOM   1664  P     U    53      36.132  72.278  74.862  1.00  0.00           P  
ATOM   1665  OP1   U    53      37.081  72.982  74.051  1.00  0.00           O  
ATOM   1666  OP2   U    53      36.119  72.584  76.304  1.00  0.00           O  
ATOM   1667  O5'   U    53      34.712  72.429  74.206  1.00  0.00           O  
ATOM   1668  C5'   U    53      34.437  72.510  72.830  1.00  0.00           C  
ATOM   1669  H5'   U    53      34.823  73.467  72.478  1.00  0.00           H  
ATOM   1670 H5''   U    53      34.818  71.622  72.325  1.00  0.00           H  
ATOM   1671  C4'   U    53      32.984  72.570  72.416  1.00  0.00           C  
ATOM   1672  H4'   U    53      32.831  72.509  71.338  1.00  0.00           H  
ATOM   1673  O4'   U    53      32.395  71.433  73.041  1.00  0.00           O  
ATOM   1674  C1'   U    53      31.036  71.662  73.307  1.00  0.00           C  
ATOM   1675  H1'   U    53      30.366  71.091  72.663  1.00  0.00           H  
ATOM   1676  N1    U    53      30.716  71.236  74.693  1.00  0.00           N  
ATOM   1677  C6    U    53      31.632  71.458  75.764  1.00  0.00           C  
ATOM   1678  H6    U    53      32.597  71.894  75.548  1.00  0.00           H  
ATOM   1679  C5    U    53      31.379  71.288  77.117  1.00  0.00           C  
ATOM   1680  H5    U    53      32.085  71.652  77.849  1.00  0.00           H  
ATOM   1681  C4    U    53      30.024  70.848  77.499  1.00  0.00           C  
ATOM   1682  O4    U    53      29.639  70.673  78.607  1.00  0.00           O  
ATOM   1683  N3    U    53      29.107  70.832  76.421  1.00  0.00           N  
ATOM   1684  H3    U    53      28.106  70.790  76.545  1.00  0.00           H  
ATOM   1685  C2    U    53      29.364  71.030  75.077  1.00  0.00           C  
ATOM   1686  O2    U    53      28.365  71.135  74.330  1.00  0.00           O  
ATOM   1687  C3'   U    53      32.132  73.688  73.047  1.00  0.00           C  
ATOM   1688  H3'   U    53      32.401  73.822  74.095  1.00  0.00           H  
ATOM   1689  C2'   U    53      30.728  73.101  72.959  1.00  0.00           C  
ATOM   1690  H2'   U    53      30.012  73.416  73.719  1.00  0.00           H  
ATOM   1691  O2'   U    53      30.204  73.171  71.623  1.00  0.00           O  
ATOM   1692 HO2'   U    53      30.470  73.978  71.175  1.00  0.00           H  
ATOM   1693  O3'   U    53      32.314  74.929  72.432  1.00  0.00           O  
ATOM   1694  P     G    54      31.887  76.260  73.149  1.00  0.00           P  
ATOM   1695  OP1   G    54      32.110  77.409  72.225  1.00  0.00           O  
ATOM   1696  OP2   G    54      32.506  76.365  74.539  1.00  0.00           O  
ATOM   1697  O5'   G    54      30.288  75.986  73.361  1.00  0.00           O  
ATOM   1698  C5'   G    54      29.388  76.379  72.351  1.00  0.00           C  
ATOM   1699  H5'   G    54      29.441  77.446  72.137  1.00  0.00           H  
ATOM   1700 H5''   G    54      29.734  75.771  71.514  1.00  0.00           H  
ATOM   1701  C4'   G    54      27.914  76.169  72.634  1.00  0.00           C  
ATOM   1702  H4'   G    54      27.472  76.415  71.668  1.00  0.00           H  
ATOM   1703  O4'   G    54      27.527  74.826  73.037  1.00  0.00           O  
ATOM   1704  C1'   G    54      26.488  74.992  74.022  1.00  0.00           C  
ATOM   1705  H1'   G    54      25.576  74.451  73.770  1.00  0.00           H  
ATOM   1706  N9    G    54      26.992  74.412  75.309  1.00  0.00           N  
ATOM   1707  C8    G    54      28.317  74.409  75.690  1.00  0.00           C  
ATOM   1708  H8    G    54      29.150  74.555  75.018  1.00  0.00           H  
ATOM   1709  N7    G    54      28.524  74.155  76.961  1.00  0.00           N  
ATOM   1710  C5    G    54      27.214  73.986  77.469  1.00  0.00           C  
ATOM   1711  C6    G    54      26.697  73.841  78.832  1.00  0.00           C  
ATOM   1712  O6    G    54      27.365  73.855  79.881  1.00  0.00           O  
ATOM   1713  N1    G    54      25.394  73.734  78.843  1.00  0.00           N  
ATOM   1714  H1    G    54      25.102  73.597  79.800  1.00  0.00           H  
ATOM   1715  C2    G    54      24.523  73.881  77.881  1.00  0.00           C  
ATOM   1716  N2    G    54      23.231  73.865  78.117  1.00  0.00           N  
ATOM   1717  H21   G    54      23.119  73.757  79.115  1.00  0.00           H  
ATOM   1718  H22   G    54      22.560  74.034  77.381  1.00  0.00           H  
ATOM   1719  N3    G    54      24.931  74.049  76.626  1.00  0.00           N  
ATOM   1720  C4    G    54      26.313  74.087  76.475  1.00  0.00           C  
ATOM   1721  C3'   G    54      27.426  77.100  73.774  1.00  0.00           C  
ATOM   1722  H3'   G    54      28.028  77.059  74.681  1.00  0.00           H  
ATOM   1723  C2'   G    54      26.113  76.457  74.126  1.00  0.00           C  
ATOM   1724  H2'   G    54      25.845  76.556  75.178  1.00  0.00           H  
ATOM   1725  O2'   G    54      25.036  76.721  73.277  1.00  0.00           O  
ATOM   1726 HO2'   G    54      24.794  77.633  73.454  1.00  0.00           H  
ATOM   1727  O3'   G    54      27.316  78.409  73.156  1.00  0.00           O  
ATOM   1728  P     A    55      27.537  79.715  73.918  1.00  0.00           P  
ATOM   1729  OP1   A    55      27.623  80.887  72.986  1.00  0.00           O  
ATOM   1730  OP2   A    55      28.730  79.389  74.675  1.00  0.00           O  
ATOM   1731  O5'   A    55      26.254  79.848  74.835  1.00  0.00           O  
ATOM   1732  C5'   A    55      25.087  80.561  74.397  1.00  0.00           C  
ATOM   1733  H5'   A    55      25.381  81.588  74.613  1.00  0.00           H  
ATOM   1734 H5''   A    55      25.046  80.386  73.322  1.00  0.00           H  
ATOM   1735  C4'   A    55      23.729  80.182  74.986  1.00  0.00           C  
ATOM   1736  H4'   A    55      22.887  80.383  74.324  1.00  0.00           H  
ATOM   1737  O4'   A    55      23.652  78.790  75.277  1.00  0.00           O  
ATOM   1738  C1'   A    55      22.941  78.702  76.539  1.00  0.00           C  
ATOM   1739  H1'   A    55      22.173  77.939  76.413  1.00  0.00           H  
ATOM   1740  N9    A    55      23.823  78.097  77.543  1.00  0.00           N  
ATOM   1741  C8    A    55      25.228  77.922  77.395  1.00  0.00           C  
ATOM   1742  H8    A    55      25.843  78.134  76.534  1.00  0.00           H  
ATOM   1743  N7    A    55      25.709  77.468  78.532  1.00  0.00           N  
ATOM   1744  C5    A    55      24.620  77.481  79.463  1.00  0.00           C  
ATOM   1745  C6    A    55      24.416  77.116  80.802  1.00  0.00           C  
ATOM   1746  N6    A    55      25.247  76.569  81.648  1.00  0.00           N  
ATOM   1747  H61   A    55      26.231  76.430  81.466  1.00  0.00           H  
ATOM   1748  H62   A    55      24.937  76.583  82.609  1.00  0.00           H  
ATOM   1749  N1    A    55      23.318  77.361  81.459  1.00  0.00           N  
ATOM   1750  C2    A    55      22.286  77.796  80.753  1.00  0.00           C  
ATOM   1751  H2    A    55      21.319  77.818  81.234  1.00  0.00           H  
ATOM   1752  N3    A    55      22.300  78.093  79.486  1.00  0.00           N  
ATOM   1753  C4    A    55      23.515  77.932  78.884  1.00  0.00           C  
ATOM   1754  C3'   A    55      23.425  80.920  76.292  1.00  0.00           C  
ATOM   1755  H3'   A    55      24.291  80.927  76.954  1.00  0.00           H  
ATOM   1756  C2'   A    55      22.363  80.070  76.928  1.00  0.00           C  
ATOM   1757  H2'   A    55      22.337  80.236  78.005  1.00  0.00           H  
ATOM   1758  O2'   A    55      21.007  80.202  76.428  1.00  0.00           O  
ATOM   1759 HO2'   A    55      20.970  80.920  75.793  1.00  0.00           H  
ATOM   1760  O3'   A    55      22.916  82.251  75.976  1.00  0.00           O  
ATOM   1761  P     U    56      23.335  83.439  76.906  1.00  0.00           P  
ATOM   1762  OP1   U    56      22.637  84.582  76.296  1.00  0.00           O  
ATOM   1763  OP2   U    56      24.774  83.482  77.053  1.00  0.00           O  
ATOM   1764  O5'   U    56      22.754  83.085  78.345  1.00  0.00           O  
ATOM   1765  C5'   U    56      21.373  83.147  78.624  1.00  0.00           C  
ATOM   1766  H5'   U    56      21.026  84.178  78.545  1.00  0.00           H  
ATOM   1767 H5''   U    56      20.986  82.436  77.894  1.00  0.00           H  
ATOM   1768  C4'   U    56      21.005  82.671  80.037  1.00  0.00           C  
ATOM   1769  H4'   U    56      19.921  82.621  80.141  1.00  0.00           H  
ATOM   1770  O4'   U    56      21.397  81.343  80.153  1.00  0.00           O  
ATOM   1771  C1'   U    56      21.808  81.153  81.503  1.00  0.00           C  
ATOM   1772  H1'   U    56      21.201  80.339  81.898  1.00  0.00           H  
ATOM   1773  N1    U    56      23.255  80.736  81.670  1.00  0.00           N  
ATOM   1774  C6    U    56      24.138  80.995  80.647  1.00  0.00           C  
ATOM   1775  H6    U    56      23.761  81.497  79.769  1.00  0.00           H  
ATOM   1776  C5    U    56      25.429  80.623  80.743  1.00  0.00           C  
ATOM   1777  H5    U    56      26.146  80.803  79.956  1.00  0.00           H  
ATOM   1778  C4    U    56      25.961  80.002  81.908  1.00  0.00           C  
ATOM   1779  O4    U    56      27.046  79.453  82.039  1.00  0.00           O  
ATOM   1780  N3    U    56      25.009  79.909  82.922  1.00  0.00           N  
ATOM   1781  H3    U    56      25.260  79.472  83.797  1.00  0.00           H  
ATOM   1782  C2    U    56      23.710  80.278  82.883  1.00  0.00           C  
ATOM   1783  O2    U    56      23.011  80.236  83.907  1.00  0.00           O  
ATOM   1784  C3'   U    56      21.703  83.430  81.187  1.00  0.00           C  
ATOM   1785  H3'   U    56      22.754  83.467  80.902  1.00  0.00           H  
ATOM   1786  C2'   U    56      21.531  82.398  82.309  1.00  0.00           C  
ATOM   1787  H2'   U    56      22.150  82.575  83.188  1.00  0.00           H  
ATOM   1788  O2'   U    56      20.204  82.248  82.778  1.00  0.00           O  
ATOM   1789 HO2'   U    56      20.216  81.879  83.664  1.00  0.00           H  
ATOM   1790  O3'   U    56      21.193  84.744  81.442  1.00  0.00           O  
ATOM   1791  P     G    57      21.998  85.743  82.359  1.00  0.00           P  
ATOM   1792  OP1   G    57      21.363  87.102  82.199  1.00  0.00           O  
ATOM   1793  OP2   G    57      23.431  85.569  82.085  1.00  0.00           O  
ATOM   1794  O5'   G    57      21.816  85.261  83.830  1.00  0.00           O  
ATOM   1795  C5'   G    57      20.534  85.184  84.405  1.00  0.00           C  
ATOM   1796  H5'   G    57      20.045  86.156  84.477  1.00  0.00           H  
ATOM   1797 H5''   G    57      19.808  84.643  83.798  1.00  0.00           H  
ATOM   1798  C4'   G    57      20.598  84.530  85.823  1.00  0.00           C  
ATOM   1799  H4'   G    57      19.589  84.469  86.232  1.00  0.00           H  
ATOM   1800  O4'   G    57      21.051  83.160  85.658  1.00  0.00           O  
ATOM   1801  C1'   G    57      21.691  82.734  86.777  1.00  0.00           C  
ATOM   1802  H1'   G    57      21.073  81.937  87.192  1.00  0.00           H  
ATOM   1803  N9    G    57      23.055  82.279  86.393  1.00  0.00           N  
ATOM   1804  C8    G    57      23.860  82.794  85.528  1.00  0.00           C  
ATOM   1805  H8    G    57      23.536  83.647  84.951  1.00  0.00           H  
ATOM   1806  N7    G    57      24.976  82.101  85.270  1.00  0.00           N  
ATOM   1807  C5    G    57      24.874  81.064  86.253  1.00  0.00           C  
ATOM   1808  C6    G    57      25.727  79.903  86.543  1.00  0.00           C  
ATOM   1809  O6    G    57      26.783  79.538  85.928  1.00  0.00           O  
ATOM   1810  N1    G    57      25.292  79.160  87.611  1.00  0.00           N  
ATOM   1811  H1    G    57      25.856  78.486  88.107  1.00  0.00           H  
ATOM   1812  C2    G    57      24.141  79.487  88.277  1.00  0.00           C  
ATOM   1813  N2    G    57      23.788  78.827  89.295  1.00  0.00           N  
ATOM   1814  H21   G    57      22.848  78.974  89.635  1.00  0.00           H  
ATOM   1815  H22   G    57      24.340  78.066  89.665  1.00  0.00           H  
ATOM   1816  N3    G    57      23.318  80.505  88.002  1.00  0.00           N  
ATOM   1817  C4    G    57      23.762  81.260  87.007  1.00  0.00           C  
ATOM   1818  C3'   G    57      21.525  85.087  86.875  1.00  0.00           C  
ATOM   1819  H3'   G    57      22.468  85.476  86.491  1.00  0.00           H  
ATOM   1820  C2'   G    57      21.763  83.877  87.819  1.00  0.00           C  
ATOM   1821  H2'   G    57      22.784  83.862  88.201  1.00  0.00           H  
ATOM   1822  O2'   G    57      20.819  83.728  88.846  1.00  0.00           O  
ATOM   1823 HO2'   G    57      20.187  84.442  88.731  1.00  0.00           H  
ATOM   1824  O3'   G    57      20.826  86.048  87.601  1.00  0.00           O  
ATOM   1825  P     U    58      21.619  87.228  88.333  1.00  0.00           P  
ATOM   1826  OP1   U    58      20.533  88.010  88.903  1.00  0.00           O  
ATOM   1827  OP2   U    58      22.530  87.876  87.389  1.00  0.00           O  
ATOM   1828  O5'   U    58      22.455  86.453  89.468  1.00  0.00           O  
ATOM   1829  C5'   U    58      21.935  85.961  90.692  1.00  0.00           C  
ATOM   1830  H5'   U    58      21.695  86.845  91.283  1.00  0.00           H  
ATOM   1831 H5''   U    58      21.026  85.382  90.533  1.00  0.00           H  
ATOM   1832  C4'   U    58      23.016  85.208  91.430  1.00  0.00           C  
ATOM   1833  H4'   U    58      22.501  85.009  92.370  1.00  0.00           H  
ATOM   1834  O4'   U    58      23.236  84.010  90.750  1.00  0.00           O  
ATOM   1835  C1'   U    58      24.592  83.615  90.810  1.00  0.00           C  
ATOM   1836  H1'   U    58      24.744  82.624  91.238  1.00  0.00           H  
ATOM   1837  N1    U    58      25.423  83.660  89.574  1.00  0.00           N  
ATOM   1838  C6    U    58      25.366  84.749  88.734  1.00  0.00           C  
ATOM   1839  H6    U    58      24.784  85.641  88.911  1.00  0.00           H  
ATOM   1840  C5    U    58      26.093  84.667  87.527  1.00  0.00           C  
ATOM   1841  H5    U    58      26.089  85.529  86.876  1.00  0.00           H  
ATOM   1842  C4    U    58      27.033  83.615  87.215  1.00  0.00           C  
ATOM   1843  O4    U    58      27.702  83.551  86.140  1.00  0.00           O  
ATOM   1844  N3    U    58      27.048  82.613  88.166  1.00  0.00           N  
ATOM   1845  H3    U    58      27.764  81.927  87.976  1.00  0.00           H  
ATOM   1846  C2    U    58      26.290  82.576  89.328  1.00  0.00           C  
ATOM   1847  O2    U    58      26.407  81.589  90.076  1.00  0.00           O  
ATOM   1848  C3'   U    58      24.324  85.866  91.758  1.00  0.00           C  
ATOM   1849  H3'   U    58      24.756  86.581  91.058  1.00  0.00           H  
ATOM   1850  C2'   U    58      25.174  84.619  91.798  1.00  0.00           C  
ATOM   1851  H2'   U    58      26.161  84.893  91.425  1.00  0.00           H  
ATOM   1852  O2'   U    58      25.157  83.934  93.068  1.00  0.00           O  
ATOM   1853 HO2'   U    58      25.839  84.360  93.591  1.00  0.00           H  
ATOM   1854  O3'   U    58      24.214  86.509  93.017  1.00  0.00           O  
ATOM   1855  P     C    59      25.345  87.437  93.473  1.00  0.00           P  
ATOM   1856  OP1   C    59      24.952  88.051  94.770  1.00  0.00           O  
ATOM   1857  OP2   C    59      25.672  88.309  92.333  1.00  0.00           O  
ATOM   1858  O5'   C    59      26.564  86.508  93.806  1.00  0.00           O  
ATOM   1859  C5'   C    59      27.126  86.433  95.101  1.00  0.00           C  
ATOM   1860  H5'   C    59      27.643  87.363  95.338  1.00  0.00           H  
ATOM   1861 H5''   C    59      26.351  86.451  95.867  1.00  0.00           H  
ATOM   1862  C4'   C    59      28.013  85.171  95.213  1.00  0.00           C  
ATOM   1863  H4'   C    59      27.781  84.713  96.175  1.00  0.00           H  
ATOM   1864  O4'   C    59      27.774  84.123  94.212  1.00  0.00           O  
ATOM   1865  C1'   C    59      28.994  83.417  93.988  1.00  0.00           C  
ATOM   1866  H1'   C    59      28.841  82.353  94.165  1.00  0.00           H  
ATOM   1867  N1    C    59      29.321  83.542  92.495  1.00  0.00           N  
ATOM   1868  C6    C    59      28.793  84.564  91.699  1.00  0.00           C  
ATOM   1869  H6    C    59      28.126  85.282  92.152  1.00  0.00           H  
ATOM   1870  C5    C    59      29.069  84.601  90.418  1.00  0.00           C  
ATOM   1871  H5    C    59      28.601  85.328  89.771  1.00  0.00           H  
ATOM   1872  C4    C    59      30.010  83.649  89.946  1.00  0.00           C  
ATOM   1873  N4    C    59      30.366  83.582  88.721  1.00  0.00           N  
ATOM   1874  H41   C    59      29.981  84.335  88.168  1.00  0.00           H  
ATOM   1875  H42   C    59      30.986  82.870  88.363  1.00  0.00           H  
ATOM   1876  N3    C    59      30.478  82.690  90.653  1.00  0.00           N  
ATOM   1877  C2    C    59      30.152  82.591  91.928  1.00  0.00           C  
ATOM   1878  O2    C    59      30.650  81.757  92.679  1.00  0.00           O  
ATOM   1879  C3'   C    59      29.497  85.483  95.090  1.00  0.00           C  
ATOM   1880  H3'   C    59      29.763  86.014  94.176  1.00  0.00           H  
ATOM   1881  C2'   C    59      30.088  84.138  94.894  1.00  0.00           C  
ATOM   1882  H2'   C    59      31.053  84.267  94.405  1.00  0.00           H  
ATOM   1883  O2'   C    59      30.179  83.462  96.090  1.00  0.00           O  
ATOM   1884 HO2'   C    59      30.044  84.151  96.745  1.00  0.00           H  
ATOM   1885  O3'   C    59      29.970  86.063  96.334  1.00  0.00           O  
ATOM   1886  P     G    60      31.389  86.786  96.456  1.00  0.00           P  
ATOM   1887  OP1   G    60      31.612  87.194  97.889  1.00  0.00           O  
ATOM   1888  OP2   G    60      31.371  87.841  95.453  1.00  0.00           O  
ATOM   1889  O5'   G    60      32.572  85.707  96.043  1.00  0.00           O  
ATOM   1890  C5'   G    60      33.114  84.724  96.919  1.00  0.00           C  
ATOM   1891  H5'   G    60      33.381  85.264  97.827  1.00  0.00           H  
ATOM   1892 H5''   G    60      32.418  83.959  97.263  1.00  0.00           H  
ATOM   1893  C4'   G    60      34.262  84.065  96.268  1.00  0.00           C  
ATOM   1894  H4'   G    60      34.700  83.290  96.897  1.00  0.00           H  
ATOM   1895  O4'   G    60      33.909  83.483  95.053  1.00  0.00           O  
ATOM   1896  C1'   G    60      35.044  83.421  94.111  1.00  0.00           C  
ATOM   1897  H1'   G    60      35.534  82.450  94.044  1.00  0.00           H  
ATOM   1898  N9    G    60      34.652  83.929  92.786  1.00  0.00           N  
ATOM   1899  C8    G    60      33.441  84.485  92.485  1.00  0.00           C  
ATOM   1900  H8    G    60      32.655  84.670  93.202  1.00  0.00           H  
ATOM   1901  N7    G    60      33.405  84.734  91.190  1.00  0.00           N  
ATOM   1902  C5    G    60      34.650  84.320  90.649  1.00  0.00           C  
ATOM   1903  C6    G    60      35.173  84.291  89.274  1.00  0.00           C  
ATOM   1904  O6    G    60      34.728  84.793  88.225  1.00  0.00           O  
ATOM   1905  N1    G    60      36.422  83.721  89.244  1.00  0.00           N  
ATOM   1906  H1    G    60      36.891  83.621  88.355  1.00  0.00           H  
ATOM   1907  C2    G    60      37.093  83.306  90.344  1.00  0.00           C  
ATOM   1908  N2    G    60      38.287  82.879  90.348  1.00  0.00           N  
ATOM   1909  H21   G    60      38.639  82.495  89.482  1.00  0.00           H  
ATOM   1910  H22   G    60      38.582  82.506  91.239  1.00  0.00           H  
ATOM   1911  N3    G    60      36.680  83.260  91.565  1.00  0.00           N  
ATOM   1912  C4    G    60      35.416  83.836  91.647  1.00  0.00           C  
ATOM   1913  C3'   G    60      35.382  85.020  95.966  1.00  0.00           C  
ATOM   1914  H3'   G    60      35.057  86.056  95.880  1.00  0.00           H  
ATOM   1915  C2'   G    60      35.969  84.527  94.646  1.00  0.00           C  
ATOM   1916  H2'   G    60      36.313  85.196  93.858  1.00  0.00           H  
ATOM   1917  O2'   G    60      37.215  83.937  94.848  1.00  0.00           O  
ATOM   1918 HO2'   G    60      37.766  84.444  95.448  1.00  0.00           H  
ATOM   1919  O3'   G    60      36.290  85.109  97.102  1.00  0.00           O  
ATOM   1920  P     U    61      37.211  86.349  97.464  1.00  0.00           P  
ATOM   1921  OP1   U    61      37.489  86.387  98.902  1.00  0.00           O  
ATOM   1922  OP2   U    61      36.632  87.578  96.838  1.00  0.00           O  
ATOM   1923  O5'   U    61      38.629  86.082  96.789  1.00  0.00           O  
ATOM   1924  C5'   U    61      39.400  85.023  97.181  1.00  0.00           C  
ATOM   1925  H5'   U    61      39.623  85.022  98.247  1.00  0.00           H  
ATOM   1926 H5''   U    61      38.758  84.152  97.044  1.00  0.00           H  
ATOM   1927  C4'   U    61      40.638  84.888  96.299  1.00  0.00           C  
ATOM   1928  H4'   U    61      41.243  84.071  96.692  1.00  0.00           H  
ATOM   1929  O4'   U    61      40.182  84.529  94.992  1.00  0.00           O  
ATOM   1930  C1'   U    61      40.794  85.434  94.103  1.00  0.00           C  
ATOM   1931  H1'   U    61      41.740  84.925  93.923  1.00  0.00           H  
ATOM   1932  N1    U    61      40.083  85.536  92.805  1.00  0.00           N  
ATOM   1933  C6    U    61      38.877  86.245  92.742  1.00  0.00           C  
ATOM   1934  H6    U    61      38.309  86.570  93.600  1.00  0.00           H  
ATOM   1935  C5    U    61      38.364  86.510  91.534  1.00  0.00           C  
ATOM   1936  H5    U    61      37.397  86.989  91.494  1.00  0.00           H  
ATOM   1937  C4    U    61      38.951  86.032  90.380  1.00  0.00           C  
ATOM   1938  O4    U    61      38.643  86.415  89.274  1.00  0.00           O  
ATOM   1939  N3    U    61      40.015  85.214  90.546  1.00  0.00           N  
ATOM   1940  H3    U    61      40.303  84.683  89.737  1.00  0.00           H  
ATOM   1941  C2    U    61      40.535  84.840  91.717  1.00  0.00           C  
ATOM   1942  O2    U    61      41.527  84.138  91.763  1.00  0.00           O  
ATOM   1943  C3'   U    61      41.612  86.094  96.183  1.00  0.00           C  
ATOM   1944  H3'   U    61      41.582  86.776  97.032  1.00  0.00           H  
ATOM   1945  C2'   U    61      41.138  86.733  94.905  1.00  0.00           C  
ATOM   1946  H2'   U    61      40.214  87.268  95.124  1.00  0.00           H  
ATOM   1947  O2'   U    61      42.099  87.654  94.314  1.00  0.00           O  
ATOM   1948 HO2'   U    61      42.910  87.175  94.129  1.00  0.00           H  
ATOM   1949  O3'   U    61      42.985  85.660  96.053  1.00  0.00           O  
ATOM   1950  P     A    62      43.789  85.585  97.410  1.00  0.00           P  
ATOM   1951  OP1   A    62      45.121  85.268  96.885  1.00  0.00           O  
ATOM   1952  OP2   A    62      43.043  84.665  98.348  1.00  0.00           O  
ATOM   1953  O5'   A    62      43.689  86.980  98.131  1.00  0.00           O  
ATOM   1954  C5'   A    62      44.097  88.127  97.403  1.00  0.00           C  
ATOM   1955  H5'   A    62      44.782  88.022  96.561  1.00  0.00           H  
ATOM   1956 H5''   A    62      43.173  88.609  97.083  1.00  0.00           H  
ATOM   1957  C4'   A    62      44.847  89.102  98.260  1.00  0.00           C  
ATOM   1958  H4'   A    62      44.809  90.049  97.720  1.00  0.00           H  
ATOM   1959  O4'   A    62      44.302  89.411  99.565  1.00  0.00           O  
ATOM   1960  C1'   A    62      45.326  90.285 100.136  1.00  0.00           C  
ATOM   1961  H1'   A    62      45.153  91.349  99.972  1.00  0.00           H  
ATOM   1962  N9    A    62      45.318  90.088 101.569  1.00  0.00           N  
ATOM   1963  C8    A    62      44.693  90.857 102.501  1.00  0.00           C  
ATOM   1964  H8    A    62      44.137  91.728 102.188  1.00  0.00           H  
ATOM   1965  N7    A    62      44.745  90.457 103.711  1.00  0.00           N  
ATOM   1966  C5    A    62      45.388  89.262 103.598  1.00  0.00           C  
ATOM   1967  C6    A    62      45.818  88.264 104.459  1.00  0.00           C  
ATOM   1968  N6    A    62      45.512  88.261 105.750  1.00  0.00           N  
ATOM   1969  H61   A    62      45.011  89.029 106.173  1.00  0.00           H  
ATOM   1970  H62   A    62      45.724  87.410 106.251  1.00  0.00           H  
ATOM   1971  N1    A    62      46.572  87.212 104.125  1.00  0.00           N  
ATOM   1972  C2    A    62      46.892  87.213 102.864  1.00  0.00           C  
ATOM   1973  H2    A    62      47.670  86.508 102.612  1.00  0.00           H  
ATOM   1974  N3    A    62      46.602  88.052 101.927  1.00  0.00           N  
ATOM   1975  C4    A    62      45.811  89.054 102.353  1.00  0.00           C  
ATOM   1976  C3'   A    62      46.272  88.790  98.635  1.00  0.00           C  
ATOM   1977  H3'   A    62      46.155  87.835  99.147  1.00  0.00           H  
ATOM   1978  C2'   A    62      46.615  89.987  99.519  1.00  0.00           C  
ATOM   1979  H2'   A    62      47.307  89.728 100.320  1.00  0.00           H  
ATOM   1980  O2'   A    62      47.056  91.094  98.735  1.00  0.00           O  
ATOM   1981 HO2'   A    62      47.983  90.944  98.536  1.00  0.00           H  
ATOM   1982  O3'   A    62      47.043  88.601  97.443  1.00  0.00           O  
ATOM   1983  P     U    63      48.526  87.945  97.488  1.00  0.00           P  
ATOM   1984  OP1   U    63      48.961  87.655  96.071  1.00  0.00           O  
ATOM   1985  OP2   U    63      48.475  86.815  98.481  1.00  0.00           O  
ATOM   1986  O5'   U    63      49.447  89.125  98.149  1.00  0.00           O  
ATOM   1987  C5'   U    63      49.825  90.156  97.322  1.00  0.00           C  
ATOM   1988  H5'   U    63      50.453  89.743  96.532  1.00  0.00           H  
ATOM   1989 H5''   U    63      48.958  90.642  96.876  1.00  0.00           H  
ATOM   1990  C4'   U    63      50.569  91.246  98.099  1.00  0.00           C  
ATOM   1991  H4'   U    63      50.626  92.192  97.560  1.00  0.00           H  
ATOM   1992  O4'   U    63      49.771  91.617  99.245  1.00  0.00           O  
ATOM   1993  C1'   U    63      50.671  91.919 100.373  1.00  0.00           C  
ATOM   1994  H1'   U    63      50.508  92.920 100.772  1.00  0.00           H  
ATOM   1995  N1    U    63      50.398  90.998 101.482  1.00  0.00           N  
ATOM   1996  C6    U    63      50.168  89.646 101.299  1.00  0.00           C  
ATOM   1997  H6    U    63      50.263  89.292 100.283  1.00  0.00           H  
ATOM   1998  C5    U    63      49.983  88.770 102.387  1.00  0.00           C  
ATOM   1999  H5    U    63      49.847  87.711 102.222  1.00  0.00           H  
ATOM   2000  C4    U    63      49.759  89.293 103.723  1.00  0.00           C  
ATOM   2001  O4    U    63      49.489  88.601 104.685  1.00  0.00           O  
ATOM   2002  N3    U    63      49.925  90.674 103.827  1.00  0.00           N  
ATOM   2003  H3    U    63      49.593  91.082 104.690  1.00  0.00           H  
ATOM   2004  C2    U    63      50.202  91.514 102.788  1.00  0.00           C  
ATOM   2005  O2    U    63      50.335  92.686 103.077  1.00  0.00           O  
ATOM   2006  C3'   U    63      51.891  90.752  98.703  1.00  0.00           C  
ATOM   2007  H3'   U    63      51.769  89.818  99.252  1.00  0.00           H  
ATOM   2008  C2'   U    63      52.143  91.778  99.868  1.00  0.00           C  
ATOM   2009  H2'   U    63      52.878  91.465 100.610  1.00  0.00           H  
ATOM   2010  O2'   U    63      52.608  92.992  99.228  1.00  0.00           O  
ATOM   2011 HO2'   U    63      53.566  92.952  99.271  1.00  0.00           H  
ATOM   2012  O3'   U    63      52.872  90.659  97.702  1.00  0.00           O  
ATOM   2013  P     A    64      54.327  90.040  97.882  1.00  0.00           P  
ATOM   2014  OP1   A    64      55.003  89.852  96.577  1.00  0.00           O  
ATOM   2015  OP2   A    64      54.206  88.847  98.745  1.00  0.00           O  
ATOM   2016  O5'   A    64      55.111  91.190  98.625  1.00  0.00           O  
ATOM   2017  C5'   A    64      55.867  92.168  97.840  1.00  0.00           C  
ATOM   2018  H5'   A    64      56.719  91.698  97.348  1.00  0.00           H  
ATOM   2019 H5''   A    64      55.217  92.571  97.064  1.00  0.00           H  
ATOM   2020  C4'   A    64      56.439  93.348  98.597  1.00  0.00           C  
ATOM   2021  H4'   A    64      57.132  93.905  97.967  1.00  0.00           H  
ATOM   2022  O4'   A    64      55.434  94.217  99.092  1.00  0.00           O  
ATOM   2023  C1'   A    64      55.905  94.842 100.270  1.00  0.00           C  
ATOM   2024  H1'   A    64      56.047  95.915 100.141  1.00  0.00           H  
ATOM   2025  N9    A    64      54.784  94.633 101.187  1.00  0.00           N  
ATOM   2026  C8    A    64      54.493  93.570 101.936  1.00  0.00           C  
ATOM   2027  H8    A    64      55.012  92.627 102.017  1.00  0.00           H  
ATOM   2028  N7    A    64      53.418  93.757 102.641  1.00  0.00           N  
ATOM   2029  C5    A    64      53.014  95.056 102.453  1.00  0.00           C  
ATOM   2030  C6    A    64      51.990  95.827 102.930  1.00  0.00           C  
ATOM   2031  N6    A    64      51.018  95.448 103.762  1.00  0.00           N  
ATOM   2032  H61   A    64      50.825  94.457 103.736  1.00  0.00           H  
ATOM   2033  H62   A    64      50.290  96.086 104.050  1.00  0.00           H  
ATOM   2034  N1    A    64      51.969  97.076 102.546  1.00  0.00           N  
ATOM   2035  C2    A    64      52.825  97.602 101.730  1.00  0.00           C  
ATOM   2036  H2    A    64      52.704  98.627 101.412  1.00  0.00           H  
ATOM   2037  N3    A    64      53.834  96.964 101.159  1.00  0.00           N  
ATOM   2038  C4    A    64      53.856  95.614 101.544  1.00  0.00           C  
ATOM   2039  C3'   A    64      57.218  92.984  99.875  1.00  0.00           C  
ATOM   2040  H3'   A    64      56.582  92.259 100.383  1.00  0.00           H  
ATOM   2041  C2'   A    64      57.260  94.272 100.694  1.00  0.00           C  
ATOM   2042  H2'   A    64      57.274  94.221 101.783  1.00  0.00           H  
ATOM   2043  O2'   A    64      58.131  95.254 100.195  1.00  0.00           O  
ATOM   2044 HO2'   A    64      58.925  95.090 100.710  1.00  0.00           H  
ATOM   2045  O3'   A    64      58.538  92.514  99.489  1.00  0.00           O  
ATOM   2046  P     C    65      59.525  91.923 100.496  1.00  0.00           P  
ATOM   2047  OP1   C    65      60.588  91.326  99.702  1.00  0.00           O  
ATOM   2048  OP2   C    65      58.779  91.148 101.498  1.00  0.00           O  
ATOM   2049  O5'   C    65      60.100  93.219 101.257  1.00  0.00           O  
ATOM   2050  C5'   C    65      60.981  94.070 100.500  1.00  0.00           C  
ATOM   2051  H5'   C    65      61.898  93.526 100.275  1.00  0.00           H  
ATOM   2052 H5''   C    65      60.497  94.338  99.561  1.00  0.00           H  
ATOM   2053  C4'   C    65      61.457  95.373 101.201  1.00  0.00           C  
ATOM   2054  H4'   C    65      62.350  95.681 100.656  1.00  0.00           H  
ATOM   2055  O4'   C    65      60.437  96.333 101.151  1.00  0.00           O  
ATOM   2056  C1'   C    65      60.235  96.973 102.394  1.00  0.00           C  
ATOM   2057  H1'   C    65      60.426  98.012 102.123  1.00  0.00           H  
ATOM   2058  N1    C    65      58.801  96.848 102.953  1.00  0.00           N  
ATOM   2059  C6    C    65      58.444  95.709 103.725  1.00  0.00           C  
ATOM   2060  H6    C    65      59.180  94.923 103.818  1.00  0.00           H  
ATOM   2061  C5    C    65      57.223  95.671 104.333  1.00  0.00           C  
ATOM   2062  H5    C    65      56.927  94.790 104.883  1.00  0.00           H  
ATOM   2063  C4    C    65      56.300  96.796 104.122  1.00  0.00           C  
ATOM   2064  N4    C    65      55.099  96.884 104.566  1.00  0.00           N  
ATOM   2065  H41   C    65      54.717  97.818 104.521  1.00  0.00           H  
ATOM   2066  H42   C    65      54.869  96.292 105.352  1.00  0.00           H  
ATOM   2067  N3    C    65      56.604  97.817 103.348  1.00  0.00           N  
ATOM   2068  C2    C    65      57.834  97.879 102.745  1.00  0.00           C  
ATOM   2069  O2    C    65      58.070  98.871 102.069  1.00  0.00           O  
ATOM   2070  C3'   C    65      61.875  95.148 102.618  1.00  0.00           C  
ATOM   2071  H3'   C    65      61.300  94.327 103.046  1.00  0.00           H  
ATOM   2072  C2'   C    65      61.319  96.417 103.319  1.00  0.00           C  
ATOM   2073  H2'   C    65      60.851  96.216 104.283  1.00  0.00           H  
ATOM   2074  O2'   C    65      62.368  97.318 103.525  1.00  0.00           O  
ATOM   2075 HO2'   C    65      63.181  96.826 103.387  1.00  0.00           H  
ATOM   2076  O3'   C    65      63.293  95.054 102.610  1.00  0.00           O  
ATOM   2077  P     A    66      64.065  93.710 102.169  1.00  0.00           P  
ATOM   2078  OP1   A    66      63.183  92.645 102.528  1.00  0.00           O  
ATOM   2079  OP2   A    66      65.369  93.691 102.787  1.00  0.00           O  
ATOM   2080  O5'   A    66      64.181  93.850 100.585  1.00  0.00           O  
ATOM   2081  C5'   A    66      64.848  95.012 100.005  1.00  0.00           C  
ATOM   2082  H5'   A    66      64.310  95.918 100.284  1.00  0.00           H  
ATOM   2083 H5''   A    66      65.896  94.954 100.300  1.00  0.00           H  
ATOM   2084  C4'   A    66      64.783  94.998  98.473  1.00  0.00           C  
ATOM   2085  H4'   A    66      65.136  94.095  97.975  1.00  0.00           H  
ATOM   2086  O4'   A    66      63.426  95.198  98.126  1.00  0.00           O  
ATOM   2087  C1'   A    66      63.337  95.880  96.892  1.00  0.00           C  
ATOM   2088  H1'   A    66      62.826  95.312  96.114  1.00  0.00           H  
ATOM   2089  N9    A    66      62.569  97.074  97.035  1.00  0.00           N  
ATOM   2090  C8    A    66      61.702  97.384  98.071  1.00  0.00           C  
ATOM   2091  H8    A    66      61.554  96.796  98.965  1.00  0.00           H  
ATOM   2092  N7    A    66      61.107  98.579  97.855  1.00  0.00           N  
ATOM   2093  C5    A    66      61.512  98.928  96.548  1.00  0.00           C  
ATOM   2094  C6    A    66      61.127  99.861  95.634  1.00  0.00           C  
ATOM   2095  N6    A    66      60.378 100.919  95.923  1.00  0.00           N  
ATOM   2096  H61   A    66      60.089 101.109  96.872  1.00  0.00           H  
ATOM   2097  H62   A    66      60.043 101.493  95.162  1.00  0.00           H  
ATOM   2098  N1    A    66      61.480  99.794  94.338  1.00  0.00           N  
ATOM   2099  C2    A    66      62.301  98.855  94.033  1.00  0.00           C  
ATOM   2100  H2    A    66      62.600  98.748  93.001  1.00  0.00           H  
ATOM   2101  N3    A    66      62.810  97.938  94.850  1.00  0.00           N  
ATOM   2102  C4    A    66      62.317  98.008  96.084  1.00  0.00           C  
ATOM   2103  C3'   A    66      65.457  96.250  97.803  1.00  0.00           C  
ATOM   2104  H3'   A    66      65.139  97.142  98.343  1.00  0.00           H  
ATOM   2105  C2'   A    66      64.749  96.237  96.462  1.00  0.00           C  
ATOM   2106  H2'   A    66      64.793  97.230  96.015  1.00  0.00           H  
ATOM   2107  O2'   A    66      65.271  95.199  95.596  1.00  0.00           O  
ATOM   2108 HO2'   A    66      66.227  95.258  95.534  1.00  0.00           H  
ATOM   2109  O3'   A    66      66.857  96.038  97.779  1.00  0.00           O  
ATOM   2110  P     G    67      67.876  97.307  97.631  1.00  0.00           P  
ATOM   2111  OP1   G    67      69.148  96.867  96.953  1.00  0.00           O  
ATOM   2112  OP2   G    67      67.896  97.914  98.995  1.00  0.00           O  
ATOM   2113  O5'   G    67      67.131  98.451  96.779  1.00  0.00           O  
ATOM   2114  C5'   G    67      67.395  98.523  95.382  1.00  0.00           C  
ATOM   2115  H5'   G    67      68.468  98.610  95.215  1.00  0.00           H  
ATOM   2116 H5''   G    67      67.009  97.631  94.889  1.00  0.00           H  
ATOM   2117  C4'   G    67      66.712  99.730  94.811  1.00  0.00           C  
ATOM   2118  H4'   G    67      67.114  99.820  93.802  1.00  0.00           H  
ATOM   2119  O4'   G    67      65.262  99.608  94.930  1.00  0.00           O  
ATOM   2120  C1'   G    67      64.688 100.938  95.152  1.00  0.00           C  
ATOM   2121  H1'   G    67      64.044 101.106  94.288  1.00  0.00           H  
ATOM   2122  N9    G    67      64.061 100.996  96.451  1.00  0.00           N  
ATOM   2123  C8    G    67      64.247 100.268  97.562  1.00  0.00           C  
ATOM   2124  H8    G    67      64.999  99.493  97.585  1.00  0.00           H  
ATOM   2125  N7    G    67      63.615 100.590  98.605  1.00  0.00           N  
ATOM   2126  C5    G    67      62.937 101.725  98.160  1.00  0.00           C  
ATOM   2127  C6    G    67      62.038 102.602  98.841  1.00  0.00           C  
ATOM   2128  O6    G    67      61.623 102.514 100.001  1.00  0.00           O  
ATOM   2129  N1    G    67      61.633 103.749  98.110  1.00  0.00           N  
ATOM   2130  H1    G    67      60.929 104.368  98.486  1.00  0.00           H  
ATOM   2131  C2    G    67      62.124 104.004  96.871  1.00  0.00           C  
ATOM   2132  N2    G    67      61.794 105.089  96.246  1.00  0.00           N  
ATOM   2133  H21   G    67      61.273 105.835  96.686  1.00  0.00           H  
ATOM   2134  H22   G    67      62.197 105.149  95.322  1.00  0.00           H  
ATOM   2135  N3    G    67      62.931 103.162  96.184  1.00  0.00           N  
ATOM   2136  C4    G    67      63.294 102.038  96.904  1.00  0.00           C  
ATOM   2137  C3'   G    67      66.952 101.039  95.537  1.00  0.00           C  
ATOM   2138  H3'   G    67      66.866 100.895  96.614  1.00  0.00           H  
ATOM   2139  C2'   G    67      65.809 101.932  95.071  1.00  0.00           C  
ATOM   2140  H2'   G    67      65.459 102.828  95.584  1.00  0.00           H  
ATOM   2141  O2'   G    67      65.802 102.370  93.669  1.00  0.00           O  
ATOM   2142 HO2'   G    67      64.996 102.806  93.381  1.00  0.00           H  
ATOM   2143  O3'   G    67      68.215 101.580  95.060  1.00  0.00           O  
ATOM   2144  P     G    68      68.918 102.583  95.994  1.00  0.00           P  
ATOM   2145  OP1   G    68      70.180 102.885  95.417  1.00  0.00           O  
ATOM   2146  OP2   G    68      68.803 102.317  97.408  1.00  0.00           O  
ATOM   2147  O5'   G    68      68.023 103.915  95.847  1.00  0.00           O  
ATOM   2148  C5'   G    68      68.033 104.662  94.640  1.00  0.00           C  
ATOM   2149  H5'   G    68      69.080 104.820  94.381  1.00  0.00           H  
ATOM   2150 H5''   G    68      67.629 104.068  93.821  1.00  0.00           H  
ATOM   2151  C4'   G    68      67.365 105.998  94.805  1.00  0.00           C  
ATOM   2152  H4'   G    68      67.495 106.617  93.917  1.00  0.00           H  
ATOM   2153  O4'   G    68      65.951 105.751  95.054  1.00  0.00           O  
ATOM   2154  C1'   G    68      65.483 106.571  96.160  1.00  0.00           C  
ATOM   2155  H1'   G    68      64.564 107.095  95.898  1.00  0.00           H  
ATOM   2156  N9    G    68      65.104 105.848  97.337  1.00  0.00           N  
ATOM   2157  C8    G    68      65.574 104.685  97.832  1.00  0.00           C  
ATOM   2158  H8    G    68      66.334 104.087  97.350  1.00  0.00           H  
ATOM   2159  N7    G    68      65.081 104.408  98.978  1.00  0.00           N  
ATOM   2160  C5    G    68      64.213 105.431  99.253  1.00  0.00           C  
ATOM   2161  C6    G    68      63.397 105.691 100.415  1.00  0.00           C  
ATOM   2162  O6    G    68      63.226 105.031 101.439  1.00  0.00           O  
ATOM   2163  N1    G    68      62.771 106.991 100.288  1.00  0.00           N  
ATOM   2164  H1    G    68      62.393 107.363 101.148  1.00  0.00           H  
ATOM   2165  C2    G    68      63.036 107.932  99.370  1.00  0.00           C  
ATOM   2166  N2    G    68      62.358 109.059  99.546  1.00  0.00           N  
ATOM   2167  H21   G    68      61.813 109.220 100.380  1.00  0.00           H  
ATOM   2168  H22   G    68      62.322 109.704  98.769  1.00  0.00           H  
ATOM   2169  N3    G    68      63.697 107.652  98.234  1.00  0.00           N  
ATOM   2170  C4    G    68      64.329 106.432  98.287  1.00  0.00           C  
ATOM   2171  C3'   G    68      67.835 106.827  95.974  1.00  0.00           C  
ATOM   2172  H3'   G    68      68.110 106.271  96.870  1.00  0.00           H  
ATOM   2173  C2'   G    68      66.533 107.624  96.277  1.00  0.00           C  
ATOM   2174  H2'   G    68      66.458 107.994  97.299  1.00  0.00           H  
ATOM   2175  O2'   G    68      66.166 108.651  95.313  1.00  0.00           O  
ATOM   2176 HO2'   G    68      65.486 109.198  95.714  1.00  0.00           H  
ATOM   2177  O3'   G    68      68.853 107.591  95.585  1.00  0.00           O  
ATOM   2178  P     G    69      70.060 107.881  96.625  1.00  0.00           P  
ATOM   2179  OP1   G    69      70.989 108.646  95.806  1.00  0.00           O  
ATOM   2180  OP2   G    69      70.568 106.700  97.173  1.00  0.00           O  
ATOM   2181  O5'   G    69      69.382 108.824  97.648  1.00  0.00           O  
ATOM   2182  C5'   G    69      68.901 110.079  97.225  1.00  0.00           C  
ATOM   2183  H5'   G    69      69.776 110.605  96.842  1.00  0.00           H  
ATOM   2184 H5''   G    69      68.189 110.006  96.403  1.00  0.00           H  
ATOM   2185  C4'   G    69      68.085 110.721  98.359  1.00  0.00           C  
ATOM   2186  H4'   G    69      67.835 111.667  97.880  1.00  0.00           H  
ATOM   2187  O4'   G    69      66.913 109.975  98.549  1.00  0.00           O  
ATOM   2188  C1'   G    69      66.412 110.215  99.846  1.00  0.00           C  
ATOM   2189  H1'   G    69      65.415 110.636  99.716  1.00  0.00           H  
ATOM   2190  N9    G    69      66.401 108.973 100.641  1.00  0.00           N  
ATOM   2191  C8    G    69      66.973 107.767 100.374  1.00  0.00           C  
ATOM   2192  H8    G    69      67.627 107.654  99.522  1.00  0.00           H  
ATOM   2193  N7    G    69      66.723 106.795 101.225  1.00  0.00           N  
ATOM   2194  C5    G    69      65.792 107.472 102.117  1.00  0.00           C  
ATOM   2195  C6    G    69      65.228 107.036 103.388  1.00  0.00           C  
ATOM   2196  O6    G    69      65.258 105.903 103.820  1.00  0.00           O  
ATOM   2197  N1    G    69      64.510 108.067 104.035  1.00  0.00           N  
ATOM   2198  H1    G    69      64.187 107.913 104.979  1.00  0.00           H  
ATOM   2199  C2    G    69      64.477 109.388 103.623  1.00  0.00           C  
ATOM   2200  N2    G    69      63.827 110.232 104.391  1.00  0.00           N  
ATOM   2201  H21   G    69      63.941 111.223 104.231  1.00  0.00           H  
ATOM   2202  H22   G    69      63.372 109.916 105.236  1.00  0.00           H  
ATOM   2203  N3    G    69      65.010 109.754 102.487  1.00  0.00           N  
ATOM   2204  C4    G    69      65.697 108.788 101.806  1.00  0.00           C  
ATOM   2205  C3'   G    69      68.713 110.946  99.742  1.00  0.00           C  
ATOM   2206  H3'   G    69      69.180 110.007 100.038  1.00  0.00           H  
ATOM   2207  C2'   G    69      67.427 111.145 100.525  1.00  0.00           C  
ATOM   2208  H2'   G    69      67.614 110.806 101.544  1.00  0.00           H  
ATOM   2209  O2'   G    69      66.947 112.484 100.494  1.00  0.00           O  
ATOM   2210 HO2'   G    69      67.604 113.096 100.152  1.00  0.00           H  
ATOM   2211  O3'   G    69      69.648 112.081  99.831  1.00  0.00           O  
ATOM   2212  P     C    70      70.677 112.141 101.038  1.00  0.00           P  
ATOM   2213  OP1   C    70      71.340 113.458 100.863  1.00  0.00           O  
ATOM   2214  OP2   C    70      71.496 110.858 101.055  1.00  0.00           O  
ATOM   2215  O5'   C    70      69.693 112.196 102.336  1.00  0.00           O  
ATOM   2216  C5'   C    70      69.262 113.490 102.771  1.00  0.00           C  
ATOM   2217  H5'   C    70      70.167 114.086 102.887  1.00  0.00           H  
ATOM   2218 H5''   C    70      68.692 113.946 101.961  1.00  0.00           H  
ATOM   2219  C4'   C    70      68.532 113.597 104.158  1.00  0.00           C  
ATOM   2220  H4'   C    70      68.161 114.604 104.351  1.00  0.00           H  
ATOM   2221  O4'   C    70      67.397 112.663 104.221  1.00  0.00           O  
ATOM   2222  C1'   C    70      67.316 112.211 105.572  1.00  0.00           C  
ATOM   2223  H1'   C    70      66.373 112.646 105.904  1.00  0.00           H  
ATOM   2224  N1    C    70      67.236 110.756 105.577  1.00  0.00           N  
ATOM   2225  C6    C    70      67.903 109.965 104.656  1.00  0.00           C  
ATOM   2226  H6    C    70      68.506 110.355 103.848  1.00  0.00           H  
ATOM   2227  C5    C    70      68.027 108.604 104.877  1.00  0.00           C  
ATOM   2228  H5    C    70      68.577 108.014 104.158  1.00  0.00           H  
ATOM   2229  C4    C    70      67.123 108.017 105.833  1.00  0.00           C  
ATOM   2230  N4    C    70      67.013 106.765 106.058  1.00  0.00           N  
ATOM   2231  H41   C    70      67.522 106.114 105.478  1.00  0.00           H  
ATOM   2232  H42   C    70      66.346 106.407 106.726  1.00  0.00           H  
ATOM   2233  N3    C    70      66.343 108.775 106.607  1.00  0.00           N  
ATOM   2234  C2    C    70      66.388 110.098 106.513  1.00  0.00           C  
ATOM   2235  O2    C    70      65.622 110.665 107.271  1.00  0.00           O  
ATOM   2236  C3'   C    70      69.420 113.269 105.353  1.00  0.00           C  
ATOM   2237  H3'   C    70      69.916 112.386 104.951  1.00  0.00           H  
ATOM   2238  C2'   C    70      68.440 112.805 106.360  1.00  0.00           C  
ATOM   2239  H2'   C    70      68.949 112.071 106.985  1.00  0.00           H  
ATOM   2240  O2'   C    70      68.085 114.100 106.976  1.00  0.00           O  
ATOM   2241 HO2'   C    70      68.969 114.429 107.155  1.00  0.00           H  
ATOM   2242  O3'   C    70      70.509 114.233 105.601  1.00  0.00           O  
ATOM   2243  P    U3    71      71.520 113.958 106.747  1.00  0.00           P  
ATOM   2244  OP1  U3    71      70.852 113.696 108.057  1.00  0.00           O  
ATOM   2245  OP2  U3    71      72.546 114.995 106.645  1.00  0.00           O  
ATOM   2246  O5'  U3    71      72.041 112.583 106.181  1.00  0.00           O  
ATOM   2247  C5'  U3    71      73.379 112.404 105.724  1.00  0.00           C  
ATOM   2248  H5'  U3    71      73.520 113.036 104.847  1.00  0.00           H  
ATOM   2249 H5''  U3    71      74.153 112.601 106.465  1.00  0.00           H  
ATOM   2250  C4'  U3    71      73.503 110.898 105.410  1.00  0.00           C  
ATOM   2251  H4'  U3    71      74.517 110.832 105.015  1.00  0.00           H  
ATOM   2252  O4'  U3    71      73.315 110.073 106.560  1.00  0.00           O  
ATOM   2253  C1'  U3    71      72.592 108.905 106.191  1.00  0.00           C  
ATOM   2254  H1'  U3    71      73.130 108.003 106.482  1.00  0.00           H  
ATOM   2255  N1   U3    71      71.259 108.841 106.859  1.00  0.00           N  
ATOM   2256  C6   U3    71      70.695 109.904 107.489  1.00  0.00           C  
ATOM   2257  H6   U3    71      71.220 110.834 107.329  1.00  0.00           H  
ATOM   2258  C5   U3    71      69.777 109.772 108.412  1.00  0.00           C  
ATOM   2259  H5   U3    71      69.357 110.670 108.841  1.00  0.00           H  
ATOM   2260  C4   U3    71      69.179 108.514 108.770  1.00  0.00           C  
ATOM   2261  O4   U3    71      68.346 108.247 109.687  1.00  0.00           O  
ATOM   2262  N3   U3    71      69.696 107.436 108.038  1.00  0.00           N  
ATOM   2263  H3   U3    71      69.436 106.513 108.353  1.00  0.00           H  
ATOM   2264  C2   U3    71      70.789 107.527 107.166  1.00  0.00           C  
ATOM   2265  O2   U3    71      71.213 106.555 106.591  1.00  0.00           O  
ATOM   2266  C3'  U3    71      72.632 110.395 104.293  1.00  0.00           C  
ATOM   2267  H3'  U3    71      71.638 110.843 104.319  1.00  0.00           H  
ATOM   2268  C2'  U3    71      72.548 108.937 104.687  1.00  0.00           C  
ATOM   2269  H2'  U3    71      71.611 108.525 104.314  1.00  0.00           H  
ATOM   2270  O2'  U3    71      73.694 108.289 104.256  1.00  0.00           O  
ATOM   2271 HO2'  U3    71      73.800 108.535 103.334  1.00  0.00           H  
ATOM   2272  O3'  U3    71      73.257 110.609 103.062  1.00  0.00           O  
ATOM   2273 HO3'  U3    71      72.538 110.816 102.461  1.00  0.00           H  
TER    2274       U3    71 
ATOM   2274 HO5'  U5    72      51.258  35.597  42.333  1.00  0.00           H  
ATOM   2275  O5'  U5    72      51.555  34.818  41.858  1.00  0.00           O  
ATOM   2276  C5'  U5    72      52.938  34.967  41.755  1.00  0.00           C  
ATOM   2277  H5'  U5    72      53.327  34.106  41.211  1.00  0.00           H  
ATOM   2278 H5''  U5    72      53.148  35.732  41.007  1.00  0.00           H  
ATOM   2279  C4'  U5    72      53.690  35.358  43.081  1.00  0.00           C  
ATOM   2280  H4'  U5    72      54.666  35.740  42.783  1.00  0.00           H  
ATOM   2281  O4'  U5    72      53.144  36.527  43.719  1.00  0.00           O  
ATOM   2282  C1'  U5    72      53.216  36.407  45.118  1.00  0.00           C  
ATOM   2283  H1'  U5    72      53.847  37.203  45.513  1.00  0.00           H  
ATOM   2284  N1   U5    72      51.880  36.407  45.734  1.00  0.00           N  
ATOM   2285  C6   U5    72      50.897  35.501  45.404  1.00  0.00           C  
ATOM   2286  H6   U5    72      51.109  34.881  44.546  1.00  0.00           H  
ATOM   2287  C5   U5    72      49.729  35.454  46.184  1.00  0.00           C  
ATOM   2288  H5   U5    72      49.023  34.661  45.982  1.00  0.00           H  
ATOM   2289  C4   U5    72      49.496  36.306  47.271  1.00  0.00           C  
ATOM   2290  O4   U5    72      48.494  36.259  47.991  1.00  0.00           O  
ATOM   2291  N3   U5    72      50.468  37.284  47.408  1.00  0.00           N  
ATOM   2292  H3   U5    72      50.248  37.971  48.115  1.00  0.00           H  
ATOM   2293  C2   U5    72      51.691  37.410  46.755  1.00  0.00           C  
ATOM   2294  O2   U5    72      52.520  38.234  47.040  1.00  0.00           O  
ATOM   2295  C3'  U5    72      53.807  34.264  44.177  1.00  0.00           C  
ATOM   2296  H3'  U5    72      52.825  33.792  44.192  1.00  0.00           H  
ATOM   2297  C2'  U5    72      53.901  35.010  45.443  1.00  0.00           C  
ATOM   2298  H2'  U5    72      53.406  34.446  46.233  1.00  0.00           H  
ATOM   2299  O2'  U5    72      55.247  35.304  45.726  1.00  0.00           O  
ATOM   2300 HO2'  U5    72      55.775  34.649  46.189  1.00  0.00           H  
ATOM   2301  O3'  U5    72      54.769  33.233  44.078  1.00  0.00           O  
ATOM   2302  P     U    73      54.772  32.012  45.100  1.00  0.00           P  
ATOM   2303  OP1   U    73      55.383  30.901  44.350  1.00  0.00           O  
ATOM   2304  OP2   U    73      53.429  31.848  45.659  1.00  0.00           O  
ATOM   2305  O5'   U    73      55.761  32.452  46.285  1.00  0.00           O  
ATOM   2306  C5'   U    73      57.174  32.255  46.183  1.00  0.00           C  
ATOM   2307  H5'   U    73      57.470  31.210  46.283  1.00  0.00           H  
ATOM   2308 H5''   U    73      57.485  32.770  45.274  1.00  0.00           H  
ATOM   2309  C4'   U    73      57.855  33.046  47.303  1.00  0.00           C  
ATOM   2310  H4'   U    73      58.934  33.071  47.146  1.00  0.00           H  
ATOM   2311  O4'   U    73      57.346  34.424  47.489  1.00  0.00           O  
ATOM   2312  C1'   U    73      57.639  34.854  48.824  1.00  0.00           C  
ATOM   2313  H1'   U    73      58.407  35.627  48.775  1.00  0.00           H  
ATOM   2314  N1    U    73      56.478  35.414  49.460  1.00  0.00           N  
ATOM   2315  C6    U    73      55.217  35.021  48.973  1.00  0.00           C  
ATOM   2316  H6    U    73      55.112  34.293  48.183  1.00  0.00           H  
ATOM   2317  C5    U    73      54.119  35.619  49.526  1.00  0.00           C  
ATOM   2318  H5    U    73      53.093  35.350  49.323  1.00  0.00           H  
ATOM   2319  C4    U    73      54.231  36.650  50.541  1.00  0.00           C  
ATOM   2320  O4    U    73      53.307  37.252  51.021  1.00  0.00           O  
ATOM   2321  N3    U    73      55.505  36.935  50.939  1.00  0.00           N  
ATOM   2322  H3    U    73      55.611  37.648  51.646  1.00  0.00           H  
ATOM   2323  C2    U    73      56.649  36.250  50.544  1.00  0.00           C  
ATOM   2324  O2    U    73      57.705  36.454  51.130  1.00  0.00           O  
ATOM   2325  C3'   U    73      57.636  32.516  48.730  1.00  0.00           C  
ATOM   2326  H3'   U    73      56.592  32.301  48.955  1.00  0.00           H  
ATOM   2327  C2'   U    73      58.239  33.689  49.535  1.00  0.00           C  
ATOM   2328  H2'   U    73      57.921  33.690  50.577  1.00  0.00           H  
ATOM   2329  O2'   U    73      59.657  33.768  49.367  1.00  0.00           O  
ATOM   2330 HO2'   U    73      59.937  33.068  49.962  1.00  0.00           H  
ATOM   2331  O3'   U    73      58.310  31.319  48.989  1.00  0.00           O  
ATOM   2332  P     U    74      57.899  30.319  50.169  1.00  0.00           P  
ATOM   2333  OP1   U    74      58.587  29.023  50.015  1.00  0.00           O  
ATOM   2334  OP2   U    74      56.453  30.397  50.235  1.00  0.00           O  
ATOM   2335  O5'   U    74      58.445  31.068  51.414  1.00  0.00           O  
ATOM   2336  C5'   U    74      59.792  30.981  51.779  1.00  0.00           C  
ATOM   2337  H5'   U    74      60.045  29.930  51.918  1.00  0.00           H  
ATOM   2338 H5''   U    74      60.380  31.344  50.936  1.00  0.00           H  
ATOM   2339  C4'   U    74      60.048  31.876  52.992  1.00  0.00           C  
ATOM   2340  H4'   U    74      61.089  31.800  53.308  1.00  0.00           H  
ATOM   2341  O4'   U    74      59.680  33.220  52.758  1.00  0.00           O  
ATOM   2342  C1'   U    74      59.197  33.747  54.011  1.00  0.00           C  
ATOM   2343  H1'   U    74      59.881  34.558  54.263  1.00  0.00           H  
ATOM   2344  N1    U    74      57.859  34.339  53.764  1.00  0.00           N  
ATOM   2345  C6    U    74      56.882  33.765  53.028  1.00  0.00           C  
ATOM   2346  H6    U    74      57.104  32.818  52.559  1.00  0.00           H  
ATOM   2347  C5    U    74      55.603  34.293  53.003  1.00  0.00           C  
ATOM   2348  H5    U    74      54.901  33.763  52.376  1.00  0.00           H  
ATOM   2349  C4    U    74      55.227  35.502  53.723  1.00  0.00           C  
ATOM   2350  O4    U    74      54.061  35.929  53.882  1.00  0.00           O  
ATOM   2351  N3    U    74      56.360  36.118  54.285  1.00  0.00           N  
ATOM   2352  H3    U    74      56.170  37.058  54.602  1.00  0.00           H  
ATOM   2353  C2    U    74      57.628  35.610  54.324  1.00  0.00           C  
ATOM   2354  O2    U    74      58.561  36.235  54.925  1.00  0.00           O  
ATOM   2355  C3'   U    74      59.303  31.395  54.196  1.00  0.00           C  
ATOM   2356  H3'   U    74      58.333  31.078  53.812  1.00  0.00           H  
ATOM   2357  C2'   U    74      59.197  32.641  55.150  1.00  0.00           C  
ATOM   2358  H2'   U    74      58.219  32.708  55.625  1.00  0.00           H  
ATOM   2359  O2'   U    74      60.322  32.811  56.052  1.00  0.00           O  
ATOM   2360 HO2'   U    74      60.038  33.155  56.902  1.00  0.00           H  
ATOM   2361  O3'   U    74      59.950  30.212  54.609  1.00  0.00           O  
ATOM   2362  P     G    75      59.081  29.015  55.214  1.00  0.00           P  
ATOM   2363  OP1   G    75      59.855  27.901  55.769  1.00  0.00           O  
ATOM   2364  OP2   G    75      58.231  28.509  54.172  1.00  0.00           O  
ATOM   2365  O5'   G    75      58.120  29.564  56.295  1.00  0.00           O  
ATOM   2366  C5'   G    75      58.450  29.826  57.636  1.00  0.00           C  
ATOM   2367  H5'   G    75      59.231  29.112  57.899  1.00  0.00           H  
ATOM   2368 H5''   G    75      58.846  30.841  57.649  1.00  0.00           H  
ATOM   2369  C4'   G    75      57.210  29.657  58.637  1.00  0.00           C  
ATOM   2370  H4'   G    75      57.733  29.719  59.591  1.00  0.00           H  
ATOM   2371  O4'   G    75      56.463  30.872  58.401  1.00  0.00           O  
ATOM   2372  C1'   G    75      55.042  30.660  58.577  1.00  0.00           C  
ATOM   2373  H1'   G    75      54.570  31.290  59.331  1.00  0.00           H  
ATOM   2374  N9    G    75      54.354  30.864  57.318  1.00  0.00           N  
ATOM   2375  C8    G    75      54.941  31.349  56.193  1.00  0.00           C  
ATOM   2376  H8    G    75      56.010  31.488  56.129  1.00  0.00           H  
ATOM   2377  N7    G    75      54.132  31.499  55.161  1.00  0.00           N  
ATOM   2378  C5    G    75      52.867  31.038  55.649  1.00  0.00           C  
ATOM   2379  C6    G    75      51.621  30.812  54.961  1.00  0.00           C  
ATOM   2380  O6    G    75      51.390  31.008  53.788  1.00  0.00           O  
ATOM   2381  N1    G    75      50.653  30.340  55.806  1.00  0.00           N  
ATOM   2382  H1    G    75      49.771  30.191  55.338  1.00  0.00           H  
ATOM   2383  C2    G    75      50.812  30.181  57.166  1.00  0.00           C  
ATOM   2384  N2    G    75      49.835  29.666  57.826  1.00  0.00           N  
ATOM   2385  H21   G    75      50.078  29.380  58.764  1.00  0.00           H  
ATOM   2386  H22   G    75      48.880  29.674  57.498  1.00  0.00           H  
ATOM   2387  N3    G    75      52.045  30.256  57.786  1.00  0.00           N  
ATOM   2388  C4    G    75      53.005  30.663  56.971  1.00  0.00           C  
ATOM   2389  C3'   G    75      56.261  28.534  58.533  1.00  0.00           C  
ATOM   2390  H3'   G    75      56.137  28.221  57.497  1.00  0.00           H  
ATOM   2391  C2'   G    75      54.965  29.184  59.007  1.00  0.00           C  
ATOM   2392  H2'   G    75      54.031  28.725  58.685  1.00  0.00           H  
ATOM   2393  O2'   G    75      54.983  29.228  60.455  1.00  0.00           O  
ATOM   2394 HO2'   G    75      55.740  28.732  60.776  1.00  0.00           H  
ATOM   2395  O3'   G    75      56.588  27.416  59.409  1.00  0.00           O  
ATOM   2396  P     C    76      56.132  25.953  58.913  1.00  0.00           P  
ATOM   2397  OP1   C    76      56.512  25.013  60.011  1.00  0.00           O  
ATOM   2398  OP2   C    76      56.648  25.722  57.505  1.00  0.00           O  
ATOM   2399  O5'   C    76      54.594  26.093  58.805  1.00  0.00           O  
ATOM   2400  C5'   C    76      53.663  26.011  59.917  1.00  0.00           C  
ATOM   2401  H5'   C    76      53.698  25.118  60.541  1.00  0.00           H  
ATOM   2402 H5''   C    76      53.728  26.866  60.591  1.00  0.00           H  
ATOM   2403  C4'   C    76      52.238  25.844  59.360  1.00  0.00           C  
ATOM   2404  H4'   C    76      51.578  25.726  60.219  1.00  0.00           H  
ATOM   2405  O4'   C    76      51.724  27.048  58.646  1.00  0.00           O  
ATOM   2406  C1'   C    76      50.925  26.683  57.504  1.00  0.00           C  
ATOM   2407  H1'   C    76      50.043  27.298  57.683  1.00  0.00           H  
ATOM   2408  N1    C    76      51.685  26.927  56.232  1.00  0.00           N  
ATOM   2409  C6    C    76      52.876  27.588  56.261  1.00  0.00           C  
ATOM   2410  H6    C    76      53.309  27.630  57.249  1.00  0.00           H  
ATOM   2411  C5    C    76      53.448  27.987  55.084  1.00  0.00           C  
ATOM   2412  H5    C    76      54.382  28.519  54.979  1.00  0.00           H  
ATOM   2413  C4    C    76      52.766  27.696  53.903  1.00  0.00           C  
ATOM   2414  N4    C    76      53.185  28.167  52.724  1.00  0.00           N  
ATOM   2415  H41   C    76      52.528  28.097  51.960  1.00  0.00           H  
ATOM   2416  H42   C    76      54.054  28.682  52.719  1.00  0.00           H  
ATOM   2417  N3    C    76      51.602  27.061  53.881  1.00  0.00           N  
ATOM   2418  C2    C    76      51.027  26.715  55.033  1.00  0.00           C  
ATOM   2419  O2    C    76      49.881  26.181  54.951  1.00  0.00           O  
ATOM   2420  C3'   C    76      51.900  24.695  58.482  1.00  0.00           C  
ATOM   2421  H3'   C    76      52.682  24.676  57.722  1.00  0.00           H  
ATOM   2422  C2'   C    76      50.605  25.162  57.780  1.00  0.00           C  
ATOM   2423  H2'   C    76      50.552  24.711  56.789  1.00  0.00           H  
ATOM   2424  O2'   C    76      49.343  25.143  58.492  1.00  0.00           O  
ATOM   2425 HO2'   C    76      48.677  24.647  58.011  1.00  0.00           H  
ATOM   2426  O3'   C    76      51.704  23.442  59.075  1.00  0.00           O  
ATOM   2427  P     G    77      52.362  22.173  58.445  1.00  0.00           P  
ATOM   2428  OP1   G    77      51.989  21.101  59.391  1.00  0.00           O  
ATOM   2429  OP2   G    77      53.773  22.421  58.249  1.00  0.00           O  
ATOM   2430  O5'   G    77      51.630  21.853  57.064  1.00  0.00           O  
ATOM   2431  C5'   G    77      50.241  21.598  56.897  1.00  0.00           C  
ATOM   2432  H5'   G    77      50.160  20.567  57.239  1.00  0.00           H  
ATOM   2433 H5''   G    77      49.550  22.269  57.409  1.00  0.00           H  
ATOM   2434  C4'   G    77      49.713  21.581  55.468  1.00  0.00           C  
ATOM   2435  H4'   G    77      48.646  21.361  55.419  1.00  0.00           H  
ATOM   2436  O4'   G    77      50.041  22.808  54.915  1.00  0.00           O  
ATOM   2437  C1'   G    77      50.027  22.652  53.463  1.00  0.00           C  
ATOM   2438  H1'   G    77      49.190  23.240  53.086  1.00  0.00           H  
ATOM   2439  N9    G    77      51.339  23.097  52.915  1.00  0.00           N  
ATOM   2440  C8    G    77      52.450  23.577  53.549  1.00  0.00           C  
ATOM   2441  H8    G    77      52.592  23.676  54.615  1.00  0.00           H  
ATOM   2442  N7    G    77      53.466  23.811  52.724  1.00  0.00           N  
ATOM   2443  C5    G    77      52.921  23.626  51.486  1.00  0.00           C  
ATOM   2444  C6    G    77      53.517  23.837  50.168  1.00  0.00           C  
ATOM   2445  O6    G    77      54.640  24.277  49.821  1.00  0.00           O  
ATOM   2446  N1    G    77      52.650  23.493  49.166  1.00  0.00           N  
ATOM   2447  H1    G    77      52.917  23.654  48.205  1.00  0.00           H  
ATOM   2448  C2    G    77      51.328  23.191  49.368  1.00  0.00           C  
ATOM   2449  N2    G    77      50.558  23.193  48.382  1.00  0.00           N  
ATOM   2450  H21   G    77      50.860  23.243  47.420  1.00  0.00           H  
ATOM   2451  H22   G    77      49.564  23.092  48.528  1.00  0.00           H  
ATOM   2452  N3    G    77      50.700  23.031  50.550  1.00  0.00           N  
ATOM   2453  C4    G    77      51.581  23.206  51.604  1.00  0.00           C  
ATOM   2454  C3'   G    77      50.365  20.578  54.560  1.00  0.00           C  
ATOM   2455  H3'   G    77      51.431  20.801  54.589  1.00  0.00           H  
ATOM   2456  C2'   G    77      49.920  21.114  53.206  1.00  0.00           C  
ATOM   2457  H2'   G    77      50.714  20.841  52.511  1.00  0.00           H  
ATOM   2458  O2'   G    77      48.599  20.767  52.765  1.00  0.00           O  
ATOM   2459 HO2'   G    77      48.496  20.958  51.830  1.00  0.00           H  
ATOM   2460  O3'   G    77      50.098  19.228  54.899  1.00  0.00           O  
ATOM   2461  P     G    78      51.012  18.134  54.263  1.00  0.00           P  
ATOM   2462  OP1   G    78      50.400  16.840  54.725  1.00  0.00           O  
ATOM   2463  OP2   G    78      52.392  18.375  54.625  1.00  0.00           O  
ATOM   2464  O5'   G    78      50.861  18.112  52.680  1.00  0.00           O  
ATOM   2465  C5'   G    78      49.769  17.724  51.932  1.00  0.00           C  
ATOM   2466  H5'   G    78      49.456  16.739  52.276  1.00  0.00           H  
ATOM   2467 H5''   G    78      48.945  18.404  52.149  1.00  0.00           H  
ATOM   2468  C4'   G    78      50.042  17.721  50.451  1.00  0.00           C  
ATOM   2469  H4'   G    78      49.122  17.406  49.958  1.00  0.00           H  
ATOM   2470  O4'   G    78      50.378  19.010  50.007  1.00  0.00           O  
ATOM   2471  C1'   G    78      51.140  18.940  48.814  1.00  0.00           C  
ATOM   2472  H1'   G    78      50.784  19.403  47.893  1.00  0.00           H  
ATOM   2473  N9    G    78      52.492  19.551  49.036  1.00  0.00           N  
ATOM   2474  C8    G    78      53.235  19.705  50.201  1.00  0.00           C  
ATOM   2475  H8    G    78      52.800  19.423  51.149  1.00  0.00           H  
ATOM   2476  N7    G    78      54.339  20.393  50.052  1.00  0.00           N  
ATOM   2477  C5    G    78      54.366  20.806  48.704  1.00  0.00           C  
ATOM   2478  C6    G    78      55.314  21.536  47.981  1.00  0.00           C  
ATOM   2479  O6    G    78      56.294  22.198  48.317  1.00  0.00           O  
ATOM   2480  N1    G    78      55.040  21.394  46.537  1.00  0.00           N  
ATOM   2481  H1    G    78      55.540  21.975  45.880  1.00  0.00           H  
ATOM   2482  C2    G    78      53.970  20.776  46.026  1.00  0.00           C  
ATOM   2483  N2    G    78      53.759  20.766  44.733  1.00  0.00           N  
ATOM   2484  H21   G    78      53.027  20.209  44.316  1.00  0.00           H  
ATOM   2485  H22   G    78      54.477  21.207  44.175  1.00  0.00           H  
ATOM   2486  N3    G    78      53.015  20.172  46.708  1.00  0.00           N  
ATOM   2487  C4    G    78      53.266  20.192  48.053  1.00  0.00           C  
ATOM   2488  C3'   G    78      51.134  16.848  49.842  1.00  0.00           C  
ATOM   2489  H3'   G    78      52.036  16.951  50.445  1.00  0.00           H  
ATOM   2490  C2'   G    78      51.346  17.493  48.508  1.00  0.00           C  
ATOM   2491  H2'   G    78      52.292  17.145  48.092  1.00  0.00           H  
ATOM   2492  O2'   G    78      50.377  17.075  47.556  1.00  0.00           O  
ATOM   2493 HO2'   G    78      50.014  16.304  47.998  1.00  0.00           H  
ATOM   2494  O3'   G    78      50.692  15.484  49.623  1.00  0.00           O  
ATOM   2495  P     U    79      51.794  14.330  49.517  1.00  0.00           P  
ATOM   2496  OP1   U    79      51.109  13.015  49.423  1.00  0.00           O  
ATOM   2497  OP2   U    79      52.721  14.532  50.605  1.00  0.00           O  
ATOM   2498  O5'   U    79      52.633  14.569  48.125  1.00  0.00           O  
ATOM   2499  C5'   U    79      52.120  14.162  46.868  1.00  0.00           C  
ATOM   2500  H5'   U    79      52.102  13.076  46.948  1.00  0.00           H  
ATOM   2501 H5''   U    79      51.114  14.538  46.682  1.00  0.00           H  
ATOM   2502  C4'   U    79      53.057  14.698  45.781  1.00  0.00           C  
ATOM   2503  H4'   U    79      52.565  14.499  44.829  1.00  0.00           H  
ATOM   2504  O4'   U    79      53.283  16.043  45.945  1.00  0.00           O  
ATOM   2505  C1'   U    79      54.468  16.425  45.307  1.00  0.00           C  
ATOM   2506  H1'   U    79      54.240  16.985  44.400  1.00  0.00           H  
ATOM   2507  N1    U    79      55.204  17.305  46.209  1.00  0.00           N  
ATOM   2508  C6    U    79      55.124  17.082  47.607  1.00  0.00           C  
ATOM   2509  H6    U    79      54.309  16.486  47.991  1.00  0.00           H  
ATOM   2510  C5    U    79      55.898  17.745  48.488  1.00  0.00           C  
ATOM   2511  H5    U    79      55.770  17.701  49.560  1.00  0.00           H  
ATOM   2512  C4    U    79      56.844  18.704  47.972  1.00  0.00           C  
ATOM   2513  O4    U    79      57.511  19.402  48.767  1.00  0.00           O  
ATOM   2514  N3    U    79      56.959  18.825  46.673  1.00  0.00           N  
ATOM   2515  H3    U    79      57.535  19.621  46.439  1.00  0.00           H  
ATOM   2516  C2    U    79      56.282  18.036  45.717  1.00  0.00           C  
ATOM   2517  O2    U    79      56.552  18.094  44.538  1.00  0.00           O  
ATOM   2518  C3'   U    79      54.448  14.075  45.788  1.00  0.00           C  
ATOM   2519  H3'   U    79      54.974  14.132  46.741  1.00  0.00           H  
ATOM   2520  C2'   U    79      55.175  15.144  44.945  1.00  0.00           C  
ATOM   2521  H2'   U    79      56.241  15.258  45.139  1.00  0.00           H  
ATOM   2522  O2'   U    79      55.160  14.890  43.562  1.00  0.00           O  
ATOM   2523 HO2'   U    79      56.063  14.988  43.253  1.00  0.00           H  
ATOM   2524  O3'   U    79      54.610  12.742  45.256  1.00  0.00           O  
ATOM   2525  P     G    80      55.806  11.871  45.584  1.00  0.00           P  
ATOM   2526  OP1   G    80      55.538  10.576  44.925  1.00  0.00           O  
ATOM   2527  OP2   G    80      55.998  11.868  47.078  1.00  0.00           O  
ATOM   2528  O5'   G    80      57.003  12.602  44.761  1.00  0.00           O  
ATOM   2529  C5'   G    80      57.245  12.382  43.385  1.00  0.00           C  
ATOM   2530  H5'   G    80      57.573  11.350  43.264  1.00  0.00           H  
ATOM   2531 H5''   G    80      56.279  12.394  42.881  1.00  0.00           H  
ATOM   2532  C4'   G    80      58.367  13.255  42.853  1.00  0.00           C  
ATOM   2533  H4'   G    80      58.329  13.170  41.767  1.00  0.00           H  
ATOM   2534  O4'   G    80      58.230  14.615  43.190  1.00  0.00           O  
ATOM   2535  C1'   G    80      59.516  15.230  43.330  1.00  0.00           C  
ATOM   2536  H1'   G    80      59.767  16.003  42.603  1.00  0.00           H  
ATOM   2537  N9    G    80      59.473  15.891  44.595  1.00  0.00           N  
ATOM   2538  C8    G    80      58.784  15.490  45.728  1.00  0.00           C  
ATOM   2539  H8    G    80      57.985  14.765  45.667  1.00  0.00           H  
ATOM   2540  N7    G    80      59.112  16.156  46.795  1.00  0.00           N  
ATOM   2541  C5    G    80      60.029  17.071  46.412  1.00  0.00           C  
ATOM   2542  C6    G    80      60.638  18.147  47.122  1.00  0.00           C  
ATOM   2543  O6    G    80      60.503  18.503  48.271  1.00  0.00           O  
ATOM   2544  N1    G    80      61.591  18.736  46.364  1.00  0.00           N  
ATOM   2545  H1    G    80      62.093  19.504  46.785  1.00  0.00           H  
ATOM   2546  C2    G    80      61.793  18.488  45.047  1.00  0.00           C  
ATOM   2547  N2    G    80      62.625  19.336  44.464  1.00  0.00           N  
ATOM   2548  H21   G    80      63.185  19.942  45.046  1.00  0.00           H  
ATOM   2549  H22   G    80      62.563  19.358  43.456  1.00  0.00           H  
ATOM   2550  N3    G    80      61.227  17.562  44.329  1.00  0.00           N  
ATOM   2551  C4    G    80      60.359  16.850  45.083  1.00  0.00           C  
ATOM   2552  C3'   G    80      59.718  12.899  43.527  1.00  0.00           C  
ATOM   2553  H3'   G    80      59.544  12.742  44.591  1.00  0.00           H  
ATOM   2554  C2'   G    80      60.612  14.141  43.225  1.00  0.00           C  
ATOM   2555  H2'   G    80      61.409  14.418  43.916  1.00  0.00           H  
ATOM   2556  O2'   G    80      60.917  14.271  41.795  1.00  0.00           O  
ATOM   2557 HO2'   G    80      61.554  14.988  41.837  1.00  0.00           H  
ATOM   2558  O3'   G    80      60.295  11.718  42.999  1.00  0.00           O  
ATOM   2559  P     U    81      61.587  11.054  43.649  1.00  0.00           P  
ATOM   2560  OP1   U    81      62.036   9.916  42.739  1.00  0.00           O  
ATOM   2561  OP2   U    81      61.239  10.607  44.988  1.00  0.00           O  
ATOM   2562  O5'   U    81      62.686  12.181  43.812  1.00  0.00           O  
ATOM   2563  C5'   U    81      63.550  12.395  42.766  1.00  0.00           C  
ATOM   2564  H5'   U    81      64.051  11.459  42.515  1.00  0.00           H  
ATOM   2565 H5''   U    81      63.027  12.679  41.853  1.00  0.00           H  
ATOM   2566  C4'   U    81      64.653  13.465  43.027  1.00  0.00           C  
ATOM   2567  H4'   U    81      65.140  13.570  42.057  1.00  0.00           H  
ATOM   2568  O4'   U    81      64.055  14.689  43.485  1.00  0.00           O  
ATOM   2569  C1'   U    81      64.990  15.194  44.393  1.00  0.00           C  
ATOM   2570  H1'   U    81      65.494  16.019  43.891  1.00  0.00           H  
ATOM   2571  N1    U    81      64.329  15.556  45.684  1.00  0.00           N  
ATOM   2572  C6    U    81      63.340  14.832  46.249  1.00  0.00           C  
ATOM   2573  H6    U    81      62.966  13.946  45.759  1.00  0.00           H  
ATOM   2574  C5    U    81      62.871  15.096  47.460  1.00  0.00           C  
ATOM   2575  H5    U    81      62.041  14.547  47.878  1.00  0.00           H  
ATOM   2576  C4    U    81      63.402  16.174  48.262  1.00  0.00           C  
ATOM   2577  O4    U    81      62.977  16.616  49.354  1.00  0.00           O  
ATOM   2578  N3    U    81      64.359  16.878  47.595  1.00  0.00           N  
ATOM   2579  H3    U    81      64.679  17.707  48.074  1.00  0.00           H  
ATOM   2580  C2    U    81      64.812  16.723  46.268  1.00  0.00           C  
ATOM   2581  O2    U    81      65.549  17.577  45.795  1.00  0.00           O  
ATOM   2582  C3'   U    81      65.606  12.959  44.053  1.00  0.00           C  
ATOM   2583  H3'   U    81      65.119  12.300  44.772  1.00  0.00           H  
ATOM   2584  C2'   U    81      66.113  14.202  44.730  1.00  0.00           C  
ATOM   2585  H2'   U    81      66.118  14.214  45.820  1.00  0.00           H  
ATOM   2586  O2'   U    81      67.358  14.735  44.203  1.00  0.00           O  
ATOM   2587 HO2'   U    81      67.990  14.828  44.919  1.00  0.00           H  
ATOM   2588  O3'   U    81      66.707  12.248  43.514  1.00  0.00           O  
ATOM   2589  P     A    82      67.524  11.213  44.474  1.00  0.00           P  
ATOM   2590  OP1   A    82      68.411  10.306  43.673  1.00  0.00           O  
ATOM   2591  OP2   A    82      66.546  10.614  45.448  1.00  0.00           O  
ATOM   2592  O5'   A    82      68.572  12.109  45.383  1.00  0.00           O  
ATOM   2593  C5'   A    82      69.800  12.431  44.788  1.00  0.00           C  
ATOM   2594  H5'   A    82      70.303  11.464  44.771  1.00  0.00           H  
ATOM   2595 H5''   A    82      69.560  12.845  43.809  1.00  0.00           H  
ATOM   2596  C4'   A    82      70.631  13.417  45.580  1.00  0.00           C  
ATOM   2597  H4'   A    82      71.418  13.830  44.949  1.00  0.00           H  
ATOM   2598  O4'   A    82      69.752  14.521  45.836  1.00  0.00           O  
ATOM   2599  C1'   A    82      69.856  14.991  47.197  1.00  0.00           C  
ATOM   2600  H1'   A    82      70.141  16.041  47.259  1.00  0.00           H  
ATOM   2601  N9    A    82      68.663  14.851  48.019  1.00  0.00           N  
ATOM   2602  C8    A    82      67.589  13.982  47.911  1.00  0.00           C  
ATOM   2603  H8    A    82      67.605  13.139  47.236  1.00  0.00           H  
ATOM   2604  N7    A    82      66.655  14.183  48.840  1.00  0.00           N  
ATOM   2605  C5    A    82      67.114  15.324  49.460  1.00  0.00           C  
ATOM   2606  C6    A    82      66.696  15.983  50.681  1.00  0.00           C  
ATOM   2607  N6    A    82      65.625  15.719  51.353  1.00  0.00           N  
ATOM   2608  H61   A    82      65.055  14.932  51.078  1.00  0.00           H  
ATOM   2609  H62   A    82      65.190  16.348  52.013  1.00  0.00           H  
ATOM   2610  N1    A    82      67.328  17.096  51.132  1.00  0.00           N  
ATOM   2611  C2    A    82      68.416  17.476  50.513  1.00  0.00           C  
ATOM   2612  H2    A    82      68.810  18.355  51.001  1.00  0.00           H  
ATOM   2613  N3    A    82      69.005  16.935  49.418  1.00  0.00           N  
ATOM   2614  C4    A    82      68.271  15.850  48.943  1.00  0.00           C  
ATOM   2615  C3'   A    82      71.064  13.010  46.969  1.00  0.00           C  
ATOM   2616  H3'   A    82      70.348  12.227  47.218  1.00  0.00           H  
ATOM   2617  C2'   A    82      70.997  14.264  47.843  1.00  0.00           C  
ATOM   2618  H2'   A    82      70.749  13.946  48.856  1.00  0.00           H  
ATOM   2619  O2'   A    82      72.136  15.086  47.901  1.00  0.00           O  
ATOM   2620 HO2'   A    82      72.652  14.906  48.691  1.00  0.00           H  
ATOM   2621  O3'   A    82      72.350  12.412  46.746  1.00  0.00           O  
ATOM   2622  P     A    83      72.950  11.428  47.878  1.00  0.00           P  
ATOM   2623  OP1   A    83      74.317  11.113  47.418  1.00  0.00           O  
ATOM   2624  OP2   A    83      72.046  10.288  48.146  1.00  0.00           O  
ATOM   2625  O5'   A    83      73.117  12.244  49.216  1.00  0.00           O  
ATOM   2626  C5'   A    83      74.360  12.836  49.590  1.00  0.00           C  
ATOM   2627  H5'   A    83      74.996  11.968  49.766  1.00  0.00           H  
ATOM   2628 H5''   A    83      74.755  13.354  48.716  1.00  0.00           H  
ATOM   2629  C4'   A    83      74.377  13.758  50.723  1.00  0.00           C  
ATOM   2630  H4'   A    83      75.310  14.320  50.761  1.00  0.00           H  
ATOM   2631  O4'   A    83      73.393  14.737  50.613  1.00  0.00           O  
ATOM   2632  C1'   A    83      72.801  14.964  51.883  1.00  0.00           C  
ATOM   2633  H1'   A    83      72.747  16.025  52.127  1.00  0.00           H  
ATOM   2634  N9    A    83      71.424  14.500  52.042  1.00  0.00           N  
ATOM   2635  C8    A    83      70.729  13.521  51.418  1.00  0.00           C  
ATOM   2636  H8    A    83      71.151  12.830  50.704  1.00  0.00           H  
ATOM   2637  N7    A    83      69.444  13.575  51.655  1.00  0.00           N  
ATOM   2638  C5    A    83      69.346  14.541  52.679  1.00  0.00           C  
ATOM   2639  C6    A    83      68.353  14.833  53.652  1.00  0.00           C  
ATOM   2640  N6    A    83      67.147  14.287  53.599  1.00  0.00           N  
ATOM   2641  H61   A    83      66.997  13.649  52.830  1.00  0.00           H  
ATOM   2642  H62   A    83      66.369  14.708  54.086  1.00  0.00           H  
ATOM   2643  N1    A    83      68.552  15.826  54.501  1.00  0.00           N  
ATOM   2644  C2    A    83      69.824  16.305  54.568  1.00  0.00           C  
ATOM   2645  H2    A    83      69.907  17.173  55.206  1.00  0.00           H  
ATOM   2646  N3    A    83      70.847  16.115  53.764  1.00  0.00           N  
ATOM   2647  C4    A    83      70.576  15.103  52.909  1.00  0.00           C  
ATOM   2648  C3'   A    83      74.300  13.142  52.139  1.00  0.00           C  
ATOM   2649  H3'   A    83      73.581  12.330  52.039  1.00  0.00           H  
ATOM   2650  C2'   A    83      73.709  14.356  52.889  1.00  0.00           C  
ATOM   2651  H2'   A    83      73.160  14.022  53.769  1.00  0.00           H  
ATOM   2652  O2'   A    83      74.702  15.270  53.223  1.00  0.00           O  
ATOM   2653 HO2'   A    83      74.328  15.630  54.030  1.00  0.00           H  
ATOM   2654  O3'   A    83      75.506  12.645  52.649  1.00  0.00           O  
ATOM   2655  P     G    84      75.466  11.557  53.765  1.00  0.00           P  
ATOM   2656  OP1   G    84      76.836  11.238  54.177  1.00  0.00           O  
ATOM   2657  OP2   G    84      74.639  10.457  53.211  1.00  0.00           O  
ATOM   2658  O5'   G    84      74.711  12.209  55.005  1.00  0.00           O  
ATOM   2659  C5'   G    84      75.347  13.284  55.751  1.00  0.00           C  
ATOM   2660  H5'   G    84      76.378  13.100  56.056  1.00  0.00           H  
ATOM   2661 H5''   G    84      75.414  14.123  55.058  1.00  0.00           H  
ATOM   2662  C4'   G    84      74.414  13.586  56.972  1.00  0.00           C  
ATOM   2663  H4'   G    84      74.758  14.415  57.590  1.00  0.00           H  
ATOM   2664  O4'   G    84      73.207  14.060  56.421  1.00  0.00           O  
ATOM   2665  C1'   G    84      72.163  13.827  57.332  1.00  0.00           C  
ATOM   2666  H1'   G    84      71.810  14.769  57.754  1.00  0.00           H  
ATOM   2667  N9    G    84      70.984  13.187  56.602  1.00  0.00           N  
ATOM   2668  C8    G    84      70.960  12.497  55.433  1.00  0.00           C  
ATOM   2669  H8    G    84      71.844  12.257  54.861  1.00  0.00           H  
ATOM   2670  N7    G    84      69.767  12.067  55.065  1.00  0.00           N  
ATOM   2671  C5    G    84      68.913  12.581  56.070  1.00  0.00           C  
ATOM   2672  C6    G    84      67.495  12.448  56.206  1.00  0.00           C  
ATOM   2673  O6    G    84      66.655  11.889  55.527  1.00  0.00           O  
ATOM   2674  N1    G    84      67.023  13.095  57.356  1.00  0.00           N  
ATOM   2675  H1    G    84      66.028  13.071  57.524  1.00  0.00           H  
ATOM   2676  C2    G    84      67.820  13.725  58.243  1.00  0.00           C  
ATOM   2677  N2    G    84      67.311  14.311  59.250  1.00  0.00           N  
ATOM   2678  H21   G    84      67.954  14.730  59.907  1.00  0.00           H  
ATOM   2679  H22   G    84      66.409  14.056  59.625  1.00  0.00           H  
ATOM   2680  N3    G    84      69.113  13.881  58.119  1.00  0.00           N  
ATOM   2681  C4    G    84      69.667  13.305  57.020  1.00  0.00           C  
ATOM   2682  C3'   G    84      74.025  12.458  57.881  1.00  0.00           C  
ATOM   2683  H3'   G    84      73.789  11.629  57.214  1.00  0.00           H  
ATOM   2684  C2'   G    84      72.714  12.992  58.516  1.00  0.00           C  
ATOM   2685  H2'   G    84      72.060  12.157  58.767  1.00  0.00           H  
ATOM   2686  O2'   G    84      72.877  13.826  59.682  1.00  0.00           O  
ATOM   2687 HO2'   G    84      73.547  13.405  60.225  1.00  0.00           H  
ATOM   2688  O3'   G    84      74.941  12.020  58.897  1.00  0.00           O  
ATOM   2689  P     U    85      74.698  10.696  59.708  1.00  0.00           P  
ATOM   2690  OP1   U    85      75.868  10.179  60.383  1.00  0.00           O  
ATOM   2691  OP2   U    85      73.945   9.817  58.766  1.00  0.00           O  
ATOM   2692  O5'   U    85      73.731  11.324  60.835  1.00  0.00           O  
ATOM   2693  C5'   U    85      74.323  11.963  61.983  1.00  0.00           C  
ATOM   2694  H5'   U    85      74.783  11.184  62.591  1.00  0.00           H  
ATOM   2695 H5''   U    85      75.039  12.715  61.652  1.00  0.00           H  
ATOM   2696  C4'   U    85      73.304  12.577  62.987  1.00  0.00           C  
ATOM   2697  H4'   U    85      73.812  13.160  63.754  1.00  0.00           H  
ATOM   2698  O4'   U    85      72.241  13.258  62.311  1.00  0.00           O  
ATOM   2699  C1'   U    85      70.995  13.055  62.995  1.00  0.00           C  
ATOM   2700  H1'   U    85      70.556  14.010  63.284  1.00  0.00           H  
ATOM   2701  N1    U    85      69.992  12.363  62.109  1.00  0.00           N  
ATOM   2702  C6    U    85      70.323  11.553  61.106  1.00  0.00           C  
ATOM   2703  H6    U    85      71.390  11.404  61.033  1.00  0.00           H  
ATOM   2704  C5    U    85      69.385  10.968  60.324  1.00  0.00           C  
ATOM   2705  H5    U    85      69.741  10.357  59.507  1.00  0.00           H  
ATOM   2706  C4    U    85      67.954  11.204  60.622  1.00  0.00           C  
ATOM   2707  O4    U    85      67.000  10.750  60.007  1.00  0.00           O  
ATOM   2708  N3    U    85      67.665  12.016  61.666  1.00  0.00           N  
ATOM   2709  H3    U    85      66.684  12.029  61.906  1.00  0.00           H  
ATOM   2710  C2    U    85      68.611  12.522  62.485  1.00  0.00           C  
ATOM   2711  O2    U    85      68.268  13.048  63.562  1.00  0.00           O  
ATOM   2712  C3'   U    85      72.581  11.500  63.834  1.00  0.00           C  
ATOM   2713  H3'   U    85      72.336  10.598  63.272  1.00  0.00           H  
ATOM   2714  C2'   U    85      71.274  12.278  64.260  1.00  0.00           C  
ATOM   2715  H2'   U    85      70.442  11.613  64.494  1.00  0.00           H  
ATOM   2716  O2'   U    85      71.450  13.186  65.330  1.00  0.00           O  
ATOM   2717 HO2'   U    85      72.184  12.851  65.850  1.00  0.00           H  
ATOM   2718  O3'   U    85      73.320  11.127  65.005  1.00  0.00           O  
ATOM   2719  P     G    86      73.180   9.712  65.528  1.00  0.00           P  
ATOM   2720  OP1   G    86      73.635   9.710  66.933  1.00  0.00           O  
ATOM   2721  OP2   G    86      73.864   8.839  64.504  1.00  0.00           O  
ATOM   2722  O5'   G    86      71.652   9.300  65.458  1.00  0.00           O  
ATOM   2723  C5'   G    86      70.836   9.514  66.614  1.00  0.00           C  
ATOM   2724  H5'   G    86      71.213   9.012  67.505  1.00  0.00           H  
ATOM   2725 H5''   G    86      70.769  10.570  66.877  1.00  0.00           H  
ATOM   2726  C4'   G    86      69.414   9.086  66.433  1.00  0.00           C  
ATOM   2727  H4'   G    86      68.884   9.534  67.273  1.00  0.00           H  
ATOM   2728  O4'   G    86      69.013   9.661  65.151  1.00  0.00           O  
ATOM   2729  C1'   G    86      68.009   8.826  64.584  1.00  0.00           C  
ATOM   2730  H1'   G    86      67.025   9.292  64.547  1.00  0.00           H  
ATOM   2731  N9    G    86      68.281   8.535  63.209  1.00  0.00           N  
ATOM   2732  C8    G    86      69.557   8.388  62.696  1.00  0.00           C  
ATOM   2733  H8    G    86      70.441   8.588  63.284  1.00  0.00           H  
ATOM   2734  N7    G    86      69.607   8.098  61.424  1.00  0.00           N  
ATOM   2735  C5    G    86      68.235   7.906  61.058  1.00  0.00           C  
ATOM   2736  C6    G    86      67.557   7.576  59.825  1.00  0.00           C  
ATOM   2737  O6    G    86      68.102   7.367  58.711  1.00  0.00           O  
ATOM   2738  N1    G    86      66.173   7.496  59.938  1.00  0.00           N  
ATOM   2739  H1    G    86      65.655   7.304  59.092  1.00  0.00           H  
ATOM   2740  C2    G    86      65.509   7.805  61.062  1.00  0.00           C  
ATOM   2741  N2    G    86      64.217   7.520  61.107  1.00  0.00           N  
ATOM   2742  H21   G    86      63.674   7.510  61.958  1.00  0.00           H  
ATOM   2743  H22   G    86      63.921   6.822  60.441  1.00  0.00           H  
ATOM   2744  N3    G    86      66.059   8.192  62.223  1.00  0.00           N  
ATOM   2745  C4    G    86      67.393   8.151  62.186  1.00  0.00           C  
ATOM   2746  C3'   G    86      69.122   7.581  66.320  1.00  0.00           C  
ATOM   2747  H3'   G    86      69.982   7.129  65.827  1.00  0.00           H  
ATOM   2748  C2'   G    86      67.817   7.547  65.489  1.00  0.00           C  
ATOM   2749  H2'   G    86      67.685   6.628  64.917  1.00  0.00           H  
ATOM   2750  O2'   G    86      66.750   7.644  66.357  1.00  0.00           O  
ATOM   2751 HO2'   G    86      66.728   6.759  66.729  1.00  0.00           H  
ATOM   2752  O3'   G    86      69.019   7.051  67.645  1.00  0.00           O  
ATOM   2753  P     C    87      68.910   5.520  67.892  1.00  0.00           P  
ATOM   2754  OP1   C    87      69.220   5.334  69.338  1.00  0.00           O  
ATOM   2755  OP2   C    87      69.738   4.843  66.856  1.00  0.00           O  
ATOM   2756  O5'   C    87      67.442   5.083  67.534  1.00  0.00           O  
ATOM   2757  C5'   C    87      66.402   5.101  68.536  1.00  0.00           C  
ATOM   2758  H5'   C    87      66.550   4.412  69.367  1.00  0.00           H  
ATOM   2759 H5''   C    87      66.163   6.097  68.910  1.00  0.00           H  
ATOM   2760  C4'   C    87      65.109   4.653  67.849  1.00  0.00           C  
ATOM   2761  H4'   C    87      64.311   4.858  68.562  1.00  0.00           H  
ATOM   2762  O4'   C    87      64.868   5.303  66.571  1.00  0.00           O  
ATOM   2763  C1'   C    87      64.097   4.479  65.726  1.00  0.00           C  
ATOM   2764  H1'   C    87      63.072   4.851  65.698  1.00  0.00           H  
ATOM   2765  N1    C    87      64.570   4.361  64.276  1.00  0.00           N  
ATOM   2766  C6    C    87      65.864   4.696  63.959  1.00  0.00           C  
ATOM   2767  H6    C    87      66.551   4.975  64.744  1.00  0.00           H  
ATOM   2768  C5    C    87      66.332   4.681  62.644  1.00  0.00           C  
ATOM   2769  H5    C    87      67.324   5.001  62.362  1.00  0.00           H  
ATOM   2770  C4    C    87      65.455   4.186  61.697  1.00  0.00           C  
ATOM   2771  N4    C    87      65.945   3.972  60.507  1.00  0.00           N  
ATOM   2772  H41   C    87      66.880   4.257  60.255  1.00  0.00           H  
ATOM   2773  H42   C    87      65.261   3.760  59.795  1.00  0.00           H  
ATOM   2774  N3    C    87      64.135   3.970  61.941  1.00  0.00           N  
ATOM   2775  C2    C    87      63.703   3.952  63.240  1.00  0.00           C  
ATOM   2776  O2    C    87      62.517   3.692  63.458  1.00  0.00           O  
ATOM   2777  C3'   C    87      65.253   3.161  67.457  1.00  0.00           C  
ATOM   2778  H3'   C    87      66.221   3.038  66.971  1.00  0.00           H  
ATOM   2779  C2'   C    87      64.124   3.060  66.407  1.00  0.00           C  
ATOM   2780  H2'   C    87      64.175   2.240  65.691  1.00  0.00           H  
ATOM   2781  O2'   C    87      62.822   2.782  66.965  1.00  0.00           O  
ATOM   2782 HO2'   C    87      62.773   2.920  67.913  1.00  0.00           H  
ATOM   2783  O3'   C    87      65.249   2.297  68.630  1.00  0.00           O  
ATOM   2784  P     A    88      66.167   1.000  68.601  1.00  0.00           P  
ATOM   2785  OP1   A    88      65.645   0.097  69.615  1.00  0.00           O  
ATOM   2786  OP2   A    88      67.628   1.383  68.659  1.00  0.00           O  
ATOM   2787  O5'   A    88      65.804   0.359  67.142  1.00  0.00           O  
ATOM   2788  C5'   A    88      64.761  -0.629  67.005  1.00  0.00           C  
ATOM   2789  H5'   A    88      64.711  -1.291  67.870  1.00  0.00           H  
ATOM   2790 H5''   A    88      63.828  -0.099  66.812  1.00  0.00           H  
ATOM   2791  C4'   A    88      65.087  -1.565  65.808  1.00  0.00           C  
ATOM   2792  H4'   A    88      64.365  -2.381  65.800  1.00  0.00           H  
ATOM   2793  O4'   A    88      64.727  -0.975  64.544  1.00  0.00           O  
ATOM   2794  C1'   A    88      65.826  -1.211  63.706  1.00  0.00           C  
ATOM   2795  H1'   A    88      65.424  -1.594  62.768  1.00  0.00           H  
ATOM   2796  N9    A    88      66.559   0.026  63.356  1.00  0.00           N  
ATOM   2797  C8    A    88      67.210   0.955  64.168  1.00  0.00           C  
ATOM   2798  H8    A    88      67.151   0.867  65.243  1.00  0.00           H  
ATOM   2799  N7    A    88      68.117   1.748  63.577  1.00  0.00           N  
ATOM   2800  C5    A    88      67.818   1.475  62.182  1.00  0.00           C  
ATOM   2801  C6    A    88      68.179   1.962  60.893  1.00  0.00           C  
ATOM   2802  N6    A    88      68.863   3.028  60.615  1.00  0.00           N  
ATOM   2803  H61   A    88      69.220   3.645  61.331  1.00  0.00           H  
ATOM   2804  H62   A    88      68.975   3.316  59.654  1.00  0.00           H  
ATOM   2805  N1    A    88      67.698   1.406  59.782  1.00  0.00           N  
ATOM   2806  C2    A    88      66.907   0.329  59.866  1.00  0.00           C  
ATOM   2807  H2    A    88      66.610  -0.136  58.938  1.00  0.00           H  
ATOM   2808  N3    A    88      66.414  -0.135  60.975  1.00  0.00           N  
ATOM   2809  C4    A    88      66.907   0.468  62.111  1.00  0.00           C  
ATOM   2810  C3'   A    88      66.464  -2.084  65.820  1.00  0.00           C  
ATOM   2811  H3'   A    88      67.207  -1.398  66.228  1.00  0.00           H  
ATOM   2812  C2'   A    88      66.716  -2.314  64.326  1.00  0.00           C  
ATOM   2813  H2'   A    88      67.779  -2.136  64.162  1.00  0.00           H  
ATOM   2814  O2'   A    88      66.183  -3.540  63.984  1.00  0.00           O  
ATOM   2815 HO2'   A    88      66.346  -4.118  64.732  1.00  0.00           H  
ATOM   2816  O3'   A    88      66.519  -3.353  66.546  1.00  0.00           O  
ATOM   2817  P     G    89      67.940  -4.031  66.966  1.00  0.00           P  
ATOM   2818  OP1   G    89      67.717  -5.047  68.060  1.00  0.00           O  
ATOM   2819  OP2   G    89      68.926  -2.944  67.234  1.00  0.00           O  
ATOM   2820  O5'   G    89      68.387  -4.853  65.633  1.00  0.00           O  
ATOM   2821  C5'   G    89      69.665  -5.356  65.380  1.00  0.00           C  
ATOM   2822  H5'   G    89      70.336  -4.509  65.239  1.00  0.00           H  
ATOM   2823 H5''   G    89      69.997  -6.010  66.187  1.00  0.00           H  
ATOM   2824  C4'   G    89      69.517  -6.143  64.080  1.00  0.00           C  
ATOM   2825  H4'   G    89      70.507  -6.575  63.933  1.00  0.00           H  
ATOM   2826  O4'   G    89      68.587  -7.277  64.120  1.00  0.00           O  
ATOM   2827  C1'   G    89      67.880  -7.384  62.924  1.00  0.00           C  
ATOM   2828  H1'   G    89      68.059  -8.370  62.496  1.00  0.00           H  
ATOM   2829  N9    G    89      66.468  -7.107  63.305  1.00  0.00           N  
ATOM   2830  C8    G    89      65.992  -6.670  64.508  1.00  0.00           C  
ATOM   2831  H8    G    89      66.514  -6.673  65.454  1.00  0.00           H  
ATOM   2832  N7    G    89      64.690  -6.484  64.350  1.00  0.00           N  
ATOM   2833  C5    G    89      64.297  -6.714  63.022  1.00  0.00           C  
ATOM   2834  C6    G    89      63.086  -6.624  62.234  1.00  0.00           C  
ATOM   2835  O6    G    89      61.974  -6.224  62.610  1.00  0.00           O  
ATOM   2836  N1    G    89      63.315  -6.800  60.928  1.00  0.00           N  
ATOM   2837  H1    G    89      62.504  -6.721  60.332  1.00  0.00           H  
ATOM   2838  C2    G    89      64.472  -7.270  60.422  1.00  0.00           C  
ATOM   2839  N2    G    89      64.489  -7.708  59.197  1.00  0.00           N  
ATOM   2840  H21   G    89      65.326  -8.118  58.807  1.00  0.00           H  
ATOM   2841  H22   G    89      63.664  -7.679  58.616  1.00  0.00           H  
ATOM   2842  N3    G    89      65.591  -7.479  61.122  1.00  0.00           N  
ATOM   2843  C4    G    89      65.445  -7.116  62.412  1.00  0.00           C  
ATOM   2844  C3'   G    89      69.132  -5.317  62.867  1.00  0.00           C  
ATOM   2845  H3'   G    89      68.371  -4.611  63.201  1.00  0.00           H  
ATOM   2846  C2'   G    89      68.415  -6.356  61.931  1.00  0.00           C  
ATOM   2847  H2'   G    89      67.672  -5.805  61.354  1.00  0.00           H  
ATOM   2848  O2'   G    89      69.347  -7.022  61.060  1.00  0.00           O  
ATOM   2849 HO2'   G    89      68.942  -7.235  60.216  1.00  0.00           H  
ATOM   2850  O3'   G    89      70.292  -4.754  62.272  1.00  0.00           O  
ATOM   2851  P     C    90      70.458  -3.315  61.794  1.00  0.00           P  
ATOM   2852  OP1   C    90      71.909  -3.144  61.399  1.00  0.00           O  
ATOM   2853  OP2   C    90      69.958  -2.379  62.878  1.00  0.00           O  
ATOM   2854  O5'   C    90      69.528  -3.233  60.510  1.00  0.00           O  
ATOM   2855  C5'   C    90      69.726  -4.049  59.363  1.00  0.00           C  
ATOM   2856  H5'   C    90      70.605  -3.550  58.955  1.00  0.00           H  
ATOM   2857 H5''   C    90      70.005  -5.046  59.705  1.00  0.00           H  
ATOM   2858  C4'   C    90      68.412  -4.082  58.419  1.00  0.00           C  
ATOM   2859  H4'   C    90      68.641  -4.802  57.634  1.00  0.00           H  
ATOM   2860  O4'   C    90      67.300  -4.507  59.220  1.00  0.00           O  
ATOM   2861  C1'   C    90      66.151  -4.277  58.609  1.00  0.00           C  
ATOM   2862  H1'   C    90      65.952  -5.112  57.938  1.00  0.00           H  
ATOM   2863  N1    C    90      64.959  -3.987  59.483  1.00  0.00           N  
ATOM   2864  C6    C    90      65.046  -3.704  60.859  1.00  0.00           C  
ATOM   2865  H6    C    90      66.029  -3.642  61.302  1.00  0.00           H  
ATOM   2866  C5    C    90      63.883  -3.311  61.469  1.00  0.00           C  
ATOM   2867  H5    C    90      63.761  -3.030  62.505  1.00  0.00           H  
ATOM   2868  C4    C    90      62.705  -3.313  60.664  1.00  0.00           C  
ATOM   2869  N4    C    90      61.575  -3.004  61.081  1.00  0.00           N  
ATOM   2870  H41   C    90      61.539  -2.633  62.020  1.00  0.00           H  
ATOM   2871  H42   C    90      60.769  -3.113  60.483  1.00  0.00           H  
ATOM   2872  N3    C    90      62.599  -3.810  59.434  1.00  0.00           N  
ATOM   2873  C2    C    90      63.753  -4.117  58.847  1.00  0.00           C  
ATOM   2874  O2    C    90      63.626  -4.567  57.705  1.00  0.00           O  
ATOM   2875  C3'   C    90      67.956  -2.740  57.826  1.00  0.00           C  
ATOM   2876  H3'   C    90      67.919  -2.033  58.655  1.00  0.00           H  
ATOM   2877  C2'   C    90      66.408  -3.060  57.731  1.00  0.00           C  
ATOM   2878  H2'   C    90      65.802  -2.212  58.049  1.00  0.00           H  
ATOM   2879  O2'   C    90      66.140  -3.451  56.371  1.00  0.00           O  
ATOM   2880 HO2'   C    90      66.051  -2.735  55.738  1.00  0.00           H  
ATOM   2881  O3'   C    90      68.681  -2.322  56.646  1.00  0.00           O  
ATOM   2882  P     C    91      68.492  -0.862  56.060  1.00  0.00           P  
ATOM   2883  OP1   C    91      69.655  -0.558  55.251  1.00  0.00           O  
ATOM   2884  OP2   C    91      68.056   0.040  57.117  1.00  0.00           O  
ATOM   2885  O5'   C    91      67.230  -1.134  55.160  1.00  0.00           O  
ATOM   2886  C5'   C    91      67.239  -1.288  53.754  1.00  0.00           C  
ATOM   2887  H5'   C    91      67.827  -0.598  53.149  1.00  0.00           H  
ATOM   2888 H5''   C    91      67.614  -2.272  53.473  1.00  0.00           H  
ATOM   2889  C4'   C    91      65.776  -1.225  53.211  1.00  0.00           C  
ATOM   2890  H4'   C    91      65.738  -1.657  52.211  1.00  0.00           H  
ATOM   2891  O4'   C    91      64.886  -1.983  54.026  1.00  0.00           O  
ATOM   2892  C1'   C    91      63.580  -1.338  54.011  1.00  0.00           C  
ATOM   2893  H1'   C    91      62.824  -2.010  53.605  1.00  0.00           H  
ATOM   2894  N1    C    91      63.168  -0.928  55.317  1.00  0.00           N  
ATOM   2895  C6    C    91      64.038  -0.746  56.329  1.00  0.00           C  
ATOM   2896  H6    C    91      65.084  -0.645  56.077  1.00  0.00           H  
ATOM   2897  C5    C    91      63.585  -0.631  57.560  1.00  0.00           C  
ATOM   2898  H5    C    91      64.271  -0.290  58.321  1.00  0.00           H  
ATOM   2899  C4    C    91      62.165  -0.733  57.763  1.00  0.00           C  
ATOM   2900  N4    C    91      61.638  -0.368  58.812  1.00  0.00           N  
ATOM   2901  H41   C    91      60.727   0.017  58.608  1.00  0.00           H  
ATOM   2902  H42   C    91      62.224  -0.019  59.557  1.00  0.00           H  
ATOM   2903  N3    C    91      61.328  -0.744  56.747  1.00  0.00           N  
ATOM   2904  C2    C    91      61.771  -0.781  55.477  1.00  0.00           C  
ATOM   2905  O2    C    91      61.001  -0.747  54.474  1.00  0.00           O  
ATOM   2906  C3'   C    91      65.209   0.220  53.246  1.00  0.00           C  
ATOM   2907  H3'   C    91      65.284   0.619  54.257  1.00  0.00           H  
ATOM   2908  C2'   C    91      63.731  -0.076  53.054  1.00  0.00           C  
ATOM   2909  H2'   C    91      63.178   0.776  53.450  1.00  0.00           H  
ATOM   2910  O2'   C    91      63.459  -0.352  51.659  1.00  0.00           O  
ATOM   2911 HO2'   C    91      62.511  -0.294  51.515  1.00  0.00           H  
ATOM   2912  O3'   C    91      65.802   1.059  52.259  1.00  0.00           O  
ATOM   2913  P     C    92      65.745   2.639  52.347  1.00  0.00           P  
ATOM   2914  OP1   C    92      66.494   3.110  51.137  1.00  0.00           O  
ATOM   2915  OP2   C    92      66.068   3.091  53.722  1.00  0.00           O  
ATOM   2916  O5'   C    92      64.149   3.048  52.114  1.00  0.00           O  
ATOM   2917  C5'   C    92      63.468   2.934  50.909  1.00  0.00           C  
ATOM   2918  H5'   C    92      63.795   3.619  50.127  1.00  0.00           H  
ATOM   2919 H5''   C    92      63.709   1.892  50.698  1.00  0.00           H  
ATOM   2920  C4'   C    92      61.942   3.114  51.246  1.00  0.00           C  
ATOM   2921  H4'   C    92      61.545   2.956  50.243  1.00  0.00           H  
ATOM   2922  O4'   C    92      61.479   2.160  52.199  1.00  0.00           O  
ATOM   2923  C1'   C    92      60.300   2.594  52.851  1.00  0.00           C  
ATOM   2924  H1'   C    92      59.486   1.922  52.578  1.00  0.00           H  
ATOM   2925  N1    C    92      60.443   2.536  54.326  1.00  0.00           N  
ATOM   2926  C6    C    92      61.641   2.545  54.961  1.00  0.00           C  
ATOM   2927  H6    C    92      62.541   2.475  54.369  1.00  0.00           H  
ATOM   2928  C5    C    92      61.707   2.693  56.325  1.00  0.00           C  
ATOM   2929  H5    C    92      62.684   2.661  56.784  1.00  0.00           H  
ATOM   2930  C4    C    92      60.499   2.897  57.038  1.00  0.00           C  
ATOM   2931  N4    C    92      60.519   2.721  58.304  1.00  0.00           N  
ATOM   2932  H41   C    92      59.728   2.804  58.926  1.00  0.00           H  
ATOM   2933  H42   C    92      61.392   2.716  58.813  1.00  0.00           H  
ATOM   2934  N3    C    92      59.354   2.943  56.413  1.00  0.00           N  
ATOM   2935  C2    C    92      59.331   2.842  55.075  1.00  0.00           C  
ATOM   2936  O2    C    92      58.246   2.964  54.529  1.00  0.00           O  
ATOM   2937  C3'   C    92      61.394   4.450  51.800  1.00  0.00           C  
ATOM   2938  H3'   C    92      61.940   4.854  52.653  1.00  0.00           H  
ATOM   2939  C2'   C    92      60.055   3.943  52.297  1.00  0.00           C  
ATOM   2940  H2'   C    92      59.735   4.687  53.026  1.00  0.00           H  
ATOM   2941  O2'   C    92      59.116   3.846  51.191  1.00  0.00           O  
ATOM   2942 HO2'   C    92      59.276   4.552  50.560  1.00  0.00           H  
ATOM   2943  O3'   C    92      61.156   5.471  50.842  1.00  0.00           O  
ATOM   2944  P     G    93      61.140   6.978  51.336  1.00  0.00           P  
ATOM   2945  OP1   G    93      60.908   7.775  50.111  1.00  0.00           O  
ATOM   2946  OP2   G    93      62.373   7.113  52.110  1.00  0.00           O  
ATOM   2947  O5'   G    93      59.875   7.254  52.377  1.00  0.00           O  
ATOM   2948  C5'   G    93      58.470   7.100  52.081  1.00  0.00           C  
ATOM   2949  H5'   G    93      58.070   7.979  51.576  1.00  0.00           H  
ATOM   2950 H5''   G    93      58.222   6.138  51.633  1.00  0.00           H  
ATOM   2951  C4'   G    93      57.667   7.020  53.368  1.00  0.00           C  
ATOM   2952  H4'   G    93      56.612   7.003  53.094  1.00  0.00           H  
ATOM   2953  O4'   G    93      57.884   5.893  54.130  1.00  0.00           O  
ATOM   2954  C1'   G    93      57.821   6.237  55.534  1.00  0.00           C  
ATOM   2955  H1'   G    93      57.054   5.701  56.093  1.00  0.00           H  
ATOM   2956  N9    G    93      59.235   6.164  56.098  1.00  0.00           N  
ATOM   2957  C8    G    93      60.415   6.201  55.403  1.00  0.00           C  
ATOM   2958  H8    G    93      60.463   6.063  54.333  1.00  0.00           H  
ATOM   2959  N7    G    93      61.454   6.071  56.092  1.00  0.00           N  
ATOM   2960  C5    G    93      60.957   6.049  57.467  1.00  0.00           C  
ATOM   2961  C6    G    93      61.528   6.114  58.772  1.00  0.00           C  
ATOM   2962  O6    G    93      62.721   6.041  59.073  1.00  0.00           O  
ATOM   2963  N1    G    93      60.636   6.115  59.765  1.00  0.00           N  
ATOM   2964  H1    G    93      61.042   6.133  60.690  1.00  0.00           H  
ATOM   2965  C2    G    93      59.319   6.269  59.607  1.00  0.00           C  
ATOM   2966  N2    G    93      58.617   6.349  60.722  1.00  0.00           N  
ATOM   2967  H21   G    93      57.632   6.487  60.549  1.00  0.00           H  
ATOM   2968  H22   G    93      59.073   6.272  61.620  1.00  0.00           H  
ATOM   2969  N3    G    93      58.734   6.252  58.455  1.00  0.00           N  
ATOM   2970  C4    G    93      59.615   6.146  57.415  1.00  0.00           C  
ATOM   2971  C3'   G    93      57.923   8.258  54.322  1.00  0.00           C  
ATOM   2972  H3'   G    93      59.001   8.412  54.276  1.00  0.00           H  
ATOM   2973  C2'   G    93      57.358   7.688  55.618  1.00  0.00           C  
ATOM   2974  H2'   G    93      57.839   8.100  56.506  1.00  0.00           H  
ATOM   2975  O2'   G    93      55.917   7.629  55.625  1.00  0.00           O  
ATOM   2976 HO2'   G    93      55.603   8.075  54.835  1.00  0.00           H  
ATOM   2977  O3'   G    93      57.085   9.336  53.948  1.00  0.00           O  
ATOM   2978  P     U    94      57.597  10.777  54.403  1.00  0.00           P  
ATOM   2979  OP1   U    94      56.609  11.774  53.971  1.00  0.00           O  
ATOM   2980  OP2   U    94      59.060  10.996  54.080  1.00  0.00           O  
ATOM   2981  O5'   U    94      57.462  10.785  55.984  1.00  0.00           O  
ATOM   2982  C5'   U    94      56.243  10.762  56.730  1.00  0.00           C  
ATOM   2983  H5'   U    94      55.595  11.605  56.490  1.00  0.00           H  
ATOM   2984 H5''   U    94      55.706   9.836  56.523  1.00  0.00           H  
ATOM   2985  C4'   U    94      56.497  10.703  58.219  1.00  0.00           C  
ATOM   2986  H4'   U    94      55.556  10.658  58.768  1.00  0.00           H  
ATOM   2987  O4'   U    94      57.397   9.632  58.470  1.00  0.00           O  
ATOM   2988  C1'   U    94      58.315   9.971  59.506  1.00  0.00           C  
ATOM   2989  H1'   U    94      58.091   9.275  60.314  1.00  0.00           H  
ATOM   2990  N1    U    94      59.690   9.766  59.095  1.00  0.00           N  
ATOM   2991  C6    U    94      60.062   9.576  57.823  1.00  0.00           C  
ATOM   2992  H6    U    94      59.306   9.535  57.054  1.00  0.00           H  
ATOM   2993  C5    U    94      61.347   9.424  57.565  1.00  0.00           C  
ATOM   2994  H5    U    94      61.719   9.195  56.577  1.00  0.00           H  
ATOM   2995  C4    U    94      62.368   9.372  58.572  1.00  0.00           C  
ATOM   2996  O4    U    94      63.515   9.301  58.336  1.00  0.00           O  
ATOM   2997  N3    U    94      61.919   9.370  59.853  1.00  0.00           N  
ATOM   2998  H3    U    94      62.522   9.156  60.634  1.00  0.00           H  
ATOM   2999  C2    U    94      60.589   9.594  60.178  1.00  0.00           C  
ATOM   3000  O2    U    94      60.223   9.610  61.406  1.00  0.00           O  
ATOM   3001  C3'   U    94      57.249  11.969  58.681  1.00  0.00           C  
ATOM   3002  H3'   U    94      58.004  12.204  57.931  1.00  0.00           H  
ATOM   3003  C2'   U    94      57.938  11.398  59.900  1.00  0.00           C  
ATOM   3004  H2'   U    94      58.766  12.034  60.213  1.00  0.00           H  
ATOM   3005  O2'   U    94      56.936  11.335  60.916  1.00  0.00           O  
ATOM   3006 HO2'   U    94      56.515  12.194  60.997  1.00  0.00           H  
ATOM   3007  O3'   U    94      56.420  13.066  59.086  1.00  0.00           O  
ATOM   3008  P     C    95      57.036  14.569  58.918  1.00  0.00           P  
ATOM   3009  OP1   C    95      56.087  15.464  59.519  1.00  0.00           O  
ATOM   3010  OP2   C    95      57.238  14.768  57.487  1.00  0.00           O  
ATOM   3011  O5'   C    95      58.497  14.502  59.599  1.00  0.00           O  
ATOM   3012  C5'   C    95      58.614  14.482  61.026  1.00  0.00           C  
ATOM   3013  H5'   C    95      58.071  15.306  61.490  1.00  0.00           H  
ATOM   3014 H5''   C    95      58.210  13.569  61.463  1.00  0.00           H  
ATOM   3015  C4'   C    95      60.067  14.705  61.521  1.00  0.00           C  
ATOM   3016  H4'   C    95      59.982  15.124  62.523  1.00  0.00           H  
ATOM   3017  O4'   C    95      60.753  13.488  61.357  1.00  0.00           O  
ATOM   3018  C1'   C    95      62.113  13.733  61.180  1.00  0.00           C  
ATOM   3019  H1'   C    95      62.739  13.290  61.954  1.00  0.00           H  
ATOM   3020  N1    C    95      62.534  13.229  59.833  1.00  0.00           N  
ATOM   3021  C6    C    95      61.533  12.995  58.899  1.00  0.00           C  
ATOM   3022  H6    C    95      60.488  12.951  59.169  1.00  0.00           H  
ATOM   3023  C5    C    95      61.844  12.647  57.658  1.00  0.00           C  
ATOM   3024  H5    C    95      61.084  12.391  56.935  1.00  0.00           H  
ATOM   3025  C4    C    95      63.284  12.534  57.435  1.00  0.00           C  
ATOM   3026  N4    C    95      63.643  12.112  56.309  1.00  0.00           N  
ATOM   3027  H41   C    95      62.973  11.734  55.653  1.00  0.00           H  
ATOM   3028  H42   C    95      64.561  11.691  56.306  1.00  0.00           H  
ATOM   3029  N3    C    95      64.271  12.840  58.246  1.00  0.00           N  
ATOM   3030  C2    C    95      63.877  13.210  59.491  1.00  0.00           C  
ATOM   3031  O2    C    95      64.696  13.700  60.313  1.00  0.00           O  
ATOM   3032  C3'   C    95      60.981  15.724  60.861  1.00  0.00           C  
ATOM   3033  H3'   C    95      60.834  15.796  59.783  1.00  0.00           H  
ATOM   3034  C2'   C    95      62.331  15.222  61.305  1.00  0.00           C  
ATOM   3035  H2'   C    95      63.182  15.585  60.729  1.00  0.00           H  
ATOM   3036  O2'   C    95      62.567  15.438  62.686  1.00  0.00           O  
ATOM   3037 HO2'   C    95      61.840  15.040  63.169  1.00  0.00           H  
ATOM   3038  O3'   C    95      60.794  17.037  61.414  1.00  0.00           O  
ATOM   3039  P     U    96      61.253  18.296  60.607  1.00  0.00           P  
ATOM   3040  OP1   U    96      60.776  19.463  61.349  1.00  0.00           O  
ATOM   3041  OP2   U    96      60.971  18.054  59.203  1.00  0.00           O  
ATOM   3042  O5'   U    96      62.812  18.185  60.869  1.00  0.00           O  
ATOM   3043  C5'   U    96      63.537  18.871  61.882  1.00  0.00           C  
ATOM   3044  H5'   U    96      63.118  19.821  62.215  1.00  0.00           H  
ATOM   3045 H5''   U    96      63.426  18.235  62.760  1.00  0.00           H  
ATOM   3046  C4'   U    96      65.035  19.023  61.332  1.00  0.00           C  
ATOM   3047  H4'   U    96      65.656  19.523  62.075  1.00  0.00           H  
ATOM   3048  O4'   U    96      65.546  17.740  60.934  1.00  0.00           O  
ATOM   3049  C1'   U    96      66.467  17.971  59.819  1.00  0.00           C  
ATOM   3050  H1'   U    96      67.419  17.550  60.143  1.00  0.00           H  
ATOM   3051  N1    U    96      65.977  17.228  58.659  1.00  0.00           N  
ATOM   3052  C6    U    96      64.713  16.683  58.578  1.00  0.00           C  
ATOM   3053  H6    U    96      63.993  16.980  59.327  1.00  0.00           H  
ATOM   3054  C5    U    96      64.342  15.991  57.471  1.00  0.00           C  
ATOM   3055  H5    U    96      63.299  15.723  57.392  1.00  0.00           H  
ATOM   3056  C4    U    96      65.174  15.659  56.415  1.00  0.00           C  
ATOM   3057  O4    U    96      64.899  14.942  55.475  1.00  0.00           O  
ATOM   3058  N3    U    96      66.438  16.246  56.542  1.00  0.00           N  
ATOM   3059  H3    U    96      67.027  16.070  55.740  1.00  0.00           H  
ATOM   3060  C2    U    96      66.904  17.029  57.616  1.00  0.00           C  
ATOM   3061  O2    U    96      68.018  17.442  57.541  1.00  0.00           O  
ATOM   3062  C3'   U    96      65.115  19.879  60.047  1.00  0.00           C  
ATOM   3063  H3'   U    96      64.437  19.468  59.300  1.00  0.00           H  
ATOM   3064  C2'   U    96      66.561  19.477  59.592  1.00  0.00           C  
ATOM   3065  H2'   U    96      66.644  19.800  58.554  1.00  0.00           H  
ATOM   3066  O2'   U    96      67.615  20.070  60.349  1.00  0.00           O  
ATOM   3067 HO2'   U    96      68.381  20.521  59.986  1.00  0.00           H  
ATOM   3068  O3'   U    96      64.887  21.296  60.248  1.00  0.00           O  
ATOM   3069  P     U    97      64.540  22.311  59.012  1.00  0.00           P  
ATOM   3070  OP1   U    97      64.375  23.728  59.437  1.00  0.00           O  
ATOM   3071  OP2   U    97      63.432  21.685  58.159  1.00  0.00           O  
ATOM   3072  O5'   U    97      65.902  22.329  58.120  1.00  0.00           O  
ATOM   3073  C5'   U    97      67.120  22.899  58.421  1.00  0.00           C  
ATOM   3074  H5'   U    97      66.879  23.962  58.432  1.00  0.00           H  
ATOM   3075 H5''   U    97      67.553  22.634  59.386  1.00  0.00           H  
ATOM   3076  C4'   U    97      68.176  22.617  57.337  1.00  0.00           C  
ATOM   3077  H4'   U    97      69.056  23.160  57.683  1.00  0.00           H  
ATOM   3078  O4'   U    97      68.455  21.150  57.137  1.00  0.00           O  
ATOM   3079  C1'   U    97      68.626  20.947  55.753  1.00  0.00           C  
ATOM   3080  H1'   U    97      69.605  20.477  55.661  1.00  0.00           H  
ATOM   3081  N1    U    97      67.658  20.005  55.255  1.00  0.00           N  
ATOM   3082  C6    U    97      66.375  20.012  55.813  1.00  0.00           C  
ATOM   3083  H6    U    97      66.170  20.514  56.746  1.00  0.00           H  
ATOM   3084  C5    U    97      65.402  19.199  55.303  1.00  0.00           C  
ATOM   3085  H5    U    97      64.390  19.125  55.675  1.00  0.00           H  
ATOM   3086  C4    U    97      65.667  18.441  54.050  1.00  0.00           C  
ATOM   3087  O4    U    97      64.915  17.620  53.590  1.00  0.00           O  
ATOM   3088  N3    U    97      66.863  18.747  53.459  1.00  0.00           N  
ATOM   3089  H3    U    97      66.984  18.426  52.509  1.00  0.00           H  
ATOM   3090  C2    U    97      67.851  19.505  53.993  1.00  0.00           C  
ATOM   3091  O2    U    97      68.895  19.719  53.347  1.00  0.00           O  
ATOM   3092  C3'   U    97      67.682  23.192  56.022  1.00  0.00           C  
ATOM   3093  H3'   U    97      66.625  22.948  55.914  1.00  0.00           H  
ATOM   3094  C2'   U    97      68.670  22.354  55.105  1.00  0.00           C  
ATOM   3095  H2'   U    97      68.149  22.291  54.150  1.00  0.00           H  
ATOM   3096  O2'   U    97      70.000  22.887  55.069  1.00  0.00           O  
ATOM   3097 HO2'   U    97      70.003  23.635  55.670  1.00  0.00           H  
ATOM   3098  O3'   U    97      67.852  24.634  56.068  1.00  0.00           O  
ATOM   3099  P     A    98      66.987  25.606  55.261  1.00  0.00           P  
ATOM   3100  OP1   A    98      67.460  27.032  55.360  1.00  0.00           O  
ATOM   3101  OP2   A    98      65.573  25.268  55.657  1.00  0.00           O  
ATOM   3102  O5'   A    98      67.313  25.027  53.842  1.00  0.00           O  
ATOM   3103  C5'   A    98      68.596  25.500  53.336  1.00  0.00           C  
ATOM   3104  H5'   A    98      68.557  26.583  53.219  1.00  0.00           H  
ATOM   3105 H5''   A    98      69.365  25.229  54.059  1.00  0.00           H  
ATOM   3106  C4'   A    98      69.098  24.886  52.022  1.00  0.00           C  
ATOM   3107  H4'   A    98      70.053  25.258  51.650  1.00  0.00           H  
ATOM   3108  O4'   A    98      69.192  23.492  52.023  1.00  0.00           O  
ATOM   3109  C1'   A    98      68.714  22.915  50.774  1.00  0.00           C  
ATOM   3110  H1'   A    98      69.565  22.333  50.422  1.00  0.00           H  
ATOM   3111  N9    A    98      67.371  22.225  50.921  1.00  0.00           N  
ATOM   3112  C8    A    98      66.426  22.249  51.922  1.00  0.00           C  
ATOM   3113  H8    A    98      66.478  22.869  52.805  1.00  0.00           H  
ATOM   3114  N7    A    98      65.545  21.324  51.992  1.00  0.00           N  
ATOM   3115  C5    A    98      65.827  20.625  50.826  1.00  0.00           C  
ATOM   3116  C6    A    98      65.198  19.523  50.191  1.00  0.00           C  
ATOM   3117  N6    A    98      64.107  18.915  50.573  1.00  0.00           N  
ATOM   3118  H61   A    98      63.624  19.310  51.367  1.00  0.00           H  
ATOM   3119  H62   A    98      63.690  18.199  49.995  1.00  0.00           H  
ATOM   3120  N1    A    98      65.664  19.055  49.104  1.00  0.00           N  
ATOM   3121  C2    A    98      66.645  19.691  48.488  1.00  0.00           C  
ATOM   3122  H2    A    98      66.933  19.288  47.529  1.00  0.00           H  
ATOM   3123  N3    A    98      67.378  20.720  48.915  1.00  0.00           N  
ATOM   3124  C4    A    98      66.919  21.116  50.154  1.00  0.00           C  
ATOM   3125  C3'   A    98      68.069  25.167  50.920  1.00  0.00           C  
ATOM   3126  H3'   A    98      67.072  24.991  51.323  1.00  0.00           H  
ATOM   3127  C2'   A    98      68.406  24.092  49.917  1.00  0.00           C  
ATOM   3128  H2'   A    98      67.692  23.876  49.122  1.00  0.00           H  
ATOM   3129  O2'   A    98      69.710  24.285  49.325  1.00  0.00           O  
ATOM   3130 HO2'   A    98      69.742  25.169  48.952  1.00  0.00           H  
ATOM   3131  O3'   A    98      68.417  26.443  50.435  1.00  0.00           O  
ATOM   3132  P     C    99      67.348  27.296  49.806  1.00  0.00           P  
ATOM   3133  OP1   C    99      68.098  28.502  49.310  1.00  0.00           O  
ATOM   3134  OP2   C    99      66.249  27.414  50.776  1.00  0.00           O  
ATOM   3135  O5'   C    99      66.950  26.409  48.563  1.00  0.00           O  
ATOM   3136  C5'   C    99      67.836  26.212  47.410  1.00  0.00           C  
ATOM   3137  H5'   C    99      68.138  27.134  46.914  1.00  0.00           H  
ATOM   3138 H5''   C    99      68.684  25.694  47.860  1.00  0.00           H  
ATOM   3139  C4'   C    99      67.161  25.274  46.396  1.00  0.00           C  
ATOM   3140  H4'   C    99      67.728  25.149  45.474  1.00  0.00           H  
ATOM   3141  O4'   C    99      66.850  24.023  46.975  1.00  0.00           O  
ATOM   3142  C1'   C    99      65.768  23.584  46.268  1.00  0.00           C  
ATOM   3143  H1'   C    99      66.065  22.851  45.518  1.00  0.00           H  
ATOM   3144  N1    C    99      64.848  22.849  47.202  1.00  0.00           N  
ATOM   3145  C6    C    99      64.717  23.186  48.563  1.00  0.00           C  
ATOM   3146  H6    C    99      65.218  24.065  48.939  1.00  0.00           H  
ATOM   3147  C5    C    99      63.813  22.569  49.375  1.00  0.00           C  
ATOM   3148  H5    C    99      63.628  22.916  50.380  1.00  0.00           H  
ATOM   3149  C4    C    99      62.929  21.596  48.749  1.00  0.00           C  
ATOM   3150  N4    C    99      61.962  20.999  49.469  1.00  0.00           N  
ATOM   3151  H41   C    99      61.881  21.108  50.470  1.00  0.00           H  
ATOM   3152  H42   C    99      61.397  20.383  48.902  1.00  0.00           H  
ATOM   3153  N3    C    99      63.158  21.226  47.466  1.00  0.00           N  
ATOM   3154  C2    C    99      64.248  21.728  46.791  1.00  0.00           C  
ATOM   3155  O2    C    99      64.545  21.111  45.744  1.00  0.00           O  
ATOM   3156  C3'   C    99      65.868  25.912  45.890  1.00  0.00           C  
ATOM   3157  H3'   C    99      65.364  26.460  46.687  1.00  0.00           H  
ATOM   3158  C2'   C    99      65.098  24.659  45.489  1.00  0.00           C  
ATOM   3159  H2'   C    99      64.093  24.619  45.908  1.00  0.00           H  
ATOM   3160  O2'   C    99      65.200  24.338  44.128  1.00  0.00           O  
ATOM   3161 HO2'   C    99      64.515  24.885  43.736  1.00  0.00           H  
ATOM   3162  O3'   C    99      66.019  26.742  44.726  1.00  0.00           O  
ATOM   3163  P     A   100      64.872  27.693  44.131  1.00  0.00           P  
ATOM   3164  OP1   A   100      65.468  28.419  43.069  1.00  0.00           O  
ATOM   3165  OP2   A   100      63.988  28.345  45.092  1.00  0.00           O  
ATOM   3166  O5'   A   100      63.896  26.575  43.410  1.00  0.00           O  
ATOM   3167  C5'   A   100      63.909  26.384  42.005  1.00  0.00           C  
ATOM   3168  H5'   A   100      63.907  27.283  41.388  1.00  0.00           H  
ATOM   3169 H5''   A   100      64.881  25.956  41.759  1.00  0.00           H  
ATOM   3170  C4'   A   100      62.896  25.370  41.431  1.00  0.00           C  
ATOM   3171  H4'   A   100      63.292  24.995  40.487  1.00  0.00           H  
ATOM   3172  O4'   A   100      62.853  24.200  42.257  1.00  0.00           O  
ATOM   3173  C1'   A   100      61.581  23.600  42.169  1.00  0.00           C  
ATOM   3174  H1'   A   100      61.662  22.600  41.744  1.00  0.00           H  
ATOM   3175  N9    A   100      61.069  23.411  43.612  1.00  0.00           N  
ATOM   3176  C8    A   100      61.275  24.274  44.684  1.00  0.00           C  
ATOM   3177  H8    A   100      61.690  25.259  44.529  1.00  0.00           H  
ATOM   3178  N7    A   100      60.832  23.727  45.818  1.00  0.00           N  
ATOM   3179  C5    A   100      60.170  22.559  45.396  1.00  0.00           C  
ATOM   3180  C6    A   100      59.339  21.639  45.966  1.00  0.00           C  
ATOM   3181  N6    A   100      59.096  21.450  47.239  1.00  0.00           N  
ATOM   3182  H61   A   100      59.436  22.118  47.916  1.00  0.00           H  
ATOM   3183  H62   A   100      58.419  20.765  47.543  1.00  0.00           H  
ATOM   3184  N1    A   100      58.844  20.639  45.324  1.00  0.00           N  
ATOM   3185  C2    A   100      59.021  20.601  44.044  1.00  0.00           C  
ATOM   3186  H2    A   100      58.526  19.764  43.573  1.00  0.00           H  
ATOM   3187  N3    A   100      59.667  21.422  43.245  1.00  0.00           N  
ATOM   3188  C4    A   100      60.198  22.422  44.025  1.00  0.00           C  
ATOM   3189  C3'   A   100      61.435  25.853  41.368  1.00  0.00           C  
ATOM   3190  H3'   A   100      61.180  26.376  42.290  1.00  0.00           H  
ATOM   3191  C2'   A   100      60.752  24.493  41.253  1.00  0.00           C  
ATOM   3192  H2'   A   100      59.715  24.457  41.586  1.00  0.00           H  
ATOM   3193  O2'   A   100      60.757  24.004  39.986  1.00  0.00           O  
ATOM   3194 HO2'   A   100      60.050  23.355  39.957  1.00  0.00           H  
ATOM   3195  O3'   A   100      61.238  26.703  40.265  1.00  0.00           O  
ATOM   3196  P     C   101      60.159  27.819  40.361  1.00  0.00           P  
ATOM   3197  OP1   C   101      60.217  28.627  39.099  1.00  0.00           O  
ATOM   3198  OP2   C   101      60.233  28.455  41.661  1.00  0.00           O  
ATOM   3199  O5'   C   101      58.834  27.028  40.428  1.00  0.00           O  
ATOM   3200  C5'   C   101      58.293  26.448  39.248  1.00  0.00           C  
ATOM   3201  H5'   C   101      57.873  27.218  38.602  1.00  0.00           H  
ATOM   3202 H5''   C   101      59.101  25.793  38.922  1.00  0.00           H  
ATOM   3203  C4'   C   101      57.156  25.485  39.504  1.00  0.00           C  
ATOM   3204  H4'   C   101      56.885  25.089  38.525  1.00  0.00           H  
ATOM   3205  O4'   C   101      57.573  24.408  40.432  1.00  0.00           O  
ATOM   3206  C1'   C   101      56.449  23.946  41.177  1.00  0.00           C  
ATOM   3207  H1'   C   101      56.225  22.905  40.941  1.00  0.00           H  
ATOM   3208  N1    C   101      56.734  24.052  42.653  1.00  0.00           N  
ATOM   3209  C6    C   101      57.621  25.043  43.100  1.00  0.00           C  
ATOM   3210  H6    C   101      58.131  25.738  42.449  1.00  0.00           H  
ATOM   3211  C5    C   101      57.875  25.126  44.452  1.00  0.00           C  
ATOM   3212  H5    C   101      58.604  25.811  44.860  1.00  0.00           H  
ATOM   3213  C4    C   101      57.143  24.254  45.328  1.00  0.00           C  
ATOM   3214  N4    C   101      57.398  24.329  46.590  1.00  0.00           N  
ATOM   3215  H41   C   101      58.213  24.822  46.926  1.00  0.00           H  
ATOM   3216  H42   C   101      56.864  23.677  47.145  1.00  0.00           H  
ATOM   3217  N3    C   101      56.245  23.440  44.872  1.00  0.00           N  
ATOM   3218  C2    C   101      56.045  23.245  43.559  1.00  0.00           C  
ATOM   3219  O2    C   101      55.154  22.497  43.209  1.00  0.00           O  
ATOM   3220  C3'   C   101      55.841  26.034  40.143  1.00  0.00           C  
ATOM   3221  H3'   C   101      56.186  26.665  40.963  1.00  0.00           H  
ATOM   3222  C2'   C   101      55.284  24.762  40.616  1.00  0.00           C  
ATOM   3223  H2'   C   101      54.568  25.035  41.391  1.00  0.00           H  
ATOM   3224  O2'   C   101      54.668  24.004  39.612  1.00  0.00           O  
ATOM   3225 HO2'   C   101      54.341  24.607  38.940  1.00  0.00           H  
ATOM   3226  O3'   C   101      55.160  26.773  39.213  1.00  0.00           O  
ATOM   3227  P     C   102      54.121  27.797  39.667  1.00  0.00           P  
ATOM   3228  OP1   C   102      53.324  28.311  38.534  1.00  0.00           O  
ATOM   3229  OP2   C   102      54.773  28.801  40.496  1.00  0.00           O  
ATOM   3230  O5'   C   102      53.218  26.914  40.643  1.00  0.00           O  
ATOM   3231  C5'   C   102      52.108  26.243  40.119  1.00  0.00           C  
ATOM   3232  H5'   C   102      51.425  26.951  39.648  1.00  0.00           H  
ATOM   3233 H5''   C   102      52.388  25.513  39.360  1.00  0.00           H  
ATOM   3234  C4'   C   102      51.326  25.346  41.060  1.00  0.00           C  
ATOM   3235  H4'   C   102      50.653  24.744  40.449  1.00  0.00           H  
ATOM   3236  O4'   C   102      52.174  24.560  41.851  1.00  0.00           O  
ATOM   3237  C1'   C   102      51.561  24.395  43.173  1.00  0.00           C  
ATOM   3238  H1'   C   102      51.218  23.367  43.296  1.00  0.00           H  
ATOM   3239  N1    C   102      52.462  24.738  44.248  1.00  0.00           N  
ATOM   3240  C6    C   102      53.248  25.874  44.210  1.00  0.00           C  
ATOM   3241  H6    C   102      53.255  26.345  43.238  1.00  0.00           H  
ATOM   3242  C5    C   102      54.032  26.269  45.231  1.00  0.00           C  
ATOM   3243  H5    C   102      54.735  27.079  45.108  1.00  0.00           H  
ATOM   3244  C4    C   102      53.958  25.455  46.383  1.00  0.00           C  
ATOM   3245  N4    C   102      54.485  25.945  47.503  1.00  0.00           N  
ATOM   3246  H41   C   102      54.406  25.382  48.338  1.00  0.00           H  
ATOM   3247  H42   C   102      54.807  26.902  47.490  1.00  0.00           H  
ATOM   3248  N3    C   102      53.166  24.393  46.510  1.00  0.00           N  
ATOM   3249  C2    C   102      52.436  24.005  45.465  1.00  0.00           C  
ATOM   3250  O2    C   102      51.553  23.141  45.691  1.00  0.00           O  
ATOM   3251  C3'   C   102      50.561  26.276  42.008  1.00  0.00           C  
ATOM   3252  H3'   C   102      51.205  27.115  42.272  1.00  0.00           H  
ATOM   3253  C2'   C   102      50.314  25.281  43.153  1.00  0.00           C  
ATOM   3254  H2'   C   102      50.257  25.839  44.087  1.00  0.00           H  
ATOM   3255  O2'   C   102      49.193  24.452  43.017  1.00  0.00           O  
ATOM   3256 HO2'   C   102      48.539  24.555  43.713  1.00  0.00           H  
ATOM   3257  O3'   C   102      49.294  26.762  41.535  1.00  0.00           O  
ATOM   3258  P     G   103      48.638  28.088  42.191  1.00  0.00           P  
ATOM   3259  OP1   G   103      47.478  28.419  41.355  1.00  0.00           O  
ATOM   3260  OP2   G   103      49.692  29.108  42.373  1.00  0.00           O  
ATOM   3261  O5'   G   103      48.014  27.689  43.655  1.00  0.00           O  
ATOM   3262  C5'   G   103      46.762  27.044  43.729  1.00  0.00           C  
ATOM   3263  H5'   G   103      45.991  27.711  43.343  1.00  0.00           H  
ATOM   3264 H5''   G   103      46.870  26.123  43.156  1.00  0.00           H  
ATOM   3265  C4'   G   103      46.309  26.536  45.136  1.00  0.00           C  
ATOM   3266  H4'   G   103      45.347  26.029  45.073  1.00  0.00           H  
ATOM   3267  O4'   G   103      47.179  25.536  45.722  1.00  0.00           O  
ATOM   3268  C1'   G   103      47.258  25.817  47.117  1.00  0.00           C  
ATOM   3269  H1'   G   103      46.983  24.897  47.632  1.00  0.00           H  
ATOM   3270  N9    G   103      48.733  26.170  47.504  1.00  0.00           N  
ATOM   3271  C8    G   103      49.805  26.678  46.764  1.00  0.00           C  
ATOM   3272  H8    G   103      49.828  26.863  45.701  1.00  0.00           H  
ATOM   3273  N7    G   103      50.910  26.861  47.470  1.00  0.00           N  
ATOM   3274  C5    G   103      50.473  26.548  48.773  1.00  0.00           C  
ATOM   3275  C6    G   103      51.233  26.638  49.973  1.00  0.00           C  
ATOM   3276  O6    G   103      52.388  26.904  50.158  1.00  0.00           O  
ATOM   3277  N1    G   103      50.369  26.445  51.058  1.00  0.00           N  
ATOM   3278  H1    G   103      50.758  26.618  51.974  1.00  0.00           H  
ATOM   3279  C2    G   103      49.137  25.992  50.994  1.00  0.00           C  
ATOM   3280  N2    G   103      48.591  25.719  52.191  1.00  0.00           N  
ATOM   3281  H21   G   103      49.172  25.893  52.999  1.00  0.00           H  
ATOM   3282  H22   G   103      47.662  25.327  52.143  1.00  0.00           H  
ATOM   3283  N3    G   103      48.479  25.814  49.870  1.00  0.00           N  
ATOM   3284  C4    G   103      49.195  26.156  48.783  1.00  0.00           C  
ATOM   3285  C3'   G   103      46.129  27.665  46.031  1.00  0.00           C  
ATOM   3286  H3'   G   103      46.929  28.371  45.808  1.00  0.00           H  
ATOM   3287  C2'   G   103      46.393  27.070  47.369  1.00  0.00           C  
ATOM   3288  H2'   G   103      46.839  27.767  48.079  1.00  0.00           H  
ATOM   3289  O2'   G   103      45.184  26.622  47.960  1.00  0.00           O  
ATOM   3290 HO2'   G   103      44.584  27.369  48.030  1.00  0.00           H  
ATOM   3291  O3'   G   103      44.898  28.472  45.915  1.00  0.00           O  
ATOM   3292  P     U   104      44.903  30.023  46.320  1.00  0.00           P  
ATOM   3293  OP1   U   104      43.577  30.565  46.012  1.00  0.00           O  
ATOM   3294  OP2   U   104      46.136  30.575  45.634  1.00  0.00           O  
ATOM   3295  O5'   U   104      45.133  30.011  47.874  1.00  0.00           O  
ATOM   3296  C5'   U   104      44.083  29.725  48.861  1.00  0.00           C  
ATOM   3297  H5'   U   104      43.319  30.501  48.909  1.00  0.00           H  
ATOM   3298 H5''   U   104      43.529  28.813  48.635  1.00  0.00           H  
ATOM   3299  C4'   U   104      44.765  29.474  50.242  1.00  0.00           C  
ATOM   3300  H4'   U   104      44.016  28.984  50.864  1.00  0.00           H  
ATOM   3301  O4'   U   104      45.942  28.693  50.263  1.00  0.00           O  
ATOM   3302  C1'   U   104      46.763  29.055  51.382  1.00  0.00           C  
ATOM   3303  H1'   U   104      46.861  28.202  52.054  1.00  0.00           H  
ATOM   3304  N1    U   104      48.191  29.427  50.964  1.00  0.00           N  
ATOM   3305  C6    U   104      48.483  29.545  49.623  1.00  0.00           C  
ATOM   3306  H6    U   104      47.676  29.580  48.906  1.00  0.00           H  
ATOM   3307  C5    U   104      49.759  29.816  49.214  1.00  0.00           C  
ATOM   3308  H5    U   104      50.063  29.942  48.185  1.00  0.00           H  
ATOM   3309  C4    U   104      50.827  29.763  50.153  1.00  0.00           C  
ATOM   3310  O4    U   104      51.987  29.904  49.867  1.00  0.00           O  
ATOM   3311  N3    U   104      50.365  29.714  51.450  1.00  0.00           N  
ATOM   3312  H3    U   104      51.102  29.791  52.136  1.00  0.00           H  
ATOM   3313  C2    U   104      49.182  29.425  51.944  1.00  0.00           C  
ATOM   3314  O2    U   104      49.003  29.022  53.111  1.00  0.00           O  
ATOM   3315  C3'   U   104      45.107  30.817  50.940  1.00  0.00           C  
ATOM   3316  H3'   U   104      45.734  31.470  50.334  1.00  0.00           H  
ATOM   3317  C2'   U   104      46.093  30.298  52.014  1.00  0.00           C  
ATOM   3318  H2'   U   104      46.819  31.055  52.310  1.00  0.00           H  
ATOM   3319  O2'   U   104      45.339  29.749  53.064  1.00  0.00           O  
ATOM   3320 HO2'   U   104      45.911  29.620  53.824  1.00  0.00           H  
ATOM   3321  O3'   U   104      44.091  31.578  51.418  1.00  0.00           O  
ATOM   3322  P     G   105      44.093  33.116  51.084  1.00  0.00           P  
ATOM   3323  OP1   G   105      42.813  33.713  51.610  1.00  0.00           O  
ATOM   3324  OP2   G   105      44.449  33.401  49.665  1.00  0.00           O  
ATOM   3325  O5'   G   105      45.357  33.643  51.974  1.00  0.00           O  
ATOM   3326  C5'   G   105      45.404  33.383  53.352  1.00  0.00           C  
ATOM   3327  H5'   G   105      44.535  33.885  53.777  1.00  0.00           H  
ATOM   3328 H5''   G   105      45.170  32.344  53.583  1.00  0.00           H  
ATOM   3329  C4'   G   105      46.788  33.727  53.795  1.00  0.00           C  
ATOM   3330  H4'   G   105      46.885  33.510  54.859  1.00  0.00           H  
ATOM   3331  O4'   G   105      47.804  33.029  53.111  1.00  0.00           O  
ATOM   3332  C1'   G   105      48.747  34.074  52.690  1.00  0.00           C  
ATOM   3333  H1'   G   105      49.418  34.327  53.510  1.00  0.00           H  
ATOM   3334  N9    G   105      49.580  33.516  51.568  1.00  0.00           N  
ATOM   3335  C8    G   105      50.954  33.445  51.484  1.00  0.00           C  
ATOM   3336  H8    G   105      51.558  33.670  52.350  1.00  0.00           H  
ATOM   3337  N7    G   105      51.452  33.178  50.339  1.00  0.00           N  
ATOM   3338  C5    G   105      50.316  33.067  49.511  1.00  0.00           C  
ATOM   3339  C6    G   105      50.197  32.643  48.084  1.00  0.00           C  
ATOM   3340  O6    G   105      51.041  32.356  47.239  1.00  0.00           O  
ATOM   3341  N1    G   105      48.862  32.683  47.678  1.00  0.00           N  
ATOM   3342  H1    G   105      48.636  32.618  46.696  1.00  0.00           H  
ATOM   3343  C2    G   105      47.837  32.962  48.498  1.00  0.00           C  
ATOM   3344  N2    G   105      46.604  32.879  48.054  1.00  0.00           N  
ATOM   3345  H21   G   105      45.973  32.899  48.843  1.00  0.00           H  
ATOM   3346  H22   G   105      46.427  32.610  47.097  1.00  0.00           H  
ATOM   3347  N3    G   105      47.932  33.180  49.813  1.00  0.00           N  
ATOM   3348  C4    G   105      49.179  33.231  50.269  1.00  0.00           C  
ATOM   3349  C3'   G   105      47.110  35.261  53.616  1.00  0.00           C  
ATOM   3350  H3'   G   105      46.242  35.912  53.511  1.00  0.00           H  
ATOM   3351  C2'   G   105      47.913  35.241  52.360  1.00  0.00           C  
ATOM   3352  H2'   G   105      47.223  34.978  51.559  1.00  0.00           H  
ATOM   3353  O2'   G   105      48.545  36.378  52.076  1.00  0.00           O  
ATOM   3354 HO2'   G   105      49.134  36.562  52.812  1.00  0.00           H  
ATOM   3355  O3'   G   105      47.969  35.829  54.661  1.00  0.00           O  
ATOM   3356  P     C   106      47.550  36.540  55.984  1.00  0.00           P  
ATOM   3357  OP1   C   106      46.094  36.792  56.025  1.00  0.00           O  
ATOM   3358  OP2   C   106      48.434  37.650  56.310  1.00  0.00           O  
ATOM   3359  O5'   C   106      47.909  35.313  57.001  1.00  0.00           O  
ATOM   3360  C5'   C   106      46.956  34.414  57.547  1.00  0.00           C  
ATOM   3361  H5'   C   106      46.256  34.962  58.179  1.00  0.00           H  
ATOM   3362 H5''   C   106      46.350  33.880  56.815  1.00  0.00           H  
ATOM   3363  C4'   C   106      47.621  33.500  58.590  1.00  0.00           C  
ATOM   3364  H4'   C   106      46.825  32.829  58.914  1.00  0.00           H  
ATOM   3365  O4'   C   106      48.641  32.650  58.149  1.00  0.00           O  
ATOM   3366  C1'   C   106      49.719  32.791  59.065  1.00  0.00           C  
ATOM   3367  H1'   C   106      49.930  31.779  59.411  1.00  0.00           H  
ATOM   3368  N1    C   106      50.883  33.452  58.443  1.00  0.00           N  
ATOM   3369  C6    C   106      50.823  33.972  57.121  1.00  0.00           C  
ATOM   3370  H6    C   106      49.882  33.963  56.590  1.00  0.00           H  
ATOM   3371  C5    C   106      51.878  34.558  56.569  1.00  0.00           C  
ATOM   3372  H5    C   106      51.637  35.041  55.633  1.00  0.00           H  
ATOM   3373  C4    C   106      53.149  34.521  57.211  1.00  0.00           C  
ATOM   3374  N4    C   106      54.138  35.172  56.725  1.00  0.00           N  
ATOM   3375  H41   C   106      53.899  35.581  55.833  1.00  0.00           H  
ATOM   3376  H42   C   106      54.980  35.367  57.248  1.00  0.00           H  
ATOM   3377  N3    C   106      53.229  33.926  58.403  1.00  0.00           N  
ATOM   3378  C2    C   106      52.154  33.439  59.059  1.00  0.00           C  
ATOM   3379  O2    C   106      52.310  32.907  60.172  1.00  0.00           O  
ATOM   3380  C3'   C   106      48.166  34.423  59.694  1.00  0.00           C  
ATOM   3381  H3'   C   106      48.717  35.296  59.344  1.00  0.00           H  
ATOM   3382  C2'   C   106      49.242  33.505  60.378  1.00  0.00           C  
ATOM   3383  H2'   C   106      50.042  33.910  60.998  1.00  0.00           H  
ATOM   3384  O2'   C   106      48.550  32.564  61.145  1.00  0.00           O  
ATOM   3385 HO2'   C   106      47.651  32.892  61.215  1.00  0.00           H  
ATOM   3386  O3'   C   106      47.129  34.814  60.488  1.00  0.00           O  
ATOM   3387  P     G   107      47.285  36.221  61.338  1.00  0.00           P  
ATOM   3388  OP1   G   107      46.145  36.366  62.274  1.00  0.00           O  
ATOM   3389  OP2   G   107      47.451  37.317  60.380  1.00  0.00           O  
ATOM   3390  O5'   G   107      48.588  35.993  62.195  1.00  0.00           O  
ATOM   3391  C5'   G   107      48.584  35.500  63.523  1.00  0.00           C  
ATOM   3392  H5'   G   107      48.061  36.188  64.187  1.00  0.00           H  
ATOM   3393 H5''   G   107      48.123  34.513  63.569  1.00  0.00           H  
ATOM   3394  C4'   G   107      50.035  35.462  64.060  1.00  0.00           C  
ATOM   3395  H4'   G   107      50.126  35.015  65.050  1.00  0.00           H  
ATOM   3396  O4'   G   107      50.903  34.830  63.122  1.00  0.00           O  
ATOM   3397  C1'   G   107      52.138  35.507  63.152  1.00  0.00           C  
ATOM   3398  H1'   G   107      52.937  34.817  63.424  1.00  0.00           H  
ATOM   3399  N9    G   107      52.554  36.102  61.864  1.00  0.00           N  
ATOM   3400  C8    G   107      51.722  36.592  60.835  1.00  0.00           C  
ATOM   3401  H8    G   107      50.648  36.494  60.887  1.00  0.00           H  
ATOM   3402  N7    G   107      52.423  37.134  59.877  1.00  0.00           N  
ATOM   3403  C5    G   107      53.801  37.021  60.291  1.00  0.00           C  
ATOM   3404  C6    G   107      55.005  37.333  59.613  1.00  0.00           C  
ATOM   3405  O6    G   107      55.186  37.543  58.416  1.00  0.00           O  
ATOM   3406  N1    G   107      56.119  37.226  60.462  1.00  0.00           N  
ATOM   3407  H1    G   107      57.025  37.446  60.073  1.00  0.00           H  
ATOM   3408  C2    G   107      56.037  36.750  61.761  1.00  0.00           C  
ATOM   3409  N2    G   107      57.165  36.643  62.404  1.00  0.00           N  
ATOM   3410  H21   G   107      57.202  35.961  63.148  1.00  0.00           H  
ATOM   3411  H22   G   107      58.031  36.800  61.910  1.00  0.00           H  
ATOM   3412  N3    G   107      54.947  36.252  62.299  1.00  0.00           N  
ATOM   3413  C4    G   107      53.844  36.449  61.521  1.00  0.00           C  
ATOM   3414  C3'   G   107      50.517  36.964  64.267  1.00  0.00           C  
ATOM   3415  H3'   G   107      50.311  37.493  63.337  1.00  0.00           H  
ATOM   3416  C2'   G   107      52.034  36.553  64.275  1.00  0.00           C  
ATOM   3417  H2'   G   107      52.678  37.374  63.960  1.00  0.00           H  
ATOM   3418  O2'   G   107      52.449  35.908  65.513  1.00  0.00           O  
ATOM   3419 HO2'   G   107      53.409  35.919  65.551  1.00  0.00           H  
ATOM   3420  O3'   G   107      50.026  37.726  65.413  1.00  0.00           O  
ATOM   3421  P     G   108      50.250  39.275  65.528  1.00  0.00           P  
ATOM   3422  OP1   G   108      49.544  39.645  66.762  1.00  0.00           O  
ATOM   3423  OP2   G   108      49.829  40.004  64.278  1.00  0.00           O  
ATOM   3424  O5'   G   108      51.818  39.429  65.720  1.00  0.00           O  
ATOM   3425  C5'   G   108      52.471  38.995  66.947  1.00  0.00           C  
ATOM   3426  H5'   G   108      52.072  39.559  67.791  1.00  0.00           H  
ATOM   3427 H5''   G   108      52.127  37.969  67.076  1.00  0.00           H  
ATOM   3428  C4'   G   108      53.942  38.966  66.915  1.00  0.00           C  
ATOM   3429  H4'   G   108      54.302  38.538  67.851  1.00  0.00           H  
ATOM   3430  O4'   G   108      54.587  38.265  65.879  1.00  0.00           O  
ATOM   3431  C1'   G   108      55.875  38.834  65.634  1.00  0.00           C  
ATOM   3432  H1'   G   108      56.664  38.083  65.683  1.00  0.00           H  
ATOM   3433  N9    G   108      55.738  39.389  64.208  1.00  0.00           N  
ATOM   3434  C8    G   108      54.685  39.524  63.390  1.00  0.00           C  
ATOM   3435  H8    G   108      53.677  39.347  63.734  1.00  0.00           H  
ATOM   3436  N7    G   108      54.939  39.950  62.207  1.00  0.00           N  
ATOM   3437  C5    G   108      56.319  40.119  62.158  1.00  0.00           C  
ATOM   3438  C6    G   108      57.168  40.582  61.161  1.00  0.00           C  
ATOM   3439  O6    G   108      56.881  40.978  60.065  1.00  0.00           O  
ATOM   3440  N1    G   108      58.450  40.691  61.596  1.00  0.00           N  
ATOM   3441  H1    G   108      59.182  41.065  61.008  1.00  0.00           H  
ATOM   3442  C2    G   108      58.930  40.430  62.855  1.00  0.00           C  
ATOM   3443  N2    G   108      60.212  40.613  63.047  1.00  0.00           N  
ATOM   3444  H21   G   108      60.598  40.294  63.924  1.00  0.00           H  
ATOM   3445  H22   G   108      60.916  40.882  62.374  1.00  0.00           H  
ATOM   3446  N3    G   108      58.139  40.014  63.866  1.00  0.00           N  
ATOM   3447  C4    G   108      56.812  39.897  63.438  1.00  0.00           C  
ATOM   3448  C3'   G   108      54.559  40.393  66.842  1.00  0.00           C  
ATOM   3449  H3'   G   108      54.119  40.963  66.024  1.00  0.00           H  
ATOM   3450  C2'   G   108      56.100  40.047  66.531  1.00  0.00           C  
ATOM   3451  H2'   G   108      56.572  40.886  66.020  1.00  0.00           H  
ATOM   3452  O2'   G   108      56.856  39.693  67.748  1.00  0.00           O  
ATOM   3453 HO2'   G   108      57.794  39.824  67.588  1.00  0.00           H  
ATOM   3454  O3'   G   108      54.495  41.097  68.110  1.00  0.00           O  
ATOM   3455  P     C   109      54.280  42.638  68.229  1.00  0.00           P  
ATOM   3456  OP1   C   109      54.005  43.053  69.574  1.00  0.00           O  
ATOM   3457  OP2   C   109      53.226  42.987  67.304  1.00  0.00           O  
ATOM   3458  O5'   C   109      55.661  43.206  67.685  1.00  0.00           O  
ATOM   3459  C5'   C   109      56.784  43.109  68.526  1.00  0.00           C  
ATOM   3460  H5'   C   109      56.796  43.888  69.289  1.00  0.00           H  
ATOM   3461 H5''   C   109      56.857  42.135  69.008  1.00  0.00           H  
ATOM   3462  C4'   C   109      58.046  43.393  67.673  1.00  0.00           C  
ATOM   3463  H4'   C   109      58.961  43.363  68.265  1.00  0.00           H  
ATOM   3464  O4'   C   109      58.346  42.594  66.479  1.00  0.00           O  
ATOM   3465  C1'   C   109      58.882  43.351  65.369  1.00  0.00           C  
ATOM   3466  H1'   C   109      59.812  42.894  65.032  1.00  0.00           H  
ATOM   3467  N1    C   109      57.993  43.290  64.229  1.00  0.00           N  
ATOM   3468  C6    C   109      56.645  43.142  64.336  1.00  0.00           C  
ATOM   3469  H6    C   109      56.171  42.937  65.285  1.00  0.00           H  
ATOM   3470  C5    C   109      55.857  43.408  63.271  1.00  0.00           C  
ATOM   3471  H5    C   109      54.804  43.302  63.489  1.00  0.00           H  
ATOM   3472  C4    C   109      56.500  43.610  62.014  1.00  0.00           C  
ATOM   3473  N4    C   109      55.783  43.671  60.884  1.00  0.00           N  
ATOM   3474  H41   C   109      54.790  43.495  60.931  1.00  0.00           H  
ATOM   3475  H42   C   109      56.323  43.717  60.032  1.00  0.00           H  
ATOM   3476  N3    C   109      57.777  43.766  61.848  1.00  0.00           N  
ATOM   3477  C2    C   109      58.522  43.692  62.985  1.00  0.00           C  
ATOM   3478  O2    C   109      59.730  43.746  62.850  1.00  0.00           O  
ATOM   3479  C3'   C   109      58.058  44.812  67.042  1.00  0.00           C  
ATOM   3480  H3'   C   109      57.086  44.960  66.571  1.00  0.00           H  
ATOM   3481  C2'   C   109      59.117  44.718  65.991  1.00  0.00           C  
ATOM   3482  H2'   C   109      58.890  45.554  65.329  1.00  0.00           H  
ATOM   3483  O2'   C   109      60.440  44.705  66.637  1.00  0.00           O  
ATOM   3484 HO2'   C   109      60.289  44.953  67.552  1.00  0.00           H  
ATOM   3485  O3'   C   109      58.269  45.715  68.126  1.00  0.00           O  
ATOM   3486  P     A   110      57.633  47.135  68.176  1.00  0.00           P  
ATOM   3487  OP1   A   110      57.986  47.730  69.508  1.00  0.00           O  
ATOM   3488  OP2   A   110      56.140  46.886  67.860  1.00  0.00           O  
ATOM   3489  O5'   A   110      58.255  47.934  66.947  1.00  0.00           O  
ATOM   3490  C5'   A   110      59.521  48.544  67.111  1.00  0.00           C  
ATOM   3491  H5'   A   110      59.491  49.442  67.727  1.00  0.00           H  
ATOM   3492 H5''   A   110      60.271  47.824  67.437  1.00  0.00           H  
ATOM   3493  C4'   A   110      59.989  49.005  65.724  1.00  0.00           C  
ATOM   3494  H4'   A   110      60.947  49.464  65.968  1.00  0.00           H  
ATOM   3495  O4'   A   110      60.140  48.008  64.726  1.00  0.00           O  
ATOM   3496  C1'   A   110      59.774  48.511  63.386  1.00  0.00           C  
ATOM   3497  H1'   A   110      60.440  48.190  62.586  1.00  0.00           H  
ATOM   3498  N9    A   110      58.405  48.144  62.990  1.00  0.00           N  
ATOM   3499  C8    A   110      57.475  47.449  63.688  1.00  0.00           C  
ATOM   3500  H8    A   110      57.563  47.372  64.762  1.00  0.00           H  
ATOM   3501  N7    A   110      56.493  47.043  62.994  1.00  0.00           N  
ATOM   3502  C5    A   110      56.857  47.341  61.677  1.00  0.00           C  
ATOM   3503  C6    A   110      56.223  47.277  60.425  1.00  0.00           C  
ATOM   3504  N6    A   110      55.039  46.842  60.169  1.00  0.00           N  
ATOM   3505  H61   A   110      54.645  46.906  59.241  1.00  0.00           H  
ATOM   3506  H62   A   110      54.483  46.314  60.826  1.00  0.00           H  
ATOM   3507  N1    A   110      56.843  47.773  59.354  1.00  0.00           N  
ATOM   3508  C2    A   110      57.978  48.409  59.528  1.00  0.00           C  
ATOM   3509  H2    A   110      58.445  48.824  58.647  1.00  0.00           H  
ATOM   3510  N3    A   110      58.645  48.606  60.679  1.00  0.00           N  
ATOM   3511  C4    A   110      57.991  48.071  61.714  1.00  0.00           C  
ATOM   3512  C3'   A   110      59.208  50.140  65.059  1.00  0.00           C  
ATOM   3513  H3'   A   110      58.148  49.917  65.181  1.00  0.00           H  
ATOM   3514  C2'   A   110      59.624  50.067  63.580  1.00  0.00           C  
ATOM   3515  H2'   A   110      58.817  50.598  63.076  1.00  0.00           H  
ATOM   3516  O2'   A   110      60.825  50.806  63.338  1.00  0.00           O  
ATOM   3517 HO2'   A   110      60.980  51.292  64.152  1.00  0.00           H  
ATOM   3518  O3'   A   110      59.643  51.398  65.561  1.00  0.00           O  
ATOM   3519  P     C   111      58.480  52.513  66.027  1.00  0.00           P  
ATOM   3520  OP1   C   111      59.023  53.690  66.701  1.00  0.00           O  
ATOM   3521  OP2   C   111      57.396  51.725  66.666  1.00  0.00           O  
ATOM   3522  O5'   C   111      57.928  52.949  64.585  1.00  0.00           O  
ATOM   3523  C5'   C   111      58.706  53.937  63.856  1.00  0.00           C  
ATOM   3524  H5'   C   111      58.601  54.947  64.251  1.00  0.00           H  
ATOM   3525 H5''   C   111      59.784  53.772  63.840  1.00  0.00           H  
ATOM   3526  C4'   C   111      58.221  53.916  62.378  1.00  0.00           C  
ATOM   3527  H4'   C   111      58.989  54.516  61.890  1.00  0.00           H  
ATOM   3528  O4'   C   111      58.203  52.633  61.731  1.00  0.00           O  
ATOM   3529  C1'   C   111      57.106  52.637  60.749  1.00  0.00           C  
ATOM   3530  H1'   C   111      57.444  52.285  59.775  1.00  0.00           H  
ATOM   3531  N1    C   111      56.016  51.742  61.161  1.00  0.00           N  
ATOM   3532  C6    C   111      55.981  51.224  62.408  1.00  0.00           C  
ATOM   3533  H6    C   111      56.755  51.356  63.149  1.00  0.00           H  
ATOM   3534  C5    C   111      54.951  50.417  62.717  1.00  0.00           C  
ATOM   3535  H5    C   111      54.994  49.946  63.687  1.00  0.00           H  
ATOM   3536  C4    C   111      53.931  50.159  61.733  1.00  0.00           C  
ATOM   3537  N4    C   111      52.946  49.303  61.973  1.00  0.00           N  
ATOM   3538  H41   C   111      52.967  48.676  62.764  1.00  0.00           H  
ATOM   3539  H42   C   111      52.280  49.070  61.250  1.00  0.00           H  
ATOM   3540  N3    C   111      53.957  50.670  60.537  1.00  0.00           N  
ATOM   3541  C2    C   111      55.001  51.491  60.263  1.00  0.00           C  
ATOM   3542  O2    C   111      54.952  51.925  59.106  1.00  0.00           O  
ATOM   3543  C3'   C   111      56.861  54.542  62.114  1.00  0.00           C  
ATOM   3544  H3'   C   111      56.089  54.045  62.701  1.00  0.00           H  
ATOM   3545  C2'   C   111      56.612  54.116  60.623  1.00  0.00           C  
ATOM   3546  H2'   C   111      55.585  54.134  60.259  1.00  0.00           H  
ATOM   3547  O2'   C   111      57.419  54.865  59.678  1.00  0.00           O  
ATOM   3548 HO2'   C   111      56.924  54.882  58.855  1.00  0.00           H  
ATOM   3549  O3'   C   111      56.899  55.907  62.268  1.00  0.00           O  
ATOM   3550  P     A   112      55.653  56.730  62.935  1.00  0.00           P  
ATOM   3551  OP1   A   112      56.061  58.132  62.935  1.00  0.00           O  
ATOM   3552  OP2   A   112      55.403  56.164  64.240  1.00  0.00           O  
ATOM   3553  O5'   A   112      54.371  56.489  62.021  1.00  0.00           O  
ATOM   3554  C5'   A   112      54.154  56.990  60.738  1.00  0.00           C  
ATOM   3555  H5'   A   112      53.940  58.057  60.682  1.00  0.00           H  
ATOM   3556 H5''   A   112      54.977  56.696  60.086  1.00  0.00           H  
ATOM   3557  C4'   A   112      52.877  56.372  60.065  1.00  0.00           C  
ATOM   3558  H4'   A   112      52.878  56.528  58.986  1.00  0.00           H  
ATOM   3559  O4'   A   112      52.970  54.963  60.300  1.00  0.00           O  
ATOM   3560  C1'   A   112      51.559  54.514  60.335  1.00  0.00           C  
ATOM   3561  H1'   A   112      51.351  54.063  59.365  1.00  0.00           H  
ATOM   3562  N9    A   112      51.340  53.578  61.473  1.00  0.00           N  
ATOM   3563  C8    A   112      52.158  53.260  62.512  1.00  0.00           C  
ATOM   3564  H8    A   112      53.112  53.740  62.671  1.00  0.00           H  
ATOM   3565  N7    A   112      51.652  52.340  63.311  1.00  0.00           N  
ATOM   3566  C5    A   112      50.458  52.041  62.671  1.00  0.00           C  
ATOM   3567  C6    A   112      49.403  51.108  62.957  1.00  0.00           C  
ATOM   3568  N6    A   112      49.341  50.295  63.958  1.00  0.00           N  
ATOM   3569  H61   A   112      50.147  50.265  64.565  1.00  0.00           H  
ATOM   3570  H62   A   112      48.520  49.708  63.907  1.00  0.00           H  
ATOM   3571  N1    A   112      48.291  51.022  62.192  1.00  0.00           N  
ATOM   3572  C2    A   112      48.246  51.845  61.133  1.00  0.00           C  
ATOM   3573  H2    A   112      47.329  51.919  60.567  1.00  0.00           H  
ATOM   3574  N3    A   112      49.098  52.792  60.758  1.00  0.00           N  
ATOM   3575  C4    A   112      50.202  52.779  61.561  1.00  0.00           C  
ATOM   3576  C3'   A   112      51.642  56.878  60.691  1.00  0.00           C  
ATOM   3577  H3'   A   112      51.796  56.973  61.766  1.00  0.00           H  
ATOM   3578  C2'   A   112      50.720  55.783  60.324  1.00  0.00           C  
ATOM   3579  H2'   A   112      49.961  55.696  61.102  1.00  0.00           H  
ATOM   3580  O2'   A   112      50.165  55.887  58.954  1.00  0.00           O  
ATOM   3581 HO2'   A   112      50.112  56.840  58.847  1.00  0.00           H  
ATOM   3582  O3'   A   112      51.306  58.161  60.207  1.00  0.00           O  
ATOM   3583  P     G   113      50.709  59.204  61.235  1.00  0.00           P  
ATOM   3584  OP1   G   113      50.575  60.478  60.532  1.00  0.00           O  
ATOM   3585  OP2   G   113      51.449  59.233  62.501  1.00  0.00           O  
ATOM   3586  O5'   G   113      49.298  58.621  61.482  1.00  0.00           O  
ATOM   3587  C5'   G   113      48.334  58.824  60.579  1.00  0.00           C  
ATOM   3588  H5'   G   113      48.199  59.876  60.328  1.00  0.00           H  
ATOM   3589 H5''   G   113      48.623  58.380  59.626  1.00  0.00           H  
ATOM   3590  C4'   G   113      46.988  58.236  60.923  1.00  0.00           C  
ATOM   3591  H4'   G   113      46.250  58.447  60.149  1.00  0.00           H  
ATOM   3592  O4'   G   113      47.204  56.817  60.976  1.00  0.00           O  
ATOM   3593  C1'   G   113      45.918  56.304  61.491  1.00  0.00           C  
ATOM   3594  H1'   G   113      45.241  55.922  60.726  1.00  0.00           H  
ATOM   3595  N9    G   113      46.265  55.161  62.425  1.00  0.00           N  
ATOM   3596  C8    G   113      47.426  54.851  63.102  1.00  0.00           C  
ATOM   3597  H8    G   113      48.270  55.520  63.021  1.00  0.00           H  
ATOM   3598  N7    G   113      47.372  53.849  63.919  1.00  0.00           N  
ATOM   3599  C5    G   113      46.089  53.317  63.650  1.00  0.00           C  
ATOM   3600  C6    G   113      45.523  52.124  64.049  1.00  0.00           C  
ATOM   3601  O6    G   113      45.949  51.270  64.850  1.00  0.00           O  
ATOM   3602  N1    G   113      44.300  51.870  63.506  1.00  0.00           N  
ATOM   3603  H1    G   113      43.866  51.021  63.838  1.00  0.00           H  
ATOM   3604  C2    G   113      43.701  52.700  62.664  1.00  0.00           C  
ATOM   3605  N2    G   113      42.440  52.344  62.489  1.00  0.00           N  
ATOM   3606  H21   G   113      41.851  52.907  61.892  1.00  0.00           H  
ATOM   3607  H22   G   113      42.003  51.616  63.037  1.00  0.00           H  
ATOM   3608  N3    G   113      44.123  53.836  62.301  1.00  0.00           N  
ATOM   3609  C4    G   113      45.424  54.085  62.747  1.00  0.00           C  
ATOM   3610  C3'   G   113      46.386  58.480  62.308  1.00  0.00           C  
ATOM   3611  H3'   G   113      47.137  58.280  63.072  1.00  0.00           H  
ATOM   3612  C2'   G   113      45.305  57.403  62.272  1.00  0.00           C  
ATOM   3613  H2'   G   113      45.214  57.137  63.325  1.00  0.00           H  
ATOM   3614  O2'   G   113      44.044  57.737  61.601  1.00  0.00           O  
ATOM   3615 HO2'   G   113      43.455  57.019  61.846  1.00  0.00           H  
ATOM   3616  O3'   G   113      45.982  59.823  62.326  1.00  0.00           O  
ATOM   3617  P     G   114      45.721  60.562  63.735  1.00  0.00           P  
ATOM   3618  OP1   G   114      45.922  62.052  63.519  1.00  0.00           O  
ATOM   3619  OP2   G   114      46.509  59.855  64.770  1.00  0.00           O  
ATOM   3620  O5'   G   114      44.253  60.289  63.966  1.00  0.00           O  
ATOM   3621  C5'   G   114      43.170  60.874  63.186  1.00  0.00           C  
ATOM   3622  H5'   G   114      43.090  61.863  63.637  1.00  0.00           H  
ATOM   3623 H5''   G   114      43.316  60.931  62.107  1.00  0.00           H  
ATOM   3624  C4'   G   114      41.793  60.284  63.462  1.00  0.00           C  
ATOM   3625  H4'   G   114      41.149  60.891  62.825  1.00  0.00           H  
ATOM   3626  O4'   G   114      41.687  58.964  62.923  1.00  0.00           O  
ATOM   3627  C1'   G   114      40.964  58.125  63.794  1.00  0.00           C  
ATOM   3628  H1'   G   114      40.239  57.666  63.121  1.00  0.00           H  
ATOM   3629  N9    G   114      41.844  57.169  64.494  1.00  0.00           N  
ATOM   3630  C8    G   114      43.130  57.343  64.995  1.00  0.00           C  
ATOM   3631  H8    G   114      43.590  58.318  64.925  1.00  0.00           H  
ATOM   3632  N7    G   114      43.650  56.348  65.622  1.00  0.00           N  
ATOM   3633  C5    G   114      42.655  55.379  65.512  1.00  0.00           C  
ATOM   3634  C6    G   114      42.750  53.930  65.781  1.00  0.00           C  
ATOM   3635  O6    G   114      43.655  53.139  66.181  1.00  0.00           O  
ATOM   3636  N1    G   114      41.584  53.213  65.499  1.00  0.00           N  
ATOM   3637  H1    G   114      41.465  52.307  65.930  1.00  0.00           H  
ATOM   3638  C2    G   114      40.522  53.812  64.909  1.00  0.00           C  
ATOM   3639  N2    G   114      39.398  53.093  64.761  1.00  0.00           N  
ATOM   3640  H21   G   114      38.563  53.641  64.614  1.00  0.00           H  
ATOM   3641  H22   G   114      39.209  52.275  65.322  1.00  0.00           H  
ATOM   3642  N3    G   114      40.454  55.089  64.474  1.00  0.00           N  
ATOM   3643  C4    G   114      41.554  55.812  64.795  1.00  0.00           C  
ATOM   3644  C3'   G   114      41.156  60.216  64.885  1.00  0.00           C  
ATOM   3645  H3'   G   114      41.992  59.933  65.525  1.00  0.00           H  
ATOM   3646  C2'   G   114      40.147  59.050  64.732  1.00  0.00           C  
ATOM   3647  H2'   G   114      39.843  58.770  65.741  1.00  0.00           H  
ATOM   3648  O2'   G   114      38.957  59.471  64.076  1.00  0.00           O  
ATOM   3649 HO2'   G   114      38.389  58.697  64.090  1.00  0.00           H  
ATOM   3650  O3'   G   114      40.517  61.448  65.291  1.00  0.00           O  
ATOM   3651  P     C   115      40.221  61.885  66.786  1.00  0.00           P  
ATOM   3652  OP1   C   115      39.658  63.211  66.805  1.00  0.00           O  
ATOM   3653  OP2   C   115      41.429  61.718  67.514  1.00  0.00           O  
ATOM   3654  O5'   C   115      39.052  60.892  67.403  1.00  0.00           O  
ATOM   3655  C5'   C   115      37.704  61.013  67.103  1.00  0.00           C  
ATOM   3656  H5'   C   115      37.286  61.919  67.542  1.00  0.00           H  
ATOM   3657 H5''   C   115      37.641  60.983  66.015  1.00  0.00           H  
ATOM   3658  C4'   C   115      36.931  59.793  67.523  1.00  0.00           C  
ATOM   3659  H4'   C   115      35.935  59.818  67.081  1.00  0.00           H  
ATOM   3660  O4'   C   115      37.535  58.695  67.006  1.00  0.00           O  
ATOM   3661  C1'   C   115      37.140  57.578  67.869  1.00  0.00           C  
ATOM   3662  H1'   C   115      36.446  57.048  67.216  1.00  0.00           H  
ATOM   3663  N1    C   115      38.350  56.683  67.970  1.00  0.00           N  
ATOM   3664  C6    C   115      39.575  57.156  68.332  1.00  0.00           C  
ATOM   3665  H6    C   115      39.682  58.230  68.371  1.00  0.00           H  
ATOM   3666  C5    C   115      40.596  56.325  68.524  1.00  0.00           C  
ATOM   3667  H5    C   115      41.573  56.601  68.894  1.00  0.00           H  
ATOM   3668  C4    C   115      40.308  54.950  68.327  1.00  0.00           C  
ATOM   3669  N4    C   115      41.253  54.087  68.507  1.00  0.00           N  
ATOM   3670  H41   C   115      42.095  54.329  69.009  1.00  0.00           H  
ATOM   3671  H42   C   115      41.079  53.113  68.307  1.00  0.00           H  
ATOM   3672  N3    C   115      39.171  54.479  67.894  1.00  0.00           N  
ATOM   3673  C2    C   115      38.214  55.358  67.658  1.00  0.00           C  
ATOM   3674  O2    C   115      37.184  54.879  67.217  1.00  0.00           O  
ATOM   3675  C3'   C   115      36.778  59.620  69.060  1.00  0.00           C  
ATOM   3676  H3'   C   115      37.653  60.047  69.548  1.00  0.00           H  
ATOM   3677  C2'   C   115      36.599  58.154  69.195  1.00  0.00           C  
ATOM   3678  H2'   C   115      37.163  57.835  70.072  1.00  0.00           H  
ATOM   3679  O2'   C   115      35.234  57.739  69.244  1.00  0.00           O  
ATOM   3680 HO2'   C   115      34.981  57.937  70.149  1.00  0.00           H  
ATOM   3681  O3'   C   115      35.697  60.502  69.630  1.00  0.00           O  
ATOM   3682  P     A   116      35.608  60.906  71.156  1.00  0.00           P  
ATOM   3683  OP1   A   116      36.297  59.772  71.846  1.00  0.00           O  
ATOM   3684  OP2   A   116      34.187  61.121  71.463  1.00  0.00           O  
ATOM   3685  O5'   A   116      36.518  62.187  71.440  1.00  0.00           O  
ATOM   3686  C5'   A   116      36.423  63.294  70.617  1.00  0.00           C  
ATOM   3687  H5'   A   116      35.395  63.656  70.611  1.00  0.00           H  
ATOM   3688 H5''   A   116      36.649  63.006  69.590  1.00  0.00           H  
ATOM   3689  C4'   A   116      37.347  64.476  71.126  1.00  0.00           C  
ATOM   3690  H4'   A   116      37.557  65.166  70.308  1.00  0.00           H  
ATOM   3691  O4'   A   116      36.683  65.212  72.186  1.00  0.00           O  
ATOM   3692  C1'   A   116      37.551  65.225  73.362  1.00  0.00           C  
ATOM   3693  H1'   A   116      37.470  66.226  73.786  1.00  0.00           H  
ATOM   3694  N9    A   116      37.162  64.266  74.451  1.00  0.00           N  
ATOM   3695  C8    A   116      36.178  63.285  74.345  1.00  0.00           C  
ATOM   3696  H8    A   116      35.583  63.269  73.443  1.00  0.00           H  
ATOM   3697  N7    A   116      36.177  62.506  75.342  1.00  0.00           N  
ATOM   3698  C5    A   116      37.172  62.987  76.241  1.00  0.00           C  
ATOM   3699  C6    A   116      37.551  62.720  77.599  1.00  0.00           C  
ATOM   3700  N6    A   116      37.132  61.709  78.352  1.00  0.00           N  
ATOM   3701  H61   A   116      37.350  61.802  79.334  1.00  0.00           H  
ATOM   3702  H62   A   116      36.332  61.195  78.012  1.00  0.00           H  
ATOM   3703  N1    A   116      38.577  63.368  78.191  1.00  0.00           N  
ATOM   3704  C2    A   116      39.060  64.399  77.534  1.00  0.00           C  
ATOM   3705  H2    A   116      39.926  64.884  77.959  1.00  0.00           H  
ATOM   3706  N3    A   116      38.746  64.887  76.343  1.00  0.00           N  
ATOM   3707  C4    A   116      37.786  64.131  75.697  1.00  0.00           C  
ATOM   3708  C3'   A   116      38.668  64.020  71.736  1.00  0.00           C  
ATOM   3709  H3'   A   116      38.547  62.980  72.041  1.00  0.00           H  
ATOM   3710  C2'   A   116      39.003  64.900  72.941  1.00  0.00           C  
ATOM   3711  H2'   A   116      39.561  64.316  73.673  1.00  0.00           H  
ATOM   3712  O2'   A   116      39.646  66.096  72.610  1.00  0.00           O  
ATOM   3713 HO2'   A   116      40.034  66.006  71.736  1.00  0.00           H  
ATOM   3714  O3'   A   116      39.751  64.197  70.757  1.00  0.00           O  
ATOM   3715  P     C   117      40.848  63.055  70.693  1.00  0.00           P  
ATOM   3716  OP1   C   117      41.723  63.484  69.594  1.00  0.00           O  
ATOM   3717  OP2   C   117      40.224  61.739  70.577  1.00  0.00           O  
ATOM   3718  O5'   C   117      41.708  63.119  72.036  1.00  0.00           O  
ATOM   3719  C5'   C   117      42.441  64.297  72.345  1.00  0.00           C  
ATOM   3720  H5'   C   117      41.930  65.246  72.505  1.00  0.00           H  
ATOM   3721 H5''   C   117      43.269  64.410  71.645  1.00  0.00           H  
ATOM   3722  C4'   C   117      43.172  64.294  73.659  1.00  0.00           C  
ATOM   3723  H4'   C   117      43.973  65.031  73.609  1.00  0.00           H  
ATOM   3724  O4'   C   117      42.385  64.590  74.751  1.00  0.00           O  
ATOM   3725  C1'   C   117      42.838  63.758  75.856  1.00  0.00           C  
ATOM   3726  H1'   C   117      42.840  64.328  76.785  1.00  0.00           H  
ATOM   3727  N1    C   117      41.902  62.560  76.044  1.00  0.00           N  
ATOM   3728  C6    C   117      40.951  62.250  75.142  1.00  0.00           C  
ATOM   3729  H6    C   117      40.886  62.746  74.184  1.00  0.00           H  
ATOM   3730  C5    C   117      40.024  61.288  75.464  1.00  0.00           C  
ATOM   3731  H5    C   117      39.215  61.070  74.782  1.00  0.00           H  
ATOM   3732  C4    C   117      40.186  60.605  76.656  1.00  0.00           C  
ATOM   3733  N4    C   117      39.415  59.597  76.910  1.00  0.00           N  
ATOM   3734  H41   C   117      38.631  59.376  76.313  1.00  0.00           H  
ATOM   3735  H42   C   117      39.476  59.248  77.856  1.00  0.00           H  
ATOM   3736  N3    C   117      41.124  60.841  77.541  1.00  0.00           N  
ATOM   3737  C2    C   117      41.973  61.877  77.268  1.00  0.00           C  
ATOM   3738  O2    C   117      42.792  62.190  78.113  1.00  0.00           O  
ATOM   3739  C3'   C   117      44.054  63.121  74.014  1.00  0.00           C  
ATOM   3740  H3'   C   117      43.617  62.171  73.707  1.00  0.00           H  
ATOM   3741  C2'   C   117      44.262  63.272  75.601  1.00  0.00           C  
ATOM   3742  H2'   C   117      44.375  62.360  76.187  1.00  0.00           H  
ATOM   3743  O2'   C   117      45.240  64.259  75.997  1.00  0.00           O  
ATOM   3744 HO2'   C   117      45.366  64.172  76.945  1.00  0.00           H  
ATOM   3745  O3'   C   117      45.242  63.209  73.292  1.00  0.00           O  
ATOM   3746  P     U   118      46.033  61.890  72.861  1.00  0.00           P  
ATOM   3747  OP1   U   118      47.123  62.315  71.946  1.00  0.00           O  
ATOM   3748  OP2   U   118      45.097  60.963  72.195  1.00  0.00           O  
ATOM   3749  O5'   U   118      46.582  61.119  74.204  1.00  0.00           O  
ATOM   3750  C5'   U   118      47.677  61.578  74.983  1.00  0.00           C  
ATOM   3751  H5'   U   118      47.379  62.580  75.291  1.00  0.00           H  
ATOM   3752 H5''   U   118      48.599  61.639  74.405  1.00  0.00           H  
ATOM   3753  C4'   U   118      47.991  60.733  76.255  1.00  0.00           C  
ATOM   3754  H4'   U   118      48.945  60.956  76.732  1.00  0.00           H  
ATOM   3755  O4'   U   118      46.835  60.796  77.143  1.00  0.00           O  
ATOM   3756  C1'   U   118      46.645  59.542  77.736  1.00  0.00           C  
ATOM   3757  H1'   U   118      46.835  59.447  78.806  1.00  0.00           H  
ATOM   3758  N1    U   118      45.242  58.958  77.483  1.00  0.00           N  
ATOM   3759  C6    U   118      44.523  59.304  76.385  1.00  0.00           C  
ATOM   3760  H6    U   118      44.866  60.041  75.674  1.00  0.00           H  
ATOM   3761  C5    U   118      43.336  58.788  76.144  1.00  0.00           C  
ATOM   3762  H5    U   118      42.702  59.011  75.298  1.00  0.00           H  
ATOM   3763  C4    U   118      42.717  57.881  77.096  1.00  0.00           C  
ATOM   3764  O4    U   118      41.584  57.442  76.961  1.00  0.00           O  
ATOM   3765  N3    U   118      43.496  57.465  78.119  1.00  0.00           N  
ATOM   3766  H3    U   118      43.107  56.865  78.833  1.00  0.00           H  
ATOM   3767  C2    U   118      44.743  57.984  78.376  1.00  0.00           C  
ATOM   3768  O2    U   118      45.283  57.531  79.367  1.00  0.00           O  
ATOM   3769  C3'   U   118      48.148  59.242  75.858  1.00  0.00           C  
ATOM   3770  H3'   U   118      47.452  59.049  75.042  1.00  0.00           H  
ATOM   3771  C2'   U   118      47.672  58.486  77.124  1.00  0.00           C  
ATOM   3772  H2'   U   118      47.116  57.565  76.948  1.00  0.00           H  
ATOM   3773  O2'   U   118      48.721  58.355  78.044  1.00  0.00           O  
ATOM   3774 HO2'   U   118      49.189  57.592  77.699  1.00  0.00           H  
ATOM   3775  O3'   U   118      49.466  59.009  75.467  1.00  0.00           O  
ATOM   3776  P     A   119      49.817  57.637  74.663  1.00  0.00           P  
ATOM   3777  OP1   A   119      51.247  57.516  74.443  1.00  0.00           O  
ATOM   3778  OP2   A   119      48.905  57.530  73.524  1.00  0.00           O  
ATOM   3779  O5'   A   119      49.380  56.517  75.651  1.00  0.00           O  
ATOM   3780  C5'   A   119      50.308  55.870  76.482  1.00  0.00           C  
ATOM   3781  H5'   A   119      50.820  56.526  77.186  1.00  0.00           H  
ATOM   3782 H5''   A   119      51.130  55.454  75.900  1.00  0.00           H  
ATOM   3783  C4'   A   119      49.648  54.766  77.289  1.00  0.00           C  
ATOM   3784  H4'   A   119      50.286  54.265  78.017  1.00  0.00           H  
ATOM   3785  O4'   A   119      48.458  55.187  77.925  1.00  0.00           O  
ATOM   3786  C1'   A   119      47.562  54.109  78.014  1.00  0.00           C  
ATOM   3787  H1'   A   119      47.320  53.858  79.047  1.00  0.00           H  
ATOM   3788  N9    A   119      46.201  54.365  77.434  1.00  0.00           N  
ATOM   3789  C8    A   119      45.855  55.050  76.334  1.00  0.00           C  
ATOM   3790  H8    A   119      46.580  55.477  75.656  1.00  0.00           H  
ATOM   3791  N7    A   119      44.561  55.173  76.042  1.00  0.00           N  
ATOM   3792  C5    A   119      44.028  54.373  77.069  1.00  0.00           C  
ATOM   3793  C6    A   119      42.789  53.845  77.362  1.00  0.00           C  
ATOM   3794  N6    A   119      41.729  53.980  76.585  1.00  0.00           N  
ATOM   3795  H61   A   119      41.759  54.646  75.826  1.00  0.00           H  
ATOM   3796  H62   A   119      40.834  53.698  76.958  1.00  0.00           H  
ATOM   3797  N1    A   119      42.528  53.106  78.467  1.00  0.00           N  
ATOM   3798  C2    A   119      43.552  52.873  79.247  1.00  0.00           C  
ATOM   3799  H2    A   119      43.508  52.214  80.100  1.00  0.00           H  
ATOM   3800  N3    A   119      44.802  53.206  79.028  1.00  0.00           N  
ATOM   3801  C4    A   119      44.988  53.935  77.928  1.00  0.00           C  
ATOM   3802  C3'   A   119      49.161  53.686  76.325  1.00  0.00           C  
ATOM   3803  H3'   A   119      48.510  54.103  75.557  1.00  0.00           H  
ATOM   3804  C2'   A   119      48.258  52.896  77.261  1.00  0.00           C  
ATOM   3805  H2'   A   119      47.457  52.386  76.724  1.00  0.00           H  
ATOM   3806  O2'   A   119      48.936  52.066  78.230  1.00  0.00           O  
ATOM   3807 HO2'   A   119      48.216  51.697  78.748  1.00  0.00           H  
ATOM   3808  O3'   A   119      50.166  52.867  75.772  1.00  0.00           O  
ATOM   3809  P     G   120      49.860  51.985  74.427  1.00  0.00           P  
ATOM   3810  OP1   G   120      51.144  51.352  74.031  1.00  0.00           O  
ATOM   3811  OP2   G   120      49.357  52.964  73.463  1.00  0.00           O  
ATOM   3812  O5'   G   120      48.726  50.838  74.843  1.00  0.00           O  
ATOM   3813  C5'   G   120      49.032  49.836  75.685  1.00  0.00           C  
ATOM   3814  H5'   G   120      49.729  50.161  76.457  1.00  0.00           H  
ATOM   3815 H5''   G   120      49.428  48.990  75.124  1.00  0.00           H  
ATOM   3816  C4'   G   120      47.797  49.211  76.280  1.00  0.00           C  
ATOM   3817  H4'   G   120      48.031  48.529  77.097  1.00  0.00           H  
ATOM   3818  O4'   G   120      46.932  50.157  76.818  1.00  0.00           O  
ATOM   3819  C1'   G   120      45.565  49.637  76.654  1.00  0.00           C  
ATOM   3820  H1'   G   120      45.167  49.408  77.643  1.00  0.00           H  
ATOM   3821  N9    G   120      44.678  50.539  75.799  1.00  0.00           N  
ATOM   3822  C8    G   120      45.161  51.473  74.978  1.00  0.00           C  
ATOM   3823  H8    G   120      46.208  51.709  74.854  1.00  0.00           H  
ATOM   3824  N7    G   120      44.223  52.068  74.312  1.00  0.00           N  
ATOM   3825  C5    G   120      43.019  51.524  74.742  1.00  0.00           C  
ATOM   3826  C6    G   120      41.612  51.784  74.488  1.00  0.00           C  
ATOM   3827  O6    G   120      41.038  52.588  73.692  1.00  0.00           O  
ATOM   3828  N1    G   120      40.769  50.988  75.203  1.00  0.00           N  
ATOM   3829  H1    G   120      39.788  50.892  74.981  1.00  0.00           H  
ATOM   3830  C2    G   120      41.201  49.966  75.968  1.00  0.00           C  
ATOM   3831  N2    G   120      40.241  49.292  76.474  1.00  0.00           N  
ATOM   3832  H21   G   120      39.326  49.698  76.339  1.00  0.00           H  
ATOM   3833  H22   G   120      40.480  48.658  77.223  1.00  0.00           H  
ATOM   3834  N3    G   120      42.461  49.684  76.221  1.00  0.00           N  
ATOM   3835  C4    G   120      43.336  50.532  75.643  1.00  0.00           C  
ATOM   3836  C3'   G   120      47.025  48.291  75.297  1.00  0.00           C  
ATOM   3837  H3'   G   120      47.063  48.837  74.354  1.00  0.00           H  
ATOM   3838  C2'   G   120      45.689  48.294  75.870  1.00  0.00           C  
ATOM   3839  H2'   G   120      44.876  48.133  75.162  1.00  0.00           H  
ATOM   3840  O2'   G   120      45.562  47.250  76.832  1.00  0.00           O  
ATOM   3841 HO2'   G   120      46.269  46.634  76.629  1.00  0.00           H  
ATOM   3842  O3'   G   120      47.624  47.048  75.027  1.00  0.00           O  
ATOM   3843  P     U   121      47.562  46.334  73.635  1.00  0.00           P  
ATOM   3844  OP1   U   121      48.215  45.040  73.908  1.00  0.00           O  
ATOM   3845  OP2   U   121      48.195  47.154  72.567  1.00  0.00           O  
ATOM   3846  O5'   U   121      46.005  46.169  73.308  1.00  0.00           O  
ATOM   3847  C5'   U   121      45.324  45.021  73.737  1.00  0.00           C  
ATOM   3848  H5'   U   121      45.645  44.726  74.736  1.00  0.00           H  
ATOM   3849 H5''   U   121      45.542  44.144  73.128  1.00  0.00           H  
ATOM   3850  C4'   U   121      43.827  45.095  73.803  1.00  0.00           C  
ATOM   3851  H4'   U   121      43.493  44.251  74.406  1.00  0.00           H  
ATOM   3852  O4'   U   121      43.354  46.318  74.256  1.00  0.00           O  
ATOM   3853  C1'   U   121      42.098  46.699  73.640  1.00  0.00           C  
ATOM   3854  H1'   U   121      41.399  46.823  74.467  1.00  0.00           H  
ATOM   3855  N1    U   121      42.307  47.988  72.777  1.00  0.00           N  
ATOM   3856  C6    U   121      43.554  48.491  72.528  1.00  0.00           C  
ATOM   3857  H6    U   121      44.417  47.891  72.777  1.00  0.00           H  
ATOM   3858  C5    U   121      43.712  49.739  71.934  1.00  0.00           C  
ATOM   3859  H5    U   121      44.663  50.251  71.935  1.00  0.00           H  
ATOM   3860  C4    U   121      42.624  50.517  71.517  1.00  0.00           C  
ATOM   3861  O4    U   121      42.637  51.574  70.865  1.00  0.00           O  
ATOM   3862  N3    U   121      41.400  49.978  71.919  1.00  0.00           N  
ATOM   3863  H3    U   121      40.514  50.441  71.781  1.00  0.00           H  
ATOM   3864  C2    U   121      41.185  48.727  72.472  1.00  0.00           C  
ATOM   3865  O2    U   121      40.041  48.354  72.628  1.00  0.00           O  
ATOM   3866  C3'   U   121      43.255  44.962  72.469  1.00  0.00           C  
ATOM   3867  H3'   U   121      43.737  45.639  71.763  1.00  0.00           H  
ATOM   3868  C2'   U   121      41.797  45.483  72.807  1.00  0.00           C  
ATOM   3869  H2'   U   121      41.190  45.734  71.937  1.00  0.00           H  
ATOM   3870  O2'   U   121      40.996  44.644  73.571  1.00  0.00           O  
ATOM   3871 HO2'   U   121      41.432  43.791  73.505  1.00  0.00           H  
ATOM   3872  O3'   U   121      43.213  43.622  72.053  1.00  0.00           O  
ATOM   3873  P     A   122      43.128  43.413  70.546  1.00  0.00           P  
ATOM   3874  OP1   A   122      43.236  41.976  70.261  1.00  0.00           O  
ATOM   3875  OP2   A   122      44.141  44.259  69.882  1.00  0.00           O  
ATOM   3876  O5'   A   122      41.766  44.004  70.049  1.00  0.00           O  
ATOM   3877  C5'   A   122      40.591  43.272  70.237  1.00  0.00           C  
ATOM   3878  H5'   A   122      40.451  42.989  71.280  1.00  0.00           H  
ATOM   3879 H5''   A   122      40.604  42.337  69.677  1.00  0.00           H  
ATOM   3880  C4'   A   122      39.426  44.074  69.706  1.00  0.00           C  
ATOM   3881  H4'   A   122      38.582  43.403  69.867  1.00  0.00           H  
ATOM   3882  O4'   A   122      39.322  45.387  70.381  1.00  0.00           O  
ATOM   3883  C1'   A   122      39.150  46.444  69.336  1.00  0.00           C  
ATOM   3884  H1'   A   122      38.281  47.048  69.597  1.00  0.00           H  
ATOM   3885  N9    A   122      40.426  47.322  69.186  1.00  0.00           N  
ATOM   3886  C8    A   122      41.736  46.998  69.277  1.00  0.00           C  
ATOM   3887  H8    A   122      42.052  46.055  69.696  1.00  0.00           H  
ATOM   3888  N7    A   122      42.578  47.890  68.867  1.00  0.00           N  
ATOM   3889  C5    A   122      41.800  48.945  68.504  1.00  0.00           C  
ATOM   3890  C6    A   122      42.038  50.237  68.008  1.00  0.00           C  
ATOM   3891  N6    A   122      43.248  50.786  67.730  1.00  0.00           N  
ATOM   3892  H61   A   122      44.076  50.211  67.794  1.00  0.00           H  
ATOM   3893  H62   A   122      43.295  51.726  67.362  1.00  0.00           H  
ATOM   3894  N1    A   122      40.955  51.029  67.721  1.00  0.00           N  
ATOM   3895  C2    A   122      39.757  50.528  67.877  1.00  0.00           C  
ATOM   3896  H2    A   122      38.909  51.169  67.686  1.00  0.00           H  
ATOM   3897  N3    A   122      39.327  49.372  68.310  1.00  0.00           N  
ATOM   3898  C4    A   122      40.456  48.610  68.637  1.00  0.00           C  
ATOM   3899  C3'   A   122      39.498  44.282  68.203  1.00  0.00           C  
ATOM   3900  H3'   A   122      40.514  44.458  67.849  1.00  0.00           H  
ATOM   3901  C2'   A   122      38.809  45.683  68.087  1.00  0.00           C  
ATOM   3902  H2'   A   122      39.218  46.301  67.288  1.00  0.00           H  
ATOM   3903  O2'   A   122      37.413  45.693  68.086  1.00  0.00           O  
ATOM   3904 HO2'   A   122      37.021  45.217  68.822  1.00  0.00           H  
ATOM   3905  O3'   A   122      38.857  43.195  67.480  1.00  0.00           O  
ATOM   3906  P     C   123      39.513  42.698  66.131  1.00  0.00           P  
ATOM   3907  OP1   C   123      38.528  41.928  65.453  1.00  0.00           O  
ATOM   3908  OP2   C   123      40.861  42.201  66.398  1.00  0.00           O  
ATOM   3909  O5'   C   123      39.738  44.018  65.207  1.00  0.00           O  
ATOM   3910  C5'   C   123      38.686  44.391  64.330  1.00  0.00           C  
ATOM   3911  H5'   C   123      38.748  43.765  63.440  1.00  0.00           H  
ATOM   3912 H5''   C   123      37.792  44.117  64.891  1.00  0.00           H  
ATOM   3913  C4'   C   123      38.654  45.816  63.856  1.00  0.00           C  
ATOM   3914  H4'   C   123      37.652  46.088  63.524  1.00  0.00           H  
ATOM   3915  O4'   C   123      39.063  46.815  64.835  1.00  0.00           O  
ATOM   3916  C1'   C   123      39.614  47.921  64.120  1.00  0.00           C  
ATOM   3917  H1'   C   123      39.043  48.831  64.303  1.00  0.00           H  
ATOM   3918  N1    C   123      41.036  47.993  64.543  1.00  0.00           N  
ATOM   3919  C6    C   123      41.735  46.958  65.188  1.00  0.00           C  
ATOM   3920  H6    C   123      41.267  46.016  65.431  1.00  0.00           H  
ATOM   3921  C5    C   123      42.956  47.265  65.593  1.00  0.00           C  
ATOM   3922  H5    C   123      43.463  46.547  66.221  1.00  0.00           H  
ATOM   3923  C4    C   123      43.533  48.467  65.198  1.00  0.00           C  
ATOM   3924  N4    C   123      44.812  48.708  65.338  1.00  0.00           N  
ATOM   3925  H41   C   123      45.347  47.999  65.819  1.00  0.00           H  
ATOM   3926  H42   C   123      45.210  49.546  64.938  1.00  0.00           H  
ATOM   3927  N3    C   123      42.842  49.396  64.588  1.00  0.00           N  
ATOM   3928  C2    C   123      41.599  49.232  64.287  1.00  0.00           C  
ATOM   3929  O2    C   123      41.007  50.181  63.794  1.00  0.00           O  
ATOM   3930  C3'   C   123      39.541  46.022  62.597  1.00  0.00           C  
ATOM   3931  H3'   C   123      40.523  45.577  62.760  1.00  0.00           H  
ATOM   3932  C2'   C   123      39.644  47.553  62.613  1.00  0.00           C  
ATOM   3933  H2'   C   123      40.545  47.730  62.027  1.00  0.00           H  
ATOM   3934  O2'   C   123      38.439  48.148  62.046  1.00  0.00           O  
ATOM   3935 HO2'   C   123      38.594  49.087  61.920  1.00  0.00           H  
ATOM   3936  O3'   C   123      38.957  45.508  61.459  1.00  0.00           O  
ATOM   3937  P     U   124      39.841  45.162  60.187  1.00  0.00           P  
ATOM   3938  OP1   U   124      39.009  44.608  59.082  1.00  0.00           O  
ATOM   3939  OP2   U   124      40.899  44.263  60.663  1.00  0.00           O  
ATOM   3940  O5'   U   124      40.515  46.445  59.729  1.00  0.00           O  
ATOM   3941  C5'   U   124      39.911  47.353  58.844  1.00  0.00           C  
ATOM   3942  H5'   U   124      39.799  46.870  57.874  1.00  0.00           H  
ATOM   3943 H5''   U   124      38.929  47.633  59.224  1.00  0.00           H  
ATOM   3944  C4'   U   124      40.806  48.616  58.767  1.00  0.00           C  
ATOM   3945  H4'   U   124      40.385  49.451  58.208  1.00  0.00           H  
ATOM   3946  O4'   U   124      41.088  49.024  60.089  1.00  0.00           O  
ATOM   3947  C1'   U   124      42.430  49.675  60.001  1.00  0.00           C  
ATOM   3948  H1'   U   124      42.359  50.735  60.244  1.00  0.00           H  
ATOM   3949  N1    U   124      43.444  49.033  60.919  1.00  0.00           N  
ATOM   3950  C6    U   124      43.287  47.761  61.463  1.00  0.00           C  
ATOM   3951  H6    U   124      42.312  47.362  61.223  1.00  0.00           H  
ATOM   3952  C5    U   124      44.359  47.200  62.140  1.00  0.00           C  
ATOM   3953  H5    U   124      44.226  46.263  62.662  1.00  0.00           H  
ATOM   3954  C4    U   124      45.568  47.927  62.324  1.00  0.00           C  
ATOM   3955  O4    U   124      46.510  47.579  62.961  1.00  0.00           O  
ATOM   3956  N3    U   124      45.644  49.214  61.787  1.00  0.00           N  
ATOM   3957  H3    U   124      46.587  49.571  61.730  1.00  0.00           H  
ATOM   3958  C2    U   124      44.678  49.718  60.965  1.00  0.00           C  
ATOM   3959  O2    U   124      44.918  50.781  60.357  1.00  0.00           O  
ATOM   3960  C3'   U   124      42.161  48.169  58.203  1.00  0.00           C  
ATOM   3961  H3'   U   124      42.614  47.347  58.758  1.00  0.00           H  
ATOM   3962  C2'   U   124      42.985  49.403  58.557  1.00  0.00           C  
ATOM   3963  H2'   U   124      44.031  49.104  58.489  1.00  0.00           H  
ATOM   3964  O2'   U   124      42.865  50.551  57.767  1.00  0.00           O  
ATOM   3965 HO2'   U   124      43.591  51.133  58.002  1.00  0.00           H  
ATOM   3966  O3'   U   124      42.174  47.968  56.720  1.00  0.00           O  
ATOM   3967  P     G   125      43.484  47.418  55.925  1.00  0.00           P  
ATOM   3968  OP1   G   125      42.974  46.963  54.557  1.00  0.00           O  
ATOM   3969  OP2   G   125      44.257  46.423  56.736  1.00  0.00           O  
ATOM   3970  O5'   G   125      44.512  48.642  55.654  1.00  0.00           O  
ATOM   3971  C5'   G   125      44.204  49.714  54.765  1.00  0.00           C  
ATOM   3972  H5'   G   125      44.084  49.280  53.772  1.00  0.00           H  
ATOM   3973 H5''   G   125      43.243  50.154  55.030  1.00  0.00           H  
ATOM   3974  C4'   G   125      45.195  50.840  54.665  1.00  0.00           C  
ATOM   3975  H4'   G   125      44.988  51.649  53.964  1.00  0.00           H  
ATOM   3976  O4'   G   125      45.426  51.431  55.920  1.00  0.00           O  
ATOM   3977  C1'   G   125      46.846  51.673  56.124  1.00  0.00           C  
ATOM   3978  H1'   G   125      46.871  52.722  56.418  1.00  0.00           H  
ATOM   3979  N9    G   125      47.507  50.770  57.140  1.00  0.00           N  
ATOM   3980  C8    G   125      46.878  49.804  57.890  1.00  0.00           C  
ATOM   3981  H8    G   125      45.830  49.611  57.715  1.00  0.00           H  
ATOM   3982  N7    G   125      47.659  49.292  58.801  1.00  0.00           N  
ATOM   3983  C5    G   125      48.882  49.952  58.619  1.00  0.00           C  
ATOM   3984  C6    G   125      50.074  49.774  59.410  1.00  0.00           C  
ATOM   3985  O6    G   125      50.254  49.101  60.436  1.00  0.00           O  
ATOM   3986  N1    G   125      51.065  50.658  59.080  1.00  0.00           N  
ATOM   3987  H1    G   125      51.937  50.644  59.590  1.00  0.00           H  
ATOM   3988  C2    G   125      50.882  51.582  58.053  1.00  0.00           C  
ATOM   3989  N2    G   125      51.939  52.347  57.979  1.00  0.00           N  
ATOM   3990  H21   G   125      52.729  52.219  58.595  1.00  0.00           H  
ATOM   3991  H22   G   125      52.043  53.078  57.290  1.00  0.00           H  
ATOM   3992  N3    G   125      49.816  51.728  57.288  1.00  0.00           N  
ATOM   3993  C4    G   125      48.795  50.947  57.717  1.00  0.00           C  
ATOM   3994  C3'   G   125      46.492  50.345  54.117  1.00  0.00           C  
ATOM   3995  H3'   G   125      46.664  49.377  54.588  1.00  0.00           H  
ATOM   3996  C2'   G   125      47.491  51.378  54.774  1.00  0.00           C  
ATOM   3997  H2'   G   125      48.479  50.946  54.929  1.00  0.00           H  
ATOM   3998  O2'   G   125      47.685  52.600  54.085  1.00  0.00           O  
ATOM   3999 HO2'   G   125      48.242  53.149  54.642  1.00  0.00           H  
ATOM   4000  O3'   G   125      46.507  50.195  52.704  1.00  0.00           O  
ATOM   4001  P     A   126      47.309  49.086  51.969  1.00  0.00           P  
ATOM   4002  OP1   A   126      47.055  49.310  50.507  1.00  0.00           O  
ATOM   4003  OP2   A   126      46.979  47.772  52.573  1.00  0.00           O  
ATOM   4004  O5'   A   126      48.786  49.569  52.353  1.00  0.00           O  
ATOM   4005  C5'   A   126      49.472  50.614  51.626  1.00  0.00           C  
ATOM   4006  H5'   A   126      49.626  50.120  50.666  1.00  0.00           H  
ATOM   4007 H5''   A   126      48.872  51.514  51.494  1.00  0.00           H  
ATOM   4008  C4'   A   126      50.798  50.980  52.299  1.00  0.00           C  
ATOM   4009  H4'   A   126      51.033  51.918  51.795  1.00  0.00           H  
ATOM   4010  O4'   A   126      50.602  51.170  53.689  1.00  0.00           O  
ATOM   4011  C1'   A   126      51.748  50.678  54.371  1.00  0.00           C  
ATOM   4012  H1'   A   126      52.253  51.494  54.888  1.00  0.00           H  
ATOM   4013  N9    A   126      51.313  49.549  55.255  1.00  0.00           N  
ATOM   4014  C8    A   126      50.248  48.663  55.180  1.00  0.00           C  
ATOM   4015  H8    A   126      49.506  48.729  54.398  1.00  0.00           H  
ATOM   4016  N7    A   126      50.228  47.830  56.202  1.00  0.00           N  
ATOM   4017  C5    A   126      51.405  48.176  56.874  1.00  0.00           C  
ATOM   4018  C6    A   126      52.094  47.691  58.037  1.00  0.00           C  
ATOM   4019  N6    A   126      51.626  46.624  58.684  1.00  0.00           N  
ATOM   4020  H61   A   126      50.699  46.252  58.539  1.00  0.00           H  
ATOM   4021  H62   A   126      52.247  46.365  59.437  1.00  0.00           H  
ATOM   4022  N1    A   126      53.229  48.161  58.487  1.00  0.00           N  
ATOM   4023  C2    A   126      53.766  49.136  57.825  1.00  0.00           C  
ATOM   4024  H2    A   126      54.702  49.593  58.112  1.00  0.00           H  
ATOM   4025  N3    A   126      53.199  49.819  56.759  1.00  0.00           N  
ATOM   4026  C4    A   126      52.060  49.230  56.340  1.00  0.00           C  
ATOM   4027  C3'   A   126      51.869  49.944  52.149  1.00  0.00           C  
ATOM   4028  H3'   A   126      51.486  48.923  52.132  1.00  0.00           H  
ATOM   4029  C2'   A   126      52.747  50.163  53.342  1.00  0.00           C  
ATOM   4030  H2'   A   126      53.168  49.208  53.656  1.00  0.00           H  
ATOM   4031  O2'   A   126      53.807  51.125  53.197  1.00  0.00           O  
ATOM   4032 HO2'   A   126      54.568  50.575  53.002  1.00  0.00           H  
ATOM   4033  O3'   A   126      52.616  50.099  50.992  1.00  0.00           O  
ATOM   4034  P     U   127      53.513  48.964  50.332  1.00  0.00           P  
ATOM   4035  OP1   U   127      53.730  49.316  48.892  1.00  0.00           O  
ATOM   4036  OP2   U   127      52.846  47.675  50.615  1.00  0.00           O  
ATOM   4037  O5'   U   127      54.934  49.096  51.126  1.00  0.00           O  
ATOM   4038  C5'   U   127      55.891  49.968  50.637  1.00  0.00           C  
ATOM   4039  H5'   U   127      56.337  49.616  49.707  1.00  0.00           H  
ATOM   4040 H5''   U   127      55.552  50.996  50.511  1.00  0.00           H  
ATOM   4041  C4'   U   127      56.999  49.847  51.741  1.00  0.00           C  
ATOM   4042  H4'   U   127      57.700  50.627  51.443  1.00  0.00           H  
ATOM   4043  O4'   U   127      56.541  49.959  53.086  1.00  0.00           O  
ATOM   4044  C1'   U   127      57.304  49.216  54.074  1.00  0.00           C  
ATOM   4045  H1'   U   127      57.909  49.883  54.688  1.00  0.00           H  
ATOM   4046  N1    U   127      56.521  48.140  54.756  1.00  0.00           N  
ATOM   4047  C6    U   127      55.349  47.586  54.186  1.00  0.00           C  
ATOM   4048  H6    U   127      54.991  47.837  53.199  1.00  0.00           H  
ATOM   4049  C5    U   127      54.643  46.714  55.000  1.00  0.00           C  
ATOM   4050  H5    U   127      53.712  46.312  54.629  1.00  0.00           H  
ATOM   4051  C4    U   127      55.080  46.365  56.359  1.00  0.00           C  
ATOM   4052  O4    U   127      54.669  45.481  57.110  1.00  0.00           O  
ATOM   4053  N3    U   127      56.128  47.114  56.812  1.00  0.00           N  
ATOM   4054  H3    U   127      56.228  47.095  57.817  1.00  0.00           H  
ATOM   4055  C2    U   127      56.960  47.952  56.040  1.00  0.00           C  
ATOM   4056  O2    U   127      58.042  48.290  56.401  1.00  0.00           O  
ATOM   4057  C3'   U   127      57.832  48.513  51.844  1.00  0.00           C  
ATOM   4058  H3'   U   127      56.992  47.819  51.793  1.00  0.00           H  
ATOM   4059  C2'   U   127      58.352  48.535  53.248  1.00  0.00           C  
ATOM   4060  H2'   U   127      58.546  47.529  53.618  1.00  0.00           H  
ATOM   4061  O2'   U   127      59.586  49.216  53.391  1.00  0.00           O  
ATOM   4062 HO2'   U   127      60.265  48.551  53.256  1.00  0.00           H  
ATOM   4063  O3'   U   127      58.917  48.411  50.884  1.00  0.00           O  
ATOM   4064  P     G   128      59.647  47.059  50.649  1.00  0.00           P  
ATOM   4065  OP1   G   128      60.597  47.245  49.550  1.00  0.00           O  
ATOM   4066  OP2   G   128      58.492  46.054  50.585  1.00  0.00           O  
ATOM   4067  O5'   G   128      60.490  46.782  52.016  1.00  0.00           O  
ATOM   4068  C5'   G   128      61.766  47.313  52.223  1.00  0.00           C  
ATOM   4069  H5'   G   128      62.451  46.944  51.461  1.00  0.00           H  
ATOM   4070 H5''   G   128      61.815  48.390  52.061  1.00  0.00           H  
ATOM   4071  C4'   G   128      62.389  47.030  53.571  1.00  0.00           C  
ATOM   4072  H4'   G   128      63.353  47.537  53.579  1.00  0.00           H  
ATOM   4073  O4'   G   128      61.614  47.600  54.649  1.00  0.00           O  
ATOM   4074  C1'   G   128      61.819  46.801  55.784  1.00  0.00           C  
ATOM   4075  H1'   G   128      62.132  47.383  56.651  1.00  0.00           H  
ATOM   4076  N9    G   128      60.572  45.894  56.160  1.00  0.00           N  
ATOM   4077  C8    G   128      59.633  45.334  55.248  1.00  0.00           C  
ATOM   4078  H8    G   128      59.560  45.503  54.183  1.00  0.00           H  
ATOM   4079  N7    G   128      58.635  44.833  55.885  1.00  0.00           N  
ATOM   4080  C5    G   128      58.998  44.766  57.208  1.00  0.00           C  
ATOM   4081  C6    G   128      58.256  44.407  58.375  1.00  0.00           C  
ATOM   4082  O6    G   128      57.220  43.712  58.479  1.00  0.00           O  
ATOM   4083  N1    G   128      59.030  44.610  59.511  1.00  0.00           N  
ATOM   4084  H1    G   128      58.708  44.155  60.354  1.00  0.00           H  
ATOM   4085  C2    G   128      60.288  45.136  59.533  1.00  0.00           C  
ATOM   4086  N2    G   128      60.861  45.018  60.703  1.00  0.00           N  
ATOM   4087  H21   G   128      61.839  45.254  60.620  1.00  0.00           H  
ATOM   4088  H22   G   128      60.470  44.441  61.434  1.00  0.00           H  
ATOM   4089  N3    G   128      60.978  45.481  58.519  1.00  0.00           N  
ATOM   4090  C4    G   128      60.236  45.371  57.391  1.00  0.00           C  
ATOM   4091  C3'   G   128      62.604  45.609  54.003  1.00  0.00           C  
ATOM   4092  H3'   G   128      61.628  45.141  53.874  1.00  0.00           H  
ATOM   4093  C2'   G   128      62.895  45.749  55.523  1.00  0.00           C  
ATOM   4094  H2'   G   128      62.704  44.802  56.029  1.00  0.00           H  
ATOM   4095  O2'   G   128      64.180  46.308  55.822  1.00  0.00           O  
ATOM   4096 HO2'   G   128      64.174  46.376  56.779  1.00  0.00           H  
ATOM   4097  O3'   G   128      63.649  44.936  53.300  1.00  0.00           O  
ATOM   4098  P     U   129      63.808  43.360  53.113  1.00  0.00           P  
ATOM   4099  OP1   U   129      65.215  43.229  52.658  1.00  0.00           O  
ATOM   4100  OP2   U   129      62.756  42.894  52.227  1.00  0.00           O  
ATOM   4101  O5'   U   129      63.633  42.815  54.625  1.00  0.00           O  
ATOM   4102  C5'   U   129      64.748  42.916  55.550  1.00  0.00           C  
ATOM   4103  H5'   U   129      65.659  42.473  55.146  1.00  0.00           H  
ATOM   4104 H5''   U   129      65.001  43.972  55.641  1.00  0.00           H  
ATOM   4105  C4'   U   129      64.435  42.438  56.976  1.00  0.00           C  
ATOM   4106  H4'   U   129      65.289  42.843  57.519  1.00  0.00           H  
ATOM   4107  O4'   U   129      63.345  43.091  57.620  1.00  0.00           O  
ATOM   4108  C1'   U   129      62.682  42.093  58.302  1.00  0.00           C  
ATOM   4109  H1'   U   129      62.497  42.563  59.268  1.00  0.00           H  
ATOM   4110  N1    U   129      61.275  41.667  57.731  1.00  0.00           N  
ATOM   4111  C6    U   129      60.965  41.656  56.368  1.00  0.00           C  
ATOM   4112  H6    U   129      61.640  42.160  55.692  1.00  0.00           H  
ATOM   4113  C5    U   129      59.702  41.301  55.981  1.00  0.00           C  
ATOM   4114  H5    U   129      59.461  41.213  54.932  1.00  0.00           H  
ATOM   4115  C4    U   129      58.681  40.920  56.880  1.00  0.00           C  
ATOM   4116  O4    U   129      57.625  40.419  56.559  1.00  0.00           O  
ATOM   4117  N3    U   129      59.013  41.048  58.222  1.00  0.00           N  
ATOM   4118  H3    U   129      58.266  40.949  58.895  1.00  0.00           H  
ATOM   4119  C2    U   129      60.234  41.468  58.640  1.00  0.00           C  
ATOM   4120  O2    U   129      60.440  41.545  59.850  1.00  0.00           O  
ATOM   4121  C3'   U   129      64.263  40.954  57.147  1.00  0.00           C  
ATOM   4122  H3'   U   129      63.637  40.594  56.331  1.00  0.00           H  
ATOM   4123  C2'   U   129      63.541  40.833  58.465  1.00  0.00           C  
ATOM   4124  H2'   U   129      62.900  39.959  58.583  1.00  0.00           H  
ATOM   4125  O2'   U   129      64.548  40.914  59.521  1.00  0.00           O  
ATOM   4126 HO2'   U   129      65.377  40.958  59.040  1.00  0.00           H  
ATOM   4127  O3'   U   129      65.553  40.351  57.029  1.00  0.00           O  
ATOM   4128  P     C   130      65.858  38.841  56.659  1.00  0.00           P  
ATOM   4129  OP1   C   130      67.305  38.666  56.738  1.00  0.00           O  
ATOM   4130  OP2   C   130      65.207  38.530  55.390  1.00  0.00           O  
ATOM   4131  O5'   C   130      65.127  37.902  57.782  1.00  0.00           O  
ATOM   4132  C5'   C   130      65.672  37.791  59.038  1.00  0.00           C  
ATOM   4133  H5'   C   130      66.541  37.134  59.074  1.00  0.00           H  
ATOM   4134 H5''   C   130      65.984  38.764  59.418  1.00  0.00           H  
ATOM   4135  C4'   C   130      64.638  37.332  60.081  1.00  0.00           C  
ATOM   4136  H4'   C   130      65.108  37.277  61.063  1.00  0.00           H  
ATOM   4137  O4'   C   130      63.501  38.139  60.323  1.00  0.00           O  
ATOM   4138  C1'   C   130      62.447  37.331  60.766  1.00  0.00           C  
ATOM   4139  H1'   C   130      62.119  37.660  61.752  1.00  0.00           H  
ATOM   4140  N1    C   130      61.265  37.492  59.851  1.00  0.00           N  
ATOM   4141  C6    C   130      61.447  37.682  58.527  1.00  0.00           C  
ATOM   4142  H6    C   130      62.445  37.871  58.160  1.00  0.00           H  
ATOM   4143  C5    C   130      60.382  37.733  57.671  1.00  0.00           C  
ATOM   4144  H5    C   130      60.466  37.959  56.618  1.00  0.00           H  
ATOM   4145  C4    C   130      59.070  37.589  58.267  1.00  0.00           C  
ATOM   4146  N4    C   130      58.067  37.605  57.480  1.00  0.00           N  
ATOM   4147  H41   C   130      58.241  37.235  56.557  1.00  0.00           H  
ATOM   4148  H42   C   130      57.107  37.414  57.733  1.00  0.00           H  
ATOM   4149  N3    C   130      58.865  37.419  59.530  1.00  0.00           N  
ATOM   4150  C2    C   130      59.967  37.301  60.327  1.00  0.00           C  
ATOM   4151  O2    C   130      59.748  36.984  61.543  1.00  0.00           O  
ATOM   4152  C3'   C   130      64.139  35.903  59.845  1.00  0.00           C  
ATOM   4153  H3'   C   130      63.867  35.920  58.789  1.00  0.00           H  
ATOM   4154  C2'   C   130      62.972  35.902  60.910  1.00  0.00           C  
ATOM   4155  H2'   C   130      62.227  35.164  60.612  1.00  0.00           H  
ATOM   4156  O2'   C   130      63.322  35.642  62.216  1.00  0.00           O  
ATOM   4157 HO2'   C   130      63.609  34.734  62.338  1.00  0.00           H  
ATOM   4158  O3'   C   130      65.059  34.828  59.956  1.00  0.00           O  
ATOM   4159  P     G   131      64.788  33.449  59.252  1.00  0.00           P  
ATOM   4160  OP1   G   131      66.024  32.623  59.407  1.00  0.00           O  
ATOM   4161  OP2   G   131      64.188  33.649  57.951  1.00  0.00           O  
ATOM   4162  O5'   G   131      63.761  32.869  60.215  1.00  0.00           O  
ATOM   4163  C5'   G   131      64.010  32.400  61.603  1.00  0.00           C  
ATOM   4164  H5'   G   131      64.613  31.496  61.524  1.00  0.00           H  
ATOM   4165 H5''   G   131      64.615  33.020  62.265  1.00  0.00           H  
ATOM   4166  C4'   G   131      62.623  32.089  62.203  1.00  0.00           C  
ATOM   4167  H4'   G   131      62.622  31.906  63.277  1.00  0.00           H  
ATOM   4168  O4'   G   131      61.770  33.232  62.184  1.00  0.00           O  
ATOM   4169  C1'   G   131      60.426  32.877  61.959  1.00  0.00           C  
ATOM   4170  H1'   G   131      59.812  33.359  62.720  1.00  0.00           H  
ATOM   4171  N9    G   131      59.911  33.336  60.631  1.00  0.00           N  
ATOM   4172  C8    G   131      60.635  33.649  59.478  1.00  0.00           C  
ATOM   4173  H8    G   131      61.704  33.501  59.460  1.00  0.00           H  
ATOM   4174  N7    G   131      59.891  34.115  58.508  1.00  0.00           N  
ATOM   4175  C5    G   131      58.582  34.088  58.963  1.00  0.00           C  
ATOM   4176  C6    G   131      57.252  34.203  58.359  1.00  0.00           C  
ATOM   4177  O6    G   131      56.942  34.469  57.191  1.00  0.00           O  
ATOM   4178  N1    G   131      56.229  34.001  59.224  1.00  0.00           N  
ATOM   4179  H1    G   131      55.303  34.103  58.833  1.00  0.00           H  
ATOM   4180  C2    G   131      56.402  33.639  60.509  1.00  0.00           C  
ATOM   4181  N2    G   131      55.326  33.189  61.105  1.00  0.00           N  
ATOM   4182  H21   G   131      54.387  33.337  60.763  1.00  0.00           H  
ATOM   4183  H22   G   131      55.415  32.848  62.052  1.00  0.00           H  
ATOM   4184  N3    G   131      57.570  33.366  61.105  1.00  0.00           N  
ATOM   4185  C4    G   131      58.600  33.694  60.310  1.00  0.00           C  
ATOM   4186  C3'   G   131      61.816  30.996  61.504  1.00  0.00           C  
ATOM   4187  H3'   G   131      61.937  31.215  60.443  1.00  0.00           H  
ATOM   4188  C2'   G   131      60.376  31.335  61.912  1.00  0.00           C  
ATOM   4189  H2'   G   131      59.578  31.010  61.244  1.00  0.00           H  
ATOM   4190  O2'   G   131      60.043  30.808  63.196  1.00  0.00           O  
ATOM   4191 HO2'   G   131      60.426  29.928  63.171  1.00  0.00           H  
ATOM   4192  O3'   G   131      62.322  29.674  61.684  1.00  0.00           O  
ATOM   4193  P     U   132      61.566  28.454  61.056  1.00  0.00           P  
ATOM   4194  OP1   U   132      62.448  27.280  61.111  1.00  0.00           O  
ATOM   4195  OP2   U   132      60.940  28.813  59.732  1.00  0.00           O  
ATOM   4196  O5'   U   132      60.341  28.012  62.058  1.00  0.00           O  
ATOM   4197  C5'   U   132      60.545  27.089  63.087  1.00  0.00           C  
ATOM   4198  H5'   U   132      61.158  26.240  62.784  1.00  0.00           H  
ATOM   4199 H5''   U   132      61.062  27.738  63.794  1.00  0.00           H  
ATOM   4200  C4'   U   132      59.346  26.432  63.773  1.00  0.00           C  
ATOM   4201  H4'   U   132      59.865  25.831  64.519  1.00  0.00           H  
ATOM   4202  O4'   U   132      58.536  27.492  64.392  1.00  0.00           O  
ATOM   4203  C1'   U   132      57.177  27.287  64.125  1.00  0.00           C  
ATOM   4204  H1'   U   132      56.804  26.517  64.800  1.00  0.00           H  
ATOM   4205  N1    U   132      56.482  28.611  64.162  1.00  0.00           N  
ATOM   4206  C6    U   132      57.126  29.723  63.630  1.00  0.00           C  
ATOM   4207  H6    U   132      58.120  29.591  63.229  1.00  0.00           H  
ATOM   4208  C5    U   132      56.450  30.901  63.481  1.00  0.00           C  
ATOM   4209  H5    U   132      56.976  31.732  63.035  1.00  0.00           H  
ATOM   4210  C4    U   132      55.048  31.015  63.865  1.00  0.00           C  
ATOM   4211  O4    U   132      54.396  32.010  63.675  1.00  0.00           O  
ATOM   4212  N3    U   132      54.441  29.855  64.316  1.00  0.00           N  
ATOM   4213  H3    U   132      53.558  29.861  64.807  1.00  0.00           H  
ATOM   4214  C2    U   132      55.147  28.631  64.490  1.00  0.00           C  
ATOM   4215  O2    U   132      54.573  27.678  64.991  1.00  0.00           O  
ATOM   4216  C3'   U   132      58.456  25.787  62.738  1.00  0.00           C  
ATOM   4217  H3'   U   132      58.950  25.824  61.768  1.00  0.00           H  
ATOM   4218  C2'   U   132      57.267  26.792  62.758  1.00  0.00           C  
ATOM   4219  H2'   U   132      57.545  27.549  62.025  1.00  0.00           H  
ATOM   4220  O2'   U   132      56.104  26.124  62.369  1.00  0.00           O  
ATOM   4221 HO2'   U   132      56.413  25.675  61.579  1.00  0.00           H  
ATOM   4222  O3'   U   132      57.963  24.505  63.003  1.00  0.00           O  
ATOM   4223  P     A   133      58.832  23.249  63.016  1.00  0.00           P  
ATOM   4224  OP1   A   133      59.703  23.290  61.843  1.00  0.00           O  
ATOM   4225  OP2   A   133      57.792  22.157  63.112  1.00  0.00           O  
ATOM   4226  O5'   A   133      59.658  23.369  64.346  1.00  0.00           O  
ATOM   4227  C5'   A   133      61.075  23.422  64.429  1.00  0.00           C  
ATOM   4228  H5'   A   133      61.472  22.452  64.130  1.00  0.00           H  
ATOM   4229 H5''   A   133      61.336  24.207  63.719  1.00  0.00           H  
ATOM   4230  C4'   A   133      61.458  23.515  65.861  1.00  0.00           C  
ATOM   4231  H4'   A   133      62.546  23.487  65.920  1.00  0.00           H  
ATOM   4232  O4'   A   133      61.226  24.893  66.372  1.00  0.00           O  
ATOM   4233  C1'   A   133      60.469  24.747  67.613  1.00  0.00           C  
ATOM   4234  H1'   A   133      61.083  24.763  68.514  1.00  0.00           H  
ATOM   4235  N9    A   133      59.403  25.757  67.829  1.00  0.00           N  
ATOM   4236  C8    A   133      58.151  25.497  68.262  1.00  0.00           C  
ATOM   4237  H8    A   133      57.825  24.581  68.733  1.00  0.00           H  
ATOM   4238  N7    A   133      57.361  26.576  68.167  1.00  0.00           N  
ATOM   4239  C5    A   133      58.189  27.556  67.733  1.00  0.00           C  
ATOM   4240  C6    A   133      57.960  28.948  67.428  1.00  0.00           C  
ATOM   4241  N6    A   133      56.785  29.541  67.708  1.00  0.00           N  
ATOM   4242  H61   A   133      55.992  28.956  67.927  1.00  0.00           H  
ATOM   4243  H62   A   133      56.602  30.351  67.132  1.00  0.00           H  
ATOM   4244  N1    A   133      58.902  29.751  66.983  1.00  0.00           N  
ATOM   4245  C2    A   133      60.103  29.218  66.895  1.00  0.00           C  
ATOM   4246  H2    A   133      60.801  29.988  66.600  1.00  0.00           H  
ATOM   4247  N3    A   133      60.519  27.958  67.220  1.00  0.00           N  
ATOM   4248  C4    A   133      59.462  27.139  67.607  1.00  0.00           C  
ATOM   4249  C3'   A   133      60.811  22.446  66.752  1.00  0.00           C  
ATOM   4250  H3'   A   133      60.369  21.695  66.098  1.00  0.00           H  
ATOM   4251  C2'   A   133      59.816  23.350  67.484  1.00  0.00           C  
ATOM   4252  H2'   A   133      58.974  23.398  66.793  1.00  0.00           H  
ATOM   4253  O2'   A   133      59.551  22.713  68.791  1.00  0.00           O  
ATOM   4254 HO2'   A   133      59.542  21.754  68.737  1.00  0.00           H  
ATOM   4255  O3'   A   133      61.699  21.893  67.669  1.00  0.00           O  
ATOM   4256  P     U   134      61.592  20.435  68.208  1.00  0.00           P  
ATOM   4257  OP1   U   134      60.137  20.223  68.561  1.00  0.00           O  
ATOM   4258  OP2   U   134      62.562  20.320  69.333  1.00  0.00           O  
ATOM   4259  O5'   U   134      62.115  19.453  67.069  1.00  0.00           O  
ATOM   4260  C5'   U   134      61.313  19.103  66.010  1.00  0.00           C  
ATOM   4261  H5'   U   134      60.240  19.142  66.200  1.00  0.00           H  
ATOM   4262 H5''   U   134      61.581  19.851  65.263  1.00  0.00           H  
ATOM   4263  C4'   U   134      61.588  17.633  65.444  1.00  0.00           C  
ATOM   4264  H4'   U   134      61.211  17.577  64.423  1.00  0.00           H  
ATOM   4265  O4'   U   134      62.958  17.314  65.659  1.00  0.00           O  
ATOM   4266  C1'   U   134      63.135  15.944  65.827  1.00  0.00           C  
ATOM   4267  H1'   U   134      63.492  15.561  64.871  1.00  0.00           H  
ATOM   4268  N1    U   134      64.087  15.687  66.939  1.00  0.00           N  
ATOM   4269  C6    U   134      63.887  16.209  68.197  1.00  0.00           C  
ATOM   4270  H6    U   134      63.040  16.867  68.323  1.00  0.00           H  
ATOM   4271  C5    U   134      64.782  15.972  69.211  1.00  0.00           C  
ATOM   4272  H5    U   134      64.527  16.276  70.215  1.00  0.00           H  
ATOM   4273  C4    U   134      65.977  15.250  68.963  1.00  0.00           C  
ATOM   4274  O4    U   134      66.876  15.080  69.750  1.00  0.00           O  
ATOM   4275  N3    U   134      66.182  14.908  67.702  1.00  0.00           N  
ATOM   4276  H3    U   134      67.105  14.630  67.402  1.00  0.00           H  
ATOM   4277  C2    U   134      65.227  14.996  66.639  1.00  0.00           C  
ATOM   4278  O2    U   134      65.414  14.523  65.552  1.00  0.00           O  
ATOM   4279  C3'   U   134      60.864  16.622  66.361  1.00  0.00           C  
ATOM   4280  H3'   U   134      60.883  16.859  67.425  1.00  0.00           H  
ATOM   4281  C2'   U   134      61.764  15.386  66.080  1.00  0.00           C  
ATOM   4282  H2'   U   134      61.685  14.812  67.002  1.00  0.00           H  
ATOM   4283  O2'   U   134      61.267  14.640  64.987  1.00  0.00           O  
ATOM   4284 HO2'   U   134      60.364  14.332  65.099  1.00  0.00           H  
ATOM   4285  O3'   U   134      59.486  16.688  65.975  1.00  0.00           O  
ATOM   4286  P     A   135      58.372  15.910  66.757  1.00  0.00           P  
ATOM   4287  OP1   A   135      57.105  16.518  66.436  1.00  0.00           O  
ATOM   4288  OP2   A   135      58.832  15.816  68.162  1.00  0.00           O  
ATOM   4289  O5'   A   135      58.520  14.525  66.075  1.00  0.00           O  
ATOM   4290  C5'   A   135      57.940  14.097  64.824  1.00  0.00           C  
ATOM   4291  H5'   A   135      56.900  14.168  65.143  1.00  0.00           H  
ATOM   4292 H5''   A   135      58.262  14.844  64.099  1.00  0.00           H  
ATOM   4293  C4'   A   135      58.316  12.642  64.528  1.00  0.00           C  
ATOM   4294  H4'   A   135      57.731  12.207  63.718  1.00  0.00           H  
ATOM   4295  O4'   A   135      59.636  12.612  64.047  1.00  0.00           O  
ATOM   4296  C1'   A   135      60.148  11.301  64.254  1.00  0.00           C  
ATOM   4297  H1'   A   135      60.269  10.840  63.274  1.00  0.00           H  
ATOM   4298  N9    A   135      61.535  11.446  64.858  1.00  0.00           N  
ATOM   4299  C8    A   135      61.917  11.788  66.139  1.00  0.00           C  
ATOM   4300  H8    A   135      61.150  11.915  66.889  1.00  0.00           H  
ATOM   4301  N7    A   135      63.190  11.795  66.337  1.00  0.00           N  
ATOM   4302  C5    A   135      63.777  11.527  65.072  1.00  0.00           C  
ATOM   4303  C6    A   135      65.121  11.464  64.527  1.00  0.00           C  
ATOM   4304  N6    A   135      66.207  11.544  65.221  1.00  0.00           N  
ATOM   4305  H61   A   135      66.076  11.812  66.186  1.00  0.00           H  
ATOM   4306  H62   A   135      67.139  11.482  64.836  1.00  0.00           H  
ATOM   4307  N1    A   135      65.267  11.208  63.215  1.00  0.00           N  
ATOM   4308  C2    A   135      64.184  11.052  62.512  1.00  0.00           C  
ATOM   4309  H2    A   135      64.370  10.869  61.465  1.00  0.00           H  
ATOM   4310  N3    A   135      62.893  11.131  62.844  1.00  0.00           N  
ATOM   4311  C4    A   135      62.695  11.372  64.174  1.00  0.00           C  
ATOM   4312  C3'   A   135      58.341  11.740  65.800  1.00  0.00           C  
ATOM   4313  H3'   A   135      58.971  12.223  66.546  1.00  0.00           H  
ATOM   4314  C2'   A   135      59.137  10.587  65.133  1.00  0.00           C  
ATOM   4315  H2'   A   135      59.722  10.019  65.857  1.00  0.00           H  
ATOM   4316  O2'   A   135      58.439   9.728  64.256  1.00  0.00           O  
ATOM   4317 HO2'   A   135      58.337   8.893  64.719  1.00  0.00           H  
ATOM   4318  O3'   A   135      57.013  11.285  66.231  1.00  0.00           O  
ATOM   4319  P     C   136      56.885  10.487  67.560  1.00  0.00           P  
ATOM   4320  OP1   C   136      55.481  10.591  67.903  1.00  0.00           O  
ATOM   4321  OP2   C   136      57.841  10.924  68.535  1.00  0.00           O  
ATOM   4322  O5'   C   136      57.336   9.029  67.168  1.00  0.00           O  
ATOM   4323  C5'   C   136      56.460   8.065  66.603  1.00  0.00           C  
ATOM   4324  H5'   C   136      55.740   7.777  67.369  1.00  0.00           H  
ATOM   4325 H5''   C   136      55.910   8.549  65.795  1.00  0.00           H  
ATOM   4326  C4'   C   136      57.253   6.879  66.070  1.00  0.00           C  
ATOM   4327  H4'   C   136      56.641   6.259  65.415  1.00  0.00           H  
ATOM   4328  O4'   C   136      58.343   7.220  65.229  1.00  0.00           O  
ATOM   4329  C1'   C   136      59.285   6.135  65.123  1.00  0.00           C  
ATOM   4330  H1'   C   136      59.024   5.526  64.258  1.00  0.00           H  
ATOM   4331  N1    C   136      60.725   6.753  65.005  1.00  0.00           N  
ATOM   4332  C6    C   136      61.195   7.567  66.067  1.00  0.00           C  
ATOM   4333  H6    C   136      60.761   7.570  67.055  1.00  0.00           H  
ATOM   4334  C5    C   136      62.423   8.188  65.837  1.00  0.00           C  
ATOM   4335  H5    C   136      62.930   8.723  66.626  1.00  0.00           H  
ATOM   4336  C4    C   136      63.034   7.926  64.588  1.00  0.00           C  
ATOM   4337  N4    C   136      64.282   8.261  64.456  1.00  0.00           N  
ATOM   4338  H41   C   136      64.723   8.096  63.562  1.00  0.00           H  
ATOM   4339  H42   C   136      64.837   8.656  65.202  1.00  0.00           H  
ATOM   4340  N3    C   136      62.469   7.277  63.583  1.00  0.00           N  
ATOM   4341  C2    C   136      61.292   6.631  63.740  1.00  0.00           C  
ATOM   4342  O2    C   136      60.800   5.987  62.808  1.00  0.00           O  
ATOM   4343  C3'   C   136      57.888   5.968  67.099  1.00  0.00           C  
ATOM   4344  H3'   C   136      58.207   6.607  67.922  1.00  0.00           H  
ATOM   4345  C2'   C   136      59.098   5.336  66.372  1.00  0.00           C  
ATOM   4346  H2'   C   136      59.977   5.303  67.016  1.00  0.00           H  
ATOM   4347  O2'   C   136      58.827   3.956  66.034  1.00  0.00           O  
ATOM   4348 HO2'   C   136      58.246   3.639  66.729  1.00  0.00           H  
ATOM   4349  O3'   C   136      57.015   4.924  67.544  1.00  0.00           O  
ATOM   4350  P     A   137      55.565   4.995  68.253  1.00  0.00           P  
ATOM   4351  OP1   A   137      55.690   6.137  69.144  1.00  0.00           O  
ATOM   4352  OP2   A   137      55.099   3.680  68.749  1.00  0.00           O  
ATOM   4353  O5'   A   137      54.652   5.412  66.970  1.00  0.00           O  
ATOM   4354  C5'   A   137      53.474   6.152  67.117  1.00  0.00           C  
ATOM   4355  H5'   A   137      52.731   5.655  67.741  1.00  0.00           H  
ATOM   4356 H5''   A   137      53.656   6.999  67.778  1.00  0.00           H  
ATOM   4357  C4'   A   137      52.817   6.709  65.791  1.00  0.00           C  
ATOM   4358  H4'   A   137      51.877   7.206  66.032  1.00  0.00           H  
ATOM   4359  O4'   A   137      53.640   7.535  65.028  1.00  0.00           O  
ATOM   4360  C1'   A   137      53.020   7.654  63.726  1.00  0.00           C  
ATOM   4361  H1'   A   137      52.562   8.643  63.739  1.00  0.00           H  
ATOM   4362  N9    A   137      53.995   7.364  62.676  1.00  0.00           N  
ATOM   4363  C8    A   137      55.285   6.918  62.732  1.00  0.00           C  
ATOM   4364  H8    A   137      55.757   6.704  63.680  1.00  0.00           H  
ATOM   4365  N7    A   137      55.857   6.788  61.608  1.00  0.00           N  
ATOM   4366  C5    A   137      54.903   7.093  60.676  1.00  0.00           C  
ATOM   4367  C6    A   137      54.790   7.030  59.243  1.00  0.00           C  
ATOM   4368  N6    A   137      55.731   6.721  58.404  1.00  0.00           N  
ATOM   4369  H61   A   137      56.634   6.376  58.694  1.00  0.00           H  
ATOM   4370  H62   A   137      55.512   6.882  57.431  1.00  0.00           H  
ATOM   4371  N1    A   137      53.603   7.287  58.665  1.00  0.00           N  
ATOM   4372  C2    A   137      52.581   7.539  59.406  1.00  0.00           C  
ATOM   4373  H2    A   137      51.626   7.694  58.927  1.00  0.00           H  
ATOM   4374  N3    A   137      52.541   7.641  60.755  1.00  0.00           N  
ATOM   4375  C4    A   137      53.741   7.420  61.313  1.00  0.00           C  
ATOM   4376  C3'   A   137      52.364   5.636  64.767  1.00  0.00           C  
ATOM   4377  H3'   A   137      53.197   5.072  64.347  1.00  0.00           H  
ATOM   4378  C2'   A   137      51.899   6.561  63.669  1.00  0.00           C  
ATOM   4379  H2'   A   137      51.903   6.077  62.692  1.00  0.00           H  
ATOM   4380  O2'   A   137      50.678   7.231  63.895  1.00  0.00           O  
ATOM   4381 HO2'   A   137      50.004   6.548  63.933  1.00  0.00           H  
ATOM   4382  O3'   A   137      51.377   4.682  65.217  1.00  0.00           O  
ATOM   4383  P     G   138      51.403   3.178  64.765  1.00  0.00           P  
ATOM   4384  OP1   G   138      50.036   2.667  65.170  1.00  0.00           O  
ATOM   4385  OP2   G   138      52.713   2.534  65.179  1.00  0.00           O  
ATOM   4386  O5'   G   138      51.393   3.436  63.216  1.00  0.00           O  
ATOM   4387  C5'   G   138      50.195   3.590  62.438  1.00  0.00           C  
ATOM   4388  H5'   G   138      49.592   2.707  62.649  1.00  0.00           H  
ATOM   4389 H5''   G   138      49.652   4.506  62.671  1.00  0.00           H  
ATOM   4390  C4'   G   138      50.343   3.562  60.911  1.00  0.00           C  
ATOM   4391  H4'   G   138      49.409   3.770  60.390  1.00  0.00           H  
ATOM   4392  O4'   G   138      51.321   4.461  60.417  1.00  0.00           O  
ATOM   4393  C1'   G   138      52.043   3.933  59.397  1.00  0.00           C  
ATOM   4394  H1'   G   138      52.203   4.561  58.521  1.00  0.00           H  
ATOM   4395  N9    G   138      53.390   3.627  59.956  1.00  0.00           N  
ATOM   4396  C8    G   138      53.901   3.760  61.224  1.00  0.00           C  
ATOM   4397  H8    G   138      53.301   4.017  62.085  1.00  0.00           H  
ATOM   4398  N7    G   138      55.167   3.534  61.393  1.00  0.00           N  
ATOM   4399  C5    G   138      55.613   3.402  60.006  1.00  0.00           C  
ATOM   4400  C6    G   138      56.936   3.233  59.474  1.00  0.00           C  
ATOM   4401  O6    G   138      58.043   3.072  60.076  1.00  0.00           O  
ATOM   4402  N1    G   138      56.951   3.131  58.099  1.00  0.00           N  
ATOM   4403  H1    G   138      57.818   2.881  57.645  1.00  0.00           H  
ATOM   4404  C2    G   138      55.887   3.478  57.343  1.00  0.00           C  
ATOM   4405  N2    G   138      56.025   3.496  55.983  1.00  0.00           N  
ATOM   4406  H21   G   138      56.937   3.324  55.585  1.00  0.00           H  
ATOM   4407  H22   G   138      55.189   3.672  55.445  1.00  0.00           H  
ATOM   4408  N3    G   138      54.594   3.656  57.750  1.00  0.00           N  
ATOM   4409  C4    G   138      54.517   3.604  59.144  1.00  0.00           C  
ATOM   4410  C3'   G   138      50.866   2.160  60.451  1.00  0.00           C  
ATOM   4411  H3'   G   138      51.632   1.817  61.146  1.00  0.00           H  
ATOM   4412  C2'   G   138      51.420   2.555  59.036  1.00  0.00           C  
ATOM   4413  H2'   G   138      52.134   1.895  58.543  1.00  0.00           H  
ATOM   4414  O2'   G   138      50.378   2.933  58.210  1.00  0.00           O  
ATOM   4415 HO2'   G   138      49.607   2.403  58.425  1.00  0.00           H  
ATOM   4416  O3'   G   138      49.778   1.228  60.519  1.00  0.00           O  
ATOM   4417  P     G   139      50.063  -0.277  60.365  1.00  0.00           P  
ATOM   4418  OP1   G   139      48.718  -0.941  60.263  1.00  0.00           O  
ATOM   4419  OP2   G   139      51.005  -0.670  61.419  1.00  0.00           O  
ATOM   4420  O5'   G   139      50.812  -0.529  59.051  1.00  0.00           O  
ATOM   4421  C5'   G   139      50.176  -0.408  57.816  1.00  0.00           C  
ATOM   4422  H5'   G   139      49.436  -1.195  57.665  1.00  0.00           H  
ATOM   4423 H5''   G   139      49.647   0.545  57.782  1.00  0.00           H  
ATOM   4424  C4'   G   139      51.079  -0.581  56.610  1.00  0.00           C  
ATOM   4425  H4'   G   139      50.421  -0.336  55.776  1.00  0.00           H  
ATOM   4426  O4'   G   139      52.091   0.476  56.616  1.00  0.00           O  
ATOM   4427  C1'   G   139      53.310   0.018  55.991  1.00  0.00           C  
ATOM   4428  H1'   G   139      53.578   0.691  55.175  1.00  0.00           H  
ATOM   4429  N9    G   139      54.423   0.004  56.942  1.00  0.00           N  
ATOM   4430  C8    G   139      54.383   0.072  58.307  1.00  0.00           C  
ATOM   4431  H8    G   139      53.498   0.327  58.871  1.00  0.00           H  
ATOM   4432  N7    G   139      55.556   0.064  58.857  1.00  0.00           N  
ATOM   4433  C5    G   139      56.449  -0.057  57.763  1.00  0.00           C  
ATOM   4434  C6    G   139      57.881  -0.144  57.758  1.00  0.00           C  
ATOM   4435  O6    G   139      58.640  -0.101  58.716  1.00  0.00           O  
ATOM   4436  N1    G   139      58.391  -0.160  56.523  1.00  0.00           N  
ATOM   4437  H1    G   139      59.388  -0.312  56.466  1.00  0.00           H  
ATOM   4438  C2    G   139      57.626  -0.253  55.384  1.00  0.00           C  
ATOM   4439  N2    G   139      58.262  -0.221  54.206  1.00  0.00           N  
ATOM   4440  H21   G   139      59.240  -0.457  54.129  1.00  0.00           H  
ATOM   4441  H22   G   139      57.806  -0.025  53.327  1.00  0.00           H  
ATOM   4442  N3    G   139      56.333  -0.195  55.333  1.00  0.00           N  
ATOM   4443  C4    G   139      55.763  -0.122  56.577  1.00  0.00           C  
ATOM   4444  C3'   G   139      51.766  -1.920  56.381  1.00  0.00           C  
ATOM   4445  H3'   G   139      52.240  -2.271  57.298  1.00  0.00           H  
ATOM   4446  C2'   G   139      52.994  -1.410  55.525  1.00  0.00           C  
ATOM   4447  H2'   G   139      53.862  -2.064  55.602  1.00  0.00           H  
ATOM   4448  O2'   G   139      52.540  -1.298  54.236  1.00  0.00           O  
ATOM   4449 HO2'   G   139      53.356  -1.191  53.741  1.00  0.00           H  
ATOM   4450  O3'   G   139      50.883  -2.836  55.671  1.00  0.00           O  
ATOM   4451  P     G   140      51.177  -4.347  55.515  1.00  0.00           P  
ATOM   4452  OP1   G   140      50.220  -4.879  54.568  1.00  0.00           O  
ATOM   4453  OP2   G   140      51.200  -4.881  56.866  1.00  0.00           O  
ATOM   4454  O5'   G   140      52.640  -4.571  54.864  1.00  0.00           O  
ATOM   4455  C5'   G   140      53.000  -4.473  53.491  1.00  0.00           C  
ATOM   4456  H5'   G   140      52.564  -5.274  52.894  1.00  0.00           H  
ATOM   4457 H5''   G   140      52.797  -3.495  53.054  1.00  0.00           H  
ATOM   4458  C4'   G   140      54.495  -4.744  53.348  1.00  0.00           C  
ATOM   4459  H4'   G   140      54.791  -4.748  52.299  1.00  0.00           H  
ATOM   4460  O4'   G   140      55.267  -3.640  53.879  1.00  0.00           O  
ATOM   4461  C1'   G   140      56.619  -4.057  54.114  1.00  0.00           C  
ATOM   4462  H1'   G   140      57.347  -3.475  53.549  1.00  0.00           H  
ATOM   4463  N9    G   140      56.985  -3.778  55.493  1.00  0.00           N  
ATOM   4464  C8    G   140      56.159  -3.443  56.547  1.00  0.00           C  
ATOM   4465  H8    G   140      55.091  -3.335  56.421  1.00  0.00           H  
ATOM   4466  N7    G   140      56.799  -3.311  57.672  1.00  0.00           N  
ATOM   4467  C5    G   140      58.166  -3.455  57.279  1.00  0.00           C  
ATOM   4468  C6    G   140      59.322  -3.387  58.168  1.00  0.00           C  
ATOM   4469  O6    G   140      59.366  -3.106  59.324  1.00  0.00           O  
ATOM   4470  N1    G   140      60.476  -3.623  57.458  1.00  0.00           N  
ATOM   4471  H1    G   140      61.376  -3.768  57.894  1.00  0.00           H  
ATOM   4472  C2    G   140      60.495  -3.724  56.136  1.00  0.00           C  
ATOM   4473  N2    G   140      61.597  -4.240  55.676  1.00  0.00           N  
ATOM   4474  H21   G   140      61.665  -4.432  54.687  1.00  0.00           H  
ATOM   4475  H22   G   140      62.410  -4.362  56.263  1.00  0.00           H  
ATOM   4476  N3    G   140      59.510  -3.847  55.224  1.00  0.00           N  
ATOM   4477  C4    G   140      58.312  -3.665  55.941  1.00  0.00           C  
ATOM   4478  C3'   G   140      55.151  -5.949  53.954  1.00  0.00           C  
ATOM   4479  H3'   G   140      54.875  -5.967  55.009  1.00  0.00           H  
ATOM   4480  C2'   G   140      56.668  -5.592  53.848  1.00  0.00           C  
ATOM   4481  H2'   G   140      57.330  -6.238  54.424  1.00  0.00           H  
ATOM   4482  O2'   G   140      57.138  -5.712  52.521  1.00  0.00           O  
ATOM   4483 HO2'   G   140      58.094  -5.645  52.466  1.00  0.00           H  
ATOM   4484  O3'   G   140      54.830  -7.261  53.505  1.00  0.00           O  
ATOM   4485  P     C   141      55.182  -8.645  54.328  1.00  0.00           P  
ATOM   4486  OP1   C   141      54.799  -9.778  53.506  1.00  0.00           O  
ATOM   4487  OP2   C   141      54.529  -8.560  55.636  1.00  0.00           O  
ATOM   4488  O5'   C   141      56.750  -8.793  54.528  1.00  0.00           O  
ATOM   4489  C5'   C   141      57.581  -9.076  53.399  1.00  0.00           C  
ATOM   4490  H5'   C   141      57.408 -10.091  53.042  1.00  0.00           H  
ATOM   4491 H5''   C   141      57.347  -8.372  52.601  1.00  0.00           H  
ATOM   4492  C4'   C   141      59.054  -8.905  53.653  1.00  0.00           C  
ATOM   4493  H4'   C   141      59.597  -8.998  52.712  1.00  0.00           H  
ATOM   4494  O4'   C   141      59.369  -7.630  54.295  1.00  0.00           O  
ATOM   4495  C1'   C   141      60.624  -7.673  55.085  1.00  0.00           C  
ATOM   4496  H1'   C   141      61.477  -7.210  54.588  1.00  0.00           H  
ATOM   4497  N1    C   141      60.499  -7.294  56.529  1.00  0.00           N  
ATOM   4498  C6    C   141      59.219  -7.140  57.104  1.00  0.00           C  
ATOM   4499  H6    C   141      58.403  -7.420  56.454  1.00  0.00           H  
ATOM   4500  C5    C   141      59.007  -6.962  58.463  1.00  0.00           C  
ATOM   4501  H5    C   141      58.006  -6.851  58.853  1.00  0.00           H  
ATOM   4502  C4    C   141      60.129  -6.907  59.259  1.00  0.00           C  
ATOM   4503  N4    C   141      60.008  -6.722  60.524  1.00  0.00           N  
ATOM   4504  H41   C   141      59.041  -6.599  60.788  1.00  0.00           H  
ATOM   4505  H42   C   141      60.796  -6.583  61.140  1.00  0.00           H  
ATOM   4506  N3    C   141      61.324  -7.076  58.757  1.00  0.00           N  
ATOM   4507  C2    C   141      61.591  -7.322  57.395  1.00  0.00           C  
ATOM   4508  O2    C   141      62.733  -7.753  57.098  1.00  0.00           O  
ATOM   4509  C3'   C   141      59.625  -9.929  54.624  1.00  0.00           C  
ATOM   4510  H3'   C   141      58.985  -9.926  55.507  1.00  0.00           H  
ATOM   4511  C2'   C   141      60.860  -9.146  54.962  1.00  0.00           C  
ATOM   4512  H2'   C   141      61.160  -9.687  55.859  1.00  0.00           H  
ATOM   4513  O2'   C   141      61.801  -9.365  53.925  1.00  0.00           O  
ATOM   4514 HO2'   C   141      61.738 -10.314  53.800  1.00  0.00           H  
ATOM   4515  O3'   C   141      59.640 -11.226  54.068  1.00  0.00           O  
ATOM   4516  P    U3   142      59.725 -12.532  55.036  1.00  0.00           P  
ATOM   4517  OP1  U3   142      61.074 -12.551  55.715  1.00  0.00           O  
ATOM   4518  OP2  U3   142      59.300 -13.725  54.214  1.00  0.00           O  
ATOM   4519  O5'  U3   142      58.673 -12.234  56.117  1.00  0.00           O  
ATOM   4520  C5'  U3   142      57.702 -13.217  56.316  1.00  0.00           C  
ATOM   4521  H5'  U3   142      57.174 -13.422  55.385  1.00  0.00           H  
ATOM   4522 H5''  U3   142      58.163 -14.130  56.692  1.00  0.00           H  
ATOM   4523  C4'  U3   142      56.672 -12.835  57.392  1.00  0.00           C  
ATOM   4524  H4'  U3   142      56.080 -13.732  57.573  1.00  0.00           H  
ATOM   4525  O4'  U3   142      57.451 -12.490  58.489  1.00  0.00           O  
ATOM   4526  C1'  U3   142      57.085 -11.217  58.951  1.00  0.00           C  
ATOM   4527  H1'  U3   142      56.225 -11.199  59.619  1.00  0.00           H  
ATOM   4528  N1   U3   142      58.215 -10.664  59.627  1.00  0.00           N  
ATOM   4529  C6   U3   142      59.500 -10.657  59.100  1.00  0.00           C  
ATOM   4530  H6   U3   142      59.596 -11.111  58.125  1.00  0.00           H  
ATOM   4531  C5   U3   142      60.586 -10.138  59.710  1.00  0.00           C  
ATOM   4532  H5   U3   142      61.603 -10.258  59.366  1.00  0.00           H  
ATOM   4533  C4   U3   142      60.493  -9.649  61.027  1.00  0.00           C  
ATOM   4534  O4   U3   142      61.434  -9.287  61.697  1.00  0.00           O  
ATOM   4535  N3   U3   142      59.176  -9.733  61.550  1.00  0.00           N  
ATOM   4536  H3   U3   142      59.088  -9.492  62.527  1.00  0.00           H  
ATOM   4537  C2   U3   142      58.023 -10.179  60.874  1.00  0.00           C  
ATOM   4538  O2   U3   142      57.024 -10.341  61.556  1.00  0.00           O  
ATOM   4539  C3'  U3   142      55.872 -11.584  57.076  1.00  0.00           C  
ATOM   4540  H3'  U3   142      55.923 -11.352  56.012  1.00  0.00           H  
ATOM   4541  C2'  U3   142      56.664 -10.443  57.719  1.00  0.00           C  
ATOM   4542  H2'  U3   142      57.498 -10.151  57.080  1.00  0.00           H  
ATOM   4543  O2'  U3   142      55.836  -9.259  57.974  1.00  0.00           O  
ATOM   4544 HO2'  U3   142      55.540  -8.987  57.103  1.00  0.00           H  
ATOM   4545  O3'  U3   142      54.522 -11.650  57.496  1.00  0.00           O  
ATOM   4546 HO3'  U3   142      54.387 -10.881  58.053  1.00  0.00           H  
TER    4547       U3   142 
ATOM   4547 MG    MG   143      49.692  52.862  69.602  1.00  0.00          MG  
TER    4548       MG   143 
ATOM   4548 MG    MG   144      51.642 109.152 105.682  1.00  0.00          MG  
TER    4549       MG   144 
ATOM   4549 MG    MG   145      35.679  57.293  80.588  1.00  0.00          MG  
TER    4550       MG   145 
ATOM   4550 MG    MG   146      60.879  15.112  53.182  1.00  0.00          MG  
TER    4551       MG   146 
ATOM   4551 MG    MG   147      50.482  42.240  71.504  1.00  0.00          MG  
TER    4552       MG   147 
ATOM   4552 MG    MG   148      51.134  99.529  87.649  1.00  0.00          MG  
TER    4553       MG   148 
ATOM   4553 MG    MG   149      60.841  96.404 114.382  1.00  0.00          MG  
TER    4554       MG   149 
ATOM   4554 MG    MG   150      48.756  84.988  99.093  1.00  0.00          MG  
TER    4555       MG   150 
ATOM   4555 MG    MG   151      57.932  25.231  51.279  1.00  0.00          MG  
TER    4556       MG   151 
ATOM   4556 MG    MG   152      60.594  24.889  57.963  1.00  0.00          MG  
TER    4557       MG   152 
ATOM   4557 MG    MG   153      37.490  71.153  84.344  1.00  0.00          MG  
TER    4558       MG   153 
ATOM   4558 MG    MG   154      41.629  79.081  78.459  1.00  0.00          MG  
TER    4559       MG   154 
END   
