# Supplementary material for: Modeling the structure of the frameshift-stimulatory pseudoknot in SARS-CoV-2 reveals multiple possible conformers
Source: PLoS Comput Biol. 2021 Jan 19;17(1):e1008603. doi: 10.1371/journal.pcbi.1008603 (PMC7845960; doi:10.1371/journal.pcbi.1008603)
Supplement: S1 Data — Files in.pdb format for each of the model structures presented in the manuscript are included in an archived.zip folder. The files corresponding to the structures shown in Figs 3B, 3E, 3H, 4B, 4E, 4H, 5B, 6A–6F, and 7A–7G are named FigNX_1.pdb, where N is the figure number and X is the letter for the figure panel. These structures represent the most populated of the clusters found in the corresponding MD simulations. The structures of the second- and third-most populated clusters from each of the simulations are in the files named FigNX_2.pdb and FigNX_3.pdb, respectively. (ZIP) [file pcbi.1008603.s006.zip › Fig7G_1.pdb]

ATOM      1 HO5'  U5     1      19.923  64.147 100.728  1.00  0.00           H  
ATOM      2  O5'  U5     1      19.219  64.316 100.098  1.00  0.00           O  
ATOM      3  C5'  U5     1      18.090  64.911 100.705  1.00  0.00           C  
ATOM      4  H5'  U5     1      17.535  64.235 101.355  1.00  0.00           H  
ATOM      5 H5''  U5     1      18.396  65.813 101.236  1.00  0.00           H  
ATOM      6  C4'  U5     1      16.993  65.417  99.707  1.00  0.00           C  
ATOM      7  H4'  U5     1      16.294  65.932 100.367  1.00  0.00           H  
ATOM      8  O4'  U5     1      17.477  66.437  98.840  1.00  0.00           O  
ATOM      9  C1'  U5     1      16.792  66.346  97.602  1.00  0.00           C  
ATOM     10  H1'  U5     1      16.282  67.250  97.268  1.00  0.00           H  
ATOM     11  N1   U5     1      17.809  65.841  96.495  1.00  0.00           N  
ATOM     12  C6   U5     1      19.015  65.240  96.868  1.00  0.00           C  
ATOM     13  H6   U5     1      19.310  65.271  97.906  1.00  0.00           H  
ATOM     14  C5   U5     1      19.920  65.059  95.839  1.00  0.00           C  
ATOM     15  H5   U5     1      20.939  64.782  96.064  1.00  0.00           H  
ATOM     16  C4   U5     1      19.734  65.383  94.503  1.00  0.00           C  
ATOM     17  O4   U5     1      20.553  65.318  93.622  1.00  0.00           O  
ATOM     18  N3   U5     1      18.474  65.917  94.240  1.00  0.00           N  
ATOM     19  H3   U5     1      18.245  66.235  93.309  1.00  0.00           H  
ATOM     20  C2   U5     1      17.495  66.144  95.168  1.00  0.00           C  
ATOM     21  O2   U5     1      16.394  66.630  94.808  1.00  0.00           O  
ATOM     22  C3'  U5     1      16.159  64.432  98.978  1.00  0.00           C  
ATOM     23  H3'  U5     1      16.790  63.557  98.820  1.00  0.00           H  
ATOM     24  C2'  U5     1      15.744  65.254  97.759  1.00  0.00           C  
ATOM     25  H2'  U5     1      15.785  64.629  96.867  1.00  0.00           H  
ATOM     26  O2'  U5     1      14.465  66.008  97.911  1.00  0.00           O  
ATOM     27 HO2'  U5     1      13.838  65.652  98.544  1.00  0.00           H  
ATOM     28  O3'  U5     1      14.976  64.055  99.718  1.00  0.00           O  
ATOM     29  P     U     2      14.130  62.712  99.434  1.00  0.00           P  
ATOM     30  OP1   U     2      12.987  62.778 100.370  1.00  0.00           O  
ATOM     31  OP2   U     2      15.024  61.568  99.565  1.00  0.00           O  
ATOM     32  O5'   U     2      13.634  62.929  97.901  1.00  0.00           O  
ATOM     33  C5'   U     2      12.379  63.459  97.685  1.00  0.00           C  
ATOM     34  H5'   U     2      11.609  62.938  98.254  1.00  0.00           H  
ATOM     35 H5''   U     2      12.376  64.518  97.943  1.00  0.00           H  
ATOM     36  C4'   U     2      12.138  63.534  96.247  1.00  0.00           C  
ATOM     37  H4'   U     2      11.211  64.042  95.980  1.00  0.00           H  
ATOM     38  O4'   U     2      13.203  64.222  95.606  1.00  0.00           O  
ATOM     39  C1'   U     2      13.361  63.749  94.245  1.00  0.00           C  
ATOM     40  H1'   U     2      12.924  64.457  93.540  1.00  0.00           H  
ATOM     41  N1    U     2      14.753  63.595  93.875  1.00  0.00           N  
ATOM     42  C6    U     2      15.718  62.883  94.668  1.00  0.00           C  
ATOM     43  H6    U     2      15.544  62.438  95.637  1.00  0.00           H  
ATOM     44  C5    U     2      16.981  62.773  94.251  1.00  0.00           C  
ATOM     45  H5    U     2      17.702  62.250  94.862  1.00  0.00           H  
ATOM     46  C4    U     2      17.364  63.106  92.875  1.00  0.00           C  
ATOM     47  O4    U     2      18.492  63.161  92.409  1.00  0.00           O  
ATOM     48  N3    U     2      16.338  63.429  92.108  1.00  0.00           N  
ATOM     49  H3    U     2      16.607  63.537  91.140  1.00  0.00           H  
ATOM     50  C2    U     2      15.011  63.663  92.501  1.00  0.00           C  
ATOM     51  O2    U     2      14.193  63.965  91.654  1.00  0.00           O  
ATOM     52  C3'   U     2      12.266  62.144  95.606  1.00  0.00           C  
ATOM     53  H3'   U     2      13.091  61.565  96.019  1.00  0.00           H  
ATOM     54  C2'   U     2      12.566  62.457  94.139  1.00  0.00           C  
ATOM     55  H2'   U     2      13.017  61.571  93.692  1.00  0.00           H  
ATOM     56  O2'   U     2      11.316  62.793  93.532  1.00  0.00           O  
ATOM     57 HO2'   U     2      10.641  62.150  93.760  1.00  0.00           H  
ATOM     58  O3'   U     2      11.115  61.411  95.833  1.00  0.00           O  
ATOM     59  P     U     3      11.100  59.864  95.863  1.00  0.00           P  
ATOM     60  OP1   U     3       9.687  59.412  95.956  1.00  0.00           O  
ATOM     61  OP2   U     3      12.055  59.375  96.905  1.00  0.00           O  
ATOM     62  O5'   U     3      11.579  59.291  94.499  1.00  0.00           O  
ATOM     63  C5'   U     3      10.643  59.289  93.413  1.00  0.00           C  
ATOM     64  H5'   U     3       9.884  58.507  93.450  1.00  0.00           H  
ATOM     65 H5''   U     3      10.154  60.263  93.398  1.00  0.00           H  
ATOM     66  C4'   U     3      11.341  58.945  92.035  1.00  0.00           C  
ATOM     67  H4'   U     3      10.622  58.986  91.217  1.00  0.00           H  
ATOM     68  O4'   U     3      12.451  59.779  91.888  1.00  0.00           O  
ATOM     69  C1'   U     3      13.444  59.111  91.080  1.00  0.00           C  
ATOM     70  H1'   U     3      13.518  59.574  90.096  1.00  0.00           H  
ATOM     71  N1    U     3      14.791  59.191  91.783  1.00  0.00           N  
ATOM     72  C6    U     3      14.977  58.582  92.961  1.00  0.00           C  
ATOM     73  H6    U     3      14.125  58.295  93.559  1.00  0.00           H  
ATOM     74  C5    U     3      16.207  58.514  93.560  1.00  0.00           C  
ATOM     75  H5    U     3      16.292  58.111  94.558  1.00  0.00           H  
ATOM     76  C4    U     3      17.446  58.999  92.888  1.00  0.00           C  
ATOM     77  O4    U     3      18.632  58.947  93.243  1.00  0.00           O  
ATOM     78  N3    U     3      17.159  59.621  91.730  1.00  0.00           N  
ATOM     79  H3    U     3      17.984  59.790  91.173  1.00  0.00           H  
ATOM     80  C2    U     3      15.921  59.717  91.091  1.00  0.00           C  
ATOM     81  O2    U     3      15.796  60.302  90.014  1.00  0.00           O  
ATOM     82  C3'   U     3      11.935  57.504  92.015  1.00  0.00           C  
ATOM     83  H3'   U     3      12.472  57.263  92.933  1.00  0.00           H  
ATOM     84  C2'   U     3      12.863  57.670  90.802  1.00  0.00           C  
ATOM     85  H2'   U     3      13.574  56.848  90.715  1.00  0.00           H  
ATOM     86  O2'   U     3      12.017  57.704  89.688  1.00  0.00           O  
ATOM     87 HO2'   U     3      11.259  57.180  89.958  1.00  0.00           H  
ATOM     88  O3'   U     3      10.896  56.616  91.683  1.00  0.00           O  
ATOM     89  P     G     4      11.021  55.115  92.314  1.00  0.00           P  
ATOM     90  OP1   G     4       9.856  54.345  91.872  1.00  0.00           O  
ATOM     91  OP2   G     4      11.340  55.310  93.745  1.00  0.00           O  
ATOM     92  O5'   G     4      12.307  54.566  91.579  1.00  0.00           O  
ATOM     93  C5'   G     4      12.364  54.162  90.300  1.00  0.00           C  
ATOM     94  H5'   G     4      11.449  53.651  89.999  1.00  0.00           H  
ATOM     95 H5''   G     4      12.465  54.971  89.577  1.00  0.00           H  
ATOM     96  C4'   G     4      13.521  53.252  89.930  1.00  0.00           C  
ATOM     97  H4'   G     4      13.253  53.001  88.904  1.00  0.00           H  
ATOM     98  O4'   G     4      14.803  53.915  89.907  1.00  0.00           O  
ATOM     99  C1'   G     4      15.766  53.132  90.654  1.00  0.00           C  
ATOM    100  H1'   G     4      16.658  53.105  90.028  1.00  0.00           H  
ATOM    101  N9    G     4      15.918  53.740  92.008  1.00  0.00           N  
ATOM    102  C8    G     4      15.282  54.859  92.408  1.00  0.00           C  
ATOM    103  H8    G     4      14.670  55.450  91.743  1.00  0.00           H  
ATOM    104  N7    G     4      15.524  55.209  93.627  1.00  0.00           N  
ATOM    105  C5    G     4      16.309  54.164  94.132  1.00  0.00           C  
ATOM    106  C6    G     4      16.867  53.818  95.426  1.00  0.00           C  
ATOM    107  O6    G     4      16.928  54.491  96.490  1.00  0.00           O  
ATOM    108  N1    G     4      17.552  52.636  95.484  1.00  0.00           N  
ATOM    109  H1    G     4      18.002  52.367  96.348  1.00  0.00           H  
ATOM    110  C2    G     4      17.677  51.806  94.452  1.00  0.00           C  
ATOM    111  N2    G     4      18.283  50.626  94.586  1.00  0.00           N  
ATOM    112  H21   G     4      18.464  50.141  93.719  1.00  0.00           H  
ATOM    113  H22   G     4      18.652  50.324  95.475  1.00  0.00           H  
ATOM    114  N3    G     4      17.185  52.065  93.229  1.00  0.00           N  
ATOM    115  C4    G     4      16.516  53.246  93.135  1.00  0.00           C  
ATOM    116  C3'   G     4      13.687  51.868  90.677  1.00  0.00           C  
ATOM    117  H3'   G     4      13.401  51.935  91.727  1.00  0.00           H  
ATOM    118  C2'   G     4      15.209  51.687  90.666  1.00  0.00           C  
ATOM    119  H2'   G     4      15.421  51.178  91.606  1.00  0.00           H  
ATOM    120  O2'   G     4      15.630  51.009  89.503  1.00  0.00           O  
ATOM    121 HO2'   G     4      14.914  50.963  88.865  1.00  0.00           H  
ATOM    122  O3'   G     4      12.950  50.858  89.990  1.00  0.00           O  
ATOM    123  P     C     5      11.765  50.130  90.681  1.00  0.00           P  
ATOM    124  OP1   C     5      11.375  49.058  89.734  1.00  0.00           O  
ATOM    125  OP2   C     5      10.699  51.075  91.059  1.00  0.00           O  
ATOM    126  O5'   C     5      12.376  49.559  92.022  1.00  0.00           O  
ATOM    127  C5'   C     5      13.174  48.377  91.938  1.00  0.00           C  
ATOM    128  H5'   C     5      12.645  47.474  91.633  1.00  0.00           H  
ATOM    129 H5''   C     5      13.868  48.506  91.107  1.00  0.00           H  
ATOM    130  C4'   C     5      14.047  48.107  93.150  1.00  0.00           C  
ATOM    131  H4'   C     5      14.673  47.253  92.893  1.00  0.00           H  
ATOM    132  O4'   C     5      14.810  49.296  93.344  1.00  0.00           O  
ATOM    133  C1'   C     5      15.079  49.342  94.718  1.00  0.00           C  
ATOM    134  H1'   C     5      16.130  49.325  95.007  1.00  0.00           H  
ATOM    135  N1    C     5      14.530  50.514  95.425  1.00  0.00           N  
ATOM    136  C6    C     5      13.722  51.449  94.805  1.00  0.00           C  
ATOM    137  H6    C     5      13.397  51.228  93.799  1.00  0.00           H  
ATOM    138  C5    C     5      13.300  52.562  95.399  1.00  0.00           C  
ATOM    139  H5    C     5      12.679  53.262  94.860  1.00  0.00           H  
ATOM    140  C4    C     5      13.903  52.855  96.649  1.00  0.00           C  
ATOM    141  N4    C     5      13.776  54.032  97.261  1.00  0.00           N  
ATOM    142  H41   C     5      14.351  54.276  98.055  1.00  0.00           H  
ATOM    143  H42   C     5      13.478  54.826  96.713  1.00  0.00           H  
ATOM    144  N3    C     5      14.682  52.081  97.340  1.00  0.00           N  
ATOM    145  C2    C     5      15.027  50.889  96.725  1.00  0.00           C  
ATOM    146  O2    C     5      15.575  50.002  97.390  1.00  0.00           O  
ATOM    147  C3'   C     5      13.274  47.876  94.400  1.00  0.00           C  
ATOM    148  H3'   C     5      12.458  48.592  94.499  1.00  0.00           H  
ATOM    149  C2'   C     5      14.516  48.038  95.271  1.00  0.00           C  
ATOM    150  H2'   C     5      14.239  48.134  96.321  1.00  0.00           H  
ATOM    151  O2'   C     5      15.506  47.053  95.242  1.00  0.00           O  
ATOM    152 HO2'   C     5      15.266  46.409  95.913  1.00  0.00           H  
ATOM    153  O3'   C     5      12.806  46.527  94.437  1.00  0.00           O  
ATOM    154  P     G     6      11.607  46.116  95.350  1.00  0.00           P  
ATOM    155  OP1   G     6      11.473  44.718  95.223  1.00  0.00           O  
ATOM    156  OP2   G     6      10.474  47.047  95.070  1.00  0.00           O  
ATOM    157  O5'   G     6      12.024  46.583  96.814  1.00  0.00           O  
ATOM    158  C5'   G     6      12.220  45.678  97.908  1.00  0.00           C  
ATOM    159  H5'   G     6      11.322  45.060  97.927  1.00  0.00           H  
ATOM    160 H5''   G     6      12.931  44.927  97.566  1.00  0.00           H  
ATOM    161  C4'   G     6      12.423  46.141  99.305  1.00  0.00           C  
ATOM    162  H4'   G     6      12.841  45.368  99.950  1.00  0.00           H  
ATOM    163  O4'   G     6      13.195  47.368  99.354  1.00  0.00           O  
ATOM    164  C1'   G     6      12.939  48.082 100.465  1.00  0.00           C  
ATOM    165  H1'   G     6      13.778  48.010 101.157  1.00  0.00           H  
ATOM    166  N9    G     6      12.709  49.477 100.038  1.00  0.00           N  
ATOM    167  C8    G     6      12.379  49.985  98.816  1.00  0.00           C  
ATOM    168  H8    G     6      12.395  49.356  97.938  1.00  0.00           H  
ATOM    169  N7    G     6      12.166  51.297  98.809  1.00  0.00           N  
ATOM    170  C5    G     6      12.581  51.690 100.097  1.00  0.00           C  
ATOM    171  C6    G     6      12.677  52.994 100.694  1.00  0.00           C  
ATOM    172  O6    G     6      12.576  54.097 100.160  1.00  0.00           O  
ATOM    173  N1    G     6      13.049  52.966 102.031  1.00  0.00           N  
ATOM    174  H1    G     6      13.198  53.821 102.547  1.00  0.00           H  
ATOM    175  C2    G     6      13.376  51.833 102.632  1.00  0.00           C  
ATOM    176  N2    G     6      13.578  51.861 103.936  1.00  0.00           N  
ATOM    177  H21   G     6      13.398  52.693 104.480  1.00  0.00           H  
ATOM    178  H22   G     6      13.848  50.958 104.299  1.00  0.00           H  
ATOM    179  N3    G     6      13.321  50.605 102.149  1.00  0.00           N  
ATOM    180  C4    G     6      12.853  50.576 100.880  1.00  0.00           C  
ATOM    181  C3'   G     6      11.142  46.700  99.982  1.00  0.00           C  
ATOM    182  H3'   G     6      10.601  47.354  99.298  1.00  0.00           H  
ATOM    183  C2'   G     6      11.783  47.445 101.158  1.00  0.00           C  
ATOM    184  H2'   G     6      11.135  48.146 101.684  1.00  0.00           H  
ATOM    185  O2'   G     6      12.232  46.483 102.159  1.00  0.00           O  
ATOM    186 HO2'   G     6      11.569  45.800 102.284  1.00  0.00           H  
ATOM    187  O3'   G     6      10.268  45.758 100.530  1.00  0.00           O  
ATOM    188  P     G     7       8.741  46.114 100.884  1.00  0.00           P  
ATOM    189  OP1   G     7       7.981  44.875 101.194  1.00  0.00           O  
ATOM    190  OP2   G     7       8.122  46.985  99.863  1.00  0.00           O  
ATOM    191  O5'   G     7       8.828  46.972 102.237  1.00  0.00           O  
ATOM    192  C5'   G     7       9.049  46.375 103.532  1.00  0.00           C  
ATOM    193  H5'   G     7       8.197  45.749 103.797  1.00  0.00           H  
ATOM    194 H5''   G     7       9.812  45.598 103.569  1.00  0.00           H  
ATOM    195  C4'   G     7       9.351  47.455 104.594  1.00  0.00           C  
ATOM    196  H4'   G     7       9.539  46.925 105.527  1.00  0.00           H  
ATOM    197  O4'   G     7      10.399  48.344 104.297  1.00  0.00           O  
ATOM    198  C1'   G     7      10.137  49.595 104.841  1.00  0.00           C  
ATOM    199  H1'   G     7      10.904  49.907 105.551  1.00  0.00           H  
ATOM    200  N9    G     7      10.068  50.667 103.813  1.00  0.00           N  
ATOM    201  C8    G     7       9.679  50.524 102.504  1.00  0.00           C  
ATOM    202  H8    G     7       9.505  49.533 102.114  1.00  0.00           H  
ATOM    203  N7    G     7       9.581  51.646 101.857  1.00  0.00           N  
ATOM    204  C5    G     7       9.934  52.674 102.787  1.00  0.00           C  
ATOM    205  C6    G     7       9.975  54.126 102.713  1.00  0.00           C  
ATOM    206  O6    G     7       9.782  54.868 101.756  1.00  0.00           O  
ATOM    207  N1    G     7      10.160  54.703 103.981  1.00  0.00           N  
ATOM    208  H1    G     7      10.097  55.711 104.017  1.00  0.00           H  
ATOM    209  C2    G     7      10.336  53.955 105.143  1.00  0.00           C  
ATOM    210  N2    G     7      10.297  54.653 106.170  1.00  0.00           N  
ATOM    211  H21   G     7      10.258  54.261 107.100  1.00  0.00           H  
ATOM    212  H22   G     7      10.245  55.661 106.135  1.00  0.00           H  
ATOM    213  N3    G     7      10.292  52.625 105.257  1.00  0.00           N  
ATOM    214  C4    G     7      10.132  52.047 103.997  1.00  0.00           C  
ATOM    215  C3'   G     7       8.161  48.398 104.950  1.00  0.00           C  
ATOM    216  H3'   G     7       7.706  48.810 104.050  1.00  0.00           H  
ATOM    217  C2'   G     7       8.887  49.523 105.715  1.00  0.00           C  
ATOM    218  H2'   G     7       8.303  50.442 105.724  1.00  0.00           H  
ATOM    219  O2'   G     7       9.413  49.166 106.960  1.00  0.00           O  
ATOM    220 HO2'   G     7       8.696  48.615 107.281  1.00  0.00           H  
ATOM    221  O3'   G     7       7.305  47.746 105.833  1.00  0.00           O  
ATOM    222  P     U     8       5.751  48.145 105.598  1.00  0.00           P  
ATOM    223  OP1   U     8       4.929  47.235 106.395  1.00  0.00           O  
ATOM    224  OP2   U     8       5.447  48.206 104.130  1.00  0.00           O  
ATOM    225  O5'   U     8       5.595  49.612 106.184  1.00  0.00           O  
ATOM    226  C5'   U     8       5.990  49.900 107.571  1.00  0.00           C  
ATOM    227  H5'   U     8       5.248  49.425 108.212  1.00  0.00           H  
ATOM    228 H5''   U     8       6.919  49.378 107.801  1.00  0.00           H  
ATOM    229  C4'   U     8       6.150  51.365 107.781  1.00  0.00           C  
ATOM    230  H4'   U     8       6.329  51.497 108.848  1.00  0.00           H  
ATOM    231  O4'   U     8       7.166  52.063 107.044  1.00  0.00           O  
ATOM    232  C1'   U     8       6.678  53.405 106.890  1.00  0.00           C  
ATOM    233  H1'   U     8       7.319  53.988 107.552  1.00  0.00           H  
ATOM    234  N1    U     8       6.685  53.805 105.503  1.00  0.00           N  
ATOM    235  C6    U     8       6.505  52.945 104.432  1.00  0.00           C  
ATOM    236  H6    U     8       6.224  51.935 104.691  1.00  0.00           H  
ATOM    237  C5    U     8       6.513  53.457 103.119  1.00  0.00           C  
ATOM    238  H5    U     8       6.337  52.821 102.263  1.00  0.00           H  
ATOM    239  C4    U     8       6.706  54.888 102.924  1.00  0.00           C  
ATOM    240  O4    U     8       6.755  55.362 101.753  1.00  0.00           O  
ATOM    241  N3    U     8       6.880  55.588 104.042  1.00  0.00           N  
ATOM    242  H3    U     8       7.065  56.570 103.893  1.00  0.00           H  
ATOM    243  C2    U     8       6.827  55.134 105.297  1.00  0.00           C  
ATOM    244  O2    U     8       6.943  56.033 106.174  1.00  0.00           O  
ATOM    245  C3'   U     8       4.857  52.023 107.373  1.00  0.00           C  
ATOM    246  H3'   U     8       4.769  51.817 106.306  1.00  0.00           H  
ATOM    247  C2'   U     8       5.283  53.482 107.470  1.00  0.00           C  
ATOM    248  H2'   U     8       4.656  54.216 106.964  1.00  0.00           H  
ATOM    249  O2'   U     8       5.321  53.936 108.851  1.00  0.00           O  
ATOM    250 HO2'   U     8       4.448  53.716 109.185  1.00  0.00           H  
ATOM    251  O3'   U     8       3.683  51.768 108.031  1.00  0.00           O  
ATOM    252  P     G     9       2.269  51.936 107.360  1.00  0.00           P  
ATOM    253  OP1   G     9       1.218  51.476 108.343  1.00  0.00           O  
ATOM    254  OP2   G     9       2.188  51.279 105.969  1.00  0.00           O  
ATOM    255  O5'   G     9       1.988  53.459 107.238  1.00  0.00           O  
ATOM    256  C5'   G     9       1.872  54.198 108.371  1.00  0.00           C  
ATOM    257  H5'   G     9       1.006  53.945 108.981  1.00  0.00           H  
ATOM    258 H5''   G     9       2.810  54.135 108.923  1.00  0.00           H  
ATOM    259  C4'   G     9       1.924  55.750 108.151  1.00  0.00           C  
ATOM    260  H4'   G     9       2.131  56.257 109.093  1.00  0.00           H  
ATOM    261  O4'   G     9       3.097  56.026 107.321  1.00  0.00           O  
ATOM    262  C1'   G     9       2.756  57.024 106.379  1.00  0.00           C  
ATOM    263  H1'   G     9       3.462  57.850 106.283  1.00  0.00           H  
ATOM    264  N9    G     9       2.897  56.560 104.992  1.00  0.00           N  
ATOM    265  C8    G     9       3.046  55.313 104.457  1.00  0.00           C  
ATOM    266  H8    G     9       2.893  54.445 105.083  1.00  0.00           H  
ATOM    267  N7    G     9       3.357  55.287 103.199  1.00  0.00           N  
ATOM    268  C5    G     9       3.381  56.658 102.853  1.00  0.00           C  
ATOM    269  C6    G     9       3.562  57.335 101.595  1.00  0.00           C  
ATOM    270  O6    G     9       3.761  56.934 100.447  1.00  0.00           O  
ATOM    271  N1    G     9       3.426  58.730 101.735  1.00  0.00           N  
ATOM    272  H1    G     9       3.629  59.304 100.929  1.00  0.00           H  
ATOM    273  C2    G     9       3.223  59.382 102.932  1.00  0.00           C  
ATOM    274  N2    G     9       2.972  60.693 102.926  1.00  0.00           N  
ATOM    275  H21   G     9       3.255  61.116 102.053  1.00  0.00           H  
ATOM    276  H22   G     9       2.615  61.151 103.752  1.00  0.00           H  
ATOM    277  N3    G     9       2.954  58.780 103.995  1.00  0.00           N  
ATOM    278  C4    G     9       3.040  57.430 103.916  1.00  0.00           C  
ATOM    279  C3'   G     9       0.713  56.273 107.344  1.00  0.00           C  
ATOM    280  H3'   G     9       0.563  55.575 106.520  1.00  0.00           H  
ATOM    281  C2'   G     9       1.351  57.544 106.773  1.00  0.00           C  
ATOM    282  H2'   G     9       0.863  57.978 105.900  1.00  0.00           H  
ATOM    283  O2'   G     9       1.429  58.680 107.692  1.00  0.00           O  
ATOM    284 HO2'   G     9       2.287  58.575 108.110  1.00  0.00           H  
ATOM    285  O3'   G     9      -0.416  56.530 108.158  1.00  0.00           O  
ATOM    286  P     U    10      -1.833  56.408 107.469  1.00  0.00           P  
ATOM    287  OP1   U    10      -2.730  56.760 108.558  1.00  0.00           O  
ATOM    288  OP2   U    10      -1.900  55.054 106.868  1.00  0.00           O  
ATOM    289  O5'   U    10      -1.849  57.484 106.253  1.00  0.00           O  
ATOM    290  C5'   U    10      -2.310  58.794 106.500  1.00  0.00           C  
ATOM    291  H5'   U    10      -3.387  58.847 106.655  1.00  0.00           H  
ATOM    292 H5''   U    10      -1.949  59.195 107.447  1.00  0.00           H  
ATOM    293  C4'   U    10      -2.082  59.696 105.292  1.00  0.00           C  
ATOM    294  H4'   U    10      -2.485  60.656 105.615  1.00  0.00           H  
ATOM    295  O4'   U    10      -0.750  59.798 104.732  1.00  0.00           O  
ATOM    296  C1'   U    10      -0.920  60.209 103.386  1.00  0.00           C  
ATOM    297  H1'   U    10      -0.483  61.162 103.088  1.00  0.00           H  
ATOM    298  N1    U    10      -0.386  59.143 102.519  1.00  0.00           N  
ATOM    299  C6    U    10      -0.338  57.813 102.893  1.00  0.00           C  
ATOM    300  H6    U    10      -0.617  57.436 103.866  1.00  0.00           H  
ATOM    301  C5    U    10      -0.006  56.849 101.932  1.00  0.00           C  
ATOM    302  H5    U    10      -0.066  55.807 102.209  1.00  0.00           H  
ATOM    303  C4    U    10       0.368  57.106 100.575  1.00  0.00           C  
ATOM    304  O4    U    10       0.829  56.300  99.732  1.00  0.00           O  
ATOM    305  N3    U    10       0.421  58.469 100.366  1.00  0.00           N  
ATOM    306  H3    U    10       0.771  58.814  99.484  1.00  0.00           H  
ATOM    307  C2    U    10      -0.111  59.454 101.178  1.00  0.00           C  
ATOM    308  O2    U    10      -0.399  60.607 100.731  1.00  0.00           O  
ATOM    309  C3'   U    10      -3.016  59.368 104.145  1.00  0.00           C  
ATOM    310  H3'   U    10      -2.801  58.369 103.765  1.00  0.00           H  
ATOM    311  C2'   U    10      -2.424  60.428 103.138  1.00  0.00           C  
ATOM    312  H2'   U    10      -2.763  60.164 102.136  1.00  0.00           H  
ATOM    313  O2'   U    10      -2.698  61.830 103.371  1.00  0.00           O  
ATOM    314 HO2'   U    10      -3.000  62.183 102.531  1.00  0.00           H  
ATOM    315  O3'   U    10      -4.386  59.553 104.339  1.00  0.00           O  
ATOM    316  P     A    11      -5.428  58.908 103.265  1.00  0.00           P  
ATOM    317  OP1   A    11      -6.834  59.018 103.700  1.00  0.00           O  
ATOM    318  OP2   A    11      -5.009  57.504 102.979  1.00  0.00           O  
ATOM    319  O5'   A    11      -5.133  59.802 101.991  1.00  0.00           O  
ATOM    320  C5'   A    11      -5.622  61.141 101.961  1.00  0.00           C  
ATOM    321  H5'   A    11      -6.699  61.228 102.105  1.00  0.00           H  
ATOM    322 H5''   A    11      -5.163  61.663 102.800  1.00  0.00           H  
ATOM    323  C4'   A    11      -5.247  61.751 100.625  1.00  0.00           C  
ATOM    324  H4'   A    11      -5.411  62.825 100.717  1.00  0.00           H  
ATOM    325  O4'   A    11      -3.818  61.557 100.379  1.00  0.00           O  
ATOM    326  C1'   A    11      -3.562  61.343  99.019  1.00  0.00           C  
ATOM    327  H1'   A    11      -2.908  62.151  98.693  1.00  0.00           H  
ATOM    328  N9    A    11      -3.005  60.077  98.756  1.00  0.00           N  
ATOM    329  C8    A    11      -3.020  58.988  99.540  1.00  0.00           C  
ATOM    330  H8    A    11      -3.524  59.004 100.494  1.00  0.00           H  
ATOM    331  N7    A    11      -2.462  57.927  99.074  1.00  0.00           N  
ATOM    332  C5    A    11      -1.861  58.359  97.883  1.00  0.00           C  
ATOM    333  C6    A    11      -1.006  57.794  96.898  1.00  0.00           C  
ATOM    334  N6    A    11      -0.457  56.583  96.911  1.00  0.00           N  
ATOM    335  H61   A    11      -0.483  55.900  97.655  1.00  0.00           H  
ATOM    336  H62   A    11       0.312  56.462  96.266  1.00  0.00           H  
ATOM    337  N1    A    11      -0.660  58.472  95.835  1.00  0.00           N  
ATOM    338  C2    A    11      -1.186  59.661  95.655  1.00  0.00           C  
ATOM    339  H2    A    11      -0.678  60.264  94.916  1.00  0.00           H  
ATOM    340  N3    A    11      -1.907  60.386  96.558  1.00  0.00           N  
ATOM    341  C4    A    11      -2.251  59.653  97.632  1.00  0.00           C  
ATOM    342  C3'   A    11      -5.938  61.148  99.397  1.00  0.00           C  
ATOM    343  H3'   A    11      -5.926  60.069  99.547  1.00  0.00           H  
ATOM    344  C2'   A    11      -4.878  61.522  98.285  1.00  0.00           C  
ATOM    345  H2'   A    11      -5.104  60.777  97.522  1.00  0.00           H  
ATOM    346  O2'   A    11      -4.987  62.849  97.739  1.00  0.00           O  
ATOM    347 HO2'   A    11      -4.784  62.813  96.801  1.00  0.00           H  
ATOM    348  O3'   A    11      -7.234  61.675  99.278  1.00  0.00           O  
ATOM    349  P     A    12      -8.378  60.871  98.456  1.00  0.00           P  
ATOM    350  OP1   A    12      -9.664  61.549  98.562  1.00  0.00           O  
ATOM    351  OP2   A    12      -8.133  59.463  98.977  1.00  0.00           O  
ATOM    352  O5'   A    12      -7.823  60.861  96.927  1.00  0.00           O  
ATOM    353  C5'   A    12      -8.000  62.035  96.092  1.00  0.00           C  
ATOM    354  H5'   A    12      -8.992  62.015  95.641  1.00  0.00           H  
ATOM    355 H5''   A    12      -7.851  62.901  96.737  1.00  0.00           H  
ATOM    356  C4'   A    12      -6.998  62.082  94.914  1.00  0.00           C  
ATOM    357  H4'   A    12      -6.830  63.129  94.662  1.00  0.00           H  
ATOM    358  O4'   A    12      -5.672  61.675  95.329  1.00  0.00           O  
ATOM    359  C1'   A    12      -5.075  61.060  94.235  1.00  0.00           C  
ATOM    360  H1'   A    12      -4.156  61.562  93.932  1.00  0.00           H  
ATOM    361  N9    A    12      -4.978  59.605  94.539  1.00  0.00           N  
ATOM    362  C8    A    12      -5.427  58.833  95.596  1.00  0.00           C  
ATOM    363  H8    A    12      -6.152  59.292  96.252  1.00  0.00           H  
ATOM    364  N7    A    12      -4.868  57.650  95.684  1.00  0.00           N  
ATOM    365  C5    A    12      -4.059  57.640  94.555  1.00  0.00           C  
ATOM    366  C6    A    12      -3.221  56.633  94.006  1.00  0.00           C  
ATOM    367  N6    A    12      -2.799  55.605  94.730  1.00  0.00           N  
ATOM    368  H61   A    12      -2.991  55.817  95.698  1.00  0.00           H  
ATOM    369  H62   A    12      -1.875  55.236  94.556  1.00  0.00           H  
ATOM    370  N1    A    12      -2.528  56.785  92.906  1.00  0.00           N  
ATOM    371  C2    A    12      -2.741  57.954  92.258  1.00  0.00           C  
ATOM    372  H2    A    12      -2.191  58.100  91.340  1.00  0.00           H  
ATOM    373  N3    A    12      -3.421  58.990  92.716  1.00  0.00           N  
ATOM    374  C4    A    12      -4.169  58.764  93.861  1.00  0.00           C  
ATOM    375  C3'   A    12      -7.321  61.105  93.763  1.00  0.00           C  
ATOM    376  H3'   A    12      -7.416  60.131  94.245  1.00  0.00           H  
ATOM    377  C2'   A    12      -5.998  61.115  93.040  1.00  0.00           C  
ATOM    378  H2'   A    12      -5.848  60.221  92.436  1.00  0.00           H  
ATOM    379  O2'   A    12      -5.722  62.327  92.289  1.00  0.00           O  
ATOM    380 HO2'   A    12      -5.173  62.108  91.533  1.00  0.00           H  
ATOM    381  O3'   A    12      -8.375  61.551  92.989  1.00  0.00           O  
ATOM    382  P     G    13      -9.354  60.499  92.241  1.00  0.00           P  
ATOM    383  OP1   G    13     -10.462  61.264  91.632  1.00  0.00           O  
ATOM    384  OP2   G    13      -9.677  59.399  93.218  1.00  0.00           O  
ATOM    385  O5'   G    13      -8.381  59.927  91.090  1.00  0.00           O  
ATOM    386  C5'   G    13      -8.165  60.719  89.928  1.00  0.00           C  
ATOM    387  H5'   G    13      -9.081  61.060  89.445  1.00  0.00           H  
ATOM    388 H5''   G    13      -7.624  61.625  90.202  1.00  0.00           H  
ATOM    389  C4'   G    13      -7.237  59.961  88.986  1.00  0.00           C  
ATOM    390  H4'   G    13      -7.031  60.583  88.115  1.00  0.00           H  
ATOM    391  O4'   G    13      -6.027  59.547  89.665  1.00  0.00           O  
ATOM    392  C1'   G    13      -5.634  58.237  89.209  1.00  0.00           C  
ATOM    393  H1'   G    13      -4.661  58.105  88.735  1.00  0.00           H  
ATOM    394  N9    G    13      -5.626  57.272  90.364  1.00  0.00           N  
ATOM    395  C8    G    13      -6.504  57.142  91.374  1.00  0.00           C  
ATOM    396  H8    G    13      -7.157  57.967  91.616  1.00  0.00           H  
ATOM    397  N7    G    13      -6.165  56.198  92.206  1.00  0.00           N  
ATOM    398  C5    G    13      -5.134  55.490  91.573  1.00  0.00           C  
ATOM    399  C6    G    13      -4.479  54.228  91.929  1.00  0.00           C  
ATOM    400  O6    G    13      -4.626  53.443  92.857  1.00  0.00           O  
ATOM    401  N1    G    13      -3.643  53.886  90.908  1.00  0.00           N  
ATOM    402  H1    G    13      -3.090  53.046  90.999  1.00  0.00           H  
ATOM    403  C2    G    13      -3.302  54.648  89.829  1.00  0.00           C  
ATOM    404  N2    G    13      -2.534  54.019  88.974  1.00  0.00           N  
ATOM    405  H21   G    13      -2.238  54.499  88.136  1.00  0.00           H  
ATOM    406  H22   G    13      -2.168  53.111  89.220  1.00  0.00           H  
ATOM    407  N3    G    13      -3.716  55.843  89.558  1.00  0.00           N  
ATOM    408  C4    G    13      -4.764  56.173  90.453  1.00  0.00           C  
ATOM    409  C3'   G    13      -7.893  58.651  88.527  1.00  0.00           C  
ATOM    410  H3'   G    13      -8.412  58.074  89.292  1.00  0.00           H  
ATOM    411  C2'   G    13      -6.657  57.810  88.111  1.00  0.00           C  
ATOM    412  H2'   G    13      -6.954  56.763  88.171  1.00  0.00           H  
ATOM    413  O2'   G    13      -6.050  58.105  86.850  1.00  0.00           O  
ATOM    414 HO2'   G    13      -6.685  58.007  86.137  1.00  0.00           H  
ATOM    415  O3'   G    13      -8.946  58.834  87.526  1.00  0.00           O  
ATOM    416  P     U    14      -9.866  57.695  87.061  1.00  0.00           P  
ATOM    417  OP1   U    14     -10.910  58.371  86.268  1.00  0.00           O  
ATOM    418  OP2   U    14     -10.225  56.862  88.210  1.00  0.00           O  
ATOM    419  O5'   U    14      -8.989  56.789  86.138  1.00  0.00           O  
ATOM    420  C5'   U    14      -8.819  57.039  84.731  1.00  0.00           C  
ATOM    421  H5'   U    14      -9.824  56.916  84.327  1.00  0.00           H  
ATOM    422 H5''   U    14      -8.600  58.082  84.501  1.00  0.00           H  
ATOM    423  C4'   U    14      -7.684  56.058  84.135  1.00  0.00           C  
ATOM    424  H4'   U    14      -7.325  56.433  83.176  1.00  0.00           H  
ATOM    425  O4'   U    14      -6.565  55.868  85.037  1.00  0.00           O  
ATOM    426  C1'   U    14      -6.036  54.573  84.923  1.00  0.00           C  
ATOM    427  H1'   U    14      -5.003  54.611  84.579  1.00  0.00           H  
ATOM    428  N1    U    14      -6.063  53.836  86.214  1.00  0.00           N  
ATOM    429  C6    U    14      -7.006  54.052  87.177  1.00  0.00           C  
ATOM    430  H6    U    14      -7.781  54.771  86.957  1.00  0.00           H  
ATOM    431  C5    U    14      -6.921  53.414  88.357  1.00  0.00           C  
ATOM    432  H5    U    14      -7.598  53.702  89.148  1.00  0.00           H  
ATOM    433  C4    U    14      -5.952  52.377  88.664  1.00  0.00           C  
ATOM    434  O4    U    14      -5.952  51.714  89.727  1.00  0.00           O  
ATOM    435  N3    U    14      -5.182  52.090  87.617  1.00  0.00           N  
ATOM    436  H3    U    14      -4.630  51.246  87.571  1.00  0.00           H  
ATOM    437  C2    U    14      -5.098  52.848  86.456  1.00  0.00           C  
ATOM    438  O2    U    14      -4.177  52.550  85.695  1.00  0.00           O  
ATOM    439  C3'   U    14      -8.152  54.674  83.951  1.00  0.00           C  
ATOM    440  H3'   U    14      -8.739  54.333  84.803  1.00  0.00           H  
ATOM    441  C2'   U    14      -6.887  53.882  83.857  1.00  0.00           C  
ATOM    442  H2'   U    14      -7.164  52.879  84.182  1.00  0.00           H  
ATOM    443  O2'   U    14      -6.165  53.910  82.652  1.00  0.00           O  
ATOM    444 HO2'   U    14      -6.706  53.658  81.901  1.00  0.00           H  
ATOM    445  O3'   U    14      -8.883  54.424  82.698  1.00  0.00           O  
ATOM    446  P     G    15     -10.085  53.363  82.665  1.00  0.00           P  
ATOM    447  OP1   G    15     -10.597  53.439  81.246  1.00  0.00           O  
ATOM    448  OP2   G    15     -10.995  53.689  83.729  1.00  0.00           O  
ATOM    449  O5'   G    15      -9.469  51.961  82.899  1.00  0.00           O  
ATOM    450  C5'   G    15      -8.570  51.391  81.920  1.00  0.00           C  
ATOM    451  H5'   G    15      -9.266  50.987  81.185  1.00  0.00           H  
ATOM    452 H5''   G    15      -7.764  52.031  81.560  1.00  0.00           H  
ATOM    453  C4'   G    15      -7.839  50.121  82.445  1.00  0.00           C  
ATOM    454  H4'   G    15      -7.229  49.660  81.668  1.00  0.00           H  
ATOM    455  O4'   G    15      -7.037  50.453  83.602  1.00  0.00           O  
ATOM    456  C1'   G    15      -7.214  49.460  84.582  1.00  0.00           C  
ATOM    457  H1'   G    15      -6.249  49.234  85.035  1.00  0.00           H  
ATOM    458  N9    G    15      -7.975  49.934  85.747  1.00  0.00           N  
ATOM    459  C8    G    15      -8.692  51.042  85.862  1.00  0.00           C  
ATOM    460  H8    G    15      -8.807  51.690  85.006  1.00  0.00           H  
ATOM    461  N7    G    15      -9.058  51.307  87.102  1.00  0.00           N  
ATOM    462  C5    G    15      -8.522  50.255  87.843  1.00  0.00           C  
ATOM    463  C6    G    15      -8.517  50.004  89.307  1.00  0.00           C  
ATOM    464  O6    G    15      -9.042  50.578  90.222  1.00  0.00           O  
ATOM    465  N1    G    15      -7.868  48.816  89.609  1.00  0.00           N  
ATOM    466  H1    G    15      -7.738  48.750  90.609  1.00  0.00           H  
ATOM    467  C2    G    15      -7.282  48.034  88.704  1.00  0.00           C  
ATOM    468  N2    G    15      -7.023  46.829  89.128  1.00  0.00           N  
ATOM    469  H21   G    15      -6.790  46.106  88.463  1.00  0.00           H  
ATOM    470  H22   G    15      -7.283  46.486  90.042  1.00  0.00           H  
ATOM    471  N3    G    15      -7.189  48.277  87.417  1.00  0.00           N  
ATOM    472  C4    G    15      -7.877  49.380  87.007  1.00  0.00           C  
ATOM    473  C3'   G    15      -8.747  48.903  82.803  1.00  0.00           C  
ATOM    474  H3'   G    15      -9.703  49.235  83.209  1.00  0.00           H  
ATOM    475  C2'   G    15      -7.767  48.264  83.805  1.00  0.00           C  
ATOM    476  H2'   G    15      -8.196  47.544  84.501  1.00  0.00           H  
ATOM    477  O2'   G    15      -6.720  47.750  83.113  1.00  0.00           O  
ATOM    478 HO2'   G    15      -7.057  47.377  82.295  1.00  0.00           H  
ATOM    479  O3'   G    15      -9.002  48.123  81.664  1.00  0.00           O  
ATOM    480  P     C    16     -10.254  47.077  81.627  1.00  0.00           P  
ATOM    481  OP1   C    16     -10.034  46.221  80.437  1.00  0.00           O  
ATOM    482  OP2   C    16     -11.405  47.953  81.770  1.00  0.00           O  
ATOM    483  O5'   C    16     -10.126  46.030  82.808  1.00  0.00           O  
ATOM    484  C5'   C    16      -9.045  45.154  82.924  1.00  0.00           C  
ATOM    485  H5'   C    16      -9.044  44.418  82.120  1.00  0.00           H  
ATOM    486 H5''   C    16      -8.181  45.814  82.843  1.00  0.00           H  
ATOM    487  C4'   C    16      -8.877  44.516  84.285  1.00  0.00           C  
ATOM    488  H4'   C    16      -8.144  43.711  84.233  1.00  0.00           H  
ATOM    489  O4'   C    16      -8.533  45.482  85.314  1.00  0.00           O  
ATOM    490  C1'   C    16      -9.126  45.085  86.579  1.00  0.00           C  
ATOM    491  H1'   C    16      -8.393  45.061  87.386  1.00  0.00           H  
ATOM    492  N1    C    16     -10.142  46.095  86.929  1.00  0.00           N  
ATOM    493  C6    C    16     -10.477  47.200  86.152  1.00  0.00           C  
ATOM    494  H6    C    16     -10.371  47.169  85.078  1.00  0.00           H  
ATOM    495  C5    C    16     -11.048  48.333  86.680  1.00  0.00           C  
ATOM    496  H5    C    16     -11.290  49.113  85.973  1.00  0.00           H  
ATOM    497  C4    C    16     -11.393  48.232  88.021  1.00  0.00           C  
ATOM    498  N4    C    16     -11.939  49.203  88.624  1.00  0.00           N  
ATOM    499  H41   C    16     -11.885  50.138  88.247  1.00  0.00           H  
ATOM    500  H42   C    16     -12.040  49.245  89.628  1.00  0.00           H  
ATOM    501  N3    C    16     -11.154  47.199  88.814  1.00  0.00           N  
ATOM    502  C2    C    16     -10.548  46.123  88.291  1.00  0.00           C  
ATOM    503  O2    C    16     -10.350  45.156  89.012  1.00  0.00           O  
ATOM    504  C3'   C    16     -10.124  43.821  84.852  1.00  0.00           C  
ATOM    505  H3'   C    16     -10.915  44.549  84.669  1.00  0.00           H  
ATOM    506  C2'   C    16      -9.760  43.753  86.351  1.00  0.00           C  
ATOM    507  H2'   C    16     -10.674  43.617  86.929  1.00  0.00           H  
ATOM    508  O2'   C    16      -8.763  42.785  86.755  1.00  0.00           O  
ATOM    509 HO2'   C    16      -9.162  41.913  86.796  1.00  0.00           H  
ATOM    510  O3'   C    16     -10.340  42.517  84.400  1.00  0.00           O  
ATOM    511  P     A    17     -11.737  42.096  83.789  1.00  0.00           P  
ATOM    512  OP1   A    17     -11.600  40.641  83.593  1.00  0.00           O  
ATOM    513  OP2   A    17     -12.196  42.948  82.676  1.00  0.00           O  
ATOM    514  O5'   A    17     -12.768  42.243  84.988  1.00  0.00           O  
ATOM    515  C5'   A    17     -12.909  41.402  86.162  1.00  0.00           C  
ATOM    516  H5'   A    17     -13.283  40.399  85.954  1.00  0.00           H  
ATOM    517 H5''   A    17     -11.882  41.414  86.527  1.00  0.00           H  
ATOM    518  C4'   A    17     -13.845  42.015  87.254  1.00  0.00           C  
ATOM    519  H4'   A    17     -13.893  41.296  88.072  1.00  0.00           H  
ATOM    520  O4'   A    17     -13.344  43.220  87.847  1.00  0.00           O  
ATOM    521  C1'   A    17     -14.352  44.206  87.987  1.00  0.00           C  
ATOM    522  H1'   A    17     -14.435  44.622  88.991  1.00  0.00           H  
ATOM    523  N9    A    17     -13.979  45.356  87.114  1.00  0.00           N  
ATOM    524  C8    A    17     -13.548  45.364  85.813  1.00  0.00           C  
ATOM    525  H8    A    17     -13.201  44.462  85.331  1.00  0.00           H  
ATOM    526  N7    A    17     -13.509  46.531  85.297  1.00  0.00           N  
ATOM    527  C5    A    17     -14.132  47.302  86.253  1.00  0.00           C  
ATOM    528  C6    A    17     -14.635  48.634  86.361  1.00  0.00           C  
ATOM    529  N6    A    17     -14.617  49.499  85.412  1.00  0.00           N  
ATOM    530  H61   A    17     -14.078  49.263  84.591  1.00  0.00           H  
ATOM    531  H62   A    17     -15.154  50.354  85.401  1.00  0.00           H  
ATOM    532  N1    A    17     -15.126  49.115  87.467  1.00  0.00           N  
ATOM    533  C2    A    17     -15.297  48.345  88.509  1.00  0.00           C  
ATOM    534  H2    A    17     -15.588  48.885  89.398  1.00  0.00           H  
ATOM    535  N3    A    17     -14.982  47.039  88.578  1.00  0.00           N  
ATOM    536  C4    A    17     -14.445  46.583  87.382  1.00  0.00           C  
ATOM    537  C3'   A    17     -15.220  42.267  86.702  1.00  0.00           C  
ATOM    538  H3'   A    17     -15.158  42.617  85.672  1.00  0.00           H  
ATOM    539  C2'   A    17     -15.619  43.470  87.603  1.00  0.00           C  
ATOM    540  H2'   A    17     -16.388  44.085  87.135  1.00  0.00           H  
ATOM    541  O2'   A    17     -16.246  42.990  88.753  1.00  0.00           O  
ATOM    542 HO2'   A    17     -16.713  43.780  89.036  1.00  0.00           H  
ATOM    543  O3'   A    17     -16.032  41.115  86.639  1.00  0.00           O  
ATOM    544  P     G    18     -17.341  41.037  85.824  1.00  0.00           P  
ATOM    545  OP1   G    18     -17.708  39.635  85.738  1.00  0.00           O  
ATOM    546  OP2   G    18     -17.344  41.838  84.600  1.00  0.00           O  
ATOM    547  O5'   G    18     -18.428  41.650  86.780  1.00  0.00           O  
ATOM    548  C5'   G    18     -19.502  42.409  86.291  1.00  0.00           C  
ATOM    549  H5'   G    18     -19.185  43.405  85.983  1.00  0.00           H  
ATOM    550 H5''   G    18     -20.004  41.997  85.415  1.00  0.00           H  
ATOM    551  C4'   G    18     -20.471  42.636  87.486  1.00  0.00           C  
ATOM    552  H4'   G    18     -21.269  43.311  87.179  1.00  0.00           H  
ATOM    553  O4'   G    18     -21.072  41.420  88.012  1.00  0.00           O  
ATOM    554  C1'   G    18     -20.998  41.455  89.431  1.00  0.00           C  
ATOM    555  H1'   G    18     -21.989  41.262  89.842  1.00  0.00           H  
ATOM    556  N9    G    18     -20.057  40.355  89.887  1.00  0.00           N  
ATOM    557  C8    G    18     -19.231  39.512  89.117  1.00  0.00           C  
ATOM    558  H8    G    18     -19.263  39.548  88.038  1.00  0.00           H  
ATOM    559  N7    G    18     -18.641  38.647  89.847  1.00  0.00           N  
ATOM    560  C5    G    18     -18.941  38.898  91.163  1.00  0.00           C  
ATOM    561  C6    G    18     -18.570  38.274  92.420  1.00  0.00           C  
ATOM    562  O6    G    18     -17.783  37.311  92.604  1.00  0.00           O  
ATOM    563  N1    G    18     -19.294  38.802  93.480  1.00  0.00           N  
ATOM    564  H1    G    18     -19.031  38.409  94.372  1.00  0.00           H  
ATOM    565  C2    G    18     -20.073  39.910  93.363  1.00  0.00           C  
ATOM    566  N2    G    18     -20.554  40.419  94.487  1.00  0.00           N  
ATOM    567  H21   G    18     -21.118  41.253  94.399  1.00  0.00           H  
ATOM    568  H22   G    18     -20.195  40.189  95.403  1.00  0.00           H  
ATOM    569  N3    G    18     -20.365  40.596  92.292  1.00  0.00           N  
ATOM    570  C4    G    18     -19.889  39.942  91.192  1.00  0.00           C  
ATOM    571  C3'   G    18     -19.878  43.314  88.711  1.00  0.00           C  
ATOM    572  H3'   G    18     -18.825  43.043  88.798  1.00  0.00           H  
ATOM    573  C2'   G    18     -20.633  42.790  89.951  1.00  0.00           C  
ATOM    574  H2'   G    18     -19.986  42.812  90.828  1.00  0.00           H  
ATOM    575  O2'   G    18     -21.924  43.363  90.114  1.00  0.00           O  
ATOM    576 HO2'   G    18     -21.921  44.311  89.958  1.00  0.00           H  
ATOM    577  O3'   G    18     -19.979  44.698  88.581  1.00  0.00           O  
ATOM    578  P     C    19     -19.000  45.688  89.275  1.00  0.00           P  
ATOM    579  OP1   C    19     -19.389  47.105  88.982  1.00  0.00           O  
ATOM    580  OP2   C    19     -17.640  45.283  88.996  1.00  0.00           O  
ATOM    581  O5'   C    19     -19.260  45.540  90.877  1.00  0.00           O  
ATOM    582  C5'   C    19     -20.378  46.125  91.492  1.00  0.00           C  
ATOM    583  H5'   C    19     -20.293  47.197  91.314  1.00  0.00           H  
ATOM    584 H5''   C    19     -21.301  45.950  90.938  1.00  0.00           H  
ATOM    585  C4'   C    19     -20.472  45.805  92.961  1.00  0.00           C  
ATOM    586  H4'   C    19     -21.369  46.275  93.365  1.00  0.00           H  
ATOM    587  O4'   C    19     -20.508  44.412  93.108  1.00  0.00           O  
ATOM    588  C1'   C    19     -19.642  44.163  94.270  1.00  0.00           C  
ATOM    589  H1'   C    19     -20.243  43.672  95.035  1.00  0.00           H  
ATOM    590  N1    C    19     -18.558  43.187  93.930  1.00  0.00           N  
ATOM    591  C6    C    19     -17.877  43.257  92.712  1.00  0.00           C  
ATOM    592  H6    C    19     -18.110  43.956  91.922  1.00  0.00           H  
ATOM    593  C5    C    19     -17.062  42.272  92.406  1.00  0.00           C  
ATOM    594  H5    C    19     -16.531  42.178  91.470  1.00  0.00           H  
ATOM    595  C4    C    19     -16.789  41.288  93.332  1.00  0.00           C  
ATOM    596  N4    C    19     -15.882  40.344  93.188  1.00  0.00           N  
ATOM    597  H41   C    19     -15.220  40.484  92.438  1.00  0.00           H  
ATOM    598  H42   C    19     -15.517  39.787  93.947  1.00  0.00           H  
ATOM    599  N3    C    19     -17.114  41.433  94.614  1.00  0.00           N  
ATOM    600  C2    C    19     -17.989  42.396  94.954  1.00  0.00           C  
ATOM    601  O2    C    19     -18.210  42.615  96.171  1.00  0.00           O  
ATOM    602  C3'   C    19     -19.162  46.270  93.589  1.00  0.00           C  
ATOM    603  H3'   C    19     -18.232  45.993  93.093  1.00  0.00           H  
ATOM    604  C2'   C    19     -19.029  45.462  94.836  1.00  0.00           C  
ATOM    605  H2'   C    19     -17.992  45.288  95.124  1.00  0.00           H  
ATOM    606  O2'   C    19     -19.823  45.965  95.848  1.00  0.00           O  
ATOM    607 HO2'   C    19     -19.501  46.838  96.086  1.00  0.00           H  
ATOM    608  O3'   C    19     -19.110  47.684  93.816  1.00  0.00           O  
ATOM    609  P     C    20     -17.668  48.377  93.797  1.00  0.00           P  
ATOM    610  OP1   C    20     -17.872  49.801  94.100  1.00  0.00           O  
ATOM    611  OP2   C    20     -17.056  48.078  92.518  1.00  0.00           O  
ATOM    612  O5'   C    20     -16.855  47.793  94.990  1.00  0.00           O  
ATOM    613  C5'   C    20     -17.217  48.154  96.259  1.00  0.00           C  
ATOM    614  H5'   C    20     -17.080  49.231  96.360  1.00  0.00           H  
ATOM    615 H5''   C    20     -18.275  47.953  96.427  1.00  0.00           H  
ATOM    616  C4'   C    20     -16.440  47.365  97.255  1.00  0.00           C  
ATOM    617  H4'   C    20     -16.854  47.644  98.224  1.00  0.00           H  
ATOM    618  O4'   C    20     -16.560  45.942  97.024  1.00  0.00           O  
ATOM    619  C1'   C    20     -15.472  45.230  97.588  1.00  0.00           C  
ATOM    620  H1'   C    20     -15.745  44.719  98.511  1.00  0.00           H  
ATOM    621  N1    C    20     -14.921  44.360  96.491  1.00  0.00           N  
ATOM    622  C6    C    20     -14.977  44.817  95.195  1.00  0.00           C  
ATOM    623  H6    C    20     -15.528  45.723  94.991  1.00  0.00           H  
ATOM    624  C5    C    20     -14.384  44.091  94.253  1.00  0.00           C  
ATOM    625  H5    C    20     -14.529  44.405  93.230  1.00  0.00           H  
ATOM    626  C4    C    20     -13.616  42.961  94.672  1.00  0.00           C  
ATOM    627  N4    C    20     -12.979  42.309  93.762  1.00  0.00           N  
ATOM    628  H41   C    20     -12.434  41.499  94.022  1.00  0.00           H  
ATOM    629  H42   C    20     -12.926  42.749  92.854  1.00  0.00           H  
ATOM    630  N3    C    20     -13.474  42.557  95.921  1.00  0.00           N  
ATOM    631  C2    C    20     -14.147  43.255  96.855  1.00  0.00           C  
ATOM    632  O2    C    20     -13.910  42.977  98.050  1.00  0.00           O  
ATOM    633  C3'   C    20     -14.907  47.634  97.298  1.00  0.00           C  
ATOM    634  H3'   C    20     -14.492  47.635  96.290  1.00  0.00           H  
ATOM    635  C2'   C    20     -14.411  46.286  97.998  1.00  0.00           C  
ATOM    636  H2'   C    20     -13.375  46.111  97.710  1.00  0.00           H  
ATOM    637  O2'   C    20     -14.652  46.391  99.364  1.00  0.00           O  
ATOM    638 HO2'   C    20     -15.131  47.195  99.579  1.00  0.00           H  
ATOM    639  O3'   C    20     -14.676  48.887  97.939  1.00  0.00           O  
ATOM    640  P     C    21     -13.431  49.708  97.592  1.00  0.00           P  
ATOM    641  OP1   C    21     -13.381  50.835  98.507  1.00  0.00           O  
ATOM    642  OP2   C    21     -13.405  49.930  96.142  1.00  0.00           O  
ATOM    643  O5'   C    21     -12.240  48.705  97.940  1.00  0.00           O  
ATOM    644  C5'   C    21     -11.931  48.453  99.320  1.00  0.00           C  
ATOM    645  H5'   C    21     -11.413  49.331  99.707  1.00  0.00           H  
ATOM    646 H5''   C    21     -12.809  48.174  99.903  1.00  0.00           H  
ATOM    647  C4'   C    21     -10.864  47.368  99.488  1.00  0.00           C  
ATOM    648  H4'   C    21     -10.649  47.134 100.531  1.00  0.00           H  
ATOM    649  O4'   C    21     -11.281  46.107  98.952  1.00  0.00           O  
ATOM    650  C1'   C    21     -10.199  45.192  98.795  1.00  0.00           C  
ATOM    651  H1'   C    21     -10.343  44.437  99.568  1.00  0.00           H  
ATOM    652  N1    C    21     -10.111  44.513  97.473  1.00  0.00           N  
ATOM    653  C6    C    21     -10.703  45.116  96.401  1.00  0.00           C  
ATOM    654  H6    C    21     -11.175  46.083  96.500  1.00  0.00           H  
ATOM    655  C5    C    21     -10.518  44.551  95.164  1.00  0.00           C  
ATOM    656  H5    C    21     -11.069  45.010  94.356  1.00  0.00           H  
ATOM    657  C4    C    21      -9.697  43.379  95.049  1.00  0.00           C  
ATOM    658  N4    C    21      -9.562  42.798  93.896  1.00  0.00           N  
ATOM    659  H41   C    21      -8.942  42.003  93.836  1.00  0.00           H  
ATOM    660  H42   C    21     -10.198  42.986  93.134  1.00  0.00           H  
ATOM    661  N3    C    21      -9.096  42.884  96.093  1.00  0.00           N  
ATOM    662  C2    C    21      -9.273  43.423  97.302  1.00  0.00           C  
ATOM    663  O2    C    21      -8.709  42.918  98.292  1.00  0.00           O  
ATOM    664  C3'   C    21      -9.466  47.561  98.855  1.00  0.00           C  
ATOM    665  H3'   C    21      -9.681  47.790  97.811  1.00  0.00           H  
ATOM    666  C2'   C    21      -8.904  46.067  98.955  1.00  0.00           C  
ATOM    667  H2'   C    21      -8.101  45.801  98.268  1.00  0.00           H  
ATOM    668  O2'   C    21      -8.449  45.901 100.249  1.00  0.00           O  
ATOM    669 HO2'   C    21      -8.250  46.763 100.621  1.00  0.00           H  
ATOM    670  O3'   C    21      -8.540  48.403  99.517  1.00  0.00           O  
ATOM    671  P     G    22      -7.387  49.053  98.716  1.00  0.00           P  
ATOM    672  OP1   G    22      -6.664  50.007  99.589  1.00  0.00           O  
ATOM    673  OP2   G    22      -8.129  49.640  97.528  1.00  0.00           O  
ATOM    674  O5'   G    22      -6.322  48.005  98.124  1.00  0.00           O  
ATOM    675  C5'   G    22      -5.512  47.161  98.964  1.00  0.00           C  
ATOM    676  H5'   G    22      -4.594  47.675  99.247  1.00  0.00           H  
ATOM    677 H5''   G    22      -6.039  46.929  99.890  1.00  0.00           H  
ATOM    678  C4'   G    22      -5.076  45.799  98.364  1.00  0.00           C  
ATOM    679  H4'   G    22      -4.698  45.231  99.214  1.00  0.00           H  
ATOM    680  O4'   G    22      -6.107  44.923  97.805  1.00  0.00           O  
ATOM    681  C1'   G    22      -5.674  44.447  96.576  1.00  0.00           C  
ATOM    682  H1'   G    22      -5.892  43.382  96.485  1.00  0.00           H  
ATOM    683  N9    G    22      -6.394  45.152  95.396  1.00  0.00           N  
ATOM    684  C8    G    22      -6.920  46.384  95.413  1.00  0.00           C  
ATOM    685  H8    G    22      -6.878  46.909  96.355  1.00  0.00           H  
ATOM    686  N7    G    22      -7.566  46.732  94.302  1.00  0.00           N  
ATOM    687  C5    G    22      -7.329  45.639  93.433  1.00  0.00           C  
ATOM    688  C6    G    22      -7.733  45.414  92.080  1.00  0.00           C  
ATOM    689  O6    G    22      -8.582  45.902  91.388  1.00  0.00           O  
ATOM    690  N1    G    22      -7.176  44.266  91.525  1.00  0.00           N  
ATOM    691  H1    G    22      -7.267  44.056  90.541  1.00  0.00           H  
ATOM    692  C2    G    22      -6.357  43.492  92.244  1.00  0.00           C  
ATOM    693  N2    G    22      -5.871  42.465  91.608  1.00  0.00           N  
ATOM    694  H21   G    22      -5.139  41.884  91.990  1.00  0.00           H  
ATOM    695  H22   G    22      -6.078  42.335  90.628  1.00  0.00           H  
ATOM    696  N3    G    22      -5.988  43.657  93.545  1.00  0.00           N  
ATOM    697  C4    G    22      -6.528  44.759  94.075  1.00  0.00           C  
ATOM    698  C3'   G    22      -3.973  45.926  97.317  1.00  0.00           C  
ATOM    699  H3'   G    22      -4.263  46.723  96.631  1.00  0.00           H  
ATOM    700  C2'   G    22      -4.112  44.616  96.562  1.00  0.00           C  
ATOM    701  H2'   G    22      -3.661  44.681  95.572  1.00  0.00           H  
ATOM    702  O2'   G    22      -3.592  43.527  97.396  1.00  0.00           O  
ATOM    703 HO2'   G    22      -2.732  43.712  97.782  1.00  0.00           H  
ATOM    704  O3'   G    22      -2.676  46.023  97.925  1.00  0.00           O  
ATOM    705  P     U    23      -1.389  46.405  97.122  1.00  0.00           P  
ATOM    706  OP1   U    23      -0.239  45.976  97.941  1.00  0.00           O  
ATOM    707  OP2   U    23      -1.578  47.797  96.707  1.00  0.00           O  
ATOM    708  O5'   U    23      -1.308  45.620  95.778  1.00  0.00           O  
ATOM    709  C5'   U    23      -0.753  44.242  95.729  1.00  0.00           C  
ATOM    710  H5'   U    23       0.273  44.383  96.067  1.00  0.00           H  
ATOM    711 H5''   U    23      -1.277  43.517  96.351  1.00  0.00           H  
ATOM    712  C4'   U    23      -0.648  43.806  94.259  1.00  0.00           C  
ATOM    713  H4'   U    23      -0.310  42.775  94.358  1.00  0.00           H  
ATOM    714  O4'   U    23      -1.928  43.768  93.615  1.00  0.00           O  
ATOM    715  C1'   U    23      -1.804  44.098  92.253  1.00  0.00           C  
ATOM    716  H1'   U    23      -2.107  43.227  91.672  1.00  0.00           H  
ATOM    717  N1    U    23      -2.723  45.235  91.997  1.00  0.00           N  
ATOM    718  C6    U    23      -2.843  46.273  92.883  1.00  0.00           C  
ATOM    719  H6    U    23      -2.211  46.125  93.746  1.00  0.00           H  
ATOM    720  C5    U    23      -3.809  47.189  92.672  1.00  0.00           C  
ATOM    721  H5    U    23      -4.047  47.953  93.397  1.00  0.00           H  
ATOM    722  C4    U    23      -4.688  47.229  91.531  1.00  0.00           C  
ATOM    723  O4    U    23      -5.493  48.037  91.186  1.00  0.00           O  
ATOM    724  N3    U    23      -4.527  46.099  90.734  1.00  0.00           N  
ATOM    725  H3    U    23      -5.130  46.140  89.924  1.00  0.00           H  
ATOM    726  C2    U    23      -3.491  45.182  90.834  1.00  0.00           C  
ATOM    727  O2    U    23      -3.426  44.336  89.907  1.00  0.00           O  
ATOM    728  C3'   U    23       0.267  44.623  93.308  1.00  0.00           C  
ATOM    729  H3'   U    23      -0.019  45.643  93.561  1.00  0.00           H  
ATOM    730  C2'   U    23      -0.388  44.405  91.952  1.00  0.00           C  
ATOM    731  H2'   U    23      -0.269  45.238  91.258  1.00  0.00           H  
ATOM    732  O2'   U    23       0.164  43.245  91.303  1.00  0.00           O  
ATOM    733 HO2'   U    23      -0.254  43.051  90.461  1.00  0.00           H  
ATOM    734  O3'   U    23       1.723  44.460  93.397  1.00  0.00           O  
ATOM    735  P     C    24       2.641  45.806  93.531  1.00  0.00           P  
ATOM    736  OP1   C    24       4.035  45.380  93.196  1.00  0.00           O  
ATOM    737  OP2   C    24       2.287  46.413  94.824  1.00  0.00           O  
ATOM    738  O5'   C    24       2.223  46.726  92.361  1.00  0.00           O  
ATOM    739  C5'   C    24       2.428  46.460  91.002  1.00  0.00           C  
ATOM    740  H5'   C    24       3.509  46.398  90.882  1.00  0.00           H  
ATOM    741 H5''   C    24       2.064  45.493  90.656  1.00  0.00           H  
ATOM    742  C4'   C    24       1.735  47.561  90.089  1.00  0.00           C  
ATOM    743  H4'   C    24       1.945  47.101  89.124  1.00  0.00           H  
ATOM    744  O4'   C    24       0.367  47.686  90.367  1.00  0.00           O  
ATOM    745  C1'   C    24       0.010  49.032  89.997  1.00  0.00           C  
ATOM    746  H1'   C    24      -0.732  49.042  89.198  1.00  0.00           H  
ATOM    747  N1    C    24      -0.723  49.591  91.142  1.00  0.00           N  
ATOM    748  C6    C    24      -0.691  49.054  92.414  1.00  0.00           C  
ATOM    749  H6    C    24      -0.150  48.146  92.637  1.00  0.00           H  
ATOM    750  C5    C    24      -1.310  49.726  93.420  1.00  0.00           C  
ATOM    751  H5    C    24      -1.245  49.480  94.470  1.00  0.00           H  
ATOM    752  C4    C    24      -2.044  50.902  93.071  1.00  0.00           C  
ATOM    753  N4    C    24      -2.684  51.541  94.055  1.00  0.00           N  
ATOM    754  H41   C    24      -2.841  50.969  94.873  1.00  0.00           H  
ATOM    755  H42   C    24      -3.345  52.241  93.750  1.00  0.00           H  
ATOM    756  N3    C    24      -2.094  51.378  91.915  1.00  0.00           N  
ATOM    757  C2    C    24      -1.387  50.799  90.890  1.00  0.00           C  
ATOM    758  O2    C    24      -1.483  51.359  89.821  1.00  0.00           O  
ATOM    759  C3'   C    24       2.475  48.901  90.224  1.00  0.00           C  
ATOM    760  H3'   C    24       2.626  49.088  91.287  1.00  0.00           H  
ATOM    761  C2'   C    24       1.309  49.778  89.631  1.00  0.00           C  
ATOM    762  H2'   C    24       1.321  50.784  90.049  1.00  0.00           H  
ATOM    763  O2'   C    24       1.344  49.774  88.199  1.00  0.00           O  
ATOM    764 HO2'   C    24       1.248  48.893  87.831  1.00  0.00           H  
ATOM    765  O3'   C    24       3.691  48.888  89.540  1.00  0.00           O  
ATOM    766  P     U    25       4.745  50.073  89.737  1.00  0.00           P  
ATOM    767  OP1   U    25       5.813  49.877  88.788  1.00  0.00           O  
ATOM    768  OP2   U    25       5.071  50.049  91.153  1.00  0.00           O  
ATOM    769  O5'   U    25       4.129  51.516  89.428  1.00  0.00           O  
ATOM    770  C5'   U    25       3.976  51.867  88.066  1.00  0.00           C  
ATOM    771  H5'   U    25       4.957  52.272  87.815  1.00  0.00           H  
ATOM    772 H5''   U    25       3.760  50.952  87.515  1.00  0.00           H  
ATOM    773  C4'   U    25       2.984  52.995  87.819  1.00  0.00           C  
ATOM    774  H4'   U    25       3.039  53.025  86.731  1.00  0.00           H  
ATOM    775  O4'   U    25       1.683  52.868  88.407  1.00  0.00           O  
ATOM    776  C1'   U    25       1.239  54.160  88.778  1.00  0.00           C  
ATOM    777  H1'   U    25       0.218  54.273  88.412  1.00  0.00           H  
ATOM    778  N1    U    25       1.012  54.223  90.259  1.00  0.00           N  
ATOM    779  C6    U    25       1.396  53.236  91.180  1.00  0.00           C  
ATOM    780  H6    U    25       2.107  52.514  90.807  1.00  0.00           H  
ATOM    781  C5    U    25       0.938  53.123  92.439  1.00  0.00           C  
ATOM    782  H5    U    25       1.436  52.449  93.121  1.00  0.00           H  
ATOM    783  C4    U    25       0.040  54.098  92.918  1.00  0.00           C  
ATOM    784  O4    U    25      -0.394  54.113  94.007  1.00  0.00           O  
ATOM    785  N3    U    25      -0.386  55.050  91.976  1.00  0.00           N  
ATOM    786  H3    U    25      -0.905  55.824  92.364  1.00  0.00           H  
ATOM    787  C2    U    25       0.126  55.224  90.693  1.00  0.00           C  
ATOM    788  O2    U    25      -0.154  56.167  89.922  1.00  0.00           O  
ATOM    789  C3'   U    25       3.479  54.412  88.290  1.00  0.00           C  
ATOM    790  H3'   U    25       3.647  54.316  89.363  1.00  0.00           H  
ATOM    791  C2'   U    25       2.199  55.245  88.180  1.00  0.00           C  
ATOM    792  H2'   U    25       2.363  56.054  88.892  1.00  0.00           H  
ATOM    793  O2'   U    25       1.914  55.545  86.814  1.00  0.00           O  
ATOM    794 HO2'   U    25       2.715  55.640  86.294  1.00  0.00           H  
ATOM    795  O3'   U    25       4.618  54.942  87.574  1.00  0.00           O  
ATOM    796  P     U    26       5.576  55.985  88.223  1.00  0.00           P  
ATOM    797  OP1   U    26       6.470  56.456  87.116  1.00  0.00           O  
ATOM    798  OP2   U    26       6.174  55.423  89.450  1.00  0.00           O  
ATOM    799  O5'   U    26       4.698  57.209  88.702  1.00  0.00           O  
ATOM    800  C5'   U    26       4.299  58.155  87.837  1.00  0.00           C  
ATOM    801  H5'   U    26       5.150  58.729  87.470  1.00  0.00           H  
ATOM    802 H5''   U    26       3.781  57.665  87.013  1.00  0.00           H  
ATOM    803  C4'   U    26       3.353  59.186  88.467  1.00  0.00           C  
ATOM    804  H4'   U    26       2.982  59.825  87.666  1.00  0.00           H  
ATOM    805  O4'   U    26       2.198  58.547  89.011  1.00  0.00           O  
ATOM    806  C1'   U    26       1.838  59.249  90.217  1.00  0.00           C  
ATOM    807  H1'   U    26       0.841  59.679  90.128  1.00  0.00           H  
ATOM    808  N1    U    26       1.930  58.446  91.488  1.00  0.00           N  
ATOM    809  C6    U    26       2.888  57.477  91.606  1.00  0.00           C  
ATOM    810  H6    U    26       3.569  57.346  90.778  1.00  0.00           H  
ATOM    811  C5    U    26       2.924  56.667  92.710  1.00  0.00           C  
ATOM    812  H5    U    26       3.601  55.828  92.783  1.00  0.00           H  
ATOM    813  C4    U    26       1.945  56.849  93.824  1.00  0.00           C  
ATOM    814  O4    U    26       1.710  56.194  94.804  1.00  0.00           O  
ATOM    815  N3    U    26       1.107  57.910  93.581  1.00  0.00           N  
ATOM    816  H3    U    26       0.364  58.052  94.251  1.00  0.00           H  
ATOM    817  C2    U    26       1.062  58.702  92.538  1.00  0.00           C  
ATOM    818  O2    U    26       0.181  59.601  92.633  1.00  0.00           O  
ATOM    819  C3'   U    26       3.936  59.926  89.626  1.00  0.00           C  
ATOM    820  H3'   U    26       4.486  59.225  90.256  1.00  0.00           H  
ATOM    821  C2'   U    26       2.684  60.487  90.304  1.00  0.00           C  
ATOM    822  H2'   U    26       2.814  60.851  91.323  1.00  0.00           H  
ATOM    823  O2'   U    26       2.185  61.554  89.566  1.00  0.00           O  
ATOM    824 HO2'   U    26       2.873  61.895  88.990  1.00  0.00           H  
ATOM    825  O3'   U    26       4.868  60.942  89.223  1.00  0.00           O  
ATOM    826  P     A    27       5.977  61.458  90.256  1.00  0.00           P  
ATOM    827  OP1   A    27       6.909  62.358  89.517  1.00  0.00           O  
ATOM    828  OP2   A    27       6.583  60.215  90.832  1.00  0.00           O  
ATOM    829  O5'   A    27       5.335  62.360  91.489  1.00  0.00           O  
ATOM    830  C5'   A    27       4.484  63.515  91.107  1.00  0.00           C  
ATOM    831  H5'   A    27       5.137  64.339  90.820  1.00  0.00           H  
ATOM    832 H5''   A    27       3.834  63.406  90.239  1.00  0.00           H  
ATOM    833  C4'   A    27       3.608  63.935  92.212  1.00  0.00           C  
ATOM    834  H4'   A    27       3.095  64.864  91.964  1.00  0.00           H  
ATOM    835  O4'   A    27       2.598  63.026  92.666  1.00  0.00           O  
ATOM    836  C1'   A    27       2.422  63.088  94.117  1.00  0.00           C  
ATOM    837  H1'   A    27       1.346  63.153  94.282  1.00  0.00           H  
ATOM    838  N9    A    27       2.887  61.790  94.706  1.00  0.00           N  
ATOM    839  C8    A    27       3.870  60.931  94.304  1.00  0.00           C  
ATOM    840  H8    A    27       4.520  61.297  93.523  1.00  0.00           H  
ATOM    841  N7    A    27       3.963  59.835  94.968  1.00  0.00           N  
ATOM    842  C5    A    27       2.918  59.896  95.898  1.00  0.00           C  
ATOM    843  C6    A    27       2.365  59.074  96.928  1.00  0.00           C  
ATOM    844  N6    A    27       2.849  57.908  97.271  1.00  0.00           N  
ATOM    845  H61   A    27       3.645  57.557  96.758  1.00  0.00           H  
ATOM    846  H62   A    27       2.321  57.375  97.947  1.00  0.00           H  
ATOM    847  N1    A    27       1.460  59.488  97.798  1.00  0.00           N  
ATOM    848  C2    A    27       1.062  60.747  97.604  1.00  0.00           C  
ATOM    849  H2    A    27       0.323  61.163  98.272  1.00  0.00           H  
ATOM    850  N3    A    27       1.388  61.599  96.650  1.00  0.00           N  
ATOM    851  C4    A    27       2.315  61.116  95.777  1.00  0.00           C  
ATOM    852  C3'   A    27       4.417  64.257  93.535  1.00  0.00           C  
ATOM    853  H3'   A    27       5.140  63.471  93.754  1.00  0.00           H  
ATOM    854  C2'   A    27       3.276  64.248  94.567  1.00  0.00           C  
ATOM    855  H2'   A    27       3.606  64.029  95.583  1.00  0.00           H  
ATOM    856  O2'   A    27       2.348  65.282  94.700  1.00  0.00           O  
ATOM    857 HO2'   A    27       2.591  66.070  94.208  1.00  0.00           H  
ATOM    858  O3'   A    27       5.116  65.498  93.323  1.00  0.00           O  
ATOM    859  P     C    28       6.299  65.862  94.292  1.00  0.00           P  
ATOM    860  OP1   C    28       6.670  67.247  94.104  1.00  0.00           O  
ATOM    861  OP2   C    28       7.394  64.851  94.005  1.00  0.00           O  
ATOM    862  O5'   C    28       5.861  65.624  95.764  1.00  0.00           O  
ATOM    863  C5'   C    28       5.114  66.588  96.431  1.00  0.00           C  
ATOM    864  H5'   C    28       5.719  67.471  96.636  1.00  0.00           H  
ATOM    865 H5''   C    28       4.262  66.956  95.860  1.00  0.00           H  
ATOM    866  C4'   C    28       4.507  66.165  97.824  1.00  0.00           C  
ATOM    867  H4'   C    28       3.880  66.940  98.265  1.00  0.00           H  
ATOM    868  O4'   C    28       3.882  64.873  97.666  1.00  0.00           O  
ATOM    869  C1'   C    28       3.904  64.224  98.949  1.00  0.00           C  
ATOM    870  H1'   C    28       2.862  64.218  99.269  1.00  0.00           H  
ATOM    871  N1    C    28       4.372  62.824  98.577  1.00  0.00           N  
ATOM    872  C6    C    28       5.277  62.450  97.556  1.00  0.00           C  
ATOM    873  H6    C    28       5.824  63.215  97.024  1.00  0.00           H  
ATOM    874  C5    C    28       5.660  61.197  97.407  1.00  0.00           C  
ATOM    875  H5    C    28       6.432  60.954  96.692  1.00  0.00           H  
ATOM    876  C4    C    28       5.158  60.204  98.303  1.00  0.00           C  
ATOM    877  N4    C    28       5.422  58.909  98.144  1.00  0.00           N  
ATOM    878  H41   C    28       5.963  58.662  97.328  1.00  0.00           H  
ATOM    879  H42   C    28       5.082  58.234  98.814  1.00  0.00           H  
ATOM    880  N3    C    28       4.313  60.473  99.302  1.00  0.00           N  
ATOM    881  C2    C    28       3.983  61.802  99.442  1.00  0.00           C  
ATOM    882  O2    C    28       3.221  62.110 100.387  1.00  0.00           O  
ATOM    883  C3'   C    28       5.610  65.944  98.871  1.00  0.00           C  
ATOM    884  H3'   C    28       6.454  65.489  98.353  1.00  0.00           H  
ATOM    885  C2'   C    28       4.898  65.034  99.911  1.00  0.00           C  
ATOM    886  H2'   C    28       5.599  64.361 100.404  1.00  0.00           H  
ATOM    887  O2'   C    28       4.086  65.844 100.727  1.00  0.00           O  
ATOM    888 HO2'   C    28       4.787  66.244 101.247  1.00  0.00           H  
ATOM    889  O3'   C    28       5.929  67.220  99.492  1.00  0.00           O  
ATOM    890  P     A    29       7.433  67.451 100.073  1.00  0.00           P  
ATOM    891  OP1   A    29       7.432  68.853 100.571  1.00  0.00           O  
ATOM    892  OP2   A    29       8.434  66.982  99.008  1.00  0.00           O  
ATOM    893  O5'   A    29       7.429  66.464 101.265  1.00  0.00           O  
ATOM    894  C5'   A    29       7.174  66.910 102.567  1.00  0.00           C  
ATOM    895  H5'   A    29       7.928  67.660 102.806  1.00  0.00           H  
ATOM    896 H5''   A    29       6.237  67.461 102.644  1.00  0.00           H  
ATOM    897  C4'   A    29       6.976  65.773 103.623  1.00  0.00           C  
ATOM    898  H4'   A    29       6.467  66.162 104.505  1.00  0.00           H  
ATOM    899  O4'   A    29       6.161  64.747 103.073  1.00  0.00           O  
ATOM    900  C1'   A    29       6.277  63.505 103.694  1.00  0.00           C  
ATOM    901  H1'   A    29       5.320  63.227 104.134  1.00  0.00           H  
ATOM    902  N9    A    29       6.632  62.487 102.723  1.00  0.00           N  
ATOM    903  C8    A    29       7.114  62.614 101.421  1.00  0.00           C  
ATOM    904  H8    A    29       7.351  63.578 100.997  1.00  0.00           H  
ATOM    905  N7    A    29       7.259  61.446 100.809  1.00  0.00           N  
ATOM    906  C5    A    29       6.885  60.465 101.826  1.00  0.00           C  
ATOM    907  C6    A    29       6.760  59.066 101.947  1.00  0.00           C  
ATOM    908  N6    A    29       6.919  58.261 100.909  1.00  0.00           N  
ATOM    909  H61   A    29       7.151  58.581  99.980  1.00  0.00           H  
ATOM    910  H62   A    29       6.657  57.310 101.127  1.00  0.00           H  
ATOM    911  N1    A    29       6.573  58.501 103.081  1.00  0.00           N  
ATOM    912  C2    A    29       6.334  59.248 104.154  1.00  0.00           C  
ATOM    913  H2    A    29       6.168  58.747 105.096  1.00  0.00           H  
ATOM    914  N3    A    29       6.364  60.580 104.137  1.00  0.00           N  
ATOM    915  C4    A    29       6.614  61.160 102.951  1.00  0.00           C  
ATOM    916  C3'   A    29       8.129  64.992 104.119  1.00  0.00           C  
ATOM    917  H3'   A    29       8.924  64.870 103.383  1.00  0.00           H  
ATOM    918  C2'   A    29       7.451  63.680 104.629  1.00  0.00           C  
ATOM    919  H2'   A    29       8.100  62.806 104.675  1.00  0.00           H  
ATOM    920  O2'   A    29       6.889  63.883 105.919  1.00  0.00           O  
ATOM    921 HO2'   A    29       7.689  64.210 106.338  1.00  0.00           H  
ATOM    922  O3'   A    29       8.895  65.663 105.111  1.00  0.00           O  
ATOM    923  P     C    30      10.391  65.479 105.396  1.00  0.00           P  
ATOM    924  OP1   C    30      10.762  66.303 106.529  1.00  0.00           O  
ATOM    925  OP2   C    30      11.134  65.580 104.191  1.00  0.00           O  
ATOM    926  O5'   C    30      10.480  63.952 105.881  1.00  0.00           O  
ATOM    927  C5'   C    30      10.195  63.544 107.247  1.00  0.00           C  
ATOM    928  H5'   C    30      10.828  64.079 107.956  1.00  0.00           H  
ATOM    929 H5''   C    30       9.190  63.836 107.550  1.00  0.00           H  
ATOM    930  C4'   C    30      10.419  62.015 107.575  1.00  0.00           C  
ATOM    931  H4'   C    30      10.321  61.946 108.658  1.00  0.00           H  
ATOM    932  O4'   C    30       9.523  61.208 106.858  1.00  0.00           O  
ATOM    933  C1'   C    30      10.115  59.895 106.657  1.00  0.00           C  
ATOM    934  H1'   C    30       9.749  59.135 107.348  1.00  0.00           H  
ATOM    935  N1    C    30       9.985  59.403 105.200  1.00  0.00           N  
ATOM    936  C6    C    30      10.100  60.270 104.084  1.00  0.00           C  
ATOM    937  H6    C    30      10.320  61.319 104.220  1.00  0.00           H  
ATOM    938  C5    C    30      10.119  59.751 102.840  1.00  0.00           C  
ATOM    939  H5    C    30      10.193  60.504 102.070  1.00  0.00           H  
ATOM    940  C4    C    30      10.096  58.353 102.764  1.00  0.00           C  
ATOM    941  N4    C    30      10.296  57.775 101.598  1.00  0.00           N  
ATOM    942  H41   C    30      10.505  58.335 100.784  1.00  0.00           H  
ATOM    943  H42   C    30      10.552  56.812 101.763  1.00  0.00           H  
ATOM    944  N3    C    30       9.884  57.583 103.754  1.00  0.00           N  
ATOM    945  C2    C    30       9.811  58.080 104.978  1.00  0.00           C  
ATOM    946  O2    C    30       9.756  57.272 105.849  1.00  0.00           O  
ATOM    947  C3'   C    30      11.872  61.591 107.232  1.00  0.00           C  
ATOM    948  H3'   C    30      12.114  61.930 106.224  1.00  0.00           H  
ATOM    949  C2'   C    30      11.560  60.085 107.161  1.00  0.00           C  
ATOM    950  H2'   C    30      12.255  59.622 106.459  1.00  0.00           H  
ATOM    951  O2'   C    30      11.492  59.513 108.481  1.00  0.00           O  
ATOM    952 HO2'   C    30      11.778  60.208 109.079  1.00  0.00           H  
ATOM    953  O3'   C    30      12.790  61.848 108.316  1.00  0.00           O  
ATOM    954  P     C    31      14.394  61.812 108.108  1.00  0.00           P  
ATOM    955  OP1   C    31      14.966  62.362 109.320  1.00  0.00           O  
ATOM    956  OP2   C    31      14.649  62.448 106.800  1.00  0.00           O  
ATOM    957  O5'   C    31      14.795  60.357 107.897  1.00  0.00           O  
ATOM    958  C5'   C    31      15.029  59.467 108.984  1.00  0.00           C  
ATOM    959  H5'   C    31      15.962  59.779 109.452  1.00  0.00           H  
ATOM    960 H5''   C    31      14.225  59.567 109.713  1.00  0.00           H  
ATOM    961  C4'   C    31      15.113  57.986 108.566  1.00  0.00           C  
ATOM    962  H4'   C    31      15.117  57.394 109.481  1.00  0.00           H  
ATOM    963  O4'   C    31      13.941  57.643 107.905  1.00  0.00           O  
ATOM    964  C1'   C    31      14.259  56.413 107.286  1.00  0.00           C  
ATOM    965  H1'   C    31      13.838  55.511 107.731  1.00  0.00           H  
ATOM    966  N1    C    31      13.828  56.446 105.904  1.00  0.00           N  
ATOM    967  C6    C    31      13.679  57.628 105.201  1.00  0.00           C  
ATOM    968  H6    C    31      13.925  58.572 105.665  1.00  0.00           H  
ATOM    969  C5    C    31      13.505  57.571 103.849  1.00  0.00           C  
ATOM    970  H5    C    31      13.652  58.434 103.218  1.00  0.00           H  
ATOM    971  C4    C    31      13.319  56.319 103.282  1.00  0.00           C  
ATOM    972  N4    C    31      12.958  56.272 102.027  1.00  0.00           N  
ATOM    973  H41   C    31      12.914  55.380 101.556  1.00  0.00           H  
ATOM    974  H42   C    31      12.954  57.147 101.523  1.00  0.00           H  
ATOM    975  N3    C    31      13.340  55.174 103.960  1.00  0.00           N  
ATOM    976  C2    C    31      13.548  55.212 105.259  1.00  0.00           C  
ATOM    977  O2    C    31      13.620  54.185 105.874  1.00  0.00           O  
ATOM    978  C3'   C    31      16.247  57.631 107.572  1.00  0.00           C  
ATOM    979  H3'   C    31      16.054  58.186 106.654  1.00  0.00           H  
ATOM    980  C2'   C    31      15.787  56.213 107.341  1.00  0.00           C  
ATOM    981  H2'   C    31      16.219  55.796 106.432  1.00  0.00           H  
ATOM    982  O2'   C    31      15.982  55.345 108.456  1.00  0.00           O  
ATOM    983 HO2'   C    31      16.095  54.477 108.063  1.00  0.00           H  
ATOM    984  O3'   C    31      17.499  57.813 108.061  1.00  0.00           O  
ATOM    985  P     G    32      18.723  57.735 107.099  1.00  0.00           P  
ATOM    986  OP1   G    32      19.890  57.870 108.023  1.00  0.00           O  
ATOM    987  OP2   G    32      18.575  58.674 105.958  1.00  0.00           O  
ATOM    988  O5'   G    32      18.672  56.201 106.433  1.00  0.00           O  
ATOM    989  C5'   G    32      19.094  54.987 107.127  1.00  0.00           C  
ATOM    990  H5'   G    32      20.127  55.193 107.405  1.00  0.00           H  
ATOM    991 H5''   G    32      18.509  55.020 108.046  1.00  0.00           H  
ATOM    992  C4'   G    32      18.940  53.671 106.379  1.00  0.00           C  
ATOM    993  H4'   G    32      19.232  52.861 107.048  1.00  0.00           H  
ATOM    994  O4'   G    32      17.731  53.339 105.939  1.00  0.00           O  
ATOM    995  C1'   G    32      17.846  52.727 104.587  1.00  0.00           C  
ATOM    996  H1'   G    32      17.397  51.751 104.768  1.00  0.00           H  
ATOM    997  N9    G    32      17.254  53.562 103.506  1.00  0.00           N  
ATOM    998  C8    G    32      16.992  54.936 103.587  1.00  0.00           C  
ATOM    999  H8    G    32      17.320  55.517 104.436  1.00  0.00           H  
ATOM   1000  N7    G    32      16.535  55.468 102.519  1.00  0.00           N  
ATOM   1001  C5    G    32      16.481  54.307 101.660  1.00  0.00           C  
ATOM   1002  C6    G    32      15.857  54.128 100.339  1.00  0.00           C  
ATOM   1003  O6    G    32      15.281  54.935  99.684  1.00  0.00           O  
ATOM   1004  N1    G    32      15.808  52.781  99.914  1.00  0.00           N  
ATOM   1005  H1    G    32      15.492  52.551  98.983  1.00  0.00           H  
ATOM   1006  C2    G    32      16.488  51.830 100.592  1.00  0.00           C  
ATOM   1007  N2    G    32      16.707  50.724  99.959  1.00  0.00           N  
ATOM   1008  H21   G    32      16.405  50.544  99.012  1.00  0.00           H  
ATOM   1009  H22   G    32      17.177  49.976 100.448  1.00  0.00           H  
ATOM   1010  N3    G    32      17.085  51.875 101.736  1.00  0.00           N  
ATOM   1011  C4    G    32      16.950  53.167 102.248  1.00  0.00           C  
ATOM   1012  C3'   G    32      19.924  53.567 105.231  1.00  0.00           C  
ATOM   1013  H3'   G    32      20.005  54.532 104.731  1.00  0.00           H  
ATOM   1014  C2'   G    32      19.328  52.388 104.420  1.00  0.00           C  
ATOM   1015  H2'   G    32      19.536  52.450 103.352  1.00  0.00           H  
ATOM   1016  O2'   G    32      19.601  51.113 105.046  1.00  0.00           O  
ATOM   1017 HO2'   G    32      20.484  51.077 105.420  1.00  0.00           H  
ATOM   1018  O3'   G    32      21.217  53.211 105.654  1.00  0.00           O  
ATOM   1019  P     U    33      22.442  53.595 104.759  1.00  0.00           P  
ATOM   1020  OP1   U    33      23.616  53.107 105.545  1.00  0.00           O  
ATOM   1021  OP2   U    33      22.425  55.045 104.384  1.00  0.00           O  
ATOM   1022  O5'   U    33      22.461  52.826 103.420  1.00  0.00           O  
ATOM   1023  C5'   U    33      22.558  51.413 103.339  1.00  0.00           C  
ATOM   1024  H5'   U    33      23.550  50.978 103.461  1.00  0.00           H  
ATOM   1025 H5''   U    33      21.783  50.959 103.956  1.00  0.00           H  
ATOM   1026  C4'   U    33      22.127  50.898 101.976  1.00  0.00           C  
ATOM   1027  H4'   U    33      22.135  49.813 101.868  1.00  0.00           H  
ATOM   1028  O4'   U    33      20.862  51.364 101.655  1.00  0.00           O  
ATOM   1029  C1'   U    33      20.602  51.593 100.246  1.00  0.00           C  
ATOM   1030  H1'   U    33      19.833  50.926  99.856  1.00  0.00           H  
ATOM   1031  N1    U    33      20.158  52.912  99.852  1.00  0.00           N  
ATOM   1032  C6    U    33      20.399  53.921 100.775  1.00  0.00           C  
ATOM   1033  H6    U    33      21.176  53.803 101.517  1.00  0.00           H  
ATOM   1034  C5    U    33      19.840  55.183 100.538  1.00  0.00           C  
ATOM   1035  H5    U    33      20.123  55.963 101.230  1.00  0.00           H  
ATOM   1036  C4    U    33      18.991  55.426  99.375  1.00  0.00           C  
ATOM   1037  O4    U    33      18.443  56.463  99.054  1.00  0.00           O  
ATOM   1038  N3    U    33      18.905  54.372  98.499  1.00  0.00           N  
ATOM   1039  H3    U    33      18.396  54.510  97.638  1.00  0.00           H  
ATOM   1040  C2    U    33      19.340  53.102  98.709  1.00  0.00           C  
ATOM   1041  O2    U    33      19.111  52.230  97.872  1.00  0.00           O  
ATOM   1042  C3'   U    33      22.858  51.474 100.807  1.00  0.00           C  
ATOM   1043  H3'   U    33      22.888  52.560 100.892  1.00  0.00           H  
ATOM   1044  C2'   U    33      21.947  51.171  99.609  1.00  0.00           C  
ATOM   1045  H2'   U    33      22.153  51.899  98.825  1.00  0.00           H  
ATOM   1046  O2'   U    33      21.780  49.776  99.164  1.00  0.00           O  
ATOM   1047 HO2'   U    33      22.240  49.585  98.343  1.00  0.00           H  
ATOM   1048  O3'   U    33      24.170  51.041 100.725  1.00  0.00           O  
ATOM   1049  P     G    34      25.373  51.628  99.836  1.00  0.00           P  
ATOM   1050  OP1   G    34      26.486  50.602  99.776  1.00  0.00           O  
ATOM   1051  OP2   G    34      25.725  52.927 100.465  1.00  0.00           O  
ATOM   1052  O5'   G    34      24.832  51.852  98.357  1.00  0.00           O  
ATOM   1053  C5'   G    34      24.765  50.736  97.481  1.00  0.00           C  
ATOM   1054  H5'   G    34      25.788  50.444  97.240  1.00  0.00           H  
ATOM   1055 H5''   G    34      24.360  49.933  98.097  1.00  0.00           H  
ATOM   1056  C4'   G    34      24.003  50.995  96.231  1.00  0.00           C  
ATOM   1057  H4'   G    34      23.938  50.083  95.638  1.00  0.00           H  
ATOM   1058  O4'   G    34      22.670  51.392  96.480  1.00  0.00           O  
ATOM   1059  C1'   G    34      22.201  52.201  95.390  1.00  0.00           C  
ATOM   1060  H1'   G    34      21.381  51.689  94.886  1.00  0.00           H  
ATOM   1061  N9    G    34      21.754  53.547  95.915  1.00  0.00           N  
ATOM   1062  C8    G    34      22.145  54.193  97.092  1.00  0.00           C  
ATOM   1063  H8    G    34      22.628  53.651  97.891  1.00  0.00           H  
ATOM   1064  N7    G    34      21.570  55.374  97.189  1.00  0.00           N  
ATOM   1065  C5    G    34      20.870  55.544  96.009  1.00  0.00           C  
ATOM   1066  C6    G    34      20.136  56.629  95.505  1.00  0.00           C  
ATOM   1067  O6    G    34      19.921  57.734  95.944  1.00  0.00           O  
ATOM   1068  N1    G    34      19.513  56.330  94.313  1.00  0.00           N  
ATOM   1069  H1    G    34      19.019  57.070  93.836  1.00  0.00           H  
ATOM   1070  C2    G    34      19.651  55.188  93.586  1.00  0.00           C  
ATOM   1071  N2    G    34      19.018  55.112  92.450  1.00  0.00           N  
ATOM   1072  H21   G    34      19.317  54.225  92.072  1.00  0.00           H  
ATOM   1073  H22   G    34      18.539  55.849  91.952  1.00  0.00           H  
ATOM   1074  N3    G    34      20.451  54.167  93.978  1.00  0.00           N  
ATOM   1075  C4    G    34      20.977  54.390  95.212  1.00  0.00           C  
ATOM   1076  C3'   G    34      24.617  52.040  95.299  1.00  0.00           C  
ATOM   1077  H3'   G    34      24.897  52.874  95.942  1.00  0.00           H  
ATOM   1078  C2'   G    34      23.394  52.387  94.442  1.00  0.00           C  
ATOM   1079  H2'   G    34      23.328  53.369  93.974  1.00  0.00           H  
ATOM   1080  O2'   G    34      23.083  51.432  93.506  1.00  0.00           O  
ATOM   1081 HO2'   G    34      23.700  51.480  92.773  1.00  0.00           H  
ATOM   1082  O3'   G    34      25.744  51.570  94.568  1.00  0.00           O  
ATOM   1083  P     C    35      26.665  52.519  93.706  1.00  0.00           P  
ATOM   1084  OP1   C    35      27.911  51.835  93.372  1.00  0.00           O  
ATOM   1085  OP2   C    35      26.727  53.862  94.407  1.00  0.00           O  
ATOM   1086  O5'   C    35      25.787  52.617  92.319  1.00  0.00           O  
ATOM   1087  C5'   C    35      25.600  51.389  91.574  1.00  0.00           C  
ATOM   1088  H5'   C    35      26.528  51.092  91.086  1.00  0.00           H  
ATOM   1089 H5''   C    35      25.327  50.553  92.219  1.00  0.00           H  
ATOM   1090  C4'   C    35      24.624  51.645  90.481  1.00  0.00           C  
ATOM   1091  H4'   C    35      24.478  50.711  89.939  1.00  0.00           H  
ATOM   1092  O4'   C    35      23.286  51.982  90.814  1.00  0.00           O  
ATOM   1093  C1'   C    35      22.731  52.753  89.770  1.00  0.00           C  
ATOM   1094  H1'   C    35      21.837  52.214  89.456  1.00  0.00           H  
ATOM   1095  N1    C    35      22.467  54.145  90.228  1.00  0.00           N  
ATOM   1096  C6    C    35      22.834  54.677  91.456  1.00  0.00           C  
ATOM   1097  H6    C    35      23.582  54.127  92.008  1.00  0.00           H  
ATOM   1098  C5    C    35      22.339  55.890  91.857  1.00  0.00           C  
ATOM   1099  H5    C    35      22.616  56.260  92.834  1.00  0.00           H  
ATOM   1100  C4    C    35      21.485  56.579  90.938  1.00  0.00           C  
ATOM   1101  N4    C    35      21.028  57.797  91.160  1.00  0.00           N  
ATOM   1102  H41   C    35      21.353  58.249  92.003  1.00  0.00           H  
ATOM   1103  H42   C    35      20.467  58.318  90.501  1.00  0.00           H  
ATOM   1104  N3    C    35      21.221  56.121  89.725  1.00  0.00           N  
ATOM   1105  C2    C    35      21.684  54.921  89.331  1.00  0.00           C  
ATOM   1106  O2    C    35      21.301  54.449  88.265  1.00  0.00           O  
ATOM   1107  C3'   C    35      25.188  52.684  89.492  1.00  0.00           C  
ATOM   1108  H3'   C    35      25.674  53.577  89.885  1.00  0.00           H  
ATOM   1109  C2'   C    35      23.896  52.926  88.740  1.00  0.00           C  
ATOM   1110  H2'   C    35      23.988  53.865  88.194  1.00  0.00           H  
ATOM   1111  O2'   C    35      23.711  51.857  87.796  1.00  0.00           O  
ATOM   1112 HO2'   C    35      24.586  51.481  87.677  1.00  0.00           H  
ATOM   1113  O3'   C    35      26.138  52.109  88.627  1.00  0.00           O  
ATOM   1114  P     G    36      27.357  52.913  88.014  1.00  0.00           P  
ATOM   1115  OP1   G    36      28.416  51.943  87.535  1.00  0.00           O  
ATOM   1116  OP2   G    36      27.698  53.837  89.089  1.00  0.00           O  
ATOM   1117  O5'   G    36      26.722  53.689  86.781  1.00  0.00           O  
ATOM   1118  C5'   G    36      26.602  52.882  85.654  1.00  0.00           C  
ATOM   1119  H5'   G    36      27.584  52.763  85.196  1.00  0.00           H  
ATOM   1120 H5''   G    36      26.223  51.936  86.040  1.00  0.00           H  
ATOM   1121  C4'   G    36      25.678  53.571  84.685  1.00  0.00           C  
ATOM   1122  H4'   G    36      25.457  52.907  83.850  1.00  0.00           H  
ATOM   1123  O4'   G    36      24.400  53.917  85.237  1.00  0.00           O  
ATOM   1124  C1'   G    36      23.919  55.136  84.594  1.00  0.00           C  
ATOM   1125  H1'   G    36      22.942  55.062  84.116  1.00  0.00           H  
ATOM   1126  N9    G    36      23.741  56.209  85.661  1.00  0.00           N  
ATOM   1127  C8    G    36      24.139  56.317  86.947  1.00  0.00           C  
ATOM   1128  H8    G    36      24.846  55.590  87.319  1.00  0.00           H  
ATOM   1129  N7    G    36      23.931  57.491  87.510  1.00  0.00           N  
ATOM   1130  C5    G    36      23.284  58.195  86.536  1.00  0.00           C  
ATOM   1131  C6    G    36      22.719  59.467  86.660  1.00  0.00           C  
ATOM   1132  O6    G    36      22.683  60.274  87.586  1.00  0.00           O  
ATOM   1133  N1    G    36      21.965  59.823  85.520  1.00  0.00           N  
ATOM   1134  H1    G    36      21.654  60.781  85.438  1.00  0.00           H  
ATOM   1135  C2    G    36      21.784  58.925  84.513  1.00  0.00           C  
ATOM   1136  N2    G    36      21.027  59.424  83.592  1.00  0.00           N  
ATOM   1137  H21   G    36      20.778  58.981  82.719  1.00  0.00           H  
ATOM   1138  H22   G    36      20.790  60.405  83.621  1.00  0.00           H  
ATOM   1139  N3    G    36      22.253  57.730  84.421  1.00  0.00           N  
ATOM   1140  C4    G    36      22.987  57.381  85.470  1.00  0.00           C  
ATOM   1141  C3'   G    36      26.216  54.940  84.148  1.00  0.00           C  
ATOM   1142  H3'   G    36      26.578  55.545  84.979  1.00  0.00           H  
ATOM   1143  C2'   G    36      24.931  55.500  83.544  1.00  0.00           C  
ATOM   1144  H2'   G    36      25.106  56.552  83.315  1.00  0.00           H  
ATOM   1145  O2'   G    36      24.648  54.775  82.335  1.00  0.00           O  
ATOM   1146 HO2'   G    36      25.502  54.478  82.013  1.00  0.00           H  
ATOM   1147  O3'   G    36      27.321  54.796  83.312  1.00  0.00           O  
ATOM   1148  P     G    37      28.216  56.098  83.042  1.00  0.00           P  
ATOM   1149  OP1   G    37      29.350  55.740  82.206  1.00  0.00           O  
ATOM   1150  OP2   G    37      28.431  56.716  84.355  1.00  0.00           O  
ATOM   1151  O5'   G    37      27.381  57.179  82.149  1.00  0.00           O  
ATOM   1152  C5'   G    37      26.796  56.790  80.873  1.00  0.00           C  
ATOM   1153  H5'   G    37      27.570  56.698  80.111  1.00  0.00           H  
ATOM   1154 H5''   G    37      26.276  55.833  80.917  1.00  0.00           H  
ATOM   1155  C4'   G    37      25.782  57.953  80.407  1.00  0.00           C  
ATOM   1156  H4'   G    37      25.417  57.716  79.408  1.00  0.00           H  
ATOM   1157  O4'   G    37      24.632  58.079  81.295  1.00  0.00           O  
ATOM   1158  C1'   G    37      24.187  59.394  81.426  1.00  0.00           C  
ATOM   1159  H1'   G    37      23.136  59.620  81.242  1.00  0.00           H  
ATOM   1160  N9    G    37      24.442  59.896  82.800  1.00  0.00           N  
ATOM   1161  C8    G    37      25.345  59.472  83.767  1.00  0.00           C  
ATOM   1162  H8    G    37      25.831  58.513  83.658  1.00  0.00           H  
ATOM   1163  N7    G    37      25.506  60.266  84.803  1.00  0.00           N  
ATOM   1164  C5    G    37      24.661  61.338  84.483  1.00  0.00           C  
ATOM   1165  C6    G    37      24.299  62.577  85.110  1.00  0.00           C  
ATOM   1166  O6    G    37      24.625  63.031  86.207  1.00  0.00           O  
ATOM   1167  N1    G    37      23.542  63.435  84.329  1.00  0.00           N  
ATOM   1168  H1    G    37      23.460  64.379  84.677  1.00  0.00           H  
ATOM   1169  C2    G    37      23.037  63.090  83.109  1.00  0.00           C  
ATOM   1170  N2    G    37      22.516  64.012  82.413  1.00  0.00           N  
ATOM   1171  H21   G    37      22.200  63.641  81.528  1.00  0.00           H  
ATOM   1172  H22   G    37      22.200  64.907  82.758  1.00  0.00           H  
ATOM   1173  N3    G    37      23.341  61.985  82.469  1.00  0.00           N  
ATOM   1174  C4    G    37      24.089  61.129  83.224  1.00  0.00           C  
ATOM   1175  C3'   G    37      26.342  59.409  80.420  1.00  0.00           C  
ATOM   1176  H3'   G    37      26.891  59.624  81.337  1.00  0.00           H  
ATOM   1177  C2'   G    37      25.073  60.222  80.421  1.00  0.00           C  
ATOM   1178  H2'   G    37      25.202  61.274  80.674  1.00  0.00           H  
ATOM   1179  O2'   G    37      24.364  60.209  79.146  1.00  0.00           O  
ATOM   1180 HO2'   G    37      25.064  60.374  78.510  1.00  0.00           H  
ATOM   1181  O3'   G    37      27.142  59.591  79.214  1.00  0.00           O  
ATOM   1182  P     C    38      28.186  60.716  79.105  1.00  0.00           P  
ATOM   1183  OP1   C    38      28.596  60.819  77.711  1.00  0.00           O  
ATOM   1184  OP2   C    38      29.150  60.304  80.144  1.00  0.00           O  
ATOM   1185  O5'   C    38      27.382  62.012  79.543  1.00  0.00           O  
ATOM   1186  C5'   C    38      26.602  62.703  78.625  1.00  0.00           C  
ATOM   1187  H5'   C    38      27.230  63.037  77.800  1.00  0.00           H  
ATOM   1188 H5''   C    38      25.872  61.950  78.326  1.00  0.00           H  
ATOM   1189  C4'   C    38      26.039  63.996  79.261  1.00  0.00           C  
ATOM   1190  H4'   C    38      25.354  64.413  78.522  1.00  0.00           H  
ATOM   1191  O4'   C    38      25.282  63.825  80.451  1.00  0.00           O  
ATOM   1192  C1'   C    38      25.640  65.033  81.299  1.00  0.00           C  
ATOM   1193  H1'   C    38      24.770  65.574  81.671  1.00  0.00           H  
ATOM   1194  N1    C    38      26.405  64.724  82.585  1.00  0.00           N  
ATOM   1195  C6    C    38      26.817  63.459  82.924  1.00  0.00           C  
ATOM   1196  H6    C    38      26.679  62.587  82.303  1.00  0.00           H  
ATOM   1197  C5    C    38      27.364  63.301  84.148  1.00  0.00           C  
ATOM   1198  H5    C    38      27.764  62.357  84.488  1.00  0.00           H  
ATOM   1199  C4    C    38      27.505  64.402  85.017  1.00  0.00           C  
ATOM   1200  N4    C    38      27.978  64.178  86.193  1.00  0.00           N  
ATOM   1201  H41   C    38      28.293  63.280  86.530  1.00  0.00           H  
ATOM   1202  H42   C    38      28.019  65.000  86.779  1.00  0.00           H  
ATOM   1203  N3    C    38      27.046  65.563  84.757  1.00  0.00           N  
ATOM   1204  C2    C    38      26.416  65.738  83.607  1.00  0.00           C  
ATOM   1205  O2    C    38      25.900  66.843  83.479  1.00  0.00           O  
ATOM   1206  C3'   C    38      27.160  64.995  79.516  1.00  0.00           C  
ATOM   1207  H3'   C    38      27.944  64.508  80.097  1.00  0.00           H  
ATOM   1208  C2'   C    38      26.425  66.021  80.389  1.00  0.00           C  
ATOM   1209  H2'   C    38      27.182  66.437  81.054  1.00  0.00           H  
ATOM   1210  O2'   C    38      25.426  66.835  79.819  1.00  0.00           O  
ATOM   1211 HO2'   C    38      25.702  66.898  78.902  1.00  0.00           H  
ATOM   1212  O3'   C    38      27.659  65.480  78.287  1.00  0.00           O  
ATOM   1213  P     A    39      29.133  65.980  78.247  1.00  0.00           P  
ATOM   1214  OP1   A    39      29.478  66.400  76.882  1.00  0.00           O  
ATOM   1215  OP2   A    39      29.956  64.938  78.870  1.00  0.00           O  
ATOM   1216  O5'   A    39      29.042  67.330  79.225  1.00  0.00           O  
ATOM   1217  C5'   A    39      28.410  68.504  78.810  1.00  0.00           C  
ATOM   1218  H5'   A    39      28.820  68.939  77.898  1.00  0.00           H  
ATOM   1219 H5''   A    39      27.353  68.263  78.700  1.00  0.00           H  
ATOM   1220  C4'   A    39      28.483  69.542  79.961  1.00  0.00           C  
ATOM   1221  H4'   A    39      27.827  70.352  79.639  1.00  0.00           H  
ATOM   1222  O4'   A    39      27.820  68.998  81.153  1.00  0.00           O  
ATOM   1223  C1'   A    39      28.521  69.439  82.267  1.00  0.00           C  
ATOM   1224  H1'   A    39      27.792  69.955  82.891  1.00  0.00           H  
ATOM   1225  N9    A    39      29.130  68.351  83.048  1.00  0.00           N  
ATOM   1226  C8    A    39      29.528  67.079  82.643  1.00  0.00           C  
ATOM   1227  H8    A    39      29.526  66.673  81.642  1.00  0.00           H  
ATOM   1228  N7    A    39      29.922  66.338  83.666  1.00  0.00           N  
ATOM   1229  C5    A    39      29.820  67.188  84.764  1.00  0.00           C  
ATOM   1230  C6    A    39      30.051  67.091  86.141  1.00  0.00           C  
ATOM   1231  N6    A    39      30.448  66.006  86.750  1.00  0.00           N  
ATOM   1232  H61   A    39      30.557  66.168  87.741  1.00  0.00           H  
ATOM   1233  H62   A    39      30.653  65.134  86.283  1.00  0.00           H  
ATOM   1234  N1    A    39      29.953  68.068  87.012  1.00  0.00           N  
ATOM   1235  C2    A    39      29.506  69.249  86.461  1.00  0.00           C  
ATOM   1236  H2    A    39      29.488  70.023  87.214  1.00  0.00           H  
ATOM   1237  N3    A    39      29.182  69.500  85.176  1.00  0.00           N  
ATOM   1238  C4    A    39      29.401  68.420  84.396  1.00  0.00           C  
ATOM   1239  C3'   A    39      29.868  69.964  80.391  1.00  0.00           C  
ATOM   1240  H3'   A    39      30.544  69.109  80.422  1.00  0.00           H  
ATOM   1241  C2'   A    39      29.546  70.406  81.835  1.00  0.00           C  
ATOM   1242  H2'   A    39      30.408  70.348  82.499  1.00  0.00           H  
ATOM   1243  O2'   A    39      28.951  71.701  81.899  1.00  0.00           O  
ATOM   1244 HO2'   A    39      29.331  72.200  81.172  1.00  0.00           H  
ATOM   1245  O3'   A    39      30.341  71.061  79.652  1.00  0.00           O  
ATOM   1246  P     C    40      32.000  71.204  79.676  1.00  0.00           P  
ATOM   1247  OP1   C    40      32.424  72.397  78.931  1.00  0.00           O  
ATOM   1248  OP2   C    40      32.587  69.958  79.150  1.00  0.00           O  
ATOM   1249  O5'   C    40      32.563  71.218  81.153  1.00  0.00           O  
ATOM   1250  C5'   C    40      32.452  72.395  81.880  1.00  0.00           C  
ATOM   1251  H5'   C    40      32.984  73.167  81.324  1.00  0.00           H  
ATOM   1252 H5''   C    40      31.396  72.644  81.986  1.00  0.00           H  
ATOM   1253  C4'   C    40      33.062  72.177  83.244  1.00  0.00           C  
ATOM   1254  H4'   C    40      32.822  73.057  83.841  1.00  0.00           H  
ATOM   1255  O4'   C    40      32.476  71.023  83.752  1.00  0.00           O  
ATOM   1256  C1'   C    40      33.331  70.533  84.768  1.00  0.00           C  
ATOM   1257  H1'   C    40      32.828  70.749  85.711  1.00  0.00           H  
ATOM   1258  N1    C    40      33.571  68.987  84.750  1.00  0.00           N  
ATOM   1259  C6    C    40      32.968  68.161  83.843  1.00  0.00           C  
ATOM   1260  H6    C    40      32.412  68.565  83.009  1.00  0.00           H  
ATOM   1261  C5    C    40      33.172  66.808  83.907  1.00  0.00           C  
ATOM   1262  H5    C    40      32.815  66.109  83.165  1.00  0.00           H  
ATOM   1263  C4    C    40      33.778  66.233  85.063  1.00  0.00           C  
ATOM   1264  N4    C    40      33.969  64.981  85.206  1.00  0.00           N  
ATOM   1265  H41   C    40      33.654  64.283  84.547  1.00  0.00           H  
ATOM   1266  H42   C    40      34.342  64.664  86.089  1.00  0.00           H  
ATOM   1267  N3    C    40      34.243  67.049  85.972  1.00  0.00           N  
ATOM   1268  C2    C    40      34.161  68.406  85.823  1.00  0.00           C  
ATOM   1269  O2    C    40      34.491  69.033  86.820  1.00  0.00           O  
ATOM   1270  C3'   C    40      34.527  71.929  83.194  1.00  0.00           C  
ATOM   1271  H3'   C    40      34.767  71.182  82.438  1.00  0.00           H  
ATOM   1272  C2'   C    40      34.600  71.378  84.623  1.00  0.00           C  
ATOM   1273  H2'   C    40      35.459  70.709  84.680  1.00  0.00           H  
ATOM   1274  O2'   C    40      34.663  72.392  85.633  1.00  0.00           O  
ATOM   1275 HO2'   C    40      35.202  72.045  86.348  1.00  0.00           H  
ATOM   1276  O3'   C    40      35.152  73.174  83.011  1.00  0.00           O  
ATOM   1277  P     A    41      36.623  73.303  82.490  1.00  0.00           P  
ATOM   1278  OP1   A    41      36.976  74.736  82.369  1.00  0.00           O  
ATOM   1279  OP2   A    41      36.817  72.469  81.294  1.00  0.00           O  
ATOM   1280  O5'   A    41      37.501  72.635  83.601  1.00  0.00           O  
ATOM   1281  C5'   A    41      37.769  73.409  84.725  1.00  0.00           C  
ATOM   1282  H5'   A    41      38.505  74.137  84.385  1.00  0.00           H  
ATOM   1283 H5''   A    41      36.853  73.831  85.138  1.00  0.00           H  
ATOM   1284  C4'   A    41      38.435  72.603  85.848  1.00  0.00           C  
ATOM   1285  H4'   A    41      38.635  73.329  86.637  1.00  0.00           H  
ATOM   1286  O4'   A    41      37.528  71.599  86.354  1.00  0.00           O  
ATOM   1287  C1'   A    41      38.362  70.532  86.687  1.00  0.00           C  
ATOM   1288  H1'   A    41      38.273  70.250  87.736  1.00  0.00           H  
ATOM   1289  N9    A    41      37.996  69.347  85.894  1.00  0.00           N  
ATOM   1290  C8    A    41      37.497  69.317  84.615  1.00  0.00           C  
ATOM   1291  H8    A    41      37.367  70.263  84.109  1.00  0.00           H  
ATOM   1292  N7    A    41      37.330  68.113  84.094  1.00  0.00           N  
ATOM   1293  C5    A    41      37.705  67.278  85.149  1.00  0.00           C  
ATOM   1294  C6    A    41      37.704  65.868  85.337  1.00  0.00           C  
ATOM   1295  N6    A    41      37.243  64.963  84.551  1.00  0.00           N  
ATOM   1296  H61   A    41      36.918  65.327  83.667  1.00  0.00           H  
ATOM   1297  H62   A    41      36.981  64.047  84.887  1.00  0.00           H  
ATOM   1298  N1    A    41      38.254  65.342  86.424  1.00  0.00           N  
ATOM   1299  C2    A    41      38.891  66.117  87.264  1.00  0.00           C  
ATOM   1300  H2    A    41      39.281  65.688  88.175  1.00  0.00           H  
ATOM   1301  N3    A    41      38.976  67.437  87.188  1.00  0.00           N  
ATOM   1302  C4    A    41      38.303  68.004  86.145  1.00  0.00           C  
ATOM   1303  C3'   A    41      39.808  71.989  85.485  1.00  0.00           C  
ATOM   1304  H3'   A    41      39.724  71.608  84.468  1.00  0.00           H  
ATOM   1305  C2'   A    41      39.833  70.851  86.542  1.00  0.00           C  
ATOM   1306  H2'   A    41      40.359  70.000  86.108  1.00  0.00           H  
ATOM   1307  O2'   A    41      40.539  71.341  87.650  1.00  0.00           O  
ATOM   1308 HO2'   A    41      41.439  71.512  87.361  1.00  0.00           H  
ATOM   1309  O3'   A    41      40.792  72.986  85.674  1.00  0.00           O  
ATOM   1310  P     G    42      42.358  72.742  85.372  1.00  0.00           P  
ATOM   1311  OP1   G    42      43.167  73.781  86.099  1.00  0.00           O  
ATOM   1312  OP2   G    42      42.520  72.607  83.944  1.00  0.00           O  
ATOM   1313  O5'   G    42      42.737  71.397  86.011  1.00  0.00           O  
ATOM   1314  C5'   G    42      43.811  70.668  85.555  1.00  0.00           C  
ATOM   1315  H5'   G    42      44.658  71.354  85.584  1.00  0.00           H  
ATOM   1316 H5''   G    42      43.584  70.363  84.533  1.00  0.00           H  
ATOM   1317  C4'   G    42      44.049  69.475  86.512  1.00  0.00           C  
ATOM   1318  H4'   G    42      44.330  69.847  87.497  1.00  0.00           H  
ATOM   1319  O4'   G    42      42.817  68.780  86.721  1.00  0.00           O  
ATOM   1320  C1'   G    42      43.148  67.410  86.750  1.00  0.00           C  
ATOM   1321  H1'   G    42      42.816  66.952  87.682  1.00  0.00           H  
ATOM   1322  N9    G    42      42.471  66.635  85.726  1.00  0.00           N  
ATOM   1323  C8    G    42      41.977  67.188  84.561  1.00  0.00           C  
ATOM   1324  H8    G    42      42.175  68.220  84.314  1.00  0.00           H  
ATOM   1325  N7    G    42      41.160  66.417  83.892  1.00  0.00           N  
ATOM   1326  C5    G    42      41.172  65.225  84.641  1.00  0.00           C  
ATOM   1327  C6    G    42      40.553  63.960  84.445  1.00  0.00           C  
ATOM   1328  O6    G    42      39.804  63.666  83.522  1.00  0.00           O  
ATOM   1329  N1    G    42      40.782  63.052  85.453  1.00  0.00           N  
ATOM   1330  H1    G    42      40.469  62.092  85.455  1.00  0.00           H  
ATOM   1331  C2    G    42      41.694  63.246  86.435  1.00  0.00           C  
ATOM   1332  N2    G    42      42.104  62.168  87.095  1.00  0.00           N  
ATOM   1333  H21   G    42      41.786  61.225  86.925  1.00  0.00           H  
ATOM   1334  H22   G    42      42.829  62.302  87.786  1.00  0.00           H  
ATOM   1335  N3    G    42      42.304  64.365  86.627  1.00  0.00           N  
ATOM   1336  C4    G    42      42.021  65.326  85.730  1.00  0.00           C  
ATOM   1337  C3'   G    42      45.161  68.525  86.032  1.00  0.00           C  
ATOM   1338  H3'   G    42      45.135  68.589  84.944  1.00  0.00           H  
ATOM   1339  C2'   G    42      44.622  67.195  86.644  1.00  0.00           C  
ATOM   1340  H2'   G    42      44.826  66.362  85.971  1.00  0.00           H  
ATOM   1341  O2'   G    42      45.204  67.066  87.936  1.00  0.00           O  
ATOM   1342 HO2'   G    42      46.065  67.489  87.977  1.00  0.00           H  
ATOM   1343  O3'   G    42      46.390  69.026  86.675  1.00  0.00           O  
ATOM   1344  P     G    43      47.658  69.414  85.849  1.00  0.00           P  
ATOM   1345  OP1   G    43      48.807  69.363  86.680  1.00  0.00           O  
ATOM   1346  OP2   G    43      47.351  70.682  85.095  1.00  0.00           O  
ATOM   1347  O5'   G    43      47.702  68.290  84.799  1.00  0.00           O  
ATOM   1348  C5'   G    43      48.357  67.065  85.190  1.00  0.00           C  
ATOM   1349  H5'   G    43      47.870  66.690  86.091  1.00  0.00           H  
ATOM   1350 H5''   G    43      49.419  67.275  85.310  1.00  0.00           H  
ATOM   1351  C4'   G    43      48.216  65.934  84.170  1.00  0.00           C  
ATOM   1352  H4'   G    43      48.702  65.063  84.611  1.00  0.00           H  
ATOM   1353  O4'   G    43      46.866  65.606  83.979  1.00  0.00           O  
ATOM   1354  C1'   G    43      46.695  65.576  82.578  1.00  0.00           C  
ATOM   1355  H1'   G    43      46.962  64.660  82.052  1.00  0.00           H  
ATOM   1356  N9    G    43      45.280  65.883  82.303  1.00  0.00           N  
ATOM   1357  C8    G    43      44.714  66.956  81.623  1.00  0.00           C  
ATOM   1358  H8    G    43      45.214  67.886  81.396  1.00  0.00           H  
ATOM   1359  N7    G    43      43.466  66.823  81.270  1.00  0.00           N  
ATOM   1360  C5    G    43      43.124  65.561  81.623  1.00  0.00           C  
ATOM   1361  C6    G    43      42.017  64.750  81.198  1.00  0.00           C  
ATOM   1362  O6    G    43      41.153  64.977  80.366  1.00  0.00           O  
ATOM   1363  N1    G    43      42.051  63.517  81.710  1.00  0.00           N  
ATOM   1364  H1    G    43      41.228  62.969  81.503  1.00  0.00           H  
ATOM   1365  C2    G    43      43.069  63.026  82.415  1.00  0.00           C  
ATOM   1366  N2    G    43      42.853  61.790  82.822  1.00  0.00           N  
ATOM   1367  H21   G    43      43.545  61.306  83.377  1.00  0.00           H  
ATOM   1368  H22   G    43      41.915  61.437  82.703  1.00  0.00           H  
ATOM   1369  N3    G    43      44.201  63.714  82.723  1.00  0.00           N  
ATOM   1370  C4    G    43      44.200  64.991  82.288  1.00  0.00           C  
ATOM   1371  C3'   G    43      48.845  66.268  82.797  1.00  0.00           C  
ATOM   1372  H3'   G    43      49.549  67.093  82.906  1.00  0.00           H  
ATOM   1373  C2'   G    43      47.644  66.669  81.949  1.00  0.00           C  
ATOM   1374  H2'   G    43      47.326  67.676  82.218  1.00  0.00           H  
ATOM   1375  O2'   G    43      47.780  66.670  80.554  1.00  0.00           O  
ATOM   1376 HO2'   G    43      48.332  67.425  80.339  1.00  0.00           H  
ATOM   1377  O3'   G    43      49.508  65.099  82.255  1.00  0.00           O  
ATOM   1378  P     C    44      50.987  64.843  82.829  1.00  0.00           P  
ATOM   1379  OP1   C    44      51.429  63.552  82.164  1.00  0.00           O  
ATOM   1380  OP2   C    44      51.136  65.004  84.257  1.00  0.00           O  
ATOM   1381  O5'   C    44      51.889  65.938  82.179  1.00  0.00           O  
ATOM   1382  C5'   C    44      52.234  66.078  80.802  1.00  0.00           C  
ATOM   1383  H5'   C    44      51.413  66.522  80.240  1.00  0.00           H  
ATOM   1384 H5''   C    44      52.440  65.095  80.378  1.00  0.00           H  
ATOM   1385  C4'   C    44      53.488  66.895  80.578  1.00  0.00           C  
ATOM   1386  H4'   C    44      53.727  66.691  79.534  1.00  0.00           H  
ATOM   1387  O4'   C    44      53.260  68.276  80.730  1.00  0.00           O  
ATOM   1388  C1'   C    44      53.922  68.733  81.907  1.00  0.00           C  
ATOM   1389  H1'   C    44      54.738  69.415  81.668  1.00  0.00           H  
ATOM   1390  N1    C    44      53.011  69.435  82.869  1.00  0.00           N  
ATOM   1391  C6    C    44      51.691  69.142  83.048  1.00  0.00           C  
ATOM   1392  H6    C    44      51.188  68.579  82.275  1.00  0.00           H  
ATOM   1393  C5    C    44      51.000  69.576  84.132  1.00  0.00           C  
ATOM   1394  H5    C    44      49.988  69.212  84.237  1.00  0.00           H  
ATOM   1395  C4    C    44      51.707  70.380  85.047  1.00  0.00           C  
ATOM   1396  N4    C    44      51.092  70.819  86.115  1.00  0.00           N  
ATOM   1397  H41   C    44      51.595  71.469  86.701  1.00  0.00           H  
ATOM   1398  H42   C    44      50.144  70.486  86.224  1.00  0.00           H  
ATOM   1399  N3    C    44      53.006  70.643  84.973  1.00  0.00           N  
ATOM   1400  C2    C    44      53.599  70.306  83.807  1.00  0.00           C  
ATOM   1401  O2    C    44      54.650  70.834  83.553  1.00  0.00           O  
ATOM   1402  C3'   C    44      54.745  66.584  81.350  1.00  0.00           C  
ATOM   1403  H3'   C    44      54.796  65.599  81.814  1.00  0.00           H  
ATOM   1404  C2'   C    44      54.564  67.488  82.558  1.00  0.00           C  
ATOM   1405  H2'   C    44      53.819  67.014  83.198  1.00  0.00           H  
ATOM   1406  O2'   C    44      55.867  67.692  83.149  1.00  0.00           O  
ATOM   1407 HO2'   C    44      56.474  67.378  82.475  1.00  0.00           H  
ATOM   1408  O3'   C    44      55.965  66.861  80.650  1.00  0.00           O  
ATOM   1409  P     A    45      56.615  65.814  79.717  1.00  0.00           P  
ATOM   1410  OP1   A    45      55.772  64.578  79.840  1.00  0.00           O  
ATOM   1411  OP2   A    45      58.067  65.768  79.881  1.00  0.00           O  
ATOM   1412  O5'   A    45      56.298  66.569  78.326  1.00  0.00           O  
ATOM   1413  C5'   A    45      56.726  67.900  78.257  1.00  0.00           C  
ATOM   1414  H5'   A    45      57.770  67.844  78.566  1.00  0.00           H  
ATOM   1415 H5''   A    45      56.199  68.543  78.962  1.00  0.00           H  
ATOM   1416  C4'   A    45      56.541  68.459  76.843  1.00  0.00           C  
ATOM   1417  H4'   A    45      57.025  69.433  76.778  1.00  0.00           H  
ATOM   1418  O4'   A    45      57.010  67.612  75.822  1.00  0.00           O  
ATOM   1419  C1'   A    45      56.258  67.678  74.655  1.00  0.00           C  
ATOM   1420  H1'   A    45      56.974  68.105  73.952  1.00  0.00           H  
ATOM   1421  N9    A    45      55.774  66.320  74.327  1.00  0.00           N  
ATOM   1422  C8    A    45      55.715  65.262  75.166  1.00  0.00           C  
ATOM   1423  H8    A    45      56.191  65.216  76.134  1.00  0.00           H  
ATOM   1424  N7    A    45      55.012  64.288  74.670  1.00  0.00           N  
ATOM   1425  C5    A    45      54.824  64.670  73.335  1.00  0.00           C  
ATOM   1426  C6    A    45      54.164  64.106  72.201  1.00  0.00           C  
ATOM   1427  N6    A    45      53.619  62.896  72.090  1.00  0.00           N  
ATOM   1428  H61   A    45      53.621  62.212  72.833  1.00  0.00           H  
ATOM   1429  H62   A    45      53.296  62.683  71.157  1.00  0.00           H  
ATOM   1430  N1    A    45      54.018  64.804  71.065  1.00  0.00           N  
ATOM   1431  C2    A    45      54.534  66.019  71.009  1.00  0.00           C  
ATOM   1432  H2    A    45      54.419  66.433  70.017  1.00  0.00           H  
ATOM   1433  N3    A    45      55.162  66.662  71.956  1.00  0.00           N  
ATOM   1434  C4    A    45      55.202  65.965  73.137  1.00  0.00           C  
ATOM   1435  C3'   A    45      55.065  68.675  76.495  1.00  0.00           C  
ATOM   1436  H3'   A    45      54.453  67.867  76.896  1.00  0.00           H  
ATOM   1437  C2'   A    45      55.134  68.717  74.967  1.00  0.00           C  
ATOM   1438  H2'   A    45      54.137  68.487  74.591  1.00  0.00           H  
ATOM   1439  O2'   A    45      55.597  70.023  74.638  1.00  0.00           O  
ATOM   1440 HO2'   A    45      55.339  70.559  75.391  1.00  0.00           H  
ATOM   1441  O3'   A    45      54.576  69.863  76.955  1.00  0.00           O  
ATOM   1442  P     C    46      53.043  70.113  77.099  1.00  0.00           P  
ATOM   1443  OP1   C    46      52.873  71.394  77.823  1.00  0.00           O  
ATOM   1444  OP2   C    46      52.330  68.973  77.658  1.00  0.00           O  
ATOM   1445  O5'   C    46      52.517  70.222  75.589  1.00  0.00           O  
ATOM   1446  C5'   C    46      52.588  71.420  74.812  1.00  0.00           C  
ATOM   1447  H5'   C    46      53.603  71.751  74.595  1.00  0.00           H  
ATOM   1448 H5''   C    46      51.994  72.197  75.292  1.00  0.00           H  
ATOM   1449  C4'   C    46      51.845  71.063  73.532  1.00  0.00           C  
ATOM   1450  H4'   C    46      51.796  71.954  72.906  1.00  0.00           H  
ATOM   1451  O4'   C    46      52.285  69.958  72.795  1.00  0.00           O  
ATOM   1452  C1'   C    46      51.139  69.316  72.213  1.00  0.00           C  
ATOM   1453  H1'   C    46      51.270  69.306  71.131  1.00  0.00           H  
ATOM   1454  N1    C    46      50.943  67.847  72.466  1.00  0.00           N  
ATOM   1455  C6    C    46      51.412  67.288  73.686  1.00  0.00           C  
ATOM   1456  H6    C    46      51.839  67.947  74.427  1.00  0.00           H  
ATOM   1457  C5    C    46      51.338  65.926  73.836  1.00  0.00           C  
ATOM   1458  H5    C    46      51.793  65.489  74.712  1.00  0.00           H  
ATOM   1459  C4    C    46      50.766  65.197  72.773  1.00  0.00           C  
ATOM   1460  N4    C    46      50.681  63.903  72.754  1.00  0.00           N  
ATOM   1461  H41   C    46      50.226  63.533  71.932  1.00  0.00           H  
ATOM   1462  H42   C    46      51.313  63.412  73.370  1.00  0.00           H  
ATOM   1463  N3    C    46      50.234  65.722  71.660  1.00  0.00           N  
ATOM   1464  C2    C    46      50.266  67.054  71.530  1.00  0.00           C  
ATOM   1465  O2    C    46      49.706  67.622  70.584  1.00  0.00           O  
ATOM   1466  C3'   C    46      50.372  70.806  73.804  1.00  0.00           C  
ATOM   1467  H3'   C    46      50.413  70.077  74.613  1.00  0.00           H  
ATOM   1468  C2'   C    46      49.924  70.159  72.463  1.00  0.00           C  
ATOM   1469  H2'   C    46      49.044  69.537  72.629  1.00  0.00           H  
ATOM   1470  O2'   C    46      49.822  71.092  71.390  1.00  0.00           O  
ATOM   1471 HO2'   C    46      49.539  70.661  70.579  1.00  0.00           H  
ATOM   1472  O3'   C    46      49.593  71.985  74.218  1.00  0.00           O  
ATOM   1473  P     U    47      48.196  71.759  75.057  1.00  0.00           P  
ATOM   1474  OP1   U    47      47.813  73.078  75.521  1.00  0.00           O  
ATOM   1475  OP2   U    47      48.400  70.697  76.008  1.00  0.00           O  
ATOM   1476  O5'   U    47      47.072  71.327  74.006  1.00  0.00           O  
ATOM   1477  C5'   U    47      46.675  72.166  72.925  1.00  0.00           C  
ATOM   1478  H5'   U    47      47.567  72.586  72.458  1.00  0.00           H  
ATOM   1479 H5''   U    47      46.129  73.028  73.309  1.00  0.00           H  
ATOM   1480  C4'   U    47      45.700  71.553  71.838  1.00  0.00           C  
ATOM   1481  H4'   U    47      45.270  72.377  71.269  1.00  0.00           H  
ATOM   1482  O4'   U    47      46.372  70.603  71.028  1.00  0.00           O  
ATOM   1483  C1'   U    47      45.485  69.521  70.734  1.00  0.00           C  
ATOM   1484  H1'   U    47      45.350  69.354  69.666  1.00  0.00           H  
ATOM   1485  N1    U    47      46.071  68.284  71.271  1.00  0.00           N  
ATOM   1486  C6    U    47      46.716  68.255  72.536  1.00  0.00           C  
ATOM   1487  H6    U    47      46.952  69.125  73.132  1.00  0.00           H  
ATOM   1488  C5    U    47      47.142  67.054  73.035  1.00  0.00           C  
ATOM   1489  H5    U    47      47.783  67.078  73.904  1.00  0.00           H  
ATOM   1490  C4    U    47      46.841  65.804  72.347  1.00  0.00           C  
ATOM   1491  O4    U    47      47.061  64.696  72.745  1.00  0.00           O  
ATOM   1492  N3    U    47      46.152  65.938  71.123  1.00  0.00           N  
ATOM   1493  H3    U    47      46.046  65.063  70.629  1.00  0.00           H  
ATOM   1494  C2    U    47      45.663  67.125  70.651  1.00  0.00           C  
ATOM   1495  O2    U    47      44.997  67.139  69.659  1.00  0.00           O  
ATOM   1496  C3'   U    47      44.477  70.765  72.459  1.00  0.00           C  
ATOM   1497  H3'   U    47      44.849  70.232  73.334  1.00  0.00           H  
ATOM   1498  C2'   U    47      44.094  69.888  71.255  1.00  0.00           C  
ATOM   1499  H2'   U    47      43.509  69.023  71.567  1.00  0.00           H  
ATOM   1500  O2'   U    47      43.419  70.603  70.300  1.00  0.00           O  
ATOM   1501 HO2'   U    47      43.040  71.310  70.827  1.00  0.00           H  
ATOM   1502  O3'   U    47      43.377  71.582  72.827  1.00  0.00           O  
ATOM   1503  P     A    48      42.310  70.956  73.802  1.00  0.00           P  
ATOM   1504  OP1   A    48      41.328  71.997  73.900  1.00  0.00           O  
ATOM   1505  OP2   A    48      43.031  70.514  75.063  1.00  0.00           O  
ATOM   1506  O5'   A    48      41.649  69.679  73.185  1.00  0.00           O  
ATOM   1507  C5'   A    48      40.598  69.803  72.239  1.00  0.00           C  
ATOM   1508  H5'   A    48      40.957  70.453  71.441  1.00  0.00           H  
ATOM   1509 H5''   A    48      39.744  70.321  72.675  1.00  0.00           H  
ATOM   1510  C4'   A    48      40.227  68.480  71.638  1.00  0.00           C  
ATOM   1511  H4'   A    48      39.477  68.563  70.852  1.00  0.00           H  
ATOM   1512  O4'   A    48      41.327  67.741  71.160  1.00  0.00           O  
ATOM   1513  C1'   A    48      41.132  66.315  71.383  1.00  0.00           C  
ATOM   1514  H1'   A    48      41.219  65.727  70.469  1.00  0.00           H  
ATOM   1515  N9    A    48      42.172  65.813  72.350  1.00  0.00           N  
ATOM   1516  C8    A    48      42.901  66.466  73.285  1.00  0.00           C  
ATOM   1517  H8    A    48      42.775  67.476  73.644  1.00  0.00           H  
ATOM   1518  N7    A    48      43.650  65.661  73.995  1.00  0.00           N  
ATOM   1519  C5    A    48      43.489  64.446  73.414  1.00  0.00           C  
ATOM   1520  C6    A    48      44.036  63.184  73.676  1.00  0.00           C  
ATOM   1521  N6    A    48      44.986  62.854  74.544  1.00  0.00           N  
ATOM   1522  H61   A    48      45.196  61.866  74.562  1.00  0.00           H  
ATOM   1523  H62   A    48      45.440  63.513  75.160  1.00  0.00           H  
ATOM   1524  N1    A    48      43.559  62.092  73.101  1.00  0.00           N  
ATOM   1525  C2    A    48      42.625  62.284  72.168  1.00  0.00           C  
ATOM   1526  H2    A    48      42.426  61.397  71.585  1.00  0.00           H  
ATOM   1527  N3    A    48      41.978  63.376  71.824  1.00  0.00           N  
ATOM   1528  C4    A    48      42.496  64.471  72.542  1.00  0.00           C  
ATOM   1529  C3'   A    48      39.624  67.561  72.753  1.00  0.00           C  
ATOM   1530  H3'   A    48      40.366  67.541  73.551  1.00  0.00           H  
ATOM   1531  C2'   A    48      39.710  66.237  72.022  1.00  0.00           C  
ATOM   1532  H2'   A    48      39.637  65.349  72.650  1.00  0.00           H  
ATOM   1533  O2'   A    48      38.897  66.225  70.848  1.00  0.00           O  
ATOM   1534 HO2'   A    48      38.080  66.696  71.028  1.00  0.00           H  
ATOM   1535  O3'   A    48      38.243  67.863  73.107  1.00  0.00           O  
ATOM   1536  P     G    49      37.665  67.262  74.481  1.00  0.00           P  
ATOM   1537  OP1   G    49      36.333  67.773  74.727  1.00  0.00           O  
ATOM   1538  OP2   G    49      38.672  67.414  75.546  1.00  0.00           O  
ATOM   1539  O5'   G    49      37.564  65.718  74.115  1.00  0.00           O  
ATOM   1540  C5'   G    49      36.532  65.197  73.322  1.00  0.00           C  
ATOM   1541  H5'   G    49      36.527  65.677  72.344  1.00  0.00           H  
ATOM   1542 H5''   G    49      35.553  65.370  73.769  1.00  0.00           H  
ATOM   1543  C4'   G    49      36.633  63.693  73.070  1.00  0.00           C  
ATOM   1544  H4'   G    49      35.815  63.339  72.442  1.00  0.00           H  
ATOM   1545  O4'   G    49      37.943  63.438  72.612  1.00  0.00           O  
ATOM   1546  C1'   G    49      38.490  62.203  73.131  1.00  0.00           C  
ATOM   1547  H1'   G    49      38.831  61.452  72.419  1.00  0.00           H  
ATOM   1548  N9    G    49      39.660  62.410  74.027  1.00  0.00           N  
ATOM   1549  C8    G    49      40.092  63.517  74.689  1.00  0.00           C  
ATOM   1550  H8    G    49      39.614  64.485  74.651  1.00  0.00           H  
ATOM   1551  N7    G    49      41.062  63.220  75.534  1.00  0.00           N  
ATOM   1552  C5    G    49      41.371  61.881  75.336  1.00  0.00           C  
ATOM   1553  C6    G    49      42.356  60.995  75.886  1.00  0.00           C  
ATOM   1554  O6    G    49      43.313  61.286  76.665  1.00  0.00           O  
ATOM   1555  N1    G    49      42.187  59.669  75.494  1.00  0.00           N  
ATOM   1556  H1    G    49      43.053  59.162  75.614  1.00  0.00           H  
ATOM   1557  C2    G    49      41.283  59.341  74.601  1.00  0.00           C  
ATOM   1558  N2    G    49      41.084  58.006  74.587  1.00  0.00           N  
ATOM   1559  H21   G    49      41.722  57.548  75.222  1.00  0.00           H  
ATOM   1560  H22   G    49      40.305  57.579  74.106  1.00  0.00           H  
ATOM   1561  N3    G    49      40.357  60.068  73.997  1.00  0.00           N  
ATOM   1562  C4    G    49      40.450  61.348  74.448  1.00  0.00           C  
ATOM   1563  C3'   G    49      36.612  62.887  74.310  1.00  0.00           C  
ATOM   1564  H3'   G    49      37.197  63.355  75.102  1.00  0.00           H  
ATOM   1565  C2'   G    49      37.361  61.613  73.974  1.00  0.00           C  
ATOM   1566  H2'   G    49      37.684  60.981  74.801  1.00  0.00           H  
ATOM   1567  O2'   G    49      36.534  60.769  73.212  1.00  0.00           O  
ATOM   1568 HO2'   G    49      36.918  59.889  73.229  1.00  0.00           H  
ATOM   1569  O3'   G    49      35.353  62.654  74.844  1.00  0.00           O  
ATOM   1570  P     U    50      35.010  62.466  76.328  1.00  0.00           P  
ATOM   1571  OP1   U    50      33.555  62.473  76.590  1.00  0.00           O  
ATOM   1572  OP2   U    50      35.743  63.529  77.042  1.00  0.00           O  
ATOM   1573  O5'   U    50      35.596  61.029  76.673  1.00  0.00           O  
ATOM   1574  C5'   U    50      35.116  59.834  76.085  1.00  0.00           C  
ATOM   1575  H5'   U    50      35.104  59.936  75.000  1.00  0.00           H  
ATOM   1576 H5''   U    50      34.081  59.779  76.424  1.00  0.00           H  
ATOM   1577  C4'   U    50      35.949  58.565  76.399  1.00  0.00           C  
ATOM   1578  H4'   U    50      35.425  57.772  75.866  1.00  0.00           H  
ATOM   1579  O4'   U    50      37.266  58.525  75.887  1.00  0.00           O  
ATOM   1580  C1'   U    50      38.129  57.787  76.841  1.00  0.00           C  
ATOM   1581  H1'   U    50      38.705  57.009  76.340  1.00  0.00           H  
ATOM   1582  N1    U    50      39.121  58.681  77.563  1.00  0.00           N  
ATOM   1583  C6    U    50      38.865  59.999  77.737  1.00  0.00           C  
ATOM   1584  H6    U    50      37.925  60.431  77.428  1.00  0.00           H  
ATOM   1585  C5    U    50      39.678  60.692  78.544  1.00  0.00           C  
ATOM   1586  H5    U    50      39.359  61.709  78.718  1.00  0.00           H  
ATOM   1587  C4    U    50      40.905  60.188  79.075  1.00  0.00           C  
ATOM   1588  O4    U    50      41.698  60.805  79.796  1.00  0.00           O  
ATOM   1589  N3    U    50      41.150  58.857  78.792  1.00  0.00           N  
ATOM   1590  H3    U    50      41.879  58.334  79.254  1.00  0.00           H  
ATOM   1591  C2    U    50      40.205  58.036  78.192  1.00  0.00           C  
ATOM   1592  O2    U    50      40.376  56.803  78.172  1.00  0.00           O  
ATOM   1593  C3'   U    50      36.035  58.184  77.856  1.00  0.00           C  
ATOM   1594  H3'   U    50      36.322  59.098  78.376  1.00  0.00           H  
ATOM   1595  C2'   U    50      37.226  57.239  77.888  1.00  0.00           C  
ATOM   1596  H2'   U    50      37.723  57.195  78.856  1.00  0.00           H  
ATOM   1597  O2'   U    50      36.685  55.984  77.426  1.00  0.00           O  
ATOM   1598 HO2'   U    50      37.300  55.264  77.583  1.00  0.00           H  
ATOM   1599  O3'   U    50      34.795  57.694  78.392  1.00  0.00           O  
ATOM   1600  P     A    51      34.474  57.764  79.990  1.00  0.00           P  
ATOM   1601  OP1   A    51      33.089  57.396  80.163  1.00  0.00           O  
ATOM   1602  OP2   A    51      34.948  59.109  80.420  1.00  0.00           O  
ATOM   1603  O5'   A    51      35.446  56.670  80.568  1.00  0.00           O  
ATOM   1604  C5'   A    51      35.033  55.302  80.577  1.00  0.00           C  
ATOM   1605  H5'   A    51      34.898  54.858  79.591  1.00  0.00           H  
ATOM   1606 H5''   A    51      34.135  55.075  81.152  1.00  0.00           H  
ATOM   1607  C4'   A    51      36.233  54.469  81.109  1.00  0.00           C  
ATOM   1608  H4'   A    51      36.026  53.402  81.017  1.00  0.00           H  
ATOM   1609  O4'   A    51      37.391  54.687  80.344  1.00  0.00           O  
ATOM   1610  C1'   A    51      38.533  54.470  81.153  1.00  0.00           C  
ATOM   1611  H1'   A    51      39.087  53.609  80.780  1.00  0.00           H  
ATOM   1612  N9    A    51      39.280  55.770  81.329  1.00  0.00           N  
ATOM   1613  C8    A    51      38.856  57.054  81.403  1.00  0.00           C  
ATOM   1614  H8    A    51      37.868  57.408  81.148  1.00  0.00           H  
ATOM   1615  N7    A    51      39.723  57.928  81.812  1.00  0.00           N  
ATOM   1616  C5    A    51      40.865  57.094  82.125  1.00  0.00           C  
ATOM   1617  C6    A    51      42.175  57.310  82.621  1.00  0.00           C  
ATOM   1618  N6    A    51      42.752  58.443  82.844  1.00  0.00           N  
ATOM   1619  H61   A    51      43.683  58.461  83.236  1.00  0.00           H  
ATOM   1620  H62   A    51      42.205  59.248  82.573  1.00  0.00           H  
ATOM   1621  N1    A    51      42.953  56.272  82.906  1.00  0.00           N  
ATOM   1622  C2    A    51      42.478  55.051  82.711  1.00  0.00           C  
ATOM   1623  H2    A    51      43.147  54.241  82.959  1.00  0.00           H  
ATOM   1624  N3    A    51      41.289  54.667  82.236  1.00  0.00           N  
ATOM   1625  C4    A    51      40.535  55.771  81.936  1.00  0.00           C  
ATOM   1626  C3'   A    51      36.579  54.806  82.543  1.00  0.00           C  
ATOM   1627  H3'   A    51      36.560  55.877  82.740  1.00  0.00           H  
ATOM   1628  C2'   A    51      37.980  54.162  82.497  1.00  0.00           C  
ATOM   1629  H2'   A    51      38.638  54.602  83.246  1.00  0.00           H  
ATOM   1630  O2'   A    51      38.004  52.718  82.536  1.00  0.00           O  
ATOM   1631 HO2'   A    51      38.897  52.380  82.438  1.00  0.00           H  
ATOM   1632  O3'   A    51      35.881  54.045  83.530  1.00  0.00           O  
ATOM   1633  P     C    52      35.501  54.745  84.969  1.00  0.00           P  
ATOM   1634  OP1   C    52      35.023  53.658  85.853  1.00  0.00           O  
ATOM   1635  OP2   C    52      34.694  55.950  84.705  1.00  0.00           O  
ATOM   1636  O5'   C    52      36.838  55.249  85.742  1.00  0.00           O  
ATOM   1637  C5'   C    52      37.934  54.322  85.972  1.00  0.00           C  
ATOM   1638  H5'   C    52      38.099  53.790  85.035  1.00  0.00           H  
ATOM   1639 H5''   C    52      37.695  53.643  86.791  1.00  0.00           H  
ATOM   1640  C4'   C    52      39.205  54.991  86.226  1.00  0.00           C  
ATOM   1641  H4'   C    52      39.899  54.158  86.333  1.00  0.00           H  
ATOM   1642  O4'   C    52      39.588  55.826  85.124  1.00  0.00           O  
ATOM   1643  C1'   C    52      40.134  57.050  85.701  1.00  0.00           C  
ATOM   1644  H1'   C    52      41.089  57.407  85.316  1.00  0.00           H  
ATOM   1645  N1    C    52      39.210  58.184  85.492  1.00  0.00           N  
ATOM   1646  C6    C    52      38.060  58.097  84.690  1.00  0.00           C  
ATOM   1647  H6    C    52      37.633  57.124  84.497  1.00  0.00           H  
ATOM   1648  C5    C    52      37.507  59.256  84.239  1.00  0.00           C  
ATOM   1649  H5    C    52      36.575  59.227  83.694  1.00  0.00           H  
ATOM   1650  C4    C    52      38.099  60.477  84.581  1.00  0.00           C  
ATOM   1651  N4    C    52      37.720  61.579  83.971  1.00  0.00           N  
ATOM   1652  H41   C    52      38.267  62.415  84.118  1.00  0.00           H  
ATOM   1653  H42   C    52      36.882  61.678  83.416  1.00  0.00           H  
ATOM   1654  N3    C    52      39.212  60.631  85.268  1.00  0.00           N  
ATOM   1655  C2    C    52      39.803  59.468  85.698  1.00  0.00           C  
ATOM   1656  O2    C    52      40.871  59.671  86.291  1.00  0.00           O  
ATOM   1657  C3'   C    52      39.170  55.910  87.438  1.00  0.00           C  
ATOM   1658  H3'   C    52      38.304  56.559  87.313  1.00  0.00           H  
ATOM   1659  C2'   C    52      40.324  56.745  87.178  1.00  0.00           C  
ATOM   1660  H2'   C    52      40.294  57.625  87.820  1.00  0.00           H  
ATOM   1661  O2'   C    52      41.474  56.030  87.351  1.00  0.00           O  
ATOM   1662 HO2'   C    52      41.523  55.568  88.191  1.00  0.00           H  
ATOM   1663  O3'   C    52      39.311  55.053  88.605  1.00  0.00           O  
ATOM   1664  P     U    53      38.580  55.366  89.959  1.00  0.00           P  
ATOM   1665  OP1   U    53      39.020  54.414  90.967  1.00  0.00           O  
ATOM   1666  OP2   U    53      37.067  55.390  89.726  1.00  0.00           O  
ATOM   1667  O5'   U    53      39.103  56.856  90.320  1.00  0.00           O  
ATOM   1668  C5'   U    53      40.402  57.065  90.949  1.00  0.00           C  
ATOM   1669  H5'   U    53      40.331  56.683  91.968  1.00  0.00           H  
ATOM   1670 H5''   U    53      41.155  56.507  90.393  1.00  0.00           H  
ATOM   1671  C4'   U    53      40.760  58.569  91.061  1.00  0.00           C  
ATOM   1672  H4'   U    53      41.765  58.706  91.461  1.00  0.00           H  
ATOM   1673  O4'   U    53      40.751  59.295  89.833  1.00  0.00           O  
ATOM   1674  C1'   U    53      40.282  60.625  90.055  1.00  0.00           C  
ATOM   1675  H1'   U    53      41.004  61.372  89.727  1.00  0.00           H  
ATOM   1676  N1    U    53      38.998  60.957  89.220  1.00  0.00           N  
ATOM   1677  C6    U    53      38.262  59.977  88.531  1.00  0.00           C  
ATOM   1678  H6    U    53      38.359  58.936  88.801  1.00  0.00           H  
ATOM   1679  C5    U    53      37.241  60.332  87.683  1.00  0.00           C  
ATOM   1680  H5    U    53      36.705  59.512  87.229  1.00  0.00           H  
ATOM   1681  C4    U    53      37.028  61.713  87.293  1.00  0.00           C  
ATOM   1682  O4    U    53      36.188  62.137  86.469  1.00  0.00           O  
ATOM   1683  N3    U    53      37.874  62.652  87.961  1.00  0.00           N  
ATOM   1684  H3    U    53      37.870  63.567  87.533  1.00  0.00           H  
ATOM   1685  C2    U    53      38.761  62.322  88.934  1.00  0.00           C  
ATOM   1686  O2    U    53      39.297  63.263  89.472  1.00  0.00           O  
ATOM   1687  C3'   U    53      39.730  59.299  91.898  1.00  0.00           C  
ATOM   1688  H3'   U    53      38.762  59.097  91.440  1.00  0.00           H  
ATOM   1689  C2'   U    53      40.130  60.725  91.547  1.00  0.00           C  
ATOM   1690  H2'   U    53      39.324  61.369  91.900  1.00  0.00           H  
ATOM   1691  O2'   U    53      41.421  61.085  92.262  1.00  0.00           O  
ATOM   1692 HO2'   U    53      41.565  60.658  93.110  1.00  0.00           H  
ATOM   1693  O3'   U    53      39.723  59.069  93.293  1.00  0.00           O  
ATOM   1694  P     G    54      38.478  59.436  94.107  1.00  0.00           P  
ATOM   1695  OP1   G    54      38.697  59.048  95.534  1.00  0.00           O  
ATOM   1696  OP2   G    54      37.327  58.845  93.487  1.00  0.00           O  
ATOM   1697  O5'   G    54      38.275  60.992  94.018  1.00  0.00           O  
ATOM   1698  C5'   G    54      39.096  61.965  94.659  1.00  0.00           C  
ATOM   1699  H5'   G    54      39.098  61.812  95.738  1.00  0.00           H  
ATOM   1700 H5''   G    54      40.096  61.957  94.227  1.00  0.00           H  
ATOM   1701  C4'   G    54      38.698  63.461  94.376  1.00  0.00           C  
ATOM   1702  H4'   G    54      39.373  64.113  94.931  1.00  0.00           H  
ATOM   1703  O4'   G    54      38.813  63.653  92.975  1.00  0.00           O  
ATOM   1704  C1'   G    54      37.771  64.563  92.621  1.00  0.00           C  
ATOM   1705  H1'   G    54      38.115  65.426  92.050  1.00  0.00           H  
ATOM   1706  N9    G    54      36.838  63.976  91.641  1.00  0.00           N  
ATOM   1707  C8    G    54      36.247  62.750  91.568  1.00  0.00           C  
ATOM   1708  H8    G    54      36.494  61.901  92.189  1.00  0.00           H  
ATOM   1709  N7    G    54      35.477  62.614  90.533  1.00  0.00           N  
ATOM   1710  C5    G    54      35.585  63.899  89.886  1.00  0.00           C  
ATOM   1711  C6    G    54      35.082  64.320  88.646  1.00  0.00           C  
ATOM   1712  O6    G    54      34.407  63.766  87.775  1.00  0.00           O  
ATOM   1713  N1    G    54      35.438  65.628  88.326  1.00  0.00           N  
ATOM   1714  H1    G    54      35.427  65.910  87.357  1.00  0.00           H  
ATOM   1715  C2    G    54      36.087  66.414  89.136  1.00  0.00           C  
ATOM   1716  N2    G    54      36.149  67.705  88.871  1.00  0.00           N  
ATOM   1717  H21   G    54      35.568  68.012  88.104  1.00  0.00           H  
ATOM   1718  H22   G    54      36.894  68.210  89.329  1.00  0.00           H  
ATOM   1719  N3    G    54      36.693  66.064  90.286  1.00  0.00           N  
ATOM   1720  C4    G    54      36.412  64.744  90.562  1.00  0.00           C  
ATOM   1721  C3'   G    54      37.246  63.751  94.738  1.00  0.00           C  
ATOM   1722  H3'   G    54      36.599  62.899  94.529  1.00  0.00           H  
ATOM   1723  C2'   G    54      36.859  64.899  93.869  1.00  0.00           C  
ATOM   1724  H2'   G    54      35.809  64.931  93.578  1.00  0.00           H  
ATOM   1725  O2'   G    54      37.324  66.128  94.328  1.00  0.00           O  
ATOM   1726 HO2'   G    54      36.977  66.273  95.211  1.00  0.00           H  
ATOM   1727  O3'   G    54      36.945  64.054  96.175  1.00  0.00           O  
ATOM   1728  P     A    55      35.537  63.877  96.808  1.00  0.00           P  
ATOM   1729  OP1   A    55      35.751  63.941  98.297  1.00  0.00           O  
ATOM   1730  OP2   A    55      34.786  62.747  96.282  1.00  0.00           O  
ATOM   1731  O5'   A    55      34.929  65.223  96.312  1.00  0.00           O  
ATOM   1732  C5'   A    55      34.950  66.496  96.970  1.00  0.00           C  
ATOM   1733  H5'   A    55      34.361  66.375  97.879  1.00  0.00           H  
ATOM   1734 H5''   A    55      35.985  66.680  97.257  1.00  0.00           H  
ATOM   1735  C4'   A    55      34.382  67.720  96.173  1.00  0.00           C  
ATOM   1736  H4'   A    55      34.747  68.637  96.635  1.00  0.00           H  
ATOM   1737  O4'   A    55      34.947  67.751  94.863  1.00  0.00           O  
ATOM   1738  C1'   A    55      33.919  68.209  93.990  1.00  0.00           C  
ATOM   1739  H1'   A    55      34.314  69.110  93.521  1.00  0.00           H  
ATOM   1740  N9    A    55      33.521  67.141  92.985  1.00  0.00           N  
ATOM   1741  C8    A    55      33.384  65.788  93.142  1.00  0.00           C  
ATOM   1742  H8    A    55      33.631  65.444  94.135  1.00  0.00           H  
ATOM   1743  N7    A    55      32.976  65.176  92.108  1.00  0.00           N  
ATOM   1744  C5    A    55      32.807  66.148  91.130  1.00  0.00           C  
ATOM   1745  C6    A    55      32.497  66.193  89.771  1.00  0.00           C  
ATOM   1746  N6    A    55      32.036  65.167  89.093  1.00  0.00           N  
ATOM   1747  H61   A    55      31.927  64.250  89.502  1.00  0.00           H  
ATOM   1748  H62   A    55      31.985  65.269  88.090  1.00  0.00           H  
ATOM   1749  N1    A    55      32.644  67.282  89.027  1.00  0.00           N  
ATOM   1750  C2    A    55      32.952  68.411  89.651  1.00  0.00           C  
ATOM   1751  H2    A    55      33.018  69.206  88.922  1.00  0.00           H  
ATOM   1752  N3    A    55      33.331  68.503  90.951  1.00  0.00           N  
ATOM   1753  C4    A    55      33.239  67.354  91.625  1.00  0.00           C  
ATOM   1754  C3'   A    55      32.855  67.842  96.115  1.00  0.00           C  
ATOM   1755  H3'   A    55      32.374  66.874  95.975  1.00  0.00           H  
ATOM   1756  C2'   A    55      32.677  68.610  94.821  1.00  0.00           C  
ATOM   1757  H2'   A    55      31.840  68.328  94.182  1.00  0.00           H  
ATOM   1758  O2'   A    55      32.807  70.011  95.065  1.00  0.00           O  
ATOM   1759 HO2'   A    55      32.018  70.411  95.438  1.00  0.00           H  
ATOM   1760  O3'   A    55      32.256  68.492  97.246  1.00  0.00           O  
ATOM   1761  P     U    56      30.629  68.362  97.438  1.00  0.00           P  
ATOM   1762  OP1   U    56      30.483  69.091  98.699  1.00  0.00           O  
ATOM   1763  OP2   U    56      30.174  66.976  97.433  1.00  0.00           O  
ATOM   1764  O5'   U    56      29.773  69.065  96.319  1.00  0.00           O  
ATOM   1765  C5'   U    56      29.517  70.501  96.384  1.00  0.00           C  
ATOM   1766  H5'   U    56      28.790  70.687  97.175  1.00  0.00           H  
ATOM   1767 H5''   U    56      30.441  70.994  96.685  1.00  0.00           H  
ATOM   1768  C4'   U    56      29.132  71.073  95.036  1.00  0.00           C  
ATOM   1769  H4'   U    56      29.186  72.158  95.121  1.00  0.00           H  
ATOM   1770  O4'   U    56      29.986  70.686  94.033  1.00  0.00           O  
ATOM   1771  C1'   U    56      29.220  70.616  92.861  1.00  0.00           C  
ATOM   1772  H1'   U    56      29.605  71.328  92.131  1.00  0.00           H  
ATOM   1773  N1    U    56      29.266  69.255  92.262  1.00  0.00           N  
ATOM   1774  C6    U    56      29.029  68.131  93.018  1.00  0.00           C  
ATOM   1775  H6    U    56      28.945  68.148  94.094  1.00  0.00           H  
ATOM   1776  C5    U    56      29.101  66.878  92.494  1.00  0.00           C  
ATOM   1777  H5    U    56      28.922  66.054  93.169  1.00  0.00           H  
ATOM   1778  C4    U    56      29.333  66.680  91.090  1.00  0.00           C  
ATOM   1779  O4    U    56      29.332  65.577  90.446  1.00  0.00           O  
ATOM   1780  N3    U    56      29.561  67.820  90.368  1.00  0.00           N  
ATOM   1781  H3    U    56      29.636  67.643  89.376  1.00  0.00           H  
ATOM   1782  C2    U    56      29.564  69.093  90.887  1.00  0.00           C  
ATOM   1783  O2    U    56      29.771  70.072  90.196  1.00  0.00           O  
ATOM   1784  C3'   U    56      27.660  70.730  94.708  1.00  0.00           C  
ATOM   1785  H3'   U    56      27.591  69.649  94.830  1.00  0.00           H  
ATOM   1786  C2'   U    56      27.776  70.986  93.270  1.00  0.00           C  
ATOM   1787  H2'   U    56      27.013  70.321  92.864  1.00  0.00           H  
ATOM   1788  O2'   U    56      27.562  72.345  92.992  1.00  0.00           O  
ATOM   1789 HO2'   U    56      27.083  72.672  93.757  1.00  0.00           H  
ATOM   1790  O3'   U    56      26.631  71.520  95.373  1.00  0.00           O  
ATOM   1791  P     G    57      25.077  71.048  95.266  1.00  0.00           P  
ATOM   1792  OP1   G    57      24.365  72.030  96.067  1.00  0.00           O  
ATOM   1793  OP2   G    57      25.139  69.594  95.681  1.00  0.00           O  
ATOM   1794  O5'   G    57      24.722  71.176  93.743  1.00  0.00           O  
ATOM   1795  C5'   G    57      24.198  72.442  93.272  1.00  0.00           C  
ATOM   1796  H5'   G    57      23.149  72.534  93.557  1.00  0.00           H  
ATOM   1797 H5''   G    57      24.760  73.306  93.627  1.00  0.00           H  
ATOM   1798  C4'   G    57      24.334  72.459  91.703  1.00  0.00           C  
ATOM   1799  H4'   G    57      24.408  73.500  91.388  1.00  0.00           H  
ATOM   1800  O4'   G    57      25.462  71.740  91.223  1.00  0.00           O  
ATOM   1801  C1'   G    57      25.237  71.260  89.951  1.00  0.00           C  
ATOM   1802  H1'   G    57      25.770  71.700  89.109  1.00  0.00           H  
ATOM   1803  N9    G    57      25.446  69.805  89.947  1.00  0.00           N  
ATOM   1804  C8    G    57      25.598  68.933  91.000  1.00  0.00           C  
ATOM   1805  H8    G    57      25.600  69.305  92.014  1.00  0.00           H  
ATOM   1806  N7    G    57      25.912  67.694  90.710  1.00  0.00           N  
ATOM   1807  C5    G    57      26.040  67.792  89.301  1.00  0.00           C  
ATOM   1808  C6    G    57      26.412  66.821  88.294  1.00  0.00           C  
ATOM   1809  O6    G    57      26.868  65.699  88.383  1.00  0.00           O  
ATOM   1810  N1    G    57      26.248  67.225  86.966  1.00  0.00           N  
ATOM   1811  H1    G    57      26.594  66.624  86.231  1.00  0.00           H  
ATOM   1812  C2    G    57      25.791  68.459  86.648  1.00  0.00           C  
ATOM   1813  N2    G    57      25.725  68.723  85.390  1.00  0.00           N  
ATOM   1814  H21   G    57      25.618  69.707  85.188  1.00  0.00           H  
ATOM   1815  H22   G    57      25.748  68.086  84.607  1.00  0.00           H  
ATOM   1816  N3    G    57      25.674  69.439  87.538  1.00  0.00           N  
ATOM   1817  C4    G    57      25.706  69.032  88.824  1.00  0.00           C  
ATOM   1818  C3'   G    57      23.168  71.664  91.079  1.00  0.00           C  
ATOM   1819  H3'   G    57      23.144  70.680  91.546  1.00  0.00           H  
ATOM   1820  C2'   G    57      23.765  71.509  89.677  1.00  0.00           C  
ATOM   1821  H2'   G    57      23.233  70.708  89.164  1.00  0.00           H  
ATOM   1822  O2'   G    57      23.710  72.773  89.011  1.00  0.00           O  
ATOM   1823 HO2'   G    57      22.884  73.154  89.318  1.00  0.00           H  
ATOM   1824  O3'   G    57      21.901  72.298  91.039  1.00  0.00           O  
ATOM   1825  P     U    58      20.591  71.499  90.841  1.00  0.00           P  
ATOM   1826  OP1   U    58      19.387  72.448  90.694  1.00  0.00           O  
ATOM   1827  OP2   U    58      20.531  70.435  91.834  1.00  0.00           O  
ATOM   1828  O5'   U    58      20.781  70.695  89.427  1.00  0.00           O  
ATOM   1829  C5'   U    58      20.624  71.344  88.199  1.00  0.00           C  
ATOM   1830  H5'   U    58      19.622  71.770  88.143  1.00  0.00           H  
ATOM   1831 H5''   U    58      21.182  72.273  88.082  1.00  0.00           H  
ATOM   1832  C4'   U    58      20.889  70.413  86.972  1.00  0.00           C  
ATOM   1833  H4'   U    58      20.769  71.031  86.082  1.00  0.00           H  
ATOM   1834  O4'   U    58      22.182  69.783  86.986  1.00  0.00           O  
ATOM   1835  C1'   U    58      22.111  68.485  86.484  1.00  0.00           C  
ATOM   1836  H1'   U    58      22.604  68.295  85.531  1.00  0.00           H  
ATOM   1837  N1    U    58      22.599  67.456  87.461  1.00  0.00           N  
ATOM   1838  C6    U    58      22.474  67.592  88.849  1.00  0.00           C  
ATOM   1839  H6    U    58      22.099  68.557  89.157  1.00  0.00           H  
ATOM   1840  C5    U    58      22.847  66.589  89.676  1.00  0.00           C  
ATOM   1841  H5    U    58      22.599  66.650  90.726  1.00  0.00           H  
ATOM   1842  C4    U    58      23.237  65.343  89.116  1.00  0.00           C  
ATOM   1843  O4    U    58      23.474  64.336  89.762  1.00  0.00           O  
ATOM   1844  N3    U    58      23.356  65.259  87.772  1.00  0.00           N  
ATOM   1845  H3    U    58      23.719  64.387  87.414  1.00  0.00           H  
ATOM   1846  C2    U    58      22.955  66.211  86.898  1.00  0.00           C  
ATOM   1847  O2    U    58      23.148  65.974  85.699  1.00  0.00           O  
ATOM   1848  C3'   U    58      19.862  69.303  86.930  1.00  0.00           C  
ATOM   1849  H3'   U    58      19.647  69.002  87.955  1.00  0.00           H  
ATOM   1850  C2'   U    58      20.642  68.168  86.162  1.00  0.00           C  
ATOM   1851  H2'   U    58      20.274  67.210  86.526  1.00  0.00           H  
ATOM   1852  O2'   U    58      20.407  68.307  84.740  1.00  0.00           O  
ATOM   1853 HO2'   U    58      19.470  68.259  84.537  1.00  0.00           H  
ATOM   1854  O3'   U    58      18.650  69.606  86.307  1.00  0.00           O  
ATOM   1855  P     C    59      17.451  68.530  86.242  1.00  0.00           P  
ATOM   1856  OP1   C    59      16.225  69.358  85.965  1.00  0.00           O  
ATOM   1857  OP2   C    59      17.484  67.631  87.371  1.00  0.00           O  
ATOM   1858  O5'   C    59      17.667  67.569  85.026  1.00  0.00           O  
ATOM   1859  C5'   C    59      17.313  67.831  83.739  1.00  0.00           C  
ATOM   1860  H5'   C    59      16.290  68.158  83.556  1.00  0.00           H  
ATOM   1861 H5''   C    59      17.864  68.728  83.454  1.00  0.00           H  
ATOM   1862  C4'   C    59      17.652  66.572  82.930  1.00  0.00           C  
ATOM   1863  H4'   C    59      17.403  66.744  81.882  1.00  0.00           H  
ATOM   1864  O4'   C    59      19.020  66.142  83.023  1.00  0.00           O  
ATOM   1865  C1'   C    59      18.863  64.684  83.094  1.00  0.00           C  
ATOM   1866  H1'   C    59      19.412  64.284  82.241  1.00  0.00           H  
ATOM   1867  N1    C    59      19.519  64.149  84.408  1.00  0.00           N  
ATOM   1868  C6    C    59      19.540  64.935  85.509  1.00  0.00           C  
ATOM   1869  H6    C    59      19.047  65.893  85.439  1.00  0.00           H  
ATOM   1870  C5    C    59      20.214  64.580  86.658  1.00  0.00           C  
ATOM   1871  H5    C    59      20.278  65.194  87.543  1.00  0.00           H  
ATOM   1872  C4    C    59      20.806  63.328  86.669  1.00  0.00           C  
ATOM   1873  N4    C    59      21.429  62.859  87.764  1.00  0.00           N  
ATOM   1874  H41   C    59      21.340  63.457  88.574  1.00  0.00           H  
ATOM   1875  H42   C    59      21.631  61.872  87.698  1.00  0.00           H  
ATOM   1876  N3    C    59      20.742  62.444  85.668  1.00  0.00           N  
ATOM   1877  C2    C    59      20.106  62.841  84.523  1.00  0.00           C  
ATOM   1878  O2    C    59      20.030  62.057  83.547  1.00  0.00           O  
ATOM   1879  C3'   C    59      16.722  65.458  83.511  1.00  0.00           C  
ATOM   1880  H3'   C    59      16.870  65.415  84.590  1.00  0.00           H  
ATOM   1881  C2'   C    59      17.354  64.231  82.896  1.00  0.00           C  
ATOM   1882  H2'   C    59      17.092  63.286  83.371  1.00  0.00           H  
ATOM   1883  O2'   C    59      17.167  63.975  81.458  1.00  0.00           O  
ATOM   1884 HO2'   C    59      17.285  63.027  81.361  1.00  0.00           H  
ATOM   1885  O3'   C    59      15.354  65.606  83.150  1.00  0.00           O  
ATOM   1886  P     G    60      14.283  64.735  83.967  1.00  0.00           P  
ATOM   1887  OP1   G    60      13.045  64.833  83.114  1.00  0.00           O  
ATOM   1888  OP2   G    60      14.327  65.363  85.270  1.00  0.00           O  
ATOM   1889  O5'   G    60      14.758  63.180  84.092  1.00  0.00           O  
ATOM   1890  C5'   G    60      14.702  62.231  83.002  1.00  0.00           C  
ATOM   1891  H5'   G    60      13.681  61.927  82.771  1.00  0.00           H  
ATOM   1892 H5''   G    60      15.108  62.763  82.141  1.00  0.00           H  
ATOM   1893  C4'   G    60      15.560  60.945  83.093  1.00  0.00           C  
ATOM   1894  H4'   G    60      15.652  60.495  82.104  1.00  0.00           H  
ATOM   1895  O4'   G    60      16.866  61.166  83.561  1.00  0.00           O  
ATOM   1896  C1'   G    60      17.240  59.977  84.208  1.00  0.00           C  
ATOM   1897  H1'   G    60      17.991  59.541  83.549  1.00  0.00           H  
ATOM   1898  N9    G    60      17.748  60.403  85.567  1.00  0.00           N  
ATOM   1899  C8    G    60      17.515  61.482  86.343  1.00  0.00           C  
ATOM   1900  H8    G    60      16.844  62.286  86.080  1.00  0.00           H  
ATOM   1901  N7    G    60      18.052  61.433  87.571  1.00  0.00           N  
ATOM   1902  C5    G    60      18.736  60.214  87.517  1.00  0.00           C  
ATOM   1903  C6    G    60      19.453  59.537  88.568  1.00  0.00           C  
ATOM   1904  O6    G    60      19.854  59.817  89.698  1.00  0.00           O  
ATOM   1905  N1    G    60      19.970  58.347  88.116  1.00  0.00           N  
ATOM   1906  H1    G    60      20.295  57.739  88.854  1.00  0.00           H  
ATOM   1907  C2    G    60      19.765  57.861  86.918  1.00  0.00           C  
ATOM   1908  N2    G    60      20.355  56.724  86.575  1.00  0.00           N  
ATOM   1909  H21   G    60      20.930  56.170  87.193  1.00  0.00           H  
ATOM   1910  H22   G    60      20.477  56.641  85.576  1.00  0.00           H  
ATOM   1911  N3    G    60      19.041  58.383  85.921  1.00  0.00           N  
ATOM   1912  C4    G    60      18.537  59.579  86.366  1.00  0.00           C  
ATOM   1913  C3'   G    60      14.917  59.997  84.141  1.00  0.00           C  
ATOM   1914  H3'   G    60      14.618  60.527  85.046  1.00  0.00           H  
ATOM   1915  C2'   G    60      16.056  59.048  84.405  1.00  0.00           C  
ATOM   1916  H2'   G    60      15.993  58.756  85.453  1.00  0.00           H  
ATOM   1917  O2'   G    60      16.115  57.922  83.544  1.00  0.00           O  
ATOM   1918 HO2'   G    60      15.194  57.760  83.324  1.00  0.00           H  
ATOM   1919  O3'   G    60      13.789  59.432  83.503  1.00  0.00           O  
ATOM   1920  P     U    61      12.650  58.558  84.224  1.00  0.00           P  
ATOM   1921  OP1   U    61      11.624  58.203  83.187  1.00  0.00           O  
ATOM   1922  OP2   U    61      12.255  59.364  85.428  1.00  0.00           O  
ATOM   1923  O5'   U    61      13.414  57.187  84.699  1.00  0.00           O  
ATOM   1924  C5'   U    61      13.479  56.039  83.877  1.00  0.00           C  
ATOM   1925  H5'   U    61      12.511  55.538  83.846  1.00  0.00           H  
ATOM   1926 H5''   U    61      13.773  56.235  82.846  1.00  0.00           H  
ATOM   1927  C4'   U    61      14.349  54.895  84.493  1.00  0.00           C  
ATOM   1928  H4'   U    61      14.490  54.197  83.668  1.00  0.00           H  
ATOM   1929  O4'   U    61      15.587  55.354  84.968  1.00  0.00           O  
ATOM   1930  C1'   U    61      16.083  54.463  85.890  1.00  0.00           C  
ATOM   1931  H1'   U    61      16.952  53.949  85.481  1.00  0.00           H  
ATOM   1932  N1    U    61      16.588  55.213  87.097  1.00  0.00           N  
ATOM   1933  C6    U    61      15.985  56.391  87.457  1.00  0.00           C  
ATOM   1934  H6    U    61      15.307  56.898  86.786  1.00  0.00           H  
ATOM   1935  C5    U    61      16.327  56.993  88.672  1.00  0.00           C  
ATOM   1936  H5    U    61      15.946  57.985  88.868  1.00  0.00           H  
ATOM   1937  C4    U    61      17.288  56.331  89.580  1.00  0.00           C  
ATOM   1938  O4    U    61      17.654  56.756  90.695  1.00  0.00           O  
ATOM   1939  N3    U    61      17.767  55.141  89.129  1.00  0.00           N  
ATOM   1940  H3    U    61      18.521  54.816  89.716  1.00  0.00           H  
ATOM   1941  C2    U    61      17.507  54.557  87.914  1.00  0.00           C  
ATOM   1942  O2    U    61      18.132  53.520  87.564  1.00  0.00           O  
ATOM   1943  C3'   U    61      13.703  54.160  85.657  1.00  0.00           C  
ATOM   1944  H3'   U    61      13.324  54.891  86.371  1.00  0.00           H  
ATOM   1945  C2'   U    61      14.958  53.457  86.201  1.00  0.00           C  
ATOM   1946  H2'   U    61      14.882  53.126  87.236  1.00  0.00           H  
ATOM   1947  O2'   U    61      15.170  52.271  85.469  1.00  0.00           O  
ATOM   1948 HO2'   U    61      14.543  51.680  85.891  1.00  0.00           H  
ATOM   1949  O3'   U    61      12.589  53.311  85.236  1.00  0.00           O  
ATOM   1950  P     A    62      11.252  53.322  85.936  1.00  0.00           P  
ATOM   1951  OP1   A    62      10.638  54.667  86.046  1.00  0.00           O  
ATOM   1952  OP2   A    62      11.468  52.578  87.214  1.00  0.00           O  
ATOM   1953  O5'   A    62      10.283  52.405  85.055  1.00  0.00           O  
ATOM   1954  C5'   A    62       9.672  52.850  83.884  1.00  0.00           C  
ATOM   1955  H5'   A    62       8.823  53.497  84.102  1.00  0.00           H  
ATOM   1956 H5''   A    62      10.310  53.508  83.295  1.00  0.00           H  
ATOM   1957  C4'   A    62       9.277  51.542  83.044  1.00  0.00           C  
ATOM   1958  H4'   A    62       9.127  51.776  81.990  1.00  0.00           H  
ATOM   1959  O4'   A    62      10.476  50.752  82.884  1.00  0.00           O  
ATOM   1960  C1'   A    62      10.065  49.339  82.953  1.00  0.00           C  
ATOM   1961  H1'   A    62       9.636  48.883  82.060  1.00  0.00           H  
ATOM   1962  N9    A    62      11.207  48.512  83.396  1.00  0.00           N  
ATOM   1963  C8    A    62      11.913  48.601  84.604  1.00  0.00           C  
ATOM   1964  H8    A    62      11.693  49.374  85.326  1.00  0.00           H  
ATOM   1965  N7    A    62      12.949  47.843  84.640  1.00  0.00           N  
ATOM   1966  C5    A    62      12.912  47.079  83.437  1.00  0.00           C  
ATOM   1967  C6    A    62      13.727  46.128  82.730  1.00  0.00           C  
ATOM   1968  N6    A    62      14.861  45.654  83.142  1.00  0.00           N  
ATOM   1969  H61   A    62      15.205  46.037  84.011  1.00  0.00           H  
ATOM   1970  H62   A    62      15.421  44.974  82.647  1.00  0.00           H  
ATOM   1971  N1    A    62      13.447  45.756  81.518  1.00  0.00           N  
ATOM   1972  C2    A    62      12.339  46.232  80.928  1.00  0.00           C  
ATOM   1973  H2    A    62      12.283  45.829  79.927  1.00  0.00           H  
ATOM   1974  N3    A    62      11.461  47.156  81.440  1.00  0.00           N  
ATOM   1975  C4    A    62      11.830  47.544  82.688  1.00  0.00           C  
ATOM   1976  C3'   A    62       8.183  50.652  83.536  1.00  0.00           C  
ATOM   1977  H3'   A    62       7.622  51.111  84.349  1.00  0.00           H  
ATOM   1978  C2'   A    62       9.013  49.441  84.006  1.00  0.00           C  
ATOM   1979  H2'   A    62       9.581  49.752  84.883  1.00  0.00           H  
ATOM   1980  O2'   A    62       8.348  48.239  84.220  1.00  0.00           O  
ATOM   1981 HO2'   A    62       7.693  48.117  83.530  1.00  0.00           H  
ATOM   1982  O3'   A    62       7.298  50.213  82.546  1.00  0.00           O  
ATOM   1983  P     U    63       5.825  50.775  82.336  1.00  0.00           P  
ATOM   1984  OP1   U    63       5.524  50.827  80.888  1.00  0.00           O  
ATOM   1985  OP2   U    63       5.729  51.963  83.233  1.00  0.00           O  
ATOM   1986  O5'   U    63       4.899  49.677  83.093  1.00  0.00           O  
ATOM   1987  C5'   U    63       4.937  49.555  84.545  1.00  0.00           C  
ATOM   1988  H5'   U    63       5.785  48.914  84.788  1.00  0.00           H  
ATOM   1989 H5''   U    63       5.072  50.546  84.979  1.00  0.00           H  
ATOM   1990  C4'   U    63       3.612  49.091  85.124  1.00  0.00           C  
ATOM   1991  H4'   U    63       3.760  49.253  86.191  1.00  0.00           H  
ATOM   1992  O4'   U    63       2.514  49.906  84.722  1.00  0.00           O  
ATOM   1993  C1'   U    63       1.341  49.158  84.826  1.00  0.00           C  
ATOM   1994  H1'   U    63       0.589  49.480  85.546  1.00  0.00           H  
ATOM   1995  N1    U    63       0.719  49.216  83.474  1.00  0.00           N  
ATOM   1996  C6    U    63       1.028  48.364  82.357  1.00  0.00           C  
ATOM   1997  H6    U    63       1.862  47.687  82.473  1.00  0.00           H  
ATOM   1998  C5    U    63       0.297  48.431  81.177  1.00  0.00           C  
ATOM   1999  H5    U    63       0.532  47.762  80.362  1.00  0.00           H  
ATOM   2000  C4    U    63      -0.813  49.432  81.010  1.00  0.00           C  
ATOM   2001  O4    U    63      -1.721  49.303  80.198  1.00  0.00           O  
ATOM   2002  N3    U    63      -0.974  50.238  82.076  1.00  0.00           N  
ATOM   2003  H3    U    63      -1.781  50.831  81.946  1.00  0.00           H  
ATOM   2004  C2    U    63      -0.391  50.117  83.321  1.00  0.00           C  
ATOM   2005  O2    U    63      -1.075  50.467  84.296  1.00  0.00           O  
ATOM   2006  C3'   U    63       3.206  47.669  84.890  1.00  0.00           C  
ATOM   2007  H3'   U    63       3.367  47.472  83.830  1.00  0.00           H  
ATOM   2008  C2'   U    63       1.756  47.747  85.248  1.00  0.00           C  
ATOM   2009  H2'   U    63       1.118  47.037  84.720  1.00  0.00           H  
ATOM   2010  O2'   U    63       1.434  47.547  86.623  1.00  0.00           O  
ATOM   2011 HO2'   U    63       1.959  46.758  86.775  1.00  0.00           H  
ATOM   2012  O3'   U    63       3.808  46.706  85.649  1.00  0.00           O  
ATOM   2013  P     A    64       3.772  45.189  85.271  1.00  0.00           P  
ATOM   2014  OP1   A    64       4.924  44.462  85.861  1.00  0.00           O  
ATOM   2015  OP2   A    64       3.521  45.040  83.816  1.00  0.00           O  
ATOM   2016  O5'   A    64       2.440  44.758  86.082  1.00  0.00           O  
ATOM   2017  C5'   A    64       2.494  44.286  87.435  1.00  0.00           C  
ATOM   2018  H5'   A    64       3.054  43.351  87.428  1.00  0.00           H  
ATOM   2019 H5''   A    64       3.049  44.988  88.057  1.00  0.00           H  
ATOM   2020  C4'   A    64       1.144  44.018  88.125  1.00  0.00           C  
ATOM   2021  H4'   A    64       1.259  43.474  89.062  1.00  0.00           H  
ATOM   2022  O4'   A    64       0.513  45.263  88.330  1.00  0.00           O  
ATOM   2023  C1'   A    64      -0.902  45.010  88.047  1.00  0.00           C  
ATOM   2024  H1'   A    64      -1.458  45.325  88.930  1.00  0.00           H  
ATOM   2025  N9    A    64      -1.486  45.968  87.045  1.00  0.00           N  
ATOM   2026  C8    A    64      -1.407  45.996  85.631  1.00  0.00           C  
ATOM   2027  H8    A    64      -0.833  45.256  85.092  1.00  0.00           H  
ATOM   2028  N7    A    64      -1.917  47.077  85.117  1.00  0.00           N  
ATOM   2029  C5    A    64      -2.450  47.793  86.171  1.00  0.00           C  
ATOM   2030  C6    A    64      -3.163  49.015  86.255  1.00  0.00           C  
ATOM   2031  N6    A    64      -3.738  49.698  85.291  1.00  0.00           N  
ATOM   2032  H61   A    64      -3.442  49.372  84.382  1.00  0.00           H  
ATOM   2033  H62   A    64      -4.004  50.655  85.476  1.00  0.00           H  
ATOM   2034  N1    A    64      -3.565  49.491  87.453  1.00  0.00           N  
ATOM   2035  C2    A    64      -3.203  48.810  88.514  1.00  0.00           C  
ATOM   2036  H2    A    64      -3.543  49.349  89.386  1.00  0.00           H  
ATOM   2037  N3    A    64      -2.633  47.614  88.622  1.00  0.00           N  
ATOM   2038  C4    A    64      -2.226  47.147  87.343  1.00  0.00           C  
ATOM   2039  C3'   A    64       0.236  43.203  87.235  1.00  0.00           C  
ATOM   2040  H3'   A    64       0.219  43.523  86.193  1.00  0.00           H  
ATOM   2041  C2'   A    64      -1.088  43.484  87.824  1.00  0.00           C  
ATOM   2042  H2'   A    64      -1.903  43.300  87.123  1.00  0.00           H  
ATOM   2043  O2'   A    64      -1.345  42.945  89.164  1.00  0.00           O  
ATOM   2044 HO2'   A    64      -2.285  43.134  89.213  1.00  0.00           H  
ATOM   2045  O3'   A    64       0.642  41.828  87.282  1.00  0.00           O  
ATOM   2046  P     C    65       0.258  40.821  86.172  1.00  0.00           P  
ATOM   2047  OP1   C    65       1.043  39.618  86.421  1.00  0.00           O  
ATOM   2048  OP2   C    65       0.348  41.539  84.867  1.00  0.00           O  
ATOM   2049  O5'   C    65      -1.306  40.540  86.425  1.00  0.00           O  
ATOM   2050  C5'   C    65      -1.724  39.668  87.472  1.00  0.00           C  
ATOM   2051  H5'   C    65      -1.344  38.672  87.243  1.00  0.00           H  
ATOM   2052 H5''   C    65      -1.226  40.044  88.365  1.00  0.00           H  
ATOM   2053  C4'   C    65      -3.257  39.654  87.737  1.00  0.00           C  
ATOM   2054  H4'   C    65      -3.590  38.907  88.457  1.00  0.00           H  
ATOM   2055  O4'   C    65      -3.607  40.981  88.208  1.00  0.00           O  
ATOM   2056  C1'   C    65      -4.949  41.216  87.828  1.00  0.00           C  
ATOM   2057  H1'   C    65      -5.524  41.062  88.741  1.00  0.00           H  
ATOM   2058  N1    C    65      -4.987  42.615  87.341  1.00  0.00           N  
ATOM   2059  C6    C    65      -4.246  43.026  86.267  1.00  0.00           C  
ATOM   2060  H6    C    65      -3.594  42.302  85.800  1.00  0.00           H  
ATOM   2061  C5    C    65      -4.234  44.320  85.812  1.00  0.00           C  
ATOM   2062  H5    C    65      -3.591  44.692  85.028  1.00  0.00           H  
ATOM   2063  C4    C    65      -5.144  45.221  86.431  1.00  0.00           C  
ATOM   2064  N4    C    65      -5.350  46.411  85.944  1.00  0.00           N  
ATOM   2065  H41   C    65      -6.179  46.884  86.274  1.00  0.00           H  
ATOM   2066  H42   C    65      -5.125  46.497  84.963  1.00  0.00           H  
ATOM   2067  N3    C    65      -5.835  44.908  87.449  1.00  0.00           N  
ATOM   2068  C2    C    65      -5.815  43.600  87.956  1.00  0.00           C  
ATOM   2069  O2    C    65      -6.469  43.283  88.908  1.00  0.00           O  
ATOM   2070  C3'   C    65      -4.035  39.352  86.436  1.00  0.00           C  
ATOM   2071  H3'   C    65      -3.579  39.784  85.546  1.00  0.00           H  
ATOM   2072  C2'   C    65      -5.292  40.131  86.815  1.00  0.00           C  
ATOM   2073  H2'   C    65      -5.848  40.554  85.978  1.00  0.00           H  
ATOM   2074  O2'   C    65      -6.154  39.276  87.555  1.00  0.00           O  
ATOM   2075 HO2'   C    65      -6.167  38.431  87.099  1.00  0.00           H  
ATOM   2076  O3'   C    65      -4.384  37.971  86.175  1.00  0.00           O  
ATOM   2077  P     A    66      -3.265  36.818  86.135  1.00  0.00           P  
ATOM   2078  OP1   A    66      -2.233  37.197  85.215  1.00  0.00           O  
ATOM   2079  OP2   A    66      -3.973  35.571  85.883  1.00  0.00           O  
ATOM   2080  O5'   A    66      -2.591  36.640  87.575  1.00  0.00           O  
ATOM   2081  C5'   A    66      -3.229  36.107  88.692  1.00  0.00           C  
ATOM   2082  H5'   A    66      -4.092  36.657  89.069  1.00  0.00           H  
ATOM   2083 H5''   A    66      -3.490  35.052  88.610  1.00  0.00           H  
ATOM   2084  C4'   A    66      -2.082  36.291  89.700  1.00  0.00           C  
ATOM   2085  H4'   A    66      -1.175  35.745  89.439  1.00  0.00           H  
ATOM   2086  O4'   A    66      -1.788  37.664  89.830  1.00  0.00           O  
ATOM   2087  C1'   A    66      -1.282  37.952  91.155  1.00  0.00           C  
ATOM   2088  H1'   A    66      -0.285  38.385  91.073  1.00  0.00           H  
ATOM   2089  N9    A    66      -2.181  38.972  91.821  1.00  0.00           N  
ATOM   2090  C8    A    66      -3.230  39.652  91.254  1.00  0.00           C  
ATOM   2091  H8    A    66      -3.691  39.389  90.314  1.00  0.00           H  
ATOM   2092  N7    A    66      -3.765  40.573  91.997  1.00  0.00           N  
ATOM   2093  C5    A    66      -2.967  40.407  93.184  1.00  0.00           C  
ATOM   2094  C6    A    66      -2.981  41.109  94.480  1.00  0.00           C  
ATOM   2095  N6    A    66      -3.862  41.918  95.034  1.00  0.00           N  
ATOM   2096  H61   A    66      -4.568  42.439  94.533  1.00  0.00           H  
ATOM   2097  H62   A    66      -3.640  42.202  95.978  1.00  0.00           H  
ATOM   2098  N1    A    66      -2.042  40.771  95.379  1.00  0.00           N  
ATOM   2099  C2    A    66      -1.103  39.918  95.054  1.00  0.00           C  
ATOM   2100  H2    A    66      -0.412  39.654  95.841  1.00  0.00           H  
ATOM   2101  N3    A    66      -0.954  39.278  93.925  1.00  0.00           N  
ATOM   2102  C4    A    66      -2.003  39.521  93.070  1.00  0.00           C  
ATOM   2103  C3'   A    66      -2.402  35.896  91.120  1.00  0.00           C  
ATOM   2104  H3'   A    66      -3.386  36.205  91.474  1.00  0.00           H  
ATOM   2105  C2'   A    66      -1.337  36.613  91.943  1.00  0.00           C  
ATOM   2106  H2'   A    66      -1.714  36.752  92.957  1.00  0.00           H  
ATOM   2107  O2'   A    66      -0.129  35.921  91.968  1.00  0.00           O  
ATOM   2108 HO2'   A    66      -0.351  35.075  91.574  1.00  0.00           H  
ATOM   2109  O3'   A    66      -2.205  34.491  91.168  1.00  0.00           O  
ATOM   2110  P     G    67      -3.143  33.671  92.149  1.00  0.00           P  
ATOM   2111  OP1   G    67      -2.524  32.377  92.486  1.00  0.00           O  
ATOM   2112  OP2   G    67      -4.561  33.639  91.654  1.00  0.00           O  
ATOM   2113  O5'   G    67      -3.086  34.451  93.458  1.00  0.00           O  
ATOM   2114  C5'   G    67      -2.103  34.181  94.420  1.00  0.00           C  
ATOM   2115  H5'   G    67      -2.037  33.131  94.706  1.00  0.00           H  
ATOM   2116 H5''   G    67      -1.142  34.578  94.094  1.00  0.00           H  
ATOM   2117  C4'   G    67      -2.431  35.046  95.620  1.00  0.00           C  
ATOM   2118  H4'   G    67      -1.694  34.948  96.418  1.00  0.00           H  
ATOM   2119  O4'   G    67      -2.324  36.475  95.269  1.00  0.00           O  
ATOM   2120  C1'   G    67      -3.276  37.220  96.072  1.00  0.00           C  
ATOM   2121  H1'   G    67      -2.916  38.075  96.645  1.00  0.00           H  
ATOM   2122  N9    G    67      -4.320  37.814  95.164  1.00  0.00           N  
ATOM   2123  C8    G    67      -4.715  37.464  93.887  1.00  0.00           C  
ATOM   2124  H8    G    67      -4.182  36.629  93.455  1.00  0.00           H  
ATOM   2125  N7    G    67      -5.669  38.149  93.302  1.00  0.00           N  
ATOM   2126  C5    G    67      -5.980  39.076  94.313  1.00  0.00           C  
ATOM   2127  C6    G    67      -7.042  40.068  94.485  1.00  0.00           C  
ATOM   2128  O6    G    67      -7.755  40.450  93.544  1.00  0.00           O  
ATOM   2129  N1    G    67      -7.081  40.785  95.707  1.00  0.00           N  
ATOM   2130  H1    G    67      -7.731  41.542  95.859  1.00  0.00           H  
ATOM   2131  C2    G    67      -6.329  40.379  96.715  1.00  0.00           C  
ATOM   2132  N2    G    67      -6.486  41.163  97.736  1.00  0.00           N  
ATOM   2133  H21   G    67      -7.200  41.870  97.842  1.00  0.00           H  
ATOM   2134  H22   G    67      -5.914  40.842  98.503  1.00  0.00           H  
ATOM   2135  N3    G    67      -5.368  39.444  96.741  1.00  0.00           N  
ATOM   2136  C4    G    67      -5.263  38.780  95.505  1.00  0.00           C  
ATOM   2137  C3'   G    67      -3.729  34.883  96.358  1.00  0.00           C  
ATOM   2138  H3'   G    67      -4.471  34.654  95.593  1.00  0.00           H  
ATOM   2139  C2'   G    67      -3.889  36.208  97.020  1.00  0.00           C  
ATOM   2140  H2'   G    67      -4.932  36.395  97.279  1.00  0.00           H  
ATOM   2141  O2'   G    67      -3.218  36.238  98.259  1.00  0.00           O  
ATOM   2142 HO2'   G    67      -2.890  35.366  98.493  1.00  0.00           H  
ATOM   2143  O3'   G    67      -3.650  33.722  97.159  1.00  0.00           O  
ATOM   2144  P     G    68      -4.958  33.234  97.778  1.00  0.00           P  
ATOM   2145  OP1   G    68      -4.474  32.048  98.583  1.00  0.00           O  
ATOM   2146  OP2   G    68      -5.918  32.785  96.680  1.00  0.00           O  
ATOM   2147  O5'   G    68      -5.644  34.284  98.660  1.00  0.00           O  
ATOM   2148  C5'   G    68      -7.060  34.303  98.704  1.00  0.00           C  
ATOM   2149  H5'   G    68      -7.350  34.451  97.664  1.00  0.00           H  
ATOM   2150 H5''   G    68      -7.499  33.355  99.015  1.00  0.00           H  
ATOM   2151  C4'   G    68      -7.578  35.454  99.665  1.00  0.00           C  
ATOM   2152  H4'   G    68      -7.186  35.326 100.674  1.00  0.00           H  
ATOM   2153  O4'   G    68      -7.075  36.632  99.150  1.00  0.00           O  
ATOM   2154  C1'   G    68      -8.062  37.571  99.282  1.00  0.00           C  
ATOM   2155  H1'   G    68      -7.662  38.382  99.891  1.00  0.00           H  
ATOM   2156  N9    G    68      -8.511  37.961  97.958  1.00  0.00           N  
ATOM   2157  C8    G    68      -8.254  37.376  96.768  1.00  0.00           C  
ATOM   2158  H8    G    68      -7.455  36.661  96.634  1.00  0.00           H  
ATOM   2159  N7    G    68      -8.859  37.874  95.759  1.00  0.00           N  
ATOM   2160  C5    G    68      -9.682  38.867  96.292  1.00  0.00           C  
ATOM   2161  C6    G    68     -10.742  39.609  95.781  1.00  0.00           C  
ATOM   2162  O6    G    68     -11.101  39.627  94.591  1.00  0.00           O  
ATOM   2163  N1    G    68     -11.313  40.420  96.693  1.00  0.00           N  
ATOM   2164  H1    G    68     -12.088  40.937  96.303  1.00  0.00           H  
ATOM   2165  C2    G    68     -10.992  40.376  98.043  1.00  0.00           C  
ATOM   2166  N2    G    68     -11.647  41.196  98.839  1.00  0.00           N  
ATOM   2167  H21   G    68     -12.377  41.780  98.456  1.00  0.00           H  
ATOM   2168  H22   G    68     -11.366  41.334  99.799  1.00  0.00           H  
ATOM   2169  N3    G    68     -10.057  39.621  98.565  1.00  0.00           N  
ATOM   2170  C4    G    68      -9.454  38.866  97.678  1.00  0.00           C  
ATOM   2171  C3'   G    68      -9.087  35.489  99.751  1.00  0.00           C  
ATOM   2172  H3'   G    68      -9.451  35.282  98.744  1.00  0.00           H  
ATOM   2173  C2'   G    68      -9.295  36.981 100.014  1.00  0.00           C  
ATOM   2174  H2'   G    68     -10.266  37.327  99.658  1.00  0.00           H  
ATOM   2175  O2'   G    68      -9.221  37.276 101.367  1.00  0.00           O  
ATOM   2176 HO2'   G    68      -9.865  36.752 101.849  1.00  0.00           H  
ATOM   2177  O3'   G    68      -9.648  34.599 100.759  1.00  0.00           O  
ATOM   2178  P     G    69     -11.042  33.864 100.574  1.00  0.00           P  
ATOM   2179  OP1   G    69     -11.142  32.784 101.576  1.00  0.00           O  
ATOM   2180  OP2   G    69     -11.115  33.557  99.136  1.00  0.00           O  
ATOM   2181  O5'   G    69     -12.101  34.978 100.919  1.00  0.00           O  
ATOM   2182  C5'   G    69     -12.182  35.488 102.231  1.00  0.00           C  
ATOM   2183  H5'   G    69     -12.546  34.718 102.911  1.00  0.00           H  
ATOM   2184 H5''   G    69     -11.242  35.884 102.615  1.00  0.00           H  
ATOM   2185  C4'   G    69     -13.011  36.757 102.257  1.00  0.00           C  
ATOM   2186  H4'   G    69     -13.084  37.058 103.302  1.00  0.00           H  
ATOM   2187  O4'   G    69     -12.373  37.797 101.504  1.00  0.00           O  
ATOM   2188  C1'   G    69     -13.386  38.579 100.869  1.00  0.00           C  
ATOM   2189  H1'   G    69     -13.207  39.629 101.101  1.00  0.00           H  
ATOM   2190  N9    G    69     -13.374  38.313  99.395  1.00  0.00           N  
ATOM   2191  C8    G    69     -12.921  37.274  98.670  1.00  0.00           C  
ATOM   2192  H8    G    69     -12.359  36.451  99.087  1.00  0.00           H  
ATOM   2193  N7    G    69     -13.188  37.423  97.388  1.00  0.00           N  
ATOM   2194  C5    G    69     -13.856  38.543  97.249  1.00  0.00           C  
ATOM   2195  C6    G    69     -14.547  39.082  96.122  1.00  0.00           C  
ATOM   2196  O6    G    69     -14.409  38.770  94.971  1.00  0.00           O  
ATOM   2197  N1    G    69     -15.475  40.027  96.471  1.00  0.00           N  
ATOM   2198  H1    G    69     -16.108  40.383  95.769  1.00  0.00           H  
ATOM   2199  C2    G    69     -15.601  40.538  97.736  1.00  0.00           C  
ATOM   2200  N2    G    69     -16.568  41.343  97.987  1.00  0.00           N  
ATOM   2201  H21   G    69     -16.611  41.662  98.944  1.00  0.00           H  
ATOM   2202  H22   G    69     -17.263  41.681  97.336  1.00  0.00           H  
ATOM   2203  N3    G    69     -15.020  40.057  98.879  1.00  0.00           N  
ATOM   2204  C4    G    69     -14.155  39.034  98.536  1.00  0.00           C  
ATOM   2205  C3'   G    69     -14.497  36.689 101.755  1.00  0.00           C  
ATOM   2206  H3'   G    69     -14.499  36.046 100.875  1.00  0.00           H  
ATOM   2207  C2'   G    69     -14.716  38.194 101.486  1.00  0.00           C  
ATOM   2208  H2'   G    69     -15.551  38.387 100.812  1.00  0.00           H  
ATOM   2209  O2'   G    69     -14.938  38.927 102.683  1.00  0.00           O  
ATOM   2210 HO2'   G    69     -15.251  38.282 103.322  1.00  0.00           H  
ATOM   2211  O3'   G    69     -15.300  36.085 102.873  1.00  0.00           O  
ATOM   2212  P     C    70     -16.489  35.125 102.533  1.00  0.00           P  
ATOM   2213  OP1   C    70     -16.941  34.534 103.769  1.00  0.00           O  
ATOM   2214  OP2   C    70     -15.929  34.145 101.550  1.00  0.00           O  
ATOM   2215  O5'   C    70     -17.692  35.964 101.907  1.00  0.00           O  
ATOM   2216  C5'   C    70     -18.394  37.010 102.729  1.00  0.00           C  
ATOM   2217  H5'   C    70     -19.121  36.583 103.420  1.00  0.00           H  
ATOM   2218 H5''   C    70     -17.824  37.540 103.492  1.00  0.00           H  
ATOM   2219  C4'   C    70     -19.157  38.035 101.926  1.00  0.00           C  
ATOM   2220  H4'   C    70     -19.645  38.851 102.459  1.00  0.00           H  
ATOM   2221  O4'   C    70     -18.171  38.680 101.120  1.00  0.00           O  
ATOM   2222  C1'   C    70     -18.893  38.980  99.795  1.00  0.00           C  
ATOM   2223  H1'   C    70     -18.886  40.065  99.694  1.00  0.00           H  
ATOM   2224  N1    C    70     -18.247  38.372  98.586  1.00  0.00           N  
ATOM   2225  C6    C    70     -17.380  37.272  98.742  1.00  0.00           C  
ATOM   2226  H6    C    70     -17.030  36.899  99.693  1.00  0.00           H  
ATOM   2227  C5    C    70     -16.966  36.631  97.605  1.00  0.00           C  
ATOM   2228  H5    C    70     -16.281  35.818  97.795  1.00  0.00           H  
ATOM   2229  C4    C    70     -17.313  37.103  96.321  1.00  0.00           C  
ATOM   2230  N4    C    70     -17.022  36.470  95.215  1.00  0.00           N  
ATOM   2231  H41   C    70     -16.494  35.609  95.221  1.00  0.00           H  
ATOM   2232  H42   C    70     -17.254  36.950  94.357  1.00  0.00           H  
ATOM   2233  N3    C    70     -18.116  38.161  96.201  1.00  0.00           N  
ATOM   2234  C2    C    70     -18.592  38.849  97.285  1.00  0.00           C  
ATOM   2235  O2    C    70     -19.485  39.672  97.062  1.00  0.00           O  
ATOM   2236  C3'   C    70     -20.217  37.421 100.979  1.00  0.00           C  
ATOM   2237  H3'   C    70     -19.826  36.576 100.412  1.00  0.00           H  
ATOM   2238  C2'   C    70     -20.353  38.576  99.989  1.00  0.00           C  
ATOM   2239  H2'   C    70     -20.872  38.272  99.080  1.00  0.00           H  
ATOM   2240  O2'   C    70     -21.017  39.612 100.623  1.00  0.00           O  
ATOM   2241 HO2'   C    70     -21.921  39.463 100.907  1.00  0.00           H  
ATOM   2242  O3'   C    70     -21.575  37.109 101.472  1.00  0.00           O  
ATOM   2243  P    U3    71     -21.852  35.971 102.587  1.00  0.00           P  
ATOM   2244  OP1  U3    71     -23.291  35.644 102.445  1.00  0.00           O  
ATOM   2245  OP2  U3    71     -21.336  36.356 103.909  1.00  0.00           O  
ATOM   2246  O5'  U3    71     -20.921  34.775 102.095  1.00  0.00           O  
ATOM   2247  C5'  U3    71     -21.303  33.438 102.279  1.00  0.00           C  
ATOM   2248  H5'  U3    71     -21.339  33.170 103.335  1.00  0.00           H  
ATOM   2249 H5''  U3    71     -22.359  33.341 102.028  1.00  0.00           H  
ATOM   2250  C4'  U3    71     -20.475  32.442 101.501  1.00  0.00           C  
ATOM   2251  H4'  U3    71     -20.612  31.438 101.904  1.00  0.00           H  
ATOM   2252  O4'  U3    71     -21.021  32.573 100.202  1.00  0.00           O  
ATOM   2253  C1'  U3    71     -19.993  33.071  99.355  1.00  0.00           C  
ATOM   2254  H1'  U3    71     -19.709  32.198  98.768  1.00  0.00           H  
ATOM   2255  N1   U3    71     -20.565  34.059  98.407  1.00  0.00           N  
ATOM   2256  C6   U3    71     -21.383  35.106  98.820  1.00  0.00           C  
ATOM   2257  H6   U3    71     -21.835  35.030  99.798  1.00  0.00           H  
ATOM   2258  C5   U3    71     -21.831  36.071  97.931  1.00  0.00           C  
ATOM   2259  H5   U3    71     -22.606  36.705  98.336  1.00  0.00           H  
ATOM   2260  C4   U3    71     -21.348  36.003  96.589  1.00  0.00           C  
ATOM   2261  O4   U3    71     -21.721  36.673  95.629  1.00  0.00           O  
ATOM   2262  N3   U3    71     -20.445  35.049  96.333  1.00  0.00           N  
ATOM   2263  H3   U3    71     -20.023  35.084  95.416  1.00  0.00           H  
ATOM   2264  C2   U3    71     -20.098  34.013  97.142  1.00  0.00           C  
ATOM   2265  O2   U3    71     -19.424  33.101  96.726  1.00  0.00           O  
ATOM   2266  C3'  U3    71     -18.975  32.664 101.430  1.00  0.00           C  
ATOM   2267  H3'  U3    71     -18.734  33.267 102.305  1.00  0.00           H  
ATOM   2268  C2'  U3    71     -18.817  33.552 100.137  1.00  0.00           C  
ATOM   2269  H2'  U3    71     -19.014  34.595 100.384  1.00  0.00           H  
ATOM   2270  O2'  U3    71     -17.608  33.187  99.562  1.00  0.00           O  
ATOM   2271 HO2'  U3    71     -16.811  33.432 100.037  1.00  0.00           H  
ATOM   2272  O3'  U3    71     -18.325  31.370 101.359  1.00  0.00           O  
ATOM   2273 HO3'  U3    71     -18.137  31.067 100.468  1.00  0.00           H  
TER    2274       U3    71 
ATOM   2274 HO5'  U5    72      67.967  49.956  46.316  1.00  0.00           H  
ATOM   2275  O5'  U5    72      67.671  50.504  47.047  1.00  0.00           O  
ATOM   2276  C5'  U5    72      67.603  51.884  46.756  1.00  0.00           C  
ATOM   2277  H5'  U5    72      67.337  51.978  45.703  1.00  0.00           H  
ATOM   2278 H5''  U5    72      66.951  52.449  47.421  1.00  0.00           H  
ATOM   2279  C4'  U5    72      68.949  52.528  46.896  1.00  0.00           C  
ATOM   2280  H4'  U5    72      68.777  53.558  46.584  1.00  0.00           H  
ATOM   2281  O4'  U5    72      69.492  52.691  48.179  1.00  0.00           O  
ATOM   2282  C1'  U5    72      70.882  53.009  48.124  1.00  0.00           C  
ATOM   2283  H1'  U5    72      71.144  54.007  48.475  1.00  0.00           H  
ATOM   2284  N1   U5    72      71.552  52.081  49.013  1.00  0.00           N  
ATOM   2285  C6   U5    72      71.267  50.734  48.959  1.00  0.00           C  
ATOM   2286  H6   U5    72      70.474  50.321  48.352  1.00  0.00           H  
ATOM   2287  C5   U5    72      72.073  49.849  49.641  1.00  0.00           C  
ATOM   2288  H5   U5    72      71.967  48.784  49.497  1.00  0.00           H  
ATOM   2289  C4   U5    72      73.131  50.331  50.442  1.00  0.00           C  
ATOM   2290  O4   U5    72      74.014  49.661  51.082  1.00  0.00           O  
ATOM   2291  N3   U5    72      73.337  51.695  50.492  1.00  0.00           N  
ATOM   2292  H3   U5    72      74.279  52.019  50.658  1.00  0.00           H  
ATOM   2293  C2   U5    72      72.641  52.565  49.729  1.00  0.00           C  
ATOM   2294  O2   U5    72      72.994  53.708  49.713  1.00  0.00           O  
ATOM   2295  C3'  U5    72      70.146  52.190  45.975  1.00  0.00           C  
ATOM   2296  H3'  U5    72      70.220  51.111  46.109  1.00  0.00           H  
ATOM   2297  C2'  U5    72      71.299  52.975  46.577  1.00  0.00           C  
ATOM   2298  H2'  U5    72      72.203  52.396  46.385  1.00  0.00           H  
ATOM   2299  O2'  U5    72      71.384  54.287  46.008  1.00  0.00           O  
ATOM   2300 HO2'  U5    72      71.208  54.179  45.070  1.00  0.00           H  
ATOM   2301  O3'  U5    72      69.834  52.419  44.616  1.00  0.00           O  
ATOM   2302  P     U    73      70.710  51.784  43.455  1.00  0.00           P  
ATOM   2303  OP1   U    73      70.050  52.031  42.141  1.00  0.00           O  
ATOM   2304  OP2   U    73      71.099  50.429  43.800  1.00  0.00           O  
ATOM   2305  O5'   U    73      72.031  52.735  43.601  1.00  0.00           O  
ATOM   2306  C5'   U    73      72.219  53.924  42.844  1.00  0.00           C  
ATOM   2307  H5'   U    73      71.982  53.718  41.800  1.00  0.00           H  
ATOM   2308 H5''   U    73      71.537  54.687  43.218  1.00  0.00           H  
ATOM   2309  C4'   U    73      73.626  54.566  42.938  1.00  0.00           C  
ATOM   2310  H4'   U    73      73.633  55.622  42.668  1.00  0.00           H  
ATOM   2311  O4'   U    73      74.009  54.413  44.272  1.00  0.00           O  
ATOM   2312  C1'   U    73      75.375  53.968  44.256  1.00  0.00           C  
ATOM   2313  H1'   U    73      75.956  54.874  44.084  1.00  0.00           H  
ATOM   2314  N1    U    73      75.755  53.228  45.506  1.00  0.00           N  
ATOM   2315  C6    U    73      75.123  52.027  45.794  1.00  0.00           C  
ATOM   2316  H6    U    73      74.449  51.534  45.109  1.00  0.00           H  
ATOM   2317  C5    U    73      75.487  51.427  46.890  1.00  0.00           C  
ATOM   2318  H5    U    73      75.015  50.477  47.092  1.00  0.00           H  
ATOM   2319  C4    U    73      76.438  51.955  47.809  1.00  0.00           C  
ATOM   2320  O4    U    73      76.727  51.502  48.912  1.00  0.00           O  
ATOM   2321  N3    U    73      76.907  53.219  47.574  1.00  0.00           N  
ATOM   2322  H3    U    73      77.462  53.628  48.312  1.00  0.00           H  
ATOM   2323  C2    U    73      76.608  53.877  46.397  1.00  0.00           C  
ATOM   2324  O2    U    73      76.866  55.085  46.222  1.00  0.00           O  
ATOM   2325  C3'   U    73      74.619  53.832  42.104  1.00  0.00           C  
ATOM   2326  H3'   U    73      74.122  53.060  41.516  1.00  0.00           H  
ATOM   2327  C2'   U    73      75.558  53.079  43.040  1.00  0.00           C  
ATOM   2328  H2'   U    73      75.240  52.062  43.266  1.00  0.00           H  
ATOM   2329  O2'   U    73      76.931  53.139  42.673  1.00  0.00           O  
ATOM   2330 HO2'   U    73      77.056  54.039  42.361  1.00  0.00           H  
ATOM   2331  O3'   U    73      75.333  54.734  41.277  1.00  0.00           O  
ATOM   2332  P     U    74      74.689  55.237  39.933  1.00  0.00           P  
ATOM   2333  OP1   U    74      74.406  54.046  39.136  1.00  0.00           O  
ATOM   2334  OP2   U    74      75.593  56.235  39.388  1.00  0.00           O  
ATOM   2335  O5'   U    74      73.305  56.066  40.243  1.00  0.00           O  
ATOM   2336  C5'   U    74      72.225  56.077  39.433  1.00  0.00           C  
ATOM   2337  H5'   U    74      72.443  56.468  38.439  1.00  0.00           H  
ATOM   2338 H5''   U    74      71.831  55.070  39.296  1.00  0.00           H  
ATOM   2339  C4'   U    74      71.063  56.892  40.090  1.00  0.00           C  
ATOM   2340  H4'   U    74      70.187  56.828  39.445  1.00  0.00           H  
ATOM   2341  O4'   U    74      70.659  56.259  41.355  1.00  0.00           O  
ATOM   2342  C1'   U    74      69.913  57.172  42.135  1.00  0.00           C  
ATOM   2343  H1'   U    74      68.879  56.827  42.095  1.00  0.00           H  
ATOM   2344  N1    U    74      70.346  57.233  43.556  1.00  0.00           N  
ATOM   2345  C6    U    74      71.607  57.531  43.842  1.00  0.00           C  
ATOM   2346  H6    U    74      72.453  57.728  43.201  1.00  0.00           H  
ATOM   2347  C5    U    74      71.926  57.795  45.078  1.00  0.00           C  
ATOM   2348  H5    U    74      72.948  58.008  45.357  1.00  0.00           H  
ATOM   2349  C4    U    74      70.957  57.759  46.178  1.00  0.00           C  
ATOM   2350  O4    U    74      71.196  57.961  47.377  1.00  0.00           O  
ATOM   2351  N3    U    74      69.672  57.360  45.802  1.00  0.00           N  
ATOM   2352  H3    U    74      69.016  57.216  46.556  1.00  0.00           H  
ATOM   2353  C2    U    74      69.329  57.046  44.512  1.00  0.00           C  
ATOM   2354  O2    U    74      68.178  56.712  44.247  1.00  0.00           O  
ATOM   2355  C3'   U    74      71.365  58.256  40.499  1.00  0.00           C  
ATOM   2356  H3'   U    74      72.241  58.149  41.138  1.00  0.00           H  
ATOM   2357  C2'   U    74      70.221  58.564  41.458  1.00  0.00           C  
ATOM   2358  H2'   U    74      70.481  59.303  42.216  1.00  0.00           H  
ATOM   2359  O2'   U    74      69.036  59.032  40.803  1.00  0.00           O  
ATOM   2360 HO2'   U    74      69.289  59.656  40.118  1.00  0.00           H  
ATOM   2361  O3'   U    74      71.429  59.136  39.449  1.00  0.00           O  
ATOM   2362  P     G    75      72.406  60.345  39.406  1.00  0.00           P  
ATOM   2363  OP1   G    75      72.168  61.087  38.068  1.00  0.00           O  
ATOM   2364  OP2   G    75      73.778  60.088  39.868  1.00  0.00           O  
ATOM   2365  O5'   G    75      71.737  61.173  40.649  1.00  0.00           O  
ATOM   2366  C5'   G    75      70.503  61.992  40.602  1.00  0.00           C  
ATOM   2367  H5'   G    75      70.432  62.153  39.526  1.00  0.00           H  
ATOM   2368 H5''   G    75      69.623  61.514  41.033  1.00  0.00           H  
ATOM   2369  C4'   G    75      70.676  63.259  41.410  1.00  0.00           C  
ATOM   2370  H4'   G    75      69.932  64.002  41.122  1.00  0.00           H  
ATOM   2371  O4'   G    75      70.424  63.087  42.867  1.00  0.00           O  
ATOM   2372  C1'   G    75      71.495  63.669  43.605  1.00  0.00           C  
ATOM   2373  H1'   G    75      71.080  64.030  44.546  1.00  0.00           H  
ATOM   2374  N9    G    75      72.467  62.676  44.044  1.00  0.00           N  
ATOM   2375  C8    G    75      72.399  61.332  43.803  1.00  0.00           C  
ATOM   2376  H8    G    75      71.563  60.852  43.315  1.00  0.00           H  
ATOM   2377  N7    G    75      73.305  60.652  44.384  1.00  0.00           N  
ATOM   2378  C5    G    75      74.039  61.608  45.071  1.00  0.00           C  
ATOM   2379  C6    G    75      75.280  61.500  45.794  1.00  0.00           C  
ATOM   2380  O6    G    75      75.936  60.469  45.990  1.00  0.00           O  
ATOM   2381  N1    G    75      75.747  62.655  46.320  1.00  0.00           N  
ATOM   2382  H1    G    75      76.618  62.655  46.833  1.00  0.00           H  
ATOM   2383  C2    G    75      75.142  63.846  46.144  1.00  0.00           C  
ATOM   2384  N2    G    75      75.617  64.799  46.898  1.00  0.00           N  
ATOM   2385  H21   G    75      75.174  65.706  46.944  1.00  0.00           H  
ATOM   2386  H22   G    75      76.431  64.666  47.479  1.00  0.00           H  
ATOM   2387  N3    G    75      74.150  64.117  45.260  1.00  0.00           N  
ATOM   2388  C4    G    75      73.578  62.870  44.861  1.00  0.00           C  
ATOM   2389  C3'   G    75      72.016  64.045  41.262  1.00  0.00           C  
ATOM   2390  H3'   G    75      72.898  63.408  41.209  1.00  0.00           H  
ATOM   2391  C2'   G    75      72.170  64.733  42.648  1.00  0.00           C  
ATOM   2392  H2'   G    75      73.240  64.891  42.788  1.00  0.00           H  
ATOM   2393  O2'   G    75      71.388  65.937  42.716  1.00  0.00           O  
ATOM   2394 HO2'   G    75      71.505  66.175  41.793  1.00  0.00           H  
ATOM   2395  O3'   G    75      71.905  65.050  40.301  1.00  0.00           O  
ATOM   2396  P     C    76      73.022  65.156  39.199  1.00  0.00           P  
ATOM   2397  OP1   C    76      72.574  66.356  38.439  1.00  0.00           O  
ATOM   2398  OP2   C    76      73.111  63.817  38.576  1.00  0.00           O  
ATOM   2399  O5'   C    76      74.278  65.350  40.089  1.00  0.00           O  
ATOM   2400  C5'   C    76      74.503  66.627  40.611  1.00  0.00           C  
ATOM   2401  H5'   C    76      74.768  67.329  39.821  1.00  0.00           H  
ATOM   2402 H5''   C    76      73.556  66.952  41.042  1.00  0.00           H  
ATOM   2403  C4'   C    76      75.604  66.536  41.715  1.00  0.00           C  
ATOM   2404  H4'   C    76      75.662  67.479  42.258  1.00  0.00           H  
ATOM   2405  O4'   C    76      75.438  65.466  42.635  1.00  0.00           O  
ATOM   2406  C1'   C    76      76.719  65.167  43.280  1.00  0.00           C  
ATOM   2407  H1'   C    76      76.704  65.555  44.299  1.00  0.00           H  
ATOM   2408  N1    C    76      77.024  63.747  43.294  1.00  0.00           N  
ATOM   2409  C6    C    76      76.301  62.898  42.456  1.00  0.00           C  
ATOM   2410  H6    C    76      75.468  63.240  41.860  1.00  0.00           H  
ATOM   2411  C5    C    76      76.588  61.610  42.443  1.00  0.00           C  
ATOM   2412  H5    C    76      76.151  60.934  41.723  1.00  0.00           H  
ATOM   2413  C4    C    76      77.572  61.145  43.316  1.00  0.00           C  
ATOM   2414  N4    C    76      77.840  59.871  43.340  1.00  0.00           N  
ATOM   2415  H41   C    76      78.504  59.491  43.998  1.00  0.00           H  
ATOM   2416  H42   C    76      77.382  59.263  42.675  1.00  0.00           H  
ATOM   2417  N3    C    76      78.168  61.922  44.246  1.00  0.00           N  
ATOM   2418  C2    C    76      78.019  63.251  44.117  1.00  0.00           C  
ATOM   2419  O2    C    76      78.744  63.989  44.828  1.00  0.00           O  
ATOM   2420  C3'   C    76      76.944  66.169  41.090  1.00  0.00           C  
ATOM   2421  H3'   C    76      76.888  65.260  40.492  1.00  0.00           H  
ATOM   2422  C2'   C    76      77.762  65.888  42.283  1.00  0.00           C  
ATOM   2423  H2'   C    76      78.556  65.185  42.028  1.00  0.00           H  
ATOM   2424  O2'   C    76      78.126  67.119  42.955  1.00  0.00           O  
ATOM   2425 HO2'   C    76      78.808  66.859  43.578  1.00  0.00           H  
ATOM   2426  O3'   C    76      77.479  67.141  40.223  1.00  0.00           O  
ATOM   2427  P     G    77      78.624  66.733  39.196  1.00  0.00           P  
ATOM   2428  OP1   G    77      78.866  67.836  38.287  1.00  0.00           O  
ATOM   2429  OP2   G    77      78.275  65.410  38.700  1.00  0.00           O  
ATOM   2430  O5'   G    77      79.953  66.577  40.046  1.00  0.00           O  
ATOM   2431  C5'   G    77      80.721  67.661  40.618  1.00  0.00           C  
ATOM   2432  H5'   G    77      81.054  68.182  39.721  1.00  0.00           H  
ATOM   2433 H5''   G    77      80.026  68.263  41.203  1.00  0.00           H  
ATOM   2434  C4'   G    77      81.909  67.199  41.503  1.00  0.00           C  
ATOM   2435  H4'   G    77      82.477  68.086  41.782  1.00  0.00           H  
ATOM   2436  O4'   G    77      81.461  66.430  42.544  1.00  0.00           O  
ATOM   2437  C1'   G    77      82.332  65.303  42.765  1.00  0.00           C  
ATOM   2438  H1'   G    77      82.613  65.354  43.817  1.00  0.00           H  
ATOM   2439  N9    G    77      81.700  64.009  42.486  1.00  0.00           N  
ATOM   2440  C8    G    77      80.746  63.737  41.589  1.00  0.00           C  
ATOM   2441  H8    G    77      80.288  64.617  41.163  1.00  0.00           H  
ATOM   2442  N7    G    77      80.463  62.442  41.438  1.00  0.00           N  
ATOM   2443  C5    G    77      81.361  61.812  42.351  1.00  0.00           C  
ATOM   2444  C6    G    77      81.602  60.460  42.607  1.00  0.00           C  
ATOM   2445  O6    G    77      81.104  59.487  42.043  1.00  0.00           O  
ATOM   2446  N1    G    77      82.615  60.283  43.547  1.00  0.00           N  
ATOM   2447  H1    G    77      82.822  59.318  43.761  1.00  0.00           H  
ATOM   2448  C2    G    77      83.439  61.250  44.060  1.00  0.00           C  
ATOM   2449  N2    G    77      84.384  60.883  44.860  1.00  0.00           N  
ATOM   2450  H21   G    77      84.555  59.900  45.017  1.00  0.00           H  
ATOM   2451  H22   G    77      85.055  61.596  45.107  1.00  0.00           H  
ATOM   2452  N3    G    77      83.263  62.605  43.820  1.00  0.00           N  
ATOM   2453  C4    G    77      82.212  62.766  42.950  1.00  0.00           C  
ATOM   2454  C3'   G    77      82.838  66.314  40.733  1.00  0.00           C  
ATOM   2455  H3'   G    77      82.261  65.707  40.036  1.00  0.00           H  
ATOM   2456  C2'   G    77      83.495  65.570  41.813  1.00  0.00           C  
ATOM   2457  H2'   G    77      83.866  64.667  41.329  1.00  0.00           H  
ATOM   2458  O2'   G    77      84.402  66.312  42.668  1.00  0.00           O  
ATOM   2459 HO2'   G    77      85.194  66.462  42.147  1.00  0.00           H  
ATOM   2460  O3'   G    77      83.750  67.047  39.925  1.00  0.00           O  
ATOM   2461  P     G    78      84.779  66.280  38.929  1.00  0.00           P  
ATOM   2462  OP1   G    78      85.642  67.431  38.628  1.00  0.00           O  
ATOM   2463  OP2   G    78      83.892  65.707  37.813  1.00  0.00           O  
ATOM   2464  O5'   G    78      85.605  65.199  39.745  1.00  0.00           O  
ATOM   2465  C5'   G    78      86.821  65.571  40.315  1.00  0.00           C  
ATOM   2466  H5'   G    78      87.508  66.034  39.607  1.00  0.00           H  
ATOM   2467 H5''   G    78      86.561  66.237  41.138  1.00  0.00           H  
ATOM   2468  C4'   G    78      87.535  64.366  40.950  1.00  0.00           C  
ATOM   2469  H4'   G    78      88.452  64.782  41.368  1.00  0.00           H  
ATOM   2470  O4'   G    78      86.793  63.654  42.043  1.00  0.00           O  
ATOM   2471  C1'   G    78      87.218  62.225  41.918  1.00  0.00           C  
ATOM   2472  H1'   G    78      87.717  61.842  42.808  1.00  0.00           H  
ATOM   2473  N9    G    78      86.020  61.428  41.644  1.00  0.00           N  
ATOM   2474  C8    G    78      84.984  61.847  40.865  1.00  0.00           C  
ATOM   2475  H8    G    78      84.751  62.858  40.566  1.00  0.00           H  
ATOM   2476  N7    G    78      84.188  60.876  40.506  1.00  0.00           N  
ATOM   2477  C5    G    78      84.737  59.755  41.066  1.00  0.00           C  
ATOM   2478  C6    G    78      84.359  58.404  40.951  1.00  0.00           C  
ATOM   2479  O6    G    78      83.339  57.956  40.497  1.00  0.00           O  
ATOM   2480  N1    G    78      85.189  57.521  41.467  1.00  0.00           N  
ATOM   2481  H1    G    78      84.814  56.583  41.482  1.00  0.00           H  
ATOM   2482  C2    G    78      86.413  57.873  41.944  1.00  0.00           C  
ATOM   2483  N2    G    78      87.267  56.930  42.190  1.00  0.00           N  
ATOM   2484  H21   G    78      88.139  57.248  42.588  1.00  0.00           H  
ATOM   2485  H22   G    78      87.138  55.943  42.021  1.00  0.00           H  
ATOM   2486  N3    G    78      86.847  59.146  42.145  1.00  0.00           N  
ATOM   2487  C4    G    78      85.959  60.052  41.625  1.00  0.00           C  
ATOM   2488  C3'   G    78      87.930  63.419  39.843  1.00  0.00           C  
ATOM   2489  H3'   G    78      87.043  63.222  39.241  1.00  0.00           H  
ATOM   2490  C2'   G    78      88.289  62.220  40.730  1.00  0.00           C  
ATOM   2491  H2'   G    78      88.303  61.264  40.207  1.00  0.00           H  
ATOM   2492  O2'   G    78      89.566  62.421  41.403  1.00  0.00           O  
ATOM   2493 HO2'   G    78      90.144  62.759  40.716  1.00  0.00           H  
ATOM   2494  O3'   G    78      89.069  63.710  39.087  1.00  0.00           O  
ATOM   2495  P     U    79      89.236  63.232  37.619  1.00  0.00           P  
ATOM   2496  OP1   U    79      90.655  63.501  37.263  1.00  0.00           O  
ATOM   2497  OP2   U    79      88.182  63.670  36.699  1.00  0.00           O  
ATOM   2498  O5'   U    79      88.978  61.681  37.801  1.00  0.00           O  
ATOM   2499  C5'   U    79      90.019  60.791  38.049  1.00  0.00           C  
ATOM   2500  H5'   U    79      90.940  61.104  37.556  1.00  0.00           H  
ATOM   2501 H5''   U    79      90.340  60.943  39.080  1.00  0.00           H  
ATOM   2502  C4'   U    79      89.713  59.362  37.655  1.00  0.00           C  
ATOM   2503  H4'   U    79      90.632  58.777  37.622  1.00  0.00           H  
ATOM   2504  O4'   U    79      88.798  58.719  38.566  1.00  0.00           O  
ATOM   2505  C1'   U    79      88.112  57.660  37.889  1.00  0.00           C  
ATOM   2506  H1'   U    79      88.308  56.722  38.408  1.00  0.00           H  
ATOM   2507  N1    U    79      86.624  57.960  37.974  1.00  0.00           N  
ATOM   2508  C6    U    79      86.122  59.257  37.910  1.00  0.00           C  
ATOM   2509  H6    U    79      86.795  60.091  38.040  1.00  0.00           H  
ATOM   2510  C5    U    79      84.760  59.424  37.783  1.00  0.00           C  
ATOM   2511  H5    U    79      84.441  60.451  37.693  1.00  0.00           H  
ATOM   2512  C4    U    79      83.912  58.258  37.589  1.00  0.00           C  
ATOM   2513  O4    U    79      82.704  58.337  37.458  1.00  0.00           O  
ATOM   2514  N3    U    79      84.483  57.055  37.500  1.00  0.00           N  
ATOM   2515  H3    U    79      83.864  56.338  37.149  1.00  0.00           H  
ATOM   2516  C2    U    79      85.807  56.850  37.619  1.00  0.00           C  
ATOM   2517  O2    U    79      86.273  55.783  37.322  1.00  0.00           O  
ATOM   2518  C3'   U    79      89.018  59.109  36.330  1.00  0.00           C  
ATOM   2519  H3'   U    79      88.148  59.763  36.257  1.00  0.00           H  
ATOM   2520  C2'   U    79      88.567  57.652  36.495  1.00  0.00           C  
ATOM   2521  H2'   U    79      87.664  57.494  35.905  1.00  0.00           H  
ATOM   2522  O2'   U    79      89.537  56.688  36.262  1.00  0.00           O  
ATOM   2523 HO2'   U    79      89.269  56.206  35.476  1.00  0.00           H  
ATOM   2524  O3'   U    79      89.911  59.423  35.269  1.00  0.00           O  
ATOM   2525  P     G    80      89.454  59.367  33.783  1.00  0.00           P  
ATOM   2526  OP1   G    80      90.548  59.846  32.881  1.00  0.00           O  
ATOM   2527  OP2   G    80      88.227  60.199  33.633  1.00  0.00           O  
ATOM   2528  O5'   G    80      89.110  57.884  33.374  1.00  0.00           O  
ATOM   2529  C5'   G    80      90.146  56.963  33.303  1.00  0.00           C  
ATOM   2530  H5'   G    80      90.830  57.263  32.510  1.00  0.00           H  
ATOM   2531 H5''   G    80      90.744  56.935  34.214  1.00  0.00           H  
ATOM   2532  C4'   G    80      89.735  55.489  33.086  1.00  0.00           C  
ATOM   2533  H4'   G    80      90.665  54.922  33.050  1.00  0.00           H  
ATOM   2534  O4'   G    80      88.849  54.997  34.118  1.00  0.00           O  
ATOM   2535  C1'   G    80      87.803  54.259  33.516  1.00  0.00           C  
ATOM   2536  H1'   G    80      87.916  53.251  33.917  1.00  0.00           H  
ATOM   2537  N9    G    80      86.477  54.907  33.694  1.00  0.00           N  
ATOM   2538  C8    G    80      86.180  56.201  33.804  1.00  0.00           C  
ATOM   2539  H8    G    80      86.954  56.952  33.861  1.00  0.00           H  
ATOM   2540  N7    G    80      84.956  56.425  34.037  1.00  0.00           N  
ATOM   2541  C5    G    80      84.340  55.187  34.067  1.00  0.00           C  
ATOM   2542  C6    G    80      82.937  54.807  34.114  1.00  0.00           C  
ATOM   2543  O6    G    80      81.991  55.535  34.350  1.00  0.00           O  
ATOM   2544  N1    G    80      82.754  53.476  33.866  1.00  0.00           N  
ATOM   2545  H1    G    80      81.844  53.124  34.127  1.00  0.00           H  
ATOM   2546  C2    G    80      83.711  52.656  33.382  1.00  0.00           C  
ATOM   2547  N2    G    80      83.408  51.431  33.088  1.00  0.00           N  
ATOM   2548  H21   G    80      82.415  51.250  33.070  1.00  0.00           H  
ATOM   2549  H22   G    80      84.119  50.832  32.693  1.00  0.00           H  
ATOM   2550  N3    G    80      85.025  52.907  33.317  1.00  0.00           N  
ATOM   2551  C4    G    80      85.287  54.235  33.675  1.00  0.00           C  
ATOM   2552  C3'   G    80      89.035  55.330  31.764  1.00  0.00           C  
ATOM   2553  H3'   G    80      88.338  56.152  31.606  1.00  0.00           H  
ATOM   2554  C2'   G    80      88.109  54.103  32.004  1.00  0.00           C  
ATOM   2555  H2'   G    80      87.255  54.208  31.336  1.00  0.00           H  
ATOM   2556  O2'   G    80      88.778  52.813  31.703  1.00  0.00           O  
ATOM   2557 HO2'   G    80      89.543  52.905  31.130  1.00  0.00           H  
ATOM   2558  O3'   G    80      89.760  55.066  30.684  1.00  0.00           O  
ATOM   2559  P     U    81      89.324  55.685  29.273  1.00  0.00           P  
ATOM   2560  OP1   U    81      90.500  55.507  28.403  1.00  0.00           O  
ATOM   2561  OP2   U    81      88.758  57.026  29.407  1.00  0.00           O  
ATOM   2562  O5'   U    81      88.136  54.784  28.783  1.00  0.00           O  
ATOM   2563  C5'   U    81      88.417  53.485  28.312  1.00  0.00           C  
ATOM   2564  H5'   U    81      89.050  53.648  27.439  1.00  0.00           H  
ATOM   2565 H5''   U    81      89.013  52.962  29.060  1.00  0.00           H  
ATOM   2566  C4'   U    81      87.144  52.681  28.021  1.00  0.00           C  
ATOM   2567  H4'   U    81      87.460  51.737  27.577  1.00  0.00           H  
ATOM   2568  O4'   U    81      86.414  52.510  29.190  1.00  0.00           O  
ATOM   2569  C1'   U    81      84.936  52.521  28.936  1.00  0.00           C  
ATOM   2570  H1'   U    81      84.482  51.609  29.323  1.00  0.00           H  
ATOM   2571  N1    U    81      84.141  53.684  29.503  1.00  0.00           N  
ATOM   2572  C6    U    81      84.761  54.827  29.836  1.00  0.00           C  
ATOM   2573  H6    U    81      85.820  54.868  29.628  1.00  0.00           H  
ATOM   2574  C5    U    81      84.095  55.886  30.348  1.00  0.00           C  
ATOM   2575  H5    U    81      84.590  56.828  30.533  1.00  0.00           H  
ATOM   2576  C4    U    81      82.655  55.895  30.604  1.00  0.00           C  
ATOM   2577  O4    U    81      81.949  56.835  30.994  1.00  0.00           O  
ATOM   2578  N3    U    81      82.124  54.680  30.314  1.00  0.00           N  
ATOM   2579  H3    U    81      81.119  54.673  30.216  1.00  0.00           H  
ATOM   2580  C2    U    81      82.750  53.574  29.751  1.00  0.00           C  
ATOM   2581  O2    U    81      82.122  52.587  29.385  1.00  0.00           O  
ATOM   2582  C3'   U    81      86.108  53.115  26.947  1.00  0.00           C  
ATOM   2583  H3'   U    81      85.868  54.163  27.128  1.00  0.00           H  
ATOM   2584  C2'   U    81      84.845  52.399  27.390  1.00  0.00           C  
ATOM   2585  H2'   U    81      83.998  52.958  26.991  1.00  0.00           H  
ATOM   2586  O2'   U    81      84.698  51.035  27.029  1.00  0.00           O  
ATOM   2587 HO2'   U    81      83.775  50.840  27.204  1.00  0.00           H  
ATOM   2588  O3'   U    81      86.526  52.930  25.550  1.00  0.00           O  
ATOM   2589  P     A    82      85.741  53.657  24.360  1.00  0.00           P  
ATOM   2590  OP1   A    82      86.374  53.190  23.099  1.00  0.00           O  
ATOM   2591  OP2   A    82      85.739  55.102  24.673  1.00  0.00           O  
ATOM   2592  O5'   A    82      84.296  53.140  24.326  1.00  0.00           O  
ATOM   2593  C5'   A    82      83.947  51.828  24.041  1.00  0.00           C  
ATOM   2594  H5'   A    82      83.897  51.623  22.971  1.00  0.00           H  
ATOM   2595 H5''   A    82      84.633  51.147  24.545  1.00  0.00           H  
ATOM   2596  C4'   A    82      82.574  51.630  24.538  1.00  0.00           C  
ATOM   2597  H4'   A    82      82.200  50.634  24.299  1.00  0.00           H  
ATOM   2598  O4'   A    82      82.326  51.833  25.870  1.00  0.00           O  
ATOM   2599  C1'   A    82      81.033  52.433  26.102  1.00  0.00           C  
ATOM   2600  H1'   A    82      80.500  51.827  26.835  1.00  0.00           H  
ATOM   2601  N9    A    82      81.075  53.847  26.595  1.00  0.00           N  
ATOM   2602  C8    A    82      82.086  54.724  26.631  1.00  0.00           C  
ATOM   2603  H8    A    82      83.060  54.564  26.191  1.00  0.00           H  
ATOM   2604  N7    A    82      81.801  55.904  27.196  1.00  0.00           N  
ATOM   2605  C5    A    82      80.471  55.770  27.605  1.00  0.00           C  
ATOM   2606  C6    A    82      79.467  56.548  28.261  1.00  0.00           C  
ATOM   2607  N6    A    82      79.648  57.756  28.717  1.00  0.00           N  
ATOM   2608  H61   A    82      80.583  58.133  28.648  1.00  0.00           H  
ATOM   2609  H62   A    82      78.985  58.198  29.338  1.00  0.00           H  
ATOM   2610  N1    A    82      78.261  56.090  28.462  1.00  0.00           N  
ATOM   2611  C2    A    82      78.063  54.875  28.157  1.00  0.00           C  
ATOM   2612  H2    A    82      77.029  54.618  28.330  1.00  0.00           H  
ATOM   2613  N3    A    82      78.826  54.032  27.544  1.00  0.00           N  
ATOM   2614  C4    A    82      80.082  54.473  27.328  1.00  0.00           C  
ATOM   2615  C3'   A    82      81.462  52.411  23.822  1.00  0.00           C  
ATOM   2616  H3'   A    82      81.726  53.468  23.858  1.00  0.00           H  
ATOM   2617  C2'   A    82      80.312  52.261  24.789  1.00  0.00           C  
ATOM   2618  H2'   A    82      79.551  53.031  24.663  1.00  0.00           H  
ATOM   2619  O2'   A    82      79.741  50.982  24.742  1.00  0.00           O  
ATOM   2620 HO2'   A    82      78.802  50.938  24.939  1.00  0.00           H  
ATOM   2621  O3'   A    82      81.360  52.056  22.490  1.00  0.00           O  
ATOM   2622  P     A    83      80.337  52.854  21.484  1.00  0.00           P  
ATOM   2623  OP1   A    83      80.191  52.035  20.280  1.00  0.00           O  
ATOM   2624  OP2   A    83      80.661  54.264  21.201  1.00  0.00           O  
ATOM   2625  O5'   A    83      78.933  52.882  22.181  1.00  0.00           O  
ATOM   2626  C5'   A    83      77.936  51.871  21.993  1.00  0.00           C  
ATOM   2627  H5'   A    83      77.620  51.819  20.951  1.00  0.00           H  
ATOM   2628 H5''   A    83      78.350  50.920  22.329  1.00  0.00           H  
ATOM   2629  C4'   A    83      76.787  52.187  22.897  1.00  0.00           C  
ATOM   2630  H4'   A    83      76.114  51.330  22.935  1.00  0.00           H  
ATOM   2631  O4'   A    83      77.050  52.655  24.258  1.00  0.00           O  
ATOM   2632  C1'   A    83      76.130  53.729  24.651  1.00  0.00           C  
ATOM   2633  H1'   A    83      75.645  53.463  25.590  1.00  0.00           H  
ATOM   2634  N9    A    83      76.811  55.061  24.810  1.00  0.00           N  
ATOM   2635  C8    A    83      78.125  55.458  24.508  1.00  0.00           C  
ATOM   2636  H8    A    83      78.822  54.935  23.870  1.00  0.00           H  
ATOM   2637  N7    A    83      78.376  56.666  24.856  1.00  0.00           N  
ATOM   2638  C5    A    83      77.172  57.071  25.496  1.00  0.00           C  
ATOM   2639  C6    A    83      76.740  58.245  26.153  1.00  0.00           C  
ATOM   2640  N6    A    83      77.419  59.423  26.216  1.00  0.00           N  
ATOM   2641  H61   A    83      78.317  59.520  25.762  1.00  0.00           H  
ATOM   2642  H62   A    83      77.077  60.168  26.805  1.00  0.00           H  
ATOM   2643  N1    A    83      75.601  58.216  26.907  1.00  0.00           N  
ATOM   2644  C2    A    83      74.808  57.262  26.618  1.00  0.00           C  
ATOM   2645  H2    A    83      73.854  57.174  27.116  1.00  0.00           H  
ATOM   2646  N3    A    83      74.946  56.114  25.916  1.00  0.00           N  
ATOM   2647  C4    A    83      76.198  56.082  25.412  1.00  0.00           C  
ATOM   2648  C3'   A    83      76.079  53.389  22.350  1.00  0.00           C  
ATOM   2649  H3'   A    83      76.804  54.199  22.274  1.00  0.00           H  
ATOM   2650  C2'   A    83      75.176  53.743  23.497  1.00  0.00           C  
ATOM   2651  H2'   A    83      74.665  54.701  23.397  1.00  0.00           H  
ATOM   2652  O2'   A    83      74.181  52.734  23.639  1.00  0.00           O  
ATOM   2653 HO2'   A    83      74.339  52.259  24.458  1.00  0.00           H  
ATOM   2654  O3'   A    83      75.237  53.231  21.129  1.00  0.00           O  
ATOM   2655  P     G    84      75.069  54.446  20.079  1.00  0.00           P  
ATOM   2656  OP1   G    84      74.215  54.013  18.926  1.00  0.00           O  
ATOM   2657  OP2   G    84      76.430  54.887  19.791  1.00  0.00           O  
ATOM   2658  O5'   G    84      74.250  55.574  20.864  1.00  0.00           O  
ATOM   2659  C5'   G    84      72.870  55.322  21.210  1.00  0.00           C  
ATOM   2660  H5'   G    84      72.208  55.262  20.346  1.00  0.00           H  
ATOM   2661 H5''   G    84      72.763  54.351  21.696  1.00  0.00           H  
ATOM   2662  C4'   G    84      72.264  56.310  22.179  1.00  0.00           C  
ATOM   2663  H4'   G    84      71.306  55.913  22.513  1.00  0.00           H  
ATOM   2664  O4'   G    84      73.126  56.547  23.268  1.00  0.00           O  
ATOM   2665  C1'   G    84      72.985  57.924  23.535  1.00  0.00           C  
ATOM   2666  H1'   G    84      72.798  58.089  24.596  1.00  0.00           H  
ATOM   2667  N9    G    84      74.227  58.693  23.319  1.00  0.00           N  
ATOM   2668  C8    G    84      75.394  58.273  22.663  1.00  0.00           C  
ATOM   2669  H8    G    84      75.585  57.308  22.216  1.00  0.00           H  
ATOM   2670  N7    G    84      76.329  59.157  22.708  1.00  0.00           N  
ATOM   2671  C5    G    84      75.791  60.199  23.484  1.00  0.00           C  
ATOM   2672  C6    G    84      76.340  61.448  23.894  1.00  0.00           C  
ATOM   2673  O6    G    84      77.375  62.021  23.587  1.00  0.00           O  
ATOM   2674  N1    G    84      75.514  62.166  24.756  1.00  0.00           N  
ATOM   2675  H1    G    84      75.902  62.980  25.211  1.00  0.00           H  
ATOM   2676  C2    G    84      74.204  61.845  24.928  1.00  0.00           C  
ATOM   2677  N2    G    84      73.628  62.543  25.846  1.00  0.00           N  
ATOM   2678  H21   G    84      72.741  62.163  26.141  1.00  0.00           H  
ATOM   2679  H22   G    84      74.064  63.397  26.166  1.00  0.00           H  
ATOM   2680  N3    G    84      73.650  60.701  24.640  1.00  0.00           N  
ATOM   2681  C4    G    84      74.513  59.971  23.853  1.00  0.00           C  
ATOM   2682  C3'   G    84      72.026  57.630  21.433  1.00  0.00           C  
ATOM   2683  H3'   G    84      72.821  57.789  20.704  1.00  0.00           H  
ATOM   2684  C2'   G    84      71.908  58.590  22.635  1.00  0.00           C  
ATOM   2685  H2'   G    84      72.326  59.572  22.413  1.00  0.00           H  
ATOM   2686  O2'   G    84      70.655  58.737  23.133  1.00  0.00           O  
ATOM   2687 HO2'   G    84      70.015  58.932  22.444  1.00  0.00           H  
ATOM   2688  O3'   G    84      70.839  57.649  20.628  1.00  0.00           O  
ATOM   2689  P     U    85      70.560  58.710  19.575  1.00  0.00           P  
ATOM   2690  OP1   U    85      69.736  57.983  18.614  1.00  0.00           O  
ATOM   2691  OP2   U    85      71.822  59.359  19.186  1.00  0.00           O  
ATOM   2692  O5'   U    85      69.725  59.767  20.289  1.00  0.00           O  
ATOM   2693  C5'   U    85      68.398  59.444  20.741  1.00  0.00           C  
ATOM   2694  H5'   U    85      67.762  59.141  19.910  1.00  0.00           H  
ATOM   2695 H5''   U    85      68.375  58.580  21.405  1.00  0.00           H  
ATOM   2696  C4'   U    85      67.856  60.662  21.480  1.00  0.00           C  
ATOM   2697  H4'   U    85      66.858  60.377  21.813  1.00  0.00           H  
ATOM   2698  O4'   U    85      68.773  60.802  22.601  1.00  0.00           O  
ATOM   2699  C1'   U    85      68.916  62.180  22.926  1.00  0.00           C  
ATOM   2700  H1'   U    85      68.537  62.269  23.944  1.00  0.00           H  
ATOM   2701  N1    U    85      70.266  62.725  22.734  1.00  0.00           N  
ATOM   2702  C6    U    85      71.294  62.022  22.141  1.00  0.00           C  
ATOM   2703  H6    U    85      71.059  61.123  21.592  1.00  0.00           H  
ATOM   2704  C5    U    85      72.584  62.475  22.091  1.00  0.00           C  
ATOM   2705  H5    U    85      73.415  61.914  21.691  1.00  0.00           H  
ATOM   2706  C4    U    85      72.962  63.750  22.683  1.00  0.00           C  
ATOM   2707  O4    U    85      74.104  64.186  22.718  1.00  0.00           O  
ATOM   2708  N3    U    85      71.937  64.297  23.363  1.00  0.00           N  
ATOM   2709  H3    U    85      72.252  65.092  23.902  1.00  0.00           H  
ATOM   2710  C2    U    85      70.662  63.818  23.528  1.00  0.00           C  
ATOM   2711  O2    U    85      69.897  64.382  24.361  1.00  0.00           O  
ATOM   2712  C3'   U    85      67.895  62.026  20.759  1.00  0.00           C  
ATOM   2713  H3'   U    85      68.720  62.119  20.052  1.00  0.00           H  
ATOM   2714  C2'   U    85      68.058  62.952  21.967  1.00  0.00           C  
ATOM   2715  H2'   U    85      68.468  63.905  21.631  1.00  0.00           H  
ATOM   2716  O2'   U    85      66.763  63.119  22.688  1.00  0.00           O  
ATOM   2717 HO2'   U    85      66.253  63.643  22.065  1.00  0.00           H  
ATOM   2718  O3'   U    85      66.702  62.285  20.024  1.00  0.00           O  
ATOM   2719  P     G    86      66.603  63.200  18.745  1.00  0.00           P  
ATOM   2720  OP1   G    86      65.154  63.373  18.484  1.00  0.00           O  
ATOM   2721  OP2   G    86      67.383  62.529  17.660  1.00  0.00           O  
ATOM   2722  O5'   G    86      67.385  64.524  19.151  1.00  0.00           O  
ATOM   2723  C5'   G    86      66.721  65.637  19.778  1.00  0.00           C  
ATOM   2724  H5'   G    86      65.854  66.065  19.274  1.00  0.00           H  
ATOM   2725 H5''   G    86      66.274  65.355  20.731  1.00  0.00           H  
ATOM   2726  C4'   G    86      67.635  66.789  20.082  1.00  0.00           C  
ATOM   2727  H4'   G    86      67.152  67.630  20.580  1.00  0.00           H  
ATOM   2728  O4'   G    86      68.677  66.482  20.991  1.00  0.00           O  
ATOM   2729  C1'   G    86      69.935  66.942  20.584  1.00  0.00           C  
ATOM   2730  H1'   G    86      70.442  67.547  21.336  1.00  0.00           H  
ATOM   2731  N9    G    86      70.901  65.885  20.210  1.00  0.00           N  
ATOM   2732  C8    G    86      70.650  64.730  19.556  1.00  0.00           C  
ATOM   2733  H8    G    86      69.692  64.272  19.363  1.00  0.00           H  
ATOM   2734  N7    G    86      71.782  64.086  19.245  1.00  0.00           N  
ATOM   2735  C5    G    86      72.829  64.927  19.763  1.00  0.00           C  
ATOM   2736  C6    G    86      74.270  64.833  19.694  1.00  0.00           C  
ATOM   2737  O6    G    86      74.947  63.969  19.205  1.00  0.00           O  
ATOM   2738  N1    G    86      74.908  66.033  20.103  1.00  0.00           N  
ATOM   2739  H1    G    86      75.916  65.970  20.116  1.00  0.00           H  
ATOM   2740  C2    G    86      74.276  67.101  20.614  1.00  0.00           C  
ATOM   2741  N2    G    86      75.087  67.897  21.217  1.00  0.00           N  
ATOM   2742  H21   G    86      74.613  68.719  21.563  1.00  0.00           H  
ATOM   2743  H22   G    86      76.013  67.562  21.442  1.00  0.00           H  
ATOM   2744  N3    G    86      72.981  67.249  20.755  1.00  0.00           N  
ATOM   2745  C4    G    86      72.304  66.101  20.314  1.00  0.00           C  
ATOM   2746  C3'   G    86      68.221  67.380  18.868  1.00  0.00           C  
ATOM   2747  H3'   G    86      68.335  66.556  18.164  1.00  0.00           H  
ATOM   2748  C2'   G    86      69.554  67.938  19.479  1.00  0.00           C  
ATOM   2749  H2'   G    86      70.336  67.994  18.722  1.00  0.00           H  
ATOM   2750  O2'   G    86      69.310  69.240  20.102  1.00  0.00           O  
ATOM   2751 HO2'   G    86      68.989  69.809  19.399  1.00  0.00           H  
ATOM   2752  O3'   G    86      67.384  68.387  18.300  1.00  0.00           O  
ATOM   2753  P     C    87      67.536  68.815  16.795  1.00  0.00           P  
ATOM   2754  OP1   C    87      66.287  69.458  16.398  1.00  0.00           O  
ATOM   2755  OP2   C    87      68.111  67.713  15.973  1.00  0.00           O  
ATOM   2756  O5'   C    87      68.644  69.962  16.971  1.00  0.00           O  
ATOM   2757  C5'   C    87      68.311  71.353  17.177  1.00  0.00           C  
ATOM   2758  H5'   C    87      67.580  71.652  16.426  1.00  0.00           H  
ATOM   2759 H5''   C    87      67.818  71.481  18.141  1.00  0.00           H  
ATOM   2760  C4'   C    87      69.505  72.295  17.036  1.00  0.00           C  
ATOM   2761  H4'   C    87      69.131  73.314  17.133  1.00  0.00           H  
ATOM   2762  O4'   C    87      70.389  72.205  18.195  1.00  0.00           O  
ATOM   2763  C1'   C    87      71.683  72.380  17.662  1.00  0.00           C  
ATOM   2764  H1'   C    87      72.188  73.162  18.228  1.00  0.00           H  
ATOM   2765  N1    C    87      72.560  71.187  17.767  1.00  0.00           N  
ATOM   2766  C6    C    87      72.111  69.943  17.777  1.00  0.00           C  
ATOM   2767  H6    C    87      71.074  69.653  17.704  1.00  0.00           H  
ATOM   2768  C5    C    87      73.018  68.892  17.717  1.00  0.00           C  
ATOM   2769  H5    C    87      72.658  67.875  17.749  1.00  0.00           H  
ATOM   2770  C4    C    87      74.414  69.128  17.733  1.00  0.00           C  
ATOM   2771  N4    C    87      75.261  68.156  17.591  1.00  0.00           N  
ATOM   2772  H41   C    87      74.869  67.233  17.718  1.00  0.00           H  
ATOM   2773  H42   C    87      76.256  68.302  17.683  1.00  0.00           H  
ATOM   2774  N3    C    87      74.845  70.340  17.602  1.00  0.00           N  
ATOM   2775  C2    C    87      73.982  71.380  17.583  1.00  0.00           C  
ATOM   2776  O2    C    87      74.552  72.492  17.390  1.00  0.00           O  
ATOM   2777  C3'   C    87      70.280  72.052  15.759  1.00  0.00           C  
ATOM   2778  H3'   C    87      70.438  71.011  15.479  1.00  0.00           H  
ATOM   2779  C2'   C    87      71.660  72.678  16.150  1.00  0.00           C  
ATOM   2780  H2'   C    87      72.497  72.246  15.601  1.00  0.00           H  
ATOM   2781  O2'   C    87      71.577  74.095  16.030  1.00  0.00           O  
ATOM   2782 HO2'   C    87      71.099  74.292  15.222  1.00  0.00           H  
ATOM   2783  O3'   C    87      69.734  72.755  14.673  1.00  0.00           O  
ATOM   2784  P     A    88      69.815  71.957  13.240  1.00  0.00           P  
ATOM   2785  OP1   A    88      69.534  73.058  12.312  1.00  0.00           O  
ATOM   2786  OP2   A    88      68.845  70.929  13.387  1.00  0.00           O  
ATOM   2787  O5'   A    88      71.205  71.327  12.867  1.00  0.00           O  
ATOM   2788  C5'   A    88      72.142  72.101  12.274  1.00  0.00           C  
ATOM   2789  H5'   A    88      71.796  72.442  11.298  1.00  0.00           H  
ATOM   2790 H5''   A    88      72.349  72.950  12.926  1.00  0.00           H  
ATOM   2791  C4'   A    88      73.507  71.385  12.125  1.00  0.00           C  
ATOM   2792  H4'   A    88      74.305  72.036  11.766  1.00  0.00           H  
ATOM   2793  O4'   A    88      73.964  70.624  13.246  1.00  0.00           O  
ATOM   2794  C1'   A    88      74.387  69.332  12.807  1.00  0.00           C  
ATOM   2795  H1'   A    88      75.456  69.265  13.010  1.00  0.00           H  
ATOM   2796  N9    A    88      73.637  68.261  13.510  1.00  0.00           N  
ATOM   2797  C8    A    88      72.301  68.181  13.804  1.00  0.00           C  
ATOM   2798  H8    A    88      71.569  68.865  13.400  1.00  0.00           H  
ATOM   2799  N7    A    88      71.941  67.240  14.656  1.00  0.00           N  
ATOM   2800  C5    A    88      73.287  66.658  14.890  1.00  0.00           C  
ATOM   2801  C6    A    88      73.728  65.608  15.684  1.00  0.00           C  
ATOM   2802  N6    A    88      73.030  64.808  16.488  1.00  0.00           N  
ATOM   2803  H61   A    88      72.033  64.671  16.404  1.00  0.00           H  
ATOM   2804  H62   A    88      73.509  64.090  17.012  1.00  0.00           H  
ATOM   2805  N1    A    88      75.063  65.400  15.956  1.00  0.00           N  
ATOM   2806  C2    A    88      75.921  66.065  15.154  1.00  0.00           C  
ATOM   2807  H2    A    88      76.938  65.701  15.127  1.00  0.00           H  
ATOM   2808  N3    A    88      75.649  67.050  14.328  1.00  0.00           N  
ATOM   2809  C4    A    88      74.279  67.315  14.259  1.00  0.00           C  
ATOM   2810  C3'   A    88      73.112  70.285  11.075  1.00  0.00           C  
ATOM   2811  H3'   A    88      72.189  69.876  11.486  1.00  0.00           H  
ATOM   2812  C2'   A    88      74.200  69.171  11.310  1.00  0.00           C  
ATOM   2813  H2'   A    88      73.846  68.183  11.017  1.00  0.00           H  
ATOM   2814  O2'   A    88      75.329  69.504  10.621  1.00  0.00           O  
ATOM   2815 HO2'   A    88      75.142  69.693   9.699  1.00  0.00           H  
ATOM   2816  O3'   A    88      73.028  70.838   9.775  1.00  0.00           O  
ATOM   2817  P     G    89      72.306  70.118   8.552  1.00  0.00           P  
ATOM   2818  OP1   G    89      72.290  71.027   7.365  1.00  0.00           O  
ATOM   2819  OP2   G    89      71.088  69.484   9.065  1.00  0.00           O  
ATOM   2820  O5'   G    89      73.296  68.896   8.203  1.00  0.00           O  
ATOM   2821  C5'   G    89      72.953  67.879   7.264  1.00  0.00           C  
ATOM   2822  H5'   G    89      72.224  67.277   7.805  1.00  0.00           H  
ATOM   2823 H5''   G    89      72.514  68.303   6.361  1.00  0.00           H  
ATOM   2824  C4'   G    89      74.114  66.941   6.905  1.00  0.00           C  
ATOM   2825  H4'   G    89      73.644  66.174   6.289  1.00  0.00           H  
ATOM   2826  O4'   G    89      75.049  67.743   6.177  1.00  0.00           O  
ATOM   2827  C1'   G    89      76.390  67.342   6.649  1.00  0.00           C  
ATOM   2828  H1'   G    89      77.153  67.086   5.914  1.00  0.00           H  
ATOM   2829  N9    G    89      76.895  68.458   7.449  1.00  0.00           N  
ATOM   2830  C8    G    89      76.484  69.808   7.513  1.00  0.00           C  
ATOM   2831  H8    G    89      75.493  70.107   7.205  1.00  0.00           H  
ATOM   2832  N7    G    89      77.376  70.711   7.923  1.00  0.00           N  
ATOM   2833  C5    G    89      78.453  69.863   8.201  1.00  0.00           C  
ATOM   2834  C6    G    89      79.758  70.240   8.645  1.00  0.00           C  
ATOM   2835  O6    G    89      80.195  71.368   8.964  1.00  0.00           O  
ATOM   2836  N1    G    89      80.712  69.243   8.683  1.00  0.00           N  
ATOM   2837  H1    G    89      81.612  69.439   9.099  1.00  0.00           H  
ATOM   2838  C2    G    89      80.304  67.946   8.347  1.00  0.00           C  
ATOM   2839  N2    G    89      81.239  67.007   8.504  1.00  0.00           N  
ATOM   2840  H21   G    89      81.042  66.043   8.273  1.00  0.00           H  
ATOM   2841  H22   G    89      82.179  67.187   8.827  1.00  0.00           H  
ATOM   2842  N3    G    89      79.104  67.519   7.878  1.00  0.00           N  
ATOM   2843  C4    G    89      78.201  68.533   7.857  1.00  0.00           C  
ATOM   2844  C3'   G    89      74.751  66.352   8.165  1.00  0.00           C  
ATOM   2845  H3'   G    89      74.767  67.059   8.995  1.00  0.00           H  
ATOM   2846  C2'   G    89      76.153  66.163   7.638  1.00  0.00           C  
ATOM   2847  H2'   G    89      76.821  66.103   8.498  1.00  0.00           H  
ATOM   2848  O2'   G    89      76.424  65.078   6.824  1.00  0.00           O  
ATOM   2849 HO2'   G    89      77.176  64.615   7.201  1.00  0.00           H  
ATOM   2850  O3'   G    89      74.134  65.090   8.454  1.00  0.00           O  
ATOM   2851  P     C    90      73.941  64.572   9.919  1.00  0.00           P  
ATOM   2852  OP1   C    90      73.554  63.170   9.792  1.00  0.00           O  
ATOM   2853  OP2   C    90      73.147  65.493  10.734  1.00  0.00           O  
ATOM   2854  O5'   C    90      75.405  64.575  10.571  1.00  0.00           O  
ATOM   2855  C5'   C    90      76.366  63.659  10.125  1.00  0.00           C  
ATOM   2856  H5'   C    90      76.051  62.691  10.514  1.00  0.00           H  
ATOM   2857 H5''   C    90      76.213  63.721   9.048  1.00  0.00           H  
ATOM   2858  C4'   C    90      77.771  63.881  10.522  1.00  0.00           C  
ATOM   2859  H4'   C    90      78.274  63.036  10.053  1.00  0.00           H  
ATOM   2860  O4'   C    90      78.348  65.090  10.083  1.00  0.00           O  
ATOM   2861  C1'   C    90      79.500  65.322  10.769  1.00  0.00           C  
ATOM   2862  H1'   C    90      80.351  65.299  10.088  1.00  0.00           H  
ATOM   2863  N1    C    90      79.575  66.685  11.335  1.00  0.00           N  
ATOM   2864  C6    C    90      78.428  67.411  11.292  1.00  0.00           C  
ATOM   2865  H6    C    90      77.441  67.009  11.112  1.00  0.00           H  
ATOM   2866  C5    C    90      78.509  68.741  11.578  1.00  0.00           C  
ATOM   2867  H5    C    90      77.619  69.350  11.630  1.00  0.00           H  
ATOM   2868  C4    C    90      79.800  69.281  11.927  1.00  0.00           C  
ATOM   2869  N4    C    90      79.985  70.553  12.129  1.00  0.00           N  
ATOM   2870  H41   C    90      79.200  71.172  11.983  1.00  0.00           H  
ATOM   2871  H42   C    90      80.858  70.854  12.539  1.00  0.00           H  
ATOM   2872  N3    C    90      80.892  68.521  12.016  1.00  0.00           N  
ATOM   2873  C2    C    90      80.739  67.221  11.844  1.00  0.00           C  
ATOM   2874  O2    C    90      81.703  66.494  12.024  1.00  0.00           O  
ATOM   2875  C3'   C    90      78.048  63.853  12.046  1.00  0.00           C  
ATOM   2876  H3'   C    90      77.384  64.503  12.616  1.00  0.00           H  
ATOM   2877  C2'   C    90      79.536  64.306  11.816  1.00  0.00           C  
ATOM   2878  H2'   C    90      79.814  64.765  12.765  1.00  0.00           H  
ATOM   2879  O2'   C    90      80.449  63.271  11.578  1.00  0.00           O  
ATOM   2880 HO2'   C    90      81.298  63.441  11.993  1.00  0.00           H  
ATOM   2881  O3'   C    90      77.788  62.583  12.581  1.00  0.00           O  
ATOM   2882  P     C    91      77.753  62.373  14.118  1.00  0.00           P  
ATOM   2883  OP1   C    91      77.363  60.948  14.417  1.00  0.00           O  
ATOM   2884  OP2   C    91      76.911  63.433  14.690  1.00  0.00           O  
ATOM   2885  O5'   C    91      79.321  62.642  14.564  1.00  0.00           O  
ATOM   2886  C5'   C    91      80.346  61.620  14.470  1.00  0.00           C  
ATOM   2887  H5'   C    91      80.094  60.677  14.955  1.00  0.00           H  
ATOM   2888 H5''   C    91      80.406  61.584  13.382  1.00  0.00           H  
ATOM   2889  C4'   C    91      81.685  62.133  14.908  1.00  0.00           C  
ATOM   2890  H4'   C    91      82.493  61.476  14.586  1.00  0.00           H  
ATOM   2891  O4'   C    91      81.854  63.404  14.197  1.00  0.00           O  
ATOM   2892  C1'   C    91      82.549  64.389  14.993  1.00  0.00           C  
ATOM   2893  H1'   C    91      83.443  64.709  14.458  1.00  0.00           H  
ATOM   2894  N1    C    91      81.786  65.666  15.318  1.00  0.00           N  
ATOM   2895  C6    C    91      80.407  65.763  15.286  1.00  0.00           C  
ATOM   2896  H6    C    91      79.770  64.900  15.158  1.00  0.00           H  
ATOM   2897  C5    C    91      79.766  66.984  15.373  1.00  0.00           C  
ATOM   2898  H5    C    91      78.702  67.104  15.233  1.00  0.00           H  
ATOM   2899  C4    C    91      80.572  68.058  15.707  1.00  0.00           C  
ATOM   2900  N4    C    91      80.038  69.221  15.967  1.00  0.00           N  
ATOM   2901  H41   C    91      80.661  69.954  16.275  1.00  0.00           H  
ATOM   2902  H42   C    91      79.055  69.355  15.778  1.00  0.00           H  
ATOM   2903  N3    C    91      81.911  68.033  15.882  1.00  0.00           N  
ATOM   2904  C2    C    91      82.556  66.831  15.730  1.00  0.00           C  
ATOM   2905  O2    C    91      83.749  66.796  15.949  1.00  0.00           O  
ATOM   2906  C3'   C    91      81.666  62.558  16.395  1.00  0.00           C  
ATOM   2907  H3'   C    91      80.760  63.124  16.610  1.00  0.00           H  
ATOM   2908  C2'   C    91      82.872  63.552  16.196  1.00  0.00           C  
ATOM   2909  H2'   C    91      82.883  64.058  17.161  1.00  0.00           H  
ATOM   2910  O2'   C    91      84.134  62.755  16.042  1.00  0.00           O  
ATOM   2911 HO2'   C    91      84.215  62.351  16.909  1.00  0.00           H  
ATOM   2912  O3'   C    91      81.924  61.524  17.354  1.00  0.00           O  
ATOM   2913  P     C    92      81.720  61.864  18.817  1.00  0.00           P  
ATOM   2914  OP1   C    92      81.896  60.576  19.586  1.00  0.00           O  
ATOM   2915  OP2   C    92      80.401  62.532  18.924  1.00  0.00           O  
ATOM   2916  O5'   C    92      82.888  62.856  19.330  1.00  0.00           O  
ATOM   2917  C5'   C    92      84.148  62.483  19.729  1.00  0.00           C  
ATOM   2918  H5'   C    92      84.197  61.737  20.523  1.00  0.00           H  
ATOM   2919 H5''   C    92      84.666  62.014  18.893  1.00  0.00           H  
ATOM   2920  C4'   C    92      84.932  63.611  20.242  1.00  0.00           C  
ATOM   2921  H4'   C    92      85.999  63.389  20.278  1.00  0.00           H  
ATOM   2922  O4'   C    92      84.848  64.684  19.282  1.00  0.00           O  
ATOM   2923  C1'   C    92      85.143  65.963  19.860  1.00  0.00           C  
ATOM   2924  H1'   C    92      86.057  66.429  19.491  1.00  0.00           H  
ATOM   2925  N1    C    92      83.913  66.888  19.738  1.00  0.00           N  
ATOM   2926  C6    C    92      82.764  66.381  19.181  1.00  0.00           C  
ATOM   2927  H6    C    92      82.706  65.345  18.882  1.00  0.00           H  
ATOM   2928  C5    C    92      81.711  67.196  18.915  1.00  0.00           C  
ATOM   2929  H5    C    92      80.824  66.714  18.531  1.00  0.00           H  
ATOM   2930  C4    C    92      81.848  68.558  19.253  1.00  0.00           C  
ATOM   2931  N4    C    92      80.989  69.426  18.976  1.00  0.00           N  
ATOM   2932  H41   C    92      81.123  70.391  19.241  1.00  0.00           H  
ATOM   2933  H42   C    92      80.252  69.150  18.343  1.00  0.00           H  
ATOM   2934  N3    C    92      82.892  68.987  19.936  1.00  0.00           N  
ATOM   2935  C2    C    92      84.007  68.245  20.071  1.00  0.00           C  
ATOM   2936  O2    C    92      85.036  68.727  20.586  1.00  0.00           O  
ATOM   2937  C3'   C    92      84.553  64.206  21.527  1.00  0.00           C  
ATOM   2938  H3'   C    92      83.490  64.444  21.533  1.00  0.00           H  
ATOM   2939  C2'   C    92      85.351  65.609  21.322  1.00  0.00           C  
ATOM   2940  H2'   C    92      84.846  66.382  21.902  1.00  0.00           H  
ATOM   2941  O2'   C    92      86.705  65.479  21.581  1.00  0.00           O  
ATOM   2942 HO2'   C    92      86.823  65.377  22.529  1.00  0.00           H  
ATOM   2943  O3'   C    92      84.824  63.481  22.726  1.00  0.00           O  
ATOM   2944  P     G    93      83.983  63.622  24.035  1.00  0.00           P  
ATOM   2945  OP1   G    93      84.818  63.155  25.116  1.00  0.00           O  
ATOM   2946  OP2   G    93      82.598  63.071  23.869  1.00  0.00           O  
ATOM   2947  O5'   G    93      83.846  65.171  24.168  1.00  0.00           O  
ATOM   2948  C5'   G    93      84.832  66.008  24.627  1.00  0.00           C  
ATOM   2949  H5'   G    93      85.027  65.670  25.644  1.00  0.00           H  
ATOM   2950 H5''   G    93      85.732  65.864  24.029  1.00  0.00           H  
ATOM   2951  C4'   G    93      84.467  67.494  24.688  1.00  0.00           C  
ATOM   2952  H4'   G    93      85.360  67.929  25.137  1.00  0.00           H  
ATOM   2953  O4'   G    93      84.319  68.211  23.436  1.00  0.00           O  
ATOM   2954  C1'   G    93      83.133  69.062  23.549  1.00  0.00           C  
ATOM   2955  H1'   G    93      83.335  69.937  22.931  1.00  0.00           H  
ATOM   2956  N9    G    93      81.898  68.402  23.066  1.00  0.00           N  
ATOM   2957  C8    G    93      81.656  67.045  22.856  1.00  0.00           C  
ATOM   2958  H8    G    93      82.496  66.376  22.971  1.00  0.00           H  
ATOM   2959  N7    G    93      80.548  66.717  22.351  1.00  0.00           N  
ATOM   2960  C5    G    93      79.896  67.983  22.197  1.00  0.00           C  
ATOM   2961  C6    G    93      78.670  68.329  21.585  1.00  0.00           C  
ATOM   2962  O6    G    93      77.873  67.634  20.973  1.00  0.00           O  
ATOM   2963  N1    G    93      78.484  69.706  21.618  1.00  0.00           N  
ATOM   2964  H1    G    93      77.575  70.045  21.338  1.00  0.00           H  
ATOM   2965  C2    G    93      79.209  70.635  22.255  1.00  0.00           C  
ATOM   2966  N2    G    93      78.670  71.809  22.337  1.00  0.00           N  
ATOM   2967  H21   G    93      79.138  72.588  22.778  1.00  0.00           H  
ATOM   2968  H22   G    93      77.719  71.840  21.998  1.00  0.00           H  
ATOM   2969  N3    G    93      80.420  70.329  22.778  1.00  0.00           N  
ATOM   2970  C4    G    93      80.696  69.002  22.674  1.00  0.00           C  
ATOM   2971  C3'   G    93      83.330  68.005  25.604  1.00  0.00           C  
ATOM   2972  H3'   G    93      82.532  67.282  25.434  1.00  0.00           H  
ATOM   2973  C2'   G    93      82.919  69.352  24.946  1.00  0.00           C  
ATOM   2974  H2'   G    93      81.872  69.572  25.155  1.00  0.00           H  
ATOM   2975  O2'   G    93      83.758  70.400  25.228  1.00  0.00           O  
ATOM   2976 HO2'   G    93      83.792  70.507  26.182  1.00  0.00           H  
ATOM   2977  O3'   G    93      83.693  68.131  26.933  1.00  0.00           O  
ATOM   2978  P     U    94      82.706  67.997  28.102  1.00  0.00           P  
ATOM   2979  OP1   U    94      83.446  68.312  29.314  1.00  0.00           O  
ATOM   2980  OP2   U    94      82.182  66.659  27.902  1.00  0.00           O  
ATOM   2981  O5'   U    94      81.544  69.067  27.951  1.00  0.00           O  
ATOM   2982  C5'   U    94      81.689  70.407  28.390  1.00  0.00           C  
ATOM   2983  H5'   U    94      82.078  70.526  29.402  1.00  0.00           H  
ATOM   2984 H5''   U    94      82.485  70.803  27.759  1.00  0.00           H  
ATOM   2985  C4'   U    94      80.382  71.155  28.165  1.00  0.00           C  
ATOM   2986  H4'   U    94      80.546  72.149  28.581  1.00  0.00           H  
ATOM   2987  O4'   U    94      80.093  71.268  26.806  1.00  0.00           O  
ATOM   2988  C1'   U    94      78.694  71.292  26.553  1.00  0.00           C  
ATOM   2989  H1'   U    94      78.524  72.172  25.933  1.00  0.00           H  
ATOM   2990  N1    U    94      78.211  70.182  25.682  1.00  0.00           N  
ATOM   2991  C6    U    94      78.904  68.985  25.642  1.00  0.00           C  
ATOM   2992  H6    U    94      79.821  68.829  26.192  1.00  0.00           H  
ATOM   2993  C5    U    94      78.366  67.926  24.989  1.00  0.00           C  
ATOM   2994  H5    U    94      78.878  66.985  24.847  1.00  0.00           H  
ATOM   2995  C4    U    94      77.067  68.012  24.302  1.00  0.00           C  
ATOM   2996  O4    U    94      76.487  67.141  23.685  1.00  0.00           O  
ATOM   2997  N3    U    94      76.571  69.243  24.280  1.00  0.00           N  
ATOM   2998  H3    U    94      75.681  69.314  23.807  1.00  0.00           H  
ATOM   2999  C2    U    94      77.123  70.395  24.881  1.00  0.00           C  
ATOM   3000  O2    U    94      76.674  71.497  24.469  1.00  0.00           O  
ATOM   3001  C3'   U    94      79.047  70.598  28.737  1.00  0.00           C  
ATOM   3002  H3'   U    94      79.031  69.534  28.501  1.00  0.00           H  
ATOM   3003  C2'   U    94      78.025  71.305  27.917  1.00  0.00           C  
ATOM   3004  H2'   U    94      77.112  70.710  27.921  1.00  0.00           H  
ATOM   3005  O2'   U    94      77.779  72.650  28.331  1.00  0.00           O  
ATOM   3006 HO2'   U    94      77.648  72.606  29.281  1.00  0.00           H  
ATOM   3007  O3'   U    94      78.882  70.797  30.123  1.00  0.00           O  
ATOM   3008  P     C    95      78.672  69.474  30.958  1.00  0.00           P  
ATOM   3009  OP1   C    95      78.467  69.943  32.322  1.00  0.00           O  
ATOM   3010  OP2   C    95      79.689  68.471  30.571  1.00  0.00           O  
ATOM   3011  O5'   C    95      77.344  68.810  30.540  1.00  0.00           O  
ATOM   3012  C5'   C    95      76.112  69.490  30.617  1.00  0.00           C  
ATOM   3013  H5'   C    95      75.858  69.484  31.677  1.00  0.00           H  
ATOM   3014 H5''   C    95      76.131  70.560  30.408  1.00  0.00           H  
ATOM   3015  C4'   C    95      74.959  68.786  29.847  1.00  0.00           C  
ATOM   3016  H4'   C    95      74.076  69.424  29.865  1.00  0.00           H  
ATOM   3017  O4'   C    95      75.316  68.613  28.409  1.00  0.00           O  
ATOM   3018  C1'   C    95      74.850  67.289  28.038  1.00  0.00           C  
ATOM   3019  H1'   C    95      74.137  67.562  27.260  1.00  0.00           H  
ATOM   3020  N1    C    95      75.956  66.389  27.508  1.00  0.00           N  
ATOM   3021  C6    C    95      77.253  66.539  27.837  1.00  0.00           C  
ATOM   3022  H6    C    95      77.566  67.287  28.551  1.00  0.00           H  
ATOM   3023  C5    C    95      78.179  65.764  27.213  1.00  0.00           C  
ATOM   3024  H5    C    95      79.181  65.947  27.574  1.00  0.00           H  
ATOM   3025  C4    C    95      77.758  64.663  26.388  1.00  0.00           C  
ATOM   3026  N4    C    95      78.649  63.873  25.882  1.00  0.00           N  
ATOM   3027  H41   C    95      79.607  64.182  25.961  1.00  0.00           H  
ATOM   3028  H42   C    95      78.355  63.137  25.256  1.00  0.00           H  
ATOM   3029  N3    C    95      76.498  64.403  26.156  1.00  0.00           N  
ATOM   3030  C2    C    95      75.624  65.303  26.691  1.00  0.00           C  
ATOM   3031  O2    C    95      74.461  65.149  26.350  1.00  0.00           O  
ATOM   3032  C3'   C    95      74.633  67.435  30.435  1.00  0.00           C  
ATOM   3033  H3'   C    95      75.571  66.954  30.711  1.00  0.00           H  
ATOM   3034  C2'   C    95      74.053  66.714  29.260  1.00  0.00           C  
ATOM   3035  H2'   C    95      74.263  65.645  29.291  1.00  0.00           H  
ATOM   3036  O2'   C    95      72.609  66.940  29.201  1.00  0.00           O  
ATOM   3037 HO2'   C    95      72.429  67.882  29.217  1.00  0.00           H  
ATOM   3038  O3'   C    95      73.758  67.454  31.607  1.00  0.00           O  
ATOM   3039  P     U    96      73.771  66.475  32.826  1.00  0.00           P  
ATOM   3040  OP1   U    96      72.984  67.145  33.856  1.00  0.00           O  
ATOM   3041  OP2   U    96      75.135  66.125  33.234  1.00  0.00           O  
ATOM   3042  O5'   U    96      72.994  65.166  32.344  1.00  0.00           O  
ATOM   3043  C5'   U    96      71.584  65.149  32.238  1.00  0.00           C  
ATOM   3044  H5'   U    96      71.209  65.320  33.247  1.00  0.00           H  
ATOM   3045 H5''   U    96      71.259  65.954  31.578  1.00  0.00           H  
ATOM   3046  C4'   U    96      71.138  63.845  31.623  1.00  0.00           C  
ATOM   3047  H4'   U    96      70.077  63.840  31.370  1.00  0.00           H  
ATOM   3048  O4'   U    96      71.751  63.732  30.344  1.00  0.00           O  
ATOM   3049  C1'   U    96      71.810  62.432  29.849  1.00  0.00           C  
ATOM   3050  H1'   U    96      71.209  62.384  28.941  1.00  0.00           H  
ATOM   3051  N1    U    96      73.247  62.093  29.521  1.00  0.00           N  
ATOM   3052  C6    U    96      74.275  62.849  30.045  1.00  0.00           C  
ATOM   3053  H6    U    96      74.077  63.630  30.764  1.00  0.00           H  
ATOM   3054  C5    U    96      75.558  62.556  29.596  1.00  0.00           C  
ATOM   3055  H5    U    96      76.370  63.152  29.988  1.00  0.00           H  
ATOM   3056  C4    U    96      75.801  61.473  28.663  1.00  0.00           C  
ATOM   3057  O4    U    96      76.944  61.247  28.201  1.00  0.00           O  
ATOM   3058  N3    U    96      74.738  60.658  28.316  1.00  0.00           N  
ATOM   3059  H3    U    96      74.916  59.944  27.625  1.00  0.00           H  
ATOM   3060  C2    U    96      73.465  61.055  28.608  1.00  0.00           C  
ATOM   3061  O2    U    96      72.465  60.425  28.174  1.00  0.00           O  
ATOM   3062  C3'   U    96      71.442  62.526  32.256  1.00  0.00           C  
ATOM   3063  H3'   U    96      72.518  62.458  32.418  1.00  0.00           H  
ATOM   3064  C2'   U    96      71.208  61.632  31.042  1.00  0.00           C  
ATOM   3065  H2'   U    96      71.810  60.724  31.076  1.00  0.00           H  
ATOM   3066  O2'   U    96      69.852  61.437  30.734  1.00  0.00           O  
ATOM   3067 HO2'   U    96      69.408  60.919  31.409  1.00  0.00           H  
ATOM   3068  O3'   U    96      70.749  62.025  33.431  1.00  0.00           O  
ATOM   3069  P     U    97      71.228  60.743  34.237  1.00  0.00           P  
ATOM   3070  OP1   U    97      70.119  60.397  35.204  1.00  0.00           O  
ATOM   3071  OP2   U    97      72.558  61.090  34.805  1.00  0.00           O  
ATOM   3072  O5'   U    97      71.496  59.526  33.237  1.00  0.00           O  
ATOM   3073  C5'   U    97      70.443  58.716  32.798  1.00  0.00           C  
ATOM   3074  H5'   U    97      69.886  58.272  33.624  1.00  0.00           H  
ATOM   3075 H5''   U    97      69.768  59.365  32.240  1.00  0.00           H  
ATOM   3076  C4'   U    97      70.863  57.578  31.858  1.00  0.00           C  
ATOM   3077  H4'   U    97      70.032  57.043  31.397  1.00  0.00           H  
ATOM   3078  O4'   U    97      71.616  58.070  30.773  1.00  0.00           O  
ATOM   3079  C1'   U    97      72.602  57.101  30.477  1.00  0.00           C  
ATOM   3080  H1'   U    97      72.466  56.649  29.494  1.00  0.00           H  
ATOM   3081  N1    U    97      73.956  57.708  30.535  1.00  0.00           N  
ATOM   3082  C6    U    97      74.239  58.751  31.369  1.00  0.00           C  
ATOM   3083  H6    U    97      73.594  59.326  32.018  1.00  0.00           H  
ATOM   3084  C5    U    97      75.552  59.088  31.495  1.00  0.00           C  
ATOM   3085  H5    U    97      75.776  59.888  32.184  1.00  0.00           H  
ATOM   3086  C4    U    97      76.588  58.403  30.790  1.00  0.00           C  
ATOM   3087  O4    U    97      77.759  58.692  30.833  1.00  0.00           O  
ATOM   3088  N3    U    97      76.227  57.437  29.922  1.00  0.00           N  
ATOM   3089  H3    U    97      77.001  57.036  29.411  1.00  0.00           H  
ATOM   3090  C2    U    97      74.964  56.968  29.869  1.00  0.00           C  
ATOM   3091  O2    U    97      74.743  55.853  29.376  1.00  0.00           O  
ATOM   3092  C3'   U    97      71.745  56.627  32.555  1.00  0.00           C  
ATOM   3093  H3'   U    97      72.523  57.218  33.038  1.00  0.00           H  
ATOM   3094  C2'   U    97      72.412  55.958  31.437  1.00  0.00           C  
ATOM   3095  H2'   U    97      73.370  55.541  31.748  1.00  0.00           H  
ATOM   3096  O2'   U    97      71.610  54.928  30.917  1.00  0.00           O  
ATOM   3097 HO2'   U    97      70.985  54.584  31.560  1.00  0.00           H  
ATOM   3098  O3'   U    97      71.018  55.861  33.426  1.00  0.00           O  
ATOM   3099  P     A    98      71.637  55.012  34.625  1.00  0.00           P  
ATOM   3100  OP1   A    98      70.440  54.525  35.337  1.00  0.00           O  
ATOM   3101  OP2   A    98      72.731  55.720  35.316  1.00  0.00           O  
ATOM   3102  O5'   A    98      72.329  53.823  33.863  1.00  0.00           O  
ATOM   3103  C5'   A    98      71.726  52.561  33.407  1.00  0.00           C  
ATOM   3104  H5'   A    98      71.265  52.056  34.256  1.00  0.00           H  
ATOM   3105 H5''   A    98      71.103  52.651  32.517  1.00  0.00           H  
ATOM   3106  C4'   A    98      72.793  51.672  32.873  1.00  0.00           C  
ATOM   3107  H4'   A    98      72.355  50.812  32.367  1.00  0.00           H  
ATOM   3108  O4'   A    98      73.692  52.153  31.922  1.00  0.00           O  
ATOM   3109  C1'   A    98      75.048  51.988  32.203  1.00  0.00           C  
ATOM   3110  H1'   A    98      75.535  51.440  31.396  1.00  0.00           H  
ATOM   3111  N9    A    98      75.775  53.242  32.371  1.00  0.00           N  
ATOM   3112  C8    A    98      75.517  54.325  33.182  1.00  0.00           C  
ATOM   3113  H8    A    98      74.624  54.493  33.766  1.00  0.00           H  
ATOM   3114  N7    A    98      76.306  55.342  33.049  1.00  0.00           N  
ATOM   3115  C5    A    98      77.321  54.779  32.283  1.00  0.00           C  
ATOM   3116  C6    A    98      78.631  55.201  31.928  1.00  0.00           C  
ATOM   3117  N6    A    98      79.239  56.227  32.437  1.00  0.00           N  
ATOM   3118  H61   A    98      78.896  56.754  33.228  1.00  0.00           H  
ATOM   3119  H62   A    98      80.226  56.361  32.272  1.00  0.00           H  
ATOM   3120  N1    A    98      79.388  54.447  31.114  1.00  0.00           N  
ATOM   3121  C2    A    98      78.887  53.245  30.783  1.00  0.00           C  
ATOM   3122  H2    A    98      79.608  52.670  30.220  1.00  0.00           H  
ATOM   3123  N3    A    98      77.708  52.691  31.043  1.00  0.00           N  
ATOM   3124  C4    A    98      76.977  53.536  31.887  1.00  0.00           C  
ATOM   3125  C3'   A    98      73.692  51.222  34.068  1.00  0.00           C  
ATOM   3126  H3'   A    98      73.883  52.047  34.753  1.00  0.00           H  
ATOM   3127  C2'   A    98      75.055  50.973  33.398  1.00  0.00           C  
ATOM   3128  H2'   A    98      75.826  51.124  34.154  1.00  0.00           H  
ATOM   3129  O2'   A    98      75.182  49.663  32.929  1.00  0.00           O  
ATOM   3130 HO2'   A    98      75.841  49.318  33.536  1.00  0.00           H  
ATOM   3131  O3'   A    98      73.220  50.122  34.768  1.00  0.00           O  
ATOM   3132  P     C    99      73.600  49.872  36.291  1.00  0.00           P  
ATOM   3133  OP1   C    99      72.703  48.787  36.784  1.00  0.00           O  
ATOM   3134  OP2   C    99      73.635  51.131  37.055  1.00  0.00           O  
ATOM   3135  O5'   C    99      75.094  49.389  36.285  1.00  0.00           O  
ATOM   3136  C5'   C    99      75.430  48.082  35.987  1.00  0.00           C  
ATOM   3137  H5'   C    99      75.286  47.526  36.913  1.00  0.00           H  
ATOM   3138 H5''   C    99      74.705  47.643  35.302  1.00  0.00           H  
ATOM   3139  C4'   C    99      76.941  47.924  35.539  1.00  0.00           C  
ATOM   3140  H4'   C    99      77.218  46.906  35.264  1.00  0.00           H  
ATOM   3141  O4'   C    99      77.338  48.870  34.504  1.00  0.00           O  
ATOM   3142  C1'   C    99      78.669  49.334  34.870  1.00  0.00           C  
ATOM   3143  H1'   C    99      79.339  49.078  34.049  1.00  0.00           H  
ATOM   3144  N1    C    99      78.760  50.810  34.971  1.00  0.00           N  
ATOM   3145  C6    C    99      77.840  51.582  35.687  1.00  0.00           C  
ATOM   3146  H6    C    99      76.949  51.111  36.076  1.00  0.00           H  
ATOM   3147  C5    C    99      77.990  52.936  35.781  1.00  0.00           C  
ATOM   3148  H5    C    99      77.307  53.453  36.438  1.00  0.00           H  
ATOM   3149  C4    C    99      79.171  53.508  35.232  1.00  0.00           C  
ATOM   3150  N4    C    99      79.278  54.807  35.257  1.00  0.00           N  
ATOM   3151  H41   C    99      78.459  55.372  35.429  1.00  0.00           H  
ATOM   3152  H42   C    99      80.122  55.135  34.811  1.00  0.00           H  
ATOM   3153  N3    C    99      80.050  52.878  34.551  1.00  0.00           N  
ATOM   3154  C2    C    99      79.896  51.501  34.505  1.00  0.00           C  
ATOM   3155  O2    C    99      80.815  50.950  33.880  1.00  0.00           O  
ATOM   3156  C3'   C    99      77.944  48.248  36.713  1.00  0.00           C  
ATOM   3157  H3'   C    99      77.577  49.132  37.234  1.00  0.00           H  
ATOM   3158  C2'   C    99      79.191  48.644  36.091  1.00  0.00           C  
ATOM   3159  H2'   C    99      79.613  49.342  36.815  1.00  0.00           H  
ATOM   3160  O2'   C    99      79.892  47.507  35.620  1.00  0.00           O  
ATOM   3161 HO2'   C    99      79.544  46.670  35.939  1.00  0.00           H  
ATOM   3162  O3'   C    99      78.122  46.989  37.461  1.00  0.00           O  
ATOM   3163  P     A   100      78.578  46.995  38.995  1.00  0.00           P  
ATOM   3164  OP1   A   100      78.508  45.640  39.564  1.00  0.00           O  
ATOM   3165  OP2   A   100      77.739  48.003  39.717  1.00  0.00           O  
ATOM   3166  O5'   A   100      79.983  47.515  39.013  1.00  0.00           O  
ATOM   3167  C5'   A   100      81.023  46.612  38.723  1.00  0.00           C  
ATOM   3168  H5'   A   100      81.061  45.894  39.543  1.00  0.00           H  
ATOM   3169 H5''   A   100      80.852  46.072  37.792  1.00  0.00           H  
ATOM   3170  C4'   A   100      82.390  47.350  38.669  1.00  0.00           C  
ATOM   3171  H4'   A   100      83.230  46.655  38.666  1.00  0.00           H  
ATOM   3172  O4'   A   100      82.529  48.338  37.620  1.00  0.00           O  
ATOM   3173  C1'   A   100      83.320  49.427  38.094  1.00  0.00           C  
ATOM   3174  H1'   A   100      84.168  49.601  37.432  1.00  0.00           H  
ATOM   3175  N9    A   100      82.419  50.602  37.958  1.00  0.00           N  
ATOM   3176  C8    A   100      81.048  50.760  38.185  1.00  0.00           C  
ATOM   3177  H8    A   100      80.469  49.891  38.462  1.00  0.00           H  
ATOM   3178  N7    A   100      80.580  51.964  38.090  1.00  0.00           N  
ATOM   3179  C5    A   100      81.739  52.704  37.732  1.00  0.00           C  
ATOM   3180  C6    A   100      81.995  54.136  37.476  1.00  0.00           C  
ATOM   3181  N6    A   100      81.214  55.136  37.483  1.00  0.00           N  
ATOM   3182  H61   A   100      80.226  55.010  37.313  1.00  0.00           H  
ATOM   3183  H62   A   100      81.719  55.900  37.058  1.00  0.00           H  
ATOM   3184  N1    A   100      83.231  54.486  37.074  1.00  0.00           N  
ATOM   3185  C2    A   100      84.141  53.554  36.951  1.00  0.00           C  
ATOM   3186  H2    A   100      85.051  53.963  36.538  1.00  0.00           H  
ATOM   3187  N3    A   100      84.095  52.252  37.210  1.00  0.00           N  
ATOM   3188  C4    A   100      82.818  51.863  37.590  1.00  0.00           C  
ATOM   3189  C3'   A   100      82.664  48.167  39.866  1.00  0.00           C  
ATOM   3190  H3'   A   100      81.744  48.750  39.912  1.00  0.00           H  
ATOM   3191  C2'   A   100      83.815  49.109  39.481  1.00  0.00           C  
ATOM   3192  H2'   A   100      83.788  49.980  40.135  1.00  0.00           H  
ATOM   3193  O2'   A   100      85.049  48.470  39.521  1.00  0.00           O  
ATOM   3194 HO2'   A   100      85.419  48.707  40.374  1.00  0.00           H  
ATOM   3195  O3'   A   100      82.763  47.371  41.004  1.00  0.00           O  
ATOM   3196  P     C   101      82.846  47.867  42.442  1.00  0.00           P  
ATOM   3197  OP1   C   101      82.963  46.649  43.268  1.00  0.00           O  
ATOM   3198  OP2   C   101      81.701  48.756  42.522  1.00  0.00           O  
ATOM   3199  O5'   C   101      84.141  48.766  42.448  1.00  0.00           O  
ATOM   3200  C5'   C   101      85.400  48.306  42.728  1.00  0.00           C  
ATOM   3201  H5'   C   101      85.466  47.953  43.757  1.00  0.00           H  
ATOM   3202 H5''   C   101      85.683  47.534  42.013  1.00  0.00           H  
ATOM   3203  C4'   C   101      86.408  49.482  42.754  1.00  0.00           C  
ATOM   3204  H4'   C   101      87.356  49.028  42.467  1.00  0.00           H  
ATOM   3205  O4'   C   101      86.203  50.390  41.688  1.00  0.00           O  
ATOM   3206  C1'   C   101      86.569  51.688  42.125  1.00  0.00           C  
ATOM   3207  H1'   C   101      87.318  52.067  41.430  1.00  0.00           H  
ATOM   3208  N1    C   101      85.366  52.590  41.780  1.00  0.00           N  
ATOM   3209  C6    C   101      84.090  52.146  41.724  1.00  0.00           C  
ATOM   3210  H6    C   101      83.970  51.181  42.193  1.00  0.00           H  
ATOM   3211  C5    C   101      83.115  52.885  41.139  1.00  0.00           C  
ATOM   3212  H5    C   101      82.123  52.463  41.076  1.00  0.00           H  
ATOM   3213  C4    C   101      83.441  54.227  40.773  1.00  0.00           C  
ATOM   3214  N4    C   101      82.551  55.061  40.377  1.00  0.00           N  
ATOM   3215  H41   C   101      81.585  54.788  40.267  1.00  0.00           H  
ATOM   3216  H42   C   101      82.856  56.017  40.266  1.00  0.00           H  
ATOM   3217  N3    C   101      84.618  54.726  40.890  1.00  0.00           N  
ATOM   3218  C2    C   101      85.631  53.853  41.213  1.00  0.00           C  
ATOM   3219  O2    C   101      86.712  54.367  41.127  1.00  0.00           O  
ATOM   3220  C3'   C   101      86.327  50.371  43.988  1.00  0.00           C  
ATOM   3221  H3'   C   101      85.290  50.685  44.103  1.00  0.00           H  
ATOM   3222  C2'   C   101      86.985  51.665  43.560  1.00  0.00           C  
ATOM   3223  H2'   C   101      86.538  52.573  43.965  1.00  0.00           H  
ATOM   3224  O2'   C   101      88.420  51.633  43.616  1.00  0.00           O  
ATOM   3225 HO2'   C   101      88.663  50.931  44.223  1.00  0.00           H  
ATOM   3226  O3'   C   101      87.010  49.839  45.134  1.00  0.00           O  
ATOM   3227  P     C   102      86.427  50.059  46.536  1.00  0.00           P  
ATOM   3228  OP1   C   102      87.432  49.672  47.533  1.00  0.00           O  
ATOM   3229  OP2   C   102      85.038  49.542  46.648  1.00  0.00           O  
ATOM   3230  O5'   C   102      86.360  51.627  46.599  1.00  0.00           O  
ATOM   3231  C5'   C   102      87.437  52.413  47.076  1.00  0.00           C  
ATOM   3232  H5'   C   102      87.797  52.108  48.058  1.00  0.00           H  
ATOM   3233 H5''   C   102      88.334  52.137  46.522  1.00  0.00           H  
ATOM   3234  C4'   C   102      87.342  53.953  47.027  1.00  0.00           C  
ATOM   3235  H4'   C   102      88.298  54.434  47.234  1.00  0.00           H  
ATOM   3236  O4'   C   102      86.905  54.383  45.703  1.00  0.00           O  
ATOM   3237  C1'   C   102      86.376  55.739  45.800  1.00  0.00           C  
ATOM   3238  H1'   C   102      87.146  56.480  45.585  1.00  0.00           H  
ATOM   3239  N1    C   102      85.106  55.967  45.034  1.00  0.00           N  
ATOM   3240  C6    C   102      84.380  54.956  44.530  1.00  0.00           C  
ATOM   3241  H6    C   102      84.709  53.931  44.617  1.00  0.00           H  
ATOM   3242  C5    C   102      83.150  55.289  43.906  1.00  0.00           C  
ATOM   3243  H5    C   102      82.576  54.453  43.534  1.00  0.00           H  
ATOM   3244  C4    C   102      82.751  56.634  43.937  1.00  0.00           C  
ATOM   3245  N4    C   102      81.609  57.008  43.430  1.00  0.00           N  
ATOM   3246  H41   C   102      81.463  58.004  43.344  1.00  0.00           H  
ATOM   3247  H42   C   102      80.988  56.304  43.056  1.00  0.00           H  
ATOM   3248  N3    C   102      83.470  57.620  44.462  1.00  0.00           N  
ATOM   3249  C2    C   102      84.658  57.265  44.967  1.00  0.00           C  
ATOM   3250  O2    C   102      85.228  58.230  45.436  1.00  0.00           O  
ATOM   3251  C3'   C   102      86.252  54.568  47.987  1.00  0.00           C  
ATOM   3252  H3'   C   102      85.464  53.840  47.796  1.00  0.00           H  
ATOM   3253  C2'   C   102      86.090  55.963  47.272  1.00  0.00           C  
ATOM   3254  H2'   C   102      85.057  56.284  47.404  1.00  0.00           H  
ATOM   3255  O2'   C   102      87.003  56.954  47.790  1.00  0.00           O  
ATOM   3256 HO2'   C   102      86.601  57.345  48.570  1.00  0.00           H  
ATOM   3257  O3'   C   102      86.617  54.668  49.344  1.00  0.00           O  
ATOM   3258  P     G   103      85.476  54.695  50.449  1.00  0.00           P  
ATOM   3259  OP1   G   103      86.001  54.441  51.809  1.00  0.00           O  
ATOM   3260  OP2   G   103      84.309  53.985  49.953  1.00  0.00           O  
ATOM   3261  O5'   G   103      85.037  56.195  50.497  1.00  0.00           O  
ATOM   3262  C5'   G   103      85.900  57.222  51.044  1.00  0.00           C  
ATOM   3263  H5'   G   103      86.062  57.130  52.118  1.00  0.00           H  
ATOM   3264 H5''   G   103      86.912  57.025  50.692  1.00  0.00           H  
ATOM   3265  C4'   G   103      85.362  58.567  50.591  1.00  0.00           C  
ATOM   3266  H4'   G   103      86.077  59.329  50.902  1.00  0.00           H  
ATOM   3267  O4'   G   103      85.188  58.701  49.165  1.00  0.00           O  
ATOM   3268  C1'   G   103      84.116  59.658  48.901  1.00  0.00           C  
ATOM   3269  H1'   G   103      84.444  60.452  48.230  1.00  0.00           H  
ATOM   3270  N9    G   103      82.957  59.017  48.289  1.00  0.00           N  
ATOM   3271  C8    G   103      82.571  57.717  48.155  1.00  0.00           C  
ATOM   3272  H8    G   103      83.230  56.970  48.571  1.00  0.00           H  
ATOM   3273  N7    G   103      81.502  57.567  47.425  1.00  0.00           N  
ATOM   3274  C5    G   103      81.100  58.853  47.154  1.00  0.00           C  
ATOM   3275  C6    G   103      80.131  59.424  46.235  1.00  0.00           C  
ATOM   3276  O6    G   103      79.255  58.851  45.600  1.00  0.00           O  
ATOM   3277  N1    G   103      80.192  60.767  46.097  1.00  0.00           N  
ATOM   3278  H1    G   103      79.631  61.216  45.388  1.00  0.00           H  
ATOM   3279  C2    G   103      81.058  61.553  46.705  1.00  0.00           C  
ATOM   3280  N2    G   103      81.048  62.767  46.235  1.00  0.00           N  
ATOM   3281  H21   G   103      80.204  63.076  45.775  1.00  0.00           H  
ATOM   3282  H22   G   103      81.847  63.380  46.317  1.00  0.00           H  
ATOM   3283  N3    G   103      82.000  61.143  47.531  1.00  0.00           N  
ATOM   3284  C4    G   103      82.033  59.788  47.629  1.00  0.00           C  
ATOM   3285  C3'   G   103      83.957  58.912  51.116  1.00  0.00           C  
ATOM   3286  H3'   G   103      83.240  58.126  50.876  1.00  0.00           H  
ATOM   3287  C2'   G   103      83.713  60.157  50.292  1.00  0.00           C  
ATOM   3288  H2'   G   103      82.639  60.343  50.304  1.00  0.00           H  
ATOM   3289  O2'   G   103      84.543  61.272  50.560  1.00  0.00           O  
ATOM   3290 HO2'   G   103      84.441  61.990  49.932  1.00  0.00           H  
ATOM   3291  O3'   G   103      83.937  59.119  52.517  1.00  0.00           O  
ATOM   3292  P     U   104      82.717  58.708  53.297  1.00  0.00           P  
ATOM   3293  OP1   U   104      83.107  58.992  54.717  1.00  0.00           O  
ATOM   3294  OP2   U   104      82.240  57.456  52.827  1.00  0.00           O  
ATOM   3295  O5'   U   104      81.634  59.825  52.887  1.00  0.00           O  
ATOM   3296  C5'   U   104      81.842  61.131  53.238  1.00  0.00           C  
ATOM   3297  H5'   U   104      81.561  61.274  54.282  1.00  0.00           H  
ATOM   3298 H5''   U   104      82.889  61.399  53.097  1.00  0.00           H  
ATOM   3299  C4'   U   104      81.119  62.233  52.422  1.00  0.00           C  
ATOM   3300  H4'   U   104      81.649  63.145  52.700  1.00  0.00           H  
ATOM   3301  O4'   U   104      81.165  62.040  50.978  1.00  0.00           O  
ATOM   3302  C1'   U   104      79.953  62.287  50.271  1.00  0.00           C  
ATOM   3303  H1'   U   104      80.055  63.046  49.495  1.00  0.00           H  
ATOM   3304  N1    U   104      79.305  61.118  49.669  1.00  0.00           N  
ATOM   3305  C6    U   104      79.635  59.836  50.035  1.00  0.00           C  
ATOM   3306  H6    U   104      80.430  59.723  50.758  1.00  0.00           H  
ATOM   3307  C5    U   104      78.946  58.753  49.551  1.00  0.00           C  
ATOM   3308  H5    U   104      79.171  57.778  49.958  1.00  0.00           H  
ATOM   3309  C4    U   104      77.902  58.908  48.504  1.00  0.00           C  
ATOM   3310  O4    U   104      77.381  57.941  48.011  1.00  0.00           O  
ATOM   3311  N3    U   104      77.657  60.242  48.177  1.00  0.00           N  
ATOM   3312  H3    U   104      76.944  60.416  47.483  1.00  0.00           H  
ATOM   3313  C2    U   104      78.202  61.331  48.779  1.00  0.00           C  
ATOM   3314  O2    U   104      77.729  62.431  48.490  1.00  0.00           O  
ATOM   3315  C3'   U   104      79.653  62.224  52.580  1.00  0.00           C  
ATOM   3316  H3'   U   104      79.314  61.188  52.560  1.00  0.00           H  
ATOM   3317  C2'   U   104      79.076  62.873  51.341  1.00  0.00           C  
ATOM   3318  H2'   U   104      78.008  62.679  51.235  1.00  0.00           H  
ATOM   3319  O2'   U   104      79.318  64.200  51.151  1.00  0.00           O  
ATOM   3320 HO2'   U   104      78.677  64.701  51.661  1.00  0.00           H  
ATOM   3321  O3'   U   104      79.203  62.827  53.790  1.00  0.00           O  
ATOM   3322  P     G   105      77.892  62.496  54.500  1.00  0.00           P  
ATOM   3323  OP1   G   105      77.839  63.190  55.791  1.00  0.00           O  
ATOM   3324  OP2   G   105      77.725  61.062  54.471  1.00  0.00           O  
ATOM   3325  O5'   G   105      76.728  63.104  53.722  1.00  0.00           O  
ATOM   3326  C5'   G   105      76.586  64.463  53.628  1.00  0.00           C  
ATOM   3327  H5'   G   105      76.402  64.871  54.622  1.00  0.00           H  
ATOM   3328 H5''   G   105      77.427  64.958  53.142  1.00  0.00           H  
ATOM   3329  C4'   G   105      75.361  64.902  52.749  1.00  0.00           C  
ATOM   3330  H4'   G   105      75.267  65.987  52.707  1.00  0.00           H  
ATOM   3331  O4'   G   105      75.644  64.479  51.399  1.00  0.00           O  
ATOM   3332  C1'   G   105      74.499  63.753  50.921  1.00  0.00           C  
ATOM   3333  H1'   G   105      74.114  64.131  49.974  1.00  0.00           H  
ATOM   3334  N9    G   105      74.670  62.321  50.629  1.00  0.00           N  
ATOM   3335  C8    G   105      75.500  61.353  51.155  1.00  0.00           C  
ATOM   3336  H8    G   105      76.183  61.647  51.938  1.00  0.00           H  
ATOM   3337  N7    G   105      75.513  60.137  50.675  1.00  0.00           N  
ATOM   3338  C5    G   105      74.517  60.310  49.691  1.00  0.00           C  
ATOM   3339  C6    G   105      74.046  59.394  48.659  1.00  0.00           C  
ATOM   3340  O6    G   105      74.452  58.226  48.433  1.00  0.00           O  
ATOM   3341  N1    G   105      72.941  59.831  48.007  1.00  0.00           N  
ATOM   3342  H1    G   105      72.327  59.241  47.463  1.00  0.00           H  
ATOM   3343  C2    G   105      72.537  61.095  47.989  1.00  0.00           C  
ATOM   3344  N2    G   105      71.579  61.361  47.180  1.00  0.00           N  
ATOM   3345  H21   G   105      71.592  62.356  47.005  1.00  0.00           H  
ATOM   3346  H22   G   105      71.121  60.745  46.524  1.00  0.00           H  
ATOM   3347  N3    G   105      73.004  62.075  48.805  1.00  0.00           N  
ATOM   3348  C4    G   105      74.015  61.619  49.651  1.00  0.00           C  
ATOM   3349  C3'   G   105      74.012  64.314  53.263  1.00  0.00           C  
ATOM   3350  H3'   G   105      74.233  63.452  53.893  1.00  0.00           H  
ATOM   3351  C2'   G   105      73.345  63.969  51.917  1.00  0.00           C  
ATOM   3352  H2'   G   105      72.627  63.159  52.046  1.00  0.00           H  
ATOM   3353  O2'   G   105      72.611  65.041  51.332  1.00  0.00           O  
ATOM   3354 HO2'   G   105      72.203  65.501  52.069  1.00  0.00           H  
ATOM   3355  O3'   G   105      73.185  65.218  54.001  1.00  0.00           O  
ATOM   3356  P     C   106      71.986  64.830  54.842  1.00  0.00           P  
ATOM   3357  OP1   C   106      71.964  65.849  55.937  1.00  0.00           O  
ATOM   3358  OP2   C   106      71.991  63.349  55.073  1.00  0.00           O  
ATOM   3359  O5'   C   106      70.862  65.068  53.854  1.00  0.00           O  
ATOM   3360  C5'   C   106      70.452  66.421  53.652  1.00  0.00           C  
ATOM   3361  H5'   C   106      69.978  66.917  54.499  1.00  0.00           H  
ATOM   3362 H5''   C   106      71.308  67.004  53.313  1.00  0.00           H  
ATOM   3363  C4'   C   106      69.441  66.344  52.490  1.00  0.00           C  
ATOM   3364  H4'   C   106      69.150  67.368  52.256  1.00  0.00           H  
ATOM   3365  O4'   C   106      69.937  65.631  51.351  1.00  0.00           O  
ATOM   3366  C1'   C   106      68.849  65.064  50.616  1.00  0.00           C  
ATOM   3367  H1'   C   106      68.849  65.631  49.685  1.00  0.00           H  
ATOM   3368  N1    C   106      69.076  63.606  50.386  1.00  0.00           N  
ATOM   3369  C6    C   106      69.809  62.875  51.202  1.00  0.00           C  
ATOM   3370  H6    C   106      70.288  63.224  52.106  1.00  0.00           H  
ATOM   3371  C5    C   106      70.050  61.614  50.923  1.00  0.00           C  
ATOM   3372  H5    C   106      70.735  61.017  51.508  1.00  0.00           H  
ATOM   3373  C4    C   106      69.154  60.949  49.978  1.00  0.00           C  
ATOM   3374  N4    C   106      69.054  59.647  49.762  1.00  0.00           N  
ATOM   3375  H41   C   106      69.567  59.011  50.355  1.00  0.00           H  
ATOM   3376  H42   C   106      68.505  59.266  49.005  1.00  0.00           H  
ATOM   3377  N3    C   106      68.273  61.600  49.226  1.00  0.00           N  
ATOM   3378  C2    C   106      68.172  62.948  49.487  1.00  0.00           C  
ATOM   3379  O2    C   106      67.213  63.542  48.937  1.00  0.00           O  
ATOM   3380  C3'   C   106      68.137  65.533  52.798  1.00  0.00           C  
ATOM   3381  H3'   C   106      68.518  64.632  53.279  1.00  0.00           H  
ATOM   3382  C2'   C   106      67.532  65.354  51.394  1.00  0.00           C  
ATOM   3383  H2'   C   106      66.783  64.566  51.310  1.00  0.00           H  
ATOM   3384  O2'   C   106      67.114  66.575  50.894  1.00  0.00           O  
ATOM   3385 HO2'   C   106      66.371  66.824  51.449  1.00  0.00           H  
ATOM   3386  O3'   C   106      67.300  66.206  53.652  1.00  0.00           O  
ATOM   3387  P     G   107      66.128  65.463  54.357  1.00  0.00           P  
ATOM   3388  OP1   G   107      65.529  66.395  55.358  1.00  0.00           O  
ATOM   3389  OP2   G   107      66.539  64.139  54.857  1.00  0.00           O  
ATOM   3390  O5'   G   107      64.953  65.283  53.251  1.00  0.00           O  
ATOM   3391  C5'   G   107      64.097  66.283  52.703  1.00  0.00           C  
ATOM   3392  H5'   G   107      63.550  66.717  53.540  1.00  0.00           H  
ATOM   3393 H5''   G   107      64.708  67.104  52.327  1.00  0.00           H  
ATOM   3394  C4'   G   107      63.269  65.840  51.547  1.00  0.00           C  
ATOM   3395  H4'   G   107      62.791  66.732  51.143  1.00  0.00           H  
ATOM   3396  O4'   G   107      64.103  65.197  50.485  1.00  0.00           O  
ATOM   3397  C1'   G   107      63.256  64.103  49.982  1.00  0.00           C  
ATOM   3398  H1'   G   107      63.181  64.269  48.907  1.00  0.00           H  
ATOM   3399  N9    G   107      63.922  62.828  50.226  1.00  0.00           N  
ATOM   3400  C8    G   107      64.870  62.463  51.234  1.00  0.00           C  
ATOM   3401  H8    G   107      65.222  63.116  52.018  1.00  0.00           H  
ATOM   3402  N7    G   107      65.084  61.201  51.200  1.00  0.00           N  
ATOM   3403  C5    G   107      64.299  60.659  50.268  1.00  0.00           C  
ATOM   3404  C6    G   107      64.057  59.263  49.970  1.00  0.00           C  
ATOM   3405  O6    G   107      64.677  58.274  50.336  1.00  0.00           O  
ATOM   3406  N1    G   107      62.992  59.035  49.075  1.00  0.00           N  
ATOM   3407  H1    G   107      62.757  58.110  48.744  1.00  0.00           H  
ATOM   3408  C2    G   107      62.321  60.074  48.463  1.00  0.00           C  
ATOM   3409  N2    G   107      61.227  59.765  47.721  1.00  0.00           N  
ATOM   3410  H21   G   107      60.950  60.567  47.173  1.00  0.00           H  
ATOM   3411  H22   G   107      61.165  58.827  47.352  1.00  0.00           H  
ATOM   3412  N3    G   107      62.438  61.340  48.847  1.00  0.00           N  
ATOM   3413  C4    G   107      63.521  61.601  49.697  1.00  0.00           C  
ATOM   3414  C3'   G   107      62.270  64.831  52.003  1.00  0.00           C  
ATOM   3415  H3'   G   107      62.763  64.132  52.678  1.00  0.00           H  
ATOM   3416  C2'   G   107      61.850  64.205  50.622  1.00  0.00           C  
ATOM   3417  H2'   G   107      61.408  63.212  50.707  1.00  0.00           H  
ATOM   3418  O2'   G   107      61.073  65.075  49.795  1.00  0.00           O  
ATOM   3419 HO2'   G   107      60.150  64.915  50.003  1.00  0.00           H  
ATOM   3420  O3'   G   107      61.260  65.329  52.833  1.00  0.00           O  
ATOM   3421  P     G   108      60.511  64.487  53.919  1.00  0.00           P  
ATOM   3422  OP1   G   108      59.658  65.353  54.771  1.00  0.00           O  
ATOM   3423  OP2   G   108      61.491  63.740  54.654  1.00  0.00           O  
ATOM   3424  O5'   G   108      59.587  63.488  53.092  1.00  0.00           O  
ATOM   3425  C5'   G   108      58.473  64.018  52.423  1.00  0.00           C  
ATOM   3426  H5'   G   108      57.683  64.154  53.162  1.00  0.00           H  
ATOM   3427 H5''   G   108      58.613  65.001  51.975  1.00  0.00           H  
ATOM   3428  C4'   G   108      57.967  63.125  51.338  1.00  0.00           C  
ATOM   3429  H4'   G   108      57.342  63.816  50.771  1.00  0.00           H  
ATOM   3430  O4'   G   108      58.998  62.623  50.529  1.00  0.00           O  
ATOM   3431  C1'   G   108      58.547  61.372  50.014  1.00  0.00           C  
ATOM   3432  H1'   G   108      58.468  61.329  48.928  1.00  0.00           H  
ATOM   3433  N9    G   108      59.305  60.119  50.432  1.00  0.00           N  
ATOM   3434  C8    G   108      60.366  60.090  51.303  1.00  0.00           C  
ATOM   3435  H8    G   108      60.785  60.986  51.737  1.00  0.00           H  
ATOM   3436  N7    G   108      60.968  58.944  51.417  1.00  0.00           N  
ATOM   3437  C5    G   108      60.166  58.056  50.661  1.00  0.00           C  
ATOM   3438  C6    G   108      60.215  56.640  50.516  1.00  0.00           C  
ATOM   3439  O6    G   108      61.043  55.803  50.952  1.00  0.00           O  
ATOM   3440  N1    G   108      59.231  56.191  49.665  1.00  0.00           N  
ATOM   3441  H1    G   108      59.271  55.288  49.213  1.00  0.00           H  
ATOM   3442  C2    G   108      58.291  56.933  49.120  1.00  0.00           C  
ATOM   3443  N2    G   108      57.490  56.306  48.378  1.00  0.00           N  
ATOM   3444  H21   G   108      56.863  56.780  47.743  1.00  0.00           H  
ATOM   3445  H22   G   108      57.350  55.317  48.527  1.00  0.00           H  
ATOM   3446  N3    G   108      58.196  58.256  49.220  1.00  0.00           N  
ATOM   3447  C4    G   108      59.214  58.813  49.993  1.00  0.00           C  
ATOM   3448  C3'   G   108      57.124  61.985  51.840  1.00  0.00           C  
ATOM   3449  H3'   G   108      57.680  61.615  52.701  1.00  0.00           H  
ATOM   3450  C2'   G   108      57.122  61.139  50.521  1.00  0.00           C  
ATOM   3451  H2'   G   108      56.924  60.074  50.641  1.00  0.00           H  
ATOM   3452  O2'   G   108      56.230  61.797  49.623  1.00  0.00           O  
ATOM   3453 HO2'   G   108      55.617  62.253  50.205  1.00  0.00           H  
ATOM   3454  O3'   G   108      55.838  62.410  52.203  1.00  0.00           O  
ATOM   3455  P     C   109      54.877  61.617  53.299  1.00  0.00           P  
ATOM   3456  OP1   C   109      53.520  62.210  53.335  1.00  0.00           O  
ATOM   3457  OP2   C   109      55.689  61.645  54.521  1.00  0.00           O  
ATOM   3458  O5'   C   109      54.888  60.129  52.777  1.00  0.00           O  
ATOM   3459  C5'   C   109      53.975  59.687  51.812  1.00  0.00           C  
ATOM   3460  H5'   C   109      52.958  60.003  52.046  1.00  0.00           H  
ATOM   3461 H5''   C   109      54.311  60.149  50.884  1.00  0.00           H  
ATOM   3462  C4'   C   109      53.984  58.209  51.630  1.00  0.00           C  
ATOM   3463  H4'   C   109      53.257  58.007  50.843  1.00  0.00           H  
ATOM   3464  O4'   C   109      55.269  57.861  50.961  1.00  0.00           O  
ATOM   3465  C1'   C   109      55.665  56.519  51.285  1.00  0.00           C  
ATOM   3466  H1'   C   109      55.764  55.889  50.400  1.00  0.00           H  
ATOM   3467  N1    C   109      56.931  56.460  52.154  1.00  0.00           N  
ATOM   3468  C6    C   109      57.514  57.654  52.610  1.00  0.00           C  
ATOM   3469  H6    C   109      56.933  58.555  52.479  1.00  0.00           H  
ATOM   3470  C5    C   109      58.565  57.519  53.459  1.00  0.00           C  
ATOM   3471  H5    C   109      59.057  58.377  53.893  1.00  0.00           H  
ATOM   3472  C4    C   109      59.133  56.212  53.612  1.00  0.00           C  
ATOM   3473  N4    C   109      60.152  56.030  54.358  1.00  0.00           N  
ATOM   3474  H41   C   109      60.678  56.838  54.658  1.00  0.00           H  
ATOM   3475  H42   C   109      60.430  55.063  54.452  1.00  0.00           H  
ATOM   3476  N3    C   109      58.568  55.109  53.125  1.00  0.00           N  
ATOM   3477  C2    C   109      57.477  55.213  52.335  1.00  0.00           C  
ATOM   3478  O2    C   109      57.034  54.275  51.706  1.00  0.00           O  
ATOM   3479  C3'   C   109      53.821  57.133  52.800  1.00  0.00           C  
ATOM   3480  H3'   C   109      54.476  57.556  53.561  1.00  0.00           H  
ATOM   3481  C2'   C   109      54.503  55.940  52.172  1.00  0.00           C  
ATOM   3482  H2'   C   109      54.841  55.202  52.899  1.00  0.00           H  
ATOM   3483  O2'   C   109      53.490  55.464  51.263  1.00  0.00           O  
ATOM   3484 HO2'   C   109      52.654  55.596  51.717  1.00  0.00           H  
ATOM   3485  O3'   C   109      52.555  56.882  53.354  1.00  0.00           O  
ATOM   3486  P     A   110      52.623  56.275  54.787  1.00  0.00           P  
ATOM   3487  OP1   A   110      51.223  56.107  55.162  1.00  0.00           O  
ATOM   3488  OP2   A   110      53.503  57.130  55.598  1.00  0.00           O  
ATOM   3489  O5'   A   110      53.228  54.834  54.840  1.00  0.00           O  
ATOM   3490  C5'   A   110      52.466  53.728  54.248  1.00  0.00           C  
ATOM   3491  H5'   A   110      51.484  53.577  54.697  1.00  0.00           H  
ATOM   3492 H5''   A   110      52.373  53.929  53.180  1.00  0.00           H  
ATOM   3493  C4'   A   110      53.375  52.498  54.379  1.00  0.00           C  
ATOM   3494  H4'   A   110      53.050  51.605  53.846  1.00  0.00           H  
ATOM   3495  O4'   A   110      54.721  52.826  53.999  1.00  0.00           O  
ATOM   3496  C1'   A   110      55.592  51.943  54.693  1.00  0.00           C  
ATOM   3497  H1'   A   110      56.134  51.308  53.993  1.00  0.00           H  
ATOM   3498  N9    A   110      56.611  52.631  55.465  1.00  0.00           N  
ATOM   3499  C8    A   110      56.824  53.992  55.517  1.00  0.00           C  
ATOM   3500  H8    A   110      56.154  54.717  55.078  1.00  0.00           H  
ATOM   3501  N7    A   110      57.807  54.241  56.375  1.00  0.00           N  
ATOM   3502  C5    A   110      58.438  53.035  56.666  1.00  0.00           C  
ATOM   3503  C6    A   110      59.616  52.597  57.306  1.00  0.00           C  
ATOM   3504  N6    A   110      60.511  53.352  57.879  1.00  0.00           N  
ATOM   3505  H61   A   110      61.288  52.908  58.347  1.00  0.00           H  
ATOM   3506  H62   A   110      60.372  54.350  57.943  1.00  0.00           H  
ATOM   3507  N1    A   110      59.924  51.344  57.408  1.00  0.00           N  
ATOM   3508  C2    A   110      59.013  50.467  56.853  1.00  0.00           C  
ATOM   3509  H2    A   110      59.368  49.451  56.945  1.00  0.00           H  
ATOM   3510  N3    A   110      57.916  50.737  56.271  1.00  0.00           N  
ATOM   3511  C4    A   110      57.636  52.066  56.158  1.00  0.00           C  
ATOM   3512  C3'   A   110      53.503  52.041  55.817  1.00  0.00           C  
ATOM   3513  H3'   A   110      53.755  52.888  56.455  1.00  0.00           H  
ATOM   3514  C2'   A   110      54.697  51.092  55.670  1.00  0.00           C  
ATOM   3515  H2'   A   110      55.145  50.761  56.606  1.00  0.00           H  
ATOM   3516  O2'   A   110      54.536  49.900  54.832  1.00  0.00           O  
ATOM   3517 HO2'   A   110      55.173  49.205  55.013  1.00  0.00           H  
ATOM   3518  O3'   A   110      52.270  51.382  56.170  1.00  0.00           O  
ATOM   3519  P     C   111      51.926  51.186  57.663  1.00  0.00           P  
ATOM   3520  OP1   C   111      50.689  50.381  57.666  1.00  0.00           O  
ATOM   3521  OP2   C   111      51.966  52.509  58.349  1.00  0.00           O  
ATOM   3522  O5'   C   111      53.007  50.276  58.515  1.00  0.00           O  
ATOM   3523  C5'   C   111      53.126  48.824  58.283  1.00  0.00           C  
ATOM   3524  H5'   C   111      52.349  48.309  58.847  1.00  0.00           H  
ATOM   3525 H5''   C   111      53.027  48.561  57.230  1.00  0.00           H  
ATOM   3526  C4'   C   111      54.460  48.371  58.707  1.00  0.00           C  
ATOM   3527  H4'   C   111      54.564  47.328  58.407  1.00  0.00           H  
ATOM   3528  O4'   C   111      55.486  49.131  58.075  1.00  0.00           O  
ATOM   3529  C1'   C   111      56.567  49.418  58.955  1.00  0.00           C  
ATOM   3530  H1'   C   111      57.488  49.170  58.427  1.00  0.00           H  
ATOM   3531  N1    C   111      56.745  50.857  59.350  1.00  0.00           N  
ATOM   3532  C6    C   111      55.821  51.852  58.991  1.00  0.00           C  
ATOM   3533  H6    C   111      54.974  51.696  58.338  1.00  0.00           H  
ATOM   3534  C5    C   111      56.164  53.132  59.237  1.00  0.00           C  
ATOM   3535  H5    C   111      55.517  53.904  58.848  1.00  0.00           H  
ATOM   3536  C4    C   111      57.434  53.397  59.848  1.00  0.00           C  
ATOM   3537  N4    C   111      57.903  54.622  59.946  1.00  0.00           N  
ATOM   3538  H41   C   111      57.344  55.425  59.695  1.00  0.00           H  
ATOM   3539  H42   C   111      58.821  54.723  60.355  1.00  0.00           H  
ATOM   3540  N3    C   111      58.314  52.486  60.186  1.00  0.00           N  
ATOM   3541  C2    C   111      58.017  51.173  59.955  1.00  0.00           C  
ATOM   3542  O2    C   111      58.770  50.331  60.352  1.00  0.00           O  
ATOM   3543  C3'   C   111      54.733  48.631  60.206  1.00  0.00           C  
ATOM   3544  H3'   C   111      54.441  49.642  60.491  1.00  0.00           H  
ATOM   3545  C2'   C   111      56.286  48.598  60.204  1.00  0.00           C  
ATOM   3546  H2'   C   111      56.817  48.999  61.067  1.00  0.00           H  
ATOM   3547  O2'   C   111      56.648  47.194  60.122  1.00  0.00           O  
ATOM   3548 HO2'   C   111      56.649  46.813  61.003  1.00  0.00           H  
ATOM   3549  O3'   C   111      54.082  47.658  61.037  1.00  0.00           O  
ATOM   3550  P     A   112      53.335  48.152  62.363  1.00  0.00           P  
ATOM   3551  OP1   A   112      52.497  47.044  62.846  1.00  0.00           O  
ATOM   3552  OP2   A   112      52.645  49.399  62.009  1.00  0.00           O  
ATOM   3553  O5'   A   112      54.520  48.411  63.401  1.00  0.00           O  
ATOM   3554  C5'   A   112      55.260  47.259  63.849  1.00  0.00           C  
ATOM   3555  H5'   A   112      54.710  46.653  64.569  1.00  0.00           H  
ATOM   3556 H5''   A   112      55.400  46.503  63.076  1.00  0.00           H  
ATOM   3557  C4'   A   112      56.502  47.721  64.590  1.00  0.00           C  
ATOM   3558  H4'   A   112      57.048  46.831  64.903  1.00  0.00           H  
ATOM   3559  O4'   A   112      57.407  48.440  63.762  1.00  0.00           O  
ATOM   3560  C1'   A   112      57.950  49.549  64.474  1.00  0.00           C  
ATOM   3561  H1'   A   112      59.038  49.579  64.416  1.00  0.00           H  
ATOM   3562  N9    A   112      57.455  50.936  64.034  1.00  0.00           N  
ATOM   3563  C8    A   112      56.498  51.362  63.185  1.00  0.00           C  
ATOM   3564  H8    A   112      55.747  50.693  62.792  1.00  0.00           H  
ATOM   3565  N7    A   112      56.510  52.620  62.910  1.00  0.00           N  
ATOM   3566  C5    A   112      57.586  53.078  63.663  1.00  0.00           C  
ATOM   3567  C6    A   112      58.171  54.386  63.780  1.00  0.00           C  
ATOM   3568  N6    A   112      57.779  55.481  63.169  1.00  0.00           N  
ATOM   3569  H61   A   112      57.087  55.315  62.452  1.00  0.00           H  
ATOM   3570  H62   A   112      58.418  56.260  63.235  1.00  0.00           H  
ATOM   3571  N1    A   112      59.153  54.570  64.660  1.00  0.00           N  
ATOM   3572  C2    A   112      59.515  53.542  65.369  1.00  0.00           C  
ATOM   3573  H2    A   112      60.332  53.780  66.034  1.00  0.00           H  
ATOM   3574  N3    A   112      59.125  52.274  65.353  1.00  0.00           N  
ATOM   3575  C4    A   112      58.124  52.108  64.462  1.00  0.00           C  
ATOM   3576  C3'   A   112      56.233  48.461  65.870  1.00  0.00           C  
ATOM   3577  H3'   A   112      55.342  49.082  65.783  1.00  0.00           H  
ATOM   3578  C2'   A   112      57.546  49.347  65.910  1.00  0.00           C  
ATOM   3579  H2'   A   112      57.196  50.292  66.325  1.00  0.00           H  
ATOM   3580  O2'   A   112      58.615  48.824  66.615  1.00  0.00           O  
ATOM   3581 HO2'   A   112      58.679  49.266  67.464  1.00  0.00           H  
ATOM   3582  O3'   A   112      56.162  47.666  66.978  1.00  0.00           O  
ATOM   3583  P     G   113      55.620  48.200  68.384  1.00  0.00           P  
ATOM   3584  OP1   G   113      55.288  47.083  69.309  1.00  0.00           O  
ATOM   3585  OP2   G   113      54.608  49.219  68.138  1.00  0.00           O  
ATOM   3586  O5'   G   113      56.880  49.040  68.958  1.00  0.00           O  
ATOM   3587  C5'   G   113      58.018  48.497  69.689  1.00  0.00           C  
ATOM   3588  H5'   G   113      57.702  48.007  70.609  1.00  0.00           H  
ATOM   3589 H5''   G   113      58.630  47.883  69.028  1.00  0.00           H  
ATOM   3590  C4'   G   113      58.881  49.668  70.213  1.00  0.00           C  
ATOM   3591  H4'   G   113      59.809  49.276  70.630  1.00  0.00           H  
ATOM   3592  O4'   G   113      59.067  50.629  69.206  1.00  0.00           O  
ATOM   3593  C1'   G   113      59.167  51.886  69.836  1.00  0.00           C  
ATOM   3594  H1'   G   113      60.191  52.237  69.708  1.00  0.00           H  
ATOM   3595  N9    G   113      58.224  52.839  69.247  1.00  0.00           N  
ATOM   3596  C8    G   113      57.053  52.594  68.617  1.00  0.00           C  
ATOM   3597  H8    G   113      56.545  51.642  68.565  1.00  0.00           H  
ATOM   3598  N7    G   113      56.614  53.630  67.866  1.00  0.00           N  
ATOM   3599  C5    G   113      57.629  54.598  68.151  1.00  0.00           C  
ATOM   3600  C6    G   113      57.864  55.921  67.618  1.00  0.00           C  
ATOM   3601  O6    G   113      57.156  56.501  66.820  1.00  0.00           O  
ATOM   3602  N1    G   113      58.864  56.631  68.205  1.00  0.00           N  
ATOM   3603  H1    G   113      58.812  57.621  68.014  1.00  0.00           H  
ATOM   3604  C2    G   113      59.537  56.206  69.228  1.00  0.00           C  
ATOM   3605  N2    G   113      60.495  57.000  69.560  1.00  0.00           N  
ATOM   3606  H21   G   113      61.043  56.728  70.364  1.00  0.00           H  
ATOM   3607  H22   G   113      60.384  57.917  69.153  1.00  0.00           H  
ATOM   3608  N3    G   113      59.414  54.973  69.741  1.00  0.00           N  
ATOM   3609  C4    G   113      58.476  54.176  69.136  1.00  0.00           C  
ATOM   3610  C3'   G   113      58.001  50.331  71.216  1.00  0.00           C  
ATOM   3611  H3'   G   113      57.049  50.606  70.763  1.00  0.00           H  
ATOM   3612  C2'   G   113      58.858  51.614  71.324  1.00  0.00           C  
ATOM   3613  H2'   G   113      58.244  52.372  71.812  1.00  0.00           H  
ATOM   3614  O2'   G   113      59.973  51.402  72.195  1.00  0.00           O  
ATOM   3615 HO2'   G   113      60.362  52.280  72.200  1.00  0.00           H  
ATOM   3616  O3'   G   113      57.767  49.643  72.422  1.00  0.00           O  
ATOM   3617  P     G   114      56.586  50.067  73.410  1.00  0.00           P  
ATOM   3618  OP1   G   114      56.636  49.068  74.506  1.00  0.00           O  
ATOM   3619  OP2   G   114      55.369  50.340  72.626  1.00  0.00           O  
ATOM   3620  O5'   G   114      56.950  51.467  74.056  1.00  0.00           O  
ATOM   3621  C5'   G   114      57.827  51.619  75.182  1.00  0.00           C  
ATOM   3622  H5'   G   114      57.382  51.050  75.998  1.00  0.00           H  
ATOM   3623 H5''   G   114      58.786  51.188  74.892  1.00  0.00           H  
ATOM   3624  C4'   G   114      58.041  53.127  75.611  1.00  0.00           C  
ATOM   3625  H4'   G   114      58.628  53.166  76.529  1.00  0.00           H  
ATOM   3626  O4'   G   114      58.631  53.856  74.572  1.00  0.00           O  
ATOM   3627  C1'   G   114      58.093  55.180  74.624  1.00  0.00           C  
ATOM   3628  H1'   G   114      58.940  55.847  74.787  1.00  0.00           H  
ATOM   3629  N9    G   114      57.414  55.492  73.370  1.00  0.00           N  
ATOM   3630  C8    G   114      56.548  54.740  72.630  1.00  0.00           C  
ATOM   3631  H8    G   114      56.182  53.787  72.983  1.00  0.00           H  
ATOM   3632  N7    G   114      56.109  55.270  71.531  1.00  0.00           N  
ATOM   3633  C5    G   114      56.687  56.543  71.576  1.00  0.00           C  
ATOM   3634  C6    G   114      56.647  57.659  70.608  1.00  0.00           C  
ATOM   3635  O6    G   114      56.117  57.729  69.541  1.00  0.00           O  
ATOM   3636  N1    G   114      57.414  58.710  70.936  1.00  0.00           N  
ATOM   3637  H1    G   114      57.298  59.533  70.361  1.00  0.00           H  
ATOM   3638  C2    G   114      58.126  58.739  72.118  1.00  0.00           C  
ATOM   3639  N2    G   114      58.997  59.728  72.288  1.00  0.00           N  
ATOM   3640  H21   G   114      59.436  59.709  73.198  1.00  0.00           H  
ATOM   3641  H22   G   114      59.127  60.525  71.681  1.00  0.00           H  
ATOM   3642  N3    G   114      58.238  57.795  73.020  1.00  0.00           N  
ATOM   3643  C4    G   114      57.483  56.694  72.698  1.00  0.00           C  
ATOM   3644  C3'   G   114      56.756  53.848  75.931  1.00  0.00           C  
ATOM   3645  H3'   G   114      56.029  53.567  75.169  1.00  0.00           H  
ATOM   3646  C2'   G   114      57.173  55.302  75.812  1.00  0.00           C  
ATOM   3647  H2'   G   114      56.318  55.955  75.632  1.00  0.00           H  
ATOM   3648  O2'   G   114      57.788  55.689  76.929  1.00  0.00           O  
ATOM   3649 HO2'   G   114      58.198  56.535  76.735  1.00  0.00           H  
ATOM   3650  O3'   G   114      56.237  53.481  77.210  1.00  0.00           O  
ATOM   3651  P     C   115      54.826  53.894  77.801  1.00  0.00           P  
ATOM   3652  OP1   C   115      54.785  53.393  79.152  1.00  0.00           O  
ATOM   3653  OP2   C   115      53.814  53.291  76.914  1.00  0.00           O  
ATOM   3654  O5'   C   115      54.557  55.436  77.862  1.00  0.00           O  
ATOM   3655  C5'   C   115      55.177  56.281  78.864  1.00  0.00           C  
ATOM   3656  H5'   C   115      54.608  56.252  79.794  1.00  0.00           H  
ATOM   3657 H5''   C   115      56.193  55.970  79.103  1.00  0.00           H  
ATOM   3658  C4'   C   115      55.094  57.735  78.430  1.00  0.00           C  
ATOM   3659  H4'   C   115      55.586  58.329  79.200  1.00  0.00           H  
ATOM   3660  O4'   C   115      55.726  57.931  77.167  1.00  0.00           O  
ATOM   3661  C1'   C   115      55.192  59.065  76.614  1.00  0.00           C  
ATOM   3662  H1'   C   115      55.928  59.825  76.875  1.00  0.00           H  
ATOM   3663  N1    C   115      55.044  59.042  75.125  1.00  0.00           N  
ATOM   3664  C6    C   115      54.367  58.054  74.562  1.00  0.00           C  
ATOM   3665  H6    C   115      54.115  57.208  75.184  1.00  0.00           H  
ATOM   3666  C5    C   115      53.945  58.108  73.265  1.00  0.00           C  
ATOM   3667  H5    C   115      53.284  57.364  72.845  1.00  0.00           H  
ATOM   3668  C4    C   115      54.291  59.319  72.591  1.00  0.00           C  
ATOM   3669  N4    C   115      54.014  59.516  71.340  1.00  0.00           N  
ATOM   3670  H41   C   115      53.646  58.783  70.751  1.00  0.00           H  
ATOM   3671  H42   C   115      54.224  60.434  70.974  1.00  0.00           H  
ATOM   3672  N3    C   115      54.944  60.316  73.132  1.00  0.00           N  
ATOM   3673  C2    C   115      55.379  60.226  74.371  1.00  0.00           C  
ATOM   3674  O2    C   115      56.023  61.171  74.912  1.00  0.00           O  
ATOM   3675  C3'   C   115      53.702  58.276  78.234  1.00  0.00           C  
ATOM   3676  H3'   C   115      53.067  57.556  77.717  1.00  0.00           H  
ATOM   3677  C2'   C   115      53.841  59.430  77.293  1.00  0.00           C  
ATOM   3678  H2'   C   115      52.967  59.536  76.650  1.00  0.00           H  
ATOM   3679  O2'   C   115      53.973  60.710  77.915  1.00  0.00           O  
ATOM   3680 HO2'   C   115      53.604  60.685  78.801  1.00  0.00           H  
ATOM   3681  O3'   C   115      53.155  58.666  79.471  1.00  0.00           O  
ATOM   3682  P     A   116      51.579  58.786  79.742  1.00  0.00           P  
ATOM   3683  OP1   A   116      51.006  59.791  78.841  1.00  0.00           O  
ATOM   3684  OP2   A   116      51.433  58.996  81.207  1.00  0.00           O  
ATOM   3685  O5'   A   116      50.910  57.308  79.411  1.00  0.00           O  
ATOM   3686  C5'   A   116      51.390  56.098  79.959  1.00  0.00           C  
ATOM   3687  H5'   A   116      52.112  56.328  80.743  1.00  0.00           H  
ATOM   3688 H5''   A   116      51.852  55.628  79.090  1.00  0.00           H  
ATOM   3689  C4'   A   116      50.377  54.985  80.370  1.00  0.00           C  
ATOM   3690  H4'   A   116      50.973  54.096  80.578  1.00  0.00           H  
ATOM   3691  O4'   A   116      49.419  55.185  81.473  1.00  0.00           O  
ATOM   3692  C1'   A   116      48.074  55.009  81.053  1.00  0.00           C  
ATOM   3693  H1'   A   116      47.511  54.512  81.843  1.00  0.00           H  
ATOM   3694  N9    A   116      47.475  56.362  80.695  1.00  0.00           N  
ATOM   3695  C8    A   116      47.992  57.630  80.937  1.00  0.00           C  
ATOM   3696  H8    A   116      48.936  57.757  81.448  1.00  0.00           H  
ATOM   3697  N7    A   116      47.221  58.586  80.557  1.00  0.00           N  
ATOM   3698  C5    A   116      46.017  57.927  80.266  1.00  0.00           C  
ATOM   3699  C6    A   116      44.657  58.355  79.980  1.00  0.00           C  
ATOM   3700  N6    A   116      44.212  59.524  80.139  1.00  0.00           N  
ATOM   3701  H61   A   116      43.219  59.675  80.028  1.00  0.00           H  
ATOM   3702  H62   A   116      44.922  60.188  80.414  1.00  0.00           H  
ATOM   3703  N1    A   116      43.734  57.394  79.706  1.00  0.00           N  
ATOM   3704  C2    A   116      44.057  56.112  79.810  1.00  0.00           C  
ATOM   3705  H2    A   116      43.362  55.323  79.562  1.00  0.00           H  
ATOM   3706  N3    A   116      45.184  55.598  80.168  1.00  0.00           N  
ATOM   3707  C4    A   116      46.158  56.542  80.335  1.00  0.00           C  
ATOM   3708  C3'   A   116      49.424  54.568  79.241  1.00  0.00           C  
ATOM   3709  H3'   A   116      49.116  55.481  78.732  1.00  0.00           H  
ATOM   3710  C2'   A   116      48.245  54.027  79.936  1.00  0.00           C  
ATOM   3711  H2'   A   116      47.414  54.110  79.236  1.00  0.00           H  
ATOM   3712  O2'   A   116      48.458  52.683  80.427  1.00  0.00           O  
ATOM   3713 HO2'   A   116      49.402  52.510  80.400  1.00  0.00           H  
ATOM   3714  O3'   A   116      49.941  53.606  78.440  1.00  0.00           O  
ATOM   3715  P     C   117      49.721  53.778  76.877  1.00  0.00           P  
ATOM   3716  OP1   C   117      50.411  52.609  76.222  1.00  0.00           O  
ATOM   3717  OP2   C   117      50.212  55.068  76.506  1.00  0.00           O  
ATOM   3718  O5'   C   117      48.207  53.705  76.604  1.00  0.00           O  
ATOM   3719  C5'   C   117      47.482  52.504  76.881  1.00  0.00           C  
ATOM   3720  H5'   C   117      47.667  52.053  77.856  1.00  0.00           H  
ATOM   3721 H5''   C   117      47.927  51.762  76.219  1.00  0.00           H  
ATOM   3722  C4'   C   117      46.010  52.682  76.531  1.00  0.00           C  
ATOM   3723  H4'   C   117      45.411  51.776  76.617  1.00  0.00           H  
ATOM   3724  O4'   C   117      45.424  53.679  77.437  1.00  0.00           O  
ATOM   3725  C1'   C   117      44.518  54.505  76.756  1.00  0.00           C  
ATOM   3726  H1'   C   117      43.514  54.550  77.177  1.00  0.00           H  
ATOM   3727  N1    C   117      44.985  55.963  76.710  1.00  0.00           N  
ATOM   3728  C6    C   117      46.197  56.277  77.110  1.00  0.00           C  
ATOM   3729  H6    C   117      46.882  55.491  77.392  1.00  0.00           H  
ATOM   3730  C5    C   117      46.517  57.588  77.239  1.00  0.00           C  
ATOM   3731  H5    C   117      47.464  57.929  77.629  1.00  0.00           H  
ATOM   3732  C4    C   117      45.571  58.506  76.761  1.00  0.00           C  
ATOM   3733  N4    C   117      45.693  59.706  77.161  1.00  0.00           N  
ATOM   3734  H41   C   117      46.408  59.854  77.859  1.00  0.00           H  
ATOM   3735  H42   C   117      44.886  60.307  77.082  1.00  0.00           H  
ATOM   3736  N3    C   117      44.380  58.155  76.346  1.00  0.00           N  
ATOM   3737  C2    C   117      44.027  56.880  76.341  1.00  0.00           C  
ATOM   3738  O2    C   117      42.870  56.614  76.018  1.00  0.00           O  
ATOM   3739  C3'   C   117      45.780  53.373  75.203  1.00  0.00           C  
ATOM   3740  H3'   C   117      46.485  54.188  75.039  1.00  0.00           H  
ATOM   3741  C2'   C   117      44.358  53.984  75.408  1.00  0.00           C  
ATOM   3742  H2'   C   117      44.173  54.739  74.644  1.00  0.00           H  
ATOM   3743  O2'   C   117      43.334  52.978  75.354  1.00  0.00           O  
ATOM   3744 HO2'   C   117      43.607  52.452  74.599  1.00  0.00           H  
ATOM   3745  O3'   C   117      45.772  52.323  74.295  1.00  0.00           O  
ATOM   3746  P     U   118      46.383  52.619  72.824  1.00  0.00           P  
ATOM   3747  OP1   U   118      46.553  51.357  72.147  1.00  0.00           O  
ATOM   3748  OP2   U   118      47.546  53.537  72.948  1.00  0.00           O  
ATOM   3749  O5'   U   118      45.200  53.476  72.175  1.00  0.00           O  
ATOM   3750  C5'   U   118      43.930  52.960  71.871  1.00  0.00           C  
ATOM   3751  H5'   U   118      43.433  52.659  72.794  1.00  0.00           H  
ATOM   3752 H5''   U   118      44.079  52.076  71.252  1.00  0.00           H  
ATOM   3753  C4'   U   118      43.036  54.012  71.182  1.00  0.00           C  
ATOM   3754  H4'   U   118      42.221  53.409  70.781  1.00  0.00           H  
ATOM   3755  O4'   U   118      42.659  54.915  72.177  1.00  0.00           O  
ATOM   3756  C1'   U   118      42.557  56.157  71.534  1.00  0.00           C  
ATOM   3757  H1'   U   118      41.605  56.657  71.710  1.00  0.00           H  
ATOM   3758  N1    U   118      43.594  57.085  72.027  1.00  0.00           N  
ATOM   3759  C6    U   118      44.674  56.527  72.738  1.00  0.00           C  
ATOM   3760  H6    U   118      44.846  55.465  72.826  1.00  0.00           H  
ATOM   3761  C5    U   118      45.609  57.381  73.286  1.00  0.00           C  
ATOM   3762  H5    U   118      46.414  56.958  73.869  1.00  0.00           H  
ATOM   3763  C4    U   118      45.389  58.808  73.299  1.00  0.00           C  
ATOM   3764  O4    U   118      46.186  59.557  73.921  1.00  0.00           O  
ATOM   3765  N3    U   118      44.326  59.357  72.623  1.00  0.00           N  
ATOM   3766  H3    U   118      44.258  60.364  72.589  1.00  0.00           H  
ATOM   3767  C2    U   118      43.444  58.486  71.951  1.00  0.00           C  
ATOM   3768  O2    U   118      42.482  59.009  71.408  1.00  0.00           O  
ATOM   3769  C3'   U   118      43.594  54.775  69.998  1.00  0.00           C  
ATOM   3770  H3'   U   118      44.575  55.160  70.274  1.00  0.00           H  
ATOM   3771  C2'   U   118      42.640  55.989  70.002  1.00  0.00           C  
ATOM   3772  H2'   U   118      43.041  56.882  69.524  1.00  0.00           H  
ATOM   3773  O2'   U   118      41.357  55.662  69.454  1.00  0.00           O  
ATOM   3774 HO2'   U   118      41.358  54.728  69.233  1.00  0.00           H  
ATOM   3775  O3'   U   118      43.688  54.119  68.725  1.00  0.00           O  
ATOM   3776  P     A   119      44.886  54.613  67.750  1.00  0.00           P  
ATOM   3777  OP1   A   119      45.001  53.643  66.590  1.00  0.00           O  
ATOM   3778  OP2   A   119      46.072  54.806  68.529  1.00  0.00           O  
ATOM   3779  O5'   A   119      44.406  56.069  67.276  1.00  0.00           O  
ATOM   3780  C5'   A   119      43.546  56.199  66.175  1.00  0.00           C  
ATOM   3781  H5'   A   119      42.559  55.855  66.486  1.00  0.00           H  
ATOM   3782 H5''   A   119      43.772  55.644  65.264  1.00  0.00           H  
ATOM   3783  C4'   A   119      43.358  57.667  65.874  1.00  0.00           C  
ATOM   3784  H4'   A   119      42.597  57.691  65.094  1.00  0.00           H  
ATOM   3785  O4'   A   119      42.935  58.349  67.052  1.00  0.00           O  
ATOM   3786  C1'   A   119      43.470  59.695  67.104  1.00  0.00           C  
ATOM   3787  H1'   A   119      42.659  60.423  67.131  1.00  0.00           H  
ATOM   3788  N9    A   119      44.333  59.881  68.261  1.00  0.00           N  
ATOM   3789  C8    A   119      44.967  58.958  69.045  1.00  0.00           C  
ATOM   3790  H8    A   119      44.847  57.893  68.911  1.00  0.00           H  
ATOM   3791  N7    A   119      45.727  59.485  69.951  1.00  0.00           N  
ATOM   3792  C5    A   119      45.473  60.874  69.806  1.00  0.00           C  
ATOM   3793  C6    A   119      45.888  61.993  70.527  1.00  0.00           C  
ATOM   3794  N6    A   119      46.541  61.957  71.621  1.00  0.00           N  
ATOM   3795  H61   A   119      46.842  61.067  71.990  1.00  0.00           H  
ATOM   3796  H62   A   119      46.773  62.801  72.126  1.00  0.00           H  
ATOM   3797  N1    A   119      45.443  63.245  70.233  1.00  0.00           N  
ATOM   3798  C2    A   119      44.779  63.377  69.128  1.00  0.00           C  
ATOM   3799  H2    A   119      44.342  64.311  68.806  1.00  0.00           H  
ATOM   3800  N3    A   119      44.401  62.380  68.311  1.00  0.00           N  
ATOM   3801  C4    A   119      44.746  61.140  68.708  1.00  0.00           C  
ATOM   3802  C3'   A   119      44.681  58.378  65.496  1.00  0.00           C  
ATOM   3803  H3'   A   119      45.498  58.044  66.135  1.00  0.00           H  
ATOM   3804  C2'   A   119      44.344  59.806  65.844  1.00  0.00           C  
ATOM   3805  H2'   A   119      45.255  60.375  66.030  1.00  0.00           H  
ATOM   3806  O2'   A   119      43.693  60.422  64.767  1.00  0.00           O  
ATOM   3807 HO2'   A   119      44.344  61.050  64.444  1.00  0.00           H  
ATOM   3808  O3'   A   119      45.103  58.090  64.114  1.00  0.00           O  
ATOM   3809  P     G   120      46.611  58.127  63.645  1.00  0.00           P  
ATOM   3810  OP1   G   120      46.723  57.562  62.310  1.00  0.00           O  
ATOM   3811  OP2   G   120      47.421  57.490  64.754  1.00  0.00           O  
ATOM   3812  O5'   G   120      46.858  59.703  63.695  1.00  0.00           O  
ATOM   3813  C5'   G   120      46.458  60.603  62.634  1.00  0.00           C  
ATOM   3814  H5'   G   120      45.393  60.440  62.469  1.00  0.00           H  
ATOM   3815 H5''   G   120      47.117  60.469  61.777  1.00  0.00           H  
ATOM   3816  C4'   G   120      46.637  62.054  63.053  1.00  0.00           C  
ATOM   3817  H4'   G   120      46.272  62.686  62.244  1.00  0.00           H  
ATOM   3818  O4'   G   120      45.935  62.290  64.294  1.00  0.00           O  
ATOM   3819  C1'   G   120      46.713  63.261  65.030  1.00  0.00           C  
ATOM   3820  H1'   G   120      46.078  64.041  65.450  1.00  0.00           H  
ATOM   3821  N9    G   120      47.325  62.708  66.276  1.00  0.00           N  
ATOM   3822  C8    G   120      47.741  61.426  66.633  1.00  0.00           C  
ATOM   3823  H8    G   120      47.777  60.557  65.994  1.00  0.00           H  
ATOM   3824  N7    G   120      48.311  61.356  67.781  1.00  0.00           N  
ATOM   3825  C5    G   120      48.245  62.694  68.271  1.00  0.00           C  
ATOM   3826  C6    G   120      48.764  63.329  69.473  1.00  0.00           C  
ATOM   3827  O6    G   120      49.161  62.773  70.509  1.00  0.00           O  
ATOM   3828  N1    G   120      48.636  64.698  69.462  1.00  0.00           N  
ATOM   3829  H1    G   120      48.996  65.215  70.252  1.00  0.00           H  
ATOM   3830  C2    G   120      48.108  65.378  68.459  1.00  0.00           C  
ATOM   3831  N2    G   120      48.353  66.661  68.364  1.00  0.00           N  
ATOM   3832  H21   G   120      49.064  67.021  68.984  1.00  0.00           H  
ATOM   3833  H22   G   120      48.094  67.139  67.513  1.00  0.00           H  
ATOM   3834  N3    G   120      47.568  64.864  67.367  1.00  0.00           N  
ATOM   3835  C4    G   120      47.632  63.466  67.335  1.00  0.00           C  
ATOM   3836  C3'   G   120      48.050  62.603  63.203  1.00  0.00           C  
ATOM   3837  H3'   G   120      48.527  61.899  63.885  1.00  0.00           H  
ATOM   3838  C2'   G   120      47.733  63.797  64.160  1.00  0.00           C  
ATOM   3839  H2'   G   120      48.649  64.100  64.666  1.00  0.00           H  
ATOM   3840  O2'   G   120      47.282  64.914  63.423  1.00  0.00           O  
ATOM   3841 HO2'   G   120      47.499  64.712  62.510  1.00  0.00           H  
ATOM   3842  O3'   G   120      48.686  63.018  62.022  1.00  0.00           O  
ATOM   3843  P     U   121      50.219  63.126  61.840  1.00  0.00           P  
ATOM   3844  OP1   U   121      50.469  63.716  60.512  1.00  0.00           O  
ATOM   3845  OP2   U   121      50.867  61.901  62.311  1.00  0.00           O  
ATOM   3846  O5'   U   121      50.680  64.218  62.887  1.00  0.00           O  
ATOM   3847  C5'   U   121      50.580  65.665  62.668  1.00  0.00           C  
ATOM   3848  H5'   U   121      49.549  65.913  62.417  1.00  0.00           H  
ATOM   3849 H5''   U   121      51.183  65.947  61.805  1.00  0.00           H  
ATOM   3850  C4'   U   121      51.086  66.470  63.818  1.00  0.00           C  
ATOM   3851  H4'   U   121      50.858  67.497  63.531  1.00  0.00           H  
ATOM   3852  O4'   U   121      50.362  66.132  65.009  1.00  0.00           O  
ATOM   3853  C1'   U   121      51.269  66.327  66.110  1.00  0.00           C  
ATOM   3854  H1'   U   121      50.946  67.061  66.848  1.00  0.00           H  
ATOM   3855  N1    U   121      51.536  65.105  66.893  1.00  0.00           N  
ATOM   3856  C6    U   121      51.291  63.864  66.390  1.00  0.00           C  
ATOM   3857  H6    U   121      50.904  63.689  65.397  1.00  0.00           H  
ATOM   3858  C5    U   121      51.507  62.750  67.106  1.00  0.00           C  
ATOM   3859  H5    U   121      51.323  61.837  66.559  1.00  0.00           H  
ATOM   3860  C4    U   121      52.050  62.861  68.413  1.00  0.00           C  
ATOM   3861  O4    U   121      52.377  61.947  69.168  1.00  0.00           O  
ATOM   3862  N3    U   121      52.320  64.123  68.892  1.00  0.00           N  
ATOM   3863  H3    U   121      52.529  64.319  69.861  1.00  0.00           H  
ATOM   3864  C2    U   121      51.917  65.231  68.203  1.00  0.00           C  
ATOM   3865  O2    U   121      51.911  66.299  68.727  1.00  0.00           O  
ATOM   3866  C3'   U   121      52.530  66.248  64.186  1.00  0.00           C  
ATOM   3867  H3'   U   121      52.667  65.167  64.200  1.00  0.00           H  
ATOM   3868  C2'   U   121      52.528  66.925  65.578  1.00  0.00           C  
ATOM   3869  H2'   U   121      53.421  66.491  66.027  1.00  0.00           H  
ATOM   3870  O2'   U   121      52.467  68.299  65.461  1.00  0.00           O  
ATOM   3871 HO2'   U   121      53.036  68.460  64.705  1.00  0.00           H  
ATOM   3872  O3'   U   121      53.411  66.992  63.295  1.00  0.00           O  
ATOM   3873  P     A   122      54.779  66.361  62.821  1.00  0.00           P  
ATOM   3874  OP1   A   122      55.395  67.241  61.824  1.00  0.00           O  
ATOM   3875  OP2   A   122      54.488  64.969  62.454  1.00  0.00           O  
ATOM   3876  O5'   A   122      55.598  66.427  64.203  1.00  0.00           O  
ATOM   3877  C5'   A   122      56.081  67.684  64.779  1.00  0.00           C  
ATOM   3878  H5'   A   122      55.243  68.345  64.998  1.00  0.00           H  
ATOM   3879 H5''   A   122      56.808  68.161  64.121  1.00  0.00           H  
ATOM   3880  C4'   A   122      56.855  67.400  66.091  1.00  0.00           C  
ATOM   3881  H4'   A   122      57.318  68.371  66.268  1.00  0.00           H  
ATOM   3882  O4'   A   122      55.945  67.028  67.152  1.00  0.00           O  
ATOM   3883  C1'   A   122      56.597  66.052  67.964  1.00  0.00           C  
ATOM   3884  H1'   A   122      56.578  66.257  69.035  1.00  0.00           H  
ATOM   3885  N9    A   122      56.055  64.675  67.691  1.00  0.00           N  
ATOM   3886  C8    A   122      55.460  64.134  66.615  1.00  0.00           C  
ATOM   3887  H8    A   122      55.159  64.793  65.814  1.00  0.00           H  
ATOM   3888  N7    A   122      55.287  62.862  66.678  1.00  0.00           N  
ATOM   3889  C5    A   122      55.735  62.510  67.998  1.00  0.00           C  
ATOM   3890  C6    A   122      55.974  61.293  68.672  1.00  0.00           C  
ATOM   3891  N6    A   122      55.539  60.155  68.244  1.00  0.00           N  
ATOM   3892  H61   A   122      54.991  60.164  67.396  1.00  0.00           H  
ATOM   3893  H62   A   122      55.886  59.298  68.651  1.00  0.00           H  
ATOM   3894  N1    A   122      56.665  61.295  69.838  1.00  0.00           N  
ATOM   3895  C2    A   122      56.973  62.514  70.359  1.00  0.00           C  
ATOM   3896  H2    A   122      57.552  62.545  71.270  1.00  0.00           H  
ATOM   3897  N3    A   122      56.815  63.714  69.789  1.00  0.00           N  
ATOM   3898  C4    A   122      56.241  63.655  68.576  1.00  0.00           C  
ATOM   3899  C3'   A   122      57.964  66.362  66.018  1.00  0.00           C  
ATOM   3900  H3'   A   122      57.583  65.510  65.457  1.00  0.00           H  
ATOM   3901  C2'   A   122      58.106  66.063  67.504  1.00  0.00           C  
ATOM   3902  H2'   A   122      58.519  65.091  67.776  1.00  0.00           H  
ATOM   3903  O2'   A   122      58.767  67.102  68.250  1.00  0.00           O  
ATOM   3904 HO2'   A   122      59.570  66.738  68.630  1.00  0.00           H  
ATOM   3905  O3'   A   122      59.064  66.868  65.443  1.00  0.00           O  
ATOM   3906  P     C   123      59.977  65.794  64.682  1.00  0.00           P  
ATOM   3907  OP1   C   123      61.075  66.500  63.982  1.00  0.00           O  
ATOM   3908  OP2   C   123      59.191  64.764  63.879  1.00  0.00           O  
ATOM   3909  O5'   C   123      60.620  64.968  65.931  1.00  0.00           O  
ATOM   3910  C5'   C   123      61.453  65.568  66.824  1.00  0.00           C  
ATOM   3911  H5'   C   123      62.339  65.879  66.271  1.00  0.00           H  
ATOM   3912 H5''   C   123      61.016  66.363  67.428  1.00  0.00           H  
ATOM   3913  C4'   C   123      61.765  64.466  67.818  1.00  0.00           C  
ATOM   3914  H4'   C   123      62.385  64.966  68.562  1.00  0.00           H  
ATOM   3915  O4'   C   123      60.577  63.835  68.385  1.00  0.00           O  
ATOM   3916  C1'   C   123      60.821  62.472  68.752  1.00  0.00           C  
ATOM   3917  H1'   C   123      60.659  62.359  69.824  1.00  0.00           H  
ATOM   3918  N1    C   123      59.927  61.609  67.966  1.00  0.00           N  
ATOM   3919  C6    C   123      59.108  62.032  66.972  1.00  0.00           C  
ATOM   3920  H6    C   123      59.146  63.048  66.608  1.00  0.00           H  
ATOM   3921  C5    C   123      58.318  61.244  66.307  1.00  0.00           C  
ATOM   3922  H5    C   123      57.683  61.624  65.520  1.00  0.00           H  
ATOM   3923  C4    C   123      58.289  59.898  66.700  1.00  0.00           C  
ATOM   3924  N4    C   123      57.395  59.095  66.094  1.00  0.00           N  
ATOM   3925  H41   C   123      56.776  59.483  65.396  1.00  0.00           H  
ATOM   3926  H42   C   123      57.280  58.188  66.524  1.00  0.00           H  
ATOM   3927  N3    C   123      58.940  59.429  67.749  1.00  0.00           N  
ATOM   3928  C2    C   123      59.725  60.295  68.454  1.00  0.00           C  
ATOM   3929  O2    C   123      60.244  59.901  69.440  1.00  0.00           O  
ATOM   3930  C3'   C   123      62.649  63.248  67.334  1.00  0.00           C  
ATOM   3931  H3'   C   123      62.445  63.066  66.279  1.00  0.00           H  
ATOM   3932  C2'   C   123      62.204  62.146  68.394  1.00  0.00           C  
ATOM   3933  H2'   C   123      62.370  61.216  67.851  1.00  0.00           H  
ATOM   3934  O2'   C   123      62.928  62.103  69.565  1.00  0.00           O  
ATOM   3935 HO2'   C   123      62.440  61.681  70.276  1.00  0.00           H  
ATOM   3936  O3'   C   123      63.980  63.528  67.391  1.00  0.00           O  
ATOM   3937  P     U   124      65.155  62.836  66.484  1.00  0.00           P  
ATOM   3938  OP1   U   124      66.438  63.323  67.143  1.00  0.00           O  
ATOM   3939  OP2   U   124      64.855  63.023  65.039  1.00  0.00           O  
ATOM   3940  O5'   U   124      65.115  61.294  66.775  1.00  0.00           O  
ATOM   3941  C5'   U   124      65.670  60.721  67.928  1.00  0.00           C  
ATOM   3942  H5'   U   124      66.750  60.662  67.792  1.00  0.00           H  
ATOM   3943 H5''   U   124      65.452  61.388  68.762  1.00  0.00           H  
ATOM   3944  C4'   U   124      65.223  59.304  68.141  1.00  0.00           C  
ATOM   3945  H4'   U   124      65.637  58.993  69.101  1.00  0.00           H  
ATOM   3946  O4'   U   124      63.800  59.087  68.363  1.00  0.00           O  
ATOM   3947  C1'   U   124      63.461  57.802  67.853  1.00  0.00           C  
ATOM   3948  H1'   U   124      63.047  57.095  68.572  1.00  0.00           H  
ATOM   3949  N1    U   124      62.508  57.974  66.666  1.00  0.00           N  
ATOM   3950  C6    U   124      62.335  59.126  65.883  1.00  0.00           C  
ATOM   3951  H6    U   124      63.029  59.914  66.137  1.00  0.00           H  
ATOM   3952  C5    U   124      61.444  59.183  64.819  1.00  0.00           C  
ATOM   3953  H5    U   124      61.389  59.933  64.044  1.00  0.00           H  
ATOM   3954  C4    U   124      60.503  58.062  64.633  1.00  0.00           C  
ATOM   3955  O4    U   124      59.701  57.977  63.685  1.00  0.00           O  
ATOM   3956  N3    U   124      60.738  56.969  65.476  1.00  0.00           N  
ATOM   3957  H3    U   124      60.196  56.164  65.197  1.00  0.00           H  
ATOM   3958  C2    U   124      61.765  56.840  66.383  1.00  0.00           C  
ATOM   3959  O2    U   124      62.054  55.724  66.819  1.00  0.00           O  
ATOM   3960  C3'   U   124      65.674  58.248  67.116  1.00  0.00           C  
ATOM   3961  H3'   U   124      65.398  58.655  66.143  1.00  0.00           H  
ATOM   3962  C2'   U   124      64.789  57.052  67.316  1.00  0.00           C  
ATOM   3963  H2'   U   124      64.610  56.516  66.384  1.00  0.00           H  
ATOM   3964  O2'   U   124      65.315  56.307  68.432  1.00  0.00           O  
ATOM   3965 HO2'   U   124      64.771  55.519  68.502  1.00  0.00           H  
ATOM   3966  O3'   U   124      67.047  57.911  67.102  1.00  0.00           O  
ATOM   3967  P     G   125      67.777  57.721  65.701  1.00  0.00           P  
ATOM   3968  OP1   G   125      69.204  57.598  66.083  1.00  0.00           O  
ATOM   3969  OP2   G   125      67.301  58.773  64.744  1.00  0.00           O  
ATOM   3970  O5'   G   125      67.243  56.308  65.114  1.00  0.00           O  
ATOM   3971  C5'   G   125      67.631  55.107  65.781  1.00  0.00           C  
ATOM   3972  H5'   G   125      68.635  54.917  65.403  1.00  0.00           H  
ATOM   3973 H5''   G   125      67.728  55.283  66.852  1.00  0.00           H  
ATOM   3974  C4'   G   125      66.674  53.911  65.623  1.00  0.00           C  
ATOM   3975  H4'   G   125      66.914  53.096  66.307  1.00  0.00           H  
ATOM   3976  O4'   G   125      65.301  54.160  65.835  1.00  0.00           O  
ATOM   3977  C1'   G   125      64.491  53.288  65.065  1.00  0.00           C  
ATOM   3978  H1'   G   125      63.828  52.586  65.571  1.00  0.00           H  
ATOM   3979  N9    G   125      63.770  54.091  64.077  1.00  0.00           N  
ATOM   3980  C8    G   125      63.926  55.442  63.855  1.00  0.00           C  
ATOM   3981  H8    G   125      64.733  56.027  64.273  1.00  0.00           H  
ATOM   3982  N7    G   125      62.988  55.971  63.091  1.00  0.00           N  
ATOM   3983  C5    G   125      62.244  54.843  62.707  1.00  0.00           C  
ATOM   3984  C6    G   125      61.076  54.712  61.855  1.00  0.00           C  
ATOM   3985  O6    G   125      60.530  55.558  61.156  1.00  0.00           O  
ATOM   3986  N1    G   125      60.615  53.369  61.816  1.00  0.00           N  
ATOM   3987  H1    G   125      59.901  53.186  61.127  1.00  0.00           H  
ATOM   3988  C2    G   125      61.230  52.303  62.373  1.00  0.00           C  
ATOM   3989  N2    G   125      60.751  51.133  62.220  1.00  0.00           N  
ATOM   3990  H21   G   125      59.972  50.953  61.602  1.00  0.00           H  
ATOM   3991  H22   G   125      61.337  50.360  62.498  1.00  0.00           H  
ATOM   3992  N3    G   125      62.198  52.438  63.257  1.00  0.00           N  
ATOM   3993  C4    G   125      62.738  53.686  63.303  1.00  0.00           C  
ATOM   3994  C3'   G   125      66.784  53.225  64.204  1.00  0.00           C  
ATOM   3995  H3'   G   125      66.571  54.015  63.484  1.00  0.00           H  
ATOM   3996  C2'   G   125      65.573  52.380  64.369  1.00  0.00           C  
ATOM   3997  H2'   G   125      65.253  52.100  63.366  1.00  0.00           H  
ATOM   3998  O2'   G   125      65.732  51.263  65.152  1.00  0.00           O  
ATOM   3999 HO2'   G   125      66.484  50.788  64.793  1.00  0.00           H  
ATOM   4000  O3'   G   125      68.025  52.540  63.992  1.00  0.00           O  
ATOM   4001  P     A   126      68.249  51.484  62.807  1.00  0.00           P  
ATOM   4002  OP1   A   126      69.677  51.234  62.660  1.00  0.00           O  
ATOM   4003  OP2   A   126      67.395  51.991  61.638  1.00  0.00           O  
ATOM   4004  O5'   A   126      67.504  50.093  63.290  1.00  0.00           O  
ATOM   4005  C5'   A   126      68.231  49.233  64.123  1.00  0.00           C  
ATOM   4006  H5'   A   126      69.200  49.021  63.671  1.00  0.00           H  
ATOM   4007 H5''   A   126      68.390  49.735  65.078  1.00  0.00           H  
ATOM   4008  C4'   A   126      67.425  47.974  64.275  1.00  0.00           C  
ATOM   4009  H4'   A   126      67.906  47.325  65.006  1.00  0.00           H  
ATOM   4010  O4'   A   126      66.117  48.314  64.681  1.00  0.00           O  
ATOM   4011  C1'   A   126      65.280  47.162  64.291  1.00  0.00           C  
ATOM   4012  H1'   A   126      64.852  46.561  65.095  1.00  0.00           H  
ATOM   4013  N9    A   126      64.160  47.632  63.497  1.00  0.00           N  
ATOM   4014  C8    A   126      63.774  48.933  63.317  1.00  0.00           C  
ATOM   4015  H8    A   126      64.404  49.778  63.554  1.00  0.00           H  
ATOM   4016  N7    A   126      62.600  49.035  62.802  1.00  0.00           N  
ATOM   4017  C5    A   126      62.230  47.721  62.527  1.00  0.00           C  
ATOM   4018  C6    A   126      60.952  47.146  62.143  1.00  0.00           C  
ATOM   4019  N6    A   126      59.927  47.793  61.655  1.00  0.00           N  
ATOM   4020  H61   A   126      60.061  48.752  61.367  1.00  0.00           H  
ATOM   4021  H62   A   126      59.017  47.355  61.646  1.00  0.00           H  
ATOM   4022  N1    A   126      60.757  45.809  62.248  1.00  0.00           N  
ATOM   4023  C2    A   126      61.780  45.143  62.825  1.00  0.00           C  
ATOM   4024  H2    A   126      61.531  44.096  62.920  1.00  0.00           H  
ATOM   4025  N3    A   126      62.900  45.532  63.420  1.00  0.00           N  
ATOM   4026  C4    A   126      63.053  46.883  63.197  1.00  0.00           C  
ATOM   4027  C3'   A   126      67.238  47.298  62.927  1.00  0.00           C  
ATOM   4028  H3'   A   126      66.795  47.952  62.175  1.00  0.00           H  
ATOM   4029  C2'   A   126      66.177  46.274  63.306  1.00  0.00           C  
ATOM   4030  H2'   A   126      65.675  45.732  62.505  1.00  0.00           H  
ATOM   4031  O2'   A   126      66.738  45.282  64.044  1.00  0.00           O  
ATOM   4032 HO2'   A   126      67.329  44.794  63.466  1.00  0.00           H  
ATOM   4033  O3'   A   126      68.292  46.505  62.461  1.00  0.00           O  
ATOM   4034  P     U   127      68.931  46.686  61.033  1.00  0.00           P  
ATOM   4035  OP1   U   127      69.777  45.477  60.879  1.00  0.00           O  
ATOM   4036  OP2   U   127      69.481  48.042  60.894  1.00  0.00           O  
ATOM   4037  O5'   U   127      67.713  46.589  60.034  1.00  0.00           O  
ATOM   4038  C5'   U   127      66.913  45.403  59.979  1.00  0.00           C  
ATOM   4039  H5'   U   127      67.418  44.662  59.360  1.00  0.00           H  
ATOM   4040 H5''   U   127      66.811  44.991  60.983  1.00  0.00           H  
ATOM   4041  C4'   U   127      65.382  45.529  59.582  1.00  0.00           C  
ATOM   4042  H4'   U   127      64.892  44.559  59.657  1.00  0.00           H  
ATOM   4043  O4'   U   127      64.694  46.503  60.388  1.00  0.00           O  
ATOM   4044  C1'   U   127      63.599  46.989  59.629  1.00  0.00           C  
ATOM   4045  H1'   U   127      62.712  46.525  60.060  1.00  0.00           H  
ATOM   4046  N1    U   127      63.369  48.452  59.683  1.00  0.00           N  
ATOM   4047  C6    U   127      64.436  49.322  59.781  1.00  0.00           C  
ATOM   4048  H6    U   127      65.426  48.897  59.849  1.00  0.00           H  
ATOM   4049  C5    U   127      64.276  50.628  59.648  1.00  0.00           C  
ATOM   4050  H5    U   127      65.142  51.271  59.583  1.00  0.00           H  
ATOM   4051  C4    U   127      62.984  51.286  59.490  1.00  0.00           C  
ATOM   4052  O4    U   127      62.748  52.504  59.358  1.00  0.00           O  
ATOM   4053  N3    U   127      61.957  50.396  59.353  1.00  0.00           N  
ATOM   4054  H3    U   127      61.080  50.794  59.049  1.00  0.00           H  
ATOM   4055  C2    U   127      62.127  49.028  59.246  1.00  0.00           C  
ATOM   4056  O2    U   127      61.119  48.363  58.912  1.00  0.00           O  
ATOM   4057  C3'   U   127      65.284  45.902  58.100  1.00  0.00           C  
ATOM   4058  H3'   U   127      65.983  46.698  57.839  1.00  0.00           H  
ATOM   4059  C2'   U   127      63.858  46.461  58.204  1.00  0.00           C  
ATOM   4060  H2'   U   127      63.671  47.259  57.486  1.00  0.00           H  
ATOM   4061  O2'   U   127      63.043  45.248  57.928  1.00  0.00           O  
ATOM   4062 HO2'   U   127      63.491  44.593  57.387  1.00  0.00           H  
ATOM   4063  O3'   U   127      65.333  44.840  57.185  1.00  0.00           O  
ATOM   4064  P     G   128      65.421  45.037  55.657  1.00  0.00           P  
ATOM   4065  OP1   G   128      65.701  43.751  55.157  1.00  0.00           O  
ATOM   4066  OP2   G   128      66.377  46.167  55.391  1.00  0.00           O  
ATOM   4067  O5'   G   128      64.073  45.600  54.927  1.00  0.00           O  
ATOM   4068  C5'   G   128      63.042  44.761  54.428  1.00  0.00           C  
ATOM   4069  H5'   G   128      63.477  44.047  53.729  1.00  0.00           H  
ATOM   4070 H5''   G   128      62.622  44.188  55.255  1.00  0.00           H  
ATOM   4071  C4'   G   128      61.829  45.462  53.769  1.00  0.00           C  
ATOM   4072  H4'   G   128      61.024  44.765  53.536  1.00  0.00           H  
ATOM   4073  O4'   G   128      61.246  46.419  54.597  1.00  0.00           O  
ATOM   4074  C1'   G   128      60.501  47.338  53.851  1.00  0.00           C  
ATOM   4075  H1'   G   128      59.414  47.321  53.932  1.00  0.00           H  
ATOM   4076  N9    G   128      61.017  48.758  54.035  1.00  0.00           N  
ATOM   4077  C8    G   128      62.085  49.091  54.812  1.00  0.00           C  
ATOM   4078  H8    G   128      62.719  48.320  55.225  1.00  0.00           H  
ATOM   4079  N7    G   128      62.205  50.332  54.991  1.00  0.00           N  
ATOM   4080  C5    G   128      61.152  50.897  54.261  1.00  0.00           C  
ATOM   4081  C6    G   128      60.686  52.254  54.171  1.00  0.00           C  
ATOM   4082  O6    G   128      61.135  53.277  54.657  1.00  0.00           O  
ATOM   4083  N1    G   128      59.528  52.403  53.422  1.00  0.00           N  
ATOM   4084  H1    G   128      59.207  53.349  53.275  1.00  0.00           H  
ATOM   4085  C2    G   128      58.896  51.407  52.793  1.00  0.00           C  
ATOM   4086  N2    G   128      57.781  51.659  52.209  1.00  0.00           N  
ATOM   4087  H21   G   128      57.132  50.899  52.060  1.00  0.00           H  
ATOM   4088  H22   G   128      57.431  52.595  52.065  1.00  0.00           H  
ATOM   4089  N3    G   128      59.219  50.102  52.981  1.00  0.00           N  
ATOM   4090  C4    G   128      60.406  49.921  53.665  1.00  0.00           C  
ATOM   4091  C3'   G   128      62.114  46.300  52.617  1.00  0.00           C  
ATOM   4092  H3'   G   128      62.969  46.917  52.895  1.00  0.00           H  
ATOM   4093  C2'   G   128      60.871  47.106  52.401  1.00  0.00           C  
ATOM   4094  H2'   G   128      60.937  47.951  51.716  1.00  0.00           H  
ATOM   4095  O2'   G   128      59.834  46.242  51.809  1.00  0.00           O  
ATOM   4096 HO2'   G   128      60.342  45.529  51.416  1.00  0.00           H  
ATOM   4097  O3'   G   128      62.707  45.606  51.525  1.00  0.00           O  
ATOM   4098  P     U   129      63.444  46.402  50.314  1.00  0.00           P  
ATOM   4099  OP1   U   129      63.938  45.378  49.385  1.00  0.00           O  
ATOM   4100  OP2   U   129      64.412  47.326  50.948  1.00  0.00           O  
ATOM   4101  O5'   U   129      62.380  47.398  49.595  1.00  0.00           O  
ATOM   4102  C5'   U   129      61.407  46.817  48.780  1.00  0.00           C  
ATOM   4103  H5'   U   129      61.832  46.489  47.831  1.00  0.00           H  
ATOM   4104 H5''   U   129      60.855  46.041  49.309  1.00  0.00           H  
ATOM   4105  C4'   U   129      60.376  47.955  48.440  1.00  0.00           C  
ATOM   4106  H4'   U   129      59.430  47.543  48.088  1.00  0.00           H  
ATOM   4107  O4'   U   129      59.947  48.656  49.603  1.00  0.00           O  
ATOM   4108  C1'   U   129      59.810  50.144  49.378  1.00  0.00           C  
ATOM   4109  H1'   U   129      58.781  50.404  49.628  1.00  0.00           H  
ATOM   4110  N1    U   129      60.821  50.933  50.126  1.00  0.00           N  
ATOM   4111  C6    U   129      61.930  50.444  50.745  1.00  0.00           C  
ATOM   4112  H6    U   129      62.180  49.393  50.721  1.00  0.00           H  
ATOM   4113  C5    U   129      62.851  51.259  51.345  1.00  0.00           C  
ATOM   4114  H5    U   129      63.662  50.802  51.893  1.00  0.00           H  
ATOM   4115  C4    U   129      62.666  52.692  51.430  1.00  0.00           C  
ATOM   4116  O4    U   129      63.499  53.415  51.980  1.00  0.00           O  
ATOM   4117  N3    U   129      61.595  53.101  50.833  1.00  0.00           N  
ATOM   4118  H3    U   129      61.324  54.072  50.888  1.00  0.00           H  
ATOM   4119  C2    U   129      60.725  52.347  50.083  1.00  0.00           C  
ATOM   4120  O2    U   129      59.814  52.971  49.498  1.00  0.00           O  
ATOM   4121  C3'   U   129      60.871  49.064  47.480  1.00  0.00           C  
ATOM   4122  H3'   U   129      61.924  49.251  47.691  1.00  0.00           H  
ATOM   4123  C2'   U   129      59.997  50.266  47.878  1.00  0.00           C  
ATOM   4124  H2'   U   129      60.419  51.242  47.637  1.00  0.00           H  
ATOM   4125  O2'   U   129      58.743  50.158  47.216  1.00  0.00           O  
ATOM   4126 HO2'   U   129      58.848  49.380  46.665  1.00  0.00           H  
ATOM   4127  O3'   U   129      60.704  48.833  46.128  1.00  0.00           O  
ATOM   4128  P     C   130      61.536  49.486  44.968  1.00  0.00           P  
ATOM   4129  OP1   C   130      61.189  48.859  43.677  1.00  0.00           O  
ATOM   4130  OP2   C   130      62.965  49.352  45.340  1.00  0.00           O  
ATOM   4131  O5'   C   130      61.171  51.016  44.897  1.00  0.00           O  
ATOM   4132  C5'   C   130      60.021  51.412  44.232  1.00  0.00           C  
ATOM   4133  H5'   C   130      60.221  51.384  43.160  1.00  0.00           H  
ATOM   4134 H5''   C   130      59.137  50.826  44.484  1.00  0.00           H  
ATOM   4135  C4'   C   130      59.589  52.886  44.536  1.00  0.00           C  
ATOM   4136  H4'   C   130      58.572  53.211  44.319  1.00  0.00           H  
ATOM   4137  O4'   C   130      59.773  53.154  45.873  1.00  0.00           O  
ATOM   4138  C1'   C   130      60.073  54.508  46.017  1.00  0.00           C  
ATOM   4139  H1'   C   130      59.309  54.994  46.624  1.00  0.00           H  
ATOM   4140  N1    C   130      61.358  54.710  46.808  1.00  0.00           N  
ATOM   4141  C6    C   130      62.185  53.693  47.139  1.00  0.00           C  
ATOM   4142  H6    C   130      62.056  52.771  46.591  1.00  0.00           H  
ATOM   4143  C5    C   130      63.074  53.845  48.123  1.00  0.00           C  
ATOM   4144  H5    C   130      63.687  53.041  48.502  1.00  0.00           H  
ATOM   4145  C4    C   130      63.206  55.133  48.667  1.00  0.00           C  
ATOM   4146  N4    C   130      64.170  55.357  49.511  1.00  0.00           N  
ATOM   4147  H41   C   130      64.893  54.695  49.755  1.00  0.00           H  
ATOM   4148  H42   C   130      64.322  56.316  49.789  1.00  0.00           H  
ATOM   4149  N3    C   130      62.509  56.186  48.256  1.00  0.00           N  
ATOM   4150  C2    C   130      61.624  55.980  47.297  1.00  0.00           C  
ATOM   4151  O2    C   130      60.948  56.979  46.854  1.00  0.00           O  
ATOM   4152  C3'   C   130      60.410  53.888  43.826  1.00  0.00           C  
ATOM   4153  H3'   C   130      61.438  53.583  44.023  1.00  0.00           H  
ATOM   4154  C2'   C   130      60.159  55.079  44.645  1.00  0.00           C  
ATOM   4155  H2'   C   130      61.023  55.721  44.474  1.00  0.00           H  
ATOM   4156  O2'   C   130      58.954  55.664  44.451  1.00  0.00           O  
ATOM   4157 HO2'   C   130      58.892  56.475  44.960  1.00  0.00           H  
ATOM   4158  O3'   C   130      60.089  54.085  42.491  1.00  0.00           O  
ATOM   4159  P     G   131      61.158  54.599  41.452  1.00  0.00           P  
ATOM   4160  OP1   G   131      60.458  54.703  40.194  1.00  0.00           O  
ATOM   4161  OP2   G   131      62.415  53.718  41.536  1.00  0.00           O  
ATOM   4162  O5'   G   131      61.607  56.110  41.821  1.00  0.00           O  
ATOM   4163  C5'   G   131      60.837  57.343  41.680  1.00  0.00           C  
ATOM   4164  H5'   G   131      60.783  57.585  40.619  1.00  0.00           H  
ATOM   4165 H5''   G   131      59.870  57.145  42.143  1.00  0.00           H  
ATOM   4166  C4'   G   131      61.430  58.490  42.426  1.00  0.00           C  
ATOM   4167  H4'   G   131      60.789  59.337  42.182  1.00  0.00           H  
ATOM   4168  O4'   G   131      61.661  58.336  43.789  1.00  0.00           O  
ATOM   4169  C1'   G   131      62.631  59.266  44.192  1.00  0.00           C  
ATOM   4170  H1'   G   131      62.211  60.137  44.695  1.00  0.00           H  
ATOM   4171  N9    G   131      63.649  58.661  45.078  1.00  0.00           N  
ATOM   4172  C8    G   131      64.067  57.332  45.276  1.00  0.00           C  
ATOM   4173  H8    G   131      63.522  56.520  44.819  1.00  0.00           H  
ATOM   4174  N7    G   131      65.158  57.152  46.016  1.00  0.00           N  
ATOM   4175  C5    G   131      65.504  58.469  46.395  1.00  0.00           C  
ATOM   4176  C6    G   131      66.558  58.983  47.219  1.00  0.00           C  
ATOM   4177  O6    G   131      67.574  58.487  47.651  1.00  0.00           O  
ATOM   4178  N1    G   131      66.419  60.352  47.383  1.00  0.00           N  
ATOM   4179  H1    G   131      67.114  60.787  47.972  1.00  0.00           H  
ATOM   4180  C2    G   131      65.475  61.103  46.844  1.00  0.00           C  
ATOM   4181  N2    G   131      65.396  62.346  47.242  1.00  0.00           N  
ATOM   4182  H21   G   131      66.174  62.735  47.755  1.00  0.00           H  
ATOM   4183  H22   G   131      64.711  62.999  46.889  1.00  0.00           H  
ATOM   4184  N3    G   131      64.539  60.715  45.980  1.00  0.00           N  
ATOM   4185  C4    G   131      64.611  59.381  45.798  1.00  0.00           C  
ATOM   4186  C3'   G   131      62.764  58.842  41.841  1.00  0.00           C  
ATOM   4187  H3'   G   131      63.387  57.962  41.680  1.00  0.00           H  
ATOM   4188  C2'   G   131      63.384  59.763  42.956  1.00  0.00           C  
ATOM   4189  H2'   G   131      64.461  59.599  42.986  1.00  0.00           H  
ATOM   4190  O2'   G   131      63.015  61.094  42.901  1.00  0.00           O  
ATOM   4191 HO2'   G   131      63.651  61.677  42.480  1.00  0.00           H  
ATOM   4192  O3'   G   131      62.511  59.434  40.593  1.00  0.00           O  
ATOM   4193  P     U   132      63.695  59.693  39.630  1.00  0.00           P  
ATOM   4194  OP1   U   132      63.058  60.134  38.405  1.00  0.00           O  
ATOM   4195  OP2   U   132      64.533  58.436  39.493  1.00  0.00           O  
ATOM   4196  O5'   U   132      64.543  60.936  40.216  1.00  0.00           O  
ATOM   4197  C5'   U   132      64.190  62.319  39.960  1.00  0.00           C  
ATOM   4198  H5'   U   132      64.338  62.523  38.899  1.00  0.00           H  
ATOM   4199 H5''   U   132      63.129  62.456  40.169  1.00  0.00           H  
ATOM   4200  C4'   U   132      64.921  63.336  40.739  1.00  0.00           C  
ATOM   4201  H4'   U   132      64.293  64.206  40.545  1.00  0.00           H  
ATOM   4202  O4'   U   132      64.927  63.036  42.159  1.00  0.00           O  
ATOM   4203  C1'   U   132      66.175  63.542  42.665  1.00  0.00           C  
ATOM   4204  H1'   U   132      65.880  64.421  43.237  1.00  0.00           H  
ATOM   4205  N1    U   132      66.966  62.602  43.469  1.00  0.00           N  
ATOM   4206  C6    U   132      67.120  61.269  43.080  1.00  0.00           C  
ATOM   4207  H6    U   132      66.634  60.966  42.164  1.00  0.00           H  
ATOM   4208  C5    U   132      67.944  60.415  43.725  1.00  0.00           C  
ATOM   4209  H5    U   132      68.001  59.370  43.459  1.00  0.00           H  
ATOM   4210  C4    U   132      68.765  60.879  44.812  1.00  0.00           C  
ATOM   4211  O4    U   132      69.608  60.285  45.420  1.00  0.00           O  
ATOM   4212  N3    U   132      68.483  62.166  45.202  1.00  0.00           N  
ATOM   4213  H3    U   132      69.006  62.528  45.987  1.00  0.00           H  
ATOM   4214  C2    U   132      67.707  63.051  44.551  1.00  0.00           C  
ATOM   4215  O2    U   132      67.705  64.273  44.861  1.00  0.00           O  
ATOM   4216  C3'   U   132      66.361  63.517  40.264  1.00  0.00           C  
ATOM   4217  H3'   U   132      66.681  62.497  40.053  1.00  0.00           H  
ATOM   4218  C2'   U   132      67.107  63.936  41.450  1.00  0.00           C  
ATOM   4219  H2'   U   132      67.965  63.267  41.522  1.00  0.00           H  
ATOM   4220  O2'   U   132      67.343  65.353  41.557  1.00  0.00           O  
ATOM   4221 HO2'   U   132      67.461  65.690  40.665  1.00  0.00           H  
ATOM   4222  O3'   U   132      66.457  64.320  39.153  1.00  0.00           O  
ATOM   4223  P     A   133      67.789  64.341  38.331  1.00  0.00           P  
ATOM   4224  OP1   A   133      68.354  63.017  38.234  1.00  0.00           O  
ATOM   4225  OP2   A   133      68.539  65.427  38.970  1.00  0.00           O  
ATOM   4226  O5'   A   133      67.313  64.769  36.905  1.00  0.00           O  
ATOM   4227  C5'   A   133      66.603  63.899  36.046  1.00  0.00           C  
ATOM   4228  H5'   A   133      66.700  62.842  36.294  1.00  0.00           H  
ATOM   4229 H5''   A   133      65.539  64.123  35.972  1.00  0.00           H  
ATOM   4230  C4'   A   133      67.101  64.335  34.691  1.00  0.00           C  
ATOM   4231  H4'   A   133      68.149  64.037  34.665  1.00  0.00           H  
ATOM   4232  O4'   A   133      66.440  63.594  33.607  1.00  0.00           O  
ATOM   4233  C1'   A   133      66.620  64.305  32.404  1.00  0.00           C  
ATOM   4234  H1'   A   133      67.165  63.650  31.724  1.00  0.00           H  
ATOM   4235  N9    A   133      65.294  64.532  31.811  1.00  0.00           N  
ATOM   4236  C8    A   133      64.052  64.849  32.343  1.00  0.00           C  
ATOM   4237  H8    A   133      64.120  65.321  33.312  1.00  0.00           H  
ATOM   4238  N7    A   133      62.994  64.573  31.676  1.00  0.00           N  
ATOM   4239  C5    A   133      63.576  64.183  30.476  1.00  0.00           C  
ATOM   4240  C6    A   133      63.011  63.786  29.217  1.00  0.00           C  
ATOM   4241  N6    A   133      61.796  64.038  28.749  1.00  0.00           N  
ATOM   4242  H61   A   133      61.119  64.495  29.342  1.00  0.00           H  
ATOM   4243  H62   A   133      61.469  63.631  27.884  1.00  0.00           H  
ATOM   4244  N1    A   133      63.778  63.200  28.303  1.00  0.00           N  
ATOM   4245  C2    A   133      65.064  63.203  28.505  1.00  0.00           C  
ATOM   4246  H2    A   133      65.610  62.804  27.663  1.00  0.00           H  
ATOM   4247  N3    A   133      65.738  63.532  29.583  1.00  0.00           N  
ATOM   4248  C4    A   133      64.904  64.024  30.602  1.00  0.00           C  
ATOM   4249  C3'   A   133      67.022  65.809  34.273  1.00  0.00           C  
ATOM   4250  H3'   A   133      65.994  66.124  34.450  1.00  0.00           H  
ATOM   4251  C2'   A   133      67.275  65.624  32.754  1.00  0.00           C  
ATOM   4252  H2'   A   133      66.691  66.317  32.149  1.00  0.00           H  
ATOM   4253  O2'   A   133      68.592  65.595  32.351  1.00  0.00           O  
ATOM   4254 HO2'   A   133      69.029  66.408  32.615  1.00  0.00           H  
ATOM   4255  O3'   A   133      67.957  66.699  34.890  1.00  0.00           O  
ATOM   4256  P     U   134      67.816  68.280  34.608  1.00  0.00           P  
ATOM   4257  OP1   U   134      68.481  68.955  35.729  1.00  0.00           O  
ATOM   4258  OP2   U   134      66.409  68.619  34.488  1.00  0.00           O  
ATOM   4259  O5'   U   134      68.578  68.578  33.205  1.00  0.00           O  
ATOM   4260  C5'   U   134      69.927  68.789  33.247  1.00  0.00           C  
ATOM   4261  H5'   U   134      70.083  69.754  33.729  1.00  0.00           H  
ATOM   4262 H5''   U   134      70.386  67.971  33.801  1.00  0.00           H  
ATOM   4263  C4'   U   134      70.592  68.834  31.830  1.00  0.00           C  
ATOM   4264  H4'   U   134      71.673  68.763  31.706  1.00  0.00           H  
ATOM   4265  O4'   U   134      70.013  67.784  31.117  1.00  0.00           O  
ATOM   4266  C1'   U   134      69.871  68.107  29.700  1.00  0.00           C  
ATOM   4267  H1'   U   134      70.468  67.419  29.102  1.00  0.00           H  
ATOM   4268  N1    U   134      68.431  67.766  29.359  1.00  0.00           N  
ATOM   4269  C6    U   134      67.361  68.355  29.992  1.00  0.00           C  
ATOM   4270  H6    U   134      67.482  69.095  30.769  1.00  0.00           H  
ATOM   4271  C5    U   134      66.100  68.047  29.717  1.00  0.00           C  
ATOM   4272  H5    U   134      65.362  68.577  30.300  1.00  0.00           H  
ATOM   4273  C4    U   134      65.774  67.089  28.644  1.00  0.00           C  
ATOM   4274  O4    U   134      64.614  66.882  28.250  1.00  0.00           O  
ATOM   4275  N3    U   134      66.866  66.631  27.979  1.00  0.00           N  
ATOM   4276  H3    U   134      66.676  65.873  27.339  1.00  0.00           H  
ATOM   4277  C2    U   134      68.180  66.908  28.278  1.00  0.00           C  
ATOM   4278  O2    U   134      69.050  66.403  27.659  1.00  0.00           O  
ATOM   4279  C3'   U   134      70.186  70.110  31.065  1.00  0.00           C  
ATOM   4280  H3'   U   134      69.211  70.490  31.368  1.00  0.00           H  
ATOM   4281  C2'   U   134      70.303  69.626  29.607  1.00  0.00           C  
ATOM   4282  H2'   U   134      69.598  70.182  28.990  1.00  0.00           H  
ATOM   4283  O2'   U   134      71.677  69.646  29.183  1.00  0.00           O  
ATOM   4284 HO2'   U   134      72.022  70.476  29.520  1.00  0.00           H  
ATOM   4285  O3'   U   134      71.206  71.075  31.420  1.00  0.00           O  
ATOM   4286  P     A   135      70.886  72.651  30.949  1.00  0.00           P  
ATOM   4287  OP1   A   135      71.408  73.493  32.023  1.00  0.00           O  
ATOM   4288  OP2   A   135      69.488  72.715  30.693  1.00  0.00           O  
ATOM   4289  O5'   A   135      71.739  72.733  29.628  1.00  0.00           O  
ATOM   4290  C5'   A   135      73.084  73.046  29.817  1.00  0.00           C  
ATOM   4291  H5'   A   135      73.275  74.087  30.078  1.00  0.00           H  
ATOM   4292 H5''   A   135      73.556  72.372  30.533  1.00  0.00           H  
ATOM   4293  C4'   A   135      73.780  72.907  28.423  1.00  0.00           C  
ATOM   4294  H4'   A   135      74.832  73.138  28.588  1.00  0.00           H  
ATOM   4295  O4'   A   135      73.765  71.546  28.004  1.00  0.00           O  
ATOM   4296  C1'   A   135      73.901  71.432  26.640  1.00  0.00           C  
ATOM   4297  H1'   A   135      74.766  70.854  26.316  1.00  0.00           H  
ATOM   4298  N9    A   135      72.688  70.683  26.158  1.00  0.00           N  
ATOM   4299  C8    A   135      71.366  71.010  26.288  1.00  0.00           C  
ATOM   4300  H8    A   135      71.112  71.957  26.742  1.00  0.00           H  
ATOM   4301  N7    A   135      70.478  70.160  25.766  1.00  0.00           N  
ATOM   4302  C5    A   135      71.347  69.125  25.434  1.00  0.00           C  
ATOM   4303  C6    A   135      71.134  67.800  24.906  1.00  0.00           C  
ATOM   4304  N6    A   135      69.924  67.228  24.688  1.00  0.00           N  
ATOM   4305  H61   A   135      69.136  67.752  25.042  1.00  0.00           H  
ATOM   4306  H62   A   135      69.949  66.244  24.465  1.00  0.00           H  
ATOM   4307  N1    A   135      72.107  66.972  24.571  1.00  0.00           N  
ATOM   4308  C2    A   135      73.327  67.528  24.676  1.00  0.00           C  
ATOM   4309  H2    A   135      74.127  66.811  24.570  1.00  0.00           H  
ATOM   4310  N3    A   135      73.742  68.705  25.231  1.00  0.00           N  
ATOM   4311  C4    A   135      72.651  69.456  25.579  1.00  0.00           C  
ATOM   4312  C3'   A   135      73.263  73.702  27.172  1.00  0.00           C  
ATOM   4313  H3'   A   135      72.190  73.520  27.220  1.00  0.00           H  
ATOM   4314  C2'   A   135      73.973  72.844  26.135  1.00  0.00           C  
ATOM   4315  H2'   A   135      73.536  72.934  25.141  1.00  0.00           H  
ATOM   4316  O2'   A   135      75.358  73.273  26.028  1.00  0.00           O  
ATOM   4317 HO2'   A   135      75.694  72.830  25.245  1.00  0.00           H  
ATOM   4318  O3'   A   135      73.540  75.074  27.065  1.00  0.00           O  
ATOM   4319  P     C   136      72.863  75.955  25.886  1.00  0.00           P  
ATOM   4320  OP1   C   136      72.993  77.360  26.264  1.00  0.00           O  
ATOM   4321  OP2   C   136      71.487  75.495  25.612  1.00  0.00           O  
ATOM   4322  O5'   C   136      73.720  75.652  24.599  1.00  0.00           O  
ATOM   4323  C5'   C   136      74.857  76.292  24.185  1.00  0.00           C  
ATOM   4324  H5'   C   136      74.578  77.345  24.131  1.00  0.00           H  
ATOM   4325 H5''   C   136      75.515  76.171  25.045  1.00  0.00           H  
ATOM   4326  C4'   C   136      75.439  75.727  22.873  1.00  0.00           C  
ATOM   4327  H4'   C   136      76.398  76.058  22.474  1.00  0.00           H  
ATOM   4328  O4'   C   136      75.715  74.356  23.107  1.00  0.00           O  
ATOM   4329  C1'   C   136      75.494  73.592  21.958  1.00  0.00           C  
ATOM   4330  H1'   C   136      76.425  73.203  21.546  1.00  0.00           H  
ATOM   4331  N1    C   136      74.444  72.584  22.134  1.00  0.00           N  
ATOM   4332  C6    C   136      73.260  72.917  22.822  1.00  0.00           C  
ATOM   4333  H6    C   136      73.018  73.921  23.138  1.00  0.00           H  
ATOM   4334  C5    C   136      72.399  71.913  23.052  1.00  0.00           C  
ATOM   4335  H5    C   136      71.446  72.226  23.451  1.00  0.00           H  
ATOM   4336  C4    C   136      72.718  70.656  22.519  1.00  0.00           C  
ATOM   4337  N4    C   136      71.973  69.639  22.370  1.00  0.00           N  
ATOM   4338  H41   C   136      72.490  68.782  22.230  1.00  0.00           H  
ATOM   4339  H42   C   136      70.999  69.680  22.635  1.00  0.00           H  
ATOM   4340  N3    C   136      73.843  70.291  22.009  1.00  0.00           N  
ATOM   4341  C2    C   136      74.763  71.264  21.908  1.00  0.00           C  
ATOM   4342  O2    C   136      75.846  70.982  21.461  1.00  0.00           O  
ATOM   4343  C3'   C   136      74.491  75.818  21.658  1.00  0.00           C  
ATOM   4344  H3'   C   136      73.441  75.762  21.947  1.00  0.00           H  
ATOM   4345  C2'   C   136      74.986  74.543  20.891  1.00  0.00           C  
ATOM   4346  H2'   C   136      74.052  74.172  20.470  1.00  0.00           H  
ATOM   4347  O2'   C   136      75.975  74.671  19.950  1.00  0.00           O  
ATOM   4348 HO2'   C   136      75.792  75.563  19.644  1.00  0.00           H  
ATOM   4349  O3'   C   136      74.859  76.989  20.820  1.00  0.00           O  
ATOM   4350  P     A   137      74.692  78.514  21.459  1.00  0.00           P  
ATOM   4351  OP1   A   137      73.399  78.660  22.275  1.00  0.00           O  
ATOM   4352  OP2   A   137      74.861  79.476  20.340  1.00  0.00           O  
ATOM   4353  O5'   A   137      75.807  78.753  22.578  1.00  0.00           O  
ATOM   4354  C5'   A   137      77.191  78.680  22.188  1.00  0.00           C  
ATOM   4355  H5'   A   137      77.355  77.700  21.740  1.00  0.00           H  
ATOM   4356 H5''   A   137      77.513  79.408  21.444  1.00  0.00           H  
ATOM   4357  C4'   A   137      78.059  78.835  23.403  1.00  0.00           C  
ATOM   4358  H4'   A   137      77.885  79.841  23.785  1.00  0.00           H  
ATOM   4359  O4'   A   137      77.874  77.799  24.359  1.00  0.00           O  
ATOM   4360  C1'   A   137      79.114  77.549  24.971  1.00  0.00           C  
ATOM   4361  H1'   A   137      79.089  77.918  25.996  1.00  0.00           H  
ATOM   4362  N9    A   137      79.420  76.112  24.963  1.00  0.00           N  
ATOM   4363  C8    A   137      78.662  75.200  24.406  1.00  0.00           C  
ATOM   4364  H8    A   137      77.642  75.337  24.079  1.00  0.00           H  
ATOM   4365  N7    A   137      79.326  74.071  24.151  1.00  0.00           N  
ATOM   4366  C5    A   137      80.553  74.306  24.793  1.00  0.00           C  
ATOM   4367  C6    A   137      81.709  73.554  25.025  1.00  0.00           C  
ATOM   4368  N6    A   137      81.789  72.384  24.495  1.00  0.00           N  
ATOM   4369  H61   A   137      80.964  72.035  24.030  1.00  0.00           H  
ATOM   4370  H62   A   137      82.599  71.846  24.770  1.00  0.00           H  
ATOM   4371  N1    A   137      82.810  74.009  25.597  1.00  0.00           N  
ATOM   4372  C2    A   137      82.736  75.301  25.996  1.00  0.00           C  
ATOM   4373  H2    A   137      83.633  75.657  26.481  1.00  0.00           H  
ATOM   4374  N3    A   137      81.686  76.145  25.871  1.00  0.00           N  
ATOM   4375  C4    A   137      80.627  75.557  25.217  1.00  0.00           C  
ATOM   4376  C3'   A   137      79.529  78.795  22.907  1.00  0.00           C  
ATOM   4377  H3'   A   137      79.688  77.879  22.338  1.00  0.00           H  
ATOM   4378  C2'   A   137      80.144  78.487  24.311  1.00  0.00           C  
ATOM   4379  H2'   A   137      81.084  77.939  24.253  1.00  0.00           H  
ATOM   4380  O2'   A   137      80.256  79.636  25.126  1.00  0.00           O  
ATOM   4381 HO2'   A   137      81.128  79.993  24.943  1.00  0.00           H  
ATOM   4382  O3'   A   137      79.993  79.995  22.221  1.00  0.00           O  
ATOM   4383  P     G   138      81.218  79.950  21.109  1.00  0.00           P  
ATOM   4384  OP1   G   138      81.807  81.255  20.923  1.00  0.00           O  
ATOM   4385  OP2   G   138      80.804  79.133  19.980  1.00  0.00           O  
ATOM   4386  O5'   G   138      82.262  79.029  21.900  1.00  0.00           O  
ATOM   4387  C5'   G   138      83.262  79.569  22.729  1.00  0.00           C  
ATOM   4388  H5'   G   138      83.744  80.429  22.266  1.00  0.00           H  
ATOM   4389 H5''   G   138      82.828  79.811  23.699  1.00  0.00           H  
ATOM   4390  C4'   G   138      84.434  78.594  22.922  1.00  0.00           C  
ATOM   4391  H4'   G   138      85.197  79.035  23.564  1.00  0.00           H  
ATOM   4392  O4'   G   138      83.863  77.470  23.648  1.00  0.00           O  
ATOM   4393  C1'   G   138      84.350  76.285  23.153  1.00  0.00           C  
ATOM   4394  H1'   G   138      84.655  75.612  23.955  1.00  0.00           H  
ATOM   4395  N9    G   138      83.375  75.521  22.333  1.00  0.00           N  
ATOM   4396  C8    G   138      82.040  75.826  22.144  1.00  0.00           C  
ATOM   4397  H8    G   138      81.559  76.688  22.582  1.00  0.00           H  
ATOM   4398  N7    G   138      81.304  75.002  21.443  1.00  0.00           N  
ATOM   4399  C5    G   138      82.308  73.958  21.237  1.00  0.00           C  
ATOM   4400  C6    G   138      82.155  72.658  20.686  1.00  0.00           C  
ATOM   4401  O6    G   138      81.262  72.164  20.034  1.00  0.00           O  
ATOM   4402  N1    G   138      83.208  71.809  20.953  1.00  0.00           N  
ATOM   4403  H1    G   138      83.086  70.842  20.685  1.00  0.00           H  
ATOM   4404  C2    G   138      84.368  72.241  21.371  1.00  0.00           C  
ATOM   4405  N2    G   138      85.377  71.431  21.171  1.00  0.00           N  
ATOM   4406  H21   G   138      85.370  70.480  20.833  1.00  0.00           H  
ATOM   4407  H22   G   138      86.220  71.814  21.575  1.00  0.00           H  
ATOM   4408  N3    G   138      84.633  73.449  21.829  1.00  0.00           N  
ATOM   4409  C4    G   138      83.540  74.267  21.764  1.00  0.00           C  
ATOM   4410  C3'   G   138      85.071  78.037  21.644  1.00  0.00           C  
ATOM   4411  H3'   G   138      84.280  77.835  20.922  1.00  0.00           H  
ATOM   4412  C2'   G   138      85.528  76.700  22.284  1.00  0.00           C  
ATOM   4413  H2'   G   138      85.759  76.086  21.413  1.00  0.00           H  
ATOM   4414  O2'   G   138      86.738  76.756  23.001  1.00  0.00           O  
ATOM   4415 HO2'   G   138      87.109  75.892  22.807  1.00  0.00           H  
ATOM   4416  O3'   G   138      86.084  78.789  21.062  1.00  0.00           O  
ATOM   4417  P     G   139      86.410  78.755  19.482  1.00  0.00           P  
ATOM   4418  OP1   G   139      87.672  79.552  19.350  1.00  0.00           O  
ATOM   4419  OP2   G   139      85.148  79.099  18.835  1.00  0.00           O  
ATOM   4420  O5'   G   139      86.680  77.213  19.227  1.00  0.00           O  
ATOM   4421  C5'   G   139      87.841  76.642  19.651  1.00  0.00           C  
ATOM   4422  H5'   G   139      88.632  77.076  19.040  1.00  0.00           H  
ATOM   4423 H5''   G   139      88.078  76.845  20.696  1.00  0.00           H  
ATOM   4424  C4'   G   139      88.026  75.168  19.376  1.00  0.00           C  
ATOM   4425  H4'   G   139      89.036  75.019  19.758  1.00  0.00           H  
ATOM   4426  O4'   G   139      87.068  74.260  19.902  1.00  0.00           O  
ATOM   4427  C1'   G   139      86.985  73.168  19.073  1.00  0.00           C  
ATOM   4428  H1'   G   139      87.313  72.258  19.575  1.00  0.00           H  
ATOM   4429  N9    G   139      85.633  73.092  18.555  1.00  0.00           N  
ATOM   4430  C8    G   139      84.708  74.112  18.470  1.00  0.00           C  
ATOM   4431  H8    G   139      84.907  75.117  18.813  1.00  0.00           H  
ATOM   4432  N7    G   139      83.599  73.745  17.979  1.00  0.00           N  
ATOM   4433  C5    G   139      83.747  72.442  17.633  1.00  0.00           C  
ATOM   4434  C6    G   139      82.886  71.434  17.118  1.00  0.00           C  
ATOM   4435  O6    G   139      81.693  71.534  16.842  1.00  0.00           O  
ATOM   4436  N1    G   139      83.491  70.189  17.091  1.00  0.00           N  
ATOM   4437  H1    G   139      82.922  69.437  16.729  1.00  0.00           H  
ATOM   4438  C2    G   139      84.787  69.928  17.449  1.00  0.00           C  
ATOM   4439  N2    G   139      85.341  68.786  17.066  1.00  0.00           N  
ATOM   4440  H21   G   139      84.928  68.159  16.390  1.00  0.00           H  
ATOM   4441  H22   G   139      86.348  68.770  17.147  1.00  0.00           H  
ATOM   4442  N3    G   139      85.586  70.760  18.032  1.00  0.00           N  
ATOM   4443  C4    G   139      84.984  71.995  18.031  1.00  0.00           C  
ATOM   4444  C3'   G   139      88.159  74.917  17.929  1.00  0.00           C  
ATOM   4445  H3'   G   139      87.235  75.269  17.469  1.00  0.00           H  
ATOM   4446  C2'   G   139      88.036  73.380  17.979  1.00  0.00           C  
ATOM   4447  H2'   G   139      87.706  72.917  17.049  1.00  0.00           H  
ATOM   4448  O2'   G   139      89.200  72.771  18.576  1.00  0.00           O  
ATOM   4449 HO2'   G   139      89.864  72.551  17.918  1.00  0.00           H  
ATOM   4450  O3'   G   139      89.407  75.382  17.406  1.00  0.00           O  
ATOM   4451  P     G   140      89.657  75.572  15.796  1.00  0.00           P  
ATOM   4452  OP1   G   140      91.021  76.079  15.678  1.00  0.00           O  
ATOM   4453  OP2   G   140      88.550  76.466  15.359  1.00  0.00           O  
ATOM   4454  O5'   G   140      89.478  74.081  15.227  1.00  0.00           O  
ATOM   4455  C5'   G   140      90.521  73.123  15.209  1.00  0.00           C  
ATOM   4456  H5'   G   140      91.424  73.437  14.687  1.00  0.00           H  
ATOM   4457 H5''   G   140      90.799  72.986  16.254  1.00  0.00           H  
ATOM   4458  C4'   G   140      90.080  71.744  14.809  1.00  0.00           C  
ATOM   4459  H4'   G   140      90.970  71.128  14.935  1.00  0.00           H  
ATOM   4460  O4'   G   140      88.965  71.403  15.551  1.00  0.00           O  
ATOM   4461  C1'   G   140      88.123  70.530  14.834  1.00  0.00           C  
ATOM   4462  H1'   G   140      87.966  69.560  15.305  1.00  0.00           H  
ATOM   4463  N9    G   140      86.828  71.249  14.560  1.00  0.00           N  
ATOM   4464  C8    G   140      86.452  72.547  14.744  1.00  0.00           C  
ATOM   4465  H8    G   140      87.155  73.257  15.153  1.00  0.00           H  
ATOM   4466  N7    G   140      85.238  72.804  14.375  1.00  0.00           N  
ATOM   4467  C5    G   140      84.664  71.528  13.965  1.00  0.00           C  
ATOM   4468  C6    G   140      83.318  71.196  13.680  1.00  0.00           C  
ATOM   4469  O6    G   140      82.363  71.934  13.582  1.00  0.00           O  
ATOM   4470  N1    G   140      83.211  69.856  13.382  1.00  0.00           N  
ATOM   4471  H1    G   140      82.321  69.525  13.036  1.00  0.00           H  
ATOM   4472  C2    G   140      84.260  68.946  13.421  1.00  0.00           C  
ATOM   4473  N2    G   140      83.994  67.745  12.978  1.00  0.00           N  
ATOM   4474  H21   G   140      84.727  67.056  13.075  1.00  0.00           H  
ATOM   4475  H22   G   140      83.094  67.483  12.601  1.00  0.00           H  
ATOM   4476  N3    G   140      85.513  69.210  13.790  1.00  0.00           N  
ATOM   4477  C4    G   140      85.679  70.583  14.082  1.00  0.00           C  
ATOM   4478  C3'   G   140      89.644  71.483  13.328  1.00  0.00           C  
ATOM   4479  H3'   G   140      89.064  72.326  12.952  1.00  0.00           H  
ATOM   4480  C2'   G   140      88.856  70.216  13.555  1.00  0.00           C  
ATOM   4481  H2'   G   140      88.062  70.087  12.819  1.00  0.00           H  
ATOM   4482  O2'   G   140      89.516  68.992  13.799  1.00  0.00           O  
ATOM   4483 HO2'   G   140      88.887  68.268  13.752  1.00  0.00           H  
ATOM   4484  O3'   G   140      90.726  71.241  12.470  1.00  0.00           O  
ATOM   4485  P     C   141      90.525  71.238  10.940  1.00  0.00           P  
ATOM   4486  OP1   C   141      91.820  70.977  10.307  1.00  0.00           O  
ATOM   4487  OP2   C   141      89.879  72.509  10.549  1.00  0.00           O  
ATOM   4488  O5'   C   141      89.459  70.071  10.628  1.00  0.00           O  
ATOM   4489  C5'   C   141      89.839  68.712  10.686  1.00  0.00           C  
ATOM   4490  H5'   C   141      90.586  68.583   9.902  1.00  0.00           H  
ATOM   4491 H5''   C   141      90.303  68.373  11.612  1.00  0.00           H  
ATOM   4492  C4'   C   141      88.729  67.779  10.388  1.00  0.00           C  
ATOM   4493  H4'   C   141      89.210  66.803  10.451  1.00  0.00           H  
ATOM   4494  O4'   C   141      87.637  67.987  11.191  1.00  0.00           O  
ATOM   4495  C1'   C   141      86.458  67.500  10.538  1.00  0.00           C  
ATOM   4496  H1'   C   141      85.979  66.690  11.088  1.00  0.00           H  
ATOM   4497  N1    C   141      85.494  68.637  10.294  1.00  0.00           N  
ATOM   4498  C6    C   141      85.958  69.910  10.582  1.00  0.00           C  
ATOM   4499  H6    C   141      87.003  70.098  10.781  1.00  0.00           H  
ATOM   4500  C5    C   141      85.043  70.889  10.586  1.00  0.00           C  
ATOM   4501  H5    C   141      85.359  71.910  10.735  1.00  0.00           H  
ATOM   4502  C4    C   141      83.661  70.528  10.345  1.00  0.00           C  
ATOM   4503  N4    C   141      82.753  71.445  10.114  1.00  0.00           N  
ATOM   4504  H41   C   141      83.003  72.423  10.079  1.00  0.00           H  
ATOM   4505  H42   C   141      81.793  71.205   9.914  1.00  0.00           H  
ATOM   4506  N3    C   141      83.299  69.374   9.948  1.00  0.00           N  
ATOM   4507  C2    C   141      84.160  68.371   9.930  1.00  0.00           C  
ATOM   4508  O2    C   141      83.818  67.263   9.520  1.00  0.00           O  
ATOM   4509  C3'   C   141      88.236  67.751   8.954  1.00  0.00           C  
ATOM   4510  H3'   C   141      87.949  68.771   8.698  1.00  0.00           H  
ATOM   4511  C2'   C   141      86.939  66.919   9.219  1.00  0.00           C  
ATOM   4512  H2'   C   141      86.224  67.143   8.428  1.00  0.00           H  
ATOM   4513  O2'   C   141      87.077  65.548   9.395  1.00  0.00           O  
ATOM   4514 HO2'   C   141      87.476  65.411  10.258  1.00  0.00           H  
ATOM   4515  O3'   C   141      89.162  67.299   8.017  1.00  0.00           O  
ATOM   4516  P    U3   142      89.228  67.820   6.535  1.00  0.00           P  
ATOM   4517  OP1  U3   142      90.069  66.976   5.634  1.00  0.00           O  
ATOM   4518  OP2  U3   142      89.585  69.251   6.679  1.00  0.00           O  
ATOM   4519  O5'  U3   142      87.699  67.740   6.040  1.00  0.00           O  
ATOM   4520  C5'  U3   142      87.114  66.499   5.697  1.00  0.00           C  
ATOM   4521  H5'  U3   142      87.731  66.040   4.925  1.00  0.00           H  
ATOM   4522 H5''  U3   142      87.228  65.781   6.510  1.00  0.00           H  
ATOM   4523  C4'  U3   142      85.693  66.575   5.272  1.00  0.00           C  
ATOM   4524  H4'  U3   142      85.247  65.615   5.013  1.00  0.00           H  
ATOM   4525  O4'  U3   142      84.890  67.189   6.240  1.00  0.00           O  
ATOM   4526  C1'  U3   142      83.789  67.869   5.692  1.00  0.00           C  
ATOM   4527  H1'  U3   142      82.871  67.406   6.053  1.00  0.00           H  
ATOM   4528  N1   U3   142      83.759  69.255   6.138  1.00  0.00           N  
ATOM   4529  C6   U3   142      84.958  69.830   6.466  1.00  0.00           C  
ATOM   4530  H6   U3   142      85.872  69.254   6.450  1.00  0.00           H  
ATOM   4531  C5   U3   142      84.975  71.134   6.925  1.00  0.00           C  
ATOM   4532  H5   U3   142      85.909  71.638   7.126  1.00  0.00           H  
ATOM   4533  C4   U3   142      83.783  71.948   6.994  1.00  0.00           C  
ATOM   4534  O4   U3   142      83.661  73.050   7.518  1.00  0.00           O  
ATOM   4535  N3   U3   142      82.667  71.282   6.644  1.00  0.00           N  
ATOM   4536  H3   U3   142      81.764  71.617   6.950  1.00  0.00           H  
ATOM   4537  C2   U3   142      82.588  69.946   6.168  1.00  0.00           C  
ATOM   4538  O2   U3   142      81.516  69.446   5.829  1.00  0.00           O  
ATOM   4539  C3'  U3   142      85.496  67.498   4.105  1.00  0.00           C  
ATOM   4540  H3'  U3   142      86.012  68.454   4.194  1.00  0.00           H  
ATOM   4541  C2'  U3   142      83.992  67.763   4.132  1.00  0.00           C  
ATOM   4542  H2'  U3   142      83.670  68.721   3.723  1.00  0.00           H  
ATOM   4543  O2'  U3   142      83.275  66.707   3.554  1.00  0.00           O  
ATOM   4544 HO2'  U3   142      83.695  65.899   3.858  1.00  0.00           H  
ATOM   4545  O3'  U3   142      85.947  66.944   2.850  1.00  0.00           O  
ATOM   4546 HO3'  U3   142      86.854  67.256   2.794  1.00  0.00           H  
TER    4547       U3   142 
END   
