# Supplementary material for: Modeling the structure of the frameshift-stimulatory pseudoknot in SARS-CoV-2 reveals multiple possible conformers
Source: PLoS Comput Biol. 2021 Jan 19;17(1):e1008603. doi: 10.1371/journal.pcbi.1008603 (PMC7845960; doi:10.1371/journal.pcbi.1008603)
Supplement: S1 Data — Files in.pdb format for each of the model structures presented in the manuscript are included in an archived.zip folder. The files corresponding to the structures shown in Figs 3B, 3E, 3H, 4B, 4E, 4H, 5B, 6A–6F, and 7A–7G are named FigNX_1.pdb, where N is the figure number and X is the letter for the figure panel. These structures represent the most populated of the clusters found in the corresponding MD simulations. The structures of the second- and third-most populated clusters from each of the simulations are in the files named FigNX_2.pdb and FigNX_3.pdb, respectively. (ZIP) [file pcbi.1008603.s006.zip › Fig7G_2.pdb]

ATOM      1 HO5'  U5     1      21.260  63.461 100.654  1.00  0.00           H  
ATOM      2  O5'  U5     1      20.944  63.979 101.397  1.00  0.00           O  
ATOM      3  C5'  U5     1      19.846  63.361 102.030  1.00  0.00           C  
ATOM      4  H5'  U5     1      19.385  62.654 101.339  1.00  0.00           H  
ATOM      5 H5''  U5     1      20.199  62.649 102.776  1.00  0.00           H  
ATOM      6  C4'  U5     1      18.809  64.229 102.741  1.00  0.00           C  
ATOM      7  H4'  U5     1      18.321  63.516 103.406  1.00  0.00           H  
ATOM      8  O4'  U5     1      19.432  65.339 103.396  1.00  0.00           O  
ATOM      9  C1'  U5     1      18.782  66.577 103.144  1.00  0.00           C  
ATOM     10  H1'  U5     1      17.957  66.753 103.835  1.00  0.00           H  
ATOM     11  N1   U5     1      19.774  67.751 103.302  1.00  0.00           N  
ATOM     12  C6   U5     1      21.060  67.614 102.916  1.00  0.00           C  
ATOM     13  H6   U5     1      21.495  66.772 102.398  1.00  0.00           H  
ATOM     14  C5   U5     1      21.952  68.638 103.040  1.00  0.00           C  
ATOM     15  H5   U5     1      22.949  68.528 102.640  1.00  0.00           H  
ATOM     16  C4   U5     1      21.532  69.914 103.450  1.00  0.00           C  
ATOM     17  O4   U5     1      22.283  70.906 103.596  1.00  0.00           O  
ATOM     18  N3   U5     1      20.193  69.917 103.817  1.00  0.00           N  
ATOM     19  H3   U5     1      19.918  70.775 104.274  1.00  0.00           H  
ATOM     20  C2   U5     1      19.367  68.840 104.036  1.00  0.00           C  
ATOM     21  O2   U5     1      18.301  69.045 104.493  1.00  0.00           O  
ATOM     22  C3'  U5     1      17.839  64.863 101.730  1.00  0.00           C  
ATOM     23  H3'  U5     1      18.122  64.508 100.740  1.00  0.00           H  
ATOM     24  C2'  U5     1      18.285  66.377 101.718  1.00  0.00           C  
ATOM     25  H2'  U5     1      19.210  66.514 101.158  1.00  0.00           H  
ATOM     26  O2'  U5     1      17.235  67.205 101.335  1.00  0.00           O  
ATOM     27 HO2'  U5     1      16.961  67.072 100.424  1.00  0.00           H  
ATOM     28  O3'  U5     1      16.486  64.630 102.203  1.00  0.00           O  
ATOM     29  P     U     2      15.763  63.201 101.978  1.00  0.00           P  
ATOM     30  OP1   U     2      14.436  63.263 102.578  1.00  0.00           O  
ATOM     31  OP2   U     2      16.589  62.052 102.382  1.00  0.00           O  
ATOM     32  O5'   U     2      15.499  63.025 100.475  1.00  0.00           O  
ATOM     33  C5'   U     2      14.679  63.862  99.836  1.00  0.00           C  
ATOM     34  H5'   U     2      13.660  63.645 100.154  1.00  0.00           H  
ATOM     35 H5''   U     2      14.847  64.934  99.942  1.00  0.00           H  
ATOM     36  C4'   U     2      14.741  63.582  98.376  1.00  0.00           C  
ATOM     37  H4'   U     2      14.232  64.351  97.795  1.00  0.00           H  
ATOM     38  O4'   U     2      16.104  63.902  97.930  1.00  0.00           O  
ATOM     39  C1'   U     2      16.394  63.107  96.738  1.00  0.00           C  
ATOM     40  H1'   U     2      16.519  63.661  95.808  1.00  0.00           H  
ATOM     41  N1    U     2      17.605  62.268  96.951  1.00  0.00           N  
ATOM     42  C6    U     2      17.866  61.694  98.202  1.00  0.00           C  
ATOM     43  H6    U     2      17.147  61.836  98.995  1.00  0.00           H  
ATOM     44  C5    U     2      19.022  61.006  98.372  1.00  0.00           C  
ATOM     45  H5    U     2      19.257  60.479  99.285  1.00  0.00           H  
ATOM     46  C4    U     2      19.963  60.689  97.290  1.00  0.00           C  
ATOM     47  O4    U     2      21.016  60.008  97.375  1.00  0.00           O  
ATOM     48  N3    U     2      19.561  61.184  96.096  1.00  0.00           N  
ATOM     49  H3    U     2      20.149  61.016  95.292  1.00  0.00           H  
ATOM     50  C2    U     2      18.406  61.942  95.857  1.00  0.00           C  
ATOM     51  O2    U     2      18.094  62.287  94.710  1.00  0.00           O  
ATOM     52  C3'   U     2      14.415  62.152  97.783  1.00  0.00           C  
ATOM     53  H3'   U     2      14.867  61.376  98.400  1.00  0.00           H  
ATOM     54  C2'   U     2      15.137  62.182  96.455  1.00  0.00           C  
ATOM     55  H2'   U     2      15.507  61.184  96.222  1.00  0.00           H  
ATOM     56  O2'   U     2      14.626  62.704  95.353  1.00  0.00           O  
ATOM     57 HO2'   U     2      13.690  62.822  95.533  1.00  0.00           H  
ATOM     58  O3'   U     2      12.945  61.951  97.433  1.00  0.00           O  
ATOM     59  P     U     3      12.450  60.402  97.220  1.00  0.00           P  
ATOM     60  OP1   U     3      11.119  60.084  97.705  1.00  0.00           O  
ATOM     61  OP2   U     3      13.579  59.548  97.510  1.00  0.00           O  
ATOM     62  O5'   U     3      12.426  60.503  95.681  1.00  0.00           O  
ATOM     63  C5'   U     3      11.360  61.075  94.926  1.00  0.00           C  
ATOM     64  H5'   U     3      10.436  60.522  95.090  1.00  0.00           H  
ATOM     65 H5''   U     3      11.344  62.110  95.266  1.00  0.00           H  
ATOM     66  C4'   U     3      11.601  61.036  93.451  1.00  0.00           C  
ATOM     67  H4'   U     3      10.744  61.450  92.919  1.00  0.00           H  
ATOM     68  O4'   U     3      12.743  61.890  93.116  1.00  0.00           O  
ATOM     69  C1'   U     3      13.492  61.157  92.146  1.00  0.00           C  
ATOM     70  H1'   U     3      13.701  61.830  91.315  1.00  0.00           H  
ATOM     71  N1    U     3      14.838  60.708  92.607  1.00  0.00           N  
ATOM     72  C6    U     3      15.015  59.925  93.792  1.00  0.00           C  
ATOM     73  H6    U     3      14.203  59.671  94.457  1.00  0.00           H  
ATOM     74  C5    U     3      16.262  59.402  94.059  1.00  0.00           C  
ATOM     75  H5    U     3      16.440  58.911  95.004  1.00  0.00           H  
ATOM     76  C4    U     3      17.414  59.664  93.148  1.00  0.00           C  
ATOM     77  O4    U     3      18.475  59.096  93.221  1.00  0.00           O  
ATOM     78  N3    U     3      17.140  60.435  92.089  1.00  0.00           N  
ATOM     79  H3    U     3      17.806  60.379  91.332  1.00  0.00           H  
ATOM     80  C2    U     3      15.990  60.971  91.772  1.00  0.00           C  
ATOM     81  O2    U     3      15.900  61.694  90.807  1.00  0.00           O  
ATOM     82  C3'   U     3      11.828  59.628  92.912  1.00  0.00           C  
ATOM     83  H3'   U     3      12.348  59.085  93.701  1.00  0.00           H  
ATOM     84  C2'   U     3      12.646  59.947  91.663  1.00  0.00           C  
ATOM     85  H2'   U     3      13.236  59.101  91.311  1.00  0.00           H  
ATOM     86  O2'   U     3      11.725  60.362  90.618  1.00  0.00           O  
ATOM     87 HO2'   U     3      10.811  60.220  90.873  1.00  0.00           H  
ATOM     88  O3'   U     3      10.586  58.985  92.677  1.00  0.00           O  
ATOM     89  P     G     4      10.408  57.408  92.832  1.00  0.00           P  
ATOM     90  OP1   G     4       9.035  57.096  92.495  1.00  0.00           O  
ATOM     91  OP2   G     4      10.913  57.135  94.197  1.00  0.00           O  
ATOM     92  O5'   G     4      11.460  56.862  91.683  1.00  0.00           O  
ATOM     93  C5'   G     4      11.006  56.633  90.366  1.00  0.00           C  
ATOM     94  H5'   G     4       9.935  56.446  90.292  1.00  0.00           H  
ATOM     95 H5''   G     4      11.309  57.480  89.749  1.00  0.00           H  
ATOM     96  C4'   G     4      11.714  55.436  89.843  1.00  0.00           C  
ATOM     97  H4'   G     4      11.499  55.320  88.781  1.00  0.00           H  
ATOM     98  O4'   G     4      13.185  55.662  89.808  1.00  0.00           O  
ATOM     99  C1'   G     4      13.847  54.500  90.308  1.00  0.00           C  
ATOM    100  H1'   G     4      14.753  54.270  89.746  1.00  0.00           H  
ATOM    101  N9    G     4      14.361  54.585  91.689  1.00  0.00           N  
ATOM    102  C8    G     4      14.547  55.778  92.416  1.00  0.00           C  
ATOM    103  H8    G     4      14.252  56.745  92.036  1.00  0.00           H  
ATOM    104  N7    G     4      14.995  55.533  93.611  1.00  0.00           N  
ATOM    105  C5    G     4      15.244  54.170  93.639  1.00  0.00           C  
ATOM    106  C6    G     4      16.053  53.365  94.523  1.00  0.00           C  
ATOM    107  O6    G     4      16.682  53.792  95.509  1.00  0.00           O  
ATOM    108  N1    G     4      16.304  52.085  94.053  1.00  0.00           N  
ATOM    109  H1    G     4      17.051  51.628  94.555  1.00  0.00           H  
ATOM    110  C2    G     4      16.038  51.631  92.804  1.00  0.00           C  
ATOM    111  N2    G     4      16.579  50.525  92.383  1.00  0.00           N  
ATOM    112  H21   G     4      16.276  50.351  91.436  1.00  0.00           H  
ATOM    113  H22   G     4      16.945  49.870  93.059  1.00  0.00           H  
ATOM    114  N3    G     4      15.324  52.339  91.966  1.00  0.00           N  
ATOM    115  C4    G     4      15.031  53.606  92.435  1.00  0.00           C  
ATOM    116  C3'   G     4      11.486  54.154  90.603  1.00  0.00           C  
ATOM    117  H3'   G     4      11.517  54.311  91.681  1.00  0.00           H  
ATOM    118  C2'   G     4      12.803  53.398  90.269  1.00  0.00           C  
ATOM    119  H2'   G     4      12.881  52.628  91.036  1.00  0.00           H  
ATOM    120  O2'   G     4      12.766  52.887  88.954  1.00  0.00           O  
ATOM    121 HO2'   G     4      11.849  52.858  88.672  1.00  0.00           H  
ATOM    122  O3'   G     4      10.335  53.512  90.061  1.00  0.00           O  
ATOM    123  P     C     5       9.402  52.815  91.134  1.00  0.00           P  
ATOM    124  OP1   C     5       8.333  52.077  90.394  1.00  0.00           O  
ATOM    125  OP2   C     5       8.963  53.759  92.184  1.00  0.00           O  
ATOM    126  O5'   C     5      10.273  51.753  91.882  1.00  0.00           O  
ATOM    127  C5'   C     5      10.612  50.514  91.276  1.00  0.00           C  
ATOM    128  H5'   C     5       9.763  49.902  90.970  1.00  0.00           H  
ATOM    129 H5''   C     5      11.194  50.758  90.387  1.00  0.00           H  
ATOM    130  C4'   C     5      11.479  49.616  92.110  1.00  0.00           C  
ATOM    131  H4'   C     5      11.621  48.685  91.561  1.00  0.00           H  
ATOM    132  O4'   C     5      12.626  50.169  92.602  1.00  0.00           O  
ATOM    133  C1'   C     5      12.919  49.658  93.927  1.00  0.00           C  
ATOM    134  H1'   C     5      13.899  49.189  93.841  1.00  0.00           H  
ATOM    135  N1    C     5      13.083  50.825  94.838  1.00  0.00           N  
ATOM    136  C6    C     5      12.726  52.115  94.526  1.00  0.00           C  
ATOM    137  H6    C     5      12.342  52.310  93.536  1.00  0.00           H  
ATOM    138  C5    C     5      12.852  53.148  95.418  1.00  0.00           C  
ATOM    139  H5    C     5      12.560  54.162  95.187  1.00  0.00           H  
ATOM    140  C4    C     5      13.527  52.817  96.623  1.00  0.00           C  
ATOM    141  N4    C     5      13.970  53.645  97.528  1.00  0.00           N  
ATOM    142  H41   C     5      14.313  53.341  98.428  1.00  0.00           H  
ATOM    143  H42   C     5      13.678  54.610  97.474  1.00  0.00           H  
ATOM    144  N3    C     5      13.993  51.580  96.903  1.00  0.00           N  
ATOM    145  C2    C     5      13.748  50.587  96.037  1.00  0.00           C  
ATOM    146  O2    C     5      14.076  49.442  96.305  1.00  0.00           O  
ATOM    147  C3'   C     5      10.757  49.332  93.433  1.00  0.00           C  
ATOM    148  H3'   C     5      10.426  50.298  93.813  1.00  0.00           H  
ATOM    149  C2'   C     5      11.822  48.759  94.335  1.00  0.00           C  
ATOM    150  H2'   C     5      11.580  48.914  95.386  1.00  0.00           H  
ATOM    151  O2'   C     5      12.234  47.478  93.859  1.00  0.00           O  
ATOM    152 HO2'   C     5      12.162  46.828  94.562  1.00  0.00           H  
ATOM    153  O3'   C     5       9.504  48.580  93.298  1.00  0.00           O  
ATOM    154  P     G     6       8.442  48.367  94.470  1.00  0.00           P  
ATOM    155  OP1   G     6       7.412  47.467  93.930  1.00  0.00           O  
ATOM    156  OP2   G     6       8.024  49.707  94.979  1.00  0.00           O  
ATOM    157  O5'   G     6       9.154  47.649  95.665  1.00  0.00           O  
ATOM    158  C5'   G     6       9.453  46.288  95.639  1.00  0.00           C  
ATOM    159  H5'   G     6       8.599  45.618  95.739  1.00  0.00           H  
ATOM    160 H5''   G     6       9.958  46.085  94.694  1.00  0.00           H  
ATOM    161  C4'   G     6      10.258  45.946  96.868  1.00  0.00           C  
ATOM    162  H4'   G     6      10.549  44.903  96.988  1.00  0.00           H  
ATOM    163  O4'   G     6      11.384  46.779  96.898  1.00  0.00           O  
ATOM    164  C1'   G     6      11.693  46.910  98.249  1.00  0.00           C  
ATOM    165  H1'   G     6      12.643  46.410  98.441  1.00  0.00           H  
ATOM    166  N9    G     6      11.739  48.321  98.796  1.00  0.00           N  
ATOM    167  C8    G     6      10.991  49.350  98.191  1.00  0.00           C  
ATOM    168  H8    G     6      10.353  49.158  97.341  1.00  0.00           H  
ATOM    169  N7    G     6      11.229  50.579  98.615  1.00  0.00           N  
ATOM    170  C5    G     6      12.031  50.270  99.714  1.00  0.00           C  
ATOM    171  C6    G     6      12.698  51.180 100.636  1.00  0.00           C  
ATOM    172  O6    G     6      12.599  52.411 100.582  1.00  0.00           O  
ATOM    173  N1    G     6      13.415  50.561 101.592  1.00  0.00           N  
ATOM    174  H1    G     6      13.773  51.133 102.343  1.00  0.00           H  
ATOM    175  C2    G     6      13.634  49.261 101.631  1.00  0.00           C  
ATOM    176  N2    G     6      14.212  48.913 102.736  1.00  0.00           N  
ATOM    177  H21   G     6      14.207  49.459 103.586  1.00  0.00           H  
ATOM    178  H22   G     6      14.449  47.931 102.757  1.00  0.00           H  
ATOM    179  N3    G     6      13.217  48.371 100.693  1.00  0.00           N  
ATOM    180  C4    G     6      12.447  48.920  99.739  1.00  0.00           C  
ATOM    181  C3'   G     6       9.518  46.223  98.193  1.00  0.00           C  
ATOM    182  H3'   G     6       9.231  47.271  98.104  1.00  0.00           H  
ATOM    183  C2'   G     6      10.724  46.086  99.135  1.00  0.00           C  
ATOM    184  H2'   G     6      10.504  46.548 100.098  1.00  0.00           H  
ATOM    185  O2'   G     6      11.276  44.733  99.306  1.00  0.00           O  
ATOM    186 HO2'   G     6      11.928  44.751 100.011  1.00  0.00           H  
ATOM    187  O3'   G     6       8.276  45.553  98.507  1.00  0.00           O  
ATOM    188  P     G     7       7.267  46.133  99.672  1.00  0.00           P  
ATOM    189  OP1   G     7       6.148  45.177  99.871  1.00  0.00           O  
ATOM    190  OP2   G     7       6.941  47.571  99.504  1.00  0.00           O  
ATOM    191  O5'   G     7       8.041  46.102 101.027  1.00  0.00           O  
ATOM    192  C5'   G     7       8.624  44.973 101.579  1.00  0.00           C  
ATOM    193  H5'   G     7       7.858  44.245 101.847  1.00  0.00           H  
ATOM    194 H5''   G     7       9.128  44.475 100.751  1.00  0.00           H  
ATOM    195  C4'   G     7       9.579  45.309 102.740  1.00  0.00           C  
ATOM    196  H4'   G     7      10.118  44.532 103.282  1.00  0.00           H  
ATOM    197  O4'   G     7      10.602  46.230 102.395  1.00  0.00           O  
ATOM    198  C1'   G     7      10.721  47.099 103.506  1.00  0.00           C  
ATOM    199  H1'   G     7      11.743  47.130 103.883  1.00  0.00           H  
ATOM    200  N9    G     7      10.322  48.498 103.052  1.00  0.00           N  
ATOM    201  C8    G     7       9.617  48.941 101.957  1.00  0.00           C  
ATOM    202  H8    G     7       9.154  48.320 101.205  1.00  0.00           H  
ATOM    203  N7    G     7       9.584  50.264 101.931  1.00  0.00           N  
ATOM    204  C5    G     7      10.287  50.729 103.061  1.00  0.00           C  
ATOM    205  C6    G     7      10.593  52.041 103.641  1.00  0.00           C  
ATOM    206  O6    G     7      10.359  53.154 103.135  1.00  0.00           O  
ATOM    207  N1    G     7      11.177  51.948 104.833  1.00  0.00           N  
ATOM    208  H1    G     7      11.078  52.779 105.398  1.00  0.00           H  
ATOM    209  C2    G     7      11.596  50.788 105.434  1.00  0.00           C  
ATOM    210  N2    G     7      11.966  50.891 106.695  1.00  0.00           N  
ATOM    211  H21   G     7      12.142  50.014 107.165  1.00  0.00           H  
ATOM    212  H22   G     7      12.098  51.780 107.156  1.00  0.00           H  
ATOM    213  N3    G     7      11.358  49.610 104.929  1.00  0.00           N  
ATOM    214  C4    G     7      10.619  49.628 103.805  1.00  0.00           C  
ATOM    215  C3'   G     7       8.739  45.810 103.836  1.00  0.00           C  
ATOM    216  H3'   G     7       7.991  46.461 103.386  1.00  0.00           H  
ATOM    217  C2'   G     7       9.852  46.538 104.604  1.00  0.00           C  
ATOM    218  H2'   G     7       9.385  47.294 105.236  1.00  0.00           H  
ATOM    219  O2'   G     7      10.675  45.644 105.437  1.00  0.00           O  
ATOM    220 HO2'   G     7      10.219  45.159 106.128  1.00  0.00           H  
ATOM    221  O3'   G     7       8.098  44.840 104.616  1.00  0.00           O  
ATOM    222  P     U     8       6.714  45.125 105.246  1.00  0.00           P  
ATOM    223  OP1   U     8       6.319  43.913 106.079  1.00  0.00           O  
ATOM    224  OP2   U     8       5.731  45.597 104.181  1.00  0.00           O  
ATOM    225  O5'   U     8       6.870  46.381 106.268  1.00  0.00           O  
ATOM    226  C5'   U     8       7.331  46.204 107.635  1.00  0.00           C  
ATOM    227  H5'   U     8       6.617  45.597 108.191  1.00  0.00           H  
ATOM    228 H5''   U     8       8.318  45.752 107.544  1.00  0.00           H  
ATOM    229  C4'   U     8       7.569  47.621 108.302  1.00  0.00           C  
ATOM    230  H4'   U     8       7.905  47.473 109.328  1.00  0.00           H  
ATOM    231  O4'   U     8       8.436  48.404 107.535  1.00  0.00           O  
ATOM    232  C1'   U     8       8.239  49.829 107.860  1.00  0.00           C  
ATOM    233  H1'   U     8       9.092  50.260 108.383  1.00  0.00           H  
ATOM    234  N1    U     8       7.981  50.727 106.740  1.00  0.00           N  
ATOM    235  C6    U     8       7.674  50.334 105.484  1.00  0.00           C  
ATOM    236  H6    U     8       7.562  49.274 105.305  1.00  0.00           H  
ATOM    237  C5    U     8       7.408  51.248 104.521  1.00  0.00           C  
ATOM    238  H5    U     8       7.290  50.965 103.485  1.00  0.00           H  
ATOM    239  C4    U     8       7.416  52.641 104.703  1.00  0.00           C  
ATOM    240  O4    U     8       7.177  53.548 103.862  1.00  0.00           O  
ATOM    241  N3    U     8       7.826  52.984 106.024  1.00  0.00           N  
ATOM    242  H3    U     8       7.794  53.936 106.359  1.00  0.00           H  
ATOM    243  C2    U     8       7.990  52.122 107.037  1.00  0.00           C  
ATOM    244  O2    U     8       8.056  52.624 108.145  1.00  0.00           O  
ATOM    245  C3'   U     8       6.336  48.542 108.331  1.00  0.00           C  
ATOM    246  H3'   U     8       5.882  48.567 107.340  1.00  0.00           H  
ATOM    247  C2'   U     8       6.961  49.902 108.745  1.00  0.00           C  
ATOM    248  H2'   U     8       6.188  50.617 108.460  1.00  0.00           H  
ATOM    249  O2'   U     8       7.380  49.881 110.095  1.00  0.00           O  
ATOM    250 HO2'   U     8       6.744  49.279 110.488  1.00  0.00           H  
ATOM    251  O3'   U     8       5.335  48.080 109.225  1.00  0.00           O  
ATOM    252  P     G     9       3.829  48.542 109.163  1.00  0.00           P  
ATOM    253  OP1   G     9       3.136  47.820 110.198  1.00  0.00           O  
ATOM    254  OP2   G     9       3.305  48.500 107.748  1.00  0.00           O  
ATOM    255  O5'   G     9       4.002  50.131 109.531  1.00  0.00           O  
ATOM    256  C5'   G     9       4.048  50.330 110.909  1.00  0.00           C  
ATOM    257  H5'   G     9       3.135  50.020 111.418  1.00  0.00           H  
ATOM    258 H5''   G     9       4.908  49.880 111.405  1.00  0.00           H  
ATOM    259  C4'   G     9       4.082  51.757 111.298  1.00  0.00           C  
ATOM    260  H4'   G     9       4.038  51.776 112.387  1.00  0.00           H  
ATOM    261  O4'   G     9       5.214  52.496 110.787  1.00  0.00           O  
ATOM    262  C1'   G     9       4.800  53.896 110.511  1.00  0.00           C  
ATOM    263  H1'   G     9       5.432  54.606 111.043  1.00  0.00           H  
ATOM    264  N9    G     9       4.719  54.198 109.116  1.00  0.00           N  
ATOM    265  C8    G     9       4.680  53.372 108.029  1.00  0.00           C  
ATOM    266  H8    G     9       4.816  52.304 108.105  1.00  0.00           H  
ATOM    267  N7    G     9       4.561  54.001 106.859  1.00  0.00           N  
ATOM    268  C5    G     9       4.534  55.372 107.269  1.00  0.00           C  
ATOM    269  C6    G     9       4.384  56.501 106.445  1.00  0.00           C  
ATOM    270  O6    G     9       4.387  56.506 105.228  1.00  0.00           O  
ATOM    271  N1    G     9       4.354  57.695 107.228  1.00  0.00           N  
ATOM    272  H1    G     9       4.304  58.557 106.705  1.00  0.00           H  
ATOM    273  C2    G     9       4.378  57.726 108.595  1.00  0.00           C  
ATOM    274  N2    G     9       4.124  58.902 109.140  1.00  0.00           N  
ATOM    275  H21   G     9       4.030  59.726 108.564  1.00  0.00           H  
ATOM    276  H22   G     9       4.016  58.997 110.140  1.00  0.00           H  
ATOM    277  N3    G     9       4.433  56.636 109.375  1.00  0.00           N  
ATOM    278  C4    G     9       4.466  55.471 108.638  1.00  0.00           C  
ATOM    279  C3'   G     9       2.866  52.610 110.937  1.00  0.00           C  
ATOM    280  H3'   G     9       2.685  52.309 109.905  1.00  0.00           H  
ATOM    281  C2'   G     9       3.438  54.133 111.042  1.00  0.00           C  
ATOM    282  H2'   G     9       2.824  54.749 110.384  1.00  0.00           H  
ATOM    283  O2'   G     9       3.518  54.595 112.339  1.00  0.00           O  
ATOM    284 HO2'   G     9       2.776  54.275 112.857  1.00  0.00           H  
ATOM    285  O3'   G     9       1.735  52.475 111.694  1.00  0.00           O  
ATOM    286  P     U    10       0.295  52.392 111.089  1.00  0.00           P  
ATOM    287  OP1   U    10      -0.531  51.923 112.192  1.00  0.00           O  
ATOM    288  OP2   U    10       0.204  51.551 109.855  1.00  0.00           O  
ATOM    289  O5'   U    10      -0.042  53.919 110.679  1.00  0.00           O  
ATOM    290  C5'   U    10      -0.277  54.844 111.685  1.00  0.00           C  
ATOM    291  H5'   U    10      -1.179  54.510 112.197  1.00  0.00           H  
ATOM    292 H5''   U    10       0.601  54.993 112.314  1.00  0.00           H  
ATOM    293  C4'   U    10      -0.458  56.229 111.022  1.00  0.00           C  
ATOM    294  H4'   U    10      -0.617  56.918 111.852  1.00  0.00           H  
ATOM    295  O4'   U    10       0.739  56.623 110.312  1.00  0.00           O  
ATOM    296  C1'   U    10       0.329  57.508 109.279  1.00  0.00           C  
ATOM    297  H1'   U    10       0.723  58.506 109.473  1.00  0.00           H  
ATOM    298  N1    U    10       0.614  57.077 107.899  1.00  0.00           N  
ATOM    299  C6    U    10       0.531  55.796 107.496  1.00  0.00           C  
ATOM    300  H6    U    10       0.443  54.999 108.220  1.00  0.00           H  
ATOM    301  C5    U    10       0.868  55.445 106.246  1.00  0.00           C  
ATOM    302  H5    U    10       0.866  54.390 106.016  1.00  0.00           H  
ATOM    303  C4    U    10       1.007  56.434 105.199  1.00  0.00           C  
ATOM    304  O4    U    10       1.310  56.197 103.996  1.00  0.00           O  
ATOM    305  N3    U    10       1.055  57.742 105.671  1.00  0.00           N  
ATOM    306  H3    U    10       1.058  58.460 104.960  1.00  0.00           H  
ATOM    307  C2    U    10       0.887  58.093 106.969  1.00  0.00           C  
ATOM    308  O2    U    10       0.881  59.290 107.271  1.00  0.00           O  
ATOM    309  C3'   U    10      -1.631  56.360 110.041  1.00  0.00           C  
ATOM    310  H3'   U    10      -1.557  55.540 109.326  1.00  0.00           H  
ATOM    311  C2'   U    10      -1.201  57.693 109.383  1.00  0.00           C  
ATOM    312  H2'   U    10      -1.626  57.853 108.392  1.00  0.00           H  
ATOM    313  O2'   U    10      -1.322  58.870 110.220  1.00  0.00           O  
ATOM    314 HO2'   U    10      -1.661  58.543 111.056  1.00  0.00           H  
ATOM    315  O3'   U    10      -2.931  56.599 110.575  1.00  0.00           O  
ATOM    316  P     A    11      -4.181  56.509 109.679  1.00  0.00           P  
ATOM    317  OP1   A    11      -5.314  56.435 110.554  1.00  0.00           O  
ATOM    318  OP2   A    11      -3.908  55.351 108.763  1.00  0.00           O  
ATOM    319  O5'   A    11      -4.303  57.798 108.759  1.00  0.00           O  
ATOM    320  C5'   A    11      -4.533  59.160 109.208  1.00  0.00           C  
ATOM    321  H5'   A    11      -5.470  59.418 109.702  1.00  0.00           H  
ATOM    322 H5''   A    11      -3.728  59.436 109.889  1.00  0.00           H  
ATOM    323  C4'   A    11      -4.363  60.063 108.030  1.00  0.00           C  
ATOM    324  H4'   A    11      -4.427  61.094 108.378  1.00  0.00           H  
ATOM    325  O4'   A    11      -3.070  60.060 107.408  1.00  0.00           O  
ATOM    326  C1'   A    11      -3.187  60.389 106.017  1.00  0.00           C  
ATOM    327  H1'   A    11      -2.739  61.376 105.901  1.00  0.00           H  
ATOM    328  N9    A    11      -2.550  59.339 105.204  1.00  0.00           N  
ATOM    329  C8    A    11      -2.507  58.025 105.476  1.00  0.00           C  
ATOM    330  H8    A    11      -2.951  57.660 106.391  1.00  0.00           H  
ATOM    331  N7    A    11      -1.986  57.306 104.551  1.00  0.00           N  
ATOM    332  C5    A    11      -1.569  58.297 103.600  1.00  0.00           C  
ATOM    333  C6    A    11      -1.033  58.260 102.253  1.00  0.00           C  
ATOM    334  N6    A    11      -0.631  57.185 101.654  1.00  0.00           N  
ATOM    335  H61   A    11      -0.398  56.459 102.316  1.00  0.00           H  
ATOM    336  H62   A    11       0.025  57.357 100.906  1.00  0.00           H  
ATOM    337  N1    A    11      -0.779  59.344 101.552  1.00  0.00           N  
ATOM    338  C2    A    11      -1.293  60.422 101.962  1.00  0.00           C  
ATOM    339  H2    A    11      -1.077  61.278 101.339  1.00  0.00           H  
ATOM    340  N3    A    11      -2.006  60.695 103.077  1.00  0.00           N  
ATOM    341  C4    A    11      -2.069  59.536 103.888  1.00  0.00           C  
ATOM    342  C3'   A    11      -5.337  59.723 106.919  1.00  0.00           C  
ATOM    343  H3'   A    11      -5.319  58.668 106.646  1.00  0.00           H  
ATOM    344  C2'   A    11      -4.682  60.431 105.730  1.00  0.00           C  
ATOM    345  H2'   A    11      -4.902  59.890 104.809  1.00  0.00           H  
ATOM    346  O2'   A    11      -4.979  61.796 105.632  1.00  0.00           O  
ATOM    347 HO2'   A    11      -4.938  62.099 104.722  1.00  0.00           H  
ATOM    348  O3'   A    11      -6.664  60.130 107.120  1.00  0.00           O  
ATOM    349  P     A    12      -7.808  59.609 106.054  1.00  0.00           P  
ATOM    350  OP1   A    12      -9.067  60.117 106.628  1.00  0.00           O  
ATOM    351  OP2   A    12      -7.631  58.121 105.865  1.00  0.00           O  
ATOM    352  O5'   A    12      -7.623  60.275 104.680  1.00  0.00           O  
ATOM    353  C5'   A    12      -8.052  61.654 104.472  1.00  0.00           C  
ATOM    354  H5'   A    12      -9.139  61.722 104.436  1.00  0.00           H  
ATOM    355 H5''   A    12      -7.615  62.187 105.317  1.00  0.00           H  
ATOM    356  C4'   A    12      -7.534  62.214 103.107  1.00  0.00           C  
ATOM    357  H4'   A    12      -7.946  63.216 102.979  1.00  0.00           H  
ATOM    358  O4'   A    12      -6.118  62.224 103.079  1.00  0.00           O  
ATOM    359  C1'   A    12      -5.827  61.866 101.670  1.00  0.00           C  
ATOM    360  H1'   A    12      -5.120  62.563 101.219  1.00  0.00           H  
ATOM    361  N9    A    12      -5.267  60.450 101.409  1.00  0.00           N  
ATOM    362  C8    A    12      -5.340  59.312 102.174  1.00  0.00           C  
ATOM    363  H8    A    12      -5.742  59.298 103.176  1.00  0.00           H  
ATOM    364  N7    A    12      -4.805  58.214 101.681  1.00  0.00           N  
ATOM    365  C5    A    12      -4.401  58.660 100.401  1.00  0.00           C  
ATOM    366  C6    A    12      -3.870  58.087  99.236  1.00  0.00           C  
ATOM    367  N6    A    12      -3.587  56.805  99.101  1.00  0.00           N  
ATOM    368  H61   A    12      -3.615  56.212  99.918  1.00  0.00           H  
ATOM    369  H62   A    12      -2.994  56.477  98.352  1.00  0.00           H  
ATOM    370  N1    A    12      -3.491  58.831  98.204  1.00  0.00           N  
ATOM    371  C2    A    12      -3.809  60.178  98.207  1.00  0.00           C  
ATOM    372  H2    A    12      -3.438  60.736  97.359  1.00  0.00           H  
ATOM    373  N3    A    12      -4.384  60.799  99.157  1.00  0.00           N  
ATOM    374  C4    A    12      -4.712  60.040 100.235  1.00  0.00           C  
ATOM    375  C3'   A    12      -8.087  61.531 101.903  1.00  0.00           C  
ATOM    376  H3'   A    12      -8.176  60.457 102.066  1.00  0.00           H  
ATOM    377  C2'   A    12      -7.091  61.913 100.838  1.00  0.00           C  
ATOM    378  H2'   A    12      -7.071  61.113 100.099  1.00  0.00           H  
ATOM    379  O2'   A    12      -7.312  63.221 100.379  1.00  0.00           O  
ATOM    380 HO2'   A    12      -8.062  63.543 100.883  1.00  0.00           H  
ATOM    381  O3'   A    12      -9.390  62.004 101.546  1.00  0.00           O  
ATOM    382  P     G    13     -10.438  61.139 100.709  1.00  0.00           P  
ATOM    383  OP1   G    13     -11.709  61.888 100.526  1.00  0.00           O  
ATOM    384  OP2   G    13     -10.503  59.761 101.272  1.00  0.00           O  
ATOM    385  O5'   G    13      -9.735  60.997  99.279  1.00  0.00           O  
ATOM    386  C5'   G    13      -9.743  62.186  98.397  1.00  0.00           C  
ATOM    387  H5'   G    13     -10.712  62.457  97.978  1.00  0.00           H  
ATOM    388 H5''   G    13      -9.433  63.051  98.983  1.00  0.00           H  
ATOM    389  C4'   G    13      -8.907  61.947  97.238  1.00  0.00           C  
ATOM    390  H4'   G    13      -8.869  62.792  96.552  1.00  0.00           H  
ATOM    391  O4'   G    13      -7.580  61.494  97.639  1.00  0.00           O  
ATOM    392  C1'   G    13      -7.185  60.533  96.636  1.00  0.00           C  
ATOM    393  H1'   G    13      -6.321  60.911  96.089  1.00  0.00           H  
ATOM    394  N9    G    13      -6.929  59.193  97.224  1.00  0.00           N  
ATOM    395  C8    G    13      -7.478  58.734  98.404  1.00  0.00           C  
ATOM    396  H8    G    13      -8.005  59.359  99.110  1.00  0.00           H  
ATOM    397  N7    G    13      -7.021  57.509  98.688  1.00  0.00           N  
ATOM    398  C5    G    13      -6.408  57.109  97.496  1.00  0.00           C  
ATOM    399  C6    G    13      -5.741  55.891  97.076  1.00  0.00           C  
ATOM    400  O6    G    13      -5.585  54.866  97.744  1.00  0.00           O  
ATOM    401  N1    G    13      -5.308  55.877  95.772  1.00  0.00           N  
ATOM    402  H1    G    13      -4.778  55.053  95.526  1.00  0.00           H  
ATOM    403  C2    G    13      -5.404  56.932  94.916  1.00  0.00           C  
ATOM    404  N2    G    13      -4.753  56.721  93.795  1.00  0.00           N  
ATOM    405  H21   G    13      -4.580  57.470  93.139  1.00  0.00           H  
ATOM    406  H22   G    13      -4.436  55.781  93.605  1.00  0.00           H  
ATOM    407  N3    G    13      -5.904  58.145  95.265  1.00  0.00           N  
ATOM    408  C4    G    13      -6.379  58.133  96.582  1.00  0.00           C  
ATOM    409  C3'   G    13      -9.554  60.870  96.426  1.00  0.00           C  
ATOM    410  H3'   G    13      -9.874  60.042  97.059  1.00  0.00           H  
ATOM    411  C2'   G    13      -8.347  60.399  95.708  1.00  0.00           C  
ATOM    412  H2'   G    13      -8.525  59.374  95.384  1.00  0.00           H  
ATOM    413  O2'   G    13      -8.071  61.143  94.550  1.00  0.00           O  
ATOM    414 HO2'   G    13      -8.932  61.392  94.207  1.00  0.00           H  
ATOM    415  O3'   G    13     -10.647  61.354  95.632  1.00  0.00           O  
ATOM    416  P     U    14     -11.587  60.416  94.742  1.00  0.00           P  
ATOM    417  OP1   U    14     -12.859  61.171  94.581  1.00  0.00           O  
ATOM    418  OP2   U    14     -11.787  59.162  95.438  1.00  0.00           O  
ATOM    419  O5'   U    14     -10.755  60.108  93.435  1.00  0.00           O  
ATOM    420  C5'   U    14     -10.596  61.082  92.431  1.00  0.00           C  
ATOM    421  H5'   U    14     -11.621  61.255  92.102  1.00  0.00           H  
ATOM    422 H5''   U    14     -10.107  62.020  92.693  1.00  0.00           H  
ATOM    423  C4'   U    14      -9.779  60.419  91.342  1.00  0.00           C  
ATOM    424  H4'   U    14      -9.541  61.253  90.682  1.00  0.00           H  
ATOM    425  O4'   U    14      -8.530  59.897  91.912  1.00  0.00           O  
ATOM    426  C1'   U    14      -8.222  58.720  91.046  1.00  0.00           C  
ATOM    427  H1'   U    14      -7.234  58.911  90.627  1.00  0.00           H  
ATOM    428  N1    U    14      -8.294  57.478  91.951  1.00  0.00           N  
ATOM    429  C6    U    14      -8.743  57.497  93.247  1.00  0.00           C  
ATOM    430  H6    U    14      -9.244  58.381  93.614  1.00  0.00           H  
ATOM    431  C5    U    14      -8.559  56.439  94.058  1.00  0.00           C  
ATOM    432  H5    U    14      -8.936  56.442  95.070  1.00  0.00           H  
ATOM    433  C4    U    14      -7.787  55.327  93.614  1.00  0.00           C  
ATOM    434  O4    U    14      -7.470  54.447  94.338  1.00  0.00           O  
ATOM    435  N3    U    14      -7.348  55.396  92.280  1.00  0.00           N  
ATOM    436  H3    U    14      -6.835  54.577  91.989  1.00  0.00           H  
ATOM    437  C2    U    14      -7.535  56.443  91.425  1.00  0.00           C  
ATOM    438  O2    U    14      -7.086  56.389  90.248  1.00  0.00           O  
ATOM    439  C3'   U    14     -10.502  59.336  90.530  1.00  0.00           C  
ATOM    440  H3'   U    14     -10.896  58.697  91.320  1.00  0.00           H  
ATOM    441  C2'   U    14      -9.251  58.710  89.933  1.00  0.00           C  
ATOM    442  H2'   U    14      -9.390  57.660  89.678  1.00  0.00           H  
ATOM    443  O2'   U    14      -8.824  59.482  88.803  1.00  0.00           O  
ATOM    444 HO2'   U    14      -9.656  59.768  88.420  1.00  0.00           H  
ATOM    445  O3'   U    14     -11.454  59.772  89.491  1.00  0.00           O  
ATOM    446  P     G    15     -12.904  59.088  89.457  1.00  0.00           P  
ATOM    447  OP1   G    15     -13.581  59.828  88.365  1.00  0.00           O  
ATOM    448  OP2   G    15     -13.475  59.255  90.810  1.00  0.00           O  
ATOM    449  O5'   G    15     -12.654  57.562  89.036  1.00  0.00           O  
ATOM    450  C5'   G    15     -12.205  57.155  87.762  1.00  0.00           C  
ATOM    451  H5'   G    15     -13.069  57.189  87.098  1.00  0.00           H  
ATOM    452 H5''   G    15     -11.416  57.813  87.396  1.00  0.00           H  
ATOM    453  C4'   G    15     -11.610  55.739  87.765  1.00  0.00           C  
ATOM    454  H4'   G    15     -11.187  55.498  86.790  1.00  0.00           H  
ATOM    455  O4'   G    15     -10.500  55.721  88.724  1.00  0.00           O  
ATOM    456  C1'   G    15     -10.380  54.386  89.282  1.00  0.00           C  
ATOM    457  H1'   G    15      -9.479  53.839  89.004  1.00  0.00           H  
ATOM    458  N9    G    15     -10.549  54.514  90.768  1.00  0.00           N  
ATOM    459  C8    G    15     -11.378  55.378  91.444  1.00  0.00           C  
ATOM    460  H8    G    15     -11.937  56.149  90.934  1.00  0.00           H  
ATOM    461  N7    G    15     -11.313  55.292  92.748  1.00  0.00           N  
ATOM    462  C5    G    15     -10.543  54.109  92.891  1.00  0.00           C  
ATOM    463  C6    G    15     -10.293  53.328  94.022  1.00  0.00           C  
ATOM    464  O6    G    15     -10.484  53.691  95.199  1.00  0.00           O  
ATOM    465  N1    G    15      -9.639  52.127  93.815  1.00  0.00           N  
ATOM    466  H1    G    15      -9.441  51.617  94.664  1.00  0.00           H  
ATOM    467  C2    G    15      -9.362  51.649  92.527  1.00  0.00           C  
ATOM    468  N2    G    15      -8.921  50.414  92.434  1.00  0.00           N  
ATOM    469  H21   G    15      -8.618  49.983  91.573  1.00  0.00           H  
ATOM    470  H22   G    15      -9.038  49.870  93.278  1.00  0.00           H  
ATOM    471  N3    G    15      -9.578  52.338  91.399  1.00  0.00           N  
ATOM    472  C4    G    15     -10.175  53.574  91.617  1.00  0.00           C  
ATOM    473  C3'   G    15     -12.548  54.562  88.160  1.00  0.00           C  
ATOM    474  H3'   G    15     -13.170  54.948  88.968  1.00  0.00           H  
ATOM    475  C2'   G    15     -11.530  53.548  88.794  1.00  0.00           C  
ATOM    476  H2'   G    15     -11.915  52.971  89.634  1.00  0.00           H  
ATOM    477  O2'   G    15     -10.978  52.762  87.770  1.00  0.00           O  
ATOM    478 HO2'   G    15     -11.661  52.272  87.306  1.00  0.00           H  
ATOM    479  O3'   G    15     -13.233  54.098  86.991  1.00  0.00           O  
ATOM    480  P     C    16     -14.382  53.025  86.945  1.00  0.00           P  
ATOM    481  OP1   C    16     -15.107  53.428  85.723  1.00  0.00           O  
ATOM    482  OP2   C    16     -15.074  52.961  88.217  1.00  0.00           O  
ATOM    483  O5'   C    16     -13.574  51.613  86.807  1.00  0.00           O  
ATOM    484  C5'   C    16     -13.306  50.887  85.601  1.00  0.00           C  
ATOM    485  H5'   C    16     -14.220  50.917  85.007  1.00  0.00           H  
ATOM    486 H5''   C    16     -12.413  51.406  85.253  1.00  0.00           H  
ATOM    487  C4'   C    16     -12.879  49.472  85.615  1.00  0.00           C  
ATOM    488  H4'   C    16     -12.674  48.992  84.658  1.00  0.00           H  
ATOM    489  O4'   C    16     -11.696  49.333  86.402  1.00  0.00           O  
ATOM    490  C1'   C    16     -11.883  48.086  87.148  1.00  0.00           C  
ATOM    491  H1'   C    16     -11.072  47.396  86.914  1.00  0.00           H  
ATOM    492  N1    C    16     -11.812  48.387  88.616  1.00  0.00           N  
ATOM    493  C6    C    16     -12.192  49.611  89.089  1.00  0.00           C  
ATOM    494  H6    C    16     -12.510  50.387  88.408  1.00  0.00           H  
ATOM    495  C5    C    16     -12.178  49.796  90.435  1.00  0.00           C  
ATOM    496  H5    C    16     -12.565  50.726  90.825  1.00  0.00           H  
ATOM    497  C4    C    16     -11.746  48.713  91.296  1.00  0.00           C  
ATOM    498  N4    C    16     -11.682  48.761  92.635  1.00  0.00           N  
ATOM    499  H41   C    16     -11.824  49.631  93.127  1.00  0.00           H  
ATOM    500  H42   C    16     -11.412  47.939  93.155  1.00  0.00           H  
ATOM    501  N3    C    16     -11.295  47.620  90.765  1.00  0.00           N  
ATOM    502  C2    C    16     -11.217  47.506  89.488  1.00  0.00           C  
ATOM    503  O2    C    16     -10.766  46.438  89.073  1.00  0.00           O  
ATOM    504  C3'   C    16     -13.986  48.639  86.340  1.00  0.00           C  
ATOM    505  H3'   C    16     -14.390  49.176  87.198  1.00  0.00           H  
ATOM    506  C2'   C    16     -13.184  47.435  86.774  1.00  0.00           C  
ATOM    507  H2'   C    16     -13.714  46.988  87.615  1.00  0.00           H  
ATOM    508  O2'   C    16     -12.980  46.529  85.732  1.00  0.00           O  
ATOM    509 HO2'   C    16     -13.720  46.698  85.144  1.00  0.00           H  
ATOM    510  O3'   C    16     -15.015  48.249  85.437  1.00  0.00           O  
ATOM    511  P     A    17     -16.503  48.555  85.684  1.00  0.00           P  
ATOM    512  OP1   A    17     -17.328  47.717  84.697  1.00  0.00           O  
ATOM    513  OP2   A    17     -16.579  50.002  85.710  1.00  0.00           O  
ATOM    514  O5'   A    17     -16.741  47.890  87.178  1.00  0.00           O  
ATOM    515  C5'   A    17     -16.915  46.477  87.262  1.00  0.00           C  
ATOM    516  H5'   A    17     -17.727  46.016  86.701  1.00  0.00           H  
ATOM    517 H5''   A    17     -16.002  46.042  86.855  1.00  0.00           H  
ATOM    518  C4'   A    17     -17.194  46.084  88.743  1.00  0.00           C  
ATOM    519  H4'   A    17     -17.432  45.020  88.714  1.00  0.00           H  
ATOM    520  O4'   A    17     -16.096  46.186  89.651  1.00  0.00           O  
ATOM    521  C1'   A    17     -16.538  46.561  90.927  1.00  0.00           C  
ATOM    522  H1'   A    17     -16.144  45.877  91.678  1.00  0.00           H  
ATOM    523  N9    A    17     -16.227  47.979  91.242  1.00  0.00           N  
ATOM    524  C8    A    17     -16.170  49.074  90.389  1.00  0.00           C  
ATOM    525  H8    A    17     -16.353  48.984  89.329  1.00  0.00           H  
ATOM    526  N7    A    17     -15.845  50.206  91.003  1.00  0.00           N  
ATOM    527  C5    A    17     -15.654  49.743  92.328  1.00  0.00           C  
ATOM    528  C6    A    17     -15.262  50.280  93.557  1.00  0.00           C  
ATOM    529  N6    A    17     -14.813  51.484  93.784  1.00  0.00           N  
ATOM    530  H61   A    17     -14.884  52.119  93.001  1.00  0.00           H  
ATOM    531  H62   A    17     -14.686  51.873  94.708  1.00  0.00           H  
ATOM    532  N1    A    17     -15.273  49.606  94.758  1.00  0.00           N  
ATOM    533  C2    A    17     -15.797  48.346  94.648  1.00  0.00           C  
ATOM    534  H2    A    17     -15.794  47.796  95.578  1.00  0.00           H  
ATOM    535  N3    A    17     -16.246  47.706  93.615  1.00  0.00           N  
ATOM    536  C4    A    17     -16.059  48.449  92.452  1.00  0.00           C  
ATOM    537  C3'   A    17     -18.392  46.771  89.359  1.00  0.00           C  
ATOM    538  H3'   A    17     -18.376  47.841  89.151  1.00  0.00           H  
ATOM    539  C2'   A    17     -18.073  46.427  90.844  1.00  0.00           C  
ATOM    540  H2'   A    17     -18.466  47.189  91.517  1.00  0.00           H  
ATOM    541  O2'   A    17     -18.541  45.118  91.217  1.00  0.00           O  
ATOM    542 HO2'   A    17     -19.489  45.261  91.258  1.00  0.00           H  
ATOM    543  O3'   A    17     -19.627  46.217  88.893  1.00  0.00           O  
ATOM    544  P     G    18     -20.947  46.974  89.192  1.00  0.00           P  
ATOM    545  OP1   G    18     -22.056  46.404  88.398  1.00  0.00           O  
ATOM    546  OP2   G    18     -20.691  48.397  89.083  1.00  0.00           O  
ATOM    547  O5'   G    18     -21.126  46.495  90.737  1.00  0.00           O  
ATOM    548  C5'   G    18     -22.359  46.713  91.444  1.00  0.00           C  
ATOM    549  H5'   G    18     -22.532  47.740  91.121  1.00  0.00           H  
ATOM    550 H5''   G    18     -23.151  46.141  90.961  1.00  0.00           H  
ATOM    551  C4'   G    18     -22.288  46.421  92.921  1.00  0.00           C  
ATOM    552  H4'   G    18     -23.194  46.784  93.405  1.00  0.00           H  
ATOM    553  O4'   G    18     -22.176  45.040  93.073  1.00  0.00           O  
ATOM    554  C1'   G    18     -21.634  44.824  94.342  1.00  0.00           C  
ATOM    555  H1'   G    18     -22.432  44.555  95.034  1.00  0.00           H  
ATOM    556  N9    G    18     -20.574  43.849  94.396  1.00  0.00           N  
ATOM    557  C8    G    18     -19.979  43.213  93.382  1.00  0.00           C  
ATOM    558  H8    G    18     -20.107  43.480  92.344  1.00  0.00           H  
ATOM    559  N7    G    18     -19.060  42.412  93.746  1.00  0.00           N  
ATOM    560  C5    G    18     -19.152  42.401  95.122  1.00  0.00           C  
ATOM    561  C6    G    18     -18.469  41.651  96.201  1.00  0.00           C  
ATOM    562  O6    G    18     -17.674  40.653  96.034  1.00  0.00           O  
ATOM    563  N1    G    18     -18.986  41.927  97.428  1.00  0.00           N  
ATOM    564  H1    G    18     -18.778  41.236  98.135  1.00  0.00           H  
ATOM    565  C2    G    18     -19.994  42.802  97.683  1.00  0.00           C  
ATOM    566  N2    G    18     -20.273  43.050  98.929  1.00  0.00           N  
ATOM    567  H21   G    18     -20.821  43.845  99.225  1.00  0.00           H  
ATOM    568  H22   G    18     -19.570  42.550  99.453  1.00  0.00           H  
ATOM    569  N3    G    18     -20.557  43.576  96.768  1.00  0.00           N  
ATOM    570  C4    G    18     -20.090  43.303  95.520  1.00  0.00           C  
ATOM    571  C3'   G    18     -21.173  47.147  93.709  1.00  0.00           C  
ATOM    572  H3'   G    18     -20.215  47.145  93.190  1.00  0.00           H  
ATOM    573  C2'   G    18     -21.135  46.163  94.908  1.00  0.00           C  
ATOM    574  H2'   G    18     -20.162  46.053  95.387  1.00  0.00           H  
ATOM    575  O2'   G    18     -22.057  46.530  95.907  1.00  0.00           O  
ATOM    576 HO2'   G    18     -21.683  47.168  96.519  1.00  0.00           H  
ATOM    577  O3'   G    18     -21.550  48.453  93.875  1.00  0.00           O  
ATOM    578  P     C    19     -20.691  49.487  94.585  1.00  0.00           P  
ATOM    579  OP1   C    19     -21.514  50.709  94.633  1.00  0.00           O  
ATOM    580  OP2   C    19     -19.415  49.708  93.866  1.00  0.00           O  
ATOM    581  O5'   C    19     -20.438  48.952  96.145  1.00  0.00           O  
ATOM    582  C5'   C    19     -21.170  49.361  97.293  1.00  0.00           C  
ATOM    583  H5'   C    19     -21.263  50.447  97.284  1.00  0.00           H  
ATOM    584 H5''   C    19     -22.196  48.994  97.319  1.00  0.00           H  
ATOM    585  C4'   C    19     -20.522  48.833  98.574  1.00  0.00           C  
ATOM    586  H4'   C    19     -21.067  49.248  99.422  1.00  0.00           H  
ATOM    587  O4'   C    19     -20.515  47.442  98.550  1.00  0.00           O  
ATOM    588  C1'   C    19     -19.407  46.907  99.363  1.00  0.00           C  
ATOM    589  H1'   C    19     -19.797  46.442 100.269  1.00  0.00           H  
ATOM    590  N1    C    19     -18.554  45.920  98.611  1.00  0.00           N  
ATOM    591  C6    C    19     -18.287  45.982  97.272  1.00  0.00           C  
ATOM    592  H6    C    19     -18.772  46.713  96.642  1.00  0.00           H  
ATOM    593  C5    C    19     -17.389  45.147  96.681  1.00  0.00           C  
ATOM    594  H5    C    19     -17.219  45.228  95.618  1.00  0.00           H  
ATOM    595  C4    C    19     -16.764  44.185  97.471  1.00  0.00           C  
ATOM    596  N4    C    19     -15.961  43.378  96.924  1.00  0.00           N  
ATOM    597  H41   C    19     -15.813  43.396  95.925  1.00  0.00           H  
ATOM    598  H42   C    19     -15.610  42.606  97.473  1.00  0.00           H  
ATOM    599  N3    C    19     -17.057  44.047  98.761  1.00  0.00           N  
ATOM    600  C2    C    19     -17.866  44.940  99.365  1.00  0.00           C  
ATOM    601  O2    C    19     -18.101  44.797 100.581  1.00  0.00           O  
ATOM    602  C3'   C    19     -19.123  49.300  98.876  1.00  0.00           C  
ATOM    603  H3'   C    19     -18.506  49.275  97.978  1.00  0.00           H  
ATOM    604  C2'   C    19     -18.644  48.138  99.824  1.00  0.00           C  
ATOM    605  H2'   C    19     -17.575  47.952  99.718  1.00  0.00           H  
ATOM    606  O2'   C    19     -18.924  48.436 101.162  1.00  0.00           O  
ATOM    607 HO2'   C    19     -19.382  49.279 101.122  1.00  0.00           H  
ATOM    608  O3'   C    19     -19.078  50.536  99.549  1.00  0.00           O  
ATOM    609  P     C    20     -17.820  51.406  99.593  1.00  0.00           P  
ATOM    610  OP1   C    20     -18.173  52.640 100.320  1.00  0.00           O  
ATOM    611  OP2   C    20     -17.502  51.528  98.141  1.00  0.00           O  
ATOM    612  O5'   C    20     -16.643  50.728 100.454  1.00  0.00           O  
ATOM    613  C5'   C    20     -16.625  50.716 101.936  1.00  0.00           C  
ATOM    614  H5'   C    20     -16.361  51.731 102.233  1.00  0.00           H  
ATOM    615 H5''   C    20     -17.591  50.445 102.361  1.00  0.00           H  
ATOM    616  C4'   C    20     -15.691  49.658 102.551  1.00  0.00           C  
ATOM    617  H4'   C    20     -15.608  49.626 103.637  1.00  0.00           H  
ATOM    618  O4'   C    20     -15.862  48.392 101.971  1.00  0.00           O  
ATOM    619  C1'   C    20     -14.644  47.597 102.081  1.00  0.00           C  
ATOM    620  H1'   C    20     -14.699  46.852 102.875  1.00  0.00           H  
ATOM    621  N1    C    20     -14.319  46.956 100.785  1.00  0.00           N  
ATOM    622  C6    C    20     -14.841  47.476  99.635  1.00  0.00           C  
ATOM    623  H6    C    20     -15.436  48.377  99.613  1.00  0.00           H  
ATOM    624  C5    C    20     -14.620  46.762  98.493  1.00  0.00           C  
ATOM    625  H5    C    20     -15.122  46.961  97.557  1.00  0.00           H  
ATOM    626  C4    C    20     -13.780  45.620  98.601  1.00  0.00           C  
ATOM    627  N4    C    20     -13.420  45.052  97.536  1.00  0.00           N  
ATOM    628  H41   C    20     -12.727  44.325  97.643  1.00  0.00           H  
ATOM    629  H42   C    20     -13.920  45.350  96.710  1.00  0.00           H  
ATOM    630  N3    C    20     -13.208  45.285  99.692  1.00  0.00           N  
ATOM    631  C2    C    20     -13.424  45.929 100.820  1.00  0.00           C  
ATOM    632  O2    C    20     -12.955  45.633 101.831  1.00  0.00           O  
ATOM    633  C3'   C    20     -14.229  49.902 102.055  1.00  0.00           C  
ATOM    634  H3'   C    20     -14.136  50.083 100.984  1.00  0.00           H  
ATOM    635  C2'   C    20     -13.517  48.575 102.458  1.00  0.00           C  
ATOM    636  H2'   C    20     -12.601  48.461 101.877  1.00  0.00           H  
ATOM    637  O2'   C    20     -13.268  48.639 103.866  1.00  0.00           O  
ATOM    638 HO2'   C    20     -13.185  49.567 104.097  1.00  0.00           H  
ATOM    639  O3'   C    20     -13.483  50.984 102.639  1.00  0.00           O  
ATOM    640  P     C    21     -12.282  51.747 101.888  1.00  0.00           P  
ATOM    641  OP1   C    21     -12.113  52.989 102.593  1.00  0.00           O  
ATOM    642  OP2   C    21     -12.619  51.804 100.474  1.00  0.00           O  
ATOM    643  O5'   C    21     -11.022  50.748 102.015  1.00  0.00           O  
ATOM    644  C5'   C    21     -10.469  50.418 103.296  1.00  0.00           C  
ATOM    645  H5'   C    21     -10.040  51.345 103.676  1.00  0.00           H  
ATOM    646 H5''   C    21     -11.322  50.173 103.930  1.00  0.00           H  
ATOM    647  C4'   C    21      -9.514  49.183 103.282  1.00  0.00           C  
ATOM    648  H4'   C    21      -9.198  48.968 104.303  1.00  0.00           H  
ATOM    649  O4'   C    21     -10.281  47.995 102.748  1.00  0.00           O  
ATOM    650  C1'   C    21      -9.330  47.186 102.075  1.00  0.00           C  
ATOM    651  H1'   C    21      -9.289  46.223 102.584  1.00  0.00           H  
ATOM    652  N1    C    21      -9.647  46.969 100.607  1.00  0.00           N  
ATOM    653  C6    C    21     -10.371  47.817  99.860  1.00  0.00           C  
ATOM    654  H6    C    21     -10.832  48.709 100.259  1.00  0.00           H  
ATOM    655  C5    C    21     -10.601  47.593  98.546  1.00  0.00           C  
ATOM    656  H5    C    21     -11.143  48.317  97.956  1.00  0.00           H  
ATOM    657  C4    C    21      -9.924  46.469  97.997  1.00  0.00           C  
ATOM    658  N4    C    21      -9.972  46.253  96.751  1.00  0.00           N  
ATOM    659  H41   C    21      -9.363  45.535  96.385  1.00  0.00           H  
ATOM    660  H42   C    21     -10.496  46.859  96.136  1.00  0.00           H  
ATOM    661  N3    C    21      -9.178  45.613  98.677  1.00  0.00           N  
ATOM    662  C2    C    21      -9.000  45.837 100.011  1.00  0.00           C  
ATOM    663  O2    C    21      -8.168  45.067 100.610  1.00  0.00           O  
ATOM    664  C3'   C    21      -8.225  49.353 102.482  1.00  0.00           C  
ATOM    665  H3'   C    21      -8.462  49.691 101.473  1.00  0.00           H  
ATOM    666  C2'   C    21      -7.973  47.837 102.306  1.00  0.00           C  
ATOM    667  H2'   C    21      -7.312  47.610 101.469  1.00  0.00           H  
ATOM    668  O2'   C    21      -7.504  47.101 103.499  1.00  0.00           O  
ATOM    669 HO2'   C    21      -6.805  47.582 103.948  1.00  0.00           H  
ATOM    670  O3'   C    21      -7.132  49.896 103.123  1.00  0.00           O  
ATOM    671  P     G    22      -5.969  50.604 102.347  1.00  0.00           P  
ATOM    672  OP1   G    22      -5.046  51.005 103.453  1.00  0.00           O  
ATOM    673  OP2   G    22      -6.617  51.583 101.485  1.00  0.00           O  
ATOM    674  O5'   G    22      -5.121  49.598 101.371  1.00  0.00           O  
ATOM    675  C5'   G    22      -4.371  48.497 101.891  1.00  0.00           C  
ATOM    676  H5'   G    22      -3.455  48.940 102.281  1.00  0.00           H  
ATOM    677 H5''   G    22      -4.908  47.960 102.673  1.00  0.00           H  
ATOM    678  C4'   G    22      -4.000  47.468 100.775  1.00  0.00           C  
ATOM    679  H4'   G    22      -3.423  46.712 101.308  1.00  0.00           H  
ATOM    680  O4'   G    22      -5.126  46.892 100.201  1.00  0.00           O  
ATOM    681  C1'   G    22      -5.021  46.645  98.771  1.00  0.00           C  
ATOM    682  H1'   G    22      -5.155  45.603  98.479  1.00  0.00           H  
ATOM    683  N9    G    22      -6.039  47.448  98.025  1.00  0.00           N  
ATOM    684  C8    G    22      -6.829  48.444  98.478  1.00  0.00           C  
ATOM    685  H8    G    22      -6.841  48.939  99.437  1.00  0.00           H  
ATOM    686  N7    G    22      -7.666  48.967  97.565  1.00  0.00           N  
ATOM    687  C5    G    22      -7.403  48.272  96.421  1.00  0.00           C  
ATOM    688  C6    G    22      -8.046  48.336  95.149  1.00  0.00           C  
ATOM    689  O6    G    22      -9.042  48.999  94.835  1.00  0.00           O  
ATOM    690  N1    G    22      -7.498  47.440  94.303  1.00  0.00           N  
ATOM    691  H1    G    22      -7.970  47.306  93.421  1.00  0.00           H  
ATOM    692  C2    G    22      -6.542  46.557  94.627  1.00  0.00           C  
ATOM    693  N2    G    22      -6.104  45.833  93.630  1.00  0.00           N  
ATOM    694  H21   G    22      -5.330  45.188  93.706  1.00  0.00           H  
ATOM    695  H22   G    22      -6.537  46.144  92.773  1.00  0.00           H  
ATOM    696  N3    G    22      -5.854  46.460  95.772  1.00  0.00           N  
ATOM    697  C4    G    22      -6.396  47.347  96.684  1.00  0.00           C  
ATOM    698  C3'   G    22      -3.167  47.979  99.591  1.00  0.00           C  
ATOM    699  H3'   G    22      -3.455  48.995  99.325  1.00  0.00           H  
ATOM    700  C2'   G    22      -3.600  46.960  98.473  1.00  0.00           C  
ATOM    701  H2'   G    22      -3.471  47.406  97.487  1.00  0.00           H  
ATOM    702  O2'   G    22      -2.854  45.758  98.578  1.00  0.00           O  
ATOM    703 HO2'   G    22      -1.938  46.018  98.454  1.00  0.00           H  
ATOM    704  O3'   G    22      -1.798  47.964  99.925  1.00  0.00           O  
ATOM    705  P     U    23      -0.691  48.678  98.999  1.00  0.00           P  
ATOM    706  OP1   U    23       0.649  48.223  99.391  1.00  0.00           O  
ATOM    707  OP2   U    23      -0.943  50.121  99.099  1.00  0.00           O  
ATOM    708  O5'   U    23      -1.036  48.218  97.487  1.00  0.00           O  
ATOM    709  C5'   U    23      -0.331  47.045  96.927  1.00  0.00           C  
ATOM    710  H5'   U    23       0.708  47.354  97.046  1.00  0.00           H  
ATOM    711 H5''   U    23      -0.397  46.197  97.609  1.00  0.00           H  
ATOM    712  C4'   U    23      -0.624  46.786  95.468  1.00  0.00           C  
ATOM    713  H4'   U    23      -0.033  45.974  95.045  1.00  0.00           H  
ATOM    714  O4'   U    23      -2.074  46.573  95.232  1.00  0.00           O  
ATOM    715  C1'   U    23      -2.524  47.167  94.053  1.00  0.00           C  
ATOM    716  H1'   U    23      -2.995  46.357  93.495  1.00  0.00           H  
ATOM    717  N1    U    23      -3.493  48.348  94.250  1.00  0.00           N  
ATOM    718  C6    U    23      -3.616  49.043  95.417  1.00  0.00           C  
ATOM    719  H6    U    23      -2.948  48.811  96.234  1.00  0.00           H  
ATOM    720  C5    U    23      -4.554  50.022  95.508  1.00  0.00           C  
ATOM    721  H5    U    23      -4.696  50.646  96.378  1.00  0.00           H  
ATOM    722  C4    U    23      -5.376  50.440  94.376  1.00  0.00           C  
ATOM    723  O4    U    23      -6.227  51.265  94.338  1.00  0.00           O  
ATOM    724  N3    U    23      -5.203  49.628  93.322  1.00  0.00           N  
ATOM    725  H3    U    23      -5.788  49.837  92.525  1.00  0.00           H  
ATOM    726  C2    U    23      -4.324  48.592  93.206  1.00  0.00           C  
ATOM    727  O2    U    23      -4.299  47.932  92.210  1.00  0.00           O  
ATOM    728  C3'   U    23      -0.312  47.963  94.555  1.00  0.00           C  
ATOM    729  H3'   U    23      -0.550  48.914  95.032  1.00  0.00           H  
ATOM    730  C2'   U    23      -1.277  47.630  93.303  1.00  0.00           C  
ATOM    731  H2'   U    23      -1.309  48.511  92.662  1.00  0.00           H  
ATOM    732  O2'   U    23      -0.770  46.468  92.551  1.00  0.00           O  
ATOM    733 HO2'   U    23       0.188  46.448  92.615  1.00  0.00           H  
ATOM    734  O3'   U    23       1.020  47.813  94.078  1.00  0.00           O  
ATOM    735  P     C    24       1.935  49.085  93.865  1.00  0.00           P  
ATOM    736  OP1   C    24       3.139  48.685  93.127  1.00  0.00           O  
ATOM    737  OP2   C    24       2.137  49.701  95.177  1.00  0.00           O  
ATOM    738  O5'   C    24       1.197  50.299  93.072  1.00  0.00           O  
ATOM    739  C5'   C    24       1.036  50.275  91.648  1.00  0.00           C  
ATOM    740  H5'   C    24       2.008  50.415  91.176  1.00  0.00           H  
ATOM    741 H5''   C    24       0.762  49.306  91.230  1.00  0.00           H  
ATOM    742  C4'   C    24       0.068  51.345  91.074  1.00  0.00           C  
ATOM    743  H4'   C    24      -0.016  51.247  89.992  1.00  0.00           H  
ATOM    744  O4'   C    24      -1.233  51.148  91.591  1.00  0.00           O  
ATOM    745  C1'   C    24      -1.849  52.379  91.903  1.00  0.00           C  
ATOM    746  H1'   C    24      -2.775  52.406  91.330  1.00  0.00           H  
ATOM    747  N1    C    24      -2.196  52.582  93.320  1.00  0.00           N  
ATOM    748  C6    C    24      -1.659  51.795  94.324  1.00  0.00           C  
ATOM    749  H6    C    24      -0.839  51.113  94.156  1.00  0.00           H  
ATOM    750  C5    C    24      -2.088  52.002  95.612  1.00  0.00           C  
ATOM    751  H5    C    24      -1.520  51.622  96.448  1.00  0.00           H  
ATOM    752  C4    C    24      -3.090  52.917  95.850  1.00  0.00           C  
ATOM    753  N4    C    24      -3.389  53.352  97.053  1.00  0.00           N  
ATOM    754  H41   C    24      -3.126  52.791  97.851  1.00  0.00           H  
ATOM    755  H42   C    24      -4.130  54.027  97.178  1.00  0.00           H  
ATOM    756  N3    C    24      -3.635  53.669  94.982  1.00  0.00           N  
ATOM    757  C2    C    24      -3.287  53.431  93.677  1.00  0.00           C  
ATOM    758  O2    C    24      -3.810  54.182  92.845  1.00  0.00           O  
ATOM    759  C3'   C    24       0.543  52.759  91.384  1.00  0.00           C  
ATOM    760  H3'   C    24       1.006  52.510  92.339  1.00  0.00           H  
ATOM    761  C2'   C    24      -0.811  53.467  91.446  1.00  0.00           C  
ATOM    762  H2'   C    24      -0.633  54.357  92.049  1.00  0.00           H  
ATOM    763  O2'   C    24      -1.326  53.930  90.230  1.00  0.00           O  
ATOM    764 HO2'   C    24      -1.322  53.263  89.540  1.00  0.00           H  
ATOM    765  O3'   C    24       1.604  53.266  90.482  1.00  0.00           O  
ATOM    766  P     U    25       2.404  54.641  90.860  1.00  0.00           P  
ATOM    767  OP1   U    25       3.218  55.100  89.652  1.00  0.00           O  
ATOM    768  OP2   U    25       3.182  54.262  92.107  1.00  0.00           O  
ATOM    769  O5'   U    25       1.478  55.846  91.328  1.00  0.00           O  
ATOM    770  C5'   U    25       0.902  56.697  90.381  1.00  0.00           C  
ATOM    771  H5'   U    25       1.669  57.098  89.718  1.00  0.00           H  
ATOM    772 H5''   U    25       0.088  56.169  89.884  1.00  0.00           H  
ATOM    773  C4'   U    25       0.222  57.934  91.032  1.00  0.00           C  
ATOM    774  H4'   U    25      -0.040  58.696  90.297  1.00  0.00           H  
ATOM    775  O4'   U    25      -0.959  57.626  91.647  1.00  0.00           O  
ATOM    776  C1'   U    25      -1.188  58.484  92.796  1.00  0.00           C  
ATOM    777  H1'   U    25      -2.125  59.029  92.687  1.00  0.00           H  
ATOM    778  N1    U    25      -1.301  57.595  94.002  1.00  0.00           N  
ATOM    779  C6    U    25      -0.587  56.393  94.127  1.00  0.00           C  
ATOM    780  H6    U    25      -0.073  55.968  93.278  1.00  0.00           H  
ATOM    781  C5    U    25      -0.664  55.697  95.271  1.00  0.00           C  
ATOM    782  H5    U    25      -0.115  54.770  95.338  1.00  0.00           H  
ATOM    783  C4    U    25      -1.204  56.319  96.477  1.00  0.00           C  
ATOM    784  O4    U    25      -1.316  55.785  97.633  1.00  0.00           O  
ATOM    785  N3    U    25      -1.831  57.522  96.317  1.00  0.00           N  
ATOM    786  H3    U    25      -2.238  58.024  97.094  1.00  0.00           H  
ATOM    787  C2    U    25      -1.988  58.130  95.101  1.00  0.00           C  
ATOM    788  O2    U    25      -2.664  59.133  94.995  1.00  0.00           O  
ATOM    789  C3'   U    25       1.108  58.580  92.144  1.00  0.00           C  
ATOM    790  H3'   U    25       1.384  57.831  92.886  1.00  0.00           H  
ATOM    791  C2'   U    25       0.023  59.464  92.774  1.00  0.00           C  
ATOM    792  H2'   U    25       0.310  59.865  93.745  1.00  0.00           H  
ATOM    793  O2'   U    25      -0.402  60.584  91.951  1.00  0.00           O  
ATOM    794 HO2'   U    25      -0.830  61.264  92.475  1.00  0.00           H  
ATOM    795  O3'   U    25       2.166  59.306  91.578  1.00  0.00           O  
ATOM    796  P     U    26       3.274  60.055  92.466  1.00  0.00           P  
ATOM    797  OP1   U    26       4.060  60.891  91.509  1.00  0.00           O  
ATOM    798  OP2   U    26       3.933  59.010  93.264  1.00  0.00           O  
ATOM    799  O5'   U    26       2.691  61.083  93.474  1.00  0.00           O  
ATOM    800  C5'   U    26       2.213  62.337  93.031  1.00  0.00           C  
ATOM    801  H5'   U    26       3.133  62.852  92.756  1.00  0.00           H  
ATOM    802 H5''   U    26       1.612  62.304  92.122  1.00  0.00           H  
ATOM    803  C4'   U    26       1.546  63.072  94.235  1.00  0.00           C  
ATOM    804  H4'   U    26       1.237  64.084  93.973  1.00  0.00           H  
ATOM    805  O4'   U    26       0.425  62.367  94.701  1.00  0.00           O  
ATOM    806  C1'   U    26       0.215  62.580  96.063  1.00  0.00           C  
ATOM    807  H1'   U    26      -0.826  62.882  96.180  1.00  0.00           H  
ATOM    808  N1    U    26       0.477  61.318  96.840  1.00  0.00           N  
ATOM    809  C6    U    26       1.200  60.284  96.304  1.00  0.00           C  
ATOM    810  H6    U    26       1.538  60.204  95.282  1.00  0.00           H  
ATOM    811  C5    U    26       1.464  59.215  97.087  1.00  0.00           C  
ATOM    812  H5    U    26       1.951  58.381  96.603  1.00  0.00           H  
ATOM    813  C4    U    26       0.981  59.048  98.397  1.00  0.00           C  
ATOM    814  O4    U    26       1.187  58.120  99.169  1.00  0.00           O  
ATOM    815  N3    U    26       0.173  60.085  98.818  1.00  0.00           N  
ATOM    816  H3    U    26      -0.279  59.983  99.716  1.00  0.00           H  
ATOM    817  C2    U    26      -0.044  61.286  98.103  1.00  0.00           C  
ATOM    818  O2    U    26      -0.712  62.187  98.590  1.00  0.00           O  
ATOM    819  C3'   U    26       2.414  63.495  95.462  1.00  0.00           C  
ATOM    820  H3'   U    26       3.022  62.625  95.707  1.00  0.00           H  
ATOM    821  C2'   U    26       1.218  63.687  96.447  1.00  0.00           C  
ATOM    822  H2'   U    26       1.539  63.457  97.463  1.00  0.00           H  
ATOM    823  O2'   U    26       0.654  64.989  96.301  1.00  0.00           O  
ATOM    824 HO2'   U    26       1.227  65.404  95.652  1.00  0.00           H  
ATOM    825  O3'   U    26       3.193  64.657  95.330  1.00  0.00           O  
ATOM    826  P     A    27       4.502  64.720  96.141  1.00  0.00           P  
ATOM    827  OP1   A    27       5.247  65.968  95.837  1.00  0.00           O  
ATOM    828  OP2   A    27       5.218  63.468  95.989  1.00  0.00           O  
ATOM    829  O5'   A    27       3.902  64.814  97.605  1.00  0.00           O  
ATOM    830  C5'   A    27       3.418  66.018  98.157  1.00  0.00           C  
ATOM    831  H5'   A    27       4.059  66.892  98.037  1.00  0.00           H  
ATOM    832 H5''   A    27       2.549  66.331  97.579  1.00  0.00           H  
ATOM    833  C4'   A    27       2.934  65.887  99.596  1.00  0.00           C  
ATOM    834  H4'   A    27       2.581  66.811 100.054  1.00  0.00           H  
ATOM    835  O4'   A    27       1.998  64.778  99.841  1.00  0.00           O  
ATOM    836  C1'   A    27       2.187  64.322 101.200  1.00  0.00           C  
ATOM    837  H1'   A    27       1.329  64.536 101.837  1.00  0.00           H  
ATOM    838  N9    A    27       2.364  62.840 101.080  1.00  0.00           N  
ATOM    839  C8    A    27       2.849  62.044 100.030  1.00  0.00           C  
ATOM    840  H8    A    27       3.072  62.427  99.045  1.00  0.00           H  
ATOM    841  N7    A    27       3.018  60.818 100.297  1.00  0.00           N  
ATOM    842  C5    A    27       2.463  60.695 101.586  1.00  0.00           C  
ATOM    843  C6    A    27       2.088  59.667 102.498  1.00  0.00           C  
ATOM    844  N6    A    27       2.390  58.360 102.381  1.00  0.00           N  
ATOM    845  H61   A    27       3.089  57.985 101.756  1.00  0.00           H  
ATOM    846  H62   A    27       2.218  57.691 103.118  1.00  0.00           H  
ATOM    847  N1    A    27       1.516  59.890 103.663  1.00  0.00           N  
ATOM    848  C2    A    27       1.322  61.158 104.008  1.00  0.00           C  
ATOM    849  H2    A    27       0.956  61.360 105.004  1.00  0.00           H  
ATOM    850  N3    A    27       1.509  62.240 103.261  1.00  0.00           N  
ATOM    851  C4    A    27       2.104  61.942 102.091  1.00  0.00           C  
ATOM    852  C3'   A    27       4.081  65.457 100.489  1.00  0.00           C  
ATOM    853  H3'   A    27       4.516  64.617  99.948  1.00  0.00           H  
ATOM    854  C2'   A    27       3.402  65.086 101.788  1.00  0.00           C  
ATOM    855  H2'   A    27       4.021  64.462 102.433  1.00  0.00           H  
ATOM    856  O2'   A    27       2.910  66.258 102.430  1.00  0.00           O  
ATOM    857 HO2'   A    27       3.309  67.060 102.086  1.00  0.00           H  
ATOM    858  O3'   A    27       5.176  66.335 100.583  1.00  0.00           O  
ATOM    859  P     C    28       6.499  65.896 101.250  1.00  0.00           P  
ATOM    860  OP1   C    28       7.254  67.143 101.326  1.00  0.00           O  
ATOM    861  OP2   C    28       7.024  64.724 100.525  1.00  0.00           O  
ATOM    862  O5'   C    28       6.121  65.425 102.695  1.00  0.00           O  
ATOM    863  C5'   C    28       5.979  66.336 103.838  1.00  0.00           C  
ATOM    864  H5'   C    28       6.844  66.998 103.893  1.00  0.00           H  
ATOM    865 H5''   C    28       5.051  66.897 103.734  1.00  0.00           H  
ATOM    866  C4'   C    28       5.895  65.558 105.163  1.00  0.00           C  
ATOM    867  H4'   C    28       5.851  66.236 106.016  1.00  0.00           H  
ATOM    868  O4'   C    28       4.832  64.517 105.155  1.00  0.00           O  
ATOM    869  C1'   C    28       5.216  63.357 105.917  1.00  0.00           C  
ATOM    870  H1'   C    28       4.632  63.272 106.833  1.00  0.00           H  
ATOM    871  N1    C    28       5.173  62.107 105.100  1.00  0.00           N  
ATOM    872  C6    C    28       5.423  62.073 103.732  1.00  0.00           C  
ATOM    873  H6    C    28       5.606  63.013 103.232  1.00  0.00           H  
ATOM    874  C5    C    28       5.563  60.886 103.098  1.00  0.00           C  
ATOM    875  H5    C    28       5.992  60.836 102.108  1.00  0.00           H  
ATOM    876  C4    C    28       5.415  59.673 103.853  1.00  0.00           C  
ATOM    877  N4    C    28       5.503  58.544 103.290  1.00  0.00           N  
ATOM    878  H41   C    28       5.540  58.425 102.288  1.00  0.00           H  
ATOM    879  H42   C    28       5.310  57.743 103.875  1.00  0.00           H  
ATOM    880  N3    C    28       5.085  59.712 105.075  1.00  0.00           N  
ATOM    881  C2    C    28       4.983  60.876 105.706  1.00  0.00           C  
ATOM    882  O2    C    28       4.747  60.856 106.956  1.00  0.00           O  
ATOM    883  C3'   C    28       7.172  64.662 105.458  1.00  0.00           C  
ATOM    884  H3'   C    28       7.338  64.123 104.525  1.00  0.00           H  
ATOM    885  C2'   C    28       6.593  63.746 106.497  1.00  0.00           C  
ATOM    886  H2'   C    28       7.185  62.843 106.645  1.00  0.00           H  
ATOM    887  O2'   C    28       6.472  64.510 107.695  1.00  0.00           O  
ATOM    888 HO2'   C    28       6.904  65.314 107.396  1.00  0.00           H  
ATOM    889  O3'   C    28       8.291  65.339 105.846  1.00  0.00           O  
ATOM    890  P     A    29       9.679  64.570 105.753  1.00  0.00           P  
ATOM    891  OP1   A    29      10.754  65.404 106.236  1.00  0.00           O  
ATOM    892  OP2   A    29       9.761  63.967 104.440  1.00  0.00           O  
ATOM    893  O5'   A    29       9.615  63.305 106.763  1.00  0.00           O  
ATOM    894  C5'   A    29       9.820  63.585 108.128  1.00  0.00           C  
ATOM    895  H5'   A    29      10.878  63.726 108.346  1.00  0.00           H  
ATOM    896 H5''   A    29       9.197  64.457 108.326  1.00  0.00           H  
ATOM    897  C4'   A    29       9.502  62.368 108.964  1.00  0.00           C  
ATOM    898  H4'   A    29       9.335  62.689 109.992  1.00  0.00           H  
ATOM    899  O4'   A    29       8.325  61.711 108.525  1.00  0.00           O  
ATOM    900  C1'   A    29       8.433  60.287 108.751  1.00  0.00           C  
ATOM    901  H1'   A    29       7.670  59.860 109.402  1.00  0.00           H  
ATOM    902  N9    A    29       8.463  59.533 107.407  1.00  0.00           N  
ATOM    903  C8    A    29       8.568  60.128 106.239  1.00  0.00           C  
ATOM    904  H8    A    29       8.706  61.194 106.125  1.00  0.00           H  
ATOM    905  N7    A    29       8.443  59.307 105.199  1.00  0.00           N  
ATOM    906  C5    A    29       8.193  58.107 105.810  1.00  0.00           C  
ATOM    907  C6    A    29       7.981  56.808 105.352  1.00  0.00           C  
ATOM    908  N6    A    29       7.980  56.309 104.079  1.00  0.00           N  
ATOM    909  H61   A    29       8.041  56.944 103.296  1.00  0.00           H  
ATOM    910  H62   A    29       7.801  55.324 103.941  1.00  0.00           H  
ATOM    911  N1    A    29       7.764  55.875 106.241  1.00  0.00           N  
ATOM    912  C2    A    29       7.782  56.089 107.573  1.00  0.00           C  
ATOM    913  H2    A    29       7.538  55.285 108.251  1.00  0.00           H  
ATOM    914  N3    A    29       8.026  57.222 108.164  1.00  0.00           N  
ATOM    915  C4    A    29       8.084  58.219 107.219  1.00  0.00           C  
ATOM    916  C3'   A    29      10.586  61.261 109.029  1.00  0.00           C  
ATOM    917  H3'   A    29      10.999  61.146 108.027  1.00  0.00           H  
ATOM    918  C2'   A    29       9.826  60.033 109.418  1.00  0.00           C  
ATOM    919  H2'   A    29      10.352  59.103 109.198  1.00  0.00           H  
ATOM    920  O2'   A    29       9.479  60.208 110.805  1.00  0.00           O  
ATOM    921 HO2'   A    29      10.294  60.388 111.279  1.00  0.00           H  
ATOM    922  O3'   A    29      11.548  61.570 109.948  1.00  0.00           O  
ATOM    923  P     C    30      13.047  61.421 109.622  1.00  0.00           P  
ATOM    924  OP1   C    30      13.785  62.022 110.744  1.00  0.00           O  
ATOM    925  OP2   C    30      13.330  61.779 108.175  1.00  0.00           O  
ATOM    926  O5'   C    30      13.202  59.879 109.612  1.00  0.00           O  
ATOM    927  C5'   C    30      13.114  59.152 110.869  1.00  0.00           C  
ATOM    928  H5'   C    30      13.916  59.484 111.529  1.00  0.00           H  
ATOM    929 H5''   C    30      12.191  59.269 111.437  1.00  0.00           H  
ATOM    930  C4'   C    30      13.154  57.621 110.616  1.00  0.00           C  
ATOM    931  H4'   C    30      13.228  57.100 111.570  1.00  0.00           H  
ATOM    932  O4'   C    30      11.905  57.269 110.084  1.00  0.00           O  
ATOM    933  C1'   C    30      12.151  55.934 109.588  1.00  0.00           C  
ATOM    934  H1'   C    30      11.766  55.099 110.174  1.00  0.00           H  
ATOM    935  N1    C    30      11.520  55.894 108.168  1.00  0.00           N  
ATOM    936  C6    C    30      11.353  57.092 107.442  1.00  0.00           C  
ATOM    937  H6    C    30      11.636  58.066 107.813  1.00  0.00           H  
ATOM    938  C5    C    30      11.069  57.039 106.153  1.00  0.00           C  
ATOM    939  H5    C    30      10.850  57.928 105.579  1.00  0.00           H  
ATOM    940  C4    C    30      10.985  55.737 105.591  1.00  0.00           C  
ATOM    941  N4    C    30      10.834  55.615 104.309  1.00  0.00           N  
ATOM    942  H41   C    30      10.623  56.491 103.853  1.00  0.00           H  
ATOM    943  H42   C    30      10.645  54.685 103.965  1.00  0.00           H  
ATOM    944  N3    C    30      11.113  54.587 106.230  1.00  0.00           N  
ATOM    945  C2    C    30      11.337  54.711 107.526  1.00  0.00           C  
ATOM    946  O2    C    30      11.344  53.690 108.246  1.00  0.00           O  
ATOM    947  C3'   C    30      14.201  57.120 109.632  1.00  0.00           C  
ATOM    948  H3'   C    30      14.112  57.684 108.704  1.00  0.00           H  
ATOM    949  C2'   C    30      13.617  55.685 109.458  1.00  0.00           C  
ATOM    950  H2'   C    30      13.911  55.207 108.524  1.00  0.00           H  
ATOM    951  O2'   C    30      14.110  54.995 110.588  1.00  0.00           O  
ATOM    952 HO2'   C    30      15.069  55.031 110.558  1.00  0.00           H  
ATOM    953  O3'   C    30      15.590  57.257 110.010  1.00  0.00           O  
ATOM    954  P     C    31      16.701  56.959 108.877  1.00  0.00           P  
ATOM    955  OP1   C    31      18.010  57.257 109.531  1.00  0.00           O  
ATOM    956  OP2   C    31      16.285  57.812 107.709  1.00  0.00           O  
ATOM    957  O5'   C    31      16.713  55.444 108.441  1.00  0.00           O  
ATOM    958  C5'   C    31      17.140  54.418 109.352  1.00  0.00           C  
ATOM    959  H5'   C    31      18.141  54.658 109.710  1.00  0.00           H  
ATOM    960 H5''   C    31      16.579  54.528 110.280  1.00  0.00           H  
ATOM    961  C4'   C    31      16.948  53.025 108.691  1.00  0.00           C  
ATOM    962  H4'   C    31      17.320  52.378 109.486  1.00  0.00           H  
ATOM    963  O4'   C    31      15.628  52.688 108.389  1.00  0.00           O  
ATOM    964  C1'   C    31      15.622  51.939 107.092  1.00  0.00           C  
ATOM    965  H1'   C    31      15.139  50.977 107.267  1.00  0.00           H  
ATOM    966  N1    C    31      14.951  52.750 105.992  1.00  0.00           N  
ATOM    967  C6    C    31      14.975  54.092 105.884  1.00  0.00           C  
ATOM    968  H6    C    31      15.233  54.751 106.700  1.00  0.00           H  
ATOM    969  C5    C    31      14.524  54.724 104.748  1.00  0.00           C  
ATOM    970  H5    C    31      14.549  55.803 104.800  1.00  0.00           H  
ATOM    971  C4    C    31      14.107  53.874 103.668  1.00  0.00           C  
ATOM    972  N4    C    31      13.654  54.287 102.547  1.00  0.00           N  
ATOM    973  H41   C    31      13.501  53.630 101.795  1.00  0.00           H  
ATOM    974  H42   C    31      13.561  55.288 102.445  1.00  0.00           H  
ATOM    975  N3    C    31      14.217  52.556 103.711  1.00  0.00           N  
ATOM    976  C2    C    31      14.620  51.976 104.870  1.00  0.00           C  
ATOM    977  O2    C    31      14.692  50.736 104.837  1.00  0.00           O  
ATOM    978  C3'   C    31      17.774  52.808 107.417  1.00  0.00           C  
ATOM    979  H3'   C    31      17.819  53.734 106.843  1.00  0.00           H  
ATOM    980  C2'   C    31      17.011  51.636 106.716  1.00  0.00           C  
ATOM    981  H2'   C    31      17.030  51.581 105.628  1.00  0.00           H  
ATOM    982  O2'   C    31      17.334  50.480 107.393  1.00  0.00           O  
ATOM    983 HO2'   C    31      17.023  49.760 106.840  1.00  0.00           H  
ATOM    984  O3'   C    31      19.132  52.500 107.734  1.00  0.00           O  
ATOM    985  P     G    32      20.288  52.825 106.754  1.00  0.00           P  
ATOM    986  OP1   G    32      21.499  52.409 107.494  1.00  0.00           O  
ATOM    987  OP2   G    32      20.180  54.225 106.224  1.00  0.00           O  
ATOM    988  O5'   G    32      20.121  51.764 105.639  1.00  0.00           O  
ATOM    989  C5'   G    32      20.443  50.396 105.919  1.00  0.00           C  
ATOM    990  H5'   G    32      21.527  50.302 105.988  1.00  0.00           H  
ATOM    991 H5''   G    32      19.905  50.115 106.824  1.00  0.00           H  
ATOM    992  C4'   G    32      19.973  49.386 104.721  1.00  0.00           C  
ATOM    993  H4'   G    32      20.380  48.397 104.929  1.00  0.00           H  
ATOM    994  O4'   G    32      18.600  49.313 104.425  1.00  0.00           O  
ATOM    995  C1'   G    32      18.354  49.036 103.020  1.00  0.00           C  
ATOM    996  H1'   G    32      17.701  48.198 102.777  1.00  0.00           H  
ATOM    997  N9    G    32      17.805  50.331 102.452  1.00  0.00           N  
ATOM    998  C8    G    32      17.826  51.623 103.004  1.00  0.00           C  
ATOM    999  H8    G    32      18.222  51.718 104.004  1.00  0.00           H  
ATOM   1000  N7    G    32      17.228  52.593 102.344  1.00  0.00           N  
ATOM   1001  C5    G    32      16.667  51.852 101.265  1.00  0.00           C  
ATOM   1002  C6    G    32      15.883  52.314 100.213  1.00  0.00           C  
ATOM   1003  O6    G    32      15.556  53.456  99.930  1.00  0.00           O  
ATOM   1004  N1    G    32      15.656  51.338  99.256  1.00  0.00           N  
ATOM   1005  H1    G    32      15.191  51.708  98.439  1.00  0.00           H  
ATOM   1006  C2    G    32      15.980  49.998  99.423  1.00  0.00           C  
ATOM   1007  N2    G    32      15.696  49.207  98.400  1.00  0.00           N  
ATOM   1008  H21   G    32      15.088  49.492  97.645  1.00  0.00           H  
ATOM   1009  H22   G    32      15.987  48.251  98.247  1.00  0.00           H  
ATOM   1010  N3    G    32      16.704  49.520 100.456  1.00  0.00           N  
ATOM   1011  C4    G    32      17.117  50.530 101.282  1.00  0.00           C  
ATOM   1012  C3'   G    32      20.619  49.757 103.348  1.00  0.00           C  
ATOM   1013  H3'   G    32      20.460  50.798 103.065  1.00  0.00           H  
ATOM   1014  C2'   G    32      19.763  48.883 102.405  1.00  0.00           C  
ATOM   1015  H2'   G    32      19.853  49.239 101.379  1.00  0.00           H  
ATOM   1016  O2'   G    32      19.999  47.506 102.542  1.00  0.00           O  
ATOM   1017 HO2'   G    32      20.842  47.272 102.147  1.00  0.00           H  
ATOM   1018  O3'   G    32      21.967  49.336 103.214  1.00  0.00           O  
ATOM   1019  P     U    33      22.973  50.140 102.303  1.00  0.00           P  
ATOM   1020  OP1   U    33      24.373  49.583 102.435  1.00  0.00           O  
ATOM   1021  OP2   U    33      22.714  51.571 102.648  1.00  0.00           O  
ATOM   1022  O5'   U    33      22.483  49.866 100.785  1.00  0.00           O  
ATOM   1023  C5'   U    33      22.564  48.571 100.221  1.00  0.00           C  
ATOM   1024  H5'   U    33      23.521  48.053 100.162  1.00  0.00           H  
ATOM   1025 H5''   U    33      22.107  47.904 100.952  1.00  0.00           H  
ATOM   1026  C4'   U    33      21.851  48.491  98.916  1.00  0.00           C  
ATOM   1027  H4'   U    33      21.742  47.453  98.603  1.00  0.00           H  
ATOM   1028  O4'   U    33      20.568  48.925  99.218  1.00  0.00           O  
ATOM   1029  C1'   U    33      19.910  49.529  98.121  1.00  0.00           C  
ATOM   1030  H1'   U    33      19.028  48.934  97.885  1.00  0.00           H  
ATOM   1031  N1    U    33      19.531  50.970  98.351  1.00  0.00           N  
ATOM   1032  C6    U    33      20.019  51.668  99.416  1.00  0.00           C  
ATOM   1033  H6    U    33      20.728  51.192 100.078  1.00  0.00           H  
ATOM   1034  C5    U    33      19.593  52.889  99.651  1.00  0.00           C  
ATOM   1035  H5    U    33      19.906  53.526 100.466  1.00  0.00           H  
ATOM   1036  C4    U    33      18.658  53.537  98.844  1.00  0.00           C  
ATOM   1037  O4    U    33      18.220  54.621  99.099  1.00  0.00           O  
ATOM   1038  N3    U    33      18.209  52.900  97.765  1.00  0.00           N  
ATOM   1039  H3    U    33      17.644  53.427  97.115  1.00  0.00           H  
ATOM   1040  C2    U    33      18.547  51.579  97.471  1.00  0.00           C  
ATOM   1041  O2    U    33      18.236  51.031  96.431  1.00  0.00           O  
ATOM   1042  C3'   U    33      22.273  49.300  97.686  1.00  0.00           C  
ATOM   1043  H3'   U    33      22.494  50.302  98.053  1.00  0.00           H  
ATOM   1044  C2'   U    33      20.931  49.309  96.968  1.00  0.00           C  
ATOM   1045  H2'   U    33      20.844  50.017  96.144  1.00  0.00           H  
ATOM   1046  O2'   U    33      20.672  48.025  96.344  1.00  0.00           O  
ATOM   1047 HO2'   U    33      21.456  47.611  95.976  1.00  0.00           H  
ATOM   1048  O3'   U    33      23.418  48.742  96.988  1.00  0.00           O  
ATOM   1049  P     G    34      24.297  49.746  96.123  1.00  0.00           P  
ATOM   1050  OP1   G    34      25.345  48.941  95.495  1.00  0.00           O  
ATOM   1051  OP2   G    34      24.736  50.908  96.896  1.00  0.00           O  
ATOM   1052  O5'   G    34      23.241  50.185  94.941  1.00  0.00           O  
ATOM   1053  C5'   G    34      22.800  49.222  93.946  1.00  0.00           C  
ATOM   1054  H5'   G    34      23.701  48.937  93.404  1.00  0.00           H  
ATOM   1055 H5''   G    34      22.510  48.324  94.492  1.00  0.00           H  
ATOM   1056  C4'   G    34      21.701  49.761  93.040  1.00  0.00           C  
ATOM   1057  H4'   G    34      21.284  48.982  92.403  1.00  0.00           H  
ATOM   1058  O4'   G    34      20.596  50.341  93.776  1.00  0.00           O  
ATOM   1059  C1'   G    34      20.026  51.414  93.038  1.00  0.00           C  
ATOM   1060  H1'   G    34      19.009  51.210  92.701  1.00  0.00           H  
ATOM   1061  N9    G    34      19.954  52.616  93.883  1.00  0.00           N  
ATOM   1062  C8    G    34      20.492  52.875  95.143  1.00  0.00           C  
ATOM   1063  H8    G    34      21.011  52.081  95.659  1.00  0.00           H  
ATOM   1064  N7    G    34      20.411  54.084  95.588  1.00  0.00           N  
ATOM   1065  C5    G    34      19.621  54.727  94.602  1.00  0.00           C  
ATOM   1066  C6    G    34      19.109  56.034  94.584  1.00  0.00           C  
ATOM   1067  O6    G    34      19.238  57.010  95.339  1.00  0.00           O  
ATOM   1068  N1    G    34      18.346  56.277  93.492  1.00  0.00           N  
ATOM   1069  H1    G    34      17.950  57.206  93.522  1.00  0.00           H  
ATOM   1070  C2    G    34      18.164  55.380  92.485  1.00  0.00           C  
ATOM   1071  N2    G    34      17.575  55.811  91.394  1.00  0.00           N  
ATOM   1072  H21   G    34      17.537  55.104  90.674  1.00  0.00           H  
ATOM   1073  H22   G    34      17.301  56.778  91.298  1.00  0.00           H  
ATOM   1074  N3    G    34      18.556  54.138  92.446  1.00  0.00           N  
ATOM   1075  C4    G    34      19.302  53.848  93.592  1.00  0.00           C  
ATOM   1076  C3'   G    34      22.191  50.910  92.185  1.00  0.00           C  
ATOM   1077  H3'   G    34      22.883  51.555  92.726  1.00  0.00           H  
ATOM   1078  C2'   G    34      20.921  51.619  91.788  1.00  0.00           C  
ATOM   1079  H2'   G    34      21.165  52.668  91.625  1.00  0.00           H  
ATOM   1080  O2'   G    34      20.422  50.969  90.708  1.00  0.00           O  
ATOM   1081 HO2'   G    34      21.159  50.483  90.332  1.00  0.00           H  
ATOM   1082  O3'   G    34      22.852  50.317  91.069  1.00  0.00           O  
ATOM   1083  P     C    35      23.689  51.208  90.001  1.00  0.00           P  
ATOM   1084  OP1   C    35      24.483  50.271  89.229  1.00  0.00           O  
ATOM   1085  OP2   C    35      24.433  52.259  90.704  1.00  0.00           O  
ATOM   1086  O5'   C    35      22.678  51.881  88.962  1.00  0.00           O  
ATOM   1087  C5'   C    35      21.917  51.060  88.009  1.00  0.00           C  
ATOM   1088  H5'   C    35      22.621  50.509  87.386  1.00  0.00           H  
ATOM   1089 H5''   C    35      21.298  50.379  88.594  1.00  0.00           H  
ATOM   1090  C4'   C    35      21.081  51.858  87.035  1.00  0.00           C  
ATOM   1091  H4'   C    35      20.736  51.170  86.263  1.00  0.00           H  
ATOM   1092  O4'   C    35      19.887  52.423  87.653  1.00  0.00           O  
ATOM   1093  C1'   C    35      19.623  53.610  86.984  1.00  0.00           C  
ATOM   1094  H1'   C    35      18.592  53.686  86.636  1.00  0.00           H  
ATOM   1095  N1    C    35      19.807  54.784  87.841  1.00  0.00           N  
ATOM   1096  C6    C    35      20.512  54.678  89.063  1.00  0.00           C  
ATOM   1097  H6    C    35      21.009  53.769  89.367  1.00  0.00           H  
ATOM   1098  C5    C    35      20.539  55.768  89.847  1.00  0.00           C  
ATOM   1099  H5    C    35      21.006  55.704  90.818  1.00  0.00           H  
ATOM   1100  C4    C    35      19.848  56.934  89.405  1.00  0.00           C  
ATOM   1101  N4    C    35      19.825  57.982  90.120  1.00  0.00           N  
ATOM   1102  H41   C    35      20.092  57.915  91.092  1.00  0.00           H  
ATOM   1103  H42   C    35      19.444  58.841  89.752  1.00  0.00           H  
ATOM   1104  N3    C    35      19.240  57.052  88.271  1.00  0.00           N  
ATOM   1105  C2    C    35      19.097  55.957  87.525  1.00  0.00           C  
ATOM   1106  O2    C    35      18.449  55.951  86.527  1.00  0.00           O  
ATOM   1107  C3'   C    35      21.837  53.026  86.389  1.00  0.00           C  
ATOM   1108  H3'   C    35      22.331  53.642  87.140  1.00  0.00           H  
ATOM   1109  C2'   C    35      20.614  53.811  85.851  1.00  0.00           C  
ATOM   1110  H2'   C    35      20.856  54.872  85.790  1.00  0.00           H  
ATOM   1111  O2'   C    35      20.056  53.245  84.661  1.00  0.00           O  
ATOM   1112 HO2'   C    35      19.683  54.004  84.207  1.00  0.00           H  
ATOM   1113  O3'   C    35      22.750  52.748  85.375  1.00  0.00           O  
ATOM   1114  P     G    36      23.771  53.884  85.013  1.00  0.00           P  
ATOM   1115  OP1   G    36      24.847  53.301  84.136  1.00  0.00           O  
ATOM   1116  OP2   G    36      24.285  54.554  86.265  1.00  0.00           O  
ATOM   1117  O5'   G    36      23.035  54.935  84.086  1.00  0.00           O  
ATOM   1118  C5'   G    36      22.380  54.707  82.868  1.00  0.00           C  
ATOM   1119  H5'   G    36      23.006  54.707  81.976  1.00  0.00           H  
ATOM   1120 H5''   G    36      21.940  53.711  82.812  1.00  0.00           H  
ATOM   1121  C4'   G    36      21.311  55.788  82.523  1.00  0.00           C  
ATOM   1122  H4'   G    36      20.727  55.376  81.700  1.00  0.00           H  
ATOM   1123  O4'   G    36      20.462  56.034  83.698  1.00  0.00           O  
ATOM   1124  C1'   G    36      20.259  57.444  83.805  1.00  0.00           C  
ATOM   1125  H1'   G    36      19.208  57.691  83.952  1.00  0.00           H  
ATOM   1126  N9    G    36      20.953  58.057  84.995  1.00  0.00           N  
ATOM   1127  C8    G    36      22.041  57.640  85.724  1.00  0.00           C  
ATOM   1128  H8    G    36      22.529  56.682  85.618  1.00  0.00           H  
ATOM   1129  N7    G    36      22.489  58.517  86.587  1.00  0.00           N  
ATOM   1130  C5    G    36      21.694  59.612  86.420  1.00  0.00           C  
ATOM   1131  C6    G    36      21.620  60.886  87.089  1.00  0.00           C  
ATOM   1132  O6    G    36      22.253  61.241  88.102  1.00  0.00           O  
ATOM   1133  N1    G    36      20.750  61.768  86.427  1.00  0.00           N  
ATOM   1134  H1    G    36      20.563  62.656  86.869  1.00  0.00           H  
ATOM   1135  C2    G    36      20.032  61.439  85.321  1.00  0.00           C  
ATOM   1136  N2    G    36      19.191  62.348  84.886  1.00  0.00           N  
ATOM   1137  H21   G    36      18.545  61.976  84.204  1.00  0.00           H  
ATOM   1138  H22   G    36      19.214  63.266  85.308  1.00  0.00           H  
ATOM   1139  N3    G    36      19.945  60.207  84.839  1.00  0.00           N  
ATOM   1140  C4    G    36      20.815  59.376  85.367  1.00  0.00           C  
ATOM   1141  C3'   G    36      21.904  57.113  82.244  1.00  0.00           C  
ATOM   1142  H3'   G    36      22.724  57.274  82.943  1.00  0.00           H  
ATOM   1143  C2'   G    36      20.726  58.092  82.458  1.00  0.00           C  
ATOM   1144  H2'   G    36      21.023  59.140  82.495  1.00  0.00           H  
ATOM   1145  O2'   G    36      19.743  58.017  81.446  1.00  0.00           O  
ATOM   1146 HO2'   G    36      20.076  57.367  80.823  1.00  0.00           H  
ATOM   1147  O3'   G    36      22.491  57.193  80.950  1.00  0.00           O  
ATOM   1148  P     G    37      23.430  58.421  80.448  1.00  0.00           P  
ATOM   1149  OP1   G    37      23.964  58.041  79.135  1.00  0.00           O  
ATOM   1150  OP2   G    37      24.380  58.849  81.490  1.00  0.00           O  
ATOM   1151  O5'   G    37      22.532  59.778  80.294  1.00  0.00           O  
ATOM   1152  C5'   G    37      21.760  59.995  79.195  1.00  0.00           C  
ATOM   1153  H5'   G    37      22.277  60.009  78.235  1.00  0.00           H  
ATOM   1154 H5''   G    37      20.988  59.231  79.102  1.00  0.00           H  
ATOM   1155  C4'   G    37      21.053  61.380  79.374  1.00  0.00           C  
ATOM   1156  H4'   G    37      20.294  61.502  78.601  1.00  0.00           H  
ATOM   1157  O4'   G    37      20.435  61.469  80.616  1.00  0.00           O  
ATOM   1158  C1'   G    37      20.537  62.782  81.279  1.00  0.00           C  
ATOM   1159  H1'   G    37      19.470  62.933  81.440  1.00  0.00           H  
ATOM   1160  N9    G    37      21.505  62.853  82.395  1.00  0.00           N  
ATOM   1161  C8    G    37      22.430  61.898  82.886  1.00  0.00           C  
ATOM   1162  H8    G    37      22.716  61.006  82.349  1.00  0.00           H  
ATOM   1163  N7    G    37      23.068  62.255  83.985  1.00  0.00           N  
ATOM   1164  C5    G    37      22.309  63.343  84.340  1.00  0.00           C  
ATOM   1165  C6    G    37      22.517  64.260  85.379  1.00  0.00           C  
ATOM   1166  O6    G    37      23.211  64.037  86.360  1.00  0.00           O  
ATOM   1167  N1    G    37      21.972  65.530  85.307  1.00  0.00           N  
ATOM   1168  H1    G    37      22.287  66.253  85.937  1.00  0.00           H  
ATOM   1169  C2    G    37      21.200  65.895  84.222  1.00  0.00           C  
ATOM   1170  N2    G    37      20.655  67.059  84.197  1.00  0.00           N  
ATOM   1171  H21   G    37      20.051  67.238  83.407  1.00  0.00           H  
ATOM   1172  H22   G    37      20.877  67.723  84.925  1.00  0.00           H  
ATOM   1173  N3    G    37      20.857  65.053  83.283  1.00  0.00           N  
ATOM   1174  C4    G    37      21.502  63.832  83.341  1.00  0.00           C  
ATOM   1175  C3'   G    37      21.928  62.605  79.345  1.00  0.00           C  
ATOM   1176  H3'   G    37      22.837  62.434  79.922  1.00  0.00           H  
ATOM   1177  C2'   G    37      21.076  63.595  80.118  1.00  0.00           C  
ATOM   1178  H2'   G    37      21.686  64.435  80.451  1.00  0.00           H  
ATOM   1179  O2'   G    37      20.014  64.095  79.315  1.00  0.00           O  
ATOM   1180 HO2'   G    37      19.288  63.516  79.559  1.00  0.00           H  
ATOM   1181  O3'   G    37      22.343  63.038  78.069  1.00  0.00           O  
ATOM   1182  P     C    38      23.852  63.601  77.730  1.00  0.00           P  
ATOM   1183  OP1   C    38      23.840  64.011  76.273  1.00  0.00           O  
ATOM   1184  OP2   C    38      24.919  62.729  78.222  1.00  0.00           O  
ATOM   1185  O5'   C    38      23.947  64.990  78.493  1.00  0.00           O  
ATOM   1186  C5'   C    38      23.312  66.111  78.016  1.00  0.00           C  
ATOM   1187  H5'   C    38      23.764  66.271  77.037  1.00  0.00           H  
ATOM   1188 H5''   C    38      22.238  65.936  77.968  1.00  0.00           H  
ATOM   1189  C4'   C    38      23.583  67.313  78.948  1.00  0.00           C  
ATOM   1190  H4'   C    38      23.086  68.145  78.448  1.00  0.00           H  
ATOM   1191  O4'   C    38      23.040  67.138  80.179  1.00  0.00           O  
ATOM   1192  C1'   C    38      23.681  67.864  81.193  1.00  0.00           C  
ATOM   1193  H1'   C    38      23.009  68.449  81.821  1.00  0.00           H  
ATOM   1194  N1    C    38      24.286  66.993  82.270  1.00  0.00           N  
ATOM   1195  C6    C    38      24.562  65.660  82.059  1.00  0.00           C  
ATOM   1196  H6    C    38      24.300  65.235  81.101  1.00  0.00           H  
ATOM   1197  C5    C    38      25.166  64.869  82.933  1.00  0.00           C  
ATOM   1198  H5    C    38      25.476  63.882  82.623  1.00  0.00           H  
ATOM   1199  C4    C    38      25.626  65.531  84.118  1.00  0.00           C  
ATOM   1200  N4    C    38      26.146  64.826  85.072  1.00  0.00           N  
ATOM   1201  H41   C    38      26.354  63.873  84.808  1.00  0.00           H  
ATOM   1202  H42   C    38      26.604  65.273  85.853  1.00  0.00           H  
ATOM   1203  N3    C    38      25.434  66.809  84.324  1.00  0.00           N  
ATOM   1204  C2    C    38      24.810  67.557  83.491  1.00  0.00           C  
ATOM   1205  O2    C    38      24.631  68.760  83.724  1.00  0.00           O  
ATOM   1206  C3'   C    38      24.997  67.618  79.283  1.00  0.00           C  
ATOM   1207  H3'   C    38      25.561  66.705  79.473  1.00  0.00           H  
ATOM   1208  C2'   C    38      24.769  68.516  80.508  1.00  0.00           C  
ATOM   1209  H2'   C    38      25.702  68.566  81.068  1.00  0.00           H  
ATOM   1210  O2'   C    38      24.200  69.867  80.275  1.00  0.00           O  
ATOM   1211 HO2'   C    38      24.450  70.198  79.410  1.00  0.00           H  
ATOM   1212  O3'   C    38      25.704  68.404  78.321  1.00  0.00           O  
ATOM   1213  P     A    39      27.285  68.439  78.277  1.00  0.00           P  
ATOM   1214  OP1   A    39      27.660  69.043  76.972  1.00  0.00           O  
ATOM   1215  OP2   A    39      27.869  67.097  78.625  1.00  0.00           O  
ATOM   1216  O5'   A    39      27.842  69.427  79.397  1.00  0.00           O  
ATOM   1217  C5'   A    39      27.756  70.805  79.294  1.00  0.00           C  
ATOM   1218  H5'   A    39      28.234  71.102  78.361  1.00  0.00           H  
ATOM   1219 H5''   A    39      26.711  71.112  79.257  1.00  0.00           H  
ATOM   1220  C4'   A    39      28.430  71.372  80.503  1.00  0.00           C  
ATOM   1221  H4'   A    39      28.421  72.452  80.357  1.00  0.00           H  
ATOM   1222  O4'   A    39      27.635  71.097  81.598  1.00  0.00           O  
ATOM   1223  C1'   A    39      28.515  71.014  82.687  1.00  0.00           C  
ATOM   1224  H1'   A    39      28.269  71.573  83.590  1.00  0.00           H  
ATOM   1225  N9    A    39      28.573  69.579  83.079  1.00  0.00           N  
ATOM   1226  C8    A    39      28.156  68.445  82.437  1.00  0.00           C  
ATOM   1227  H8    A    39      27.701  68.469  81.458  1.00  0.00           H  
ATOM   1228  N7    A    39      28.478  67.265  83.017  1.00  0.00           N  
ATOM   1229  C5    A    39      29.166  67.786  84.168  1.00  0.00           C  
ATOM   1230  C6    A    39      29.970  67.198  85.218  1.00  0.00           C  
ATOM   1231  N6    A    39      30.262  65.945  85.341  1.00  0.00           N  
ATOM   1232  H61   A    39      30.463  65.615  86.274  1.00  0.00           H  
ATOM   1233  H62   A    39      29.817  65.269  84.737  1.00  0.00           H  
ATOM   1234  N1    A    39      30.595  67.929  86.133  1.00  0.00           N  
ATOM   1235  C2    A    39      30.240  69.205  86.194  1.00  0.00           C  
ATOM   1236  H2    A    39      30.530  69.829  87.026  1.00  0.00           H  
ATOM   1237  N3    A    39      29.562  69.922  85.259  1.00  0.00           N  
ATOM   1238  C4    A    39      29.133  69.151  84.228  1.00  0.00           C  
ATOM   1239  C3'   A    39      29.901  71.049  80.751  1.00  0.00           C  
ATOM   1240  H3'   A    39      30.074  69.977  80.657  1.00  0.00           H  
ATOM   1241  C2'   A    39      29.906  71.548  82.228  1.00  0.00           C  
ATOM   1242  H2'   A    39      30.627  71.058  82.882  1.00  0.00           H  
ATOM   1243  O2'   A    39      29.967  72.940  82.394  1.00  0.00           O  
ATOM   1244 HO2'   A    39      29.346  73.348  81.786  1.00  0.00           H  
ATOM   1245  O3'   A    39      30.829  71.719  79.912  1.00  0.00           O  
ATOM   1246  P     C    40      32.055  70.935  79.351  1.00  0.00           P  
ATOM   1247  OP1   C    40      32.845  71.871  78.535  1.00  0.00           O  
ATOM   1248  OP2   C    40      31.660  69.668  78.769  1.00  0.00           O  
ATOM   1249  O5'   C    40      33.008  70.666  80.561  1.00  0.00           O  
ATOM   1250  C5'   C    40      33.504  71.679  81.370  1.00  0.00           C  
ATOM   1251  H5'   C    40      34.192  72.303  80.800  1.00  0.00           H  
ATOM   1252 H5''   C    40      32.673  72.338  81.624  1.00  0.00           H  
ATOM   1253  C4'   C    40      34.098  71.289  82.703  1.00  0.00           C  
ATOM   1254  H4'   C    40      34.450  72.215  83.157  1.00  0.00           H  
ATOM   1255  O4'   C    40      33.350  70.566  83.667  1.00  0.00           O  
ATOM   1256  C1'   C    40      34.064  69.456  84.150  1.00  0.00           C  
ATOM   1257  H1'   C    40      33.925  69.288  85.218  1.00  0.00           H  
ATOM   1258  N1    C    40      33.567  68.166  83.581  1.00  0.00           N  
ATOM   1259  C6    C    40      32.622  68.057  82.641  1.00  0.00           C  
ATOM   1260  H6    C    40      32.287  68.970  82.171  1.00  0.00           H  
ATOM   1261  C5    C    40      32.219  66.842  82.168  1.00  0.00           C  
ATOM   1262  H5    C    40      31.460  66.825  81.400  1.00  0.00           H  
ATOM   1263  C4    C    40      32.769  65.674  82.729  1.00  0.00           C  
ATOM   1264  N4    C    40      32.490  64.506  82.151  1.00  0.00           N  
ATOM   1265  H41   C    40      31.728  64.450  81.491  1.00  0.00           H  
ATOM   1266  H42   C    40      33.002  63.697  82.472  1.00  0.00           H  
ATOM   1267  N3    C    40      33.775  65.790  83.605  1.00  0.00           N  
ATOM   1268  C2    C    40      34.132  66.988  84.115  1.00  0.00           C  
ATOM   1269  O2    C    40      34.902  67.068  85.003  1.00  0.00           O  
ATOM   1270  C3'   C    40      35.357  70.451  82.534  1.00  0.00           C  
ATOM   1271  H3'   C    40      35.273  69.651  81.798  1.00  0.00           H  
ATOM   1272  C2'   C    40      35.534  69.767  83.900  1.00  0.00           C  
ATOM   1273  H2'   C    40      36.175  68.886  83.875  1.00  0.00           H  
ATOM   1274  O2'   C    40      35.993  70.706  84.914  1.00  0.00           O  
ATOM   1275 HO2'   C    40      35.615  71.535  84.612  1.00  0.00           H  
ATOM   1276  O3'   C    40      36.476  71.345  82.355  1.00  0.00           O  
ATOM   1277  P     A    41      37.791  70.902  81.642  1.00  0.00           P  
ATOM   1278  OP1   A    41      38.781  71.967  81.694  1.00  0.00           O  
ATOM   1279  OP2   A    41      37.402  70.318  80.308  1.00  0.00           O  
ATOM   1280  O5'   A    41      38.400  69.727  82.462  1.00  0.00           O  
ATOM   1281  C5'   A    41      39.063  69.960  83.702  1.00  0.00           C  
ATOM   1282  H5'   A    41      39.906  70.628  83.527  1.00  0.00           H  
ATOM   1283 H5''   A    41      38.311  70.460  84.313  1.00  0.00           H  
ATOM   1284  C4'   A    41      39.545  68.752  84.478  1.00  0.00           C  
ATOM   1285  H4'   A    41      40.075  69.241  85.295  1.00  0.00           H  
ATOM   1286  O4'   A    41      38.432  67.883  84.911  1.00  0.00           O  
ATOM   1287  C1'   A    41      38.889  66.549  84.832  1.00  0.00           C  
ATOM   1288  H1'   A    41      38.755  66.058  85.796  1.00  0.00           H  
ATOM   1289  N9    A    41      38.042  65.783  83.837  1.00  0.00           N  
ATOM   1290  C8    A    41      37.322  66.324  82.790  1.00  0.00           C  
ATOM   1291  H8    A    41      37.462  67.347  82.473  1.00  0.00           H  
ATOM   1292  N7    A    41      36.651  65.461  82.041  1.00  0.00           N  
ATOM   1293  C5    A    41      36.888  64.313  82.793  1.00  0.00           C  
ATOM   1294  C6    A    41      36.532  62.930  82.442  1.00  0.00           C  
ATOM   1295  N6    A    41      35.815  62.539  81.398  1.00  0.00           N  
ATOM   1296  H61   A    41      35.166  63.179  80.964  1.00  0.00           H  
ATOM   1297  H62   A    41      35.743  61.538  81.287  1.00  0.00           H  
ATOM   1298  N1    A    41      37.054  61.956  83.122  1.00  0.00           N  
ATOM   1299  C2    A    41      37.844  62.231  84.127  1.00  0.00           C  
ATOM   1300  H2    A    41      38.145  61.357  84.685  1.00  0.00           H  
ATOM   1301  N3    A    41      38.240  63.446  84.538  1.00  0.00           N  
ATOM   1302  C4    A    41      37.845  64.433  83.750  1.00  0.00           C  
ATOM   1303  C3'   A    41      40.581  67.871  83.653  1.00  0.00           C  
ATOM   1304  H3'   A    41      40.193  67.675  82.653  1.00  0.00           H  
ATOM   1305  C2'   A    41      40.344  66.530  84.387  1.00  0.00           C  
ATOM   1306  H2'   A    41      40.530  65.760  83.637  1.00  0.00           H  
ATOM   1307  O2'   A    41      41.020  66.300  85.605  1.00  0.00           O  
ATOM   1308 HO2'   A    41      41.940  66.569  85.558  1.00  0.00           H  
ATOM   1309  O3'   A    41      41.918  68.283  83.692  1.00  0.00           O  
ATOM   1310  P     G    42      42.797  68.130  82.397  1.00  0.00           P  
ATOM   1311  OP1   G    42      44.009  68.901  82.513  1.00  0.00           O  
ATOM   1312  OP2   G    42      41.915  68.335  81.214  1.00  0.00           O  
ATOM   1313  O5'   G    42      43.263  66.651  82.286  1.00  0.00           O  
ATOM   1314  C5'   G    42      44.201  66.041  83.223  1.00  0.00           C  
ATOM   1315  H5'   G    42      44.017  66.505  84.192  1.00  0.00           H  
ATOM   1316 H5''   G    42      45.229  66.283  82.953  1.00  0.00           H  
ATOM   1317  C4'   G    42      44.182  64.505  83.170  1.00  0.00           C  
ATOM   1318  H4'   G    42      44.825  64.120  83.962  1.00  0.00           H  
ATOM   1319  O4'   G    42      42.834  64.083  83.452  1.00  0.00           O  
ATOM   1320  C1'   G    42      42.791  62.742  82.920  1.00  0.00           C  
ATOM   1321  H1'   G    42      42.770  62.012  83.729  1.00  0.00           H  
ATOM   1322  N9    G    42      41.652  62.660  82.014  1.00  0.00           N  
ATOM   1323  C8    G    42      41.074  63.728  81.287  1.00  0.00           C  
ATOM   1324  H8    G    42      41.554  64.692  81.370  1.00  0.00           H  
ATOM   1325  N7    G    42      39.975  63.410  80.671  1.00  0.00           N  
ATOM   1326  C5    G    42      39.843  62.063  80.999  1.00  0.00           C  
ATOM   1327  C6    G    42      38.867  61.107  80.521  1.00  0.00           C  
ATOM   1328  O6    G    42      37.961  61.293  79.695  1.00  0.00           O  
ATOM   1329  N1    G    42      39.009  59.883  81.147  1.00  0.00           N  
ATOM   1330  H1    G    42      38.283  59.220  80.916  1.00  0.00           H  
ATOM   1331  C2    G    42      40.066  59.560  81.968  1.00  0.00           C  
ATOM   1332  N2    G    42      40.173  58.299  82.291  1.00  0.00           N  
ATOM   1333  H21   G    42      39.551  57.613  81.889  1.00  0.00           H  
ATOM   1334  H22   G    42      40.944  57.937  82.834  1.00  0.00           H  
ATOM   1335  N3    G    42      40.939  60.383  82.436  1.00  0.00           N  
ATOM   1336  C4    G    42      40.765  61.643  81.926  1.00  0.00           C  
ATOM   1337  C3'   G    42      44.646  63.902  81.803  1.00  0.00           C  
ATOM   1338  H3'   G    42      44.125  64.298  80.931  1.00  0.00           H  
ATOM   1339  C2'   G    42      44.036  62.532  82.089  1.00  0.00           C  
ATOM   1340  H2'   G    42      43.730  62.097  81.137  1.00  0.00           H  
ATOM   1341  O2'   G    42      44.852  61.521  82.759  1.00  0.00           O  
ATOM   1342 HO2'   G    42      45.385  61.213  82.022  1.00  0.00           H  
ATOM   1343  O3'   G    42      46.034  64.113  81.713  1.00  0.00           O  
ATOM   1344  P     G    43      46.840  63.880  80.484  1.00  0.00           P  
ATOM   1345  OP1   G    43      48.154  64.430  80.744  1.00  0.00           O  
ATOM   1346  OP2   G    43      46.072  64.514  79.371  1.00  0.00           O  
ATOM   1347  O5'   G    43      46.850  62.295  80.244  1.00  0.00           O  
ATOM   1348  C5'   G    43      47.845  61.394  80.858  1.00  0.00           C  
ATOM   1349  H5'   G    43      47.766  61.574  81.930  1.00  0.00           H  
ATOM   1350 H5''   G    43      48.851  61.716  80.589  1.00  0.00           H  
ATOM   1351  C4'   G    43      47.567  59.956  80.468  1.00  0.00           C  
ATOM   1352  H4'   G    43      48.337  59.354  80.950  1.00  0.00           H  
ATOM   1353  O4'   G    43      46.206  59.554  80.835  1.00  0.00           O  
ATOM   1354  C1'   G    43      45.703  58.737  79.793  1.00  0.00           C  
ATOM   1355  H1'   G    43      45.343  57.798  80.213  1.00  0.00           H  
ATOM   1356  N9    G    43      44.599  59.513  79.133  1.00  0.00           N  
ATOM   1357  C8    G    43      44.652  60.720  78.482  1.00  0.00           C  
ATOM   1358  H8    G    43      45.546  61.276  78.241  1.00  0.00           H  
ATOM   1359  N7    G    43      43.488  61.192  78.147  1.00  0.00           N  
ATOM   1360  C5    G    43      42.646  60.086  78.464  1.00  0.00           C  
ATOM   1361  C6    G    43      41.228  59.932  78.224  1.00  0.00           C  
ATOM   1362  O6    G    43      40.390  60.658  77.758  1.00  0.00           O  
ATOM   1363  N1    G    43      40.755  58.768  78.622  1.00  0.00           N  
ATOM   1364  H1    G    43      39.792  58.615  78.356  1.00  0.00           H  
ATOM   1365  C2    G    43      41.467  57.790  79.247  1.00  0.00           C  
ATOM   1366  N2    G    43      40.868  56.715  79.752  1.00  0.00           N  
ATOM   1367  H21   G    43      41.361  55.988  80.251  1.00  0.00           H  
ATOM   1368  H22   G    43      39.867  56.656  79.865  1.00  0.00           H  
ATOM   1369  N3    G    43      42.822  57.905  79.489  1.00  0.00           N  
ATOM   1370  C4    G    43      43.339  59.080  79.031  1.00  0.00           C  
ATOM   1371  C3'   G    43      47.718  59.635  78.965  1.00  0.00           C  
ATOM   1372  H3'   G    43      47.355  60.495  78.401  1.00  0.00           H  
ATOM   1373  C2'   G    43      46.802  58.367  78.799  1.00  0.00           C  
ATOM   1374  H2'   G    43      46.338  58.270  77.817  1.00  0.00           H  
ATOM   1375  O2'   G    43      47.361  57.089  79.259  1.00  0.00           O  
ATOM   1376 HO2'   G    43      47.996  56.800  78.599  1.00  0.00           H  
ATOM   1377  O3'   G    43      49.001  59.311  78.532  1.00  0.00           O  
ATOM   1378  P     C    44      50.068  60.461  78.286  1.00  0.00           P  
ATOM   1379  OP1   C    44      51.214  60.355  79.220  1.00  0.00           O  
ATOM   1380  OP2   C    44      49.394  61.753  78.078  1.00  0.00           O  
ATOM   1381  O5'   C    44      50.621  60.167  76.769  1.00  0.00           O  
ATOM   1382  C5'   C    44      51.357  58.882  76.537  1.00  0.00           C  
ATOM   1383  H5'   C    44      50.636  58.071  76.638  1.00  0.00           H  
ATOM   1384 H5''   C    44      52.082  58.690  77.329  1.00  0.00           H  
ATOM   1385  C4'   C    44      52.019  58.811  75.125  1.00  0.00           C  
ATOM   1386  H4'   C    44      52.718  57.975  75.084  1.00  0.00           H  
ATOM   1387  O4'   C    44      50.991  58.411  74.153  1.00  0.00           O  
ATOM   1388  C1'   C    44      51.459  58.685  72.845  1.00  0.00           C  
ATOM   1389  H1'   C    44      51.876  57.749  72.472  1.00  0.00           H  
ATOM   1390  N1    C    44      50.416  59.262  72.016  1.00  0.00           N  
ATOM   1391  C6    C    44      49.613  60.265  72.543  1.00  0.00           C  
ATOM   1392  H6    C    44      49.883  60.621  73.526  1.00  0.00           H  
ATOM   1393  C5    C    44      48.616  60.808  71.826  1.00  0.00           C  
ATOM   1394  H5    C    44      48.107  61.685  72.200  1.00  0.00           H  
ATOM   1395  C4    C    44      48.418  60.354  70.488  1.00  0.00           C  
ATOM   1396  N4    C    44      47.518  60.933  69.782  1.00  0.00           N  
ATOM   1397  H41   C    44      47.434  60.639  68.819  1.00  0.00           H  
ATOM   1398  H42   C    44      46.990  61.698  70.177  1.00  0.00           H  
ATOM   1399  N3    C    44      49.129  59.347  70.013  1.00  0.00           N  
ATOM   1400  C2    C    44      50.096  58.786  70.753  1.00  0.00           C  
ATOM   1401  O2    C    44      50.721  57.858  70.301  1.00  0.00           O  
ATOM   1402  C3'   C    44      52.685  60.001  74.492  1.00  0.00           C  
ATOM   1403  H3'   C    44      52.091  60.900  74.660  1.00  0.00           H  
ATOM   1404  C2'   C    44      52.622  59.714  72.960  1.00  0.00           C  
ATOM   1405  H2'   C    44      52.335  60.644  72.469  1.00  0.00           H  
ATOM   1406  O2'   C    44      53.735  59.130  72.359  1.00  0.00           O  
ATOM   1407 HO2'   C    44      54.436  59.765  72.524  1.00  0.00           H  
ATOM   1408  O3'   C    44      54.078  60.241  74.825  1.00  0.00           O  
ATOM   1409  P     A    45      54.735  61.607  74.549  1.00  0.00           P  
ATOM   1410  OP1   A    45      56.119  61.649  75.098  1.00  0.00           O  
ATOM   1411  OP2   A    45      53.749  62.580  75.077  1.00  0.00           O  
ATOM   1412  O5'   A    45      54.731  61.847  73.046  1.00  0.00           O  
ATOM   1413  C5'   A    45      55.654  62.768  72.419  1.00  0.00           C  
ATOM   1414  H5'   A    45      56.624  62.271  72.428  1.00  0.00           H  
ATOM   1415 H5''   A    45      55.667  63.730  72.931  1.00  0.00           H  
ATOM   1416  C4'   A    45      55.274  63.066  70.932  1.00  0.00           C  
ATOM   1417  H4'   A    45      55.920  63.815  70.476  1.00  0.00           H  
ATOM   1418  O4'   A    45      55.390  61.806  70.273  1.00  0.00           O  
ATOM   1419  C1'   A    45      54.766  62.030  69.008  1.00  0.00           C  
ATOM   1420  H1'   A    45      55.425  62.424  68.234  1.00  0.00           H  
ATOM   1421  N9    A    45      54.184  60.675  68.630  1.00  0.00           N  
ATOM   1422  C8    A    45      54.326  59.449  69.212  1.00  0.00           C  
ATOM   1423  H8    A    45      54.952  59.320  70.082  1.00  0.00           H  
ATOM   1424  N7    A    45      53.753  58.452  68.552  1.00  0.00           N  
ATOM   1425  C5    A    45      53.186  59.124  67.466  1.00  0.00           C  
ATOM   1426  C6    A    45      52.449  58.674  66.373  1.00  0.00           C  
ATOM   1427  N6    A    45      52.303  57.374  66.102  1.00  0.00           N  
ATOM   1428  H61   A    45      52.514  56.693  66.817  1.00  0.00           H  
ATOM   1429  H62   A    45      51.778  57.121  65.277  1.00  0.00           H  
ATOM   1430  N1    A    45      52.108  59.513  65.401  1.00  0.00           N  
ATOM   1431  C2    A    45      52.392  60.793  65.630  1.00  0.00           C  
ATOM   1432  H2    A    45      51.965  61.455  64.891  1.00  0.00           H  
ATOM   1433  N3    A    45      53.028  61.369  66.599  1.00  0.00           N  
ATOM   1434  C4    A    45      53.389  60.479  67.535  1.00  0.00           C  
ATOM   1435  C3'   A    45      53.818  63.488  70.628  1.00  0.00           C  
ATOM   1436  H3'   A    45      53.308  62.808  71.311  1.00  0.00           H  
ATOM   1437  C2'   A    45      53.652  63.071  69.241  1.00  0.00           C  
ATOM   1438  H2'   A    45      52.640  62.669  69.196  1.00  0.00           H  
ATOM   1439  O2'   A    45      53.702  64.149  68.290  1.00  0.00           O  
ATOM   1440 HO2'   A    45      52.982  64.741  68.520  1.00  0.00           H  
ATOM   1441  O3'   A    45      53.539  64.873  70.775  1.00  0.00           O  
ATOM   1442  P     C    46      52.047  65.470  71.081  1.00  0.00           P  
ATOM   1443  OP1   C    46      52.421  66.786  71.725  1.00  0.00           O  
ATOM   1444  OP2   C    46      51.194  64.525  71.791  1.00  0.00           O  
ATOM   1445  O5'   C    46      51.594  65.666  69.561  1.00  0.00           O  
ATOM   1446  C5'   C    46      51.644  66.883  68.850  1.00  0.00           C  
ATOM   1447  H5'   C    46      52.635  67.317  68.720  1.00  0.00           H  
ATOM   1448 H5''   C    46      51.079  67.598  69.448  1.00  0.00           H  
ATOM   1449  C4'   C    46      50.937  66.790  67.501  1.00  0.00           C  
ATOM   1450  H4'   C    46      51.315  67.575  66.845  1.00  0.00           H  
ATOM   1451  O4'   C    46      51.344  65.580  66.858  1.00  0.00           O  
ATOM   1452  C1'   C    46      50.286  65.075  66.080  1.00  0.00           C  
ATOM   1453  H1'   C    46      50.580  65.167  65.035  1.00  0.00           H  
ATOM   1454  N1    C    46      50.058  63.673  66.473  1.00  0.00           N  
ATOM   1455  C6    C    46      50.431  63.132  67.681  1.00  0.00           C  
ATOM   1456  H6    C    46      50.952  63.849  68.299  1.00  0.00           H  
ATOM   1457  C5    C    46      50.102  61.861  68.045  1.00  0.00           C  
ATOM   1458  H5    C    46      50.462  61.476  68.987  1.00  0.00           H  
ATOM   1459  C4    C    46      49.442  61.024  67.017  1.00  0.00           C  
ATOM   1460  N4    C    46      49.166  59.786  67.206  1.00  0.00           N  
ATOM   1461  H41   C    46      48.997  59.309  66.332  1.00  0.00           H  
ATOM   1462  H42   C    46      49.491  59.332  68.048  1.00  0.00           H  
ATOM   1463  N3    C    46      49.139  61.534  65.867  1.00  0.00           N  
ATOM   1464  C2    C    46      49.316  62.822  65.635  1.00  0.00           C  
ATOM   1465  O2    C    46      48.781  63.279  64.603  1.00  0.00           O  
ATOM   1466  C3'   C    46      49.369  66.672  67.636  1.00  0.00           C  
ATOM   1467  H3'   C    46      49.147  66.024  68.483  1.00  0.00           H  
ATOM   1468  C2'   C    46      49.053  65.944  66.297  1.00  0.00           C  
ATOM   1469  H2'   C    46      48.161  65.342  66.474  1.00  0.00           H  
ATOM   1470  O2'   C    46      48.896  66.763  65.172  1.00  0.00           O  
ATOM   1471 HO2'   C    46      48.388  67.481  65.557  1.00  0.00           H  
ATOM   1472  O3'   C    46      48.686  67.865  67.619  1.00  0.00           O  
ATOM   1473  P     U    47      47.115  68.002  68.100  1.00  0.00           P  
ATOM   1474  OP1   U    47      46.715  69.427  68.117  1.00  0.00           O  
ATOM   1475  OP2   U    47      47.086  67.158  69.239  1.00  0.00           O  
ATOM   1476  O5'   U    47      46.311  67.183  66.896  1.00  0.00           O  
ATOM   1477  C5'   U    47      46.019  67.817  65.680  1.00  0.00           C  
ATOM   1478  H5'   U    47      46.946  68.245  65.299  1.00  0.00           H  
ATOM   1479 H5''   U    47      45.388  68.652  65.987  1.00  0.00           H  
ATOM   1480  C4'   U    47      45.273  66.866  64.782  1.00  0.00           C  
ATOM   1481  H4'   U    47      45.086  67.389  63.845  1.00  0.00           H  
ATOM   1482  O4'   U    47      46.057  65.710  64.538  1.00  0.00           O  
ATOM   1483  C1'   U    47      45.214  64.622  64.199  1.00  0.00           C  
ATOM   1484  H1'   U    47      45.360  64.313  63.164  1.00  0.00           H  
ATOM   1485  N1    U    47      45.430  63.482  65.151  1.00  0.00           N  
ATOM   1486  C6    U    47      45.775  63.660  66.525  1.00  0.00           C  
ATOM   1487  H6    U    47      45.951  64.637  66.950  1.00  0.00           H  
ATOM   1488  C5    U    47      45.923  62.573  67.352  1.00  0.00           C  
ATOM   1489  H5    U    47      46.169  62.684  68.398  1.00  0.00           H  
ATOM   1490  C4    U    47      45.732  61.212  66.818  1.00  0.00           C  
ATOM   1491  O4    U    47      45.935  60.235  67.544  1.00  0.00           O  
ATOM   1492  N3    U    47      45.322  61.063  65.521  1.00  0.00           N  
ATOM   1493  H3    U    47      45.169  60.112  65.217  1.00  0.00           H  
ATOM   1494  C2    U    47      45.097  62.192  64.713  1.00  0.00           C  
ATOM   1495  O2    U    47      44.750  61.953  63.559  1.00  0.00           O  
ATOM   1496  C3'   U    47      43.969  66.302  65.401  1.00  0.00           C  
ATOM   1497  H3'   U    47      44.126  65.937  66.416  1.00  0.00           H  
ATOM   1498  C2'   U    47      43.772  65.113  64.408  1.00  0.00           C  
ATOM   1499  H2'   U    47      43.094  64.467  64.966  1.00  0.00           H  
ATOM   1500  O2'   U    47      43.270  65.512  63.146  1.00  0.00           O  
ATOM   1501 HO2'   U    47      42.926  66.396  63.291  1.00  0.00           H  
ATOM   1502  O3'   U    47      42.988  67.247  65.184  1.00  0.00           O  
ATOM   1503  P     A    48      41.649  67.266  65.976  1.00  0.00           P  
ATOM   1504  OP1   A    48      41.125  68.570  65.553  1.00  0.00           O  
ATOM   1505  OP2   A    48      41.819  67.014  67.435  1.00  0.00           O  
ATOM   1506  O5'   A    48      40.743  66.140  65.437  1.00  0.00           O  
ATOM   1507  C5'   A    48      39.982  66.321  64.214  1.00  0.00           C  
ATOM   1508  H5'   A    48      40.553  66.745  63.387  1.00  0.00           H  
ATOM   1509 H5''   A    48      39.116  66.921  64.494  1.00  0.00           H  
ATOM   1510  C4'   A    48      39.386  64.994  63.875  1.00  0.00           C  
ATOM   1511  H4'   A    48      38.886  65.165  62.921  1.00  0.00           H  
ATOM   1512  O4'   A    48      40.418  64.035  63.680  1.00  0.00           O  
ATOM   1513  C1'   A    48      39.974  62.792  64.223  1.00  0.00           C  
ATOM   1514  H1'   A    48      40.057  62.024  63.454  1.00  0.00           H  
ATOM   1515  N9    A    48      40.734  62.297  65.396  1.00  0.00           N  
ATOM   1516  C8    A    48      41.315  63.020  66.409  1.00  0.00           C  
ATOM   1517  H8    A    48      41.301  64.098  66.468  1.00  0.00           H  
ATOM   1518  N7    A    48      42.041  62.314  67.197  1.00  0.00           N  
ATOM   1519  C5    A    48      41.842  61.025  66.788  1.00  0.00           C  
ATOM   1520  C6    A    48      42.115  59.768  67.216  1.00  0.00           C  
ATOM   1521  N6    A    48      42.817  59.421  68.285  1.00  0.00           N  
ATOM   1522  H61   A    48      42.886  58.418  68.385  1.00  0.00           H  
ATOM   1523  H62   A    48      43.181  60.048  68.988  1.00  0.00           H  
ATOM   1524  N1    A    48      41.727  58.698  66.506  1.00  0.00           N  
ATOM   1525  C2    A    48      40.949  58.816  65.435  1.00  0.00           C  
ATOM   1526  H2    A    48      40.731  57.881  64.941  1.00  0.00           H  
ATOM   1527  N3    A    48      40.585  59.943  64.903  1.00  0.00           N  
ATOM   1528  C4    A    48      41.074  60.975  65.624  1.00  0.00           C  
ATOM   1529  C3'   A    48      38.424  64.383  64.883  1.00  0.00           C  
ATOM   1530  H3'   A    48      38.833  64.636  65.861  1.00  0.00           H  
ATOM   1531  C2'   A    48      38.561  62.956  64.546  1.00  0.00           C  
ATOM   1532  H2'   A    48      38.241  62.402  65.428  1.00  0.00           H  
ATOM   1533  O2'   A    48      37.826  62.673  63.399  1.00  0.00           O  
ATOM   1534 HO2'   A    48      36.949  63.015  63.592  1.00  0.00           H  
ATOM   1535  O3'   A    48      37.114  64.802  64.844  1.00  0.00           O  
ATOM   1536  P     G    49      36.214  64.889  66.117  1.00  0.00           P  
ATOM   1537  OP1   G    49      34.943  65.457  65.763  1.00  0.00           O  
ATOM   1538  OP2   G    49      37.019  65.538  67.190  1.00  0.00           O  
ATOM   1539  O5'   G    49      35.940  63.473  66.559  1.00  0.00           O  
ATOM   1540  C5'   G    49      34.964  62.699  65.887  1.00  0.00           C  
ATOM   1541  H5'   G    49      34.835  62.984  64.843  1.00  0.00           H  
ATOM   1542 H5''   G    49      34.007  62.889  66.373  1.00  0.00           H  
ATOM   1543  C4'   G    49      35.138  61.218  65.840  1.00  0.00           C  
ATOM   1544  H4'   G    49      34.444  60.953  65.042  1.00  0.00           H  
ATOM   1545  O4'   G    49      36.506  60.819  65.506  1.00  0.00           O  
ATOM   1546  C1'   G    49      36.698  59.676  66.241  1.00  0.00           C  
ATOM   1547  H1'   G    49      36.952  58.803  65.640  1.00  0.00           H  
ATOM   1548  N9    G    49      37.774  59.931  67.168  1.00  0.00           N  
ATOM   1549  C8    G    49      38.100  61.127  67.771  1.00  0.00           C  
ATOM   1550  H8    G    49      37.632  62.046  67.451  1.00  0.00           H  
ATOM   1551  N7    G    49      38.965  60.956  68.742  1.00  0.00           N  
ATOM   1552  C5    G    49      39.170  59.618  68.860  1.00  0.00           C  
ATOM   1553  C6    G    49      40.088  58.879  69.736  1.00  0.00           C  
ATOM   1554  O6    G    49      40.815  59.160  70.699  1.00  0.00           O  
ATOM   1555  N1    G    49      40.038  57.574  69.511  1.00  0.00           N  
ATOM   1556  H1    G    49      40.713  57.007  70.004  1.00  0.00           H  
ATOM   1557  C2    G    49      39.447  57.009  68.472  1.00  0.00           C  
ATOM   1558  N2    G    49      39.369  55.688  68.522  1.00  0.00           N  
ATOM   1559  H21   G    49      39.825  55.171  69.260  1.00  0.00           H  
ATOM   1560  H22   G    49      38.798  55.346  67.763  1.00  0.00           H  
ATOM   1561  N3    G    49      38.584  57.609  67.613  1.00  0.00           N  
ATOM   1562  C4    G    49      38.439  58.909  67.898  1.00  0.00           C  
ATOM   1563  C3'   G    49      34.699  60.509  67.120  1.00  0.00           C  
ATOM   1564  H3'   G    49      35.225  61.066  67.896  1.00  0.00           H  
ATOM   1565  C2'   G    49      35.453  59.198  66.890  1.00  0.00           C  
ATOM   1566  H2'   G    49      35.658  58.737  67.856  1.00  0.00           H  
ATOM   1567  O2'   G    49      34.810  58.246  66.011  1.00  0.00           O  
ATOM   1568 HO2'   G    49      33.946  58.633  65.855  1.00  0.00           H  
ATOM   1569  O3'   G    49      33.227  60.396  67.130  1.00  0.00           O  
ATOM   1570  P     U    50      32.428  60.446  68.502  1.00  0.00           P  
ATOM   1571  OP1   U    50      30.997  60.719  68.226  1.00  0.00           O  
ATOM   1572  OP2   U    50      33.144  61.421  69.446  1.00  0.00           O  
ATOM   1573  O5'   U    50      32.613  59.032  69.138  1.00  0.00           O  
ATOM   1574  C5'   U    50      31.963  57.933  68.534  1.00  0.00           C  
ATOM   1575  H5'   U    50      32.129  58.054  67.464  1.00  0.00           H  
ATOM   1576 H5''   U    50      30.920  58.006  68.842  1.00  0.00           H  
ATOM   1577  C4'   U    50      32.610  56.665  69.177  1.00  0.00           C  
ATOM   1578  H4'   U    50      32.176  55.798  68.680  1.00  0.00           H  
ATOM   1579  O4'   U    50      34.035  56.573  68.881  1.00  0.00           O  
ATOM   1580  C1'   U    50      34.736  55.838  69.905  1.00  0.00           C  
ATOM   1581  H1'   U    50      35.273  54.991  69.477  1.00  0.00           H  
ATOM   1582  N1    U    50      35.798  56.737  70.486  1.00  0.00           N  
ATOM   1583  C6    U    50      35.620  58.123  70.671  1.00  0.00           C  
ATOM   1584  H6    U    50      34.827  58.664  70.175  1.00  0.00           H  
ATOM   1585  C5    U    50      36.415  58.862  71.420  1.00  0.00           C  
ATOM   1586  H5    U    50      36.218  59.917  71.541  1.00  0.00           H  
ATOM   1587  C4    U    50      37.489  58.227  72.223  1.00  0.00           C  
ATOM   1588  O4    U    50      38.288  58.857  72.827  1.00  0.00           O  
ATOM   1589  N3    U    50      37.697  56.930  72.011  1.00  0.00           N  
ATOM   1590  H3    U    50      38.525  56.529  72.427  1.00  0.00           H  
ATOM   1591  C2    U    50      36.905  56.130  71.221  1.00  0.00           C  
ATOM   1592  O2    U    50      37.144  54.957  71.247  1.00  0.00           O  
ATOM   1593  C3'   U    50      32.499  56.523  70.708  1.00  0.00           C  
ATOM   1594  H3'   U    50      32.770  57.488  71.137  1.00  0.00           H  
ATOM   1595  C2'   U    50      33.627  55.492  70.888  1.00  0.00           C  
ATOM   1596  H2'   U    50      34.090  55.610  71.867  1.00  0.00           H  
ATOM   1597  O2'   U    50      33.112  54.142  70.833  1.00  0.00           O  
ATOM   1598 HO2'   U    50      32.253  54.087  71.260  1.00  0.00           H  
ATOM   1599  O3'   U    50      31.242  56.125  71.256  1.00  0.00           O  
ATOM   1600  P     A    51      30.902  56.352  72.823  1.00  0.00           P  
ATOM   1601  OP1   A    51      29.592  55.784  73.065  1.00  0.00           O  
ATOM   1602  OP2   A    51      31.125  57.777  73.172  1.00  0.00           O  
ATOM   1603  O5'   A    51      31.911  55.516  73.708  1.00  0.00           O  
ATOM   1604  C5'   A    51      31.849  54.137  73.923  1.00  0.00           C  
ATOM   1605  H5'   A    51      31.541  53.530  73.071  1.00  0.00           H  
ATOM   1606 H5''   A    51      31.108  53.953  74.701  1.00  0.00           H  
ATOM   1607  C4'   A    51      33.186  53.654  74.528  1.00  0.00           C  
ATOM   1608  H4'   A    51      33.197  52.597  74.261  1.00  0.00           H  
ATOM   1609  O4'   A    51      34.241  54.362  73.985  1.00  0.00           O  
ATOM   1610  C1'   A    51      35.324  54.343  74.946  1.00  0.00           C  
ATOM   1611  H1'   A    51      36.181  53.750  74.628  1.00  0.00           H  
ATOM   1612  N9    A    51      35.725  55.756  75.193  1.00  0.00           N  
ATOM   1613  C8    A    51      35.094  56.858  74.712  1.00  0.00           C  
ATOM   1614  H8    A    51      34.327  56.857  73.952  1.00  0.00           H  
ATOM   1615  N7    A    51      35.738  57.979  74.976  1.00  0.00           N  
ATOM   1616  C5    A    51      36.775  57.628  75.739  1.00  0.00           C  
ATOM   1617  C6    A    51      37.801  58.296  76.400  1.00  0.00           C  
ATOM   1618  N6    A    51      37.928  59.629  76.498  1.00  0.00           N  
ATOM   1619  H61   A    51      38.794  59.979  76.882  1.00  0.00           H  
ATOM   1620  H62   A    51      37.271  60.148  75.934  1.00  0.00           H  
ATOM   1621  N1    A    51      38.727  57.637  77.107  1.00  0.00           N  
ATOM   1622  C2    A    51      38.673  56.331  77.138  1.00  0.00           C  
ATOM   1623  H2    A    51      39.579  55.886  77.523  1.00  0.00           H  
ATOM   1624  N3    A    51      37.744  55.577  76.564  1.00  0.00           N  
ATOM   1625  C4    A    51      36.810  56.267  75.921  1.00  0.00           C  
ATOM   1626  C3'   A    51      33.235  53.931  75.974  1.00  0.00           C  
ATOM   1627  H3'   A    51      32.912  54.955  76.158  1.00  0.00           H  
ATOM   1628  C2'   A    51      34.763  53.828  76.198  1.00  0.00           C  
ATOM   1629  H2'   A    51      34.998  54.398  77.097  1.00  0.00           H  
ATOM   1630  O2'   A    51      35.294  52.447  76.416  1.00  0.00           O  
ATOM   1631 HO2'   A    51      36.115  52.573  76.898  1.00  0.00           H  
ATOM   1632  O3'   A    51      32.411  52.990  76.679  1.00  0.00           O  
ATOM   1633  P     C    52      31.936  53.315  78.135  1.00  0.00           P  
ATOM   1634  OP1   C    52      30.914  52.315  78.423  1.00  0.00           O  
ATOM   1635  OP2   C    52      31.628  54.717  78.166  1.00  0.00           O  
ATOM   1636  O5'   C    52      33.312  53.171  78.964  1.00  0.00           O  
ATOM   1637  C5'   C    52      33.881  51.929  79.329  1.00  0.00           C  
ATOM   1638  H5'   C    52      34.083  51.311  78.454  1.00  0.00           H  
ATOM   1639 H5''   C    52      33.219  51.465  80.059  1.00  0.00           H  
ATOM   1640  C4'   C    52      35.251  52.375  79.989  1.00  0.00           C  
ATOM   1641  H4'   C    52      35.884  51.488  79.950  1.00  0.00           H  
ATOM   1642  O4'   C    52      35.953  53.386  79.310  1.00  0.00           O  
ATOM   1643  C1'   C    52      36.700  54.167  80.209  1.00  0.00           C  
ATOM   1644  H1'   C    52      37.778  54.032  80.118  1.00  0.00           H  
ATOM   1645  N1    C    52      36.344  55.579  80.073  1.00  0.00           N  
ATOM   1646  C6    C    52      35.227  55.986  79.438  1.00  0.00           C  
ATOM   1647  H6    C    52      34.476  55.254  79.180  1.00  0.00           H  
ATOM   1648  C5    C    52      35.023  57.291  79.126  1.00  0.00           C  
ATOM   1649  H5    C    52      34.198  57.598  78.501  1.00  0.00           H  
ATOM   1650  C4    C    52      36.134  58.194  79.464  1.00  0.00           C  
ATOM   1651  N4    C    52      36.111  59.388  79.065  1.00  0.00           N  
ATOM   1652  H41   C    52      36.906  59.999  79.188  1.00  0.00           H  
ATOM   1653  H42   C    52      35.268  59.680  78.593  1.00  0.00           H  
ATOM   1654  N3    C    52      37.214  57.831  80.173  1.00  0.00           N  
ATOM   1655  C2    C    52      37.325  56.525  80.431  1.00  0.00           C  
ATOM   1656  O2    C    52      38.402  56.208  80.995  1.00  0.00           O  
ATOM   1657  C3'   C    52      35.055  52.895  81.450  1.00  0.00           C  
ATOM   1658  H3'   C    52      34.213  53.586  81.418  1.00  0.00           H  
ATOM   1659  C2'   C    52      36.423  53.578  81.591  1.00  0.00           C  
ATOM   1660  H2'   C    52      36.345  54.287  82.415  1.00  0.00           H  
ATOM   1661  O2'   C    52      37.364  52.617  81.825  1.00  0.00           O  
ATOM   1662 HO2'   C    52      36.957  51.868  82.266  1.00  0.00           H  
ATOM   1663  O3'   C    52      34.892  51.883  82.459  1.00  0.00           O  
ATOM   1664  P     U    53      34.040  52.203  83.814  1.00  0.00           P  
ATOM   1665  OP1   U    53      34.071  51.045  84.710  1.00  0.00           O  
ATOM   1666  OP2   U    53      32.824  52.947  83.432  1.00  0.00           O  
ATOM   1667  O5'   U    53      34.956  53.211  84.549  1.00  0.00           O  
ATOM   1668  C5'   U    53      36.112  52.797  85.087  1.00  0.00           C  
ATOM   1669  H5'   U    53      35.859  52.220  85.977  1.00  0.00           H  
ATOM   1670 H5''   U    53      36.742  52.257  84.380  1.00  0.00           H  
ATOM   1671  C4'   U    53      36.935  53.932  85.623  1.00  0.00           C  
ATOM   1672  H4'   U    53      37.723  53.421  86.177  1.00  0.00           H  
ATOM   1673  O4'   U    53      37.496  54.735  84.573  1.00  0.00           O  
ATOM   1674  C1'   U    53      37.671  56.028  85.012  1.00  0.00           C  
ATOM   1675  H1'   U    53      38.692  56.358  84.817  1.00  0.00           H  
ATOM   1676  N1    U    53      36.798  56.885  84.158  1.00  0.00           N  
ATOM   1677  C6    U    53      35.635  56.495  83.585  1.00  0.00           C  
ATOM   1678  H6    U    53      35.260  55.499  83.767  1.00  0.00           H  
ATOM   1679  C5    U    53      34.817  57.359  82.974  1.00  0.00           C  
ATOM   1680  H5    U    53      33.842  56.989  82.692  1.00  0.00           H  
ATOM   1681  C4    U    53      35.178  58.698  82.641  1.00  0.00           C  
ATOM   1682  O4    U    53      34.655  59.463  81.872  1.00  0.00           O  
ATOM   1683  N3    U    53      36.257  59.067  83.399  1.00  0.00           N  
ATOM   1684  H3    U    53      36.412  60.061  83.491  1.00  0.00           H  
ATOM   1685  C2    U    53      37.118  58.224  84.109  1.00  0.00           C  
ATOM   1686  O2    U    53      38.060  58.729  84.737  1.00  0.00           O  
ATOM   1687  C3'   U    53      36.216  54.914  86.470  1.00  0.00           C  
ATOM   1688  H3'   U    53      35.328  55.216  85.915  1.00  0.00           H  
ATOM   1689  C2'   U    53      37.236  56.143  86.447  1.00  0.00           C  
ATOM   1690  H2'   U    53      36.841  57.137  86.659  1.00  0.00           H  
ATOM   1691  O2'   U    53      38.429  55.867  87.271  1.00  0.00           O  
ATOM   1692 HO2'   U    53      38.114  56.002  88.168  1.00  0.00           H  
ATOM   1693  O3'   U    53      35.904  54.480  87.828  1.00  0.00           O  
ATOM   1694  P     G    54      34.604  54.897  88.611  1.00  0.00           P  
ATOM   1695  OP1   G    54      34.558  54.124  89.846  1.00  0.00           O  
ATOM   1696  OP2   G    54      33.431  54.766  87.662  1.00  0.00           O  
ATOM   1697  O5'   G    54      34.725  56.399  89.080  1.00  0.00           O  
ATOM   1698  C5'   G    54      35.599  56.692  90.175  1.00  0.00           C  
ATOM   1699  H5'   G    54      35.101  56.230  91.027  1.00  0.00           H  
ATOM   1700 H5''   G    54      36.563  56.201  90.041  1.00  0.00           H  
ATOM   1701  C4'   G    54      35.877  58.179  90.207  1.00  0.00           C  
ATOM   1702  H4'   G    54      36.694  58.408  90.892  1.00  0.00           H  
ATOM   1703  O4'   G    54      36.382  58.633  88.948  1.00  0.00           O  
ATOM   1704  C1'   G    54      36.117  60.015  88.770  1.00  0.00           C  
ATOM   1705  H1'   G    54      37.068  60.544  88.829  1.00  0.00           H  
ATOM   1706  N9    G    54      35.458  60.212  87.439  1.00  0.00           N  
ATOM   1707  C8    G    54      34.824  59.294  86.619  1.00  0.00           C  
ATOM   1708  H8    G    54      34.855  58.230  86.803  1.00  0.00           H  
ATOM   1709  N7    G    54      34.191  59.813  85.560  1.00  0.00           N  
ATOM   1710  C5    G    54      34.580  61.129  85.657  1.00  0.00           C  
ATOM   1711  C6    G    54      34.164  62.203  84.811  1.00  0.00           C  
ATOM   1712  O6    G    54      33.583  62.184  83.747  1.00  0.00           O  
ATOM   1713  N1    G    54      34.647  63.454  85.206  1.00  0.00           N  
ATOM   1714  H1    G    54      34.335  64.290  84.733  1.00  0.00           H  
ATOM   1715  C2    G    54      35.250  63.617  86.416  1.00  0.00           C  
ATOM   1716  N2    G    54      35.684  64.789  86.780  1.00  0.00           N  
ATOM   1717  H21   G    54      35.408  65.579  86.215  1.00  0.00           H  
ATOM   1718  H22   G    54      36.215  64.856  87.637  1.00  0.00           H  
ATOM   1719  N3    G    54      35.617  62.638  87.259  1.00  0.00           N  
ATOM   1720  C4    G    54      35.265  61.405  86.803  1.00  0.00           C  
ATOM   1721  C3'   G    54      34.712  59.110  90.540  1.00  0.00           C  
ATOM   1722  H3'   G    54      33.841  58.957  89.903  1.00  0.00           H  
ATOM   1723  C2'   G    54      35.267  60.431  89.990  1.00  0.00           C  
ATOM   1724  H2'   G    54      34.500  61.119  89.633  1.00  0.00           H  
ATOM   1725  O2'   G    54      36.105  61.035  90.965  1.00  0.00           O  
ATOM   1726 HO2'   G    54      35.552  61.066  91.750  1.00  0.00           H  
ATOM   1727  O3'   G    54      34.450  59.200  91.945  1.00  0.00           O  
ATOM   1728  P     A    55      33.079  59.658  92.566  1.00  0.00           P  
ATOM   1729  OP1   A    55      32.851  58.961  93.834  1.00  0.00           O  
ATOM   1730  OP2   A    55      31.925  59.728  91.630  1.00  0.00           O  
ATOM   1731  O5'   A    55      33.687  61.104  92.924  1.00  0.00           O  
ATOM   1732  C5'   A    55      34.263  61.379  94.177  1.00  0.00           C  
ATOM   1733  H5'   A    55      33.483  61.213  94.920  1.00  0.00           H  
ATOM   1734 H5''   A    55      35.110  60.709  94.321  1.00  0.00           H  
ATOM   1735  C4'   A    55      34.811  62.836  94.275  1.00  0.00           C  
ATOM   1736  H4'   A    55      35.353  62.947  95.214  1.00  0.00           H  
ATOM   1737  O4'   A    55      35.715  63.169  93.234  1.00  0.00           O  
ATOM   1738  C1'   A    55      35.386  64.444  92.707  1.00  0.00           C  
ATOM   1739  H1'   A    55      36.254  65.088  92.570  1.00  0.00           H  
ATOM   1740  N9    A    55      34.653  64.469  91.445  1.00  0.00           N  
ATOM   1741  C8    A    55      33.923  63.490  90.830  1.00  0.00           C  
ATOM   1742  H8    A    55      33.847  62.477  91.198  1.00  0.00           H  
ATOM   1743  N7    A    55      33.306  63.828  89.686  1.00  0.00           N  
ATOM   1744  C5    A    55      33.768  65.148  89.507  1.00  0.00           C  
ATOM   1745  C6    A    55      33.531  66.200  88.551  1.00  0.00           C  
ATOM   1746  N6    A    55      32.972  66.045  87.392  1.00  0.00           N  
ATOM   1747  H61   A    55      32.674  65.133  87.077  1.00  0.00           H  
ATOM   1748  H62   A    55      32.832  66.828  86.769  1.00  0.00           H  
ATOM   1749  N1    A    55      34.079  67.410  88.772  1.00  0.00           N  
ATOM   1750  C2    A    55      34.850  67.592  89.827  1.00  0.00           C  
ATOM   1751  H2    A    55      35.180  68.596  90.048  1.00  0.00           H  
ATOM   1752  N3    A    55      35.108  66.756  90.771  1.00  0.00           N  
ATOM   1753  C4    A    55      34.557  65.545  90.600  1.00  0.00           C  
ATOM   1754  C3'   A    55      33.687  63.825  94.129  1.00  0.00           C  
ATOM   1755  H3'   A    55      32.925  63.435  93.455  1.00  0.00           H  
ATOM   1756  C2'   A    55      34.343  65.110  93.738  1.00  0.00           C  
ATOM   1757  H2'   A    55      33.662  65.771  93.201  1.00  0.00           H  
ATOM   1758  O2'   A    55      35.115  65.771  94.704  1.00  0.00           O  
ATOM   1759 HO2'   A    55      35.325  66.649  94.378  1.00  0.00           H  
ATOM   1760  O3'   A    55      33.146  64.071  95.363  1.00  0.00           O  
ATOM   1761  P     U    56      31.648  64.543  95.558  1.00  0.00           P  
ATOM   1762  OP1   U    56      31.377  64.803  96.969  1.00  0.00           O  
ATOM   1763  OP2   U    56      30.796  63.539  94.881  1.00  0.00           O  
ATOM   1764  O5'   U    56      31.465  65.879  94.733  1.00  0.00           O  
ATOM   1765  C5'   U    56      32.167  67.021  95.324  1.00  0.00           C  
ATOM   1766  H5'   U    56      31.580  67.355  96.179  1.00  0.00           H  
ATOM   1767 H5''   U    56      33.174  66.888  95.718  1.00  0.00           H  
ATOM   1768  C4'   U    56      31.993  68.211  94.411  1.00  0.00           C  
ATOM   1769  H4'   U    56      32.324  69.150  94.855  1.00  0.00           H  
ATOM   1770  O4'   U    56      32.576  68.047  93.136  1.00  0.00           O  
ATOM   1771  C1'   U    56      31.752  68.634  92.091  1.00  0.00           C  
ATOM   1772  H1'   U    56      32.327  69.436  91.629  1.00  0.00           H  
ATOM   1773  N1    U    56      31.237  67.667  91.066  1.00  0.00           N  
ATOM   1774  C6    U    56      31.079  66.344  91.387  1.00  0.00           C  
ATOM   1775  H6    U    56      31.369  65.964  92.356  1.00  0.00           H  
ATOM   1776  C5    U    56      30.539  65.509  90.498  1.00  0.00           C  
ATOM   1777  H5    U    56      30.378  64.517  90.893  1.00  0.00           H  
ATOM   1778  C4    U    56      30.254  65.953  89.114  1.00  0.00           C  
ATOM   1779  O4    U    56      29.892  65.257  88.186  1.00  0.00           O  
ATOM   1780  N3    U    56      30.519  67.272  88.879  1.00  0.00           N  
ATOM   1781  H3    U    56      30.375  67.590  87.931  1.00  0.00           H  
ATOM   1782  C2    U    56      30.923  68.192  89.822  1.00  0.00           C  
ATOM   1783  O2    U    56      31.047  69.346  89.516  1.00  0.00           O  
ATOM   1784  C3'   U    56      30.457  68.475  94.014  1.00  0.00           C  
ATOM   1785  H3'   U    56      29.956  67.611  93.577  1.00  0.00           H  
ATOM   1786  C2'   U    56      30.608  69.373  92.764  1.00  0.00           C  
ATOM   1787  H2'   U    56      29.703  69.362  92.156  1.00  0.00           H  
ATOM   1788  O2'   U    56      31.084  70.716  92.954  1.00  0.00           O  
ATOM   1789 HO2'   U    56      30.312  71.123  93.354  1.00  0.00           H  
ATOM   1790  O3'   U    56      29.807  68.920  95.130  1.00  0.00           O  
ATOM   1791  P     G    57      28.216  68.691  95.150  1.00  0.00           P  
ATOM   1792  OP1   G    57      27.742  69.211  96.472  1.00  0.00           O  
ATOM   1793  OP2   G    57      27.808  67.336  94.752  1.00  0.00           O  
ATOM   1794  O5'   G    57      27.817  69.660  93.951  1.00  0.00           O  
ATOM   1795  C5'   G    57      27.804  71.028  94.253  1.00  0.00           C  
ATOM   1796  H5'   G    57      27.085  71.188  95.057  1.00  0.00           H  
ATOM   1797 H5''   G    57      28.798  71.437  94.429  1.00  0.00           H  
ATOM   1798  C4'   G    57      27.258  71.795  93.019  1.00  0.00           C  
ATOM   1799  H4'   G    57      27.408  72.871  93.100  1.00  0.00           H  
ATOM   1800  O4'   G    57      28.137  71.362  92.000  1.00  0.00           O  
ATOM   1801  C1'   G    57      27.397  71.250  90.767  1.00  0.00           C  
ATOM   1802  H1'   G    57      27.846  71.824  89.956  1.00  0.00           H  
ATOM   1803  N9    G    57      27.429  69.835  90.291  1.00  0.00           N  
ATOM   1804  C8    G    57      27.549  68.623  90.918  1.00  0.00           C  
ATOM   1805  H8    G    57      27.748  68.507  91.973  1.00  0.00           H  
ATOM   1806  N7    G    57      27.615  67.587  90.182  1.00  0.00           N  
ATOM   1807  C5    G    57      27.261  68.043  88.954  1.00  0.00           C  
ATOM   1808  C6    G    57      27.080  67.311  87.715  1.00  0.00           C  
ATOM   1809  O6    G    57      27.226  66.081  87.550  1.00  0.00           O  
ATOM   1810  N1    G    57      26.791  68.114  86.591  1.00  0.00           N  
ATOM   1811  H1    G    57      26.691  67.713  85.669  1.00  0.00           H  
ATOM   1812  C2    G    57      26.442  69.441  86.770  1.00  0.00           C  
ATOM   1813  N2    G    57      26.063  70.103  85.685  1.00  0.00           N  
ATOM   1814  H21   G    57      26.052  71.113  85.700  1.00  0.00           H  
ATOM   1815  H22   G    57      25.689  69.615  84.884  1.00  0.00           H  
ATOM   1816  N3    G    57      26.676  70.113  87.914  1.00  0.00           N  
ATOM   1817  C4    G    57      27.134  69.392  88.982  1.00  0.00           C  
ATOM   1818  C3'   G    57      25.816  71.469  92.604  1.00  0.00           C  
ATOM   1819  H3'   G    57      25.668  70.416  92.840  1.00  0.00           H  
ATOM   1820  C2'   G    57      25.980  71.721  91.137  1.00  0.00           C  
ATOM   1821  H2'   G    57      25.247  71.143  90.575  1.00  0.00           H  
ATOM   1822  O2'   G    57      25.933  73.052  90.618  1.00  0.00           O  
ATOM   1823 HO2'   G    57      25.199  73.503  91.040  1.00  0.00           H  
ATOM   1824  O3'   G    57      24.882  72.295  93.218  1.00  0.00           O  
ATOM   1825  P     U    58      23.373  72.011  93.039  1.00  0.00           P  
ATOM   1826  OP1   U    58      22.568  73.141  93.487  1.00  0.00           O  
ATOM   1827  OP2   U    58      23.180  70.786  93.818  1.00  0.00           O  
ATOM   1828  O5'   U    58      22.992  71.679  91.518  1.00  0.00           O  
ATOM   1829  C5'   U    58      22.544  72.690  90.609  1.00  0.00           C  
ATOM   1830  H5'   U    58      21.550  73.007  90.926  1.00  0.00           H  
ATOM   1831 H5''   U    58      23.180  73.572  90.535  1.00  0.00           H  
ATOM   1832  C4'   U    58      22.326  72.107  89.243  1.00  0.00           C  
ATOM   1833  H4'   U    58      22.153  72.862  88.476  1.00  0.00           H  
ATOM   1834  O4'   U    58      23.448  71.390  88.724  1.00  0.00           O  
ATOM   1835  C1'   U    58      22.936  70.279  87.942  1.00  0.00           C  
ATOM   1836  H1'   U    58      23.301  70.428  86.926  1.00  0.00           H  
ATOM   1837  N1    U    58      23.369  68.942  88.439  1.00  0.00           N  
ATOM   1838  C6    U    58      23.690  68.725  89.738  1.00  0.00           C  
ATOM   1839  H6    U    58      23.669  69.570  90.411  1.00  0.00           H  
ATOM   1840  C5    U    58      24.086  67.538  90.162  1.00  0.00           C  
ATOM   1841  H5    U    58      24.206  67.211  91.184  1.00  0.00           H  
ATOM   1842  C4    U    58      24.258  66.415  89.240  1.00  0.00           C  
ATOM   1843  O4    U    58      24.714  65.312  89.485  1.00  0.00           O  
ATOM   1844  N3    U    58      23.808  66.667  87.955  1.00  0.00           N  
ATOM   1845  H3    U    58      23.599  65.916  87.313  1.00  0.00           H  
ATOM   1846  C2    U    58      23.360  67.919  87.535  1.00  0.00           C  
ATOM   1847  O2    U    58      22.869  67.988  86.433  1.00  0.00           O  
ATOM   1848  C3'   U    58      21.130  71.122  89.173  1.00  0.00           C  
ATOM   1849  H3'   U    58      21.331  70.419  89.981  1.00  0.00           H  
ATOM   1850  C2'   U    58      21.367  70.370  87.856  1.00  0.00           C  
ATOM   1851  H2'   U    58      20.956  69.360  87.842  1.00  0.00           H  
ATOM   1852  O2'   U    58      21.023  71.045  86.646  1.00  0.00           O  
ATOM   1853 HO2'   U    58      21.679  70.942  85.953  1.00  0.00           H  
ATOM   1854  O3'   U    58      19.966  71.967  89.271  1.00  0.00           O  
ATOM   1855  P     C    59      18.657  71.568  90.067  1.00  0.00           P  
ATOM   1856  OP1   C    59      17.760  72.734  90.048  1.00  0.00           O  
ATOM   1857  OP2   C    59      19.063  70.964  91.342  1.00  0.00           O  
ATOM   1858  O5'   C    59      18.181  70.409  89.000  1.00  0.00           O  
ATOM   1859  C5'   C    59      17.817  70.596  87.624  1.00  0.00           C  
ATOM   1860  H5'   C    59      16.876  71.143  87.562  1.00  0.00           H  
ATOM   1861 H5''   C    59      18.616  71.149  87.132  1.00  0.00           H  
ATOM   1862  C4'   C    59      17.560  69.214  86.994  1.00  0.00           C  
ATOM   1863  H4'   C    59      17.158  69.391  85.996  1.00  0.00           H  
ATOM   1864  O4'   C    59      18.779  68.585  86.990  1.00  0.00           O  
ATOM   1865  C1'   C    59      18.462  67.204  86.867  1.00  0.00           C  
ATOM   1866  H1'   C    59      18.616  66.866  85.843  1.00  0.00           H  
ATOM   1867  N1    C    59      19.287  66.310  87.679  1.00  0.00           N  
ATOM   1868  C6    C    59      19.940  66.769  88.763  1.00  0.00           C  
ATOM   1869  H6    C    59      19.617  67.726  89.146  1.00  0.00           H  
ATOM   1870  C5    C    59      20.728  65.987  89.500  1.00  0.00           C  
ATOM   1871  H5    C    59      21.229  66.293  90.407  1.00  0.00           H  
ATOM   1872  C4    C    59      21.008  64.681  89.010  1.00  0.00           C  
ATOM   1873  N4    C    59      21.836  63.901  89.638  1.00  0.00           N  
ATOM   1874  H41   C    59      22.314  64.195  90.478  1.00  0.00           H  
ATOM   1875  H42   C    59      22.317  63.217  89.071  1.00  0.00           H  
ATOM   1876  N3    C    59      20.450  64.215  87.902  1.00  0.00           N  
ATOM   1877  C2    C    59      19.587  65.032  87.225  1.00  0.00           C  
ATOM   1878  O2    C    59      19.130  64.683  86.132  1.00  0.00           O  
ATOM   1879  C3'   C    59      16.470  68.317  87.680  1.00  0.00           C  
ATOM   1880  H3'   C    59      16.555  68.336  88.767  1.00  0.00           H  
ATOM   1881  C2'   C    59      17.022  66.945  87.206  1.00  0.00           C  
ATOM   1882  H2'   C    59      16.847  66.279  88.051  1.00  0.00           H  
ATOM   1883  O2'   C    59      16.546  66.660  85.928  1.00  0.00           O  
ATOM   1884 HO2'   C    59      15.698  66.219  86.017  1.00  0.00           H  
ATOM   1885  O3'   C    59      15.077  68.586  87.282  1.00  0.00           O  
ATOM   1886  P     G    60      13.937  67.805  88.089  1.00  0.00           P  
ATOM   1887  OP1   G    60      12.661  68.538  87.876  1.00  0.00           O  
ATOM   1888  OP2   G    60      14.396  67.555  89.433  1.00  0.00           O  
ATOM   1889  O5'   G    60      13.830  66.369  87.265  1.00  0.00           O  
ATOM   1890  C5'   G    60      13.272  66.444  86.018  1.00  0.00           C  
ATOM   1891  H5'   G    60      12.224  66.707  86.163  1.00  0.00           H  
ATOM   1892 H5''   G    60      13.743  67.151  85.335  1.00  0.00           H  
ATOM   1893  C4'   G    60      13.386  65.120  85.272  1.00  0.00           C  
ATOM   1894  H4'   G    60      13.029  65.237  84.249  1.00  0.00           H  
ATOM   1895  O4'   G    60      14.781  64.728  85.139  1.00  0.00           O  
ATOM   1896  C1'   G    60      14.976  63.270  85.203  1.00  0.00           C  
ATOM   1897  H1'   G    60      15.255  62.819  84.250  1.00  0.00           H  
ATOM   1898  N9    G    60      15.756  62.797  86.371  1.00  0.00           N  
ATOM   1899  C8    G    60      16.080  63.599  87.458  1.00  0.00           C  
ATOM   1900  H8    G    60      15.701  64.575  87.724  1.00  0.00           H  
ATOM   1901  N7    G    60      16.839  63.054  88.329  1.00  0.00           N  
ATOM   1902  C5    G    60      16.998  61.752  87.787  1.00  0.00           C  
ATOM   1903  C6    G    60      17.837  60.630  88.271  1.00  0.00           C  
ATOM   1904  O6    G    60      18.493  60.602  89.304  1.00  0.00           O  
ATOM   1905  N1    G    60      17.853  59.567  87.454  1.00  0.00           N  
ATOM   1906  H1    G    60      18.149  58.683  87.841  1.00  0.00           H  
ATOM   1907  C2    G    60      17.148  59.551  86.321  1.00  0.00           C  
ATOM   1908  N2    G    60      17.163  58.393  85.714  1.00  0.00           N  
ATOM   1909  H21   G    60      17.583  57.583  86.149  1.00  0.00           H  
ATOM   1910  H22   G    60      16.436  58.320  85.017  1.00  0.00           H  
ATOM   1911  N3    G    60      16.385  60.484  85.796  1.00  0.00           N  
ATOM   1912  C4    G    60      16.379  61.564  86.580  1.00  0.00           C  
ATOM   1913  C3'   G    60      12.760  63.879  85.940  1.00  0.00           C  
ATOM   1914  H3'   G    60      12.889  63.963  87.019  1.00  0.00           H  
ATOM   1915  C2'   G    60      13.555  62.705  85.378  1.00  0.00           C  
ATOM   1916  H2'   G    60      13.536  61.822  86.016  1.00  0.00           H  
ATOM   1917  O2'   G    60      13.132  62.376  84.046  1.00  0.00           O  
ATOM   1918 HO2'   G    60      12.373  61.794  84.134  1.00  0.00           H  
ATOM   1919  O3'   G    60      11.377  63.772  85.621  1.00  0.00           O  
ATOM   1920  P     U    61      10.479  62.691  86.323  1.00  0.00           P  
ATOM   1921  OP1   U    61       9.133  62.741  85.615  1.00  0.00           O  
ATOM   1922  OP2   U    61      10.533  62.973  87.762  1.00  0.00           O  
ATOM   1923  O5'   U    61      11.131  61.219  86.017  1.00  0.00           O  
ATOM   1924  C5'   U    61      10.898  60.447  84.818  1.00  0.00           C  
ATOM   1925  H5'   U    61       9.823  60.505  84.647  1.00  0.00           H  
ATOM   1926 H5''   U    61      11.324  60.881  83.914  1.00  0.00           H  
ATOM   1927  C4'   U    61      11.336  58.955  84.963  1.00  0.00           C  
ATOM   1928  H4'   U    61      11.127  58.551  83.973  1.00  0.00           H  
ATOM   1929  O4'   U    61      12.665  58.902  85.309  1.00  0.00           O  
ATOM   1930  C1'   U    61      12.965  57.618  85.951  1.00  0.00           C  
ATOM   1931  H1'   U    61      13.431  56.883  85.294  1.00  0.00           H  
ATOM   1932  N1    U    61      13.827  57.825  87.193  1.00  0.00           N  
ATOM   1933  C6    U    61      13.727  58.910  88.023  1.00  0.00           C  
ATOM   1934  H6    U    61      12.909  59.609  87.930  1.00  0.00           H  
ATOM   1935  C5    U    61      14.489  59.005  89.081  1.00  0.00           C  
ATOM   1936  H5    U    61      14.451  59.916  89.661  1.00  0.00           H  
ATOM   1937  C4    U    61      15.563  58.056  89.368  1.00  0.00           C  
ATOM   1938  O4    U    61      16.336  58.109  90.331  1.00  0.00           O  
ATOM   1939  N3    U    61      15.589  56.989  88.499  1.00  0.00           N  
ATOM   1940  H3    U    61      16.157  56.185  88.726  1.00  0.00           H  
ATOM   1941  C2    U    61      14.832  56.884  87.317  1.00  0.00           C  
ATOM   1942  O2    U    61      14.868  55.840  86.677  1.00  0.00           O  
ATOM   1943  C3'   U    61      10.590  58.194  86.068  1.00  0.00           C  
ATOM   1944  H3'   U    61      10.400  58.891  86.885  1.00  0.00           H  
ATOM   1945  C2'   U    61      11.600  57.097  86.421  1.00  0.00           C  
ATOM   1946  H2'   U    61      11.605  56.915  87.496  1.00  0.00           H  
ATOM   1947  O2'   U    61      11.367  55.845  85.764  1.00  0.00           O  
ATOM   1948 HO2'   U    61      10.411  55.769  85.816  1.00  0.00           H  
ATOM   1949  O3'   U    61       9.362  57.809  85.610  1.00  0.00           O  
ATOM   1950  P     A    62       8.259  57.434  86.756  1.00  0.00           P  
ATOM   1951  OP1   A    62       7.723  58.592  87.389  1.00  0.00           O  
ATOM   1952  OP2   A    62       8.816  56.352  87.493  1.00  0.00           O  
ATOM   1953  O5'   A    62       7.148  56.659  85.927  1.00  0.00           O  
ATOM   1954  C5'   A    62       6.286  57.464  85.128  1.00  0.00           C  
ATOM   1955  H5'   A    62       5.677  57.979  85.871  1.00  0.00           H  
ATOM   1956 H5''   A    62       6.875  58.150  84.519  1.00  0.00           H  
ATOM   1957  C4'   A    62       5.350  56.551  84.286  1.00  0.00           C  
ATOM   1958  H4'   A    62       4.609  57.074  83.682  1.00  0.00           H  
ATOM   1959  O4'   A    62       6.165  55.958  83.354  1.00  0.00           O  
ATOM   1960  C1'   A    62       6.105  54.531  83.397  1.00  0.00           C  
ATOM   1961  H1'   A    62       5.439  54.041  82.687  1.00  0.00           H  
ATOM   1962  N9    A    62       7.553  54.131  83.260  1.00  0.00           N  
ATOM   1963  C8    A    62       8.591  54.370  84.124  1.00  0.00           C  
ATOM   1964  H8    A    62       8.416  54.804  85.097  1.00  0.00           H  
ATOM   1965  N7    A    62       9.740  54.118  83.620  1.00  0.00           N  
ATOM   1966  C5    A    62       9.510  53.618  82.361  1.00  0.00           C  
ATOM   1967  C6    A    62      10.253  53.314  81.224  1.00  0.00           C  
ATOM   1968  N6    A    62      11.586  53.169  81.220  1.00  0.00           N  
ATOM   1969  H61   A    62      12.062  53.376  82.087  1.00  0.00           H  
ATOM   1970  H62   A    62      12.080  52.803  80.419  1.00  0.00           H  
ATOM   1971  N1    A    62       9.657  52.855  80.107  1.00  0.00           N  
ATOM   1972  C2    A    62       8.338  52.939  80.056  1.00  0.00           C  
ATOM   1973  H2    A    62       7.943  52.520  79.142  1.00  0.00           H  
ATOM   1974  N3    A    62       7.464  53.356  80.971  1.00  0.00           N  
ATOM   1975  C4    A    62       8.159  53.708  82.096  1.00  0.00           C  
ATOM   1976  C3'   A    62       4.623  55.472  85.100  1.00  0.00           C  
ATOM   1977  H3'   A    62       4.658  55.709  86.163  1.00  0.00           H  
ATOM   1978  C2'   A    62       5.538  54.230  84.771  1.00  0.00           C  
ATOM   1979  H2'   A    62       6.354  54.147  85.488  1.00  0.00           H  
ATOM   1980  O2'   A    62       4.672  53.128  84.646  1.00  0.00           O  
ATOM   1981 HO2'   A    62       3.790  53.507  84.609  1.00  0.00           H  
ATOM   1982  O3'   A    62       3.315  55.215  84.511  1.00  0.00           O  
ATOM   1983  P     U    63       2.196  56.237  84.686  1.00  0.00           P  
ATOM   1984  OP1   U    63       1.749  56.526  83.304  1.00  0.00           O  
ATOM   1985  OP2   U    63       2.598  57.290  85.615  1.00  0.00           O  
ATOM   1986  O5'   U    63       1.038  55.476  85.498  1.00  0.00           O  
ATOM   1987  C5'   U    63       1.214  55.080  86.832  1.00  0.00           C  
ATOM   1988  H5'   U    63       2.134  54.509  86.956  1.00  0.00           H  
ATOM   1989 H5''   U    63       1.330  55.946  87.485  1.00  0.00           H  
ATOM   1990  C4'   U    63       0.111  54.154  87.411  1.00  0.00           C  
ATOM   1991  H4'   U    63       0.377  53.830  88.417  1.00  0.00           H  
ATOM   1992  O4'   U    63      -1.111  54.861  87.435  1.00  0.00           O  
ATOM   1993  C1'   U    63      -2.146  53.888  87.094  1.00  0.00           C  
ATOM   1994  H1'   U    63      -2.897  53.833  87.881  1.00  0.00           H  
ATOM   1995  N1    U    63      -2.899  54.281  85.884  1.00  0.00           N  
ATOM   1996  C6    U    63      -2.646  53.755  84.591  1.00  0.00           C  
ATOM   1997  H6    U    63      -1.969  52.929  84.431  1.00  0.00           H  
ATOM   1998  C5    U    63      -3.434  54.246  83.591  1.00  0.00           C  
ATOM   1999  H5    U    63      -3.186  53.812  82.634  1.00  0.00           H  
ATOM   2000  C4    U    63      -4.477  55.232  83.829  1.00  0.00           C  
ATOM   2001  O4    U    63      -5.350  55.640  83.012  1.00  0.00           O  
ATOM   2002  N3    U    63      -4.641  55.628  85.128  1.00  0.00           N  
ATOM   2003  H3    U    63      -5.238  56.440  85.196  1.00  0.00           H  
ATOM   2004  C2    U    63      -3.873  55.251  86.174  1.00  0.00           C  
ATOM   2005  O2    U    63      -3.977  55.905  87.264  1.00  0.00           O  
ATOM   2006  C3'   U    63      -0.147  52.861  86.622  1.00  0.00           C  
ATOM   2007  H3'   U    63      -0.092  53.113  85.563  1.00  0.00           H  
ATOM   2008  C2'   U    63      -1.555  52.505  86.993  1.00  0.00           C  
ATOM   2009  H2'   U    63      -2.052  51.884  86.247  1.00  0.00           H  
ATOM   2010  O2'   U    63      -1.742  51.966  88.331  1.00  0.00           O  
ATOM   2011 HO2'   U    63      -1.615  51.015  88.328  1.00  0.00           H  
ATOM   2012  O3'   U    63       0.692  51.726  86.926  1.00  0.00           O  
ATOM   2013  P     A    64       0.618  50.423  86.037  1.00  0.00           P  
ATOM   2014  OP1   A    64       1.937  49.795  85.958  1.00  0.00           O  
ATOM   2015  OP2   A    64      -0.033  50.869  84.791  1.00  0.00           O  
ATOM   2016  O5'   A    64      -0.408  49.434  86.787  1.00  0.00           O  
ATOM   2017  C5'   A    64      -0.129  48.720  87.919  1.00  0.00           C  
ATOM   2018  H5'   A    64       0.383  47.795  87.655  1.00  0.00           H  
ATOM   2019 H5''   A    64       0.628  49.288  88.460  1.00  0.00           H  
ATOM   2020  C4'   A    64      -1.415  48.369  88.736  1.00  0.00           C  
ATOM   2021  H4'   A    64      -1.067  47.858  89.634  1.00  0.00           H  
ATOM   2022  O4'   A    64      -2.199  49.471  89.220  1.00  0.00           O  
ATOM   2023  C1'   A    64      -3.560  49.184  89.269  1.00  0.00           C  
ATOM   2024  H1'   A    64      -3.836  49.114  90.321  1.00  0.00           H  
ATOM   2025  N9    A    64      -4.327  50.289  88.645  1.00  0.00           N  
ATOM   2026  C8    A    64      -4.536  50.640  87.321  1.00  0.00           C  
ATOM   2027  H8    A    64      -4.164  49.951  86.577  1.00  0.00           H  
ATOM   2028  N7    A    64      -5.122  51.770  87.170  1.00  0.00           N  
ATOM   2029  C5    A    64      -5.411  52.179  88.500  1.00  0.00           C  
ATOM   2030  C6    A    64      -6.026  53.311  89.111  1.00  0.00           C  
ATOM   2031  N6    A    64      -6.632  54.250  88.438  1.00  0.00           N  
ATOM   2032  H61   A    64      -6.814  53.961  87.487  1.00  0.00           H  
ATOM   2033  H62   A    64      -7.206  54.894  88.963  1.00  0.00           H  
ATOM   2034  N1    A    64      -6.198  53.345  90.442  1.00  0.00           N  
ATOM   2035  C2    A    64      -5.762  52.339  91.186  1.00  0.00           C  
ATOM   2036  H2    A    64      -5.867  52.466  92.253  1.00  0.00           H  
ATOM   2037  N3    A    64      -5.059  51.289  90.811  1.00  0.00           N  
ATOM   2038  C4    A    64      -4.959  51.245  89.402  1.00  0.00           C  
ATOM   2039  C3'   A    64      -2.441  47.648  87.879  1.00  0.00           C  
ATOM   2040  H3'   A    64      -2.705  48.240  87.003  1.00  0.00           H  
ATOM   2041  C2'   A    64      -3.752  47.784  88.666  1.00  0.00           C  
ATOM   2042  H2'   A    64      -4.634  47.676  88.034  1.00  0.00           H  
ATOM   2043  O2'   A    64      -3.802  46.816  89.718  1.00  0.00           O  
ATOM   2044 HO2'   A    64      -4.192  47.129  90.538  1.00  0.00           H  
ATOM   2045  O3'   A    64      -2.137  46.284  87.485  1.00  0.00           O  
ATOM   2046  P     C    65      -3.056  45.468  86.429  1.00  0.00           P  
ATOM   2047  OP1   C    65      -2.490  44.156  86.108  1.00  0.00           O  
ATOM   2048  OP2   C    65      -3.421  46.387  85.307  1.00  0.00           O  
ATOM   2049  O5'   C    65      -4.449  45.034  87.075  1.00  0.00           O  
ATOM   2050  C5'   C    65      -4.521  44.059  88.075  1.00  0.00           C  
ATOM   2051  H5'   C    65      -4.234  43.111  87.621  1.00  0.00           H  
ATOM   2052 H5''   C    65      -3.738  44.258  88.808  1.00  0.00           H  
ATOM   2053  C4'   C    65      -5.966  43.928  88.669  1.00  0.00           C  
ATOM   2054  H4'   C    65      -6.068  42.976  89.190  1.00  0.00           H  
ATOM   2055  O4'   C    65      -6.243  44.984  89.565  1.00  0.00           O  
ATOM   2056  C1'   C    65      -7.632  45.387  89.467  1.00  0.00           C  
ATOM   2057  H1'   C    65      -7.972  45.023  90.436  1.00  0.00           H  
ATOM   2058  N1    C    65      -7.638  46.874  89.242  1.00  0.00           N  
ATOM   2059  C6    C    65      -7.622  47.412  87.969  1.00  0.00           C  
ATOM   2060  H6    C    65      -7.377  46.840  87.087  1.00  0.00           H  
ATOM   2061  C5    C    65      -7.808  48.774  87.835  1.00  0.00           C  
ATOM   2062  H5    C    65      -7.948  49.075  86.807  1.00  0.00           H  
ATOM   2063  C4    C    65      -8.059  49.555  88.975  1.00  0.00           C  
ATOM   2064  N4    C    65      -8.525  50.741  88.922  1.00  0.00           N  
ATOM   2065  H41   C    65      -8.700  51.226  89.791  1.00  0.00           H  
ATOM   2066  H42   C    65      -8.598  51.168  88.010  1.00  0.00           H  
ATOM   2067  N3    C    65      -7.935  49.084  90.192  1.00  0.00           N  
ATOM   2068  C2    C    65      -7.648  47.762  90.325  1.00  0.00           C  
ATOM   2069  O2    C    65      -7.511  47.259  91.507  1.00  0.00           O  
ATOM   2070  C3'   C    65      -7.133  43.845  87.585  1.00  0.00           C  
ATOM   2071  H3'   C    65      -6.847  44.437  86.716  1.00  0.00           H  
ATOM   2072  C2'   C    65      -8.231  44.523  88.346  1.00  0.00           C  
ATOM   2073  H2'   C    65      -8.848  45.125  87.679  1.00  0.00           H  
ATOM   2074  O2'   C    65      -9.038  43.503  88.987  1.00  0.00           O  
ATOM   2075 HO2'   C    65      -8.835  42.793  88.374  1.00  0.00           H  
ATOM   2076  O3'   C    65      -7.538  42.570  87.228  1.00  0.00           O  
ATOM   2077  P     A    66      -6.713  41.614  86.255  1.00  0.00           P  
ATOM   2078  OP1   A    66      -6.278  42.442  85.148  1.00  0.00           O  
ATOM   2079  OP2   A    66      -7.700  40.533  86.006  1.00  0.00           O  
ATOM   2080  O5'   A    66      -5.483  41.105  87.159  1.00  0.00           O  
ATOM   2081  C5'   A    66      -5.647  40.251  88.317  1.00  0.00           C  
ATOM   2082  H5'   A    66      -6.429  40.634  88.972  1.00  0.00           H  
ATOM   2083 H5''   A    66      -6.096  39.308  88.006  1.00  0.00           H  
ATOM   2084  C4'   A    66      -4.454  40.055  89.232  1.00  0.00           C  
ATOM   2085  H4'   A    66      -3.693  39.515  88.670  1.00  0.00           H  
ATOM   2086  O4'   A    66      -3.780  41.220  89.602  1.00  0.00           O  
ATOM   2087  C1'   A    66      -2.986  41.049  90.818  1.00  0.00           C  
ATOM   2088  H1'   A    66      -1.944  41.022  90.499  1.00  0.00           H  
ATOM   2089  N9    A    66      -3.216  42.146  91.851  1.00  0.00           N  
ATOM   2090  C8    A    66      -3.973  43.317  91.768  1.00  0.00           C  
ATOM   2091  H8    A    66      -4.591  43.533  90.909  1.00  0.00           H  
ATOM   2092  N7    A    66      -4.015  44.030  92.848  1.00  0.00           N  
ATOM   2093  C5    A    66      -3.094  43.348  93.701  1.00  0.00           C  
ATOM   2094  C6    A    66      -2.801  43.310  95.159  1.00  0.00           C  
ATOM   2095  N6    A    66      -3.261  44.166  96.070  1.00  0.00           N  
ATOM   2096  H61   A    66      -3.738  44.973  95.692  1.00  0.00           H  
ATOM   2097  H62   A    66      -2.773  44.211  96.953  1.00  0.00           H  
ATOM   2098  N1    A    66      -2.013  42.360  95.739  1.00  0.00           N  
ATOM   2099  C2    A    66      -1.460  41.488  94.876  1.00  0.00           C  
ATOM   2100  H2    A    66      -0.705  40.850  95.310  1.00  0.00           H  
ATOM   2101  N3    A    66      -1.637  41.369  93.593  1.00  0.00           N  
ATOM   2102  C4    A    66      -2.515  42.273  93.070  1.00  0.00           C  
ATOM   2103  C3'   A    66      -4.822  39.516  90.598  1.00  0.00           C  
ATOM   2104  H3'   A    66      -5.563  40.088  91.156  1.00  0.00           H  
ATOM   2105  C2'   A    66      -3.470  39.712  91.367  1.00  0.00           C  
ATOM   2106  H2'   A    66      -3.659  39.841  92.433  1.00  0.00           H  
ATOM   2107  O2'   A    66      -2.494  38.692  91.111  1.00  0.00           O  
ATOM   2108 HO2'   A    66      -1.901  38.785  91.860  1.00  0.00           H  
ATOM   2109  O3'   A    66      -5.185  38.110  90.587  1.00  0.00           O  
ATOM   2110  P     G    67      -6.219  37.611  91.671  1.00  0.00           P  
ATOM   2111  OP1   G    67      -6.152  36.088  91.684  1.00  0.00           O  
ATOM   2112  OP2   G    67      -7.497  38.360  91.577  1.00  0.00           O  
ATOM   2113  O5'   G    67      -5.678  38.002  93.095  1.00  0.00           O  
ATOM   2114  C5'   G    67      -4.636  37.268  93.674  1.00  0.00           C  
ATOM   2115  H5'   G    67      -4.848  36.211  93.838  1.00  0.00           H  
ATOM   2116 H5''   G    67      -3.762  37.271  93.023  1.00  0.00           H  
ATOM   2117  C4'   G    67      -4.154  37.731  95.079  1.00  0.00           C  
ATOM   2118  H4'   G    67      -3.319  37.132  95.442  1.00  0.00           H  
ATOM   2119  O4'   G    67      -3.671  39.085  94.908  1.00  0.00           O  
ATOM   2120  C1'   G    67      -4.238  39.891  95.978  1.00  0.00           C  
ATOM   2121  H1'   G    67      -3.409  40.448  96.414  1.00  0.00           H  
ATOM   2122  N9    G    67      -5.284  40.841  95.612  1.00  0.00           N  
ATOM   2123  C8    G    67      -5.922  40.922  94.370  1.00  0.00           C  
ATOM   2124  H8    G    67      -5.574  40.301  93.558  1.00  0.00           H  
ATOM   2125  N7    G    67      -6.898  41.780  94.271  1.00  0.00           N  
ATOM   2126  C5    G    67      -6.896  42.385  95.549  1.00  0.00           C  
ATOM   2127  C6    G    67      -7.730  43.480  96.084  1.00  0.00           C  
ATOM   2128  O6    G    67      -8.572  44.208  95.486  1.00  0.00           O  
ATOM   2129  N1    G    67      -7.308  43.821  97.352  1.00  0.00           N  
ATOM   2130  H1    G    67      -7.793  44.563  97.835  1.00  0.00           H  
ATOM   2131  C2    G    67      -6.445  43.082  98.143  1.00  0.00           C  
ATOM   2132  N2    G    67      -6.431  43.398  99.447  1.00  0.00           N  
ATOM   2133  H21   G    67      -6.983  44.170  99.795  1.00  0.00           H  
ATOM   2134  H22   G    67      -5.997  42.794 100.130  1.00  0.00           H  
ATOM   2135  N3    G    67      -5.643  42.041  97.709  1.00  0.00           N  
ATOM   2136  C4    G    67      -5.938  41.767  96.393  1.00  0.00           C  
ATOM   2137  C3'   G    67      -5.280  37.857  96.110  1.00  0.00           C  
ATOM   2138  H3'   G    67      -6.162  38.272  95.622  1.00  0.00           H  
ATOM   2139  C2'   G    67      -4.809  38.912  97.092  1.00  0.00           C  
ATOM   2140  H2'   G    67      -5.657  39.290  97.663  1.00  0.00           H  
ATOM   2141  O2'   G    67      -3.790  38.452  97.928  1.00  0.00           O  
ATOM   2142 HO2'   G    67      -3.640  39.104  98.617  1.00  0.00           H  
ATOM   2143  O3'   G    67      -5.618  36.697  96.811  1.00  0.00           O  
ATOM   2144  P     G    68      -7.101  36.346  97.252  1.00  0.00           P  
ATOM   2145  OP1   G    68      -7.208  34.892  97.491  1.00  0.00           O  
ATOM   2146  OP2   G    68      -7.984  37.051  96.263  1.00  0.00           O  
ATOM   2147  O5'   G    68      -7.319  37.148  98.626  1.00  0.00           O  
ATOM   2148  C5'   G    68      -6.672  36.712  99.763  1.00  0.00           C  
ATOM   2149  H5'   G    68      -6.925  35.691 100.049  1.00  0.00           H  
ATOM   2150 H5''   G    68      -5.610  36.598  99.549  1.00  0.00           H  
ATOM   2151  C4'   G    68      -6.837  37.658 100.967  1.00  0.00           C  
ATOM   2152  H4'   G    68      -6.085  37.436 101.724  1.00  0.00           H  
ATOM   2153  O4'   G    68      -6.520  39.006 100.522  1.00  0.00           O  
ATOM   2154  C1'   G    68      -7.529  39.863 101.025  1.00  0.00           C  
ATOM   2155  H1'   G    68      -7.185  40.744 101.568  1.00  0.00           H  
ATOM   2156  N9    G    68      -8.299  40.407  99.931  1.00  0.00           N  
ATOM   2157  C8    G    68      -8.355  40.016  98.618  1.00  0.00           C  
ATOM   2158  H8    G    68      -7.719  39.206  98.292  1.00  0.00           H  
ATOM   2159  N7    G    68      -9.251  40.666  97.917  1.00  0.00           N  
ATOM   2160  C5    G    68      -9.835  41.577  98.848  1.00  0.00           C  
ATOM   2161  C6    G    68     -10.887  42.520  98.698  1.00  0.00           C  
ATOM   2162  O6    G    68     -11.674  42.742  97.743  1.00  0.00           O  
ATOM   2163  N1    G    68     -11.162  43.210  99.857  1.00  0.00           N  
ATOM   2164  H1    G    68     -11.892  43.909  99.858  1.00  0.00           H  
ATOM   2165  C2    G    68     -10.636  42.857 101.066  1.00  0.00           C  
ATOM   2166  N2    G    68     -11.057  43.483 102.124  1.00  0.00           N  
ATOM   2167  H21   G    68     -11.738  44.214 101.972  1.00  0.00           H  
ATOM   2168  H22   G    68     -10.697  43.365 103.060  1.00  0.00           H  
ATOM   2169  N3    G    68      -9.601  41.994 101.251  1.00  0.00           N  
ATOM   2170  C4    G    68      -9.285  41.366 100.080  1.00  0.00           C  
ATOM   2171  C3'   G    68      -8.277  37.652 101.401  1.00  0.00           C  
ATOM   2172  H3'   G    68      -9.018  37.599 100.604  1.00  0.00           H  
ATOM   2173  C2'   G    68      -8.335  39.053 102.017  1.00  0.00           C  
ATOM   2174  H2'   G    68      -9.392  39.311 102.072  1.00  0.00           H  
ATOM   2175  O2'   G    68      -7.701  39.075 103.291  1.00  0.00           O  
ATOM   2176 HO2'   G    68      -7.854  38.220 103.702  1.00  0.00           H  
ATOM   2177  O3'   G    68      -8.408  36.630 102.430  1.00  0.00           O  
ATOM   2178  P     G    69      -9.779  35.810 102.584  1.00  0.00           P  
ATOM   2179  OP1   G    69      -9.553  34.657 103.533  1.00  0.00           O  
ATOM   2180  OP2   G    69     -10.200  35.502 101.222  1.00  0.00           O  
ATOM   2181  O5'   G    69     -10.756  36.835 103.317  1.00  0.00           O  
ATOM   2182  C5'   G    69     -10.599  37.220 104.618  1.00  0.00           C  
ATOM   2183  H5'   G    69     -10.738  36.418 105.342  1.00  0.00           H  
ATOM   2184 H5''   G    69      -9.549  37.380 104.865  1.00  0.00           H  
ATOM   2185  C4'   G    69     -11.373  38.505 104.876  1.00  0.00           C  
ATOM   2186  H4'   G    69     -11.134  38.721 105.918  1.00  0.00           H  
ATOM   2187  O4'   G    69     -10.917  39.610 104.090  1.00  0.00           O  
ATOM   2188  C1'   G    69     -12.121  40.374 103.826  1.00  0.00           C  
ATOM   2189  H1'   G    69     -11.930  41.406 104.120  1.00  0.00           H  
ATOM   2190  N9    G    69     -12.541  40.347 102.424  1.00  0.00           N  
ATOM   2191  C8    G    69     -12.268  39.381 101.462  1.00  0.00           C  
ATOM   2192  H8    G    69     -11.778  38.465 101.758  1.00  0.00           H  
ATOM   2193  N7    G    69     -12.749  39.649 100.335  1.00  0.00           N  
ATOM   2194  C5    G    69     -13.546  40.827 100.589  1.00  0.00           C  
ATOM   2195  C6    G    69     -14.453  41.579  99.734  1.00  0.00           C  
ATOM   2196  O6    G    69     -14.703  41.415  98.527  1.00  0.00           O  
ATOM   2197  N1    G    69     -15.094  42.582 100.400  1.00  0.00           N  
ATOM   2198  H1    G    69     -15.625  43.146  99.752  1.00  0.00           H  
ATOM   2199  C2    G    69     -14.976  42.879 101.743  1.00  0.00           C  
ATOM   2200  N2    G    69     -15.885  43.742 102.164  1.00  0.00           N  
ATOM   2201  H21   G    69     -15.965  43.843 103.166  1.00  0.00           H  
ATOM   2202  H22   G    69     -16.733  43.888 101.636  1.00  0.00           H  
ATOM   2203  N3    G    69     -14.240  42.154 102.618  1.00  0.00           N  
ATOM   2204  C4    G    69     -13.518  41.187 101.933  1.00  0.00           C  
ATOM   2205  C3'   G    69     -12.934  38.375 104.696  1.00  0.00           C  
ATOM   2206  H3'   G    69     -13.082  37.983 103.689  1.00  0.00           H  
ATOM   2207  C2'   G    69     -13.266  39.880 104.701  1.00  0.00           C  
ATOM   2208  H2'   G    69     -14.236  40.152 104.284  1.00  0.00           H  
ATOM   2209  O2'   G    69     -13.162  40.452 106.047  1.00  0.00           O  
ATOM   2210 HO2'   G    69     -13.542  41.329 105.963  1.00  0.00           H  
ATOM   2211  O3'   G    69     -13.575  37.522 105.733  1.00  0.00           O  
ATOM   2212  P     C    70     -14.905  36.729 105.384  1.00  0.00           P  
ATOM   2213  OP1   C    70     -15.604  36.082 106.480  1.00  0.00           O  
ATOM   2214  OP2   C    70     -14.606  36.017 104.157  1.00  0.00           O  
ATOM   2215  O5'   C    70     -15.991  37.845 104.925  1.00  0.00           O  
ATOM   2216  C5'   C    70     -16.588  38.755 105.849  1.00  0.00           C  
ATOM   2217  H5'   C    70     -17.023  38.247 106.710  1.00  0.00           H  
ATOM   2218 H5''   C    70     -15.730  39.285 106.262  1.00  0.00           H  
ATOM   2219  C4'   C    70     -17.528  39.844 105.218  1.00  0.00           C  
ATOM   2220  H4'   C    70     -17.874  40.568 105.957  1.00  0.00           H  
ATOM   2221  O4'   C    70     -16.817  40.546 104.207  1.00  0.00           O  
ATOM   2222  C1'   C    70     -17.826  41.055 103.266  1.00  0.00           C  
ATOM   2223  H1'   C    70     -17.694  42.134 103.192  1.00  0.00           H  
ATOM   2224  N1    C    70     -17.515  40.397 101.962  1.00  0.00           N  
ATOM   2225  C6    C    70     -16.585  39.382 101.850  1.00  0.00           C  
ATOM   2226  H6    C    70     -16.120  39.064 102.772  1.00  0.00           H  
ATOM   2227  C5    C    70     -16.423  38.784 100.684  1.00  0.00           C  
ATOM   2228  H5    C    70     -15.710  37.977 100.613  1.00  0.00           H  
ATOM   2229  C4    C    70     -17.204  39.275  99.525  1.00  0.00           C  
ATOM   2230  N4    C    70     -17.102  38.768  98.314  1.00  0.00           N  
ATOM   2231  H41   C    70     -16.332  38.135  98.157  1.00  0.00           H  
ATOM   2232  H42   C    70     -17.685  39.219  97.623  1.00  0.00           H  
ATOM   2233  N3    C    70     -18.016  40.306  99.628  1.00  0.00           N  
ATOM   2234  C2    C    70     -18.243  40.861 100.833  1.00  0.00           C  
ATOM   2235  O2    C    70     -18.823  41.925 100.910  1.00  0.00           O  
ATOM   2236  C3'   C    70     -18.760  39.363 104.532  1.00  0.00           C  
ATOM   2237  H3'   C    70     -18.444  38.581 103.842  1.00  0.00           H  
ATOM   2238  C2'   C    70     -19.203  40.655 103.750  1.00  0.00           C  
ATOM   2239  H2'   C    70     -19.984  40.382 103.041  1.00  0.00           H  
ATOM   2240  O2'   C    70     -19.775  41.621 104.628  1.00  0.00           O  
ATOM   2241 HO2'   C    70     -20.452  41.235 105.189  1.00  0.00           H  
ATOM   2242  O3'   C    70     -19.751  38.879 105.481  1.00  0.00           O  
ATOM   2243  P    U3    71     -20.896  37.934 104.946  1.00  0.00           P  
ATOM   2244  OP1  U3    71     -21.732  38.718 104.002  1.00  0.00           O  
ATOM   2245  OP2  U3    71     -21.467  37.356 106.191  1.00  0.00           O  
ATOM   2246  O5'  U3    71     -20.240  36.804 104.168  1.00  0.00           O  
ATOM   2247  C5'  U3    71     -19.263  35.914 104.729  1.00  0.00           C  
ATOM   2248  H5'  U3    71     -18.461  36.456 105.229  1.00  0.00           H  
ATOM   2249 H5''  U3    71     -19.714  35.202 105.421  1.00  0.00           H  
ATOM   2250  C4'  U3    71     -18.548  35.048 103.641  1.00  0.00           C  
ATOM   2251  H4'  U3    71     -17.796  34.467 104.173  1.00  0.00           H  
ATOM   2252  O4'  U3    71     -19.589  34.223 103.139  1.00  0.00           O  
ATOM   2253  C1'  U3    71     -19.324  34.125 101.754  1.00  0.00           C  
ATOM   2254  H1'  U3    71     -18.581  33.336 101.642  1.00  0.00           H  
ATOM   2255  N1   U3    71     -20.539  33.806 100.906  1.00  0.00           N  
ATOM   2256  C6   U3    71     -21.667  34.546 101.206  1.00  0.00           C  
ATOM   2257  H6   U3    71     -21.688  35.297 101.982  1.00  0.00           H  
ATOM   2258  C5   U3    71     -22.778  34.375 100.386  1.00  0.00           C  
ATOM   2259  H5   U3    71     -23.727  34.863 100.554  1.00  0.00           H  
ATOM   2260  C4   U3    71     -22.894  33.379  99.367  1.00  0.00           C  
ATOM   2261  O4   U3    71     -23.918  33.168  98.811  1.00  0.00           O  
ATOM   2262  N3   U3    71     -21.766  32.644  99.175  1.00  0.00           N  
ATOM   2263  H3   U3    71     -21.743  32.025  98.377  1.00  0.00           H  
ATOM   2264  C2   U3    71     -20.505  32.868  99.841  1.00  0.00           C  
ATOM   2265  O2   U3    71     -19.524  32.239  99.404  1.00  0.00           O  
ATOM   2266  C3'  U3    71     -17.967  35.920 102.499  1.00  0.00           C  
ATOM   2267  H3'  U3    71     -18.150  36.979 102.679  1.00  0.00           H  
ATOM   2268  C2'  U3    71     -18.812  35.486 101.395  1.00  0.00           C  
ATOM   2269  H2'  U3    71     -19.640  36.177 101.239  1.00  0.00           H  
ATOM   2270  O2'  U3    71     -18.082  35.375 100.134  1.00  0.00           O  
ATOM   2271 HO2'  U3    71     -17.171  35.550 100.382  1.00  0.00           H  
ATOM   2272  O3'  U3    71     -16.596  35.606 102.199  1.00  0.00           O  
ATOM   2273 HO3'  U3    71     -16.019  35.662 102.964  1.00  0.00           H  
TER    2274       U3    71 
ATOM   2274 HO5'  U5    72      69.847  47.479  46.979  1.00  0.00           H  
ATOM   2275  O5'  U5    72      69.853  48.412  47.205  1.00  0.00           O  
ATOM   2276  C5'  U5    72      70.634  48.584  48.374  1.00  0.00           C  
ATOM   2277  H5'  U5    72      70.368  49.585  48.712  1.00  0.00           H  
ATOM   2278 H5''  U5    72      70.365  47.816  49.100  1.00  0.00           H  
ATOM   2279  C4'  U5    72      72.091  48.571  48.046  1.00  0.00           C  
ATOM   2280  H4'  U5    72      72.620  48.884  48.946  1.00  0.00           H  
ATOM   2281  O4'  U5    72      72.536  47.281  47.684  1.00  0.00           O  
ATOM   2282  C1'  U5    72      73.725  47.471  46.805  1.00  0.00           C  
ATOM   2283  H1'  U5    72      74.590  47.394  47.464  1.00  0.00           H  
ATOM   2284  N1   U5    72      73.766  46.523  45.642  1.00  0.00           N  
ATOM   2285  C6   U5    72      72.587  45.880  45.250  1.00  0.00           C  
ATOM   2286  H6   U5    72      71.611  46.102  45.657  1.00  0.00           H  
ATOM   2287  C5   U5    72      72.648  44.952  44.263  1.00  0.00           C  
ATOM   2288  H5   U5    72      71.712  44.534  43.921  1.00  0.00           H  
ATOM   2289  C4   U5    72      73.811  44.665  43.613  1.00  0.00           C  
ATOM   2290  O4   U5    72      73.921  43.892  42.660  1.00  0.00           O  
ATOM   2291  N3   U5    72      74.915  45.339  44.058  1.00  0.00           N  
ATOM   2292  H3   U5    72      75.770  45.222  43.534  1.00  0.00           H  
ATOM   2293  C2   U5    72      74.972  46.289  45.046  1.00  0.00           C  
ATOM   2294  O2   U5    72      75.978  46.939  45.322  1.00  0.00           O  
ATOM   2295  C3'  U5    72      72.456  49.560  46.916  1.00  0.00           C  
ATOM   2296  H3'  U5    72      71.688  49.613  46.143  1.00  0.00           H  
ATOM   2297  C2'  U5    72      73.745  48.972  46.328  1.00  0.00           C  
ATOM   2298  H2'  U5    72      73.673  49.011  45.241  1.00  0.00           H  
ATOM   2299  O2'  U5    72      74.803  49.580  46.959  1.00  0.00           O  
ATOM   2300 HO2'  U5    72      74.619  50.522  46.937  1.00  0.00           H  
ATOM   2301  O3'  U5    72      72.641  50.927  47.387  1.00  0.00           O  
ATOM   2302  P     U    73      72.696  52.270  46.550  1.00  0.00           P  
ATOM   2303  OP1   U    73      72.445  53.383  47.376  1.00  0.00           O  
ATOM   2304  OP2   U    73      71.810  52.123  45.424  1.00  0.00           O  
ATOM   2305  O5'   U    73      74.163  52.257  46.134  1.00  0.00           O  
ATOM   2306  C5'   U    73      75.212  52.881  46.842  1.00  0.00           C  
ATOM   2307  H5'   U    73      75.000  53.949  46.791  1.00  0.00           H  
ATOM   2308 H5''   U    73      75.295  52.507  47.863  1.00  0.00           H  
ATOM   2309  C4'   U    73      76.625  52.635  46.260  1.00  0.00           C  
ATOM   2310  H4'   U    73      77.351  53.092  46.933  1.00  0.00           H  
ATOM   2311  O4'   U    73      76.944  51.267  46.097  1.00  0.00           O  
ATOM   2312  C1'   U    73      77.547  50.970  44.888  1.00  0.00           C  
ATOM   2313  H1'   U    73      78.585  50.695  45.072  1.00  0.00           H  
ATOM   2314  N1    U    73      76.994  49.922  44.047  1.00  0.00           N  
ATOM   2315  C6    U    73      75.643  49.757  43.874  1.00  0.00           C  
ATOM   2316  H6    U    73      74.977  50.456  44.359  1.00  0.00           H  
ATOM   2317  C5    U    73      75.168  48.826  43.088  1.00  0.00           C  
ATOM   2318  H5    U    73      74.103  48.822  42.904  1.00  0.00           H  
ATOM   2319  C4    U    73      75.942  47.896  42.304  1.00  0.00           C  
ATOM   2320  O4    U    73      75.567  47.009  41.563  1.00  0.00           O  
ATOM   2321  N3    U    73      77.268  47.967  42.707  1.00  0.00           N  
ATOM   2322  H3    U    73      77.831  47.327  42.166  1.00  0.00           H  
ATOM   2323  C2    U    73      77.828  49.039  43.379  1.00  0.00           C  
ATOM   2324  O2    U    73      79.038  49.070  43.434  1.00  0.00           O  
ATOM   2325  C3'   U    73      76.758  53.354  44.926  1.00  0.00           C  
ATOM   2326  H3'   U    73      75.742  53.500  44.561  1.00  0.00           H  
ATOM   2327  C2'   U    73      77.595  52.259  44.139  1.00  0.00           C  
ATOM   2328  H2'   U    73      77.207  52.089  43.134  1.00  0.00           H  
ATOM   2329  O2'   U    73      78.895  52.762  44.018  1.00  0.00           O  
ATOM   2330 HO2'   U    73      78.855  53.545  43.464  1.00  0.00           H  
ATOM   2331  O3'   U    73      77.313  54.667  44.981  1.00  0.00           O  
ATOM   2332  P     U    74      77.359  55.627  43.705  1.00  0.00           P  
ATOM   2333  OP1   U    74      78.385  55.040  42.835  1.00  0.00           O  
ATOM   2334  OP2   U    74      77.536  57.004  44.301  1.00  0.00           O  
ATOM   2335  O5'   U    74      75.946  55.536  42.937  1.00  0.00           O  
ATOM   2336  C5'   U    74      75.777  54.621  41.838  1.00  0.00           C  
ATOM   2337  H5'   U    74      76.153  55.057  40.913  1.00  0.00           H  
ATOM   2338 H5''   U    74      76.285  53.684  42.066  1.00  0.00           H  
ATOM   2339  C4'   U    74      74.239  54.439  41.652  1.00  0.00           C  
ATOM   2340  H4'   U    74      73.993  53.969  40.700  1.00  0.00           H  
ATOM   2341  O4'   U    74      73.684  53.824  42.772  1.00  0.00           O  
ATOM   2342  C1'   U    74      72.344  54.284  42.882  1.00  0.00           C  
ATOM   2343  H1'   U    74      71.597  53.494  42.804  1.00  0.00           H  
ATOM   2344  N1    U    74      72.070  54.911  44.264  1.00  0.00           N  
ATOM   2345  C6    U    74      73.106  55.663  44.905  1.00  0.00           C  
ATOM   2346  H6    U    74      74.019  55.822  44.350  1.00  0.00           H  
ATOM   2347  C5    U    74      72.919  56.278  46.085  1.00  0.00           C  
ATOM   2348  H5    U    74      73.735  56.870  46.472  1.00  0.00           H  
ATOM   2349  C4    U    74      71.705  56.105  46.842  1.00  0.00           C  
ATOM   2350  O4    U    74      71.488  56.563  47.954  1.00  0.00           O  
ATOM   2351  N3    U    74      70.706  55.441  46.160  1.00  0.00           N  
ATOM   2352  H3    U    74      69.847  55.205  46.636  1.00  0.00           H  
ATOM   2353  C2    U    74      70.812  54.851  44.904  1.00  0.00           C  
ATOM   2354  O2    U    74      69.865  54.281  44.422  1.00  0.00           O  
ATOM   2355  C3'   U    74      73.488  55.762  41.596  1.00  0.00           C  
ATOM   2356  H3'   U    74      73.827  56.361  42.441  1.00  0.00           H  
ATOM   2357  C2'   U    74      72.046  55.323  41.834  1.00  0.00           C  
ATOM   2358  H2'   U    74      71.489  56.127  42.316  1.00  0.00           H  
ATOM   2359  O2'   U    74      71.319  54.772  40.711  1.00  0.00           O  
ATOM   2360 HO2'   U    74      70.376  54.878  40.856  1.00  0.00           H  
ATOM   2361  O3'   U    74      73.648  56.462  40.366  1.00  0.00           O  
ATOM   2362  P     G    75      73.947  57.985  40.432  1.00  0.00           P  
ATOM   2363  OP1   G    75      73.978  58.400  39.064  1.00  0.00           O  
ATOM   2364  OP2   G    75      75.158  58.276  41.332  1.00  0.00           O  
ATOM   2365  O5'   G    75      72.684  58.787  41.072  1.00  0.00           O  
ATOM   2366  C5'   G    75      71.368  58.635  40.490  1.00  0.00           C  
ATOM   2367  H5'   G    75      71.481  58.506  39.414  1.00  0.00           H  
ATOM   2368 H5''   G    75      70.983  57.677  40.842  1.00  0.00           H  
ATOM   2369  C4'   G    75      70.359  59.660  40.896  1.00  0.00           C  
ATOM   2370  H4'   G    75      69.532  59.678  40.186  1.00  0.00           H  
ATOM   2371  O4'   G    75      69.811  59.367  42.222  1.00  0.00           O  
ATOM   2372  C1'   G    75      70.049  60.575  42.964  1.00  0.00           C  
ATOM   2373  H1'   G    75      69.248  60.872  43.642  1.00  0.00           H  
ATOM   2374  N9    G    75      71.240  60.359  43.887  1.00  0.00           N  
ATOM   2375  C8    G    75      71.847  59.159  44.168  1.00  0.00           C  
ATOM   2376  H8    G    75      71.657  58.220  43.669  1.00  0.00           H  
ATOM   2377  N7    G    75      72.745  59.309  45.113  1.00  0.00           N  
ATOM   2378  C5    G    75      72.651  60.672  45.546  1.00  0.00           C  
ATOM   2379  C6    G    75      73.387  61.530  46.468  1.00  0.00           C  
ATOM   2380  O6    G    75      74.416  61.289  47.140  1.00  0.00           O  
ATOM   2381  N1    G    75      72.853  62.772  46.577  1.00  0.00           N  
ATOM   2382  H1    G    75      73.411  63.391  47.148  1.00  0.00           H  
ATOM   2383  C2    G    75      71.763  63.232  45.935  1.00  0.00           C  
ATOM   2384  N2    G    75      71.193  64.376  46.290  1.00  0.00           N  
ATOM   2385  H21   G    75      70.378  64.767  45.839  1.00  0.00           H  
ATOM   2386  H22   G    75      71.853  64.912  46.835  1.00  0.00           H  
ATOM   2387  N3    G    75      71.110  62.536  45.061  1.00  0.00           N  
ATOM   2388  C4    G    75      71.671  61.271  44.812  1.00  0.00           C  
ATOM   2389  C3'   G    75      70.939  61.047  40.812  1.00  0.00           C  
ATOM   2390  H3'   G    75      72.012  61.080  41.001  1.00  0.00           H  
ATOM   2391  C2'   G    75      70.208  61.723  42.002  1.00  0.00           C  
ATOM   2392  H2'   G    75      70.857  62.543  42.311  1.00  0.00           H  
ATOM   2393  O2'   G    75      68.824  62.135  41.835  1.00  0.00           O  
ATOM   2394 HO2'   G    75      68.678  62.030  40.892  1.00  0.00           H  
ATOM   2395  O3'   G    75      70.562  61.772  39.708  1.00  0.00           O  
ATOM   2396  P     C    76      71.577  62.620  38.985  1.00  0.00           P  
ATOM   2397  OP1   C    76      70.872  63.248  37.861  1.00  0.00           O  
ATOM   2398  OP2   C    76      72.811  61.905  38.742  1.00  0.00           O  
ATOM   2399  O5'   C    76      71.802  63.729  39.977  1.00  0.00           O  
ATOM   2400  C5'   C    76      71.003  64.938  40.100  1.00  0.00           C  
ATOM   2401  H5'   C    76      70.994  65.499  39.165  1.00  0.00           H  
ATOM   2402 H5''   C    76      70.001  64.563  40.308  1.00  0.00           H  
ATOM   2403  C4'   C    76      71.649  65.885  41.186  1.00  0.00           C  
ATOM   2404  H4'   C    76      71.094  66.822  41.181  1.00  0.00           H  
ATOM   2405  O4'   C    76      71.619  65.183  42.404  1.00  0.00           O  
ATOM   2406  C1'   C    76      72.828  65.546  43.127  1.00  0.00           C  
ATOM   2407  H1'   C    76      72.618  65.811  44.164  1.00  0.00           H  
ATOM   2408  N1    C    76      73.897  64.487  43.401  1.00  0.00           N  
ATOM   2409  C6    C    76      73.841  63.279  42.854  1.00  0.00           C  
ATOM   2410  H6    C    76      73.121  63.045  42.083  1.00  0.00           H  
ATOM   2411  C5    C    76      74.718  62.405  43.329  1.00  0.00           C  
ATOM   2412  H5    C    76      74.604  61.390  42.977  1.00  0.00           H  
ATOM   2413  C4    C    76      75.622  62.759  44.288  1.00  0.00           C  
ATOM   2414  N4    C    76      76.381  61.864  44.848  1.00  0.00           N  
ATOM   2415  H41   C    76      76.961  62.297  45.552  1.00  0.00           H  
ATOM   2416  H42   C    76      76.203  60.878  44.721  1.00  0.00           H  
ATOM   2417  N3    C    76      75.741  63.943  44.857  1.00  0.00           N  
ATOM   2418  C2    C    76      74.893  64.866  44.339  1.00  0.00           C  
ATOM   2419  O2    C    76      74.987  66.033  44.727  1.00  0.00           O  
ATOM   2420  C3'   C    76      73.069  66.297  40.896  1.00  0.00           C  
ATOM   2421  H3'   C    76      73.548  65.372  40.576  1.00  0.00           H  
ATOM   2422  C2'   C    76      73.368  66.666  42.306  1.00  0.00           C  
ATOM   2423  H2'   C    76      74.439  66.825  42.428  1.00  0.00           H  
ATOM   2424  O2'   C    76      72.696  67.853  42.776  1.00  0.00           O  
ATOM   2425 HO2'   C    76      73.270  68.408  43.309  1.00  0.00           H  
ATOM   2426  O3'   C    76      73.226  67.378  39.996  1.00  0.00           O  
ATOM   2427  P     G    77      74.625  67.766  39.452  1.00  0.00           P  
ATOM   2428  OP1   G    77      74.397  68.794  38.400  1.00  0.00           O  
ATOM   2429  OP2   G    77      75.354  66.500  39.085  1.00  0.00           O  
ATOM   2430  O5'   G    77      75.483  68.382  40.607  1.00  0.00           O  
ATOM   2431  C5'   G    77      75.141  69.640  41.185  1.00  0.00           C  
ATOM   2432  H5'   G    77      74.916  70.347  40.386  1.00  0.00           H  
ATOM   2433 H5''   G    77      74.215  69.590  41.758  1.00  0.00           H  
ATOM   2434  C4'   G    77      76.342  70.120  42.095  1.00  0.00           C  
ATOM   2435  H4'   G    77      76.264  71.185  42.314  1.00  0.00           H  
ATOM   2436  O4'   G    77      76.497  69.392  43.367  1.00  0.00           O  
ATOM   2437  C1'   G    77      77.857  69.012  43.447  1.00  0.00           C  
ATOM   2438  H1'   G    77      78.189  69.248  44.458  1.00  0.00           H  
ATOM   2439  N9    G    77      78.130  67.580  43.308  1.00  0.00           N  
ATOM   2440  C8    G    77      77.476  66.632  42.534  1.00  0.00           C  
ATOM   2441  H8    G    77      76.549  66.939  42.072  1.00  0.00           H  
ATOM   2442  N7    G    77      77.945  65.397  42.560  1.00  0.00           N  
ATOM   2443  C5    G    77      79.105  65.595  43.351  1.00  0.00           C  
ATOM   2444  C6    G    77      80.179  64.692  43.664  1.00  0.00           C  
ATOM   2445  O6    G    77      80.365  63.515  43.364  1.00  0.00           O  
ATOM   2446  N1    G    77      81.201  65.321  44.400  1.00  0.00           N  
ATOM   2447  H1    G    77      82.029  64.780  44.607  1.00  0.00           H  
ATOM   2448  C2    G    77      81.249  66.649  44.712  1.00  0.00           C  
ATOM   2449  N2    G    77      82.337  67.106  45.344  1.00  0.00           N  
ATOM   2450  H21   G    77      83.166  66.540  45.458  1.00  0.00           H  
ATOM   2451  H22   G    77      82.513  68.100  45.350  1.00  0.00           H  
ATOM   2452  N3    G    77      80.308  67.561  44.432  1.00  0.00           N  
ATOM   2453  C4    G    77      79.285  66.923  43.778  1.00  0.00           C  
ATOM   2454  C3'   G    77      77.650  69.917  41.286  1.00  0.00           C  
ATOM   2455  H3'   G    77      77.713  68.919  40.854  1.00  0.00           H  
ATOM   2456  C2'   G    77      78.678  69.847  42.446  1.00  0.00           C  
ATOM   2457  H2'   G    77      79.598  69.329  42.172  1.00  0.00           H  
ATOM   2458  O2'   G    77      79.071  71.138  42.932  1.00  0.00           O  
ATOM   2459 HO2'   G    77      79.774  70.976  43.566  1.00  0.00           H  
ATOM   2460  O3'   G    77      77.844  70.917  40.282  1.00  0.00           O  
ATOM   2461  P     G    78      78.764  70.712  39.043  1.00  0.00           P  
ATOM   2462  OP1   G    78      78.960  72.067  38.362  1.00  0.00           O  
ATOM   2463  OP2   G    78      78.216  69.599  38.299  1.00  0.00           O  
ATOM   2464  O5'   G    78      80.205  70.213  39.671  1.00  0.00           O  
ATOM   2465  C5'   G    78      81.075  71.151  40.208  1.00  0.00           C  
ATOM   2466  H5'   G    78      81.513  71.713  39.382  1.00  0.00           H  
ATOM   2467 H5''   G    78      80.498  71.789  40.878  1.00  0.00           H  
ATOM   2468  C4'   G    78      82.262  70.701  41.070  1.00  0.00           C  
ATOM   2469  H4'   G    78      82.571  71.520  41.719  1.00  0.00           H  
ATOM   2470  O4'   G    78      81.945  69.844  42.161  1.00  0.00           O  
ATOM   2471  C1'   G    78      82.942  68.845  42.272  1.00  0.00           C  
ATOM   2472  H1'   G    78      83.158  68.818  43.340  1.00  0.00           H  
ATOM   2473  N9    G    78      82.409  67.551  41.789  1.00  0.00           N  
ATOM   2474  C8    G    78      81.361  67.277  40.946  1.00  0.00           C  
ATOM   2475  H8    G    78      80.579  67.996  40.748  1.00  0.00           H  
ATOM   2476  N7    G    78      81.323  66.041  40.525  1.00  0.00           N  
ATOM   2477  C5    G    78      82.371  65.365  41.154  1.00  0.00           C  
ATOM   2478  C6    G    78      82.863  64.025  41.168  1.00  0.00           C  
ATOM   2479  O6    G    78      82.389  62.993  40.649  1.00  0.00           O  
ATOM   2480  N1    G    78      84.135  63.901  41.709  1.00  0.00           N  
ATOM   2481  H1    G    78      84.464  62.967  41.908  1.00  0.00           H  
ATOM   2482  C2    G    78      84.809  64.938  42.221  1.00  0.00           C  
ATOM   2483  N2    G    78      85.909  64.621  42.840  1.00  0.00           N  
ATOM   2484  H21   G    78      86.359  65.414  43.275  1.00  0.00           H  
ATOM   2485  H22   G    78      86.271  63.678  42.840  1.00  0.00           H  
ATOM   2486  N3    G    78      84.319  66.166  42.411  1.00  0.00           N  
ATOM   2487  C4    G    78      83.105  66.346  41.766  1.00  0.00           C  
ATOM   2488  C3'   G    78      83.366  69.890  40.196  1.00  0.00           C  
ATOM   2489  H3'   G    78      83.033  69.076  39.551  1.00  0.00           H  
ATOM   2490  C2'   G    78      84.138  69.269  41.405  1.00  0.00           C  
ATOM   2491  H2'   G    78      84.761  68.432  41.090  1.00  0.00           H  
ATOM   2492  O2'   G    78      84.923  70.241  42.127  1.00  0.00           O  
ATOM   2493 HO2'   G    78      84.987  70.888  41.421  1.00  0.00           H  
ATOM   2494  O3'   G    78      84.136  70.761  39.404  1.00  0.00           O  
ATOM   2495  P     U    79      84.910  70.234  38.134  1.00  0.00           P  
ATOM   2496  OP1   U    79      85.759  71.324  37.575  1.00  0.00           O  
ATOM   2497  OP2   U    79      83.960  69.611  37.219  1.00  0.00           O  
ATOM   2498  O5'   U    79      85.905  69.123  38.748  1.00  0.00           O  
ATOM   2499  C5'   U    79      87.117  69.572  39.433  1.00  0.00           C  
ATOM   2500  H5'   U    79      87.691  70.142  38.702  1.00  0.00           H  
ATOM   2501 H5''   U    79      86.867  70.193  40.294  1.00  0.00           H  
ATOM   2502  C4'   U    79      87.966  68.379  39.700  1.00  0.00           C  
ATOM   2503  H4'   U    79      88.860  68.691  40.240  1.00  0.00           H  
ATOM   2504  O4'   U    79      87.309  67.418  40.510  1.00  0.00           O  
ATOM   2505  C1'   U    79      87.750  66.084  40.192  1.00  0.00           C  
ATOM   2506  H1'   U    79      88.227  65.724  41.103  1.00  0.00           H  
ATOM   2507  N1    U    79      86.775  65.167  39.605  1.00  0.00           N  
ATOM   2508  C6    U    79      85.661  65.650  38.975  1.00  0.00           C  
ATOM   2509  H6    U    79      85.521  66.721  38.958  1.00  0.00           H  
ATOM   2510  C5    U    79      84.716  64.801  38.486  1.00  0.00           C  
ATOM   2511  H5    U    79      83.792  65.134  38.037  1.00  0.00           H  
ATOM   2512  C4    U    79      84.870  63.359  38.687  1.00  0.00           C  
ATOM   2513  O4    U    79      84.034  62.498  38.340  1.00  0.00           O  
ATOM   2514  N3    U    79      86.040  62.989  39.321  1.00  0.00           N  
ATOM   2515  H3    U    79      86.212  61.994  39.322  1.00  0.00           H  
ATOM   2516  C2    U    79      87.012  63.786  39.790  1.00  0.00           C  
ATOM   2517  O2    U    79      87.989  63.269  40.324  1.00  0.00           O  
ATOM   2518  C3'   U    79      88.448  67.583  38.518  1.00  0.00           C  
ATOM   2519  H3'   U    79      87.763  67.407  37.689  1.00  0.00           H  
ATOM   2520  C2'   U    79      88.821  66.271  39.164  1.00  0.00           C  
ATOM   2521  H2'   U    79      88.839  65.410  38.496  1.00  0.00           H  
ATOM   2522  O2'   U    79      90.056  66.258  39.806  1.00  0.00           O  
ATOM   2523 HO2'   U    79      90.715  66.602  39.199  1.00  0.00           H  
ATOM   2524  O3'   U    79      89.582  68.292  38.015  1.00  0.00           O  
ATOM   2525  P     G    80      90.174  68.038  36.526  1.00  0.00           P  
ATOM   2526  OP1   G    80      91.529  68.701  36.512  1.00  0.00           O  
ATOM   2527  OP2   G    80      89.179  68.481  35.500  1.00  0.00           O  
ATOM   2528  O5'   G    80      90.356  66.456  36.355  1.00  0.00           O  
ATOM   2529  C5'   G    80      91.542  65.807  36.581  1.00  0.00           C  
ATOM   2530  H5'   G    80      92.301  66.148  35.877  1.00  0.00           H  
ATOM   2531 H5''   G    80      91.957  66.130  37.536  1.00  0.00           H  
ATOM   2532  C4'   G    80      91.369  64.280  36.464  1.00  0.00           C  
ATOM   2533  H4'   G    80      92.270  63.885  36.932  1.00  0.00           H  
ATOM   2534  O4'   G    80      90.301  63.901  37.286  1.00  0.00           O  
ATOM   2535  C1'   G    80      89.956  62.551  36.871  1.00  0.00           C  
ATOM   2536  H1'   G    80      90.434  61.855  37.561  1.00  0.00           H  
ATOM   2537  N9    G    80      88.513  62.321  36.821  1.00  0.00           N  
ATOM   2538  C8    G    80      87.524  63.152  36.517  1.00  0.00           C  
ATOM   2539  H8    G    80      87.756  64.206  36.483  1.00  0.00           H  
ATOM   2540  N7    G    80      86.341  62.641  36.275  1.00  0.00           N  
ATOM   2541  C5    G    80      86.579  61.256  36.349  1.00  0.00           C  
ATOM   2542  C6    G    80      85.740  60.128  36.038  1.00  0.00           C  
ATOM   2543  O6    G    80      84.571  60.118  35.671  1.00  0.00           O  
ATOM   2544  N1    G    80      86.359  58.881  36.221  1.00  0.00           N  
ATOM   2545  H1    G    80      85.848  58.100  35.833  1.00  0.00           H  
ATOM   2546  C2    G    80      87.734  58.827  36.487  1.00  0.00           C  
ATOM   2547  N2    G    80      88.369  57.665  36.224  1.00  0.00           N  
ATOM   2548  H21   G    80      87.952  56.748  36.143  1.00  0.00           H  
ATOM   2549  H22   G    80      89.378  57.697  36.190  1.00  0.00           H  
ATOM   2550  N3    G    80      88.526  59.829  36.830  1.00  0.00           N  
ATOM   2551  C4    G    80      87.867  61.060  36.770  1.00  0.00           C  
ATOM   2552  C3'   G    80      91.154  63.704  35.035  1.00  0.00           C  
ATOM   2553  H3'   G    80      90.486  64.469  34.640  1.00  0.00           H  
ATOM   2554  C2'   G    80      90.557  62.357  35.420  1.00  0.00           C  
ATOM   2555  H2'   G    80      89.783  61.996  34.743  1.00  0.00           H  
ATOM   2556  O2'   G    80      91.497  61.338  35.684  1.00  0.00           O  
ATOM   2557 HO2'   G    80      92.232  61.384  35.068  1.00  0.00           H  
ATOM   2558  O3'   G    80      92.367  63.686  34.371  1.00  0.00           O  
ATOM   2559  P     U    81      92.431  63.435  32.845  1.00  0.00           P  
ATOM   2560  OP1   U    81      93.823  63.681  32.455  1.00  0.00           O  
ATOM   2561  OP2   U    81      91.303  64.181  32.203  1.00  0.00           O  
ATOM   2562  O5'   U    81      92.193  61.833  32.915  1.00  0.00           O  
ATOM   2563  C5'   U    81      93.213  60.843  32.808  1.00  0.00           C  
ATOM   2564  H5'   U    81      93.825  61.000  31.920  1.00  0.00           H  
ATOM   2565 H5''   U    81      93.705  60.920  33.778  1.00  0.00           H  
ATOM   2566  C4'   U    81      92.605  59.470  32.720  1.00  0.00           C  
ATOM   2567  H4'   U    81      93.300  58.679  33.004  1.00  0.00           H  
ATOM   2568  O4'   U    81      91.511  59.404  33.613  1.00  0.00           O  
ATOM   2569  C1'   U    81      90.502  58.542  33.039  1.00  0.00           C  
ATOM   2570  H1'   U    81      90.337  57.732  33.750  1.00  0.00           H  
ATOM   2571  N1    U    81      89.137  59.192  32.871  1.00  0.00           N  
ATOM   2572  C6    U    81      88.988  60.592  32.746  1.00  0.00           C  
ATOM   2573  H6    U    81      89.852  61.240  32.778  1.00  0.00           H  
ATOM   2574  C5    U    81      87.723  61.092  32.724  1.00  0.00           C  
ATOM   2575  H5    U    81      87.638  62.168  32.698  1.00  0.00           H  
ATOM   2576  C4    U    81      86.538  60.264  32.931  1.00  0.00           C  
ATOM   2577  O4    U    81      85.395  60.760  32.887  1.00  0.00           O  
ATOM   2578  N3    U    81      86.806  58.890  33.066  1.00  0.00           N  
ATOM   2579  H3    U    81      86.063  58.216  33.181  1.00  0.00           H  
ATOM   2580  C2    U    81      88.043  58.285  32.992  1.00  0.00           C  
ATOM   2581  O2    U    81      88.081  57.025  32.981  1.00  0.00           O  
ATOM   2582  C3'   U    81      92.054  59.213  31.306  1.00  0.00           C  
ATOM   2583  H3'   U    81      91.491  60.097  31.008  1.00  0.00           H  
ATOM   2584  C2'   U    81      91.052  58.057  31.730  1.00  0.00           C  
ATOM   2585  H2'   U    81      90.288  57.946  30.961  1.00  0.00           H  
ATOM   2586  O2'   U    81      91.920  56.853  31.933  1.00  0.00           O  
ATOM   2587 HO2'   U    81      92.576  56.849  31.232  1.00  0.00           H  
ATOM   2588  O3'   U    81      93.090  58.801  30.408  1.00  0.00           O  
ATOM   2589  P     A    82      92.847  58.847  28.800  1.00  0.00           P  
ATOM   2590  OP1   A    82      94.103  58.297  28.186  1.00  0.00           O  
ATOM   2591  OP2   A    82      92.348  60.158  28.362  1.00  0.00           O  
ATOM   2592  O5'   A    82      91.633  57.792  28.618  1.00  0.00           O  
ATOM   2593  C5'   A    82      91.896  56.435  28.560  1.00  0.00           C  
ATOM   2594  H5'   A    82      92.322  56.285  27.568  1.00  0.00           H  
ATOM   2595 H5''   A    82      92.522  56.139  29.402  1.00  0.00           H  
ATOM   2596  C4'   A    82      90.615  55.618  28.654  1.00  0.00           C  
ATOM   2597  H4'   A    82      90.824  54.550  28.716  1.00  0.00           H  
ATOM   2598  O4'   A    82      89.717  55.953  29.684  1.00  0.00           O  
ATOM   2599  C1'   A    82      88.453  55.631  29.233  1.00  0.00           C  
ATOM   2600  H1'   A    82      87.927  54.808  29.715  1.00  0.00           H  
ATOM   2601  N9    A    82      87.635  56.871  29.383  1.00  0.00           N  
ATOM   2602  C8    A    82      88.100  58.147  29.509  1.00  0.00           C  
ATOM   2603  H8    A    82      89.110  58.453  29.283  1.00  0.00           H  
ATOM   2604  N7    A    82      87.210  59.104  29.670  1.00  0.00           N  
ATOM   2605  C5    A    82      86.026  58.336  29.724  1.00  0.00           C  
ATOM   2606  C6    A    82      84.623  58.545  29.907  1.00  0.00           C  
ATOM   2607  N6    A    82      83.907  59.640  30.235  1.00  0.00           N  
ATOM   2608  H61   A    82      84.345  60.548  30.176  1.00  0.00           H  
ATOM   2609  H62   A    82      83.017  59.616  30.712  1.00  0.00           H  
ATOM   2610  N1    A    82      83.805  57.516  29.906  1.00  0.00           N  
ATOM   2611  C2    A    82      84.179  56.303  29.704  1.00  0.00           C  
ATOM   2612  H2    A    82      83.379  55.582  29.621  1.00  0.00           H  
ATOM   2613  N3    A    82      85.447  55.977  29.408  1.00  0.00           N  
ATOM   2614  C4    A    82      86.273  57.013  29.484  1.00  0.00           C  
ATOM   2615  C3'   A    82      89.871  55.792  27.376  1.00  0.00           C  
ATOM   2616  H3'   A    82      89.807  56.852  27.131  1.00  0.00           H  
ATOM   2617  C2'   A    82      88.506  55.233  27.761  1.00  0.00           C  
ATOM   2618  H2'   A    82      87.645  55.620  27.217  1.00  0.00           H  
ATOM   2619  O2'   A    82      88.512  53.846  27.758  1.00  0.00           O  
ATOM   2620 HO2'   A    82      89.274  53.571  27.242  1.00  0.00           H  
ATOM   2621  O3'   A    82      90.507  54.962  26.324  1.00  0.00           O  
ATOM   2622  P     A    83      90.062  55.085  24.804  1.00  0.00           P  
ATOM   2623  OP1   A    83      90.907  54.330  23.914  1.00  0.00           O  
ATOM   2624  OP2   A    83      89.838  56.473  24.472  1.00  0.00           O  
ATOM   2625  O5'   A    83      88.609  54.430  24.739  1.00  0.00           O  
ATOM   2626  C5'   A    83      87.613  54.976  23.935  1.00  0.00           C  
ATOM   2627  H5'   A    83      87.502  56.038  24.153  1.00  0.00           H  
ATOM   2628 H5''   A    83      87.892  54.880  22.886  1.00  0.00           H  
ATOM   2629  C4'   A    83      86.259  54.453  24.209  1.00  0.00           C  
ATOM   2630  H4'   A    83      86.193  53.373  24.076  1.00  0.00           H  
ATOM   2631  O4'   A    83      85.942  54.635  25.577  1.00  0.00           O  
ATOM   2632  C1'   A    83      84.616  55.067  25.656  1.00  0.00           C  
ATOM   2633  H1'   A    83      84.147  54.400  26.380  1.00  0.00           H  
ATOM   2634  N9    A    83      84.412  56.458  25.992  1.00  0.00           N  
ATOM   2635  C8    A    83      85.384  57.414  26.181  1.00  0.00           C  
ATOM   2636  H8    A    83      86.439  57.260  26.013  1.00  0.00           H  
ATOM   2637  N7    A    83      84.902  58.558  26.492  1.00  0.00           N  
ATOM   2638  C5    A    83      83.518  58.367  26.697  1.00  0.00           C  
ATOM   2639  C6    A    83      82.432  59.162  27.105  1.00  0.00           C  
ATOM   2640  N6    A    83      82.529  60.457  27.373  1.00  0.00           N  
ATOM   2641  H61   A    83      83.478  60.718  27.602  1.00  0.00           H  
ATOM   2642  H62   A    83      81.785  60.889  27.903  1.00  0.00           H  
ATOM   2643  N1    A    83      81.187  58.609  27.176  1.00  0.00           N  
ATOM   2644  C2    A    83      81.055  57.361  26.827  1.00  0.00           C  
ATOM   2645  H2    A    83      80.018  57.061  26.810  1.00  0.00           H  
ATOM   2646  N3    A    83      81.958  56.533  26.379  1.00  0.00           N  
ATOM   2647  C4    A    83      83.188  57.100  26.348  1.00  0.00           C  
ATOM   2648  C3'   A    83      85.186  55.088  23.370  1.00  0.00           C  
ATOM   2649  H3'   A    83      85.354  56.149  23.553  1.00  0.00           H  
ATOM   2650  C2'   A    83      83.946  54.727  24.302  1.00  0.00           C  
ATOM   2651  H2'   A    83      83.087  55.335  24.016  1.00  0.00           H  
ATOM   2652  O2'   A    83      83.481  53.281  24.263  1.00  0.00           O  
ATOM   2653 HO2'   A    83      83.917  52.784  24.959  1.00  0.00           H  
ATOM   2654  O3'   A    83      85.122  54.686  22.016  1.00  0.00           O  
ATOM   2655  P     G    84      84.480  55.697  20.878  1.00  0.00           P  
ATOM   2656  OP1   G    84      84.604  55.127  19.499  1.00  0.00           O  
ATOM   2657  OP2   G    84      85.027  57.028  21.073  1.00  0.00           O  
ATOM   2658  O5'   G    84      82.969  55.797  21.123  1.00  0.00           O  
ATOM   2659  C5'   G    84      82.020  54.738  21.142  1.00  0.00           C  
ATOM   2660  H5'   G    84      81.768  54.243  20.204  1.00  0.00           H  
ATOM   2661 H5''   G    84      82.357  53.914  21.770  1.00  0.00           H  
ATOM   2662  C4'   G    84      80.681  55.146  21.757  1.00  0.00           C  
ATOM   2663  H4'   G    84      80.018  54.284  21.675  1.00  0.00           H  
ATOM   2664  O4'   G    84      80.662  55.667  23.094  1.00  0.00           O  
ATOM   2665  C1'   G    84      79.857  56.835  23.183  1.00  0.00           C  
ATOM   2666  H1'   G    84      79.181  56.798  24.037  1.00  0.00           H  
ATOM   2667  N9    G    84      80.581  58.159  23.440  1.00  0.00           N  
ATOM   2668  C8    G    84      81.945  58.406  23.210  1.00  0.00           C  
ATOM   2669  H8    G    84      82.643  57.766  22.689  1.00  0.00           H  
ATOM   2670  N7    G    84      82.294  59.618  23.581  1.00  0.00           N  
ATOM   2671  C5    G    84      81.170  60.143  24.175  1.00  0.00           C  
ATOM   2672  C6    G    84      80.890  61.467  24.689  1.00  0.00           C  
ATOM   2673  O6    G    84      81.671  62.375  24.923  1.00  0.00           O  
ATOM   2674  N1    G    84      79.599  61.660  25.070  1.00  0.00           N  
ATOM   2675  H1    G    84      79.286  62.562  25.401  1.00  0.00           H  
ATOM   2676  C2    G    84      78.647  60.691  24.991  1.00  0.00           C  
ATOM   2677  N2    G    84      77.511  61.119  25.402  1.00  0.00           N  
ATOM   2678  H21   G    84      76.698  60.590  25.121  1.00  0.00           H  
ATOM   2679  H22   G    84      77.431  61.965  25.948  1.00  0.00           H  
ATOM   2680  N3    G    84      78.799  59.547  24.412  1.00  0.00           N  
ATOM   2681  C4    G    84      80.072  59.272  24.082  1.00  0.00           C  
ATOM   2682  C3'   G    84      80.168  56.280  20.884  1.00  0.00           C  
ATOM   2683  H3'   G    84      80.904  57.039  20.620  1.00  0.00           H  
ATOM   2684  C2'   G    84      79.135  56.890  21.881  1.00  0.00           C  
ATOM   2685  H2'   G    84      78.814  57.914  21.692  1.00  0.00           H  
ATOM   2686  O2'   G    84      77.961  56.144  22.036  1.00  0.00           O  
ATOM   2687 HO2'   G    84      77.194  56.448  21.546  1.00  0.00           H  
ATOM   2688  O3'   G    84      79.609  55.769  19.717  1.00  0.00           O  
ATOM   2689  P     U    85      79.075  56.686  18.588  1.00  0.00           P  
ATOM   2690  OP1   U    85      78.928  55.902  17.336  1.00  0.00           O  
ATOM   2691  OP2   U    85      79.987  57.836  18.556  1.00  0.00           O  
ATOM   2692  O5'   U    85      77.588  57.197  19.094  1.00  0.00           O  
ATOM   2693  C5'   U    85      76.464  56.348  19.047  1.00  0.00           C  
ATOM   2694  H5'   U    85      76.102  56.153  18.038  1.00  0.00           H  
ATOM   2695 H5''   U    85      76.819  55.463  19.575  1.00  0.00           H  
ATOM   2696  C4'   U    85      75.325  57.054  19.731  1.00  0.00           C  
ATOM   2697  H4'   U    85      74.445  56.426  19.868  1.00  0.00           H  
ATOM   2698  O4'   U    85      75.665  57.549  21.013  1.00  0.00           O  
ATOM   2699  C1'   U    85      74.877  58.725  21.257  1.00  0.00           C  
ATOM   2700  H1'   U    85      74.281  58.521  22.146  1.00  0.00           H  
ATOM   2701  N1    U    85      75.664  60.066  21.439  1.00  0.00           N  
ATOM   2702  C6    U    85      77.014  60.083  21.239  1.00  0.00           C  
ATOM   2703  H6    U    85      77.412  59.188  20.783  1.00  0.00           H  
ATOM   2704  C5    U    85      77.820  61.135  21.461  1.00  0.00           C  
ATOM   2705  H5    U    85      78.852  60.968  21.189  1.00  0.00           H  
ATOM   2706  C4    U    85      77.215  62.316  21.962  1.00  0.00           C  
ATOM   2707  O4    U    85      77.858  63.303  22.212  1.00  0.00           O  
ATOM   2708  N3    U    85      75.905  62.265  22.213  1.00  0.00           N  
ATOM   2709  H3    U    85      75.382  62.970  22.712  1.00  0.00           H  
ATOM   2710  C2    U    85      75.127  61.191  21.997  1.00  0.00           C  
ATOM   2711  O2    U    85      73.949  61.286  22.397  1.00  0.00           O  
ATOM   2712  C3'   U    85      74.730  58.270  18.950  1.00  0.00           C  
ATOM   2713  H3'   U    85      75.487  58.936  18.537  1.00  0.00           H  
ATOM   2714  C2'   U    85      73.928  58.849  20.097  1.00  0.00           C  
ATOM   2715  H2'   U    85      73.622  59.894  20.039  1.00  0.00           H  
ATOM   2716  O2'   U    85      72.783  58.061  20.394  1.00  0.00           O  
ATOM   2717 HO2'   U    85      72.787  57.357  19.742  1.00  0.00           H  
ATOM   2718  O3'   U    85      73.875  57.882  17.834  1.00  0.00           O  
ATOM   2719  P     G    86      73.478  58.894  16.664  1.00  0.00           P  
ATOM   2720  OP1   G    86      72.452  58.205  15.921  1.00  0.00           O  
ATOM   2721  OP2   G    86      74.765  59.201  15.948  1.00  0.00           O  
ATOM   2722  O5'   G    86      72.973  60.257  17.292  1.00  0.00           O  
ATOM   2723  C5'   G    86      71.735  60.390  17.997  1.00  0.00           C  
ATOM   2724  H5'   G    86      70.860  60.282  17.356  1.00  0.00           H  
ATOM   2725 H5''   G    86      71.796  59.782  18.899  1.00  0.00           H  
ATOM   2726  C4'   G    86      71.655  61.792  18.571  1.00  0.00           C  
ATOM   2727  H4'   G    86      70.674  62.014  18.990  1.00  0.00           H  
ATOM   2728  O4'   G    86      72.577  62.070  19.624  1.00  0.00           O  
ATOM   2729  C1'   G    86      73.035  63.457  19.610  1.00  0.00           C  
ATOM   2730  H1'   G    86      72.820  63.768  20.632  1.00  0.00           H  
ATOM   2731  N9    G    86      74.506  63.493  19.274  1.00  0.00           N  
ATOM   2732  C8    G    86      75.263  62.641  18.479  1.00  0.00           C  
ATOM   2733  H8    G    86      74.803  61.803  17.975  1.00  0.00           H  
ATOM   2734  N7    G    86      76.524  62.909  18.505  1.00  0.00           N  
ATOM   2735  C5    G    86      76.615  64.102  19.204  1.00  0.00           C  
ATOM   2736  C6    G    86      77.830  64.859  19.447  1.00  0.00           C  
ATOM   2737  O6    G    86      78.914  64.750  18.931  1.00  0.00           O  
ATOM   2738  N1    G    86      77.581  65.903  20.358  1.00  0.00           N  
ATOM   2739  H1    G    86      78.403  66.440  20.597  1.00  0.00           H  
ATOM   2740  C2    G    86      76.359  66.202  20.926  1.00  0.00           C  
ATOM   2741  N2    G    86      76.275  67.329  21.548  1.00  0.00           N  
ATOM   2742  H21   G    86      75.383  67.697  21.849  1.00  0.00           H  
ATOM   2743  H22   G    86      77.049  67.978  21.549  1.00  0.00           H  
ATOM   2744  N3    G    86      75.217  65.511  20.598  1.00  0.00           N  
ATOM   2745  C4    G    86      75.410  64.451  19.756  1.00  0.00           C  
ATOM   2746  C3'   G    86      71.858  62.899  17.586  1.00  0.00           C  
ATOM   2747  H3'   G    86      72.778  62.714  17.033  1.00  0.00           H  
ATOM   2748  C2'   G    86      72.212  64.087  18.522  1.00  0.00           C  
ATOM   2749  H2'   G    86      72.802  64.789  17.932  1.00  0.00           H  
ATOM   2750  O2'   G    86      71.028  64.652  19.141  1.00  0.00           O  
ATOM   2751 HO2'   G    86      70.277  64.061  19.230  1.00  0.00           H  
ATOM   2752  O3'   G    86      70.765  63.158  16.701  1.00  0.00           O  
ATOM   2753  P     C    87      70.902  64.001  15.389  1.00  0.00           P  
ATOM   2754  OP1   C    87      69.548  64.079  14.758  1.00  0.00           O  
ATOM   2755  OP2   C    87      71.976  63.453  14.526  1.00  0.00           O  
ATOM   2756  O5'   C    87      71.130  65.491  15.888  1.00  0.00           O  
ATOM   2757  C5'   C    87      70.149  66.224  16.501  1.00  0.00           C  
ATOM   2758  H5'   C    87      69.224  66.211  15.925  1.00  0.00           H  
ATOM   2759 H5''   C    87      69.838  65.701  17.406  1.00  0.00           H  
ATOM   2760  C4'   C    87      70.511  67.647  16.857  1.00  0.00           C  
ATOM   2761  H4'   C    87      69.557  68.133  17.064  1.00  0.00           H  
ATOM   2762  O4'   C    87      71.457  67.967  17.909  1.00  0.00           O  
ATOM   2763  C1'   C    87      71.991  69.289  17.694  1.00  0.00           C  
ATOM   2764  H1'   C    87      71.662  69.961  18.486  1.00  0.00           H  
ATOM   2765  N1    C    87      73.455  69.302  17.784  1.00  0.00           N  
ATOM   2766  C6    C    87      74.281  68.199  17.743  1.00  0.00           C  
ATOM   2767  H6    C    87      73.831  67.281  17.394  1.00  0.00           H  
ATOM   2768  C5    C    87      75.601  68.286  18.084  1.00  0.00           C  
ATOM   2769  H5    C    87      76.248  67.423  18.032  1.00  0.00           H  
ATOM   2770  C4    C    87      76.042  69.525  18.533  1.00  0.00           C  
ATOM   2771  N4    C    87      77.222  69.690  19.153  1.00  0.00           N  
ATOM   2772  H41   C    87      77.689  68.888  19.554  1.00  0.00           H  
ATOM   2773  H42   C    87      77.231  70.603  19.583  1.00  0.00           H  
ATOM   2774  N3    C    87      75.351  70.625  18.444  1.00  0.00           N  
ATOM   2775  C2    C    87      74.043  70.536  18.070  1.00  0.00           C  
ATOM   2776  O2    C    87      73.386  71.554  18.166  1.00  0.00           O  
ATOM   2777  C3'   C    87      71.069  68.406  15.611  1.00  0.00           C  
ATOM   2778  H3'   C    87      71.907  67.808  15.254  1.00  0.00           H  
ATOM   2779  C2'   C    87      71.544  69.661  16.263  1.00  0.00           C  
ATOM   2780  H2'   C    87      72.307  70.192  15.695  1.00  0.00           H  
ATOM   2781  O2'   C    87      70.452  70.540  16.580  1.00  0.00           O  
ATOM   2782 HO2'   C    87      70.378  71.134  15.829  1.00  0.00           H  
ATOM   2783  O3'   C    87      70.189  68.582  14.513  1.00  0.00           O  
ATOM   2784  P     A    88      70.630  68.291  13.023  1.00  0.00           P  
ATOM   2785  OP1   A    88      69.632  68.957  12.175  1.00  0.00           O  
ATOM   2786  OP2   A    88      70.816  66.820  12.826  1.00  0.00           O  
ATOM   2787  O5'   A    88      72.060  69.046  12.753  1.00  0.00           O  
ATOM   2788  C5'   A    88      72.096  70.464  12.478  1.00  0.00           C  
ATOM   2789  H5'   A    88      71.702  70.599  11.471  1.00  0.00           H  
ATOM   2790 H5''   A    88      71.636  71.005  13.306  1.00  0.00           H  
ATOM   2791  C4'   A    88      73.470  71.105  12.373  1.00  0.00           C  
ATOM   2792  H4'   A    88      73.403  72.151  12.073  1.00  0.00           H  
ATOM   2793  O4'   A    88      74.167  71.014  13.638  1.00  0.00           O  
ATOM   2794  C1'   A    88      75.567  70.718  13.441  1.00  0.00           C  
ATOM   2795  H1'   A    88      76.252  71.445  13.878  1.00  0.00           H  
ATOM   2796  N9    A    88      75.800  69.332  14.003  1.00  0.00           N  
ATOM   2797  C8    A    88      75.017  68.203  13.894  1.00  0.00           C  
ATOM   2798  H8    A    88      74.073  68.171  13.372  1.00  0.00           H  
ATOM   2799  N7    A    88      75.511  67.164  14.603  1.00  0.00           N  
ATOM   2800  C5    A    88      76.718  67.669  15.040  1.00  0.00           C  
ATOM   2801  C6    A    88      77.919  67.096  15.679  1.00  0.00           C  
ATOM   2802  N6    A    88      77.979  65.892  16.177  1.00  0.00           N  
ATOM   2803  H61   A    88      77.358  65.206  15.771  1.00  0.00           H  
ATOM   2804  H62   A    88      78.795  65.683  16.734  1.00  0.00           H  
ATOM   2805  N1    A    88      78.967  67.815  15.944  1.00  0.00           N  
ATOM   2806  C2    A    88      79.034  69.072  15.512  1.00  0.00           C  
ATOM   2807  H2    A    88      79.950  69.591  15.755  1.00  0.00           H  
ATOM   2808  N3    A    88      78.092  69.709  14.864  1.00  0.00           N  
ATOM   2809  C4    A    88      76.951  68.976  14.707  1.00  0.00           C  
ATOM   2810  C3'   A    88      74.379  70.466  11.343  1.00  0.00           C  
ATOM   2811  H3'   A    88      74.182  69.395  11.298  1.00  0.00           H  
ATOM   2812  C2'   A    88      75.792  70.716  11.907  1.00  0.00           C  
ATOM   2813  H2'   A    88      76.439  69.942  11.493  1.00  0.00           H  
ATOM   2814  O2'   A    88      76.134  72.078  11.543  1.00  0.00           O  
ATOM   2815 HO2'   A    88      75.614  72.264  10.758  1.00  0.00           H  
ATOM   2816  O3'   A    88      74.234  70.976   9.998  1.00  0.00           O  
ATOM   2817  P     G    89      74.600  70.126   8.792  1.00  0.00           P  
ATOM   2818  OP1   G    89      74.069  70.933   7.695  1.00  0.00           O  
ATOM   2819  OP2   G    89      74.212  68.727   8.920  1.00  0.00           O  
ATOM   2820  O5'   G    89      76.208  70.087   8.605  1.00  0.00           O  
ATOM   2821  C5'   G    89      76.722  69.393   7.506  1.00  0.00           C  
ATOM   2822  H5'   G    89      76.424  68.352   7.636  1.00  0.00           H  
ATOM   2823 H5''   G    89      76.284  69.699   6.555  1.00  0.00           H  
ATOM   2824  C4'   G    89      78.273  69.450   7.187  1.00  0.00           C  
ATOM   2825  H4'   G    89      78.547  68.618   6.539  1.00  0.00           H  
ATOM   2826  O4'   G    89      78.435  70.740   6.535  1.00  0.00           O  
ATOM   2827  C1'   G    89      79.590  71.414   7.093  1.00  0.00           C  
ATOM   2828  H1'   G    89      80.343  71.873   6.453  1.00  0.00           H  
ATOM   2829  N9    G    89      79.117  72.476   8.037  1.00  0.00           N  
ATOM   2830  C8    G    89      77.815  72.935   8.146  1.00  0.00           C  
ATOM   2831  H8    G    89      77.041  72.329   7.698  1.00  0.00           H  
ATOM   2832  N7    G    89      77.634  73.998   8.806  1.00  0.00           N  
ATOM   2833  C5    G    89      78.927  74.357   9.146  1.00  0.00           C  
ATOM   2834  C6    G    89      79.459  75.404   9.992  1.00  0.00           C  
ATOM   2835  O6    G    89      78.838  76.272  10.593  1.00  0.00           O  
ATOM   2836  N1    G    89      80.845  75.452  10.019  1.00  0.00           N  
ATOM   2837  H1    G    89      81.297  76.141  10.602  1.00  0.00           H  
ATOM   2838  C2    G    89      81.652  74.583   9.339  1.00  0.00           C  
ATOM   2839  N2    G    89      82.933  74.575   9.507  1.00  0.00           N  
ATOM   2840  H21   G    89      83.383  73.799   9.043  1.00  0.00           H  
ATOM   2841  H22   G    89      83.326  75.221  10.178  1.00  0.00           H  
ATOM   2842  N3    G    89      81.203  73.547   8.623  1.00  0.00           N  
ATOM   2843  C4    G    89      79.832  73.512   8.578  1.00  0.00           C  
ATOM   2844  C3'   G    89      79.152  69.390   8.405  1.00  0.00           C  
ATOM   2845  H3'   G    89      78.631  69.906   9.212  1.00  0.00           H  
ATOM   2846  C2'   G    89      80.256  70.345   7.967  1.00  0.00           C  
ATOM   2847  H2'   G    89      80.607  70.855   8.863  1.00  0.00           H  
ATOM   2848  O2'   G    89      81.430  69.753   7.365  1.00  0.00           O  
ATOM   2849 HO2'   G    89      81.879  69.192   8.002  1.00  0.00           H  
ATOM   2850  O3'   G    89      79.683  68.171   8.810  1.00  0.00           O  
ATOM   2851  P     C    90      78.996  67.181   9.788  1.00  0.00           P  
ATOM   2852  OP1   C    90      80.028  66.182  10.160  1.00  0.00           O  
ATOM   2853  OP2   C    90      77.770  66.697   9.205  1.00  0.00           O  
ATOM   2854  O5'   C    90      78.621  68.031  11.086  1.00  0.00           O  
ATOM   2855  C5'   C    90      79.597  68.461  12.074  1.00  0.00           C  
ATOM   2856  H5'   C    90      79.035  69.052  12.797  1.00  0.00           H  
ATOM   2857 H5''   C    90      80.015  67.606  12.606  1.00  0.00           H  
ATOM   2858  C4'   C    90      80.632  69.529  11.709  1.00  0.00           C  
ATOM   2859  H4'   C    90      80.951  69.265  10.700  1.00  0.00           H  
ATOM   2860  O4'   C    90      80.162  70.808  11.539  1.00  0.00           O  
ATOM   2861  C1'   C    90      81.136  71.705  11.829  1.00  0.00           C  
ATOM   2862  H1'   C    90      81.372  72.162  10.868  1.00  0.00           H  
ATOM   2863  N1    C    90      80.548  72.824  12.712  1.00  0.00           N  
ATOM   2864  C6    C    90      79.156  72.909  12.838  1.00  0.00           C  
ATOM   2865  H6    C    90      78.515  72.275  12.242  1.00  0.00           H  
ATOM   2866  C5    C    90      78.608  73.900  13.612  1.00  0.00           C  
ATOM   2867  H5    C    90      77.540  74.038  13.538  1.00  0.00           H  
ATOM   2868  C4    C    90      79.500  74.788  14.214  1.00  0.00           C  
ATOM   2869  N4    C    90      78.989  75.735  14.926  1.00  0.00           N  
ATOM   2870  H41   C    90      78.020  75.663  15.203  1.00  0.00           H  
ATOM   2871  H42   C    90      79.607  76.466  15.246  1.00  0.00           H  
ATOM   2872  N3    C    90      80.822  74.704  14.122  1.00  0.00           N  
ATOM   2873  C2    C    90      81.375  73.733  13.350  1.00  0.00           C  
ATOM   2874  O2    C    90      82.589  73.808  13.274  1.00  0.00           O  
ATOM   2875  C3'   C    90      81.728  69.556  12.756  1.00  0.00           C  
ATOM   2876  H3'   C    90      81.255  69.503  13.736  1.00  0.00           H  
ATOM   2877  C2'   C    90      82.312  70.962  12.432  1.00  0.00           C  
ATOM   2878  H2'   C    90      82.637  71.372  13.388  1.00  0.00           H  
ATOM   2879  O2'   C    90      83.396  70.859  11.481  1.00  0.00           O  
ATOM   2880 HO2'   C    90      83.549  69.929  11.297  1.00  0.00           H  
ATOM   2881  O3'   C    90      82.775  68.638  12.577  1.00  0.00           O  
ATOM   2882  P     C    91      83.173  67.663  13.756  1.00  0.00           P  
ATOM   2883  OP1   C    91      84.106  66.647  13.237  1.00  0.00           O  
ATOM   2884  OP2   C    91      81.916  67.212  14.363  1.00  0.00           O  
ATOM   2885  O5'   C    91      83.945  68.465  14.893  1.00  0.00           O  
ATOM   2886  C5'   C    91      85.390  68.443  14.899  1.00  0.00           C  
ATOM   2887  H5'   C    91      85.643  67.436  15.232  1.00  0.00           H  
ATOM   2888 H5''   C    91      85.788  68.575  13.893  1.00  0.00           H  
ATOM   2889  C4'   C    91      85.986  69.544  15.759  1.00  0.00           C  
ATOM   2890  H4'   C    91      87.074  69.601  15.728  1.00  0.00           H  
ATOM   2891  O4'   C    91      85.493  70.840  15.406  1.00  0.00           O  
ATOM   2892  C1'   C    91      85.353  71.704  16.535  1.00  0.00           C  
ATOM   2893  H1'   C    91      85.918  72.635  16.494  1.00  0.00           H  
ATOM   2894  N1    C    91      84.020  72.140  16.972  1.00  0.00           N  
ATOM   2895  C6    C    91      82.971  71.599  16.263  1.00  0.00           C  
ATOM   2896  H6    C    91      83.204  70.800  15.575  1.00  0.00           H  
ATOM   2897  C5    C    91      81.741  72.221  16.283  1.00  0.00           C  
ATOM   2898  H5    C    91      80.887  71.880  15.717  1.00  0.00           H  
ATOM   2899  C4    C    91      81.604  73.317  17.195  1.00  0.00           C  
ATOM   2900  N4    C    91      80.386  73.795  17.358  1.00  0.00           N  
ATOM   2901  H41   C    91      80.293  74.651  17.887  1.00  0.00           H  
ATOM   2902  H42   C    91      79.569  73.394  16.920  1.00  0.00           H  
ATOM   2903  N3    C    91      82.624  73.831  17.855  1.00  0.00           N  
ATOM   2904  C2    C    91      83.893  73.240  17.743  1.00  0.00           C  
ATOM   2905  O2    C    91      84.839  73.863  18.182  1.00  0.00           O  
ATOM   2906  C3'   C    91      85.651  69.483  17.269  1.00  0.00           C  
ATOM   2907  H3'   C    91      84.565  69.485  17.354  1.00  0.00           H  
ATOM   2908  C2'   C    91      86.053  70.928  17.674  1.00  0.00           C  
ATOM   2909  H2'   C    91      85.622  71.296  18.605  1.00  0.00           H  
ATOM   2910  O2'   C    91      87.525  71.089  17.698  1.00  0.00           O  
ATOM   2911 HO2'   C    91      87.858  70.189  17.742  1.00  0.00           H  
ATOM   2912  O3'   C    91      86.304  68.435  17.999  1.00  0.00           O  
ATOM   2913  P     C    92      85.631  67.951  19.350  1.00  0.00           P  
ATOM   2914  OP1   C    92      86.311  66.690  19.722  1.00  0.00           O  
ATOM   2915  OP2   C    92      84.215  67.913  19.207  1.00  0.00           O  
ATOM   2916  O5'   C    92      85.904  68.994  20.534  1.00  0.00           O  
ATOM   2917  C5'   C    92      87.246  69.363  20.908  1.00  0.00           C  
ATOM   2918  H5'   C    92      87.784  68.506  21.312  1.00  0.00           H  
ATOM   2919 H5''   C    92      87.831  69.648  20.034  1.00  0.00           H  
ATOM   2920  C4'   C    92      87.157  70.597  21.899  1.00  0.00           C  
ATOM   2921  H4'   C    92      88.162  70.858  22.231  1.00  0.00           H  
ATOM   2922  O4'   C    92      86.632  71.648  21.031  1.00  0.00           O  
ATOM   2923  C1'   C    92      85.938  72.516  21.860  1.00  0.00           C  
ATOM   2924  H1'   C    92      86.375  73.501  21.699  1.00  0.00           H  
ATOM   2925  N1    C    92      84.475  72.569  21.524  1.00  0.00           N  
ATOM   2926  C6    C    92      83.924  71.671  20.640  1.00  0.00           C  
ATOM   2927  H6    C    92      84.536  70.836  20.335  1.00  0.00           H  
ATOM   2928  C5    C    92      82.656  71.777  20.301  1.00  0.00           C  
ATOM   2929  H5    C    92      82.220  71.067  19.614  1.00  0.00           H  
ATOM   2930  C4    C    92      81.788  72.780  20.796  1.00  0.00           C  
ATOM   2931  N4    C    92      80.540  72.901  20.496  1.00  0.00           N  
ATOM   2932  H41   C    92      80.012  73.430  21.175  1.00  0.00           H  
ATOM   2933  H42   C    92      80.205  72.229  19.821  1.00  0.00           H  
ATOM   2934  N3    C    92      82.284  73.610  21.656  1.00  0.00           N  
ATOM   2935  C2    C    92      83.585  73.518  22.044  1.00  0.00           C  
ATOM   2936  O2    C    92      84.009  74.287  22.944  1.00  0.00           O  
ATOM   2937  C3'   C    92      86.231  70.486  23.020  1.00  0.00           C  
ATOM   2938  H3'   C    92      85.289  70.000  22.767  1.00  0.00           H  
ATOM   2939  C2'   C    92      86.059  72.024  23.307  1.00  0.00           C  
ATOM   2940  H2'   C    92      85.164  72.186  23.907  1.00  0.00           H  
ATOM   2941  O2'   C    92      87.246  72.620  23.872  1.00  0.00           O  
ATOM   2942 HO2'   C    92      87.832  71.987  24.293  1.00  0.00           H  
ATOM   2943  O3'   C    92      86.833  69.917  24.161  1.00  0.00           O  
ATOM   2944  P     G    93      86.002  68.955  25.155  1.00  0.00           P  
ATOM   2945  OP1   G    93      86.905  68.379  26.179  1.00  0.00           O  
ATOM   2946  OP2   G    93      85.340  68.004  24.236  1.00  0.00           O  
ATOM   2947  O5'   G    93      84.856  69.786  25.819  1.00  0.00           O  
ATOM   2948  C5'   G    93      85.043  70.822  26.793  1.00  0.00           C  
ATOM   2949  H5'   G    93      84.873  70.267  27.715  1.00  0.00           H  
ATOM   2950 H5''   G    93      85.965  71.395  26.693  1.00  0.00           H  
ATOM   2951  C4'   G    93      83.822  71.766  26.659  1.00  0.00           C  
ATOM   2952  H4'   G    93      84.105  72.627  27.265  1.00  0.00           H  
ATOM   2953  O4'   G    93      83.374  72.194  25.376  1.00  0.00           O  
ATOM   2954  C1'   G    93      81.948  72.211  25.286  1.00  0.00           C  
ATOM   2955  H1'   G    93      81.560  73.189  25.003  1.00  0.00           H  
ATOM   2956  N9    G    93      81.418  71.158  24.394  1.00  0.00           N  
ATOM   2957  C8    G    93      82.181  70.181  23.750  1.00  0.00           C  
ATOM   2958  H8    G    93      83.167  69.866  24.061  1.00  0.00           H  
ATOM   2959  N7    G    93      81.490  69.536  22.780  1.00  0.00           N  
ATOM   2960  C5    G    93      80.200  70.186  22.809  1.00  0.00           C  
ATOM   2961  C6    G    93      78.986  69.903  22.130  1.00  0.00           C  
ATOM   2962  O6    G    93      78.637  68.981  21.389  1.00  0.00           O  
ATOM   2963  N1    G    93      77.940  70.768  22.490  1.00  0.00           N  
ATOM   2964  H1    G    93      76.999  70.703  22.128  1.00  0.00           H  
ATOM   2965  C2    G    93      78.056  71.757  23.411  1.00  0.00           C  
ATOM   2966  N2    G    93      76.981  72.448  23.590  1.00  0.00           N  
ATOM   2967  H21   G    93      76.879  73.030  24.409  1.00  0.00           H  
ATOM   2968  H22   G    93      76.179  72.144  23.056  1.00  0.00           H  
ATOM   2969  N3    G    93      79.150  71.926  24.126  1.00  0.00           N  
ATOM   2970  C4    G    93      80.165  71.162  23.807  1.00  0.00           C  
ATOM   2971  C3'   G    93      82.614  71.081  27.329  1.00  0.00           C  
ATOM   2972  H3'   G    93      82.570  70.101  26.855  1.00  0.00           H  
ATOM   2973  C2'   G    93      81.524  71.959  26.737  1.00  0.00           C  
ATOM   2974  H2'   G    93      80.557  71.458  26.787  1.00  0.00           H  
ATOM   2975  O2'   G    93      81.292  73.245  27.272  1.00  0.00           O  
ATOM   2976 HO2'   G    93      80.858  73.144  28.122  1.00  0.00           H  
ATOM   2977  O3'   G    93      82.756  70.960  28.780  1.00  0.00           O  
ATOM   2978  P     U    94      81.900  69.859  29.576  1.00  0.00           P  
ATOM   2979  OP1   U    94      82.110  70.046  31.007  1.00  0.00           O  
ATOM   2980  OP2   U    94      82.227  68.521  29.045  1.00  0.00           O  
ATOM   2981  O5'   U    94      80.376  70.202  29.290  1.00  0.00           O  
ATOM   2982  C5'   U    94      79.786  71.341  29.896  1.00  0.00           C  
ATOM   2983  H5'   U    94      79.540  71.183  30.946  1.00  0.00           H  
ATOM   2984 H5''   U    94      80.321  72.288  29.830  1.00  0.00           H  
ATOM   2985  C4'   U    94      78.447  71.501  29.194  1.00  0.00           C  
ATOM   2986  H4'   U    94      77.956  72.412  29.538  1.00  0.00           H  
ATOM   2987  O4'   U    94      78.427  71.596  27.734  1.00  0.00           O  
ATOM   2988  C1'   U    94      77.346  70.902  27.200  1.00  0.00           C  
ATOM   2989  H1'   U    94      76.689  71.563  26.635  1.00  0.00           H  
ATOM   2990  N1    U    94      77.775  69.724  26.380  1.00  0.00           N  
ATOM   2991  C6    U    94      79.019  69.184  26.469  1.00  0.00           C  
ATOM   2992  H6    U    94      79.782  69.518  27.156  1.00  0.00           H  
ATOM   2993  C5    U    94      79.283  68.073  25.599  1.00  0.00           C  
ATOM   2994  H5    U    94      80.236  67.585  25.745  1.00  0.00           H  
ATOM   2995  C4    U    94      78.445  67.632  24.483  1.00  0.00           C  
ATOM   2996  O4    U    94      78.668  66.782  23.591  1.00  0.00           O  
ATOM   2997  N3    U    94      77.242  68.303  24.469  1.00  0.00           N  
ATOM   2998  H3    U    94      76.566  68.017  23.775  1.00  0.00           H  
ATOM   2999  C2    U    94      76.921  69.364  25.321  1.00  0.00           C  
ATOM   3000  O2    U    94      75.851  69.946  25.107  1.00  0.00           O  
ATOM   3001  C3'   U    94      77.541  70.296  29.440  1.00  0.00           C  
ATOM   3002  H3'   U    94      78.110  69.375  29.312  1.00  0.00           H  
ATOM   3003  C2'   U    94      76.505  70.325  28.301  1.00  0.00           C  
ATOM   3004  H2'   U    94      76.133  69.318  28.111  1.00  0.00           H  
ATOM   3005  O2'   U    94      75.547  71.292  28.636  1.00  0.00           O  
ATOM   3006 HO2'   U    94      75.068  70.853  29.343  1.00  0.00           H  
ATOM   3007  O3'   U    94      76.870  70.317  30.716  1.00  0.00           O  
ATOM   3008  P     C    95      76.281  69.053  31.460  1.00  0.00           P  
ATOM   3009  OP1   C    95      75.255  69.405  32.407  1.00  0.00           O  
ATOM   3010  OP2   C    95      77.403  68.258  31.975  1.00  0.00           O  
ATOM   3011  O5'   C    95      75.675  68.148  30.318  1.00  0.00           O  
ATOM   3012  C5'   C    95      74.269  67.958  30.120  1.00  0.00           C  
ATOM   3013  H5'   C    95      73.825  67.858  31.110  1.00  0.00           H  
ATOM   3014 H5''   C    95      73.881  68.842  29.613  1.00  0.00           H  
ATOM   3015  C4'   C    95      73.985  66.640  29.268  1.00  0.00           C  
ATOM   3016  H4'   C    95      72.919  66.613  29.044  1.00  0.00           H  
ATOM   3017  O4'   C    95      74.693  66.683  28.056  1.00  0.00           O  
ATOM   3018  C1'   C    95      75.114  65.342  27.693  1.00  0.00           C  
ATOM   3019  H1'   C    95      74.720  65.040  26.723  1.00  0.00           H  
ATOM   3020  N1    C    95      76.583  65.269  27.524  1.00  0.00           N  
ATOM   3021  C6    C    95      77.440  66.141  28.045  1.00  0.00           C  
ATOM   3022  H6    C    95      77.098  67.067  28.484  1.00  0.00           H  
ATOM   3023  C5    C    95      78.740  66.070  27.832  1.00  0.00           C  
ATOM   3024  H5    C    95      79.397  66.779  28.313  1.00  0.00           H  
ATOM   3025  C4    C    95      79.232  64.890  27.130  1.00  0.00           C  
ATOM   3026  N4    C    95      80.486  64.694  26.928  1.00  0.00           N  
ATOM   3027  H41   C    95      81.043  65.182  27.616  1.00  0.00           H  
ATOM   3028  H42   C    95      80.867  63.923  26.399  1.00  0.00           H  
ATOM   3029  N3    C    95      78.416  63.978  26.680  1.00  0.00           N  
ATOM   3030  C2    C    95      77.101  64.177  26.857  1.00  0.00           C  
ATOM   3031  O2    C    95      76.390  63.328  26.320  1.00  0.00           O  
ATOM   3032  C3'   C    95      74.531  65.419  29.955  1.00  0.00           C  
ATOM   3033  H3'   C    95      75.529  65.489  30.387  1.00  0.00           H  
ATOM   3034  C2'   C    95      74.588  64.421  28.758  1.00  0.00           C  
ATOM   3035  H2'   C    95      75.223  63.571  29.008  1.00  0.00           H  
ATOM   3036  O2'   C    95      73.317  63.891  28.242  1.00  0.00           O  
ATOM   3037 HO2'   C    95      72.636  64.559  28.130  1.00  0.00           H  
ATOM   3038  O3'   C    95      73.622  65.025  30.962  1.00  0.00           O  
ATOM   3039  P     U    96      74.040  64.034  32.147  1.00  0.00           P  
ATOM   3040  OP1   U    96      72.898  63.987  33.024  1.00  0.00           O  
ATOM   3041  OP2   U    96      75.289  64.561  32.718  1.00  0.00           O  
ATOM   3042  O5'   U    96      74.377  62.596  31.511  1.00  0.00           O  
ATOM   3043  C5'   U    96      73.333  61.907  30.950  1.00  0.00           C  
ATOM   3044  H5'   U    96      72.664  61.557  31.735  1.00  0.00           H  
ATOM   3045 H5''   U    96      72.775  62.608  30.330  1.00  0.00           H  
ATOM   3046  C4'   U    96      73.751  60.758  30.149  1.00  0.00           C  
ATOM   3047  H4'   U    96      72.778  60.408  29.805  1.00  0.00           H  
ATOM   3048  O4'   U    96      74.652  61.103  29.082  1.00  0.00           O  
ATOM   3049  C1'   U    96      75.489  59.985  28.860  1.00  0.00           C  
ATOM   3050  H1'   U    96      75.341  59.527  27.881  1.00  0.00           H  
ATOM   3051  N1    U    96      76.875  60.421  29.038  1.00  0.00           N  
ATOM   3052  C6    U    96      77.173  61.672  29.526  1.00  0.00           C  
ATOM   3053  H6    U    96      76.435  62.076  30.203  1.00  0.00           H  
ATOM   3054  C5    U    96      78.414  62.208  29.454  1.00  0.00           C  
ATOM   3055  H5    U    96      78.750  63.085  29.987  1.00  0.00           H  
ATOM   3056  C4    U    96      79.445  61.512  28.840  1.00  0.00           C  
ATOM   3057  O4    U    96      80.618  61.892  28.762  1.00  0.00           O  
ATOM   3058  N3    U    96      79.065  60.254  28.309  1.00  0.00           N  
ATOM   3059  H3    U    96      79.863  59.773  27.918  1.00  0.00           H  
ATOM   3060  C2    U    96      77.836  59.666  28.428  1.00  0.00           C  
ATOM   3061  O2    U    96      77.641  58.492  27.970  1.00  0.00           O  
ATOM   3062  C3'   U    96      74.509  59.747  31.023  1.00  0.00           C  
ATOM   3063  H3'   U    96      75.294  60.277  31.563  1.00  0.00           H  
ATOM   3064  C2'   U    96      75.151  58.857  29.866  1.00  0.00           C  
ATOM   3065  H2'   U    96      76.020  58.346  30.281  1.00  0.00           H  
ATOM   3066  O2'   U    96      74.347  57.937  29.121  1.00  0.00           O  
ATOM   3067 HO2'   U    96      73.564  57.903  29.675  1.00  0.00           H  
ATOM   3068  O3'   U    96      73.623  59.101  31.833  1.00  0.00           O  
ATOM   3069  P     U    97      74.235  58.241  33.036  1.00  0.00           P  
ATOM   3070  OP1   U    97      73.102  57.562  33.598  1.00  0.00           O  
ATOM   3071  OP2   U    97      75.036  59.141  33.906  1.00  0.00           O  
ATOM   3072  O5'   U    97      75.188  57.168  32.398  1.00  0.00           O  
ATOM   3073  C5'   U    97      74.628  55.934  31.823  1.00  0.00           C  
ATOM   3074  H5'   U    97      74.200  55.336  32.628  1.00  0.00           H  
ATOM   3075 H5''   U    97      73.900  56.179  31.050  1.00  0.00           H  
ATOM   3076  C4'   U    97      75.710  55.149  31.065  1.00  0.00           C  
ATOM   3077  H4'   U    97      75.356  54.292  30.492  1.00  0.00           H  
ATOM   3078  O4'   U    97      76.456  55.870  30.232  1.00  0.00           O  
ATOM   3079  C1'   U    97      77.832  55.507  30.231  1.00  0.00           C  
ATOM   3080  H1'   U    97      78.110  55.159  29.236  1.00  0.00           H  
ATOM   3081  N1    U    97      78.777  56.540  30.490  1.00  0.00           N  
ATOM   3082  C6    U    97      78.380  57.619  31.240  1.00  0.00           C  
ATOM   3083  H6    U    97      77.360  57.518  31.580  1.00  0.00           H  
ATOM   3084  C5    U    97      79.144  58.700  31.509  1.00  0.00           C  
ATOM   3085  H5    U    97      78.739  59.542  32.050  1.00  0.00           H  
ATOM   3086  C4    U    97      80.469  58.784  31.003  1.00  0.00           C  
ATOM   3087  O4    U    97      81.179  59.789  31.064  1.00  0.00           O  
ATOM   3088  N3    U    97      80.843  57.705  30.248  1.00  0.00           N  
ATOM   3089  H3    U    97      81.783  57.824  29.900  1.00  0.00           H  
ATOM   3090  C2    U    97      80.081  56.584  29.980  1.00  0.00           C  
ATOM   3091  O2    U    97      80.572  55.611  29.365  1.00  0.00           O  
ATOM   3092  C3'   U    97      76.768  54.671  32.034  1.00  0.00           C  
ATOM   3093  H3'   U    97      77.135  55.392  32.765  1.00  0.00           H  
ATOM   3094  C2'   U    97      77.925  54.332  31.139  1.00  0.00           C  
ATOM   3095  H2'   U    97      78.879  54.340  31.667  1.00  0.00           H  
ATOM   3096  O2'   U    97      77.672  53.109  30.489  1.00  0.00           O  
ATOM   3097 HO2'   U    97      77.259  52.475  31.079  1.00  0.00           H  
ATOM   3098  O3'   U    97      76.290  53.519  32.779  1.00  0.00           O  
ATOM   3099  P     A    98      76.838  53.321  34.300  1.00  0.00           P  
ATOM   3100  OP1   A    98      76.121  52.124  34.803  1.00  0.00           O  
ATOM   3101  OP2   A    98      76.741  54.585  35.068  1.00  0.00           O  
ATOM   3102  O5'   A    98      78.328  52.917  34.106  1.00  0.00           O  
ATOM   3103  C5'   A    98      78.573  51.539  33.677  1.00  0.00           C  
ATOM   3104  H5'   A    98      78.337  50.771  34.414  1.00  0.00           H  
ATOM   3105 H5''   A    98      78.080  51.378  32.719  1.00  0.00           H  
ATOM   3106  C4'   A    98      80.036  51.409  33.357  1.00  0.00           C  
ATOM   3107  H4'   A    98      80.196  50.415  32.941  1.00  0.00           H  
ATOM   3108  O4'   A    98      80.456  52.302  32.287  1.00  0.00           O  
ATOM   3109  C1'   A    98      81.618  52.931  32.723  1.00  0.00           C  
ATOM   3110  H1'   A    98      82.474  52.741  32.076  1.00  0.00           H  
ATOM   3111  N9    A    98      81.665  54.356  32.971  1.00  0.00           N  
ATOM   3112  C8    A    98      80.694  55.178  33.415  1.00  0.00           C  
ATOM   3113  H8    A    98      79.747  54.739  33.694  1.00  0.00           H  
ATOM   3114  N7    A    98      81.005  56.432  33.587  1.00  0.00           N  
ATOM   3115  C5    A    98      82.345  56.451  33.305  1.00  0.00           C  
ATOM   3116  C6    A    98      83.343  57.485  33.185  1.00  0.00           C  
ATOM   3117  N6    A    98      83.198  58.809  33.263  1.00  0.00           N  
ATOM   3118  H61   A    98      82.259  59.173  33.195  1.00  0.00           H  
ATOM   3119  H62   A    98      83.961  59.432  33.040  1.00  0.00           H  
ATOM   3120  N1    A    98      84.626  57.121  32.919  1.00  0.00           N  
ATOM   3121  C2    A    98      84.899  55.880  32.664  1.00  0.00           C  
ATOM   3122  H2    A    98      85.942  55.660  32.487  1.00  0.00           H  
ATOM   3123  N3    A    98      84.078  54.815  32.697  1.00  0.00           N  
ATOM   3124  C4    A    98      82.791  55.175  32.943  1.00  0.00           C  
ATOM   3125  C3'   A    98      80.883  51.548  34.549  1.00  0.00           C  
ATOM   3126  H3'   A    98      80.338  52.154  35.273  1.00  0.00           H  
ATOM   3127  C2'   A    98      82.045  52.253  34.053  1.00  0.00           C  
ATOM   3128  H2'   A    98      82.342  52.933  34.851  1.00  0.00           H  
ATOM   3129  O2'   A    98      83.136  51.415  33.739  1.00  0.00           O  
ATOM   3130 HO2'   A    98      83.348  50.869  34.500  1.00  0.00           H  
ATOM   3131  O3'   A    98      81.247  50.212  34.997  1.00  0.00           O  
ATOM   3132  P     C    99      81.400  49.822  36.524  1.00  0.00           P  
ATOM   3133  OP1   C    99      81.353  48.348  36.624  1.00  0.00           O  
ATOM   3134  OP2   C    99      80.334  50.554  37.299  1.00  0.00           O  
ATOM   3135  O5'   C    99      82.856  50.424  36.756  1.00  0.00           O  
ATOM   3136  C5'   C    99      84.031  49.529  36.882  1.00  0.00           C  
ATOM   3137  H5'   C    99      83.802  48.945  37.773  1.00  0.00           H  
ATOM   3138 H5''   C    99      84.068  48.916  35.982  1.00  0.00           H  
ATOM   3139  C4'   C    99      85.221  50.418  37.136  1.00  0.00           C  
ATOM   3140  H4'   C    99      86.098  49.772  37.106  1.00  0.00           H  
ATOM   3141  O4'   C    99      85.392  51.393  36.037  1.00  0.00           O  
ATOM   3142  C1'   C    99      85.799  52.596  36.557  1.00  0.00           C  
ATOM   3143  H1'   C    99      86.734  52.861  36.064  1.00  0.00           H  
ATOM   3144  N1    C    99      84.961  53.852  36.413  1.00  0.00           N  
ATOM   3145  C6    C    99      83.649  53.869  36.728  1.00  0.00           C  
ATOM   3146  H6    C    99      83.144  52.951  36.987  1.00  0.00           H  
ATOM   3147  C5    C    99      82.982  55.089  36.753  1.00  0.00           C  
ATOM   3148  H5    C    99      81.922  55.210  36.922  1.00  0.00           H  
ATOM   3149  C4    C    99      83.680  56.322  36.575  1.00  0.00           C  
ATOM   3150  N4    C    99      83.144  57.515  36.596  1.00  0.00           N  
ATOM   3151  H41   C    99      82.207  57.537  36.972  1.00  0.00           H  
ATOM   3152  H42   C    99      83.773  58.296  36.479  1.00  0.00           H  
ATOM   3153  N3    C    99      84.935  56.327  36.215  1.00  0.00           N  
ATOM   3154  C2    C    99      85.563  55.103  36.330  1.00  0.00           C  
ATOM   3155  O2    C    99      86.791  55.165  36.281  1.00  0.00           O  
ATOM   3156  C3'   C    99      85.133  51.296  38.410  1.00  0.00           C  
ATOM   3157  H3'   C    99      84.124  51.708  38.404  1.00  0.00           H  
ATOM   3158  C2'   C    99      86.190  52.315  38.026  1.00  0.00           C  
ATOM   3159  H2'   C    99      86.130  53.190  38.673  1.00  0.00           H  
ATOM   3160  O2'   C    99      87.561  51.842  38.069  1.00  0.00           O  
ATOM   3161 HO2'   C    99      87.451  50.892  37.978  1.00  0.00           H  
ATOM   3162  O3'   C    99      85.402  50.677  39.628  1.00  0.00           O  
ATOM   3163  P     A   100      85.069  51.356  41.078  1.00  0.00           P  
ATOM   3164  OP1   A   100      85.376  50.341  42.126  1.00  0.00           O  
ATOM   3165  OP2   A   100      83.813  52.045  40.942  1.00  0.00           O  
ATOM   3166  O5'   A   100      86.191  52.509  41.306  1.00  0.00           O  
ATOM   3167  C5'   A   100      87.606  52.186  41.486  1.00  0.00           C  
ATOM   3168  H5'   A   100      87.733  51.610  42.403  1.00  0.00           H  
ATOM   3169 H5''   A   100      87.838  51.605  40.594  1.00  0.00           H  
ATOM   3170  C4'   A   100      88.514  53.346  41.517  1.00  0.00           C  
ATOM   3171  H4'   A   100      89.551  53.013  41.534  1.00  0.00           H  
ATOM   3172  O4'   A   100      88.282  54.176  40.322  1.00  0.00           O  
ATOM   3173  C1'   A   100      88.388  55.557  40.669  1.00  0.00           C  
ATOM   3174  H1'   A   100      89.167  55.992  40.042  1.00  0.00           H  
ATOM   3175  N9    A   100      87.088  56.225  40.306  1.00  0.00           N  
ATOM   3176  C8    A   100      85.844  55.712  40.069  1.00  0.00           C  
ATOM   3177  H8    A   100      85.561  54.687  40.257  1.00  0.00           H  
ATOM   3178  N7    A   100      84.999  56.532  39.557  1.00  0.00           N  
ATOM   3179  C5    A   100      85.667  57.696  39.587  1.00  0.00           C  
ATOM   3180  C6    A   100      85.303  59.060  39.290  1.00  0.00           C  
ATOM   3181  N6    A   100      84.134  59.361  38.849  1.00  0.00           N  
ATOM   3182  H61   A   100      83.343  58.732  38.849  1.00  0.00           H  
ATOM   3183  H62   A   100      84.055  60.353  38.675  1.00  0.00           H  
ATOM   3184  N1    A   100      86.177  60.038  39.437  1.00  0.00           N  
ATOM   3185  C2    A   100      87.465  59.705  39.719  1.00  0.00           C  
ATOM   3186  H2    A   100      88.213  60.479  39.806  1.00  0.00           H  
ATOM   3187  N3    A   100      87.956  58.499  39.967  1.00  0.00           N  
ATOM   3188  C4    A   100      87.054  57.512  39.942  1.00  0.00           C  
ATOM   3189  C3'   A   100      88.256  54.319  42.697  1.00  0.00           C  
ATOM   3190  H3'   A   100      87.182  54.412  42.852  1.00  0.00           H  
ATOM   3191  C2'   A   100      88.775  55.679  42.098  1.00  0.00           C  
ATOM   3192  H2'   A   100      88.327  56.503  42.653  1.00  0.00           H  
ATOM   3193  O2'   A   100      90.162  55.810  42.186  1.00  0.00           O  
ATOM   3194 HO2'   A   100      90.480  56.578  41.706  1.00  0.00           H  
ATOM   3195  O3'   A   100      88.879  53.857  43.957  1.00  0.00           O  
ATOM   3196  P     C   101      88.303  54.183  45.382  1.00  0.00           P  
ATOM   3197  OP1   C   101      89.327  53.664  46.331  1.00  0.00           O  
ATOM   3198  OP2   C   101      86.941  53.540  45.357  1.00  0.00           O  
ATOM   3199  O5'   C   101      88.234  55.759  45.529  1.00  0.00           O  
ATOM   3200  C5'   C   101      89.473  56.568  45.522  1.00  0.00           C  
ATOM   3201  H5'   C   101      90.059  56.303  46.403  1.00  0.00           H  
ATOM   3202 H5''   C   101      90.061  56.149  44.706  1.00  0.00           H  
ATOM   3203  C4'   C   101      89.335  58.092  45.326  1.00  0.00           C  
ATOM   3204  H4'   C   101      90.304  58.589  45.381  1.00  0.00           H  
ATOM   3205  O4'   C   101      88.602  58.384  44.155  1.00  0.00           O  
ATOM   3206  C1'   C   101      88.159  59.744  44.232  1.00  0.00           C  
ATOM   3207  H1'   C   101      88.913  60.398  43.792  1.00  0.00           H  
ATOM   3208  N1    C   101      86.829  59.892  43.546  1.00  0.00           N  
ATOM   3209  C6    C   101      86.004  58.796  43.434  1.00  0.00           C  
ATOM   3210  H6    C   101      86.312  57.820  43.778  1.00  0.00           H  
ATOM   3211  C5    C   101      84.754  58.863  42.898  1.00  0.00           C  
ATOM   3212  H5    C   101      84.159  57.968  42.792  1.00  0.00           H  
ATOM   3213  C4    C   101      84.381  60.138  42.357  1.00  0.00           C  
ATOM   3214  N4    C   101      83.238  60.357  41.851  1.00  0.00           N  
ATOM   3215  H41   C   101      82.611  59.566  41.817  1.00  0.00           H  
ATOM   3216  H42   C   101      83.058  61.270  41.457  1.00  0.00           H  
ATOM   3217  N3    C   101      85.125  61.243  42.399  1.00  0.00           N  
ATOM   3218  C2    C   101      86.405  61.083  42.930  1.00  0.00           C  
ATOM   3219  O2    C   101      87.178  62.070  43.027  1.00  0.00           O  
ATOM   3220  C3'   C   101      88.554  58.796  46.506  1.00  0.00           C  
ATOM   3221  H3'   C   101      87.721  58.163  46.812  1.00  0.00           H  
ATOM   3222  C2'   C   101      88.002  60.039  45.736  1.00  0.00           C  
ATOM   3223  H2'   C   101      86.993  60.255  46.087  1.00  0.00           H  
ATOM   3224  O2'   C   101      88.814  61.211  45.934  1.00  0.00           O  
ATOM   3225 HO2'   C   101      89.112  61.047  46.832  1.00  0.00           H  
ATOM   3226  O3'   C   101      89.304  59.210  47.618  1.00  0.00           O  
ATOM   3227  P     C   102      88.569  59.409  48.958  1.00  0.00           P  
ATOM   3228  OP1   C   102      89.656  59.391  49.967  1.00  0.00           O  
ATOM   3229  OP2   C   102      87.490  58.458  49.059  1.00  0.00           O  
ATOM   3230  O5'   C   102      87.864  60.841  48.893  1.00  0.00           O  
ATOM   3231  C5'   C   102      88.587  61.981  49.308  1.00  0.00           C  
ATOM   3232  H5'   C   102      88.671  61.892  50.391  1.00  0.00           H  
ATOM   3233 H5''   C   102      89.637  61.960  49.017  1.00  0.00           H  
ATOM   3234  C4'   C   102      87.937  63.361  49.036  1.00  0.00           C  
ATOM   3235  H4'   C   102      88.503  64.147  49.536  1.00  0.00           H  
ATOM   3236  O4'   C   102      87.887  63.685  47.645  1.00  0.00           O  
ATOM   3237  C1'   C   102      86.790  64.578  47.396  1.00  0.00           C  
ATOM   3238  H1'   C   102      87.229  65.477  46.964  1.00  0.00           H  
ATOM   3239  N1    C   102      85.724  63.893  46.577  1.00  0.00           N  
ATOM   3240  C6    C   102      85.678  62.530  46.497  1.00  0.00           C  
ATOM   3241  H6    C   102      86.450  61.959  46.991  1.00  0.00           H  
ATOM   3242  C5    C   102      84.621  61.897  45.916  1.00  0.00           C  
ATOM   3243  H5    C   102      84.657  60.826  45.783  1.00  0.00           H  
ATOM   3244  C4    C   102      83.601  62.711  45.298  1.00  0.00           C  
ATOM   3245  N4    C   102      82.577  62.128  44.819  1.00  0.00           N  
ATOM   3246  H41   C   102      81.868  62.634  44.308  1.00  0.00           H  
ATOM   3247  H42   C   102      82.479  61.140  45.000  1.00  0.00           H  
ATOM   3248  N3    C   102      83.591  64.046  45.400  1.00  0.00           N  
ATOM   3249  C2    C   102      84.698  64.621  45.945  1.00  0.00           C  
ATOM   3250  O2    C   102      84.656  65.848  46.179  1.00  0.00           O  
ATOM   3251  C3'   C   102      86.547  63.510  49.547  1.00  0.00           C  
ATOM   3252  H3'   C   102      85.903  62.707  49.187  1.00  0.00           H  
ATOM   3253  C2'   C   102      86.138  64.787  48.823  1.00  0.00           C  
ATOM   3254  H2'   C   102      85.048  64.805  48.796  1.00  0.00           H  
ATOM   3255  O2'   C   102      86.520  65.988  49.378  1.00  0.00           O  
ATOM   3256 HO2'   C   102      87.259  65.778  49.953  1.00  0.00           H  
ATOM   3257  O3'   C   102      86.506  63.598  50.965  1.00  0.00           O  
ATOM   3258  P     G   103      85.206  63.276  51.810  1.00  0.00           P  
ATOM   3259  OP1   G   103      85.459  63.353  53.274  1.00  0.00           O  
ATOM   3260  OP2   G   103      84.616  62.084  51.231  1.00  0.00           O  
ATOM   3261  O5'   G   103      84.170  64.492  51.462  1.00  0.00           O  
ATOM   3262  C5'   G   103      84.382  65.815  51.871  1.00  0.00           C  
ATOM   3263  H5'   G   103      84.156  65.892  52.935  1.00  0.00           H  
ATOM   3264 H5''   G   103      85.240  66.297  51.403  1.00  0.00           H  
ATOM   3265  C4'   G   103      83.223  66.592  51.202  1.00  0.00           C  
ATOM   3266  H4'   G   103      83.353  67.619  51.543  1.00  0.00           H  
ATOM   3267  O4'   G   103      83.232  66.559  49.766  1.00  0.00           O  
ATOM   3268  C1'   G   103      81.896  66.554  49.227  1.00  0.00           C  
ATOM   3269  H1'   G   103      81.784  67.489  48.678  1.00  0.00           H  
ATOM   3270  N9    G   103      81.501  65.357  48.463  1.00  0.00           N  
ATOM   3271  C8    G   103      82.072  64.144  48.518  1.00  0.00           C  
ATOM   3272  H8    G   103      82.911  63.907  49.156  1.00  0.00           H  
ATOM   3273  N7    G   103      81.526  63.213  47.841  1.00  0.00           N  
ATOM   3274  C5    G   103      80.374  63.890  47.344  1.00  0.00           C  
ATOM   3275  C6    G   103      79.162  63.410  46.650  1.00  0.00           C  
ATOM   3276  O6    G   103      78.939  62.320  46.142  1.00  0.00           O  
ATOM   3277  N1    G   103      78.156  64.308  46.483  1.00  0.00           N  
ATOM   3278  H1    G   103      77.282  64.034  46.058  1.00  0.00           H  
ATOM   3279  C2    G   103      78.270  65.580  46.903  1.00  0.00           C  
ATOM   3280  N2    G   103      77.210  66.348  46.787  1.00  0.00           N  
ATOM   3281  H21   G   103      76.481  66.109  46.130  1.00  0.00           H  
ATOM   3282  H22   G   103      77.318  67.324  47.026  1.00  0.00           H  
ATOM   3283  N3    G   103      79.405  66.057  47.515  1.00  0.00           N  
ATOM   3284  C4    G   103      80.326  65.119  47.776  1.00  0.00           C  
ATOM   3285  C3'   G   103      81.889  66.091  51.660  1.00  0.00           C  
ATOM   3286  H3'   G   103      81.967  65.012  51.525  1.00  0.00           H  
ATOM   3287  C2'   G   103      81.024  66.697  50.447  1.00  0.00           C  
ATOM   3288  H2'   G   103      80.005  66.309  50.464  1.00  0.00           H  
ATOM   3289  O2'   G   103      80.776  68.098  50.687  1.00  0.00           O  
ATOM   3290 HO2'   G   103      81.220  68.294  51.515  1.00  0.00           H  
ATOM   3291  O3'   G   103      81.582  66.494  52.957  1.00  0.00           O  
ATOM   3292  P     U   104      80.682  65.563  53.848  1.00  0.00           P  
ATOM   3293  OP1   U   104      80.584  66.239  55.155  1.00  0.00           O  
ATOM   3294  OP2   U   104      81.242  64.168  53.790  1.00  0.00           O  
ATOM   3295  O5'   U   104      79.236  65.570  53.198  1.00  0.00           O  
ATOM   3296  C5'   U   104      78.417  66.725  53.187  1.00  0.00           C  
ATOM   3297  H5'   U   104      78.052  66.856  54.206  1.00  0.00           H  
ATOM   3298 H5''   U   104      79.031  67.604  52.988  1.00  0.00           H  
ATOM   3299  C4'   U   104      77.351  66.742  52.145  1.00  0.00           C  
ATOM   3300  H4'   U   104      76.903  67.733  52.069  1.00  0.00           H  
ATOM   3301  O4'   U   104      77.678  66.368  50.848  1.00  0.00           O  
ATOM   3302  C1'   U   104      76.585  65.677  50.203  1.00  0.00           C  
ATOM   3303  H1'   U   104      76.496  66.162  49.231  1.00  0.00           H  
ATOM   3304  N1    U   104      76.845  64.278  50.031  1.00  0.00           N  
ATOM   3305  C6    U   104      77.973  63.617  50.447  1.00  0.00           C  
ATOM   3306  H6    U   104      78.797  64.182  50.857  1.00  0.00           H  
ATOM   3307  C5    U   104      78.141  62.254  50.218  1.00  0.00           C  
ATOM   3308  H5    U   104      79.022  61.786  50.631  1.00  0.00           H  
ATOM   3309  C4    U   104      77.163  61.442  49.488  1.00  0.00           C  
ATOM   3310  O4    U   104      77.037  60.255  49.207  1.00  0.00           O  
ATOM   3311  N3    U   104      76.143  62.247  48.983  1.00  0.00           N  
ATOM   3312  H3    U   104      75.435  61.718  48.496  1.00  0.00           H  
ATOM   3313  C2    U   104      75.963  63.613  49.165  1.00  0.00           C  
ATOM   3314  O2    U   104      74.940  64.090  48.585  1.00  0.00           O  
ATOM   3315  C3'   U   104      76.154  65.868  52.585  1.00  0.00           C  
ATOM   3316  H3'   U   104      76.528  64.845  52.620  1.00  0.00           H  
ATOM   3317  C2'   U   104      75.420  65.858  51.248  1.00  0.00           C  
ATOM   3318  H2'   U   104      74.827  64.944  51.265  1.00  0.00           H  
ATOM   3319  O2'   U   104      74.740  67.082  50.940  1.00  0.00           O  
ATOM   3320 HO2'   U   104      74.650  67.631  51.722  1.00  0.00           H  
ATOM   3321  O3'   U   104      75.424  66.200  53.723  1.00  0.00           O  
ATOM   3322  P     G   105      74.543  65.025  54.415  1.00  0.00           P  
ATOM   3323  OP1   G   105      74.102  65.488  55.730  1.00  0.00           O  
ATOM   3324  OP2   G   105      75.209  63.696  54.319  1.00  0.00           O  
ATOM   3325  O5'   G   105      73.183  64.911  53.501  1.00  0.00           O  
ATOM   3326  C5'   G   105      72.265  65.995  53.340  1.00  0.00           C  
ATOM   3327  H5'   G   105      71.736  66.281  54.249  1.00  0.00           H  
ATOM   3328 H5''   G   105      72.798  66.816  52.859  1.00  0.00           H  
ATOM   3329  C4'   G   105      71.249  65.621  52.296  1.00  0.00           C  
ATOM   3330  H4'   G   105      70.453  66.319  52.038  1.00  0.00           H  
ATOM   3331  O4'   G   105      71.899  65.224  51.047  1.00  0.00           O  
ATOM   3332  C1'   G   105      71.250  64.048  50.559  1.00  0.00           C  
ATOM   3333  H1'   G   105      70.950  64.167  49.517  1.00  0.00           H  
ATOM   3334  N9    G   105      72.099  62.816  50.595  1.00  0.00           N  
ATOM   3335  C8    G   105      73.155  62.418  51.347  1.00  0.00           C  
ATOM   3336  H8    G   105      73.742  63.099  51.944  1.00  0.00           H  
ATOM   3337  N7    G   105      73.487  61.176  51.104  1.00  0.00           N  
ATOM   3338  C5    G   105      72.574  60.693  50.156  1.00  0.00           C  
ATOM   3339  C6    G   105      72.594  59.469  49.420  1.00  0.00           C  
ATOM   3340  O6    G   105      73.297  58.481  49.535  1.00  0.00           O  
ATOM   3341  N1    G   105      71.658  59.486  48.448  1.00  0.00           N  
ATOM   3342  H1    G   105      71.523  58.612  47.961  1.00  0.00           H  
ATOM   3343  C2    G   105      70.735  60.455  48.324  1.00  0.00           C  
ATOM   3344  N2    G   105      69.829  60.238  47.445  1.00  0.00           N  
ATOM   3345  H21   G   105      69.248  61.016  47.168  1.00  0.00           H  
ATOM   3346  H22   G   105      69.837  59.368  46.932  1.00  0.00           H  
ATOM   3347  N3    G   105      70.815  61.646  48.894  1.00  0.00           N  
ATOM   3348  C4    G   105      71.769  61.692  49.858  1.00  0.00           C  
ATOM   3349  C3'   G   105      70.501  64.337  52.783  1.00  0.00           C  
ATOM   3350  H3'   G   105      71.220  63.654  53.236  1.00  0.00           H  
ATOM   3351  C2'   G   105      70.052  63.777  51.426  1.00  0.00           C  
ATOM   3352  H2'   G   105      69.717  62.741  51.383  1.00  0.00           H  
ATOM   3353  O2'   G   105      69.084  64.571  50.633  1.00  0.00           O  
ATOM   3354 HO2'   G   105      68.432  63.919  50.366  1.00  0.00           H  
ATOM   3355  O3'   G   105      69.494  64.682  53.675  1.00  0.00           O  
ATOM   3356  P     C   106      68.428  63.615  54.200  1.00  0.00           P  
ATOM   3357  OP1   C   106      67.588  64.248  55.228  1.00  0.00           O  
ATOM   3358  OP2   C   106      69.093  62.301  54.438  1.00  0.00           O  
ATOM   3359  O5'   C   106      67.443  63.385  53.024  1.00  0.00           O  
ATOM   3360  C5'   C   106      66.576  64.396  52.540  1.00  0.00           C  
ATOM   3361  H5'   C   106      65.930  64.834  53.302  1.00  0.00           H  
ATOM   3362 H5''   C   106      67.145  65.270  52.222  1.00  0.00           H  
ATOM   3363  C4'   C   106      65.742  63.764  51.402  1.00  0.00           C  
ATOM   3364  H4'   C   106      65.124  64.590  51.049  1.00  0.00           H  
ATOM   3365  O4'   C   106      66.600  63.282  50.345  1.00  0.00           O  
ATOM   3366  C1'   C   106      65.943  62.197  49.695  1.00  0.00           C  
ATOM   3367  H1'   C   106      65.684  62.444  48.665  1.00  0.00           H  
ATOM   3368  N1    C   106      66.664  60.919  49.653  1.00  0.00           N  
ATOM   3369  C6    C   106      67.558  60.606  50.676  1.00  0.00           C  
ATOM   3370  H6    C   106      67.614  61.260  51.534  1.00  0.00           H  
ATOM   3371  C5    C   106      68.266  59.451  50.663  1.00  0.00           C  
ATOM   3372  H5    C   106      68.964  59.186  51.443  1.00  0.00           H  
ATOM   3373  C4    C   106      67.967  58.580  49.579  1.00  0.00           C  
ATOM   3374  N4    C   106      68.565  57.453  49.488  1.00  0.00           N  
ATOM   3375  H41   C   106      69.377  57.278  50.063  1.00  0.00           H  
ATOM   3376  H42   C   106      68.464  57.146  48.531  1.00  0.00           H  
ATOM   3377  N3    C   106      67.112  58.864  48.623  1.00  0.00           N  
ATOM   3378  C2    C   106      66.433  59.982  48.639  1.00  0.00           C  
ATOM   3379  O2    C   106      65.526  60.133  47.858  1.00  0.00           O  
ATOM   3380  C3'   C   106      64.892  62.595  51.822  1.00  0.00           C  
ATOM   3381  H3'   C   106      65.513  61.915  52.404  1.00  0.00           H  
ATOM   3382  C2'   C   106      64.597  62.127  50.402  1.00  0.00           C  
ATOM   3383  H2'   C   106      64.156  61.131  50.448  1.00  0.00           H  
ATOM   3384  O2'   C   106      63.727  63.099  49.688  1.00  0.00           O  
ATOM   3385 HO2'   C   106      62.842  63.122  50.061  1.00  0.00           H  
ATOM   3386  O3'   C   106      63.748  63.008  52.546  1.00  0.00           O  
ATOM   3387  P     G   107      63.013  61.958  53.469  1.00  0.00           P  
ATOM   3388  OP1   G   107      61.818  62.587  54.114  1.00  0.00           O  
ATOM   3389  OP2   G   107      64.078  61.314  54.269  1.00  0.00           O  
ATOM   3390  O5'   G   107      62.474  60.878  52.395  1.00  0.00           O  
ATOM   3391  C5'   G   107      61.369  61.201  51.566  1.00  0.00           C  
ATOM   3392  H5'   G   107      60.463  61.111  52.166  1.00  0.00           H  
ATOM   3393 H5''   G   107      61.510  62.204  51.164  1.00  0.00           H  
ATOM   3394  C4'   G   107      61.069  60.204  50.444  1.00  0.00           C  
ATOM   3395  H4'   G   107      60.318  60.578  49.747  1.00  0.00           H  
ATOM   3396  O4'   G   107      62.231  60.070  49.705  1.00  0.00           O  
ATOM   3397  C1'   G   107      62.401  58.733  49.238  1.00  0.00           C  
ATOM   3398  H1'   G   107      62.557  58.683  48.160  1.00  0.00           H  
ATOM   3399  N9    G   107      63.550  58.078  49.831  1.00  0.00           N  
ATOM   3400  C8    G   107      64.264  58.382  50.949  1.00  0.00           C  
ATOM   3401  H8    G   107      64.152  59.291  51.521  1.00  0.00           H  
ATOM   3402  N7    G   107      65.032  57.391  51.303  1.00  0.00           N  
ATOM   3403  C5    G   107      64.845  56.401  50.396  1.00  0.00           C  
ATOM   3404  C6    G   107      65.346  55.121  50.249  1.00  0.00           C  
ATOM   3405  O6    G   107      66.120  54.512  50.966  1.00  0.00           O  
ATOM   3406  N1    G   107      64.788  54.438  49.218  1.00  0.00           N  
ATOM   3407  H1    G   107      65.190  53.530  49.035  1.00  0.00           H  
ATOM   3408  C2    G   107      64.163  55.008  48.219  1.00  0.00           C  
ATOM   3409  N2    G   107      63.738  54.282  47.245  1.00  0.00           N  
ATOM   3410  H21   G   107      63.042  54.694  46.639  1.00  0.00           H  
ATOM   3411  H22   G   107      63.974  53.301  47.275  1.00  0.00           H  
ATOM   3412  N3    G   107      63.690  56.248  48.230  1.00  0.00           N  
ATOM   3413  C4    G   107      64.018  56.836  49.392  1.00  0.00           C  
ATOM   3414  C3'   G   107      60.673  58.801  51.024  1.00  0.00           C  
ATOM   3415  H3'   G   107      61.370  58.695  51.856  1.00  0.00           H  
ATOM   3416  C2'   G   107      61.106  58.026  49.733  1.00  0.00           C  
ATOM   3417  H2'   G   107      61.359  56.997  49.987  1.00  0.00           H  
ATOM   3418  O2'   G   107      60.098  58.151  48.774  1.00  0.00           O  
ATOM   3419 HO2'   G   107      59.278  57.862  49.180  1.00  0.00           H  
ATOM   3420  O3'   G   107      59.297  58.646  51.477  1.00  0.00           O  
ATOM   3421  P     G   108      58.681  57.394  52.265  1.00  0.00           P  
ATOM   3422  OP1   G   108      57.314  57.745  52.723  1.00  0.00           O  
ATOM   3423  OP2   G   108      59.609  56.911  53.302  1.00  0.00           O  
ATOM   3424  O5'   G   108      58.550  56.327  51.141  1.00  0.00           O  
ATOM   3425  C5'   G   108      57.338  56.193  50.334  1.00  0.00           C  
ATOM   3426  H5'   G   108      56.473  56.213  50.998  1.00  0.00           H  
ATOM   3427 H5''   G   108      57.224  57.054  49.675  1.00  0.00           H  
ATOM   3428  C4'   G   108      57.192  55.001  49.360  1.00  0.00           C  
ATOM   3429  H4'   G   108      56.357  55.065  48.662  1.00  0.00           H  
ATOM   3430  O4'   G   108      58.344  54.870  48.566  1.00  0.00           O  
ATOM   3431  C1'   G   108      58.726  53.466  48.593  1.00  0.00           C  
ATOM   3432  H1'   G   108      58.741  53.100  47.567  1.00  0.00           H  
ATOM   3433  N9    G   108      60.053  53.365  49.301  1.00  0.00           N  
ATOM   3434  C8    G   108      60.774  54.301  49.970  1.00  0.00           C  
ATOM   3435  H8    G   108      60.429  55.306  50.163  1.00  0.00           H  
ATOM   3436  N7    G   108      61.883  53.892  50.535  1.00  0.00           N  
ATOM   3437  C5    G   108      61.934  52.509  50.204  1.00  0.00           C  
ATOM   3438  C6    G   108      63.049  51.515  50.392  1.00  0.00           C  
ATOM   3439  O6    G   108      64.139  51.647  50.930  1.00  0.00           O  
ATOM   3440  N1    G   108      62.675  50.234  49.925  1.00  0.00           N  
ATOM   3441  H1    G   108      63.303  49.463  50.103  1.00  0.00           H  
ATOM   3442  C2    G   108      61.527  50.051  49.244  1.00  0.00           C  
ATOM   3443  N2    G   108      61.461  48.932  48.611  1.00  0.00           N  
ATOM   3444  H21   G   108      60.740  48.788  47.919  1.00  0.00           H  
ATOM   3445  H22   G   108      62.197  48.247  48.518  1.00  0.00           H  
ATOM   3446  N3    G   108      60.614  50.963  48.936  1.00  0.00           N  
ATOM   3447  C4    G   108      60.819  52.202  49.403  1.00  0.00           C  
ATOM   3448  C3'   G   108      57.116  53.760  50.291  1.00  0.00           C  
ATOM   3449  H3'   G   108      57.779  53.718  51.155  1.00  0.00           H  
ATOM   3450  C2'   G   108      57.577  52.723  49.288  1.00  0.00           C  
ATOM   3451  H2'   G   108      57.978  51.803  49.713  1.00  0.00           H  
ATOM   3452  O2'   G   108      56.489  52.414  48.379  1.00  0.00           O  
ATOM   3453 HO2'   G   108      55.665  52.232  48.837  1.00  0.00           H  
ATOM   3454  O3'   G   108      55.804  53.613  50.745  1.00  0.00           O  
ATOM   3455  P     C   109      55.516  52.807  52.083  1.00  0.00           P  
ATOM   3456  OP1   C   109      54.086  52.639  52.204  1.00  0.00           O  
ATOM   3457  OP2   C   109      56.186  53.548  53.188  1.00  0.00           O  
ATOM   3458  O5'   C   109      56.278  51.404  51.992  1.00  0.00           O  
ATOM   3459  C5'   C   109      55.707  50.268  51.362  1.00  0.00           C  
ATOM   3460  H5'   C   109      54.874  49.964  51.996  1.00  0.00           H  
ATOM   3461 H5''   C   109      55.429  50.542  50.344  1.00  0.00           H  
ATOM   3462  C4'   C   109      56.688  49.060  51.213  1.00  0.00           C  
ATOM   3463  H4'   C   109      56.135  48.406  50.539  1.00  0.00           H  
ATOM   3464  O4'   C   109      57.936  49.462  50.615  1.00  0.00           O  
ATOM   3465  C1'   C   109      58.849  48.597  51.201  1.00  0.00           C  
ATOM   3466  H1'   C   109      59.239  48.006  50.372  1.00  0.00           H  
ATOM   3467  N1    C   109      59.776  49.239  52.106  1.00  0.00           N  
ATOM   3468  C6    C   109      59.688  50.623  52.296  1.00  0.00           C  
ATOM   3469  H6    C   109      58.838  51.224  52.011  1.00  0.00           H  
ATOM   3470  C5    C   109      60.750  51.280  52.885  1.00  0.00           C  
ATOM   3471  H5    C   109      60.708  52.332  53.123  1.00  0.00           H  
ATOM   3472  C4    C   109      61.901  50.493  53.264  1.00  0.00           C  
ATOM   3473  N4    C   109      62.886  51.157  53.710  1.00  0.00           N  
ATOM   3474  H41   C   109      62.881  52.167  53.734  1.00  0.00           H  
ATOM   3475  H42   C   109      63.793  50.712  53.712  1.00  0.00           H  
ATOM   3476  N3    C   109      61.999  49.199  53.035  1.00  0.00           N  
ATOM   3477  C2    C   109      60.991  48.603  52.412  1.00  0.00           C  
ATOM   3478  O2    C   109      61.118  47.436  52.127  1.00  0.00           O  
ATOM   3479  C3'   C   109      56.945  48.373  52.523  1.00  0.00           C  
ATOM   3480  H3'   C   109      57.287  49.133  53.224  1.00  0.00           H  
ATOM   3481  C2'   C   109      58.151  47.525  52.091  1.00  0.00           C  
ATOM   3482  H2'   C   109      58.725  47.252  52.976  1.00  0.00           H  
ATOM   3483  O2'   C   109      57.917  46.305  51.293  1.00  0.00           O  
ATOM   3484 HO2'   C   109      56.979  46.365  51.098  1.00  0.00           H  
ATOM   3485  O3'   C   109      55.791  47.547  52.960  1.00  0.00           O  
ATOM   3486  P     A   110      55.413  47.315  54.474  1.00  0.00           P  
ATOM   3487  OP1   A   110      54.377  46.246  54.525  1.00  0.00           O  
ATOM   3488  OP2   A   110      55.167  48.622  55.146  1.00  0.00           O  
ATOM   3489  O5'   A   110      56.793  46.660  55.125  1.00  0.00           O  
ATOM   3490  C5'   A   110      57.076  45.330  55.039  1.00  0.00           C  
ATOM   3491  H5'   A   110      56.315  44.825  55.633  1.00  0.00           H  
ATOM   3492 H5''   A   110      57.128  45.071  53.981  1.00  0.00           H  
ATOM   3493  C4'   A   110      58.412  44.869  55.591  1.00  0.00           C  
ATOM   3494  H4'   A   110      58.496  43.811  55.342  1.00  0.00           H  
ATOM   3495  O4'   A   110      59.486  45.438  54.912  1.00  0.00           O  
ATOM   3496  C1'   A   110      60.619  45.541  55.776  1.00  0.00           C  
ATOM   3497  H1'   A   110      61.478  44.976  55.414  1.00  0.00           H  
ATOM   3498  N9    A   110      60.825  47.047  55.945  1.00  0.00           N  
ATOM   3499  C8    A   110      60.033  48.061  55.479  1.00  0.00           C  
ATOM   3500  H8    A   110      59.087  47.925  54.976  1.00  0.00           H  
ATOM   3501  N7    A   110      60.340  49.233  55.833  1.00  0.00           N  
ATOM   3502  C5    A   110      61.588  48.994  56.530  1.00  0.00           C  
ATOM   3503  C6    A   110      62.612  49.745  57.091  1.00  0.00           C  
ATOM   3504  N6    A   110      62.584  51.038  57.220  1.00  0.00           N  
ATOM   3505  H61   A   110      63.391  51.528  57.578  1.00  0.00           H  
ATOM   3506  H62   A   110      61.781  51.489  56.804  1.00  0.00           H  
ATOM   3507  N1    A   110      63.677  49.229  57.690  1.00  0.00           N  
ATOM   3508  C2    A   110      63.874  47.962  57.622  1.00  0.00           C  
ATOM   3509  H2    A   110      64.870  47.602  57.834  1.00  0.00           H  
ATOM   3510  N3    A   110      63.028  47.058  57.027  1.00  0.00           N  
ATOM   3511  C4    A   110      61.842  47.630  56.604  1.00  0.00           C  
ATOM   3512  C3'   A   110      58.554  45.220  57.050  1.00  0.00           C  
ATOM   3513  H3'   A   110      58.391  46.229  57.429  1.00  0.00           H  
ATOM   3514  C2'   A   110      60.044  44.873  57.121  1.00  0.00           C  
ATOM   3515  H2'   A   110      60.569  45.343  57.953  1.00  0.00           H  
ATOM   3516  O2'   A   110      60.262  43.442  57.197  1.00  0.00           O  
ATOM   3517 HO2'   A   110      60.879  43.217  57.896  1.00  0.00           H  
ATOM   3518  O3'   A   110      57.670  44.381  57.860  1.00  0.00           O  
ATOM   3519  P     C   111      57.405  44.852  59.327  1.00  0.00           P  
ATOM   3520  OP1   C   111      56.758  43.694  59.908  1.00  0.00           O  
ATOM   3521  OP2   C   111      56.766  46.193  59.347  1.00  0.00           O  
ATOM   3522  O5'   C   111      58.776  45.059  60.131  1.00  0.00           O  
ATOM   3523  C5'   C   111      59.492  43.890  60.576  1.00  0.00           C  
ATOM   3524  H5'   C   111      58.974  43.410  61.406  1.00  0.00           H  
ATOM   3525 H5''   C   111      59.525  43.125  59.801  1.00  0.00           H  
ATOM   3526  C4'   C   111      60.880  44.277  61.045  1.00  0.00           C  
ATOM   3527  H4'   C   111      61.453  43.379  61.277  1.00  0.00           H  
ATOM   3528  O4'   C   111      61.646  45.113  60.140  1.00  0.00           O  
ATOM   3529  C1'   C   111      62.370  46.087  60.887  1.00  0.00           C  
ATOM   3530  H1'   C   111      63.427  46.031  60.627  1.00  0.00           H  
ATOM   3531  N1    C   111      61.854  47.459  60.650  1.00  0.00           N  
ATOM   3532  C6    C   111      60.686  47.662  59.980  1.00  0.00           C  
ATOM   3533  H6    C   111      60.157  46.806  59.587  1.00  0.00           H  
ATOM   3534  C5    C   111      60.355  48.931  59.610  1.00  0.00           C  
ATOM   3535  H5    C   111      59.481  49.170  59.023  1.00  0.00           H  
ATOM   3536  C4    C   111      61.108  50.065  60.070  1.00  0.00           C  
ATOM   3537  N4    C   111      60.686  51.248  59.853  1.00  0.00           N  
ATOM   3538  H41   C   111      59.972  51.538  59.200  1.00  0.00           H  
ATOM   3539  H42   C   111      61.257  51.974  60.261  1.00  0.00           H  
ATOM   3540  N3    C   111      62.113  49.879  60.867  1.00  0.00           N  
ATOM   3541  C2    C   111      62.605  48.602  61.062  1.00  0.00           C  
ATOM   3542  O2    C   111      63.736  48.509  61.557  1.00  0.00           O  
ATOM   3543  C3'   C   111      60.733  44.993  62.346  1.00  0.00           C  
ATOM   3544  H3'   C   111      59.922  45.698  62.162  1.00  0.00           H  
ATOM   3545  C2'   C   111      62.115  45.700  62.330  1.00  0.00           C  
ATOM   3546  H2'   C   111      62.166  46.571  62.984  1.00  0.00           H  
ATOM   3547  O2'   C   111      63.246  44.949  62.837  1.00  0.00           O  
ATOM   3548 HO2'   C   111      62.749  44.263  63.290  1.00  0.00           H  
ATOM   3549  O3'   C   111      60.483  44.248  63.492  1.00  0.00           O  
ATOM   3550  P     A   112      59.726  44.849  64.792  1.00  0.00           P  
ATOM   3551  OP1   A   112      59.735  43.719  65.761  1.00  0.00           O  
ATOM   3552  OP2   A   112      58.451  45.496  64.402  1.00  0.00           O  
ATOM   3553  O5'   A   112      60.837  45.892  65.295  1.00  0.00           O  
ATOM   3554  C5'   A   112      62.042  45.529  65.931  1.00  0.00           C  
ATOM   3555  H5'   A   112      61.836  44.981  66.850  1.00  0.00           H  
ATOM   3556 H5''   A   112      62.690  45.026  65.213  1.00  0.00           H  
ATOM   3557  C4'   A   112      62.910  46.726  66.432  1.00  0.00           C  
ATOM   3558  H4'   A   112      63.893  46.341  66.705  1.00  0.00           H  
ATOM   3559  O4'   A   112      63.176  47.617  65.278  1.00  0.00           O  
ATOM   3560  C1'   A   112      63.026  48.979  65.749  1.00  0.00           C  
ATOM   3561  H1'   A   112      63.961  49.495  65.533  1.00  0.00           H  
ATOM   3562  N9    A   112      61.927  49.664  64.967  1.00  0.00           N  
ATOM   3563  C8    A   112      60.858  49.092  64.299  1.00  0.00           C  
ATOM   3564  H8    A   112      60.698  48.024  64.304  1.00  0.00           H  
ATOM   3565  N7    A   112      60.102  49.940  63.685  1.00  0.00           N  
ATOM   3566  C5    A   112      60.761  51.160  63.889  1.00  0.00           C  
ATOM   3567  C6    A   112      60.660  52.501  63.405  1.00  0.00           C  
ATOM   3568  N6    A   112      59.787  52.876  62.467  1.00  0.00           N  
ATOM   3569  H61   A   112      59.174  52.140  62.146  1.00  0.00           H  
ATOM   3570  H62   A   112      59.742  53.848  62.197  1.00  0.00           H  
ATOM   3571  N1    A   112      61.416  53.428  63.936  1.00  0.00           N  
ATOM   3572  C2    A   112      62.337  53.189  64.864  1.00  0.00           C  
ATOM   3573  H2    A   112      62.888  53.994  65.327  1.00  0.00           H  
ATOM   3574  N3    A   112      62.524  51.970  65.355  1.00  0.00           N  
ATOM   3575  C4    A   112      61.774  50.999  64.776  1.00  0.00           C  
ATOM   3576  C3'   A   112      62.218  47.626  67.476  1.00  0.00           C  
ATOM   3577  H3'   A   112      61.171  47.705  67.182  1.00  0.00           H  
ATOM   3578  C2'   A   112      62.800  49.009  67.271  1.00  0.00           C  
ATOM   3579  H2'   A   112      62.040  49.736  67.555  1.00  0.00           H  
ATOM   3580  O2'   A   112      64.058  49.222  67.868  1.00  0.00           O  
ATOM   3581 HO2'   A   112      64.381  48.455  68.346  1.00  0.00           H  
ATOM   3582  O3'   A   112      62.265  47.217  68.858  1.00  0.00           O  
ATOM   3583  P     G   113      61.140  47.427  69.937  1.00  0.00           P  
ATOM   3584  OP1   G   113      61.565  46.887  71.276  1.00  0.00           O  
ATOM   3585  OP2   G   113      59.935  46.848  69.295  1.00  0.00           O  
ATOM   3586  O5'   G   113      61.002  48.979  70.083  1.00  0.00           O  
ATOM   3587  C5'   G   113      62.031  49.701  70.767  1.00  0.00           C  
ATOM   3588  H5'   G   113      62.280  49.266  71.735  1.00  0.00           H  
ATOM   3589 H5''   G   113      63.005  49.468  70.337  1.00  0.00           H  
ATOM   3590  C4'   G   113      61.774  51.245  70.892  1.00  0.00           C  
ATOM   3591  H4'   G   113      62.383  51.667  71.692  1.00  0.00           H  
ATOM   3592  O4'   G   113      61.944  51.892  69.588  1.00  0.00           O  
ATOM   3593  C1'   G   113      61.198  53.091  69.602  1.00  0.00           C  
ATOM   3594  H1'   G   113      61.956  53.873  69.552  1.00  0.00           H  
ATOM   3595  N9    G   113      60.302  53.283  68.378  1.00  0.00           N  
ATOM   3596  C8    G   113      59.341  52.455  67.866  1.00  0.00           C  
ATOM   3597  H8    G   113      59.152  51.485  68.302  1.00  0.00           H  
ATOM   3598  N7    G   113      58.978  52.785  66.639  1.00  0.00           N  
ATOM   3599  C5    G   113      59.549  54.048  66.464  1.00  0.00           C  
ATOM   3600  C6    G   113      59.370  55.057  65.514  1.00  0.00           C  
ATOM   3601  O6    G   113      58.663  55.060  64.481  1.00  0.00           O  
ATOM   3602  N1    G   113      59.798  56.318  65.857  1.00  0.00           N  
ATOM   3603  H1    G   113      59.616  57.105  65.250  1.00  0.00           H  
ATOM   3604  C2    G   113      60.523  56.545  66.969  1.00  0.00           C  
ATOM   3605  N2    G   113      60.889  57.756  67.182  1.00  0.00           N  
ATOM   3606  H21   G   113      61.578  57.812  67.919  1.00  0.00           H  
ATOM   3607  H22   G   113      60.610  58.520  66.583  1.00  0.00           H  
ATOM   3608  N3    G   113      60.834  55.604  67.923  1.00  0.00           N  
ATOM   3609  C4    G   113      60.288  54.425  67.594  1.00  0.00           C  
ATOM   3610  C3'   G   113      60.280  51.595  71.143  1.00  0.00           C  
ATOM   3611  H3'   G   113      59.778  50.980  70.396  1.00  0.00           H  
ATOM   3612  C2'   G   113      60.407  53.037  70.850  1.00  0.00           C  
ATOM   3613  H2'   G   113      59.382  53.372  70.693  1.00  0.00           H  
ATOM   3614  O2'   G   113      60.959  53.845  71.830  1.00  0.00           O  
ATOM   3615 HO2'   G   113      60.435  53.678  72.617  1.00  0.00           H  
ATOM   3616  O3'   G   113      59.768  51.379  72.477  1.00  0.00           O  
ATOM   3617  P     G   114      58.244  51.453  72.777  1.00  0.00           P  
ATOM   3618  OP1   G   114      58.041  50.704  74.054  1.00  0.00           O  
ATOM   3619  OP2   G   114      57.572  50.880  71.591  1.00  0.00           O  
ATOM   3620  O5'   G   114      57.655  52.868  72.894  1.00  0.00           O  
ATOM   3621  C5'   G   114      57.850  53.730  74.006  1.00  0.00           C  
ATOM   3622  H5'   G   114      57.616  53.157  74.903  1.00  0.00           H  
ATOM   3623 H5''   G   114      58.900  54.019  73.981  1.00  0.00           H  
ATOM   3624  C4'   G   114      56.874  54.872  73.773  1.00  0.00           C  
ATOM   3625  H4'   G   114      56.982  55.484  74.668  1.00  0.00           H  
ATOM   3626  O4'   G   114      57.357  55.646  72.651  1.00  0.00           O  
ATOM   3627  C1'   G   114      56.176  56.038  71.897  1.00  0.00           C  
ATOM   3628  H1'   G   114      56.170  57.073  71.553  1.00  0.00           H  
ATOM   3629  N9    G   114      56.208  55.232  70.630  1.00  0.00           N  
ATOM   3630  C8    G   114      55.917  53.941  70.307  1.00  0.00           C  
ATOM   3631  H8    G   114      55.804  53.118  70.997  1.00  0.00           H  
ATOM   3632  N7    G   114      55.943  53.706  69.045  1.00  0.00           N  
ATOM   3633  C5    G   114      56.193  54.901  68.492  1.00  0.00           C  
ATOM   3634  C6    G   114      56.334  55.329  67.097  1.00  0.00           C  
ATOM   3635  O6    G   114      56.071  54.731  66.030  1.00  0.00           O  
ATOM   3636  N1    G   114      56.792  56.661  66.949  1.00  0.00           N  
ATOM   3637  H1    G   114      56.754  57.138  66.059  1.00  0.00           H  
ATOM   3638  C2    G   114      56.990  57.435  68.010  1.00  0.00           C  
ATOM   3639  N2    G   114      57.404  58.594  67.780  1.00  0.00           N  
ATOM   3640  H21   G   114      57.609  59.183  68.575  1.00  0.00           H  
ATOM   3641  H22   G   114      57.592  58.899  66.836  1.00  0.00           H  
ATOM   3642  N3    G   114      56.846  57.084  69.261  1.00  0.00           N  
ATOM   3643  C4    G   114      56.410  55.840  69.444  1.00  0.00           C  
ATOM   3644  C3'   G   114      55.390  54.568  73.648  1.00  0.00           C  
ATOM   3645  H3'   G   114      55.334  53.555  73.248  1.00  0.00           H  
ATOM   3646  C2'   G   114      54.947  55.686  72.743  1.00  0.00           C  
ATOM   3647  H2'   G   114      54.112  55.418  72.097  1.00  0.00           H  
ATOM   3648  O2'   G   114      54.684  56.881  73.541  1.00  0.00           O  
ATOM   3649 HO2'   G   114      54.337  57.551  72.947  1.00  0.00           H  
ATOM   3650  O3'   G   114      54.790  54.331  74.885  1.00  0.00           O  
ATOM   3651  P     C   115      53.481  53.345  75.002  1.00  0.00           P  
ATOM   3652  OP1   C   115      52.920  53.581  76.342  1.00  0.00           O  
ATOM   3653  OP2   C   115      53.756  51.902  74.653  1.00  0.00           O  
ATOM   3654  O5'   C   115      52.415  53.874  73.976  1.00  0.00           O  
ATOM   3655  C5'   C   115      51.694  55.116  74.256  1.00  0.00           C  
ATOM   3656  H5'   C   115      51.607  55.301  75.327  1.00  0.00           H  
ATOM   3657 H5''   C   115      52.363  55.915  73.935  1.00  0.00           H  
ATOM   3658  C4'   C   115      50.398  55.073  73.484  1.00  0.00           C  
ATOM   3659  H4'   C   115      49.970  56.062  73.643  1.00  0.00           H  
ATOM   3660  O4'   C   115      50.641  55.078  72.143  1.00  0.00           O  
ATOM   3661  C1'   C   115      49.923  54.070  71.523  1.00  0.00           C  
ATOM   3662  H1'   C   115      48.942  54.432  71.217  1.00  0.00           H  
ATOM   3663  N1    C   115      50.620  53.293  70.502  1.00  0.00           N  
ATOM   3664  C6    C   115      51.885  52.946  70.660  1.00  0.00           C  
ATOM   3665  H6    C   115      52.515  53.425  71.395  1.00  0.00           H  
ATOM   3666  C5    C   115      52.439  52.141  69.787  1.00  0.00           C  
ATOM   3667  H5    C   115      53.458  51.896  70.051  1.00  0.00           H  
ATOM   3668  C4    C   115      51.622  51.449  68.861  1.00  0.00           C  
ATOM   3669  N4    C   115      52.120  50.397  68.146  1.00  0.00           N  
ATOM   3670  H41   C   115      53.051  50.088  68.389  1.00  0.00           H  
ATOM   3671  H42   C   115      51.612  50.046  67.347  1.00  0.00           H  
ATOM   3672  N3    C   115      50.347  51.702  68.750  1.00  0.00           N  
ATOM   3673  C2    C   115      49.820  52.676  69.533  1.00  0.00           C  
ATOM   3674  O2    C   115      48.588  52.896  69.414  1.00  0.00           O  
ATOM   3675  C3'   C   115      49.373  53.994  73.807  1.00  0.00           C  
ATOM   3676  H3'   C   115      49.541  53.512  74.770  1.00  0.00           H  
ATOM   3677  C2'   C   115      49.709  53.088  72.644  1.00  0.00           C  
ATOM   3678  H2'   C   115      50.629  52.526  72.804  1.00  0.00           H  
ATOM   3679  O2'   C   115      48.621  52.207  72.338  1.00  0.00           O  
ATOM   3680 HO2'   C   115      48.553  51.701  73.151  1.00  0.00           H  
ATOM   3681  O3'   C   115      48.005  54.411  73.783  1.00  0.00           O  
ATOM   3682  P     A   116      47.347  55.533  74.738  1.00  0.00           P  
ATOM   3683  OP1   A   116      46.688  56.559  73.879  1.00  0.00           O  
ATOM   3684  OP2   A   116      48.426  56.032  75.630  1.00  0.00           O  
ATOM   3685  O5'   A   116      46.148  54.825  75.599  1.00  0.00           O  
ATOM   3686  C5'   A   116      46.467  53.910  76.651  1.00  0.00           C  
ATOM   3687  H5'   A   116      47.081  54.290  77.467  1.00  0.00           H  
ATOM   3688 H5''   A   116      47.153  53.239  76.134  1.00  0.00           H  
ATOM   3689  C4'   A   116      45.337  53.064  77.257  1.00  0.00           C  
ATOM   3690  H4'   A   116      45.890  52.388  77.910  1.00  0.00           H  
ATOM   3691  O4'   A   116      44.438  53.877  77.904  1.00  0.00           O  
ATOM   3692  C1'   A   116      43.164  53.688  77.253  1.00  0.00           C  
ATOM   3693  H1'   A   116      42.350  53.673  77.978  1.00  0.00           H  
ATOM   3694  N9    A   116      42.779  54.896  76.552  1.00  0.00           N  
ATOM   3695  C8    A   116      43.318  56.104  76.892  1.00  0.00           C  
ATOM   3696  H8    A   116      44.103  56.258  77.616  1.00  0.00           H  
ATOM   3697  N7    A   116      42.746  57.101  76.309  1.00  0.00           N  
ATOM   3698  C5    A   116      41.684  56.482  75.562  1.00  0.00           C  
ATOM   3699  C6    A   116      40.649  56.936  74.686  1.00  0.00           C  
ATOM   3700  N6    A   116      40.540  58.219  74.317  1.00  0.00           N  
ATOM   3701  H61   A   116      39.699  58.405  73.790  1.00  0.00           H  
ATOM   3702  H62   A   116      41.111  58.870  74.836  1.00  0.00           H  
ATOM   3703  N1    A   116      39.792  56.104  74.131  1.00  0.00           N  
ATOM   3704  C2    A   116      39.919  54.813  74.446  1.00  0.00           C  
ATOM   3705  H2    A   116      39.158  54.261  73.915  1.00  0.00           H  
ATOM   3706  N3    A   116      40.912  54.198  75.116  1.00  0.00           N  
ATOM   3707  C4    A   116      41.722  55.109  75.710  1.00  0.00           C  
ATOM   3708  C3'   A   116      44.655  52.299  76.079  1.00  0.00           C  
ATOM   3709  H3'   A   116      44.831  52.710  75.085  1.00  0.00           H  
ATOM   3710  C2'   A   116      43.146  52.411  76.422  1.00  0.00           C  
ATOM   3711  H2'   A   116      42.609  52.368  75.474  1.00  0.00           H  
ATOM   3712  O2'   A   116      42.824  51.440  77.345  1.00  0.00           O  
ATOM   3713 HO2'   A   116      42.662  50.577  76.956  1.00  0.00           H  
ATOM   3714  O3'   A   116      45.124  50.934  76.119  1.00  0.00           O  
ATOM   3715  P     C   117      45.918  50.202  74.907  1.00  0.00           P  
ATOM   3716  OP1   C   117      46.021  48.782  75.144  1.00  0.00           O  
ATOM   3717  OP2   C   117      47.098  50.924  74.493  1.00  0.00           O  
ATOM   3718  O5'   C   117      44.760  50.470  73.795  1.00  0.00           O  
ATOM   3719  C5'   C   117      43.868  49.371  73.581  1.00  0.00           C  
ATOM   3720  H5'   C   117      43.488  48.812  74.435  1.00  0.00           H  
ATOM   3721 H5''   C   117      44.355  48.666  72.907  1.00  0.00           H  
ATOM   3722  C4'   C   117      42.737  49.904  72.663  1.00  0.00           C  
ATOM   3723  H4'   C   117      41.910  49.196  72.616  1.00  0.00           H  
ATOM   3724  O4'   C   117      42.225  51.161  73.162  1.00  0.00           O  
ATOM   3725  C1'   C   117      41.606  51.799  72.016  1.00  0.00           C  
ATOM   3726  H1'   C   117      40.526  51.746  72.155  1.00  0.00           H  
ATOM   3727  N1    C   117      41.970  53.297  71.885  1.00  0.00           N  
ATOM   3728  C6    C   117      43.046  53.816  72.534  1.00  0.00           C  
ATOM   3729  H6    C   117      43.668  53.221  73.186  1.00  0.00           H  
ATOM   3730  C5    C   117      43.319  55.132  72.530  1.00  0.00           C  
ATOM   3731  H5    C   117      44.151  55.533  73.091  1.00  0.00           H  
ATOM   3732  C4    C   117      42.362  55.962  71.840  1.00  0.00           C  
ATOM   3733  N4    C   117      42.555  57.224  71.801  1.00  0.00           N  
ATOM   3734  H41   C   117      43.428  57.596  72.146  1.00  0.00           H  
ATOM   3735  H42   C   117      41.902  57.773  71.260  1.00  0.00           H  
ATOM   3736  N3    C   117      41.375  55.485  71.072  1.00  0.00           N  
ATOM   3737  C2    C   117      41.051  54.192  71.226  1.00  0.00           C  
ATOM   3738  O2    C   117      40.029  53.875  70.646  1.00  0.00           O  
ATOM   3739  C3'   C   117      43.254  50.230  71.277  1.00  0.00           C  
ATOM   3740  H3'   C   117      44.092  50.924  71.324  1.00  0.00           H  
ATOM   3741  C2'   C   117      42.034  50.975  70.770  1.00  0.00           C  
ATOM   3742  H2'   C   117      42.168  51.577  69.871  1.00  0.00           H  
ATOM   3743  O2'   C   117      40.914  50.130  70.399  1.00  0.00           O  
ATOM   3744 HO2'   C   117      41.149  49.268  70.749  1.00  0.00           H  
ATOM   3745  O3'   C   117      43.599  49.038  70.559  1.00  0.00           O  
ATOM   3746  P     U   118      44.490  49.200  69.184  1.00  0.00           P  
ATOM   3747  OP1   U   118      44.808  47.854  68.679  1.00  0.00           O  
ATOM   3748  OP2   U   118      45.584  50.152  69.455  1.00  0.00           O  
ATOM   3749  O5'   U   118      43.556  49.898  68.160  1.00  0.00           O  
ATOM   3750  C5'   U   118      42.457  49.181  67.617  1.00  0.00           C  
ATOM   3751  H5'   U   118      41.762  48.711  68.312  1.00  0.00           H  
ATOM   3752 H5''   U   118      42.836  48.305  67.090  1.00  0.00           H  
ATOM   3753  C4'   U   118      41.702  50.069  66.661  1.00  0.00           C  
ATOM   3754  H4'   U   118      40.977  49.362  66.258  1.00  0.00           H  
ATOM   3755  O4'   U   118      41.056  51.238  67.259  1.00  0.00           O  
ATOM   3756  C1'   U   118      41.157  52.280  66.370  1.00  0.00           C  
ATOM   3757  H1'   U   118      40.125  52.620  66.286  1.00  0.00           H  
ATOM   3758  N1    U   118      41.973  53.403  66.823  1.00  0.00           N  
ATOM   3759  C6    U   118      42.960  53.210  67.725  1.00  0.00           C  
ATOM   3760  H6    U   118      43.446  52.251  67.830  1.00  0.00           H  
ATOM   3761  C5    U   118      43.496  54.262  68.444  1.00  0.00           C  
ATOM   3762  H5    U   118      44.235  54.196  69.229  1.00  0.00           H  
ATOM   3763  C4    U   118      43.070  55.612  68.164  1.00  0.00           C  
ATOM   3764  O4    U   118      43.587  56.537  68.789  1.00  0.00           O  
ATOM   3765  N3    U   118      42.192  55.778  67.139  1.00  0.00           N  
ATOM   3766  H3    U   118      42.037  56.719  66.805  1.00  0.00           H  
ATOM   3767  C2    U   118      41.604  54.672  66.386  1.00  0.00           C  
ATOM   3768  O2    U   118      40.882  54.849  65.405  1.00  0.00           O  
ATOM   3769  C3'   U   118      42.546  50.552  65.539  1.00  0.00           C  
ATOM   3770  H3'   U   118      43.446  51.008  65.952  1.00  0.00           H  
ATOM   3771  C2'   U   118      41.701  51.706  65.060  1.00  0.00           C  
ATOM   3772  H2'   U   118      42.254  52.426  64.456  1.00  0.00           H  
ATOM   3773  O2'   U   118      40.556  51.310  64.291  1.00  0.00           O  
ATOM   3774 HO2'   U   118      40.886  51.151  63.404  1.00  0.00           H  
ATOM   3775  O3'   U   118      42.854  49.606  64.520  1.00  0.00           O  
ATOM   3776  P     A   119      44.181  49.546  63.663  1.00  0.00           P  
ATOM   3777  OP1   A   119      44.099  48.345  62.869  1.00  0.00           O  
ATOM   3778  OP2   A   119      45.224  49.761  64.640  1.00  0.00           O  
ATOM   3779  O5'   A   119      44.065  50.789  62.688  1.00  0.00           O  
ATOM   3780  C5'   A   119      43.050  50.817  61.617  1.00  0.00           C  
ATOM   3781  H5'   A   119      42.045  50.519  61.914  1.00  0.00           H  
ATOM   3782 H5''   A   119      43.407  50.190  60.800  1.00  0.00           H  
ATOM   3783  C4'   A   119      42.901  52.259  61.060  1.00  0.00           C  
ATOM   3784  H4'   A   119      42.285  52.224  60.162  1.00  0.00           H  
ATOM   3785  O4'   A   119      42.241  53.021  62.066  1.00  0.00           O  
ATOM   3786  C1'   A   119      42.641  54.295  61.994  1.00  0.00           C  
ATOM   3787  H1'   A   119      41.848  55.037  61.901  1.00  0.00           H  
ATOM   3788  N9    A   119      43.522  54.743  63.016  1.00  0.00           N  
ATOM   3789  C8    A   119      44.219  53.883  63.890  1.00  0.00           C  
ATOM   3790  H8    A   119      44.326  52.812  63.799  1.00  0.00           H  
ATOM   3791  N7    A   119      44.915  54.515  64.780  1.00  0.00           N  
ATOM   3792  C5    A   119      44.567  55.893  64.635  1.00  0.00           C  
ATOM   3793  C6    A   119      44.968  57.129  65.171  1.00  0.00           C  
ATOM   3794  N6    A   119      45.744  57.303  66.221  1.00  0.00           N  
ATOM   3795  H61   A   119      46.242  56.525  66.629  1.00  0.00           H  
ATOM   3796  H62   A   119      45.959  58.254  66.485  1.00  0.00           H  
ATOM   3797  N1    A   119      44.489  58.253  64.620  1.00  0.00           N  
ATOM   3798  C2    A   119      43.701  58.175  63.565  1.00  0.00           C  
ATOM   3799  H2    A   119      43.441  59.122  63.116  1.00  0.00           H  
ATOM   3800  N3    A   119      43.151  57.142  62.970  1.00  0.00           N  
ATOM   3801  C4    A   119      43.740  56.027  63.540  1.00  0.00           C  
ATOM   3802  C3'   A   119      44.116  53.086  60.746  1.00  0.00           C  
ATOM   3803  H3'   A   119      44.863  53.081  61.540  1.00  0.00           H  
ATOM   3804  C2'   A   119      43.368  54.407  60.629  1.00  0.00           C  
ATOM   3805  H2'   A   119      44.010  55.288  60.635  1.00  0.00           H  
ATOM   3806  O2'   A   119      42.388  54.649  59.634  1.00  0.00           O  
ATOM   3807 HO2'   A   119      42.010  55.503  59.855  1.00  0.00           H  
ATOM   3808  O3'   A   119      44.623  52.658  59.510  1.00  0.00           O  
ATOM   3809  P     G   120      46.124  53.039  59.227  1.00  0.00           P  
ATOM   3810  OP1   G   120      46.480  52.211  58.047  1.00  0.00           O  
ATOM   3811  OP2   G   120      46.862  52.789  60.466  1.00  0.00           O  
ATOM   3812  O5'   G   120      46.250  54.540  58.799  1.00  0.00           O  
ATOM   3813  C5'   G   120      45.562  55.152  57.684  1.00  0.00           C  
ATOM   3814  H5'   G   120      44.563  54.738  57.546  1.00  0.00           H  
ATOM   3815 H5''   G   120      46.056  54.959  56.732  1.00  0.00           H  
ATOM   3816  C4'   G   120      45.491  56.674  57.807  1.00  0.00           C  
ATOM   3817  H4'   G   120      45.044  57.122  56.920  1.00  0.00           H  
ATOM   3818  O4'   G   120      44.823  56.888  59.025  1.00  0.00           O  
ATOM   3819  C1'   G   120      45.499  57.998  59.687  1.00  0.00           C  
ATOM   3820  H1'   G   120      44.764  58.788  59.842  1.00  0.00           H  
ATOM   3821  N9    G   120      46.053  57.700  61.081  1.00  0.00           N  
ATOM   3822  C8    G   120      46.265  56.499  61.603  1.00  0.00           C  
ATOM   3823  H8    G   120      45.906  55.622  61.084  1.00  0.00           H  
ATOM   3824  N7    G   120      47.080  56.509  62.658  1.00  0.00           N  
ATOM   3825  C5    G   120      47.302  57.816  62.940  1.00  0.00           C  
ATOM   3826  C6    G   120      48.086  58.502  63.943  1.00  0.00           C  
ATOM   3827  O6    G   120      48.652  57.982  64.923  1.00  0.00           O  
ATOM   3828  N1    G   120      48.109  59.868  63.833  1.00  0.00           N  
ATOM   3829  H1    G   120      48.432  60.422  64.613  1.00  0.00           H  
ATOM   3830  C2    G   120      47.447  60.492  62.860  1.00  0.00           C  
ATOM   3831  N2    G   120      47.554  61.752  62.866  1.00  0.00           N  
ATOM   3832  H21   G   120      48.070  62.266  63.566  1.00  0.00           H  
ATOM   3833  H22   G   120      46.945  62.208  62.201  1.00  0.00           H  
ATOM   3834  N3    G   120      46.765  59.942  61.911  1.00  0.00           N  
ATOM   3835  C4    G   120      46.671  58.592  61.973  1.00  0.00           C  
ATOM   3836  C3'   G   120      46.925  57.288  57.947  1.00  0.00           C  
ATOM   3837  H3'   G   120      47.576  56.673  58.569  1.00  0.00           H  
ATOM   3838  C2'   G   120      46.523  58.537  58.649  1.00  0.00           C  
ATOM   3839  H2'   G   120      47.359  58.917  59.237  1.00  0.00           H  
ATOM   3840  O2'   G   120      46.046  59.510  57.733  1.00  0.00           O  
ATOM   3841 HO2'   G   120      46.611  59.294  56.987  1.00  0.00           H  
ATOM   3842  O3'   G   120      47.468  57.393  56.633  1.00  0.00           O  
ATOM   3843  P     U   121      48.971  57.941  56.365  1.00  0.00           P  
ATOM   3844  OP1   U   121      49.033  58.411  55.002  1.00  0.00           O  
ATOM   3845  OP2   U   121      49.889  56.864  56.780  1.00  0.00           O  
ATOM   3846  O5'   U   121      49.307  59.224  57.231  1.00  0.00           O  
ATOM   3847  C5'   U   121      49.106  60.585  56.731  1.00  0.00           C  
ATOM   3848  H5'   U   121      48.074  60.681  56.394  1.00  0.00           H  
ATOM   3849 H5''   U   121      49.886  60.800  56.001  1.00  0.00           H  
ATOM   3850  C4'   U   121      49.247  61.589  57.912  1.00  0.00           C  
ATOM   3851  H4'   U   121      48.794  62.547  57.658  1.00  0.00           H  
ATOM   3852  O4'   U   121      48.764  61.010  59.084  1.00  0.00           O  
ATOM   3853  C1'   U   121      49.630  61.279  60.212  1.00  0.00           C  
ATOM   3854  H1'   U   121      49.107  61.776  61.029  1.00  0.00           H  
ATOM   3855  N1    U   121      50.181  60.054  60.791  1.00  0.00           N  
ATOM   3856  C6    U   121      49.995  58.795  60.298  1.00  0.00           C  
ATOM   3857  H6    U   121      49.600  58.615  59.309  1.00  0.00           H  
ATOM   3858  C5    U   121      50.483  57.729  61.000  1.00  0.00           C  
ATOM   3859  H5    U   121      50.458  56.722  60.610  1.00  0.00           H  
ATOM   3860  C4    U   121      51.096  57.887  62.238  1.00  0.00           C  
ATOM   3861  O4    U   121      51.595  56.888  62.773  1.00  0.00           O  
ATOM   3862  N3    U   121      51.169  59.171  62.694  1.00  0.00           N  
ATOM   3863  H3    U   121      51.602  59.492  63.548  1.00  0.00           H  
ATOM   3864  C2    U   121      50.837  60.260  61.989  1.00  0.00           C  
ATOM   3865  O2    U   121      51.156  61.300  62.512  1.00  0.00           O  
ATOM   3866  C3'   U   121      50.742  61.855  58.224  1.00  0.00           C  
ATOM   3867  H3'   U   121      51.294  60.915  58.217  1.00  0.00           H  
ATOM   3868  C2'   U   121      50.666  62.293  59.667  1.00  0.00           C  
ATOM   3869  H2'   U   121      51.630  62.204  60.168  1.00  0.00           H  
ATOM   3870  O2'   U   121      50.129  63.585  59.799  1.00  0.00           O  
ATOM   3871 HO2'   U   121      50.198  63.862  60.715  1.00  0.00           H  
ATOM   3872  O3'   U   121      51.339  62.668  57.266  1.00  0.00           O  
ATOM   3873  P     A   122      52.911  62.532  56.967  1.00  0.00           P  
ATOM   3874  OP1   A   122      53.303  63.634  56.014  1.00  0.00           O  
ATOM   3875  OP2   A   122      53.238  61.127  56.610  1.00  0.00           O  
ATOM   3876  O5'   A   122      53.593  62.732  58.414  1.00  0.00           O  
ATOM   3877  C5'   A   122      53.752  63.995  59.027  1.00  0.00           C  
ATOM   3878  H5'   A   122      52.762  64.445  59.099  1.00  0.00           H  
ATOM   3879 H5''   A   122      54.310  64.597  58.310  1.00  0.00           H  
ATOM   3880  C4'   A   122      54.320  64.105  60.484  1.00  0.00           C  
ATOM   3881  H4'   A   122      54.306  65.152  60.785  1.00  0.00           H  
ATOM   3882  O4'   A   122      53.610  63.320  61.398  1.00  0.00           O  
ATOM   3883  C1'   A   122      54.492  62.674  62.305  1.00  0.00           C  
ATOM   3884  H1'   A   122      54.152  62.894  63.317  1.00  0.00           H  
ATOM   3885  N9    A   122      54.475  61.255  62.231  1.00  0.00           N  
ATOM   3886  C8    A   122      54.018  60.276  61.272  1.00  0.00           C  
ATOM   3887  H8    A   122      53.433  60.537  60.402  1.00  0.00           H  
ATOM   3888  N7    A   122      54.099  59.014  61.704  1.00  0.00           N  
ATOM   3889  C5    A   122      54.753  59.168  62.946  1.00  0.00           C  
ATOM   3890  C6    A   122      55.108  58.317  64.065  1.00  0.00           C  
ATOM   3891  N6    A   122      54.908  57.014  64.092  1.00  0.00           N  
ATOM   3892  H61   A   122      54.384  56.621  63.323  1.00  0.00           H  
ATOM   3893  H62   A   122      55.094  56.424  64.890  1.00  0.00           H  
ATOM   3894  N1    A   122      55.742  58.717  65.120  1.00  0.00           N  
ATOM   3895  C2    A   122      55.851  59.978  65.240  1.00  0.00           C  
ATOM   3896  H2    A   122      56.254  60.302  66.188  1.00  0.00           H  
ATOM   3897  N3    A   122      55.526  60.964  64.404  1.00  0.00           N  
ATOM   3898  C4    A   122      55.008  60.468  63.222  1.00  0.00           C  
ATOM   3899  C3'   A   122      55.754  63.578  60.659  1.00  0.00           C  
ATOM   3900  H3'   A   122      55.969  62.610  60.205  1.00  0.00           H  
ATOM   3901  C2'   A   122      55.846  63.278  62.140  1.00  0.00           C  
ATOM   3902  H2'   A   122      56.662  62.575  62.302  1.00  0.00           H  
ATOM   3903  O2'   A   122      55.943  64.313  63.057  1.00  0.00           O  
ATOM   3904 HO2'   A   122      55.532  64.108  63.900  1.00  0.00           H  
ATOM   3905  O3'   A   122      56.622  64.671  60.158  1.00  0.00           O  
ATOM   3906  P     C   123      58.159  64.566  59.915  1.00  0.00           P  
ATOM   3907  OP1   C   123      58.623  65.905  59.417  1.00  0.00           O  
ATOM   3908  OP2   C   123      58.377  63.381  59.024  1.00  0.00           O  
ATOM   3909  O5'   C   123      58.757  64.193  61.271  1.00  0.00           O  
ATOM   3910  C5'   C   123      59.191  65.221  62.101  1.00  0.00           C  
ATOM   3911  H5'   C   123      59.830  65.909  61.547  1.00  0.00           H  
ATOM   3912 H5''   C   123      58.338  65.825  62.409  1.00  0.00           H  
ATOM   3913  C4'   C   123      59.968  64.584  63.262  1.00  0.00           C  
ATOM   3914  H4'   C   123      60.436  65.411  63.795  1.00  0.00           H  
ATOM   3915  O4'   C   123      59.070  63.693  63.984  1.00  0.00           O  
ATOM   3916  C1'   C   123      59.883  62.606  64.587  1.00  0.00           C  
ATOM   3917  H1'   C   123      59.737  62.706  65.662  1.00  0.00           H  
ATOM   3918  N1    C   123      59.390  61.224  64.160  1.00  0.00           N  
ATOM   3919  C6    C   123      58.939  61.056  62.894  1.00  0.00           C  
ATOM   3920  H6    C   123      58.904  61.811  62.122  1.00  0.00           H  
ATOM   3921  C5    C   123      58.488  59.856  62.602  1.00  0.00           C  
ATOM   3922  H5    C   123      58.356  59.668  61.547  1.00  0.00           H  
ATOM   3923  C4    C   123      58.526  58.884  63.566  1.00  0.00           C  
ATOM   3924  N4    C   123      58.257  57.701  63.246  1.00  0.00           N  
ATOM   3925  H41   C   123      57.818  57.606  62.341  1.00  0.00           H  
ATOM   3926  H42   C   123      58.106  56.980  63.936  1.00  0.00           H  
ATOM   3927  N3    C   123      58.987  58.937  64.749  1.00  0.00           N  
ATOM   3928  C2    C   123      59.432  60.121  65.100  1.00  0.00           C  
ATOM   3929  O2    C   123      60.126  60.209  66.155  1.00  0.00           O  
ATOM   3930  C3'   C   123      61.186  63.733  62.822  1.00  0.00           C  
ATOM   3931  H3'   C   123      60.844  62.967  62.126  1.00  0.00           H  
ATOM   3932  C2'   C   123      61.368  62.963  64.203  1.00  0.00           C  
ATOM   3933  H2'   C   123      61.965  62.053  64.147  1.00  0.00           H  
ATOM   3934  O2'   C   123      61.930  63.682  65.304  1.00  0.00           O  
ATOM   3935 HO2'   C   123      62.134  64.525  64.894  1.00  0.00           H  
ATOM   3936  O3'   C   123      62.404  64.375  62.436  1.00  0.00           O  
ATOM   3937  P     U   124      63.343  63.466  61.573  1.00  0.00           P  
ATOM   3938  OP1   U   124      64.511  64.317  61.123  1.00  0.00           O  
ATOM   3939  OP2   U   124      62.572  62.947  60.437  1.00  0.00           O  
ATOM   3940  O5'   U   124      63.918  62.224  62.415  1.00  0.00           O  
ATOM   3941  C5'   U   124      64.585  62.370  63.628  1.00  0.00           C  
ATOM   3942  H5'   U   124      65.570  62.810  63.472  1.00  0.00           H  
ATOM   3943 H5''   U   124      63.958  63.046  64.209  1.00  0.00           H  
ATOM   3944  C4'   U   124      64.733  61.087  64.350  1.00  0.00           C  
ATOM   3945  H4'   U   124      65.211  61.181  65.325  1.00  0.00           H  
ATOM   3946  O4'   U   124      63.508  60.426  64.683  1.00  0.00           O  
ATOM   3947  C1'   U   124      63.680  59.063  64.765  1.00  0.00           C  
ATOM   3948  H1'   U   124      63.497  58.830  65.814  1.00  0.00           H  
ATOM   3949  N1    U   124      62.875  58.278  63.736  1.00  0.00           N  
ATOM   3950  C6    U   124      62.250  58.851  62.643  1.00  0.00           C  
ATOM   3951  H6    U   124      62.399  59.899  62.430  1.00  0.00           H  
ATOM   3952  C5    U   124      61.442  58.086  61.859  1.00  0.00           C  
ATOM   3953  H5    U   124      60.989  58.560  61.001  1.00  0.00           H  
ATOM   3954  C4    U   124      61.095  56.781  62.169  1.00  0.00           C  
ATOM   3955  O4    U   124      60.231  56.176  61.568  1.00  0.00           O  
ATOM   3956  N3    U   124      61.856  56.220  63.214  1.00  0.00           N  
ATOM   3957  H3    U   124      61.737  55.225  63.341  1.00  0.00           H  
ATOM   3958  C2    U   124      62.651  56.945  64.062  1.00  0.00           C  
ATOM   3959  O2    U   124      63.165  56.393  65.049  1.00  0.00           O  
ATOM   3960  C3'   U   124      65.538  60.024  63.581  1.00  0.00           C  
ATOM   3961  H3'   U   124      65.077  59.911  62.600  1.00  0.00           H  
ATOM   3962  C2'   U   124      65.136  58.851  64.443  1.00  0.00           C  
ATOM   3963  H2'   U   124      65.225  57.932  63.863  1.00  0.00           H  
ATOM   3964  O2'   U   124      65.946  58.769  65.643  1.00  0.00           O  
ATOM   3965 HO2'   U   124      66.268  57.866  65.692  1.00  0.00           H  
ATOM   3966  O3'   U   124      66.939  60.274  63.387  1.00  0.00           O  
ATOM   3967  P     G   125      67.731  59.586  62.109  1.00  0.00           P  
ATOM   3968  OP1   G   125      69.057  60.283  61.938  1.00  0.00           O  
ATOM   3969  OP2   G   125      66.817  59.430  61.024  1.00  0.00           O  
ATOM   3970  O5'   G   125      68.070  58.133  62.683  1.00  0.00           O  
ATOM   3971  C5'   G   125      68.880  57.963  63.730  1.00  0.00           C  
ATOM   3972  H5'   G   125      69.891  57.895  63.327  1.00  0.00           H  
ATOM   3973 H5''   G   125      68.776  58.757  64.470  1.00  0.00           H  
ATOM   3974  C4'   G   125      68.678  56.507  64.305  1.00  0.00           C  
ATOM   3975  H4'   G   125      69.245  56.366  65.225  1.00  0.00           H  
ATOM   3976  O4'   G   125      67.359  56.347  64.791  1.00  0.00           O  
ATOM   3977  C1'   G   125      66.921  55.096  64.324  1.00  0.00           C  
ATOM   3978  H1'   G   125      66.422  54.621  65.169  1.00  0.00           H  
ATOM   3979  N9    G   125      65.921  55.019  63.254  1.00  0.00           N  
ATOM   3980  C8    G   125      65.644  55.937  62.269  1.00  0.00           C  
ATOM   3981  H8    G   125      66.171  56.879  62.273  1.00  0.00           H  
ATOM   3982  N7    G   125      64.710  55.659  61.438  1.00  0.00           N  
ATOM   3983  C5    G   125      64.373  54.353  61.854  1.00  0.00           C  
ATOM   3984  C6    G   125      63.504  53.329  61.217  1.00  0.00           C  
ATOM   3985  O6    G   125      62.673  53.485  60.330  1.00  0.00           O  
ATOM   3986  N1    G   125      63.699  52.017  61.689  1.00  0.00           N  
ATOM   3987  H1    G   125      63.066  51.359  61.258  1.00  0.00           H  
ATOM   3988  C2    G   125      64.629  51.713  62.617  1.00  0.00           C  
ATOM   3989  N2    G   125      64.649  50.549  63.151  1.00  0.00           N  
ATOM   3990  H21   G   125      64.126  49.840  62.659  1.00  0.00           H  
ATOM   3991  H22   G   125      65.473  50.412  63.719  1.00  0.00           H  
ATOM   3992  N3    G   125      65.288  52.643  63.316  1.00  0.00           N  
ATOM   3993  C4    G   125      65.209  53.889  62.806  1.00  0.00           C  
ATOM   3994  C3'   G   125      69.068  55.478  63.255  1.00  0.00           C  
ATOM   3995  H3'   G   125      68.644  55.845  62.320  1.00  0.00           H  
ATOM   3996  C2'   G   125      68.152  54.324  63.783  1.00  0.00           C  
ATOM   3997  H2'   G   125      67.853  53.679  62.956  1.00  0.00           H  
ATOM   3998  O2'   G   125      68.932  53.655  64.771  1.00  0.00           O  
ATOM   3999 HO2'   G   125      69.846  53.624  64.478  1.00  0.00           H  
ATOM   4000  O3'   G   125      70.461  55.250  63.142  1.00  0.00           O  
ATOM   4001  P     A   126      71.059  54.222  62.035  1.00  0.00           P  
ATOM   4002  OP1   A   126      72.419  54.762  61.791  1.00  0.00           O  
ATOM   4003  OP2   A   126      70.104  54.108  60.912  1.00  0.00           O  
ATOM   4004  O5'   A   126      71.084  52.806  62.786  1.00  0.00           O  
ATOM   4005  C5'   A   126      72.099  52.490  63.689  1.00  0.00           C  
ATOM   4006  H5'   A   126      73.043  52.594  63.153  1.00  0.00           H  
ATOM   4007 H5''   A   126      72.100  53.257  64.463  1.00  0.00           H  
ATOM   4008  C4'   A   126      72.002  51.086  64.262  1.00  0.00           C  
ATOM   4009  H4'   A   126      72.788  50.966  65.008  1.00  0.00           H  
ATOM   4010  O4'   A   126      70.666  50.850  64.804  1.00  0.00           O  
ATOM   4011  C1'   A   126      70.442  49.507  64.928  1.00  0.00           C  
ATOM   4012  H1'   A   126      70.499  49.157  65.959  1.00  0.00           H  
ATOM   4013  N9    A   126      69.088  49.215  64.414  1.00  0.00           N  
ATOM   4014  C8    A   126      68.209  50.030  63.680  1.00  0.00           C  
ATOM   4015  H8    A   126      68.397  51.061  63.419  1.00  0.00           H  
ATOM   4016  N7    A   126      67.124  49.395  63.336  1.00  0.00           N  
ATOM   4017  C5    A   126      67.250  48.089  63.933  1.00  0.00           C  
ATOM   4018  C6    A   126      66.513  46.902  63.913  1.00  0.00           C  
ATOM   4019  N6    A   126      65.351  46.744  63.383  1.00  0.00           N  
ATOM   4020  H61   A   126      64.804  47.376  62.815  1.00  0.00           H  
ATOM   4021  H62   A   126      64.911  45.872  63.639  1.00  0.00           H  
ATOM   4022  N1    A   126      66.946  45.800  64.590  1.00  0.00           N  
ATOM   4023  C2    A   126      68.076  45.861  65.267  1.00  0.00           C  
ATOM   4024  H2    A   126      68.387  45.013  65.860  1.00  0.00           H  
ATOM   4025  N3    A   126      68.881  46.971  65.338  1.00  0.00           N  
ATOM   4026  C4    A   126      68.405  48.020  64.633  1.00  0.00           C  
ATOM   4027  C3'   A   126      72.130  50.032  63.196  1.00  0.00           C  
ATOM   4028  H3'   A   126      71.424  50.267  62.399  1.00  0.00           H  
ATOM   4029  C2'   A   126      71.554  48.888  64.065  1.00  0.00           C  
ATOM   4030  H2'   A   126      71.196  48.029  63.497  1.00  0.00           H  
ATOM   4031  O2'   A   126      72.524  48.314  64.967  1.00  0.00           O  
ATOM   4032 HO2'   A   126      73.392  48.623  64.700  1.00  0.00           H  
ATOM   4033  O3'   A   126      73.394  49.713  62.664  1.00  0.00           O  
ATOM   4034  P     U   127      73.543  48.990  61.281  1.00  0.00           P  
ATOM   4035  OP1   U   127      74.762  48.215  61.397  1.00  0.00           O  
ATOM   4036  OP2   U   127      73.361  49.931  60.226  1.00  0.00           O  
ATOM   4037  O5'   U   127      72.286  47.982  61.095  1.00  0.00           O  
ATOM   4038  C5'   U   127      72.352  46.626  61.411  1.00  0.00           C  
ATOM   4039  H5'   U   127      73.166  46.143  60.871  1.00  0.00           H  
ATOM   4040 H5''   U   127      72.517  46.407  62.466  1.00  0.00           H  
ATOM   4041  C4'   U   127      71.042  46.083  60.889  1.00  0.00           C  
ATOM   4042  H4'   U   127      71.078  44.995  60.955  1.00  0.00           H  
ATOM   4043  O4'   U   127      69.829  46.635  61.541  1.00  0.00           O  
ATOM   4044  C1'   U   127      68.807  46.582  60.558  1.00  0.00           C  
ATOM   4045  H1'   U   127      68.043  45.941  60.997  1.00  0.00           H  
ATOM   4046  N1    U   127      68.216  47.935  60.458  1.00  0.00           N  
ATOM   4047  C6    U   127      69.021  49.083  60.507  1.00  0.00           C  
ATOM   4048  H6    U   127      70.064  48.983  60.772  1.00  0.00           H  
ATOM   4049  C5    U   127      68.450  50.257  60.201  1.00  0.00           C  
ATOM   4050  H5    U   127      69.077  51.135  60.181  1.00  0.00           H  
ATOM   4051  C4    U   127      67.043  50.402  60.022  1.00  0.00           C  
ATOM   4052  O4    U   127      66.452  51.472  59.854  1.00  0.00           O  
ATOM   4053  N3    U   127      66.325  49.204  59.993  1.00  0.00           N  
ATOM   4054  H3    U   127      65.337  49.279  59.800  1.00  0.00           H  
ATOM   4055  C2    U   127      66.857  47.974  60.234  1.00  0.00           C  
ATOM   4056  O2    U   127      66.110  46.990  60.098  1.00  0.00           O  
ATOM   4057  C3'   U   127      70.861  46.352  59.392  1.00  0.00           C  
ATOM   4058  H3'   U   127      70.944  47.403  59.112  1.00  0.00           H  
ATOM   4059  C2'   U   127      69.306  46.083  59.208  1.00  0.00           C  
ATOM   4060  H2'   U   127      69.101  46.794  58.407  1.00  0.00           H  
ATOM   4061  O2'   U   127      69.093  44.703  59.004  1.00  0.00           O  
ATOM   4062 HO2'   U   127      69.602  44.400  58.248  1.00  0.00           H  
ATOM   4063  O3'   U   127      71.638  45.514  58.489  1.00  0.00           O  
ATOM   4064  P     G   128      71.720  45.818  56.890  1.00  0.00           P  
ATOM   4065  OP1   G   128      73.016  45.381  56.359  1.00  0.00           O  
ATOM   4066  OP2   G   128      71.309  47.185  56.622  1.00  0.00           O  
ATOM   4067  O5'   G   128      70.585  44.900  56.268  1.00  0.00           O  
ATOM   4068  C5'   G   128      70.571  43.494  56.456  1.00  0.00           C  
ATOM   4069  H5'   G   128      71.485  43.098  56.013  1.00  0.00           H  
ATOM   4070 H5''   G   128      70.667  43.290  57.523  1.00  0.00           H  
ATOM   4071  C4'   G   128      69.340  42.918  55.854  1.00  0.00           C  
ATOM   4072  H4'   G   128      69.383  41.829  55.845  1.00  0.00           H  
ATOM   4073  O4'   G   128      68.157  43.300  56.601  1.00  0.00           O  
ATOM   4074  C1'   G   128      67.111  43.656  55.664  1.00  0.00           C  
ATOM   4075  H1'   G   128      66.156  43.252  56.001  1.00  0.00           H  
ATOM   4076  N9    G   128      66.929  45.136  55.386  1.00  0.00           N  
ATOM   4077  C8    G   128      67.529  46.135  56.087  1.00  0.00           C  
ATOM   4078  H8    G   128      68.394  46.011  56.722  1.00  0.00           H  
ATOM   4079  N7    G   128      66.983  47.287  55.772  1.00  0.00           N  
ATOM   4080  C5    G   128      65.889  46.929  55.025  1.00  0.00           C  
ATOM   4081  C6    G   128      64.845  47.814  54.575  1.00  0.00           C  
ATOM   4082  O6    G   128      64.800  49.022  54.676  1.00  0.00           O  
ATOM   4083  N1    G   128      63.859  47.144  53.828  1.00  0.00           N  
ATOM   4084  H1    G   128      63.084  47.702  53.499  1.00  0.00           H  
ATOM   4085  C2    G   128      63.932  45.758  53.506  1.00  0.00           C  
ATOM   4086  N2    G   128      62.999  45.307  52.777  1.00  0.00           N  
ATOM   4087  H21   G   128      62.970  44.394  52.346  1.00  0.00           H  
ATOM   4088  H22   G   128      62.268  45.937  52.479  1.00  0.00           H  
ATOM   4089  N3    G   128      64.838  44.945  54.052  1.00  0.00           N  
ATOM   4090  C4    G   128      65.857  45.615  54.678  1.00  0.00           C  
ATOM   4091  C3'   G   128      69.049  43.324  54.386  1.00  0.00           C  
ATOM   4092  H3'   G   128      69.296  44.379  54.268  1.00  0.00           H  
ATOM   4093  C2'   G   128      67.617  43.064  54.346  1.00  0.00           C  
ATOM   4094  H2'   G   128      67.203  43.622  53.506  1.00  0.00           H  
ATOM   4095  O2'   G   128      67.111  41.701  54.218  1.00  0.00           O  
ATOM   4096 HO2'   G   128      67.094  41.272  55.076  1.00  0.00           H  
ATOM   4097  O3'   G   128      69.850  42.623  53.454  1.00  0.00           O  
ATOM   4098  P     U   129      70.465  43.455  52.201  1.00  0.00           P  
ATOM   4099  OP1   U   129      71.130  42.467  51.269  1.00  0.00           O  
ATOM   4100  OP2   U   129      71.319  44.569  52.656  1.00  0.00           O  
ATOM   4101  O5'   U   129      69.196  44.120  51.439  1.00  0.00           O  
ATOM   4102  C5'   U   129      68.376  43.234  50.692  1.00  0.00           C  
ATOM   4103  H5'   U   129      69.026  42.926  49.873  1.00  0.00           H  
ATOM   4104 H5''   U   129      68.128  42.320  51.231  1.00  0.00           H  
ATOM   4105  C4'   U   129      67.096  43.892  50.144  1.00  0.00           C  
ATOM   4106  H4'   U   129      66.361  43.183  49.764  1.00  0.00           H  
ATOM   4107  O4'   U   129      66.404  44.657  51.073  1.00  0.00           O  
ATOM   4108  C1'   U   129      65.742  45.833  50.539  1.00  0.00           C  
ATOM   4109  H1'   U   129      64.655  45.773  50.583  1.00  0.00           H  
ATOM   4110  N1    U   129      66.353  47.143  51.004  1.00  0.00           N  
ATOM   4111  C6    U   129      67.587  47.304  51.531  1.00  0.00           C  
ATOM   4112  H6    U   129      68.245  46.468  51.352  1.00  0.00           H  
ATOM   4113  C5    U   129      67.935  48.521  52.132  1.00  0.00           C  
ATOM   4114  H5    U   129      68.862  48.664  52.667  1.00  0.00           H  
ATOM   4115  C4    U   129      66.966  49.568  52.267  1.00  0.00           C  
ATOM   4116  O4    U   129      67.153  50.672  52.794  1.00  0.00           O  
ATOM   4117  N3    U   129      65.902  49.421  51.480  1.00  0.00           N  
ATOM   4118  H3    U   129      65.398  50.265  51.248  1.00  0.00           H  
ATOM   4119  C2    U   129      65.582  48.281  50.771  1.00  0.00           C  
ATOM   4120  O2    U   129      64.653  48.265  49.974  1.00  0.00           O  
ATOM   4121  C3'   U   129      67.391  44.947  49.056  1.00  0.00           C  
ATOM   4122  H3'   U   129      68.281  45.496  49.365  1.00  0.00           H  
ATOM   4123  C2'   U   129      66.086  45.763  49.080  1.00  0.00           C  
ATOM   4124  H2'   U   129      66.133  46.753  48.628  1.00  0.00           H  
ATOM   4125  O2'   U   129      65.137  44.965  48.349  1.00  0.00           O  
ATOM   4126 HO2'   U   129      65.513  44.645  47.526  1.00  0.00           H  
ATOM   4127  O3'   U   129      67.589  44.289  47.793  1.00  0.00           O  
ATOM   4128  P     C   130      68.280  45.097  46.655  1.00  0.00           P  
ATOM   4129  OP1   C   130      68.436  44.152  45.545  1.00  0.00           O  
ATOM   4130  OP2   C   130      69.455  45.740  47.254  1.00  0.00           O  
ATOM   4131  O5'   C   130      67.272  46.207  46.200  1.00  0.00           O  
ATOM   4132  C5'   C   130      66.219  45.828  45.385  1.00  0.00           C  
ATOM   4133  H5'   C   130      66.591  45.390  44.459  1.00  0.00           H  
ATOM   4134 H5''   C   130      65.664  45.041  45.895  1.00  0.00           H  
ATOM   4135  C4'   C   130      65.172  47.002  45.232  1.00  0.00           C  
ATOM   4136  H4'   C   130      64.344  46.562  44.677  1.00  0.00           H  
ATOM   4137  O4'   C   130      64.741  47.397  46.490  1.00  0.00           O  
ATOM   4138  C1'   C   130      64.498  48.753  46.338  1.00  0.00           C  
ATOM   4139  H1'   C   130      63.459  48.957  46.598  1.00  0.00           H  
ATOM   4140  N1    C   130      65.297  49.687  47.234  1.00  0.00           N  
ATOM   4141  C6    C   130      66.535  49.426  47.709  1.00  0.00           C  
ATOM   4142  H6    C   130      67.084  48.538  47.431  1.00  0.00           H  
ATOM   4143  C5    C   130      67.209  50.289  48.436  1.00  0.00           C  
ATOM   4144  H5    C   130      68.181  49.990  48.799  1.00  0.00           H  
ATOM   4145  C4    C   130      66.548  51.450  48.773  1.00  0.00           C  
ATOM   4146  N4    C   130      67.264  52.268  49.551  1.00  0.00           N  
ATOM   4147  H41   C   130      68.234  51.994  49.493  1.00  0.00           H  
ATOM   4148  H42   C   130      66.880  53.105  49.965  1.00  0.00           H  
ATOM   4149  N3    C   130      65.377  51.747  48.365  1.00  0.00           N  
ATOM   4150  C2    C   130      64.723  50.849  47.584  1.00  0.00           C  
ATOM   4151  O2    C   130      63.648  51.284  47.193  1.00  0.00           O  
ATOM   4152  C3'   C   130      65.884  48.169  44.515  1.00  0.00           C  
ATOM   4153  H3'   C   130      66.865  48.357  44.952  1.00  0.00           H  
ATOM   4154  C2'   C   130      64.843  49.176  44.915  1.00  0.00           C  
ATOM   4155  H2'   C   130      65.392  50.116  44.967  1.00  0.00           H  
ATOM   4156  O2'   C   130      63.707  49.266  44.099  1.00  0.00           O  
ATOM   4157 HO2'   C   130      63.821  49.577  43.198  1.00  0.00           H  
ATOM   4158  O3'   C   130      65.946  47.953  43.134  1.00  0.00           O  
ATOM   4159  P     G   131      66.810  48.831  42.124  1.00  0.00           P  
ATOM   4160  OP1   G   131      66.655  48.107  40.811  1.00  0.00           O  
ATOM   4161  OP2   G   131      68.090  49.024  42.753  1.00  0.00           O  
ATOM   4162  O5'   G   131      66.076  50.232  42.030  1.00  0.00           O  
ATOM   4163  C5'   G   131      64.945  50.518  41.173  1.00  0.00           C  
ATOM   4164  H5'   G   131      65.180  50.232  40.148  1.00  0.00           H  
ATOM   4165 H5''   G   131      64.186  49.814  41.514  1.00  0.00           H  
ATOM   4166  C4'   G   131      64.361  51.975  41.334  1.00  0.00           C  
ATOM   4167  H4'   G   131      63.401  52.025  40.820  1.00  0.00           H  
ATOM   4168  O4'   G   131      64.095  52.391  42.739  1.00  0.00           O  
ATOM   4169  C1'   G   131      64.487  53.754  42.897  1.00  0.00           C  
ATOM   4170  H1'   G   131      63.618  54.216  43.366  1.00  0.00           H  
ATOM   4171  N9    G   131      65.628  53.854  43.838  1.00  0.00           N  
ATOM   4172  C8    G   131      66.564  52.881  44.242  1.00  0.00           C  
ATOM   4173  H8    G   131      66.708  51.917  43.778  1.00  0.00           H  
ATOM   4174  N7    G   131      67.264  53.230  45.280  1.00  0.00           N  
ATOM   4175  C5    G   131      66.773  54.515  45.543  1.00  0.00           C  
ATOM   4176  C6    G   131      67.146  55.469  46.563  1.00  0.00           C  
ATOM   4177  O6    G   131      67.922  55.325  47.458  1.00  0.00           O  
ATOM   4178  N1    G   131      66.537  56.701  46.557  1.00  0.00           N  
ATOM   4179  H1    G   131      66.745  57.305  47.339  1.00  0.00           H  
ATOM   4180  C2    G   131      65.642  56.952  45.611  1.00  0.00           C  
ATOM   4181  N2    G   131      64.935  58.033  45.764  1.00  0.00           N  
ATOM   4182  H21   G   131      65.094  58.697  46.509  1.00  0.00           H  
ATOM   4183  H22   G   131      64.242  58.306  45.082  1.00  0.00           H  
ATOM   4184  N3    G   131      65.209  56.131  44.587  1.00  0.00           N  
ATOM   4185  C4    G   131      65.918  54.988  44.573  1.00  0.00           C  
ATOM   4186  C3'   G   131      65.269  53.053  40.810  1.00  0.00           C  
ATOM   4187  H3'   G   131      66.217  52.811  41.290  1.00  0.00           H  
ATOM   4188  C2'   G   131      64.839  54.355  41.469  1.00  0.00           C  
ATOM   4189  H2'   G   131      65.494  55.218  41.580  1.00  0.00           H  
ATOM   4190  O2'   G   131      63.543  54.776  41.114  1.00  0.00           O  
ATOM   4191 HO2'   G   131      63.169  54.259  40.397  1.00  0.00           H  
ATOM   4192  O3'   G   131      65.377  53.163  39.403  1.00  0.00           O  
ATOM   4193  P     U   132      66.425  53.994  38.615  1.00  0.00           P  
ATOM   4194  OP1   U   132      66.026  53.892  37.192  1.00  0.00           O  
ATOM   4195  OP2   U   132      67.795  53.570  38.975  1.00  0.00           O  
ATOM   4196  O5'   U   132      66.295  55.520  39.028  1.00  0.00           O  
ATOM   4197  C5'   U   132      65.304  56.352  38.586  1.00  0.00           C  
ATOM   4198  H5'   U   132      65.543  56.583  37.548  1.00  0.00           H  
ATOM   4199 H5''   U   132      64.281  55.982  38.647  1.00  0.00           H  
ATOM   4200  C4'   U   132      65.293  57.756  39.254  1.00  0.00           C  
ATOM   4201  H4'   U   132      64.461  58.326  38.841  1.00  0.00           H  
ATOM   4202  O4'   U   132      65.248  57.554  40.730  1.00  0.00           O  
ATOM   4203  C1'   U   132      65.715  58.767  41.372  1.00  0.00           C  
ATOM   4204  H1'   U   132      64.827  59.217  41.817  1.00  0.00           H  
ATOM   4205  N1    U   132      66.634  58.489  42.494  1.00  0.00           N  
ATOM   4206  C6    U   132      67.447  57.378  42.548  1.00  0.00           C  
ATOM   4207  H6    U   132      67.380  56.639  41.763  1.00  0.00           H  
ATOM   4208  C5    U   132      68.359  57.151  43.549  1.00  0.00           C  
ATOM   4209  H5    U   132      69.003  56.287  43.620  1.00  0.00           H  
ATOM   4210  C4    U   132      68.525  58.169  44.577  1.00  0.00           C  
ATOM   4211  O4    U   132      69.421  58.146  45.431  1.00  0.00           O  
ATOM   4212  N3    U   132      67.669  59.221  44.510  1.00  0.00           N  
ATOM   4213  H3    U   132      67.983  60.033  45.020  1.00  0.00           H  
ATOM   4214  C2    U   132      66.732  59.431  43.504  1.00  0.00           C  
ATOM   4215  O2    U   132      66.158  60.503  43.311  1.00  0.00           O  
ATOM   4216  C3'   U   132      66.538  58.612  39.079  1.00  0.00           C  
ATOM   4217  H3'   U   132      67.405  57.977  39.262  1.00  0.00           H  
ATOM   4218  C2'   U   132      66.378  59.619  40.257  1.00  0.00           C  
ATOM   4219  H2'   U   132      67.349  60.060  40.481  1.00  0.00           H  
ATOM   4220  O2'   U   132      65.561  60.688  39.982  1.00  0.00           O  
ATOM   4221 HO2'   U   132      66.240  61.264  39.625  1.00  0.00           H  
ATOM   4222  O3'   U   132      66.641  59.239  37.855  1.00  0.00           O  
ATOM   4223  P     A   133      68.029  59.448  37.058  1.00  0.00           P  
ATOM   4224  OP1   A   133      69.153  58.707  37.665  1.00  0.00           O  
ATOM   4225  OP2   A   133      68.084  60.869  36.696  1.00  0.00           O  
ATOM   4226  O5'   A   133      67.677  58.624  35.758  1.00  0.00           O  
ATOM   4227  C5'   A   133      68.567  58.753  34.697  1.00  0.00           C  
ATOM   4228  H5'   A   133      69.101  59.702  34.653  1.00  0.00           H  
ATOM   4229 H5''   A   133      69.338  57.984  34.743  1.00  0.00           H  
ATOM   4230  C4'   A   133      67.844  58.638  33.307  1.00  0.00           C  
ATOM   4231  H4'   A   133      68.600  58.556  32.526  1.00  0.00           H  
ATOM   4232  O4'   A   133      66.930  57.544  33.220  1.00  0.00           O  
ATOM   4233  C1'   A   133      65.594  58.082  33.142  1.00  0.00           C  
ATOM   4234  H1'   A   133      65.166  57.487  32.334  1.00  0.00           H  
ATOM   4235  N9    A   133      64.883  57.924  34.425  1.00  0.00           N  
ATOM   4236  C8    A   133      64.613  58.879  35.316  1.00  0.00           C  
ATOM   4237  H8    A   133      64.924  59.889  35.092  1.00  0.00           H  
ATOM   4238  N7    A   133      63.704  58.469  36.253  1.00  0.00           N  
ATOM   4239  C5    A   133      63.524  57.126  35.974  1.00  0.00           C  
ATOM   4240  C6    A   133      62.782  56.063  36.558  1.00  0.00           C  
ATOM   4241  N6    A   133      62.023  56.134  37.654  1.00  0.00           N  
ATOM   4242  H61   A   133      61.986  57.024  38.130  1.00  0.00           H  
ATOM   4243  H62   A   133      61.582  55.344  38.102  1.00  0.00           H  
ATOM   4244  N1    A   133      62.853  54.802  36.137  1.00  0.00           N  
ATOM   4245  C2    A   133      63.662  54.577  35.089  1.00  0.00           C  
ATOM   4246  H2    A   133      63.720  53.546  34.774  1.00  0.00           H  
ATOM   4247  N3    A   133      64.494  55.454  34.425  1.00  0.00           N  
ATOM   4248  C4    A   133      64.337  56.724  34.935  1.00  0.00           C  
ATOM   4249  C3'   A   133      67.099  59.963  33.103  1.00  0.00           C  
ATOM   4250  H3'   A   133      66.905  60.476  34.045  1.00  0.00           H  
ATOM   4251  C2'   A   133      65.742  59.490  32.634  1.00  0.00           C  
ATOM   4252  H2'   A   133      65.056  60.237  33.034  1.00  0.00           H  
ATOM   4253  O2'   A   133      65.608  59.418  31.240  1.00  0.00           O  
ATOM   4254 HO2'   A   133      65.851  60.262  30.852  1.00  0.00           H  
ATOM   4255  O3'   A   133      67.848  60.809  32.210  1.00  0.00           O  
ATOM   4256  P     U   134      67.332  62.259  31.814  1.00  0.00           P  
ATOM   4257  OP1   U   134      67.414  63.078  33.054  1.00  0.00           O  
ATOM   4258  OP2   U   134      66.054  62.108  31.169  1.00  0.00           O  
ATOM   4259  O5'   U   134      68.403  62.749  30.698  1.00  0.00           O  
ATOM   4260  C5'   U   134      69.505  63.519  31.034  1.00  0.00           C  
ATOM   4261  H5'   U   134      69.176  64.382  31.613  1.00  0.00           H  
ATOM   4262 H5''   U   134      70.218  63.018  31.689  1.00  0.00           H  
ATOM   4263  C4'   U   134      70.265  64.117  29.789  1.00  0.00           C  
ATOM   4264  H4'   U   134      71.264  64.491  30.012  1.00  0.00           H  
ATOM   4265  O4'   U   134      70.493  62.946  28.865  1.00  0.00           O  
ATOM   4266  C1'   U   134      70.381  63.428  27.518  1.00  0.00           C  
ATOM   4267  H1'   U   134      71.324  63.468  26.972  1.00  0.00           H  
ATOM   4268  N1    U   134      69.432  62.574  26.816  1.00  0.00           N  
ATOM   4269  C6    U   134      68.128  62.411  27.249  1.00  0.00           C  
ATOM   4270  H6    U   134      67.758  62.785  28.192  1.00  0.00           H  
ATOM   4271  C5    U   134      67.294  61.597  26.557  1.00  0.00           C  
ATOM   4272  H5    U   134      66.317  61.456  26.994  1.00  0.00           H  
ATOM   4273  C4    U   134      67.597  61.045  25.371  1.00  0.00           C  
ATOM   4274  O4    U   134      66.843  60.363  24.721  1.00  0.00           O  
ATOM   4275  N3    U   134      68.877  61.199  24.974  1.00  0.00           N  
ATOM   4276  H3    U   134      69.170  60.849  24.072  1.00  0.00           H  
ATOM   4277  C2    U   134      69.852  61.896  25.669  1.00  0.00           C  
ATOM   4278  O2    U   134      70.995  61.873  25.241  1.00  0.00           O  
ATOM   4279  C3'   U   134      69.411  65.084  29.017  1.00  0.00           C  
ATOM   4280  H3'   U   134      68.385  64.717  28.993  1.00  0.00           H  
ATOM   4281  C2'   U   134      70.061  64.950  27.617  1.00  0.00           C  
ATOM   4282  H2'   U   134      69.334  65.220  26.851  1.00  0.00           H  
ATOM   4283  O2'   U   134      71.291  65.705  27.458  1.00  0.00           O  
ATOM   4284 HO2'   U   134      71.120  66.607  27.179  1.00  0.00           H  
ATOM   4285  O3'   U   134      69.401  66.477  29.411  1.00  0.00           O  
ATOM   4286  P     A   135      68.560  67.512  28.617  1.00  0.00           P  
ATOM   4287  OP1   A   135      67.951  68.466  29.504  1.00  0.00           O  
ATOM   4288  OP2   A   135      67.613  66.801  27.647  1.00  0.00           O  
ATOM   4289  O5'   A   135      69.655  68.103  27.659  1.00  0.00           O  
ATOM   4290  C5'   A   135      70.558  69.105  28.237  1.00  0.00           C  
ATOM   4291  H5'   A   135      69.963  69.994  28.449  1.00  0.00           H  
ATOM   4292 H5''   A   135      70.998  68.816  29.191  1.00  0.00           H  
ATOM   4293  C4'   A   135      71.678  69.551  27.329  1.00  0.00           C  
ATOM   4294  H4'   A   135      72.286  70.245  27.911  1.00  0.00           H  
ATOM   4295  O4'   A   135      72.360  68.378  26.874  1.00  0.00           O  
ATOM   4296  C1'   A   135      72.751  68.609  25.572  1.00  0.00           C  
ATOM   4297  H1'   A   135      73.832  68.573  25.435  1.00  0.00           H  
ATOM   4298  N9    A   135      72.202  67.516  24.757  1.00  0.00           N  
ATOM   4299  C8    A   135      70.905  67.237  24.311  1.00  0.00           C  
ATOM   4300  H8    A   135      70.022  67.768  24.636  1.00  0.00           H  
ATOM   4301  N7    A   135      70.788  66.091  23.675  1.00  0.00           N  
ATOM   4302  C5    A   135      72.083  65.547  23.733  1.00  0.00           C  
ATOM   4303  C6    A   135      72.646  64.326  23.315  1.00  0.00           C  
ATOM   4304  N6    A   135      71.998  63.306  22.906  1.00  0.00           N  
ATOM   4305  H61   A   135      70.994  63.265  22.998  1.00  0.00           H  
ATOM   4306  H62   A   135      72.544  62.527  22.566  1.00  0.00           H  
ATOM   4307  N1    A   135      73.949  64.236  23.400  1.00  0.00           N  
ATOM   4308  C2    A   135      74.666  65.234  23.882  1.00  0.00           C  
ATOM   4309  H2    A   135      75.743  65.165  23.840  1.00  0.00           H  
ATOM   4310  N3    A   135      74.293  66.361  24.358  1.00  0.00           N  
ATOM   4311  C4    A   135      72.933  66.471  24.277  1.00  0.00           C  
ATOM   4312  C3'   A   135      71.082  70.215  26.085  1.00  0.00           C  
ATOM   4313  H3'   A   135      70.226  69.579  25.859  1.00  0.00           H  
ATOM   4314  C2'   A   135      72.261  69.968  25.162  1.00  0.00           C  
ATOM   4315  H2'   A   135      71.810  69.878  24.173  1.00  0.00           H  
ATOM   4316  O2'   A   135      73.337  70.940  25.116  1.00  0.00           O  
ATOM   4317 HO2'   A   135      74.157  70.555  24.798  1.00  0.00           H  
ATOM   4318  O3'   A   135      70.602  71.566  26.332  1.00  0.00           O  
ATOM   4319  P     C   136      69.560  72.171  25.334  1.00  0.00           P  
ATOM   4320  OP1   C   136      69.003  73.350  26.033  1.00  0.00           O  
ATOM   4321  OP2   C   136      68.646  71.156  24.826  1.00  0.00           O  
ATOM   4322  O5'   C   136      70.397  72.644  24.086  1.00  0.00           O  
ATOM   4323  C5'   C   136      71.288  73.698  24.235  1.00  0.00           C  
ATOM   4324  H5'   C   136      70.814  74.620  24.570  1.00  0.00           H  
ATOM   4325 H5''   C   136      71.977  73.348  25.003  1.00  0.00           H  
ATOM   4326  C4'   C   136      72.119  74.036  22.930  1.00  0.00           C  
ATOM   4327  H4'   C   136      72.768  74.900  23.077  1.00  0.00           H  
ATOM   4328  O4'   C   136      72.995  72.959  22.749  1.00  0.00           O  
ATOM   4329  C1'   C   136      73.292  72.720  21.345  1.00  0.00           C  
ATOM   4330  H1'   C   136      74.318  72.971  21.075  1.00  0.00           H  
ATOM   4331  N1    C   136      73.045  71.208  21.281  1.00  0.00           N  
ATOM   4332  C6    C   136      71.824  70.633  20.959  1.00  0.00           C  
ATOM   4333  H6    C   136      70.932  71.235  20.864  1.00  0.00           H  
ATOM   4334  C5    C   136      71.696  69.294  20.869  1.00  0.00           C  
ATOM   4335  H5    C   136      70.718  68.869  20.697  1.00  0.00           H  
ATOM   4336  C4    C   136      72.860  68.491  21.086  1.00  0.00           C  
ATOM   4337  N4    C   136      72.868  67.213  20.979  1.00  0.00           N  
ATOM   4338  H41   C   136      73.712  66.669  21.089  1.00  0.00           H  
ATOM   4339  H42   C   136      72.044  66.695  20.708  1.00  0.00           H  
ATOM   4340  N3    C   136      74.067  69.043  21.430  1.00  0.00           N  
ATOM   4341  C2    C   136      74.141  70.395  21.492  1.00  0.00           C  
ATOM   4342  O2    C   136      75.241  70.782  21.882  1.00  0.00           O  
ATOM   4343  C3'   C   136      71.229  74.115  21.644  1.00  0.00           C  
ATOM   4344  H3'   C   136      70.573  73.244  21.655  1.00  0.00           H  
ATOM   4345  C2'   C   136      72.282  73.634  20.617  1.00  0.00           C  
ATOM   4346  H2'   C   136      71.874  73.181  19.713  1.00  0.00           H  
ATOM   4347  O2'   C   136      73.000  74.761  20.259  1.00  0.00           O  
ATOM   4348 HO2'   C   136      72.340  75.436  20.083  1.00  0.00           H  
ATOM   4349  O3'   C   136      70.705  75.387  21.202  1.00  0.00           O  
ATOM   4350  P     A   137      69.625  76.208  21.923  1.00  0.00           P  
ATOM   4351  OP1   A   137      68.509  75.368  22.258  1.00  0.00           O  
ATOM   4352  OP2   A   137      69.335  77.368  21.048  1.00  0.00           O  
ATOM   4353  O5'   A   137      70.144  76.792  23.290  1.00  0.00           O  
ATOM   4354  C5'   A   137      71.363  77.549  23.386  1.00  0.00           C  
ATOM   4355  H5'   A   137      72.225  77.058  22.934  1.00  0.00           H  
ATOM   4356 H5''   A   137      71.219  78.540  22.955  1.00  0.00           H  
ATOM   4357  C4'   A   137      71.871  77.883  24.833  1.00  0.00           C  
ATOM   4358  H4'   A   137      71.077  78.406  25.366  1.00  0.00           H  
ATOM   4359  O4'   A   137      72.113  76.775  25.674  1.00  0.00           O  
ATOM   4360  C1'   A   137      73.125  76.989  26.586  1.00  0.00           C  
ATOM   4361  H1'   A   137      72.779  76.800  27.601  1.00  0.00           H  
ATOM   4362  N9    A   137      74.335  76.114  26.306  1.00  0.00           N  
ATOM   4363  C8    A   137      74.584  75.072  25.434  1.00  0.00           C  
ATOM   4364  H8    A   137      73.840  74.602  24.808  1.00  0.00           H  
ATOM   4365  N7    A   137      75.735  74.473  25.526  1.00  0.00           N  
ATOM   4366  C5    A   137      76.352  75.213  26.467  1.00  0.00           C  
ATOM   4367  C6    A   137      77.637  75.125  27.075  1.00  0.00           C  
ATOM   4368  N6    A   137      78.647  74.352  26.678  1.00  0.00           N  
ATOM   4369  H61   A   137      78.382  73.782  25.888  1.00  0.00           H  
ATOM   4370  H62   A   137      79.585  74.435  27.043  1.00  0.00           H  
ATOM   4371  N1    A   137      77.929  75.888  28.088  1.00  0.00           N  
ATOM   4372  C2    A   137      77.026  76.770  28.525  1.00  0.00           C  
ATOM   4373  H2    A   137      77.233  77.353  29.409  1.00  0.00           H  
ATOM   4374  N3    A   137      75.775  76.993  28.107  1.00  0.00           N  
ATOM   4375  C4    A   137      75.497  76.171  27.040  1.00  0.00           C  
ATOM   4376  C3'   A   137      73.260  78.672  24.878  1.00  0.00           C  
ATOM   4377  H3'   A   137      73.963  78.113  24.260  1.00  0.00           H  
ATOM   4378  C2'   A   137      73.569  78.451  26.350  1.00  0.00           C  
ATOM   4379  H2'   A   137      74.648  78.548  26.465  1.00  0.00           H  
ATOM   4380  O2'   A   137      72.808  79.136  27.339  1.00  0.00           O  
ATOM   4381 HO2'   A   137      72.934  80.050  27.072  1.00  0.00           H  
ATOM   4382  O3'   A   137      73.161  80.072  24.513  1.00  0.00           O  
ATOM   4383  P     G   138      74.331  80.770  23.737  1.00  0.00           P  
ATOM   4384  OP1   G   138      74.099  82.215  23.495  1.00  0.00           O  
ATOM   4385  OP2   G   138      74.700  79.935  22.544  1.00  0.00           O  
ATOM   4386  O5'   G   138      75.514  80.641  24.815  1.00  0.00           O  
ATOM   4387  C5'   G   138      75.719  81.394  26.034  1.00  0.00           C  
ATOM   4388  H5'   G   138      75.613  82.469  25.885  1.00  0.00           H  
ATOM   4389 H5''   G   138      75.012  81.030  26.780  1.00  0.00           H  
ATOM   4390  C4'   G   138      77.175  80.962  26.452  1.00  0.00           C  
ATOM   4391  H4'   G   138      77.316  81.501  27.389  1.00  0.00           H  
ATOM   4392  O4'   G   138      77.300  79.514  26.698  1.00  0.00           O  
ATOM   4393  C1'   G   138      78.654  79.095  26.300  1.00  0.00           C  
ATOM   4394  H1'   G   138      79.146  78.677  27.179  1.00  0.00           H  
ATOM   4395  N9    G   138      78.582  78.101  25.211  1.00  0.00           N  
ATOM   4396  C8    G   138      77.367  77.710  24.635  1.00  0.00           C  
ATOM   4397  H8    G   138      76.398  78.162  24.788  1.00  0.00           H  
ATOM   4398  N7    G   138      77.549  76.798  23.656  1.00  0.00           N  
ATOM   4399  C5    G   138      78.903  76.496  23.746  1.00  0.00           C  
ATOM   4400  C6    G   138      79.727  75.585  23.019  1.00  0.00           C  
ATOM   4401  O6    G   138      79.282  74.923  22.042  1.00  0.00           O  
ATOM   4402  N1    G   138      81.086  75.570  23.423  1.00  0.00           N  
ATOM   4403  H1    G   138      81.717  75.038  22.840  1.00  0.00           H  
ATOM   4404  C2    G   138      81.570  76.352  24.389  1.00  0.00           C  
ATOM   4405  N2    G   138      82.930  76.381  24.463  1.00  0.00           N  
ATOM   4406  H21   G   138      83.503  75.706  23.977  1.00  0.00           H  
ATOM   4407  H22   G   138      83.361  76.986  25.148  1.00  0.00           H  
ATOM   4408  N3    G   138      80.824  77.287  25.049  1.00  0.00           N  
ATOM   4409  C4    G   138      79.485  77.316  24.677  1.00  0.00           C  
ATOM   4410  C3'   G   138      78.271  81.210  25.451  1.00  0.00           C  
ATOM   4411  H3'   G   138      77.965  80.791  24.492  1.00  0.00           H  
ATOM   4412  C2'   G   138      79.458  80.340  25.951  1.00  0.00           C  
ATOM   4413  H2'   G   138      80.233  80.102  25.223  1.00  0.00           H  
ATOM   4414  O2'   G   138      79.945  80.825  27.133  1.00  0.00           O  
ATOM   4415 HO2'   G   138      80.081  81.775  27.152  1.00  0.00           H  
ATOM   4416  O3'   G   138      78.619  82.521  25.415  1.00  0.00           O  
ATOM   4417  P     G   139      79.254  83.127  24.028  1.00  0.00           P  
ATOM   4418  OP1   G   139      79.479  84.588  24.229  1.00  0.00           O  
ATOM   4419  OP2   G   139      78.319  82.774  22.917  1.00  0.00           O  
ATOM   4420  O5'   G   139      80.658  82.353  23.914  1.00  0.00           O  
ATOM   4421  C5'   G   139      81.819  82.654  24.657  1.00  0.00           C  
ATOM   4422  H5'   G   139      82.126  83.683  24.469  1.00  0.00           H  
ATOM   4423 H5''   G   139      81.673  82.517  25.728  1.00  0.00           H  
ATOM   4424  C4'   G   139      82.974  81.837  24.271  1.00  0.00           C  
ATOM   4425  H4'   G   139      83.849  82.093  24.868  1.00  0.00           H  
ATOM   4426  O4'   G   139      82.719  80.404  24.411  1.00  0.00           O  
ATOM   4427  C1'   G   139      83.332  79.692  23.307  1.00  0.00           C  
ATOM   4428  H1'   G   139      83.845  78.806  23.683  1.00  0.00           H  
ATOM   4429  N9    G   139      82.345  79.069  22.397  1.00  0.00           N  
ATOM   4430  C8    G   139      80.977  79.279  22.299  1.00  0.00           C  
ATOM   4431  H8    G   139      80.500  80.104  22.807  1.00  0.00           H  
ATOM   4432  N7    G   139      80.370  78.539  21.450  1.00  0.00           N  
ATOM   4433  C5    G   139      81.379  77.774  20.912  1.00  0.00           C  
ATOM   4434  C6    G   139      81.270  76.703  19.909  1.00  0.00           C  
ATOM   4435  O6    G   139      80.227  76.289  19.360  1.00  0.00           O  
ATOM   4436  N1    G   139      82.494  76.099  19.698  1.00  0.00           N  
ATOM   4437  H1    G   139      82.585  75.355  19.021  1.00  0.00           H  
ATOM   4438  C2    G   139      83.661  76.611  20.160  1.00  0.00           C  
ATOM   4439  N2    G   139      84.725  76.253  19.519  1.00  0.00           N  
ATOM   4440  H21   G   139      84.727  75.386  19.001  1.00  0.00           H  
ATOM   4441  H22   G   139      85.527  76.857  19.626  1.00  0.00           H  
ATOM   4442  N3    G   139      83.820  77.648  21.036  1.00  0.00           N  
ATOM   4443  C4    G   139      82.586  78.105  21.429  1.00  0.00           C  
ATOM   4444  C3'   G   139      83.276  82.114  22.766  1.00  0.00           C  
ATOM   4445  H3'   G   139      82.334  82.003  22.229  1.00  0.00           H  
ATOM   4446  C2'   G   139      84.040  80.823  22.475  1.00  0.00           C  
ATOM   4447  H2'   G   139      83.826  80.718  21.412  1.00  0.00           H  
ATOM   4448  O2'   G   139      85.356  80.854  22.878  1.00  0.00           O  
ATOM   4449 HO2'   G   139      85.635  81.757  23.050  1.00  0.00           H  
ATOM   4450  O3'   G   139      83.956  83.340  22.416  1.00  0.00           O  
ATOM   4451  P     G   140      83.823  83.919  20.913  1.00  0.00           P  
ATOM   4452  OP1   G   140      84.580  85.194  20.930  1.00  0.00           O  
ATOM   4453  OP2   G   140      82.361  83.979  20.652  1.00  0.00           O  
ATOM   4454  O5'   G   140      84.468  82.959  19.844  1.00  0.00           O  
ATOM   4455  C5'   G   140      85.901  82.841  19.704  1.00  0.00           C  
ATOM   4456  H5'   G   140      86.172  83.865  19.447  1.00  0.00           H  
ATOM   4457 H5''   G   140      86.225  82.571  20.709  1.00  0.00           H  
ATOM   4458  C4'   G   140      86.362  81.816  18.641  1.00  0.00           C  
ATOM   4459  H4'   G   140      87.450  81.820  18.576  1.00  0.00           H  
ATOM   4460  O4'   G   140      85.925  80.530  19.071  1.00  0.00           O  
ATOM   4461  C1'   G   140      85.771  79.664  17.914  1.00  0.00           C  
ATOM   4462  H1'   G   140      86.350  78.765  18.124  1.00  0.00           H  
ATOM   4463  N9    G   140      84.324  79.336  17.771  1.00  0.00           N  
ATOM   4464  C8    G   140      83.322  80.105  18.287  1.00  0.00           C  
ATOM   4465  H8    G   140      83.543  81.008  18.837  1.00  0.00           H  
ATOM   4466  N7    G   140      82.174  79.685  17.918  1.00  0.00           N  
ATOM   4467  C5    G   140      82.384  78.586  17.112  1.00  0.00           C  
ATOM   4468  C6    G   140      81.509  77.696  16.396  1.00  0.00           C  
ATOM   4469  O6    G   140      80.283  77.785  16.329  1.00  0.00           O  
ATOM   4470  N1    G   140      82.161  76.728  15.692  1.00  0.00           N  
ATOM   4471  H1    G   140      81.601  76.024  15.232  1.00  0.00           H  
ATOM   4472  C2    G   140      83.502  76.606  15.728  1.00  0.00           C  
ATOM   4473  N2    G   140      83.985  75.622  15.059  1.00  0.00           N  
ATOM   4474  H21   G   140      84.979  75.521  14.913  1.00  0.00           H  
ATOM   4475  H22   G   140      83.377  74.986  14.562  1.00  0.00           H  
ATOM   4476  N3    G   140      84.326  77.462  16.265  1.00  0.00           N  
ATOM   4477  C4    G   140      83.704  78.401  16.958  1.00  0.00           C  
ATOM   4478  C3'   G   140      85.773  81.847  17.156  1.00  0.00           C  
ATOM   4479  H3'   G   140      84.687  81.907  17.086  1.00  0.00           H  
ATOM   4480  C2'   G   140      86.183  80.459  16.677  1.00  0.00           C  
ATOM   4481  H2'   G   140      85.696  80.173  15.745  1.00  0.00           H  
ATOM   4482  O2'   G   140      87.541  80.457  16.435  1.00  0.00           O  
ATOM   4483 HO2'   G   140      87.818  81.376  16.392  1.00  0.00           H  
ATOM   4484  O3'   G   140      86.447  82.817  16.369  1.00  0.00           O  
ATOM   4485  P     C   141      85.826  83.329  15.055  1.00  0.00           P  
ATOM   4486  OP1   C   141      86.808  84.269  14.454  1.00  0.00           O  
ATOM   4487  OP2   C   141      84.486  83.818  15.330  1.00  0.00           O  
ATOM   4488  O5'   C   141      85.773  82.032  14.131  1.00  0.00           O  
ATOM   4489  C5'   C   141      87.030  81.636  13.521  1.00  0.00           C  
ATOM   4490  H5'   C   141      87.304  82.484  12.892  1.00  0.00           H  
ATOM   4491 H5''   C   141      87.806  81.466  14.268  1.00  0.00           H  
ATOM   4492  C4'   C   141      86.955  80.392  12.608  1.00  0.00           C  
ATOM   4493  H4'   C   141      87.943  80.017  12.340  1.00  0.00           H  
ATOM   4494  O4'   C   141      86.381  79.251  13.265  1.00  0.00           O  
ATOM   4495  C1'   C   141      85.647  78.473  12.323  1.00  0.00           C  
ATOM   4496  H1'   C   141      86.009  77.446  12.362  1.00  0.00           H  
ATOM   4497  N1    C   141      84.111  78.358  12.584  1.00  0.00           N  
ATOM   4498  C6    C   141      83.528  79.267  13.344  1.00  0.00           C  
ATOM   4499  H6    C   141      84.095  80.033  13.853  1.00  0.00           H  
ATOM   4500  C5    C   141      82.143  79.214  13.477  1.00  0.00           C  
ATOM   4501  H5    C   141      81.761  79.980  14.135  1.00  0.00           H  
ATOM   4502  C4    C   141      81.427  78.192  12.791  1.00  0.00           C  
ATOM   4503  N4    C   141      80.194  78.077  13.024  1.00  0.00           N  
ATOM   4504  H41   C   141      79.755  78.737  13.650  1.00  0.00           H  
ATOM   4505  H42   C   141      79.716  77.300  12.591  1.00  0.00           H  
ATOM   4506  N3    C   141      82.029  77.317  12.014  1.00  0.00           N  
ATOM   4507  C2    C   141      83.339  77.425  11.940  1.00  0.00           C  
ATOM   4508  O2    C   141      83.925  76.627  11.175  1.00  0.00           O  
ATOM   4509  C3'   C   141      86.102  80.538  11.295  1.00  0.00           C  
ATOM   4510  H3'   C   141      85.094  80.897  11.501  1.00  0.00           H  
ATOM   4511  C2'   C   141      85.907  79.088  10.926  1.00  0.00           C  
ATOM   4512  H2'   C   141      85.010  78.967  10.319  1.00  0.00           H  
ATOM   4513  O2'   C   141      87.043  78.424  10.302  1.00  0.00           O  
ATOM   4514 HO2'   C   141      87.054  78.635   9.365  1.00  0.00           H  
ATOM   4515  O3'   C   141      86.840  81.204  10.283  1.00  0.00           O  
ATOM   4516  P    U3   142      86.204  82.276   9.367  1.00  0.00           P  
ATOM   4517  OP1  U3   142      87.340  82.863   8.578  1.00  0.00           O  
ATOM   4518  OP2  U3   142      85.343  83.136  10.218  1.00  0.00           O  
ATOM   4519  O5'  U3   142      85.225  81.526   8.358  1.00  0.00           O  
ATOM   4520  C5'  U3   142      85.650  80.531   7.525  1.00  0.00           C  
ATOM   4521  H5'  U3   142      85.887  81.109   6.631  1.00  0.00           H  
ATOM   4522 H5''  U3   142      86.486  79.992   7.970  1.00  0.00           H  
ATOM   4523  C4'  U3   142      84.589  79.559   6.982  1.00  0.00           C  
ATOM   4524  H4'  U3   142      85.039  78.890   6.248  1.00  0.00           H  
ATOM   4525  O4'  U3   142      83.992  78.713   7.972  1.00  0.00           O  
ATOM   4526  C1'  U3   142      82.572  78.534   7.730  1.00  0.00           C  
ATOM   4527  H1'  U3   142      82.402  77.458   7.679  1.00  0.00           H  
ATOM   4528  N1   U3   142      81.681  79.124   8.729  1.00  0.00           N  
ATOM   4529  C6   U3   142      82.070  80.101   9.664  1.00  0.00           C  
ATOM   4530  H6   U3   142      83.106  80.406   9.637  1.00  0.00           H  
ATOM   4531  C5   U3   142      81.104  80.743  10.373  1.00  0.00           C  
ATOM   4532  H5   U3   142      81.381  81.629  10.923  1.00  0.00           H  
ATOM   4533  C4   U3   142      79.723  80.359  10.352  1.00  0.00           C  
ATOM   4534  O4   U3   142      78.858  80.793  11.061  1.00  0.00           O  
ATOM   4535  N3   U3   142      79.463  79.228   9.588  1.00  0.00           N  
ATOM   4536  H3   U3   142      78.573  78.757   9.658  1.00  0.00           H  
ATOM   4537  C2   U3   142      80.382  78.616   8.773  1.00  0.00           C  
ATOM   4538  O2   U3   142      80.112  77.642   8.078  1.00  0.00           O  
ATOM   4539  C3'  U3   142      83.344  80.269   6.409  1.00  0.00           C  
ATOM   4540  H3'  U3   142      83.048  80.986   7.175  1.00  0.00           H  
ATOM   4541  C2'  U3   142      82.303  79.159   6.358  1.00  0.00           C  
ATOM   4542  H2'  U3   142      81.295  79.575   6.355  1.00  0.00           H  
ATOM   4543  O2'  U3   142      82.634  78.224   5.329  1.00  0.00           O  
ATOM   4544 HO2'  U3   142      82.710  78.681   4.488  1.00  0.00           H  
ATOM   4545  O3'  U3   142      83.517  80.887   5.117  1.00  0.00           O  
ATOM   4546 HO3'  U3   142      82.649  81.078   4.754  1.00  0.00           H  
TER    4547       U3   142 
END   
