# Supplementary material for: Modeling the structure of the frameshift-stimulatory pseudoknot in SARS-CoV-2 reveals multiple possible conformers
Source: PLoS Comput Biol. 2021 Jan 19;17(1):e1008603. doi: 10.1371/journal.pcbi.1008603 (PMC7845960; doi:10.1371/journal.pcbi.1008603)
Supplement: S1 Data — Files in.pdb format for each of the model structures presented in the manuscript are included in an archived.zip folder. The files corresponding to the structures shown in Figs 3B, 3E, 3H, 4B, 4E, 4H, 5B, 6A–6F, and 7A–7G are named FigNX_1.pdb, where N is the figure number and X is the letter for the figure panel. These structures represent the most populated of the clusters found in the corresponding MD simulations. The structures of the second- and third-most populated clusters from each of the simulations are in the files named FigNX_2.pdb and FigNX_3.pdb, respectively. (ZIP) [file pcbi.1008603.s006.zip › Fig7G_3.pdb]

ATOM      1 HO5'  U5     1      21.008  65.856 101.989  1.00  0.00           H  
ATOM      2  O5'  U5     1      20.093  65.820 102.278  1.00  0.00           O  
ATOM      3  C5'  U5     1      19.499  67.174 102.135  1.00  0.00           C  
ATOM      4  H5'  U5     1      18.614  67.402 102.730  1.00  0.00           H  
ATOM      5 H5''  U5     1      20.286  67.872 102.420  1.00  0.00           H  
ATOM      6  C4'  U5     1      19.056  67.446 100.730  1.00  0.00           C  
ATOM      7  H4'  U5     1      18.608  68.434 100.833  1.00  0.00           H  
ATOM      8  O4'  U5     1      20.086  67.536  99.762  1.00  0.00           O  
ATOM      9  C1'  U5     1      19.556  66.941  98.562  1.00  0.00           C  
ATOM     10  H1'  U5     1      19.659  67.679  97.767  1.00  0.00           H  
ATOM     11  N1   U5     1      20.370  65.797  98.030  1.00  0.00           N  
ATOM     12  C6   U5     1      20.986  64.877  98.814  1.00  0.00           C  
ATOM     13  H6   U5     1      20.960  65.015  99.885  1.00  0.00           H  
ATOM     14  C5   U5     1      21.631  63.758  98.267  1.00  0.00           C  
ATOM     15  H5   U5     1      22.087  63.073  98.967  1.00  0.00           H  
ATOM     16  C4   U5     1      21.635  63.523  96.842  1.00  0.00           C  
ATOM     17  O4   U5     1      22.225  62.572  96.397  1.00  0.00           O  
ATOM     18  N3   U5     1      21.006  64.504  96.090  1.00  0.00           N  
ATOM     19  H3   U5     1      21.100  64.476  95.085  1.00  0.00           H  
ATOM     20  C2   U5     1      20.369  65.624  96.601  1.00  0.00           C  
ATOM     21  O2   U5     1      19.810  66.397  95.804  1.00  0.00           O  
ATOM     22  C3'  U5     1      18.048  66.379 100.280  1.00  0.00           C  
ATOM     23  H3'  U5     1      18.456  65.394 100.507  1.00  0.00           H  
ATOM     24  C2'  U5     1      18.039  66.631  98.808  1.00  0.00           C  
ATOM     25  H2'  U5     1      17.783  65.694  98.314  1.00  0.00           H  
ATOM     26  O2'  U5     1      17.135  67.683  98.581  1.00  0.00           O  
ATOM     27 HO2'  U5     1      16.291  67.471  98.986  1.00  0.00           H  
ATOM     28  O3'  U5     1      16.773  66.385 100.884  1.00  0.00           O  
ATOM     29  P     U     2      15.927  65.056 100.811  1.00  0.00           P  
ATOM     30  OP1   U     2      14.712  65.232 101.645  1.00  0.00           O  
ATOM     31  OP2   U     2      16.767  63.836 101.051  1.00  0.00           O  
ATOM     32  O5'   U     2      15.377  64.999  99.350  1.00  0.00           O  
ATOM     33  C5'   U     2      14.398  65.902  98.885  1.00  0.00           C  
ATOM     34  H5'   U     2      13.419  65.868  99.362  1.00  0.00           H  
ATOM     35 H5''   U     2      14.801  66.898  99.071  1.00  0.00           H  
ATOM     36  C4'   U     2      14.308  65.833  97.349  1.00  0.00           C  
ATOM     37  H4'   U     2      13.482  66.492  97.080  1.00  0.00           H  
ATOM     38  O4'   U     2      15.461  66.221  96.709  1.00  0.00           O  
ATOM     39  C1'   U     2      15.377  65.617  95.414  1.00  0.00           C  
ATOM     40  H1'   U     2      15.314  66.459  94.726  1.00  0.00           H  
ATOM     41  N1    U     2      16.472  64.702  95.122  1.00  0.00           N  
ATOM     42  C6    U     2      17.074  63.999  96.136  1.00  0.00           C  
ATOM     43  H6    U     2      16.774  63.981  97.173  1.00  0.00           H  
ATOM     44  C5    U     2      18.069  63.116  95.834  1.00  0.00           C  
ATOM     45  H5    U     2      18.427  62.498  96.643  1.00  0.00           H  
ATOM     46  C4    U     2      18.612  62.938  94.557  1.00  0.00           C  
ATOM     47  O4    U     2      19.559  62.226  94.185  1.00  0.00           O  
ATOM     48  N3    U     2      18.013  63.719  93.578  1.00  0.00           N  
ATOM     49  H3    U     2      18.379  63.734  92.637  1.00  0.00           H  
ATOM     50  C2    U     2      16.933  64.524  93.784  1.00  0.00           C  
ATOM     51  O2    U     2      16.471  65.157  92.863  1.00  0.00           O  
ATOM     52  C3'   U     2      13.808  64.529  96.739  1.00  0.00           C  
ATOM     53  H3'   U     2      14.622  63.853  97.000  1.00  0.00           H  
ATOM     54  C2'   U     2      14.039  64.827  95.292  1.00  0.00           C  
ATOM     55  H2'   U     2      14.156  63.848  94.829  1.00  0.00           H  
ATOM     56  O2'   U     2      13.041  65.713  94.606  1.00  0.00           O  
ATOM     57 HO2'   U     2      12.530  65.110  94.060  1.00  0.00           H  
ATOM     58  O3'   U     2      12.502  64.145  97.131  1.00  0.00           O  
ATOM     59  P     U     3      11.922  62.733  96.811  1.00  0.00           P  
ATOM     60  OP1   U     3      10.496  62.708  97.223  1.00  0.00           O  
ATOM     61  OP2   U     3      12.885  61.688  97.299  1.00  0.00           O  
ATOM     62  O5'   U     3      11.799  62.676  95.241  1.00  0.00           O  
ATOM     63  C5'   U     3      10.709  63.125  94.382  1.00  0.00           C  
ATOM     64  H5'   U     3       9.801  62.615  94.704  1.00  0.00           H  
ATOM     65 H5''   U     3      10.649  64.194  94.584  1.00  0.00           H  
ATOM     66  C4'   U     3      10.932  62.799  92.854  1.00  0.00           C  
ATOM     67  H4'   U     3      10.134  63.170  92.210  1.00  0.00           H  
ATOM     68  O4'   U     3      12.100  63.363  92.321  1.00  0.00           O  
ATOM     69  C1'   U     3      12.556  62.593  91.223  1.00  0.00           C  
ATOM     70  H1'   U     3      12.453  63.109  90.269  1.00  0.00           H  
ATOM     71  N1    U     3      14.020  62.153  91.450  1.00  0.00           N  
ATOM     72  C6    U     3      14.374  61.425  92.545  1.00  0.00           C  
ATOM     73  H6    U     3      13.588  61.254  93.266  1.00  0.00           H  
ATOM     74  C5    U     3      15.646  61.073  92.770  1.00  0.00           C  
ATOM     75  H5    U     3      15.928  60.570  93.684  1.00  0.00           H  
ATOM     76  C4    U     3      16.725  61.316  91.828  1.00  0.00           C  
ATOM     77  O4    U     3      17.902  60.938  91.898  1.00  0.00           O  
ATOM     78  N3    U     3      16.252  62.058  90.744  1.00  0.00           N  
ATOM     79  H3    U     3      16.896  62.028  89.967  1.00  0.00           H  
ATOM     80  C2    U     3      14.959  62.538  90.553  1.00  0.00           C  
ATOM     81  O2    U     3      14.719  63.253  89.575  1.00  0.00           O  
ATOM     82  C3'   U     3      11.053  61.326  92.621  1.00  0.00           C  
ATOM     83  H3'   U     3      11.648  61.026  93.483  1.00  0.00           H  
ATOM     84  C2'   U     3      11.690  61.344  91.258  1.00  0.00           C  
ATOM     85  H2'   U     3      12.247  60.424  91.080  1.00  0.00           H  
ATOM     86  O2'   U     3      10.695  61.513  90.272  1.00  0.00           O  
ATOM     87 HO2'   U     3       9.859  61.122  90.536  1.00  0.00           H  
ATOM     88  O3'   U     3       9.891  60.623  92.582  1.00  0.00           O  
ATOM     89  P     G     4       9.714  59.150  93.165  1.00  0.00           P  
ATOM     90  OP1   G     4       8.329  58.773  92.894  1.00  0.00           O  
ATOM     91  OP2   G     4      10.261  58.990  94.521  1.00  0.00           O  
ATOM     92  O5'   G     4      10.686  58.424  92.079  1.00  0.00           O  
ATOM     93  C5'   G     4      10.200  58.104  90.796  1.00  0.00           C  
ATOM     94  H5'   G     4       9.136  57.868  90.827  1.00  0.00           H  
ATOM     95 H5''   G     4      10.223  58.936  90.092  1.00  0.00           H  
ATOM     96  C4'   G     4      10.967  56.896  90.060  1.00  0.00           C  
ATOM     97  H4'   G     4      10.465  56.793  89.099  1.00  0.00           H  
ATOM     98  O4'   G     4      12.333  57.183  89.849  1.00  0.00           O  
ATOM     99  C1'   G     4      13.230  56.217  90.279  1.00  0.00           C  
ATOM    100  H1'   G     4      14.057  55.919  89.634  1.00  0.00           H  
ATOM    101  N9    G     4      13.886  56.613  91.591  1.00  0.00           N  
ATOM    102  C8    G     4      14.003  57.887  92.135  1.00  0.00           C  
ATOM    103  H8    G     4      13.429  58.706  91.726  1.00  0.00           H  
ATOM    104  N7    G     4      14.508  57.822  93.356  1.00  0.00           N  
ATOM    105  C5    G     4      15.071  56.559  93.394  1.00  0.00           C  
ATOM    106  C6    G     4      15.947  55.997  94.391  1.00  0.00           C  
ATOM    107  O6    G     4      16.351  56.533  95.451  1.00  0.00           O  
ATOM    108  N1    G     4      16.366  54.729  94.033  1.00  0.00           N  
ATOM    109  H1    G     4      16.864  54.146  94.690  1.00  0.00           H  
ATOM    110  C2    G     4      15.816  54.044  93.034  1.00  0.00           C  
ATOM    111  N2    G     4      16.226  52.808  92.959  1.00  0.00           N  
ATOM    112  H21   G     4      15.848  52.264  92.197  1.00  0.00           H  
ATOM    113  H22   G     4      16.860  52.406  93.636  1.00  0.00           H  
ATOM    114  N3    G     4      15.004  54.518  92.090  1.00  0.00           N  
ATOM    115  C4    G     4      14.677  55.786  92.359  1.00  0.00           C  
ATOM    116  C3'   G     4      11.001  55.614  90.900  1.00  0.00           C  
ATOM    117  H3'   G     4      11.111  55.935  91.936  1.00  0.00           H  
ATOM    118  C2'   G     4      12.327  54.948  90.347  1.00  0.00           C  
ATOM    119  H2'   G     4      12.690  54.108  90.939  1.00  0.00           H  
ATOM    120  O2'   G     4      12.182  54.478  88.957  1.00  0.00           O  
ATOM    121 HO2'   G     4      12.044  55.257  88.412  1.00  0.00           H  
ATOM    122  O3'   G     4       9.791  54.973  90.725  1.00  0.00           O  
ATOM    123  P     C     5       9.057  54.264  91.932  1.00  0.00           P  
ATOM    124  OP1   C     5       8.029  53.463  91.370  1.00  0.00           O  
ATOM    125  OP2   C     5       8.703  55.189  93.022  1.00  0.00           O  
ATOM    126  O5'   C     5      10.167  53.251  92.329  1.00  0.00           O  
ATOM    127  C5'   C     5      10.592  52.191  91.444  1.00  0.00           C  
ATOM    128  H5'   C     5       9.712  51.549  91.395  1.00  0.00           H  
ATOM    129 H5''   C     5      10.877  52.505  90.440  1.00  0.00           H  
ATOM    130  C4'   C     5      11.547  51.392  92.255  1.00  0.00           C  
ATOM    131  H4'   C     5      11.909  50.462  91.816  1.00  0.00           H  
ATOM    132  O4'   C     5      12.697  52.184  92.546  1.00  0.00           O  
ATOM    133  C1'   C     5      13.232  51.677  93.822  1.00  0.00           C  
ATOM    134  H1'   C     5      14.216  51.236  93.662  1.00  0.00           H  
ATOM    135  N1    C     5      13.289  52.818  94.806  1.00  0.00           N  
ATOM    136  C6    C     5      12.707  53.994  94.600  1.00  0.00           C  
ATOM    137  H6    C     5      12.095  54.019  93.711  1.00  0.00           H  
ATOM    138  C5    C     5      12.713  54.916  95.585  1.00  0.00           C  
ATOM    139  H5    C     5      12.166  55.833  95.419  1.00  0.00           H  
ATOM    140  C4    C     5      13.596  54.816  96.679  1.00  0.00           C  
ATOM    141  N4    C     5      13.508  55.616  97.684  1.00  0.00           N  
ATOM    142  H41   C     5      14.133  55.431  98.456  1.00  0.00           H  
ATOM    143  H42   C     5      12.762  56.287  97.571  1.00  0.00           H  
ATOM    144  N3    C     5      14.269  53.666  96.821  1.00  0.00           N  
ATOM    145  C2    C     5      14.149  52.704  95.891  1.00  0.00           C  
ATOM    146  O2    C     5      14.894  51.723  95.989  1.00  0.00           O  
ATOM    147  C3'   C     5      10.975  50.924  93.650  1.00  0.00           C  
ATOM    148  H3'   C     5      10.513  51.776  94.149  1.00  0.00           H  
ATOM    149  C2'   C     5      12.314  50.582  94.332  1.00  0.00           C  
ATOM    150  H2'   C     5      12.253  50.474  95.415  1.00  0.00           H  
ATOM    151  O2'   C     5      12.812  49.377  93.775  1.00  0.00           O  
ATOM    152 HO2'   C     5      12.085  48.763  93.648  1.00  0.00           H  
ATOM    153  O3'   C     5       9.941  49.924  93.460  1.00  0.00           O  
ATOM    154  P     G     6       8.637  49.885  94.413  1.00  0.00           P  
ATOM    155  OP1   G     6       7.815  48.875  93.707  1.00  0.00           O  
ATOM    156  OP2   G     6       8.141  51.252  94.752  1.00  0.00           O  
ATOM    157  O5'   G     6       9.094  49.370  95.791  1.00  0.00           O  
ATOM    158  C5'   G     6       9.717  48.095  95.912  1.00  0.00           C  
ATOM    159  H5'   G     6       8.979  47.305  96.047  1.00  0.00           H  
ATOM    160 H5''   G     6      10.247  47.879  94.984  1.00  0.00           H  
ATOM    161  C4'   G     6      10.648  48.141  97.151  1.00  0.00           C  
ATOM    162  H4'   G     6      11.337  47.300  97.068  1.00  0.00           H  
ATOM    163  O4'   G     6      11.379  49.358  97.077  1.00  0.00           O  
ATOM    164  C1'   G     6      11.747  49.644  98.444  1.00  0.00           C  
ATOM    165  H1'   G     6      12.754  49.282  98.652  1.00  0.00           H  
ATOM    166  N9    G     6      11.638  51.125  98.728  1.00  0.00           N  
ATOM    167  C8    G     6      10.862  52.047  98.122  1.00  0.00           C  
ATOM    168  H8    G     6      10.252  51.796  97.267  1.00  0.00           H  
ATOM    169  N7    G     6      10.853  53.248  98.672  1.00  0.00           N  
ATOM    170  C5    G     6      11.782  53.118  99.701  1.00  0.00           C  
ATOM    171  C6    G     6      12.268  54.097 100.658  1.00  0.00           C  
ATOM    172  O6    G     6      11.955  55.259 100.657  1.00  0.00           O  
ATOM    173  N1    G     6      12.936  53.519 101.712  1.00  0.00           N  
ATOM    174  H1    G     6      13.431  54.177 102.297  1.00  0.00           H  
ATOM    175  C2    G     6      13.211  52.233 101.827  1.00  0.00           C  
ATOM    176  N2    G     6      13.965  51.947 102.829  1.00  0.00           N  
ATOM    177  H21   G     6      13.954  52.601 103.599  1.00  0.00           H  
ATOM    178  H22   G     6      14.125  50.964 102.993  1.00  0.00           H  
ATOM    179  N3    G     6      12.962  51.343 100.857  1.00  0.00           N  
ATOM    180  C4    G     6      12.210  51.836  99.814  1.00  0.00           C  
ATOM    181  C3'   G     6       9.864  48.189  98.475  1.00  0.00           C  
ATOM    182  H3'   G     6       8.878  48.634  98.341  1.00  0.00           H  
ATOM    183  C2'   G     6      10.750  49.043  99.397  1.00  0.00           C  
ATOM    184  H2'   G     6      10.143  49.717 100.002  1.00  0.00           H  
ATOM    185  O2'   G     6      11.468  48.195 100.286  1.00  0.00           O  
ATOM    186 HO2'   G     6      11.166  48.549 101.126  1.00  0.00           H  
ATOM    187  O3'   G     6       9.606  46.843  98.981  1.00  0.00           O  
ATOM    188  P     G     7       8.326  46.573  99.905  1.00  0.00           P  
ATOM    189  OP1   G     7       8.477  45.134 100.303  1.00  0.00           O  
ATOM    190  OP2   G     7       7.068  47.036  99.203  1.00  0.00           O  
ATOM    191  O5'   G     7       8.535  47.397 101.296  1.00  0.00           O  
ATOM    192  C5'   G     7       9.354  46.855 102.318  1.00  0.00           C  
ATOM    193  H5'   G     7       8.733  46.161 102.885  1.00  0.00           H  
ATOM    194 H5''   G     7      10.175  46.264 101.912  1.00  0.00           H  
ATOM    195  C4'   G     7       9.811  47.913 103.283  1.00  0.00           C  
ATOM    196  H4'   G     7      10.652  47.620 103.911  1.00  0.00           H  
ATOM    197  O4'   G     7      10.250  49.016 102.514  1.00  0.00           O  
ATOM    198  C1'   G     7      10.186  50.093 103.418  1.00  0.00           C  
ATOM    199  H1'   G     7      11.198  50.314 103.756  1.00  0.00           H  
ATOM    200  N9    G     7       9.707  51.392 102.805  1.00  0.00           N  
ATOM    201  C8    G     7       8.942  51.658 101.693  1.00  0.00           C  
ATOM    202  H8    G     7       8.512  50.894 101.063  1.00  0.00           H  
ATOM    203  N7    G     7       8.884  52.941 101.387  1.00  0.00           N  
ATOM    204  C5    G     7       9.537  53.609 102.419  1.00  0.00           C  
ATOM    205  C6    G     7       9.687  54.999 102.826  1.00  0.00           C  
ATOM    206  O6    G     7       9.356  56.083 102.319  1.00  0.00           O  
ATOM    207  N1    G     7      10.460  55.155 103.982  1.00  0.00           N  
ATOM    208  H1    G     7      10.709  56.108 104.205  1.00  0.00           H  
ATOM    209  C2    G     7      10.879  54.137 104.748  1.00  0.00           C  
ATOM    210  N2    G     7      11.347  54.481 105.911  1.00  0.00           N  
ATOM    211  H21   G     7      11.788  53.771 106.478  1.00  0.00           H  
ATOM    212  H22   G     7      11.128  55.385 106.305  1.00  0.00           H  
ATOM    213  N3    G     7      10.693  52.868 104.444  1.00  0.00           N  
ATOM    214  C4    G     7      10.013  52.678 103.304  1.00  0.00           C  
ATOM    215  C3'   G     7       8.636  48.441 104.185  1.00  0.00           C  
ATOM    216  H3'   G     7       7.713  48.593 103.624  1.00  0.00           H  
ATOM    217  C2'   G     7       9.228  49.808 104.596  1.00  0.00           C  
ATOM    218  H2'   G     7       8.514  50.628 104.685  1.00  0.00           H  
ATOM    219  O2'   G     7      10.000  49.725 105.811  1.00  0.00           O  
ATOM    220 HO2'   G     7       9.806  50.503 106.339  1.00  0.00           H  
ATOM    221  O3'   G     7       8.372  47.559 105.286  1.00  0.00           O  
ATOM    222  P     U     8       7.134  47.650 106.278  1.00  0.00           P  
ATOM    223  OP1   U     8       7.163  46.456 107.095  1.00  0.00           O  
ATOM    224  OP2   U     8       5.946  47.980 105.450  1.00  0.00           O  
ATOM    225  O5'   U     8       7.453  48.971 107.215  1.00  0.00           O  
ATOM    226  C5'   U     8       8.201  48.895 108.371  1.00  0.00           C  
ATOM    227  H5'   U     8       7.650  48.215 109.021  1.00  0.00           H  
ATOM    228 H5''   U     8       9.104  48.307 108.203  1.00  0.00           H  
ATOM    229  C4'   U     8       8.523  50.227 108.998  1.00  0.00           C  
ATOM    230  H4'   U     8       9.175  49.960 109.830  1.00  0.00           H  
ATOM    231  O4'   U     8       9.205  51.133 108.176  1.00  0.00           O  
ATOM    232  C1'   U     8       8.704  52.444 108.460  1.00  0.00           C  
ATOM    233  H1'   U     8       9.529  53.044 108.843  1.00  0.00           H  
ATOM    234  N1    U     8       8.037  53.181 107.342  1.00  0.00           N  
ATOM    235  C6    U     8       7.549  52.469 106.276  1.00  0.00           C  
ATOM    236  H6    U     8       7.549  51.390 106.292  1.00  0.00           H  
ATOM    237  C5    U     8       7.105  53.202 105.189  1.00  0.00           C  
ATOM    238  H5    U     8       6.771  52.656 104.319  1.00  0.00           H  
ATOM    239  C4    U     8       7.115  54.640 105.060  1.00  0.00           C  
ATOM    240  O4    U     8       6.824  55.258 104.019  1.00  0.00           O  
ATOM    241  N3    U     8       7.659  55.212 106.225  1.00  0.00           N  
ATOM    242  H3    U     8       7.897  56.193 106.195  1.00  0.00           H  
ATOM    243  C2    U     8       8.064  54.520 107.347  1.00  0.00           C  
ATOM    244  O2    U     8       8.611  55.118 108.289  1.00  0.00           O  
ATOM    245  C3'   U     8       7.291  50.922 109.553  1.00  0.00           C  
ATOM    246  H3'   U     8       6.523  50.861 108.781  1.00  0.00           H  
ATOM    247  C2'   U     8       7.670  52.345 109.635  1.00  0.00           C  
ATOM    248  H2'   U     8       6.793  52.970 109.471  1.00  0.00           H  
ATOM    249  O2'   U     8       8.331  52.853 110.841  1.00  0.00           O  
ATOM    250 HO2'   U     8       8.249  52.245 111.579  1.00  0.00           H  
ATOM    251  O3'   U     8       6.763  50.574 110.805  1.00  0.00           O  
ATOM    252  P     G     9       5.284  50.146 111.075  1.00  0.00           P  
ATOM    253  OP1   G     9       5.083  49.607 112.447  1.00  0.00           O  
ATOM    254  OP2   G     9       4.826  49.288 110.011  1.00  0.00           O  
ATOM    255  O5'   G     9       4.578  51.563 110.983  1.00  0.00           O  
ATOM    256  C5'   G     9       4.495  52.503 112.089  1.00  0.00           C  
ATOM    257  H5'   G     9       3.786  52.201 112.859  1.00  0.00           H  
ATOM    258 H5''   G     9       5.515  52.702 112.416  1.00  0.00           H  
ATOM    259  C4'   G     9       4.078  53.908 111.637  1.00  0.00           C  
ATOM    260  H4'   G     9       4.023  54.530 112.531  1.00  0.00           H  
ATOM    261  O4'   G     9       5.053  54.488 110.764  1.00  0.00           O  
ATOM    262  C1'   G     9       4.312  55.564 110.213  1.00  0.00           C  
ATOM    263  H1'   G     9       4.788  56.486 110.546  1.00  0.00           H  
ATOM    264  N9    G     9       4.569  55.493 108.671  1.00  0.00           N  
ATOM    265  C8    G     9       4.730  54.438 107.792  1.00  0.00           C  
ATOM    266  H8    G     9       4.734  53.408 108.115  1.00  0.00           H  
ATOM    267  N7    G     9       4.639  54.776 106.534  1.00  0.00           N  
ATOM    268  C5    G     9       4.582  56.192 106.518  1.00  0.00           C  
ATOM    269  C6    G     9       4.369  57.134 105.478  1.00  0.00           C  
ATOM    270  O6    G     9       4.453  56.967 104.237  1.00  0.00           O  
ATOM    271  N1    G     9       4.203  58.429 105.900  1.00  0.00           N  
ATOM    272  H1    G     9       4.228  59.158 105.201  1.00  0.00           H  
ATOM    273  C2    G     9       4.123  58.732 107.220  1.00  0.00           C  
ATOM    274  N2    G     9       3.955  60.004 107.438  1.00  0.00           N  
ATOM    275  H21   G     9       3.815  60.641 106.666  1.00  0.00           H  
ATOM    276  H22   G     9       3.988  60.343 108.389  1.00  0.00           H  
ATOM    277  N3    G     9       4.173  57.872 108.293  1.00  0.00           N  
ATOM    278  C4    G     9       4.407  56.571 107.838  1.00  0.00           C  
ATOM    279  C3'   G     9       2.776  54.051 110.873  1.00  0.00           C  
ATOM    280  H3'   G     9       2.765  53.384 110.011  1.00  0.00           H  
ATOM    281  C2'   G     9       2.801  55.549 110.498  1.00  0.00           C  
ATOM    282  H2'   G     9       2.214  55.771 109.607  1.00  0.00           H  
ATOM    283  O2'   G     9       2.564  56.408 111.535  1.00  0.00           O  
ATOM    284 HO2'   G     9       1.685  56.275 111.896  1.00  0.00           H  
ATOM    285  O3'   G     9       1.643  53.727 111.726  1.00  0.00           O  
ATOM    286  P     U    10       0.242  53.225 111.175  1.00  0.00           P  
ATOM    287  OP1   U    10      -0.634  52.927 112.334  1.00  0.00           O  
ATOM    288  OP2   U    10       0.348  52.276 110.013  1.00  0.00           O  
ATOM    289  O5'   U    10      -0.351  54.639 110.703  1.00  0.00           O  
ATOM    290  C5'   U    10      -0.696  55.724 111.586  1.00  0.00           C  
ATOM    291  H5'   U    10      -1.523  55.395 112.216  1.00  0.00           H  
ATOM    292 H5''   U    10       0.172  56.052 112.159  1.00  0.00           H  
ATOM    293  C4'   U    10      -1.048  56.942 110.771  1.00  0.00           C  
ATOM    294  H4'   U    10      -1.110  57.735 111.516  1.00  0.00           H  
ATOM    295  O4'   U    10      -0.012  57.342 109.935  1.00  0.00           O  
ATOM    296  C1'   U    10      -0.565  58.038 108.823  1.00  0.00           C  
ATOM    297  H1'   U    10      -0.135  59.035 108.730  1.00  0.00           H  
ATOM    298  N1    U    10      -0.336  57.352 107.539  1.00  0.00           N  
ATOM    299  C6    U    10       0.121  56.048 107.403  1.00  0.00           C  
ATOM    300  H6    U    10       0.133  55.384 108.255  1.00  0.00           H  
ATOM    301  C5    U    10       0.652  55.587 106.290  1.00  0.00           C  
ATOM    302  H5    U    10       0.999  54.564 106.275  1.00  0.00           H  
ATOM    303  C4    U    10       0.820  56.364 105.114  1.00  0.00           C  
ATOM    304  O4    U    10       1.295  56.034 104.030  1.00  0.00           O  
ATOM    305  N3    U    10       0.215  57.581 105.204  1.00  0.00           N  
ATOM    306  H3    U    10       0.290  58.254 104.455  1.00  0.00           H  
ATOM    307  C2    U    10      -0.380  58.128 106.362  1.00  0.00           C  
ATOM    308  O2    U    10      -0.901  59.212 106.320  1.00  0.00           O  
ATOM    309  C3'   U    10      -2.339  56.892 109.929  1.00  0.00           C  
ATOM    310  H3'   U    10      -2.229  56.063 109.230  1.00  0.00           H  
ATOM    311  C2'   U    10      -2.089  58.105 109.025  1.00  0.00           C  
ATOM    312  H2'   U    10      -2.560  57.947 108.055  1.00  0.00           H  
ATOM    313  O2'   U    10      -2.509  59.267 109.645  1.00  0.00           O  
ATOM    314 HO2'   U    10      -3.465  59.185 109.631  1.00  0.00           H  
ATOM    315  O3'   U    10      -3.576  56.780 110.670  1.00  0.00           O  
ATOM    316  P     A    11      -4.824  56.097 110.022  1.00  0.00           P  
ATOM    317  OP1   A    11      -5.777  56.021 111.052  1.00  0.00           O  
ATOM    318  OP2   A    11      -4.354  54.878 109.237  1.00  0.00           O  
ATOM    319  O5'   A    11      -5.315  57.144 108.869  1.00  0.00           O  
ATOM    320  C5'   A    11      -6.044  58.328 109.162  1.00  0.00           C  
ATOM    321  H5'   A    11      -7.108  58.129 109.290  1.00  0.00           H  
ATOM    322 H5''   A    11      -5.698  58.850 110.054  1.00  0.00           H  
ATOM    323  C4'   A    11      -6.048  59.339 108.000  1.00  0.00           C  
ATOM    324  H4'   A    11      -6.383  60.312 108.358  1.00  0.00           H  
ATOM    325  O4'   A    11      -4.634  59.406 107.524  1.00  0.00           O  
ATOM    326  C1'   A    11      -4.577  59.818 106.231  1.00  0.00           C  
ATOM    327  H1'   A    11      -3.950  60.704 106.126  1.00  0.00           H  
ATOM    328  N9    A    11      -3.896  58.773 105.416  1.00  0.00           N  
ATOM    329  C8    A    11      -3.614  57.439 105.641  1.00  0.00           C  
ATOM    330  H8    A    11      -3.994  57.046 106.573  1.00  0.00           H  
ATOM    331  N7    A    11      -2.988  56.857 104.682  1.00  0.00           N  
ATOM    332  C5    A    11      -2.778  57.865 103.777  1.00  0.00           C  
ATOM    333  C6    A    11      -2.160  57.973 102.496  1.00  0.00           C  
ATOM    334  N6    A    11      -1.600  56.995 101.889  1.00  0.00           N  
ATOM    335  H61   A    11      -1.488  56.140 102.414  1.00  0.00           H  
ATOM    336  H62   A    11      -1.273  57.129 100.943  1.00  0.00           H  
ATOM    337  N1    A    11      -2.213  59.075 101.751  1.00  0.00           N  
ATOM    338  C2    A    11      -2.791  60.086 102.282  1.00  0.00           C  
ATOM    339  H2    A    11      -2.779  61.019 101.739  1.00  0.00           H  
ATOM    340  N3    A    11      -3.481  60.150 103.457  1.00  0.00           N  
ATOM    341  C4    A    11      -3.396  59.012 104.149  1.00  0.00           C  
ATOM    342  C3'   A    11      -6.796  59.065 106.794  1.00  0.00           C  
ATOM    343  H3'   A    11      -6.735  58.030 106.457  1.00  0.00           H  
ATOM    344  C2'   A    11      -5.994  59.965 105.775  1.00  0.00           C  
ATOM    345  H2'   A    11      -6.178  59.619 104.758  1.00  0.00           H  
ATOM    346  O2'   A    11      -6.368  61.344 105.875  1.00  0.00           O  
ATOM    347 HO2'   A    11      -6.828  61.342 106.717  1.00  0.00           H  
ATOM    348  O3'   A    11      -8.150  59.458 106.931  1.00  0.00           O  
ATOM    349  P     A    12      -9.260  58.932 105.949  1.00  0.00           P  
ATOM    350  OP1   A    12     -10.588  59.252 106.342  1.00  0.00           O  
ATOM    351  OP2   A    12      -9.193  57.497 105.709  1.00  0.00           O  
ATOM    352  O5'   A    12      -9.061  59.522 104.567  1.00  0.00           O  
ATOM    353  C5'   A    12      -9.240  60.901 104.338  1.00  0.00           C  
ATOM    354  H5'   A    12     -10.307  61.105 104.433  1.00  0.00           H  
ATOM    355 H5''   A    12      -8.782  61.430 105.174  1.00  0.00           H  
ATOM    356  C4'   A    12      -8.723  61.411 102.992  1.00  0.00           C  
ATOM    357  H4'   A    12      -9.040  62.445 102.861  1.00  0.00           H  
ATOM    358  O4'   A    12      -7.342  61.242 102.878  1.00  0.00           O  
ATOM    359  C1'   A    12      -6.971  60.924 101.532  1.00  0.00           C  
ATOM    360  H1'   A    12      -6.202  61.644 101.254  1.00  0.00           H  
ATOM    361  N9    A    12      -6.295  59.588 101.510  1.00  0.00           N  
ATOM    362  C8    A    12      -6.335  58.537 102.424  1.00  0.00           C  
ATOM    363  H8    A    12      -6.916  58.582 103.333  1.00  0.00           H  
ATOM    364  N7    A    12      -5.551  57.535 102.121  1.00  0.00           N  
ATOM    365  C5    A    12      -5.145  57.886 100.816  1.00  0.00           C  
ATOM    366  C6    A    12      -4.382  57.138  99.846  1.00  0.00           C  
ATOM    367  N6    A    12      -3.862  55.937 100.110  1.00  0.00           N  
ATOM    368  H61   A    12      -3.964  55.670 101.079  1.00  0.00           H  
ATOM    369  H62   A    12      -3.211  55.500  99.472  1.00  0.00           H  
ATOM    370  N1    A    12      -4.142  57.601  98.650  1.00  0.00           N  
ATOM    371  C2    A    12      -4.747  58.748  98.393  1.00  0.00           C  
ATOM    372  H2    A    12      -4.709  59.080  97.366  1.00  0.00           H  
ATOM    373  N3    A    12      -5.564  59.486  99.111  1.00  0.00           N  
ATOM    374  C4    A    12      -5.679  59.036 100.383  1.00  0.00           C  
ATOM    375  C3'   A    12      -9.317  60.596 101.806  1.00  0.00           C  
ATOM    376  H3'   A    12      -9.177  59.532 102.003  1.00  0.00           H  
ATOM    377  C2'   A    12      -8.302  60.977 100.736  1.00  0.00           C  
ATOM    378  H2'   A    12      -8.239  60.193  99.981  1.00  0.00           H  
ATOM    379  O2'   A    12      -8.509  62.379 100.216  1.00  0.00           O  
ATOM    380 HO2'   A    12      -9.429  62.620 100.348  1.00  0.00           H  
ATOM    381  O3'   A    12     -10.671  60.690 101.510  1.00  0.00           O  
ATOM    382  P     G    13     -11.385  59.413 100.961  1.00  0.00           P  
ATOM    383  OP1   G    13     -12.781  59.704 100.627  1.00  0.00           O  
ATOM    384  OP2   G    13     -11.063  58.247 101.783  1.00  0.00           O  
ATOM    385  O5'   G    13     -10.749  59.160  99.548  1.00  0.00           O  
ATOM    386  C5'   G    13     -10.844  60.132  98.555  1.00  0.00           C  
ATOM    387  H5'   G    13     -11.863  60.228  98.180  1.00  0.00           H  
ATOM    388 H5''   G    13     -10.510  61.113  98.892  1.00  0.00           H  
ATOM    389  C4'   G    13     -10.023  59.805  97.353  1.00  0.00           C  
ATOM    390  H4'   G    13     -10.134  60.579  96.594  1.00  0.00           H  
ATOM    391  O4'   G    13      -8.670  59.569  97.703  1.00  0.00           O  
ATOM    392  C1'   G    13      -8.142  58.562  96.912  1.00  0.00           C  
ATOM    393  H1'   G    13      -7.349  58.864  96.228  1.00  0.00           H  
ATOM    394  N9    G    13      -7.743  57.412  97.729  1.00  0.00           N  
ATOM    395  C8    G    13      -8.315  57.048  98.974  1.00  0.00           C  
ATOM    396  H8    G    13      -8.935  57.730  99.538  1.00  0.00           H  
ATOM    397  N7    G    13      -8.006  55.828  99.356  1.00  0.00           N  
ATOM    398  C5    G    13      -7.128  55.340  98.340  1.00  0.00           C  
ATOM    399  C6    G    13      -6.465  54.066  98.248  1.00  0.00           C  
ATOM    400  O6    G    13      -6.356  53.183  99.131  1.00  0.00           O  
ATOM    401  N1    G    13      -5.801  54.020  97.021  1.00  0.00           N  
ATOM    402  H1    G    13      -5.185  53.243  96.828  1.00  0.00           H  
ATOM    403  C2    G    13      -5.712  55.019  96.070  1.00  0.00           C  
ATOM    404  N2    G    13      -5.276  54.751  94.885  1.00  0.00           N  
ATOM    405  H21   G    13      -5.237  55.514  94.224  1.00  0.00           H  
ATOM    406  H22   G    13      -5.054  53.812  94.586  1.00  0.00           H  
ATOM    407  N3    G    13      -6.301  56.178  96.228  1.00  0.00           N  
ATOM    408  C4    G    13      -6.985  56.329  97.380  1.00  0.00           C  
ATOM    409  C3'   G    13     -10.459  58.537  96.697  1.00  0.00           C  
ATOM    410  H3'   G    13     -10.791  57.869  97.491  1.00  0.00           H  
ATOM    411  C2'   G    13      -9.265  58.044  95.991  1.00  0.00           C  
ATOM    412  H2'   G    13      -9.273  56.955  95.956  1.00  0.00           H  
ATOM    413  O2'   G    13      -8.990  58.665  94.670  1.00  0.00           O  
ATOM    414 HO2'   G    13      -9.635  58.396  94.012  1.00  0.00           H  
ATOM    415  O3'   G    13     -11.494  58.759  95.785  1.00  0.00           O  
ATOM    416  P     U    14     -12.384  57.574  95.269  1.00  0.00           P  
ATOM    417  OP1   U    14     -13.664  58.183  94.929  1.00  0.00           O  
ATOM    418  OP2   U    14     -12.377  56.470  96.215  1.00  0.00           O  
ATOM    419  O5'   U    14     -11.551  57.212  93.949  1.00  0.00           O  
ATOM    420  C5'   U    14     -11.776  57.974  92.772  1.00  0.00           C  
ATOM    421  H5'   U    14     -12.726  57.783  92.272  1.00  0.00           H  
ATOM    422 H5''   U    14     -11.735  59.029  93.044  1.00  0.00           H  
ATOM    423  C4'   U    14     -10.749  57.714  91.633  1.00  0.00           C  
ATOM    424  H4'   U    14     -10.697  58.577  90.970  1.00  0.00           H  
ATOM    425  O4'   U    14      -9.528  57.438  92.300  1.00  0.00           O  
ATOM    426  C1'   U    14      -8.855  56.394  91.611  1.00  0.00           C  
ATOM    427  H1'   U    14      -7.981  56.898  91.199  1.00  0.00           H  
ATOM    428  N1    U    14      -8.659  55.157  92.470  1.00  0.00           N  
ATOM    429  C6    U    14      -9.003  55.160  93.789  1.00  0.00           C  
ATOM    430  H6    U    14      -9.534  55.999  94.216  1.00  0.00           H  
ATOM    431  C5    U    14      -8.743  54.112  94.578  1.00  0.00           C  
ATOM    432  H5    U    14      -8.987  54.087  95.630  1.00  0.00           H  
ATOM    433  C4    U    14      -8.005  52.925  94.025  1.00  0.00           C  
ATOM    434  O4    U    14      -7.589  51.972  94.639  1.00  0.00           O  
ATOM    435  N3    U    14      -7.593  53.088  92.629  1.00  0.00           N  
ATOM    436  H3    U    14      -7.193  52.374  92.037  1.00  0.00           H  
ATOM    437  C2    U    14      -7.878  54.187  91.886  1.00  0.00           C  
ATOM    438  O2    U    14      -7.282  54.276  90.798  1.00  0.00           O  
ATOM    439  C3'   U    14     -11.143  56.454  90.880  1.00  0.00           C  
ATOM    440  H3'   U    14     -11.552  55.706  91.559  1.00  0.00           H  
ATOM    441  C2'   U    14      -9.755  56.026  90.437  1.00  0.00           C  
ATOM    442  H2'   U    14      -9.741  54.965  90.187  1.00  0.00           H  
ATOM    443  O2'   U    14      -9.334  56.722  89.257  1.00  0.00           O  
ATOM    444 HO2'   U    14     -10.141  56.884  88.762  1.00  0.00           H  
ATOM    445  O3'   U    14     -12.031  56.572  89.808  1.00  0.00           O  
ATOM    446  P     G    15     -13.135  55.413  89.732  1.00  0.00           P  
ATOM    447  OP1   G    15     -13.881  55.607  88.502  1.00  0.00           O  
ATOM    448  OP2   G    15     -13.856  55.341  90.992  1.00  0.00           O  
ATOM    449  O5'   G    15     -12.259  54.043  89.620  1.00  0.00           O  
ATOM    450  C5'   G    15     -11.728  53.646  88.370  1.00  0.00           C  
ATOM    451  H5'   G    15     -12.425  53.470  87.551  1.00  0.00           H  
ATOM    452 H5''   G    15     -11.072  54.439  88.010  1.00  0.00           H  
ATOM    453  C4'   G    15     -10.924  52.386  88.648  1.00  0.00           C  
ATOM    454  H4'   G    15     -10.347  52.036  87.792  1.00  0.00           H  
ATOM    455  O4'   G    15      -9.986  52.404  89.681  1.00  0.00           O  
ATOM    456  C1'   G    15     -10.104  51.119  90.340  1.00  0.00           C  
ATOM    457  H1'   G    15      -9.144  50.606  90.409  1.00  0.00           H  
ATOM    458  N9    G    15     -10.534  51.285  91.717  1.00  0.00           N  
ATOM    459  C8    G    15     -11.478  52.131  92.193  1.00  0.00           C  
ATOM    460  H8    G    15     -11.797  52.926  91.536  1.00  0.00           H  
ATOM    461  N7    G    15     -11.945  51.928  93.383  1.00  0.00           N  
ATOM    462  C5    G    15     -11.105  50.864  93.790  1.00  0.00           C  
ATOM    463  C6    G    15     -10.823  50.373  95.086  1.00  0.00           C  
ATOM    464  O6    G    15     -11.360  50.726  96.115  1.00  0.00           O  
ATOM    465  N1    G    15      -9.902  49.415  95.133  1.00  0.00           N  
ATOM    466  H1    G    15      -9.835  48.888  95.992  1.00  0.00           H  
ATOM    467  C2    G    15      -9.120  49.131  94.063  1.00  0.00           C  
ATOM    468  N2    G    15      -8.367  48.066  94.091  1.00  0.00           N  
ATOM    469  H21   G    15      -7.969  47.641  93.266  1.00  0.00           H  
ATOM    470  H22   G    15      -8.080  47.727  94.998  1.00  0.00           H  
ATOM    471  N3    G    15      -9.343  49.529  92.802  1.00  0.00           N  
ATOM    472  C4    G    15     -10.250  50.523  92.813  1.00  0.00           C  
ATOM    473  C3'   G    15     -11.942  51.256  88.997  1.00  0.00           C  
ATOM    474  H3'   G    15     -12.693  51.599  89.709  1.00  0.00           H  
ATOM    475  C2'   G    15     -11.059  50.204  89.559  1.00  0.00           C  
ATOM    476  H2'   G    15     -11.519  49.532  90.284  1.00  0.00           H  
ATOM    477  O2'   G    15     -10.370  49.476  88.593  1.00  0.00           O  
ATOM    478 HO2'   G    15     -11.042  48.993  88.107  1.00  0.00           H  
ATOM    479  O3'   G    15     -12.603  50.812  87.798  1.00  0.00           O  
ATOM    480  P     C    16     -13.852  49.917  87.834  1.00  0.00           P  
ATOM    481  OP1   C    16     -14.416  49.952  86.503  1.00  0.00           O  
ATOM    482  OP2   C    16     -14.642  50.427  88.955  1.00  0.00           O  
ATOM    483  O5'   C    16     -13.356  48.445  88.029  1.00  0.00           O  
ATOM    484  C5'   C    16     -12.794  47.799  86.964  1.00  0.00           C  
ATOM    485  H5'   C    16     -13.519  47.673  86.159  1.00  0.00           H  
ATOM    486 H5''   C    16     -12.007  48.504  86.698  1.00  0.00           H  
ATOM    487  C4'   C    16     -12.151  46.461  87.214  1.00  0.00           C  
ATOM    488  H4'   C    16     -11.951  46.014  86.240  1.00  0.00           H  
ATOM    489  O4'   C    16     -10.943  46.564  87.988  1.00  0.00           O  
ATOM    490  C1'   C    16     -10.764  45.300  88.673  1.00  0.00           C  
ATOM    491  H1'   C    16      -9.874  44.733  88.401  1.00  0.00           H  
ATOM    492  N1    C    16     -10.625  45.429  90.084  1.00  0.00           N  
ATOM    493  C6    C    16     -11.220  46.524  90.813  1.00  0.00           C  
ATOM    494  H6    C    16     -11.661  47.384  90.330  1.00  0.00           H  
ATOM    495  C5    C    16     -11.124  46.542  92.177  1.00  0.00           C  
ATOM    496  H5    C    16     -11.405  47.453  92.683  1.00  0.00           H  
ATOM    497  C4    C    16     -10.583  45.409  92.863  1.00  0.00           C  
ATOM    498  N4    C    16     -10.530  45.404  94.161  1.00  0.00           N  
ATOM    499  H41   C    16     -11.071  46.064  94.701  1.00  0.00           H  
ATOM    500  H42   C    16     -10.375  44.527  94.638  1.00  0.00           H  
ATOM    501  N3    C    16     -10.167  44.338  92.216  1.00  0.00           N  
ATOM    502  C2    C    16     -10.202  44.315  90.812  1.00  0.00           C  
ATOM    503  O2    C    16      -9.910  43.289  90.259  1.00  0.00           O  
ATOM    504  C3'   C    16     -13.047  45.433  87.930  1.00  0.00           C  
ATOM    505  H3'   C    16     -13.516  45.882  88.805  1.00  0.00           H  
ATOM    506  C2'   C    16     -11.961  44.470  88.372  1.00  0.00           C  
ATOM    507  H2'   C    16     -12.265  44.000  89.307  1.00  0.00           H  
ATOM    508  O2'   C    16     -11.609  43.532  87.421  1.00  0.00           O  
ATOM    509 HO2'   C    16     -12.103  42.720  87.561  1.00  0.00           H  
ATOM    510  O3'   C    16     -14.025  44.848  87.060  1.00  0.00           O  
ATOM    511  P     A    17     -15.560  44.984  87.487  1.00  0.00           P  
ATOM    512  OP1   A    17     -16.305  44.032  86.615  1.00  0.00           O  
ATOM    513  OP2   A    17     -15.913  46.405  87.517  1.00  0.00           O  
ATOM    514  O5'   A    17     -15.500  44.452  89.091  1.00  0.00           O  
ATOM    515  C5'   A    17     -15.371  43.077  89.505  1.00  0.00           C  
ATOM    516  H5'   A    17     -16.213  42.493  89.133  1.00  0.00           H  
ATOM    517 H5''   A    17     -14.370  42.810  89.164  1.00  0.00           H  
ATOM    518  C4'   A    17     -15.253  42.960  91.040  1.00  0.00           C  
ATOM    519  H4'   A    17     -15.048  41.925  91.313  1.00  0.00           H  
ATOM    520  O4'   A    17     -14.162  43.718  91.670  1.00  0.00           O  
ATOM    521  C1'   A    17     -14.760  44.106  92.926  1.00  0.00           C  
ATOM    522  H1'   A    17     -14.130  43.691  93.714  1.00  0.00           H  
ATOM    523  N9    A    17     -14.658  45.595  93.013  1.00  0.00           N  
ATOM    524  C8    A    17     -15.017  46.424  92.031  1.00  0.00           C  
ATOM    525  H8    A    17     -15.427  46.192  91.059  1.00  0.00           H  
ATOM    526  N7    A    17     -14.863  47.663  92.329  1.00  0.00           N  
ATOM    527  C5    A    17     -14.383  47.699  93.653  1.00  0.00           C  
ATOM    528  C6    A    17     -13.987  48.709  94.625  1.00  0.00           C  
ATOM    529  N6    A    17     -13.865  49.999  94.358  1.00  0.00           N  
ATOM    530  H61   A    17     -14.176  50.431  93.499  1.00  0.00           H  
ATOM    531  H62   A    17     -13.394  50.594  95.024  1.00  0.00           H  
ATOM    532  N1    A    17     -13.650  48.323  95.868  1.00  0.00           N  
ATOM    533  C2    A    17     -13.582  46.999  96.086  1.00  0.00           C  
ATOM    534  H2    A    17     -13.117  46.762  97.031  1.00  0.00           H  
ATOM    535  N3    A    17     -13.967  45.968  95.285  1.00  0.00           N  
ATOM    536  C4    A    17     -14.270  46.339  94.063  1.00  0.00           C  
ATOM    537  C3'   A    17     -16.597  43.488  91.615  1.00  0.00           C  
ATOM    538  H3'   A    17     -16.827  44.470  91.202  1.00  0.00           H  
ATOM    539  C2'   A    17     -16.232  43.691  93.042  1.00  0.00           C  
ATOM    540  H2'   A    17     -16.812  44.453  93.562  1.00  0.00           H  
ATOM    541  O2'   A    17     -16.384  42.407  93.685  1.00  0.00           O  
ATOM    542 HO2'   A    17     -17.140  42.037  93.223  1.00  0.00           H  
ATOM    543  O3'   A    17     -17.682  42.663  91.282  1.00  0.00           O  
ATOM    544  P     G    18     -19.216  43.169  91.400  1.00  0.00           P  
ATOM    545  OP1   G    18     -20.007  42.090  90.818  1.00  0.00           O  
ATOM    546  OP2   G    18     -19.440  44.510  90.821  1.00  0.00           O  
ATOM    547  O5'   G    18     -19.552  43.244  92.858  1.00  0.00           O  
ATOM    548  C5'   G    18     -20.918  43.439  93.273  1.00  0.00           C  
ATOM    549  H5'   G    18     -21.271  44.421  92.960  1.00  0.00           H  
ATOM    550 H5''   G    18     -21.650  42.698  92.951  1.00  0.00           H  
ATOM    551  C4'   G    18     -20.899  43.427  94.807  1.00  0.00           C  
ATOM    552  H4'   G    18     -21.912  43.786  94.989  1.00  0.00           H  
ATOM    553  O4'   G    18     -20.811  42.149  95.392  1.00  0.00           O  
ATOM    554  C1'   G    18     -20.249  42.228  96.719  1.00  0.00           C  
ATOM    555  H1'   G    18     -20.869  41.957  97.574  1.00  0.00           H  
ATOM    556  N9    G    18     -19.048  41.359  96.679  1.00  0.00           N  
ATOM    557  C8    G    18     -18.343  40.969  95.569  1.00  0.00           C  
ATOM    558  H8    G    18     -18.631  41.176  94.549  1.00  0.00           H  
ATOM    559  N7    G    18     -17.305  40.109  95.814  1.00  0.00           N  
ATOM    560  C5    G    18     -17.440  39.958  97.218  1.00  0.00           C  
ATOM    561  C6    G    18     -16.658  39.202  98.145  1.00  0.00           C  
ATOM    562  O6    G    18     -15.733  38.477  98.009  1.00  0.00           O  
ATOM    563  N1    G    18     -17.043  39.404  99.491  1.00  0.00           N  
ATOM    564  H1    G    18     -16.387  39.123 100.205  1.00  0.00           H  
ATOM    565  C2    G    18     -17.887  40.402  99.876  1.00  0.00           C  
ATOM    566  N2    G    18     -18.077  40.566 101.148  1.00  0.00           N  
ATOM    567  H21   G    18     -18.824  41.197 101.404  1.00  0.00           H  
ATOM    568  H22   G    18     -17.426  40.102 101.764  1.00  0.00           H  
ATOM    569  N3    G    18     -18.711  40.980  99.045  1.00  0.00           N  
ATOM    570  C4    G    18     -18.392  40.817  97.708  1.00  0.00           C  
ATOM    571  C3'   G    18     -19.840  44.335  95.505  1.00  0.00           C  
ATOM    572  H3'   G    18     -18.914  44.196  94.947  1.00  0.00           H  
ATOM    573  C2'   G    18     -19.817  43.688  96.884  1.00  0.00           C  
ATOM    574  H2'   G    18     -18.874  43.643  97.429  1.00  0.00           H  
ATOM    575  O2'   G    18     -20.857  44.080  97.819  1.00  0.00           O  
ATOM    576 HO2'   G    18     -20.646  44.956  98.150  1.00  0.00           H  
ATOM    577  O3'   G    18     -20.160  45.782  95.429  1.00  0.00           O  
ATOM    578  P     C    19     -19.100  46.971  95.445  1.00  0.00           P  
ATOM    579  OP1   C    19     -19.875  48.219  95.350  1.00  0.00           O  
ATOM    580  OP2   C    19     -18.065  46.732  94.403  1.00  0.00           O  
ATOM    581  O5'   C    19     -18.400  46.943  96.955  1.00  0.00           O  
ATOM    582  C5'   C    19     -19.117  47.345  98.079  1.00  0.00           C  
ATOM    583  H5'   C    19     -19.201  48.431  98.063  1.00  0.00           H  
ATOM    584 H5''   C    19     -20.067  46.824  98.204  1.00  0.00           H  
ATOM    585  C4'   C    19     -18.309  46.952  99.331  1.00  0.00           C  
ATOM    586  H4'   C    19     -18.866  47.240 100.222  1.00  0.00           H  
ATOM    587  O4'   C    19     -18.237  45.513  99.183  1.00  0.00           O  
ATOM    588  C1'   C    19     -17.229  44.943 100.042  1.00  0.00           C  
ATOM    589  H1'   C    19     -17.729  44.553 100.929  1.00  0.00           H  
ATOM    590  N1    C    19     -16.422  43.947  99.244  1.00  0.00           N  
ATOM    591  C6    C    19     -16.157  44.089  97.851  1.00  0.00           C  
ATOM    592  H6    C    19     -16.538  44.935  97.298  1.00  0.00           H  
ATOM    593  C5    C    19     -15.439  43.128  97.243  1.00  0.00           C  
ATOM    594  H5    C    19     -15.332  43.119  96.168  1.00  0.00           H  
ATOM    595  C4    C    19     -14.873  42.016  97.931  1.00  0.00           C  
ATOM    596  N4    C    19     -14.120  41.089  97.435  1.00  0.00           N  
ATOM    597  H41   C    19     -13.989  41.035  96.435  1.00  0.00           H  
ATOM    598  H42   C    19     -13.827  40.343  98.050  1.00  0.00           H  
ATOM    599  N3    C    19     -15.023  41.975  99.292  1.00  0.00           N  
ATOM    600  C2    C    19     -15.674  42.933  99.985  1.00  0.00           C  
ATOM    601  O2    C    19     -15.752  42.914 101.237  1.00  0.00           O  
ATOM    602  C3'   C    19     -16.848  47.387  99.528  1.00  0.00           C  
ATOM    603  H3'   C    19     -16.315  47.184  98.600  1.00  0.00           H  
ATOM    604  C2'   C    19     -16.390  46.228 100.453  1.00  0.00           C  
ATOM    605  H2'   C    19     -15.336  45.991 100.309  1.00  0.00           H  
ATOM    606  O2'   C    19     -16.673  46.403 101.861  1.00  0.00           O  
ATOM    607 HO2'   C    19     -16.108  47.124 102.148  1.00  0.00           H  
ATOM    608  O3'   C    19     -16.521  48.600 100.167  1.00  0.00           O  
ATOM    609  P     C    20     -15.107  49.250  99.974  1.00  0.00           P  
ATOM    610  OP1   C    20     -15.215  50.565 100.601  1.00  0.00           O  
ATOM    611  OP2   C    20     -14.594  49.039  98.582  1.00  0.00           O  
ATOM    612  O5'   C    20     -14.241  48.303 100.876  1.00  0.00           O  
ATOM    613  C5'   C    20     -14.155  48.560 102.296  1.00  0.00           C  
ATOM    614  H5'   C    20     -13.757  49.573 102.357  1.00  0.00           H  
ATOM    615 H5''   C    20     -15.076  48.838 102.807  1.00  0.00           H  
ATOM    616  C4'   C    20     -13.324  47.676 103.283  1.00  0.00           C  
ATOM    617  H4'   C    20     -13.449  48.174 104.245  1.00  0.00           H  
ATOM    618  O4'   C    20     -13.797  46.317 103.243  1.00  0.00           O  
ATOM    619  C1'   C    20     -12.632  45.446 103.348  1.00  0.00           C  
ATOM    620  H1'   C    20     -12.937  44.676 104.056  1.00  0.00           H  
ATOM    621  N1    C    20     -12.315  44.734 102.075  1.00  0.00           N  
ATOM    622  C6    C    20     -12.741  45.194 100.825  1.00  0.00           C  
ATOM    623  H6    C    20     -13.241  46.151 100.791  1.00  0.00           H  
ATOM    624  C5    C    20     -12.568  44.436  99.761  1.00  0.00           C  
ATOM    625  H5    C    20     -12.881  44.822  98.802  1.00  0.00           H  
ATOM    626  C4    C    20     -11.896  43.165  99.843  1.00  0.00           C  
ATOM    627  N4    C    20     -11.592  42.552  98.796  1.00  0.00           N  
ATOM    628  H41   C    20     -11.014  41.727  98.860  1.00  0.00           H  
ATOM    629  H42   C    20     -11.812  43.027  97.932  1.00  0.00           H  
ATOM    630  N3    C    20     -11.367  42.758 100.978  1.00  0.00           N  
ATOM    631  C2    C    20     -11.513  43.598 102.121  1.00  0.00           C  
ATOM    632  O2    C    20     -10.952  43.246 103.209  1.00  0.00           O  
ATOM    633  C3'   C    20     -11.842  47.688 103.026  1.00  0.00           C  
ATOM    634  H3'   C    20     -11.720  47.544 101.952  1.00  0.00           H  
ATOM    635  C2'   C    20     -11.503  46.423 103.784  1.00  0.00           C  
ATOM    636  H2'   C    20     -10.549  46.042 103.420  1.00  0.00           H  
ATOM    637  O2'   C    20     -11.499  46.618 105.208  1.00  0.00           O  
ATOM    638 HO2'   C    20     -11.335  47.512 105.515  1.00  0.00           H  
ATOM    639  O3'   C    20     -11.095  48.726 103.600  1.00  0.00           O  
ATOM    640  P     C    21      -9.762  49.261 103.044  1.00  0.00           P  
ATOM    641  OP1   C    21      -9.316  50.493 103.766  1.00  0.00           O  
ATOM    642  OP2   C    21      -9.872  49.345 101.568  1.00  0.00           O  
ATOM    643  O5'   C    21      -8.792  47.993 103.349  1.00  0.00           O  
ATOM    644  C5'   C    21      -8.294  47.780 104.616  1.00  0.00           C  
ATOM    645  H5'   C    21      -7.777  48.668 104.980  1.00  0.00           H  
ATOM    646 H5''   C    21      -9.125  47.507 105.267  1.00  0.00           H  
ATOM    647  C4'   C    21      -7.470  46.555 104.913  1.00  0.00           C  
ATOM    648  H4'   C    21      -7.169  46.565 105.961  1.00  0.00           H  
ATOM    649  O4'   C    21      -8.051  45.246 104.744  1.00  0.00           O  
ATOM    650  C1'   C    21      -7.168  44.406 104.051  1.00  0.00           C  
ATOM    651  H1'   C    21      -7.111  43.423 104.518  1.00  0.00           H  
ATOM    652  N1    C    21      -7.576  44.285 102.567  1.00  0.00           N  
ATOM    653  C6    C    21      -8.509  45.155 101.972  1.00  0.00           C  
ATOM    654  H6    C    21      -8.931  45.940 102.582  1.00  0.00           H  
ATOM    655  C5    C    21      -8.755  45.136 100.651  1.00  0.00           C  
ATOM    656  H5    C    21      -9.419  45.868 100.215  1.00  0.00           H  
ATOM    657  C4    C    21      -8.050  44.142  99.863  1.00  0.00           C  
ATOM    658  N4    C    21      -8.216  44.035  98.617  1.00  0.00           N  
ATOM    659  H41   C    21      -7.822  43.227  98.157  1.00  0.00           H  
ATOM    660  H42   C    21      -8.857  44.693  98.197  1.00  0.00           H  
ATOM    661  N3    C    21      -7.141  43.338 100.391  1.00  0.00           N  
ATOM    662  C2    C    21      -6.917  43.314 101.765  1.00  0.00           C  
ATOM    663  O2    C    21      -6.087  42.569 102.245  1.00  0.00           O  
ATOM    664  C3'   C    21      -6.263  46.440 104.042  1.00  0.00           C  
ATOM    665  H3'   C    21      -6.499  46.654 103.000  1.00  0.00           H  
ATOM    666  C2'   C    21      -5.816  45.009 104.139  1.00  0.00           C  
ATOM    667  H2'   C    21      -5.185  44.693 103.308  1.00  0.00           H  
ATOM    668  O2'   C    21      -5.354  44.677 105.449  1.00  0.00           O  
ATOM    669 HO2'   C    21      -4.394  44.659 105.444  1.00  0.00           H  
ATOM    670  O3'   C    21      -5.298  47.301 104.594  1.00  0.00           O  
ATOM    671  P     G    22      -4.573  48.243 103.618  1.00  0.00           P  
ATOM    672  OP1   G    22      -3.541  48.978 104.344  1.00  0.00           O  
ATOM    673  OP2   G    22      -5.574  49.007 102.927  1.00  0.00           O  
ATOM    674  O5'   G    22      -3.833  47.339 102.595  1.00  0.00           O  
ATOM    675  C5'   G    22      -2.919  46.364 102.909  1.00  0.00           C  
ATOM    676  H5'   G    22      -1.904  46.639 103.197  1.00  0.00           H  
ATOM    677 H5''   G    22      -3.273  45.867 103.813  1.00  0.00           H  
ATOM    678  C4'   G    22      -2.732  45.396 101.733  1.00  0.00           C  
ATOM    679  H4'   G    22      -1.989  44.681 102.088  1.00  0.00           H  
ATOM    680  O4'   G    22      -3.947  44.751 101.261  1.00  0.00           O  
ATOM    681  C1'   G    22      -3.794  44.582  99.861  1.00  0.00           C  
ATOM    682  H1'   G    22      -3.995  43.543  99.598  1.00  0.00           H  
ATOM    683  N9    G    22      -4.793  45.503  99.136  1.00  0.00           N  
ATOM    684  C8    G    22      -5.426  46.668  99.646  1.00  0.00           C  
ATOM    685  H8    G    22      -5.210  47.049 100.634  1.00  0.00           H  
ATOM    686  N7    G    22      -6.345  47.155  98.877  1.00  0.00           N  
ATOM    687  C5    G    22      -6.227  46.256  97.760  1.00  0.00           C  
ATOM    688  C6    G    22      -7.092  46.094  96.620  1.00  0.00           C  
ATOM    689  O6    G    22      -8.164  46.677  96.391  1.00  0.00           O  
ATOM    690  N1    G    22      -6.745  45.114  95.704  1.00  0.00           N  
ATOM    691  H1    G    22      -7.288  45.092  94.853  1.00  0.00           H  
ATOM    692  C2    G    22      -5.703  44.210  95.914  1.00  0.00           C  
ATOM    693  N2    G    22      -5.536  43.396  94.955  1.00  0.00           N  
ATOM    694  H21   G    22      -4.720  42.800  94.939  1.00  0.00           H  
ATOM    695  H22   G    22      -5.937  43.716  94.085  1.00  0.00           H  
ATOM    696  N3    G    22      -4.903  44.291  97.036  1.00  0.00           N  
ATOM    697  C4    G    22      -5.290  45.294  97.893  1.00  0.00           C  
ATOM    698  C3'   G    22      -2.152  46.054 100.538  1.00  0.00           C  
ATOM    699  H3'   G    22      -2.706  46.978 100.376  1.00  0.00           H  
ATOM    700  C2'   G    22      -2.287  44.919  99.520  1.00  0.00           C  
ATOM    701  H2'   G    22      -2.189  45.215  98.475  1.00  0.00           H  
ATOM    702  O2'   G    22      -1.558  43.729  99.737  1.00  0.00           O  
ATOM    703 HO2'   G    22      -0.743  43.907 100.211  1.00  0.00           H  
ATOM    704  O3'   G    22      -0.835  46.468 100.848  1.00  0.00           O  
ATOM    705  P     U    23      -0.104  47.451  99.945  1.00  0.00           P  
ATOM    706  OP1   U    23       1.344  47.402 100.222  1.00  0.00           O  
ATOM    707  OP2   U    23      -0.849  48.730 100.104  1.00  0.00           O  
ATOM    708  O5'   U    23      -0.280  46.952  98.412  1.00  0.00           O  
ATOM    709  C5'   U    23       0.671  45.999  97.837  1.00  0.00           C  
ATOM    710  H5'   U    23       1.657  46.460  97.782  1.00  0.00           H  
ATOM    711 H5''   U    23       0.692  45.113  98.472  1.00  0.00           H  
ATOM    712  C4'   U    23       0.404  45.438  96.460  1.00  0.00           C  
ATOM    713  H4'   U    23       1.161  44.684  96.240  1.00  0.00           H  
ATOM    714  O4'   U    23      -0.868  44.868  96.366  1.00  0.00           O  
ATOM    715  C1'   U    23      -1.378  45.103  95.050  1.00  0.00           C  
ATOM    716  H1'   U    23      -1.633  44.168  94.549  1.00  0.00           H  
ATOM    717  N1    U    23      -2.601  45.981  95.100  1.00  0.00           N  
ATOM    718  C6    U    23      -3.016  46.715  96.213  1.00  0.00           C  
ATOM    719  H6    U    23      -2.426  46.659  97.116  1.00  0.00           H  
ATOM    720  C5    U    23      -4.029  47.570  96.170  1.00  0.00           C  
ATOM    721  H5    U    23      -4.139  48.111  97.098  1.00  0.00           H  
ATOM    722  C4    U    23      -4.883  47.782  95.023  1.00  0.00           C  
ATOM    723  O4    U    23      -5.798  48.537  95.085  1.00  0.00           O  
ATOM    724  N3    U    23      -4.481  47.025  93.976  1.00  0.00           N  
ATOM    725  H3    U    23      -5.024  47.180  93.138  1.00  0.00           H  
ATOM    726  C2    U    23      -3.430  46.072  93.951  1.00  0.00           C  
ATOM    727  O2    U    23      -3.324  45.327  92.994  1.00  0.00           O  
ATOM    728  C3'   U    23       0.398  46.499  95.393  1.00  0.00           C  
ATOM    729  H3'   U    23      -0.159  47.371  95.736  1.00  0.00           H  
ATOM    730  C2'   U    23      -0.267  45.780  94.270  1.00  0.00           C  
ATOM    731  H2'   U    23      -0.607  46.445  93.476  1.00  0.00           H  
ATOM    732  O2'   U    23       0.565  44.757  93.670  1.00  0.00           O  
ATOM    733 HO2'   U    23       1.409  45.145  93.428  1.00  0.00           H  
ATOM    734  O3'   U    23       1.717  46.910  94.928  1.00  0.00           O  
ATOM    735  P     C    24       2.153  48.328  94.556  1.00  0.00           P  
ATOM    736  OP1   C    24       3.363  48.195  93.666  1.00  0.00           O  
ATOM    737  OP2   C    24       2.198  49.058  95.835  1.00  0.00           O  
ATOM    738  O5'   C    24       0.950  48.908  93.756  1.00  0.00           O  
ATOM    739  C5'   C    24       0.747  48.760  92.371  1.00  0.00           C  
ATOM    740  H5'   C    24       1.676  48.919  91.823  1.00  0.00           H  
ATOM    741 H5''   C    24       0.471  47.748  92.075  1.00  0.00           H  
ATOM    742  C4'   C    24      -0.346  49.793  91.932  1.00  0.00           C  
ATOM    743  H4'   C    24      -0.689  49.740  90.898  1.00  0.00           H  
ATOM    744  O4'   C    24      -1.451  49.499  92.802  1.00  0.00           O  
ATOM    745  C1'   C    24      -2.134  50.668  93.013  1.00  0.00           C  
ATOM    746  H1'   C    24      -3.048  50.503  92.443  1.00  0.00           H  
ATOM    747  N1    C    24      -2.436  51.006  94.463  1.00  0.00           N  
ATOM    748  C6    C    24      -1.903  50.287  95.544  1.00  0.00           C  
ATOM    749  H6    C    24      -1.032  49.680  95.347  1.00  0.00           H  
ATOM    750  C5    C    24      -2.365  50.381  96.794  1.00  0.00           C  
ATOM    751  H5    C    24      -1.780  49.968  97.602  1.00  0.00           H  
ATOM    752  C4    C    24      -3.523  51.246  96.920  1.00  0.00           C  
ATOM    753  N4    C    24      -3.808  51.710  98.114  1.00  0.00           N  
ATOM    754  H41   C    24      -3.526  51.236  98.960  1.00  0.00           H  
ATOM    755  H42   C    24      -4.349  52.540  98.310  1.00  0.00           H  
ATOM    756  N3    C    24      -4.009  51.906  95.944  1.00  0.00           N  
ATOM    757  C2    C    24      -3.563  51.764  94.693  1.00  0.00           C  
ATOM    758  O2    C    24      -4.081  52.350  93.753  1.00  0.00           O  
ATOM    759  C3'   C    24       0.023  51.246  92.200  1.00  0.00           C  
ATOM    760  H3'   C    24       0.474  51.330  93.189  1.00  0.00           H  
ATOM    761  C2'   C    24      -1.376  51.786  92.292  1.00  0.00           C  
ATOM    762  H2'   C    24      -1.291  52.727  92.835  1.00  0.00           H  
ATOM    763  O2'   C    24      -2.086  51.932  91.008  1.00  0.00           O  
ATOM    764 HO2'   C    24      -1.460  51.722  90.311  1.00  0.00           H  
ATOM    765  O3'   C    24       0.658  51.868  91.165  1.00  0.00           O  
ATOM    766  P     U    25       1.638  53.139  91.384  1.00  0.00           P  
ATOM    767  OP1   U    25       2.492  53.274  90.207  1.00  0.00           O  
ATOM    768  OP2   U    25       2.383  52.977  92.681  1.00  0.00           O  
ATOM    769  O5'   U    25       0.808  54.459  91.655  1.00  0.00           O  
ATOM    770  C5'   U    25       0.088  55.085  90.566  1.00  0.00           C  
ATOM    771  H5'   U    25       0.831  55.421  89.843  1.00  0.00           H  
ATOM    772 H5''   U    25      -0.508  54.301  90.099  1.00  0.00           H  
ATOM    773  C4'   U    25      -0.731  56.187  91.114  1.00  0.00           C  
ATOM    774  H4'   U    25      -1.130  56.832  90.331  1.00  0.00           H  
ATOM    775  O4'   U    25      -1.926  55.733  91.836  1.00  0.00           O  
ATOM    776  C1'   U    25      -2.224  56.659  92.888  1.00  0.00           C  
ATOM    777  H1'   U    25      -3.267  56.937  92.739  1.00  0.00           H  
ATOM    778  N1    U    25      -2.137  56.050  94.258  1.00  0.00           N  
ATOM    779  C6    U    25      -1.447  54.863  94.536  1.00  0.00           C  
ATOM    780  H6    U    25      -0.794  54.457  93.778  1.00  0.00           H  
ATOM    781  C5    U    25      -1.528  54.301  95.798  1.00  0.00           C  
ATOM    782  H5    U    25      -0.934  53.431  96.034  1.00  0.00           H  
ATOM    783  C4    U    25      -2.345  54.842  96.841  1.00  0.00           C  
ATOM    784  O4    U    25      -2.537  54.407  97.985  1.00  0.00           O  
ATOM    785  N3    U    25      -2.854  56.087  96.633  1.00  0.00           N  
ATOM    786  H3    U    25      -3.434  56.408  97.395  1.00  0.00           H  
ATOM    787  C2    U    25      -2.896  56.692  95.357  1.00  0.00           C  
ATOM    788  O2    U    25      -3.554  57.726  95.112  1.00  0.00           O  
ATOM    789  C3'   U    25      -0.055  57.089  92.109  1.00  0.00           C  
ATOM    790  H3'   U    25       0.270  56.533  92.988  1.00  0.00           H  
ATOM    791  C2'   U    25      -1.280  57.823  92.764  1.00  0.00           C  
ATOM    792  H2'   U    25      -1.009  58.224  93.741  1.00  0.00           H  
ATOM    793  O2'   U    25      -1.904  58.876  91.905  1.00  0.00           O  
ATOM    794 HO2'   U    25      -1.328  59.111  91.174  1.00  0.00           H  
ATOM    795  O3'   U    25       0.968  57.944  91.596  1.00  0.00           O  
ATOM    796  P     U    26       1.958  58.768  92.453  1.00  0.00           P  
ATOM    797  OP1   U    26       2.930  59.449  91.534  1.00  0.00           O  
ATOM    798  OP2   U    26       2.469  57.822  93.423  1.00  0.00           O  
ATOM    799  O5'   U    26       1.155  59.771  93.257  1.00  0.00           O  
ATOM    800  C5'   U    26       0.546  60.974  92.711  1.00  0.00           C  
ATOM    801  H5'   U    26       1.243  61.744  92.380  1.00  0.00           H  
ATOM    802 H5''   U    26      -0.090  60.683  91.875  1.00  0.00           H  
ATOM    803  C4'   U    26      -0.417  61.523  93.772  1.00  0.00           C  
ATOM    804  H4'   U    26      -0.957  62.329  93.275  1.00  0.00           H  
ATOM    805  O4'   U    26      -1.307  60.541  94.308  1.00  0.00           O  
ATOM    806  C1'   U    26      -1.608  60.875  95.691  1.00  0.00           C  
ATOM    807  H1'   U    26      -2.665  61.126  95.779  1.00  0.00           H  
ATOM    808  N1    U    26      -1.185  59.875  96.717  1.00  0.00           N  
ATOM    809  C6    U    26      -0.319  58.872  96.387  1.00  0.00           C  
ATOM    810  H6    U    26       0.073  58.815  95.382  1.00  0.00           H  
ATOM    811  C5    U    26      -0.004  57.919  97.291  1.00  0.00           C  
ATOM    812  H5    U    26       0.533  57.036  96.977  1.00  0.00           H  
ATOM    813  C4    U    26      -0.477  57.942  98.652  1.00  0.00           C  
ATOM    814  O4    U    26      -0.235  57.087  99.515  1.00  0.00           O  
ATOM    815  N3    U    26      -1.371  58.953  98.882  1.00  0.00           N  
ATOM    816  H3    U    26      -1.720  59.048  99.825  1.00  0.00           H  
ATOM    817  C2    U    26      -1.761  59.994  98.027  1.00  0.00           C  
ATOM    818  O2    U    26      -2.602  60.797  98.431  1.00  0.00           O  
ATOM    819  C3'   U    26       0.339  62.132  94.959  1.00  0.00           C  
ATOM    820  H3'   U    26       1.060  61.480  95.452  1.00  0.00           H  
ATOM    821  C2'   U    26      -0.833  62.172  96.046  1.00  0.00           C  
ATOM    822  H2'   U    26      -0.378  62.135  97.036  1.00  0.00           H  
ATOM    823  O2'   U    26      -1.805  63.207  95.844  1.00  0.00           O  
ATOM    824 HO2'   U    26      -1.376  63.758  95.186  1.00  0.00           H  
ATOM    825  O3'   U    26       0.858  63.331  94.544  1.00  0.00           O  
ATOM    826  P     A    27       2.115  63.827  95.247  1.00  0.00           P  
ATOM    827  OP1   A    27       2.400  65.125  94.598  1.00  0.00           O  
ATOM    828  OP2   A    27       3.106  62.763  95.219  1.00  0.00           O  
ATOM    829  O5'   A    27       1.768  64.022  96.755  1.00  0.00           O  
ATOM    830  C5'   A    27       0.971  65.142  97.142  1.00  0.00           C  
ATOM    831  H5'   A    27       1.581  66.008  96.885  1.00  0.00           H  
ATOM    832 H5''   A    27      -0.021  65.232  96.700  1.00  0.00           H  
ATOM    833  C4'   A    27       0.706  65.142  98.665  1.00  0.00           C  
ATOM    834  H4'   A    27       0.094  65.975  99.010  1.00  0.00           H  
ATOM    835  O4'   A    27       0.017  63.982  98.999  1.00  0.00           O  
ATOM    836  C1'   A    27       0.320  63.550 100.275  1.00  0.00           C  
ATOM    837  H1'   A    27      -0.489  63.689 100.992  1.00  0.00           H  
ATOM    838  N9    A    27       0.827  62.148 100.273  1.00  0.00           N  
ATOM    839  C8    A    27       1.538  61.411  99.372  1.00  0.00           C  
ATOM    840  H8    A    27       1.790  61.794  98.394  1.00  0.00           H  
ATOM    841  N7    A    27       1.797  60.122  99.703  1.00  0.00           N  
ATOM    842  C5    A    27       1.353  60.139 101.037  1.00  0.00           C  
ATOM    843  C6    A    27       1.433  59.185 102.068  1.00  0.00           C  
ATOM    844  N6    A    27       1.862  57.909 101.907  1.00  0.00           N  
ATOM    845  H61   A    27       1.832  57.581 100.952  1.00  0.00           H  
ATOM    846  H62   A    27       1.858  57.244 102.667  1.00  0.00           H  
ATOM    847  N1    A    27       0.920  59.444 103.294  1.00  0.00           N  
ATOM    848  C2    A    27       0.434  60.658 103.495  1.00  0.00           C  
ATOM    849  H2    A    27       0.157  60.825 104.526  1.00  0.00           H  
ATOM    850  N3    A    27       0.392  61.666 102.621  1.00  0.00           N  
ATOM    851  C4    A    27       0.839  61.373 101.399  1.00  0.00           C  
ATOM    852  C3'   A    27       1.953  65.174  99.478  1.00  0.00           C  
ATOM    853  H3'   A    27       2.667  64.511  98.988  1.00  0.00           H  
ATOM    854  C2'   A    27       1.414  64.514 100.748  1.00  0.00           C  
ATOM    855  H2'   A    27       2.259  64.011 101.218  1.00  0.00           H  
ATOM    856  O2'   A    27       0.633  65.330 101.542  1.00  0.00           O  
ATOM    857 HO2'   A    27       1.266  66.035 101.692  1.00  0.00           H  
ATOM    858  O3'   A    27       2.438  66.469  99.603  1.00  0.00           O  
ATOM    859  P     C    28       3.948  66.711  99.226  1.00  0.00           P  
ATOM    860  OP1   C    28       4.096  68.108  98.853  1.00  0.00           O  
ATOM    861  OP2   C    28       4.539  65.704  98.231  1.00  0.00           O  
ATOM    862  O5'   C    28       4.616  66.387 100.633  1.00  0.00           O  
ATOM    863  C5'   C    28       4.264  67.181 101.770  1.00  0.00           C  
ATOM    864  H5'   C    28       4.974  68.008 101.781  1.00  0.00           H  
ATOM    865 H5''   C    28       3.311  67.673 101.574  1.00  0.00           H  
ATOM    866  C4'   C    28       4.375  66.445 103.098  1.00  0.00           C  
ATOM    867  H4'   C    28       4.231  67.128 103.935  1.00  0.00           H  
ATOM    868  O4'   C    28       3.512  65.277 103.133  1.00  0.00           O  
ATOM    869  C1'   C    28       4.141  64.329 104.110  1.00  0.00           C  
ATOM    870  H1'   C    28       3.582  64.251 105.043  1.00  0.00           H  
ATOM    871  N1    C    28       4.153  62.928 103.507  1.00  0.00           N  
ATOM    872  C6    C    28       4.419  62.728 102.159  1.00  0.00           C  
ATOM    873  H6    C    28       4.585  63.571 101.505  1.00  0.00           H  
ATOM    874  C5    C    28       4.667  61.447 101.741  1.00  0.00           C  
ATOM    875  H5    C    28       4.971  61.211 100.732  1.00  0.00           H  
ATOM    876  C4    C    28       4.547  60.371 102.680  1.00  0.00           C  
ATOM    877  N4    C    28       4.805  59.124 102.276  1.00  0.00           N  
ATOM    878  H41   C    28       4.964  58.812 101.329  1.00  0.00           H  
ATOM    879  H42   C    28       4.644  58.372 102.931  1.00  0.00           H  
ATOM    880  N3    C    28       4.182  60.575 103.936  1.00  0.00           N  
ATOM    881  C2    C    28       3.947  61.846 104.339  1.00  0.00           C  
ATOM    882  O2    C    28       3.492  62.022 105.494  1.00  0.00           O  
ATOM    883  C3'   C    28       5.748  65.831 103.337  1.00  0.00           C  
ATOM    884  H3'   C    28       6.058  65.264 102.459  1.00  0.00           H  
ATOM    885  C2'   C    28       5.540  64.834 104.427  1.00  0.00           C  
ATOM    886  H2'   C    28       6.323  64.077 104.466  1.00  0.00           H  
ATOM    887  O2'   C    28       5.514  65.520 105.670  1.00  0.00           O  
ATOM    888 HO2'   C    28       6.442  65.698 105.838  1.00  0.00           H  
ATOM    889  O3'   C    28       6.722  66.790 103.538  1.00  0.00           O  
ATOM    890  P     A    29       8.281  66.433 103.479  1.00  0.00           P  
ATOM    891  OP1   A    29       9.187  67.594 103.637  1.00  0.00           O  
ATOM    892  OP2   A    29       8.377  65.545 102.268  1.00  0.00           O  
ATOM    893  O5'   A    29       8.385  65.528 104.851  1.00  0.00           O  
ATOM    894  C5'   A    29       8.492  66.225 106.125  1.00  0.00           C  
ATOM    895  H5'   A    29       9.335  66.903 106.250  1.00  0.00           H  
ATOM    896 H5''   A    29       7.607  66.810 106.377  1.00  0.00           H  
ATOM    897  C4'   A    29       8.492  65.220 107.294  1.00  0.00           C  
ATOM    898  H4'   A    29       8.414  65.853 108.178  1.00  0.00           H  
ATOM    899  O4'   A    29       7.511  64.202 107.129  1.00  0.00           O  
ATOM    900  C1'   A    29       8.042  63.028 107.697  1.00  0.00           C  
ATOM    901  H1'   A    29       7.398  62.595 108.462  1.00  0.00           H  
ATOM    902  N9    A    29       8.045  62.094 106.582  1.00  0.00           N  
ATOM    903  C8    A    29       8.135  62.285 105.217  1.00  0.00           C  
ATOM    904  H8    A    29       8.275  63.255 104.762  1.00  0.00           H  
ATOM    905  N7    A    29       7.842  61.293 104.508  1.00  0.00           N  
ATOM    906  C5    A    29       7.578  60.293 105.464  1.00  0.00           C  
ATOM    907  C6    A    29       7.278  58.944 105.466  1.00  0.00           C  
ATOM    908  N6    A    29       7.093  58.284 104.339  1.00  0.00           N  
ATOM    909  H61   A    29       7.074  58.704 103.421  1.00  0.00           H  
ATOM    910  H62   A    29       7.069  57.280 104.445  1.00  0.00           H  
ATOM    911  N1    A    29       7.252  58.149 106.557  1.00  0.00           N  
ATOM    912  C2    A    29       7.438  58.766 107.722  1.00  0.00           C  
ATOM    913  H2    A    29       7.537  58.089 108.558  1.00  0.00           H  
ATOM    914  N3    A    29       7.626  60.030 107.900  1.00  0.00           N  
ATOM    915  C4    A    29       7.764  60.778 106.753  1.00  0.00           C  
ATOM    916  C3'   A    29       9.886  64.516 107.385  1.00  0.00           C  
ATOM    917  H3'   A    29      10.260  64.216 106.406  1.00  0.00           H  
ATOM    918  C2'   A    29       9.544  63.251 108.161  1.00  0.00           C  
ATOM    919  H2'   A    29      10.155  62.430 107.787  1.00  0.00           H  
ATOM    920  O2'   A    29       9.529  63.329 109.569  1.00  0.00           O  
ATOM    921 HO2'   A    29       9.367  62.432 109.870  1.00  0.00           H  
ATOM    922  O3'   A    29      10.929  65.246 108.030  1.00  0.00           O  
ATOM    923  P     C    30      12.438  64.862 107.679  1.00  0.00           P  
ATOM    924  OP1   C    30      13.380  65.684 108.515  1.00  0.00           O  
ATOM    925  OP2   C    30      12.655  64.981 106.219  1.00  0.00           O  
ATOM    926  O5'   C    30      12.703  63.370 108.027  1.00  0.00           O  
ATOM    927  C5'   C    30      12.687  62.870 109.353  1.00  0.00           C  
ATOM    928  H5'   C    30      13.657  63.139 109.773  1.00  0.00           H  
ATOM    929 H5''   C    30      11.926  63.416 109.910  1.00  0.00           H  
ATOM    930  C4'   C    30      12.624  61.312 109.481  1.00  0.00           C  
ATOM    931  H4'   C    30      12.628  61.097 110.550  1.00  0.00           H  
ATOM    932  O4'   C    30      11.373  60.735 108.981  1.00  0.00           O  
ATOM    933  C1'   C    30      11.623  59.390 108.527  1.00  0.00           C  
ATOM    934  H1'   C    30      11.013  58.792 109.204  1.00  0.00           H  
ATOM    935  N1    C    30      11.233  59.270 107.109  1.00  0.00           N  
ATOM    936  C6    C    30      11.360  60.266 106.133  1.00  0.00           C  
ATOM    937  H6    C    30      11.780  61.242 106.324  1.00  0.00           H  
ATOM    938  C5    C    30      10.917  60.041 104.861  1.00  0.00           C  
ATOM    939  H5    C    30      10.986  60.914 104.230  1.00  0.00           H  
ATOM    940  C4    C    30      10.513  58.715 104.558  1.00  0.00           C  
ATOM    941  N4    C    30      10.287  58.390 103.344  1.00  0.00           N  
ATOM    942  H41   C    30      10.417  59.133 102.673  1.00  0.00           H  
ATOM    943  H42   C    30      10.089  57.452 103.024  1.00  0.00           H  
ATOM    944  N3    C    30      10.585  57.748 105.406  1.00  0.00           N  
ATOM    945  C2    C    30      10.905  57.990 106.677  1.00  0.00           C  
ATOM    946  O2    C    30      11.014  57.010 107.400  1.00  0.00           O  
ATOM    947  C3'   C    30      13.762  60.467 108.898  1.00  0.00           C  
ATOM    948  H3'   C    30      13.954  60.828 107.888  1.00  0.00           H  
ATOM    949  C2'   C    30      13.047  59.049 108.847  1.00  0.00           C  
ATOM    950  H2'   C    30      13.467  58.403 108.076  1.00  0.00           H  
ATOM    951  O2'   C    30      13.075  58.370 110.141  1.00  0.00           O  
ATOM    952 HO2'   C    30      13.781  58.820 110.610  1.00  0.00           H  
ATOM    953  O3'   C    30      14.948  60.530 109.749  1.00  0.00           O  
ATOM    954  P     C    31      16.292  60.006 109.074  1.00  0.00           P  
ATOM    955  OP1   C    31      17.413  60.331 109.925  1.00  0.00           O  
ATOM    956  OP2   C    31      16.244  60.641 107.736  1.00  0.00           O  
ATOM    957  O5'   C    31      16.306  58.513 108.707  1.00  0.00           O  
ATOM    958  C5'   C    31      16.961  57.480 109.436  1.00  0.00           C  
ATOM    959  H5'   C    31      18.033  57.563 109.260  1.00  0.00           H  
ATOM    960 H5''   C    31      16.697  57.521 110.493  1.00  0.00           H  
ATOM    961  C4'   C    31      16.609  56.029 108.940  1.00  0.00           C  
ATOM    962  H4'   C    31      16.884  55.304 109.706  1.00  0.00           H  
ATOM    963  O4'   C    31      15.294  55.959 108.459  1.00  0.00           O  
ATOM    964  C1'   C    31      15.133  55.019 107.410  1.00  0.00           C  
ATOM    965  H1'   C    31      14.443  54.209 107.649  1.00  0.00           H  
ATOM    966  N1    C    31      14.646  55.571 106.129  1.00  0.00           N  
ATOM    967  C6    C    31      14.583  56.908 105.934  1.00  0.00           C  
ATOM    968  H6    C    31      14.840  57.635 106.690  1.00  0.00           H  
ATOM    969  C5    C    31      14.241  57.489 104.769  1.00  0.00           C  
ATOM    970  H5    C    31      14.212  58.533 104.495  1.00  0.00           H  
ATOM    971  C4    C    31      13.754  56.594 103.781  1.00  0.00           C  
ATOM    972  N4    C    31      13.281  56.958 102.605  1.00  0.00           N  
ATOM    973  H41   C    31      13.193  56.288 101.854  1.00  0.00           H  
ATOM    974  H42   C    31      13.188  57.937 102.375  1.00  0.00           H  
ATOM    975  N3    C    31      13.839  55.326 103.895  1.00  0.00           N  
ATOM    976  C2    C    31      14.188  54.773 105.068  1.00  0.00           C  
ATOM    977  O2    C    31      14.077  53.559 105.205  1.00  0.00           O  
ATOM    978  C3'   C    31      17.337  55.667 107.678  1.00  0.00           C  
ATOM    979  H3'   C    31      17.211  56.455 106.936  1.00  0.00           H  
ATOM    980  C2'   C    31      16.541  54.424 107.180  1.00  0.00           C  
ATOM    981  H2'   C    31      16.793  54.131 106.161  1.00  0.00           H  
ATOM    982  O2'   C    31      16.883  53.401 108.042  1.00  0.00           O  
ATOM    983 HO2'   C    31      17.695  53.713 108.447  1.00  0.00           H  
ATOM    984  O3'   C    31      18.699  55.326 107.834  1.00  0.00           O  
ATOM    985  P     G    32      19.785  55.556 106.670  1.00  0.00           P  
ATOM    986  OP1   G    32      21.114  55.581 107.259  1.00  0.00           O  
ATOM    987  OP2   G    32      19.511  56.718 105.743  1.00  0.00           O  
ATOM    988  O5'   G    32      19.656  54.339 105.703  1.00  0.00           O  
ATOM    989  C5'   G    32      20.475  53.132 105.798  1.00  0.00           C  
ATOM    990  H5'   G    32      21.536  53.366 105.883  1.00  0.00           H  
ATOM    991 H5''   G    32      20.235  52.768 106.797  1.00  0.00           H  
ATOM    992  C4'   G    32      20.186  52.032 104.670  1.00  0.00           C  
ATOM    993  H4'   G    32      20.627  51.096 105.013  1.00  0.00           H  
ATOM    994  O4'   G    32      18.805  51.791 104.702  1.00  0.00           O  
ATOM    995  C1'   G    32      18.381  51.489 103.347  1.00  0.00           C  
ATOM    996  H1'   G    32      17.773  50.584 103.323  1.00  0.00           H  
ATOM    997  N9    G    32      17.662  52.644 102.768  1.00  0.00           N  
ATOM    998  C8    G    32      17.380  53.885 103.335  1.00  0.00           C  
ATOM    999  H8    G    32      17.847  54.198 104.257  1.00  0.00           H  
ATOM   1000  N7    G    32      16.704  54.673 102.532  1.00  0.00           N  
ATOM   1001  C5    G    32      16.487  53.931 101.363  1.00  0.00           C  
ATOM   1002  C6    G    32      15.762  54.394 100.220  1.00  0.00           C  
ATOM   1003  O6    G    32      15.256  55.495  99.954  1.00  0.00           O  
ATOM   1004  N1    G    32      15.720  53.353  99.314  1.00  0.00           N  
ATOM   1005  H1    G    32      15.290  53.644  98.447  1.00  0.00           H  
ATOM   1006  C2    G    32      16.090  52.067  99.585  1.00  0.00           C  
ATOM   1007  N2    G    32      15.899  51.190  98.608  1.00  0.00           N  
ATOM   1008  H21   G    32      15.369  51.403  97.775  1.00  0.00           H  
ATOM   1009  H22   G    32      16.075  50.226  98.853  1.00  0.00           H  
ATOM   1010  N3    G    32      16.795  51.635 100.643  1.00  0.00           N  
ATOM   1011  C4    G    32      16.966  52.639 101.547  1.00  0.00           C  
ATOM   1012  C3'   G    32      20.596  52.265 103.311  1.00  0.00           C  
ATOM   1013  H3'   G    32      20.379  53.319 103.138  1.00  0.00           H  
ATOM   1014  C2'   G    32      19.686  51.286 102.519  1.00  0.00           C  
ATOM   1015  H2'   G    32      19.583  51.641 101.494  1.00  0.00           H  
ATOM   1016  O2'   G    32      20.137  49.956 102.400  1.00  0.00           O  
ATOM   1017 HO2'   G    32      19.881  49.551 101.568  1.00  0.00           H  
ATOM   1018  O3'   G    32      22.013  52.165 103.118  1.00  0.00           O  
ATOM   1019  P     U    33      22.798  52.860 101.911  1.00  0.00           P  
ATOM   1020  OP1   U    33      24.171  52.227 101.893  1.00  0.00           O  
ATOM   1021  OP2   U    33      22.714  54.373 101.973  1.00  0.00           O  
ATOM   1022  O5'   U    33      22.132  52.524 100.561  1.00  0.00           O  
ATOM   1023  C5'   U    33      22.256  51.278 100.011  1.00  0.00           C  
ATOM   1024  H5'   U    33      23.280  51.194  99.649  1.00  0.00           H  
ATOM   1025 H5''   U    33      22.002  50.406 100.613  1.00  0.00           H  
ATOM   1026  C4'   U    33      21.325  51.110  98.829  1.00  0.00           C  
ATOM   1027  H4'   U    33      21.472  50.092  98.466  1.00  0.00           H  
ATOM   1028  O4'   U    33      19.973  51.409  99.088  1.00  0.00           O  
ATOM   1029  C1'   U    33      19.404  51.920  97.842  1.00  0.00           C  
ATOM   1030  H1'   U    33      18.548  51.273  97.650  1.00  0.00           H  
ATOM   1031  N1    U    33      18.970  53.414  98.009  1.00  0.00           N  
ATOM   1032  C6    U    33      19.350  54.131  99.144  1.00  0.00           C  
ATOM   1033  H6    U    33      19.998  53.726  99.907  1.00  0.00           H  
ATOM   1034  C5    U    33      19.028  55.401  99.335  1.00  0.00           C  
ATOM   1035  H5    U    33      19.470  55.882 100.195  1.00  0.00           H  
ATOM   1036  C4    U    33      18.229  56.111  98.384  1.00  0.00           C  
ATOM   1037  O4    U    33      17.908  57.291  98.445  1.00  0.00           O  
ATOM   1038  N3    U    33      17.884  55.363  97.283  1.00  0.00           N  
ATOM   1039  H3    U    33      17.339  55.794  96.550  1.00  0.00           H  
ATOM   1040  C2    U    33      18.121  54.067  97.102  1.00  0.00           C  
ATOM   1041  O2    U    33      17.870  53.555  96.013  1.00  0.00           O  
ATOM   1042  C3'   U    33      21.662  52.004  97.657  1.00  0.00           C  
ATOM   1043  H3'   U    33      21.744  53.033  98.005  1.00  0.00           H  
ATOM   1044  C2'   U    33      20.468  51.744  96.813  1.00  0.00           C  
ATOM   1045  H2'   U    33      20.564  52.463  95.999  1.00  0.00           H  
ATOM   1046  O2'   U    33      20.375  50.397  96.355  1.00  0.00           O  
ATOM   1047 HO2'   U    33      19.635  50.230  95.766  1.00  0.00           H  
ATOM   1048  O3'   U    33      22.859  51.591  97.059  1.00  0.00           O  
ATOM   1049  P     G    34      23.627  52.330  95.915  1.00  0.00           P  
ATOM   1050  OP1   G    34      24.874  51.665  95.629  1.00  0.00           O  
ATOM   1051  OP2   G    34      23.638  53.782  96.294  1.00  0.00           O  
ATOM   1052  O5'   G    34      22.770  52.387  94.529  1.00  0.00           O  
ATOM   1053  C5'   G    34      22.464  51.255  93.712  1.00  0.00           C  
ATOM   1054  H5'   G    34      23.352  50.832  93.242  1.00  0.00           H  
ATOM   1055 H5''   G    34      21.925  50.459  94.226  1.00  0.00           H  
ATOM   1056  C4'   G    34      21.532  51.793  92.695  1.00  0.00           C  
ATOM   1057  H4'   G    34      21.408  50.928  92.043  1.00  0.00           H  
ATOM   1058  O4'   G    34      20.323  52.289  93.226  1.00  0.00           O  
ATOM   1059  C1'   G    34      19.682  53.328  92.502  1.00  0.00           C  
ATOM   1060  H1'   G    34      18.697  52.989  92.180  1.00  0.00           H  
ATOM   1061  N9    G    34      19.715  54.688  93.165  1.00  0.00           N  
ATOM   1062  C8    G    34      20.496  55.065  94.256  1.00  0.00           C  
ATOM   1063  H8    G    34      21.322  54.468  94.613  1.00  0.00           H  
ATOM   1064  N7    G    34      20.325  56.249  94.682  1.00  0.00           N  
ATOM   1065  C5    G    34      19.366  56.761  93.804  1.00  0.00           C  
ATOM   1066  C6    G    34      18.816  58.130  93.593  1.00  0.00           C  
ATOM   1067  O6    G    34      18.967  59.177  94.286  1.00  0.00           O  
ATOM   1068  N1    G    34      17.958  58.192  92.536  1.00  0.00           N  
ATOM   1069  H1    G    34      17.541  59.097  92.373  1.00  0.00           H  
ATOM   1070  C2    G    34      17.786  57.233  91.591  1.00  0.00           C  
ATOM   1071  N2    G    34      16.927  57.418  90.654  1.00  0.00           N  
ATOM   1072  H21   G    34      16.767  56.541  90.179  1.00  0.00           H  
ATOM   1073  H22   G    34      16.439  58.285  90.480  1.00  0.00           H  
ATOM   1074  N3    G    34      18.354  56.025  91.681  1.00  0.00           N  
ATOM   1075  C4    G    34      19.114  55.862  92.809  1.00  0.00           C  
ATOM   1076  C3'   G    34      21.949  52.954  91.806  1.00  0.00           C  
ATOM   1077  H3'   G    34      22.357  53.718  92.468  1.00  0.00           H  
ATOM   1078  C2'   G    34      20.569  53.472  91.237  1.00  0.00           C  
ATOM   1079  H2'   G    34      20.706  54.501  90.904  1.00  0.00           H  
ATOM   1080  O2'   G    34      20.021  52.616  90.227  1.00  0.00           O  
ATOM   1081 HO2'   G    34      20.222  52.964  89.355  1.00  0.00           H  
ATOM   1082  O3'   G    34      22.919  52.377  90.976  1.00  0.00           O  
ATOM   1083  P     C    35      23.551  53.315  89.776  1.00  0.00           P  
ATOM   1084  OP1   C    35      24.745  52.549  89.332  1.00  0.00           O  
ATOM   1085  OP2   C    35      23.724  54.675  90.227  1.00  0.00           O  
ATOM   1086  O5'   C    35      22.402  53.405  88.600  1.00  0.00           O  
ATOM   1087  C5'   C    35      21.997  52.322  87.765  1.00  0.00           C  
ATOM   1088  H5'   C    35      22.781  51.996  87.082  1.00  0.00           H  
ATOM   1089 H5''   C    35      21.748  51.466  88.392  1.00  0.00           H  
ATOM   1090  C4'   C    35      20.865  52.807  86.807  1.00  0.00           C  
ATOM   1091  H4'   C    35      20.448  52.034  86.161  1.00  0.00           H  
ATOM   1092  O4'   C    35      19.817  53.391  87.612  1.00  0.00           O  
ATOM   1093  C1'   C    35      19.148  54.495  86.893  1.00  0.00           C  
ATOM   1094  H1'   C    35      18.111  54.253  86.663  1.00  0.00           H  
ATOM   1095  N1    C    35      19.245  55.825  87.529  1.00  0.00           N  
ATOM   1096  C6    C    35      20.311  56.140  88.360  1.00  0.00           C  
ATOM   1097  H6    C    35      21.114  55.443  88.548  1.00  0.00           H  
ATOM   1098  C5    C    35      20.328  57.381  88.947  1.00  0.00           C  
ATOM   1099  H5    C    35      21.204  57.619  89.532  1.00  0.00           H  
ATOM   1100  C4    C    35      19.330  58.288  88.596  1.00  0.00           C  
ATOM   1101  N4    C    35      19.417  59.511  89.099  1.00  0.00           N  
ATOM   1102  H41   C    35      20.033  59.719  89.872  1.00  0.00           H  
ATOM   1103  H42   C    35      18.933  60.290  88.677  1.00  0.00           H  
ATOM   1104  N3    C    35      18.337  58.073  87.766  1.00  0.00           N  
ATOM   1105  C2    C    35      18.324  56.838  87.181  1.00  0.00           C  
ATOM   1106  O2    C    35      17.489  56.599  86.413  1.00  0.00           O  
ATOM   1107  C3'   C    35      21.316  53.869  85.799  1.00  0.00           C  
ATOM   1108  H3'   C    35      22.034  54.547  86.260  1.00  0.00           H  
ATOM   1109  C2'   C    35      19.935  54.477  85.518  1.00  0.00           C  
ATOM   1110  H2'   C    35      19.991  55.515  85.190  1.00  0.00           H  
ATOM   1111  O2'   C    35      19.114  53.713  84.636  1.00  0.00           O  
ATOM   1112 HO2'   C    35      19.660  53.023  84.252  1.00  0.00           H  
ATOM   1113  O3'   C    35      21.972  53.223  84.735  1.00  0.00           O  
ATOM   1114  P     G    36      23.003  54.034  83.751  1.00  0.00           P  
ATOM   1115  OP1   G    36      23.456  52.956  82.785  1.00  0.00           O  
ATOM   1116  OP2   G    36      24.021  54.725  84.554  1.00  0.00           O  
ATOM   1117  O5'   G    36      22.228  55.084  82.837  1.00  0.00           O  
ATOM   1118  C5'   G    36      21.452  54.692  81.728  1.00  0.00           C  
ATOM   1119  H5'   G    36      22.091  54.282  80.946  1.00  0.00           H  
ATOM   1120 H5''   G    36      20.910  53.836  82.131  1.00  0.00           H  
ATOM   1121  C4'   G    36      20.558  55.726  81.067  1.00  0.00           C  
ATOM   1122  H4'   G    36      19.928  55.394  80.242  1.00  0.00           H  
ATOM   1123  O4'   G    36      19.715  56.207  82.073  1.00  0.00           O  
ATOM   1124  C1'   G    36      19.395  57.601  81.802  1.00  0.00           C  
ATOM   1125  H1'   G    36      18.327  57.752  81.640  1.00  0.00           H  
ATOM   1126  N9    G    36      19.725  58.549  82.913  1.00  0.00           N  
ATOM   1127  C8    G    36      20.733  58.277  83.935  1.00  0.00           C  
ATOM   1128  H8    G    36      21.212  57.322  84.092  1.00  0.00           H  
ATOM   1129  N7    G    36      20.944  59.258  84.729  1.00  0.00           N  
ATOM   1130  C5    G    36      20.034  60.237  84.222  1.00  0.00           C  
ATOM   1131  C6    G    36      19.943  61.656  84.509  1.00  0.00           C  
ATOM   1132  O6    G    36      20.528  62.333  85.382  1.00  0.00           O  
ATOM   1133  N1    G    36      18.972  62.359  83.785  1.00  0.00           N  
ATOM   1134  H1    G    36      18.903  63.364  83.853  1.00  0.00           H  
ATOM   1135  C2    G    36      18.215  61.814  82.841  1.00  0.00           C  
ATOM   1136  N2    G    36      17.310  62.597  82.249  1.00  0.00           N  
ATOM   1137  H21   G    36      16.851  62.282  81.407  1.00  0.00           H  
ATOM   1138  H22   G    36      17.406  63.591  82.402  1.00  0.00           H  
ATOM   1139  N3    G    36      18.305  60.546  82.459  1.00  0.00           N  
ATOM   1140  C4    G    36      19.304  59.807  83.106  1.00  0.00           C  
ATOM   1141  C3'   G    36      21.365  57.007  80.656  1.00  0.00           C  
ATOM   1142  H3'   G    36      22.044  57.230  81.479  1.00  0.00           H  
ATOM   1143  C2'   G    36      20.236  57.993  80.564  1.00  0.00           C  
ATOM   1144  H2'   G    36      20.724  58.965  80.627  1.00  0.00           H  
ATOM   1145  O2'   G    36      19.583  57.755  79.384  1.00  0.00           O  
ATOM   1146 HO2'   G    36      20.167  58.099  78.704  1.00  0.00           H  
ATOM   1147  O3'   G    36      22.026  56.929  79.350  1.00  0.00           O  
ATOM   1148  P     G    37      23.199  58.034  78.941  1.00  0.00           P  
ATOM   1149  OP1   G    37      23.881  57.630  77.679  1.00  0.00           O  
ATOM   1150  OP2   G    37      23.958  58.466  80.168  1.00  0.00           O  
ATOM   1151  O5'   G    37      22.283  59.203  78.494  1.00  0.00           O  
ATOM   1152  C5'   G    37      21.639  59.343  77.251  1.00  0.00           C  
ATOM   1153  H5'   G    37      22.290  59.233  76.384  1.00  0.00           H  
ATOM   1154 H5''   G    37      20.936  58.514  77.183  1.00  0.00           H  
ATOM   1155  C4'   G    37      20.950  60.744  77.114  1.00  0.00           C  
ATOM   1156  H4'   G    37      20.231  60.799  76.297  1.00  0.00           H  
ATOM   1157  O4'   G    37      20.161  60.993  78.261  1.00  0.00           O  
ATOM   1158  C1'   G    37      20.039  62.461  78.428  1.00  0.00           C  
ATOM   1159  H1'   G    37      19.022  62.818  78.268  1.00  0.00           H  
ATOM   1160  N9    G    37      20.458  62.833  79.852  1.00  0.00           N  
ATOM   1161  C8    G    37      21.180  62.055  80.676  1.00  0.00           C  
ATOM   1162  H8    G    37      21.496  61.056  80.414  1.00  0.00           H  
ATOM   1163  N7    G    37      21.627  62.669  81.745  1.00  0.00           N  
ATOM   1164  C5    G    37      21.112  63.954  81.611  1.00  0.00           C  
ATOM   1165  C6    G    37      21.067  65.024  82.567  1.00  0.00           C  
ATOM   1166  O6    G    37      21.525  65.050  83.728  1.00  0.00           O  
ATOM   1167  N1    G    37      20.489  66.136  82.038  1.00  0.00           N  
ATOM   1168  H1    G    37      20.561  67.002  82.553  1.00  0.00           H  
ATOM   1169  C2    G    37      19.760  66.184  80.870  1.00  0.00           C  
ATOM   1170  N2    G    37      19.277  67.296  80.460  1.00  0.00           N  
ATOM   1171  H21   G    37      18.877  67.315  79.533  1.00  0.00           H  
ATOM   1172  H22   G    37      19.345  68.093  81.077  1.00  0.00           H  
ATOM   1173  N3    G    37      19.643  65.158  80.025  1.00  0.00           N  
ATOM   1174  C4    G    37      20.325  64.045  80.472  1.00  0.00           C  
ATOM   1175  C3'   G    37      21.960  61.958  76.987  1.00  0.00           C  
ATOM   1176  H3'   G    37      22.721  61.818  77.754  1.00  0.00           H  
ATOM   1177  C2'   G    37      20.967  63.064  77.448  1.00  0.00           C  
ATOM   1178  H2'   G    37      21.592  63.872  77.829  1.00  0.00           H  
ATOM   1179  O2'   G    37      20.215  63.457  76.230  1.00  0.00           O  
ATOM   1180 HO2'   G    37      19.756  64.265  76.474  1.00  0.00           H  
ATOM   1181  O3'   G    37      22.479  62.009  75.655  1.00  0.00           O  
ATOM   1182  P     C    38      23.681  62.910  75.178  1.00  0.00           P  
ATOM   1183  OP1   C    38      23.509  63.195  73.705  1.00  0.00           O  
ATOM   1184  OP2   C    38      24.860  62.311  75.777  1.00  0.00           O  
ATOM   1185  O5'   C    38      23.421  64.297  75.883  1.00  0.00           O  
ATOM   1186  C5'   C    38      22.857  65.449  75.230  1.00  0.00           C  
ATOM   1187  H5'   C    38      23.458  65.761  74.376  1.00  0.00           H  
ATOM   1188 H5''   C    38      21.884  65.237  74.787  1.00  0.00           H  
ATOM   1189  C4'   C    38      22.700  66.660  76.218  1.00  0.00           C  
ATOM   1190  H4'   C    38      22.067  67.405  75.737  1.00  0.00           H  
ATOM   1191  O4'   C    38      22.153  66.406  77.491  1.00  0.00           O  
ATOM   1192  C1'   C    38      22.573  67.361  78.408  1.00  0.00           C  
ATOM   1193  H1'   C    38      21.655  67.924  78.573  1.00  0.00           H  
ATOM   1194  N1    C    38      23.082  66.634  79.641  1.00  0.00           N  
ATOM   1195  C6    C    38      23.723  65.383  79.588  1.00  0.00           C  
ATOM   1196  H6    C    38      23.710  64.865  78.640  1.00  0.00           H  
ATOM   1197  C5    C    38      24.215  64.826  80.749  1.00  0.00           C  
ATOM   1198  H5    C    38      24.573  63.807  80.740  1.00  0.00           H  
ATOM   1199  C4    C    38      24.138  65.579  81.922  1.00  0.00           C  
ATOM   1200  N4    C    38      24.574  65.148  83.064  1.00  0.00           N  
ATOM   1201  H41   C    38      25.083  64.276  83.086  1.00  0.00           H  
ATOM   1202  H42   C    38      24.535  65.709  83.903  1.00  0.00           H  
ATOM   1203  N3    C    38      23.589  66.774  81.963  1.00  0.00           N  
ATOM   1204  C2    C    38      23.096  67.313  80.856  1.00  0.00           C  
ATOM   1205  O2    C    38      22.556  68.407  80.963  1.00  0.00           O  
ATOM   1206  C3'   C    38      24.076  67.242  76.521  1.00  0.00           C  
ATOM   1207  H3'   C    38      24.584  66.348  76.882  1.00  0.00           H  
ATOM   1208  C2'   C    38      23.646  68.170  77.618  1.00  0.00           C  
ATOM   1209  H2'   C    38      24.450  68.504  78.273  1.00  0.00           H  
ATOM   1210  O2'   C    38      22.930  69.371  77.143  1.00  0.00           O  
ATOM   1211 HO2'   C    38      22.892  70.055  77.815  1.00  0.00           H  
ATOM   1212  O3'   C    38      24.842  67.693  75.444  1.00  0.00           O  
ATOM   1213  P     A    39      26.405  67.884  75.682  1.00  0.00           P  
ATOM   1214  OP1   A    39      26.842  68.514  74.437  1.00  0.00           O  
ATOM   1215  OP2   A    39      26.931  66.526  76.062  1.00  0.00           O  
ATOM   1216  O5'   A    39      26.706  68.917  76.864  1.00  0.00           O  
ATOM   1217  C5'   A    39      26.501  70.303  76.650  1.00  0.00           C  
ATOM   1218  H5'   A    39      27.190  70.783  75.955  1.00  0.00           H  
ATOM   1219 H5''   A    39      25.441  70.423  76.423  1.00  0.00           H  
ATOM   1220  C4'   A    39      26.596  71.135  77.898  1.00  0.00           C  
ATOM   1221  H4'   A    39      26.180  72.136  77.786  1.00  0.00           H  
ATOM   1222  O4'   A    39      25.849  70.457  78.948  1.00  0.00           O  
ATOM   1223  C1'   A    39      26.672  70.517  80.130  1.00  0.00           C  
ATOM   1224  H1'   A    39      26.060  71.043  80.863  1.00  0.00           H  
ATOM   1225  N9    A    39      27.135  69.197  80.595  1.00  0.00           N  
ATOM   1226  C8    A    39      27.134  67.968  79.936  1.00  0.00           C  
ATOM   1227  H8    A    39      26.928  67.794  78.890  1.00  0.00           H  
ATOM   1228  N7    A    39      27.476  66.969  80.701  1.00  0.00           N  
ATOM   1229  C5    A    39      27.730  67.565  81.918  1.00  0.00           C  
ATOM   1230  C6    A    39      28.174  67.133  83.223  1.00  0.00           C  
ATOM   1231  N6    A    39      28.642  65.901  83.439  1.00  0.00           N  
ATOM   1232  H61   A    39      29.096  65.751  84.329  1.00  0.00           H  
ATOM   1233  H62   A    39      28.693  65.277  82.647  1.00  0.00           H  
ATOM   1234  N1    A    39      28.369  68.004  84.264  1.00  0.00           N  
ATOM   1235  C2    A    39      28.080  69.298  83.992  1.00  0.00           C  
ATOM   1236  H2    A    39      28.164  70.058  84.755  1.00  0.00           H  
ATOM   1237  N3    A    39      27.641  69.830  82.816  1.00  0.00           N  
ATOM   1238  C4    A    39      27.572  68.938  81.857  1.00  0.00           C  
ATOM   1239  C3'   A    39      28.044  71.215  78.296  1.00  0.00           C  
ATOM   1240  H3'   A    39      28.577  70.290  78.077  1.00  0.00           H  
ATOM   1241  C2'   A    39      27.863  71.426  79.818  1.00  0.00           C  
ATOM   1242  H2'   A    39      28.783  71.064  80.276  1.00  0.00           H  
ATOM   1243  O2'   A    39      27.700  72.789  80.132  1.00  0.00           O  
ATOM   1244 HO2'   A    39      28.096  72.830  81.006  1.00  0.00           H  
ATOM   1245  O3'   A    39      28.665  72.242  77.583  1.00  0.00           O  
ATOM   1246  P     C    40      30.133  72.240  77.168  1.00  0.00           P  
ATOM   1247  OP1   C    40      30.487  73.481  76.497  1.00  0.00           O  
ATOM   1248  OP2   C    40      30.402  70.951  76.506  1.00  0.00           O  
ATOM   1249  O5'   C    40      31.030  72.267  78.537  1.00  0.00           O  
ATOM   1250  C5'   C    40      31.060  73.330  79.495  1.00  0.00           C  
ATOM   1251  H5'   C    40      31.482  74.179  78.957  1.00  0.00           H  
ATOM   1252 H5''   C    40      30.076  73.621  79.862  1.00  0.00           H  
ATOM   1253  C4'   C    40      31.992  73.137  80.679  1.00  0.00           C  
ATOM   1254  H4'   C    40      32.225  74.039  81.245  1.00  0.00           H  
ATOM   1255  O4'   C    40      31.403  72.184  81.550  1.00  0.00           O  
ATOM   1256  C1'   C    40      32.451  71.466  82.231  1.00  0.00           C  
ATOM   1257  H1'   C    40      32.390  71.764  83.277  1.00  0.00           H  
ATOM   1258  N1    C    40      32.378  69.973  82.109  1.00  0.00           N  
ATOM   1259  C6    C    40      31.615  69.463  81.115  1.00  0.00           C  
ATOM   1260  H6    C    40      31.289  70.098  80.305  1.00  0.00           H  
ATOM   1261  C5    C    40      31.505  68.112  81.023  1.00  0.00           C  
ATOM   1262  H5    C    40      30.974  67.782  80.143  1.00  0.00           H  
ATOM   1263  C4    C    40      32.189  67.277  81.955  1.00  0.00           C  
ATOM   1264  N4    C    40      31.860  66.039  82.005  1.00  0.00           N  
ATOM   1265  H41   C    40      31.165  65.704  81.353  1.00  0.00           H  
ATOM   1266  H42   C    40      32.326  65.402  82.636  1.00  0.00           H  
ATOM   1267  N3    C    40      32.997  67.760  82.906  1.00  0.00           N  
ATOM   1268  C2    C    40      33.212  69.142  82.873  1.00  0.00           C  
ATOM   1269  O2    C    40      34.071  69.660  83.557  1.00  0.00           O  
ATOM   1270  C3'   C    40      33.349  72.518  80.307  1.00  0.00           C  
ATOM   1271  H3'   C    40      33.243  71.710  79.582  1.00  0.00           H  
ATOM   1272  C2'   C    40      33.781  72.083  81.714  1.00  0.00           C  
ATOM   1273  H2'   C    40      34.534  71.303  81.607  1.00  0.00           H  
ATOM   1274  O2'   C    40      34.263  73.140  82.451  1.00  0.00           O  
ATOM   1275 HO2'   C    40      34.834  73.660  81.881  1.00  0.00           H  
ATOM   1276  O3'   C    40      34.310  73.428  79.861  1.00  0.00           O  
ATOM   1277  P     A    41      35.429  72.934  78.949  1.00  0.00           P  
ATOM   1278  OP1   A    41      36.263  74.124  78.612  1.00  0.00           O  
ATOM   1279  OP2   A    41      34.899  72.081  77.866  1.00  0.00           O  
ATOM   1280  O5'   A    41      36.281  71.918  79.856  1.00  0.00           O  
ATOM   1281  C5'   A    41      37.188  72.327  80.799  1.00  0.00           C  
ATOM   1282  H5'   A    41      38.041  72.765  80.279  1.00  0.00           H  
ATOM   1283 H5''   A    41      36.791  73.112  81.441  1.00  0.00           H  
ATOM   1284  C4'   A    41      37.771  71.133  81.608  1.00  0.00           C  
ATOM   1285  H4'   A    41      38.529  71.584  82.249  1.00  0.00           H  
ATOM   1286  O4'   A    41      36.794  70.272  82.217  1.00  0.00           O  
ATOM   1287  C1'   A    41      37.298  68.926  82.221  1.00  0.00           C  
ATOM   1288  H1'   A    41      37.442  68.578  83.244  1.00  0.00           H  
ATOM   1289  N9    A    41      36.453  67.908  81.554  1.00  0.00           N  
ATOM   1290  C8    A    41      35.600  68.095  80.502  1.00  0.00           C  
ATOM   1291  H8    A    41      35.408  69.097  80.147  1.00  0.00           H  
ATOM   1292  N7    A    41      34.998  67.034  80.122  1.00  0.00           N  
ATOM   1293  C5    A    41      35.485  65.982  80.884  1.00  0.00           C  
ATOM   1294  C6    A    41      35.278  64.581  81.008  1.00  0.00           C  
ATOM   1295  N6    A    41      34.488  63.876  80.296  1.00  0.00           N  
ATOM   1296  H61   A    41      33.833  64.329  79.675  1.00  0.00           H  
ATOM   1297  H62   A    41      34.353  62.919  80.589  1.00  0.00           H  
ATOM   1298  N1    A    41      35.949  63.918  81.976  1.00  0.00           N  
ATOM   1299  C2    A    41      36.803  64.588  82.767  1.00  0.00           C  
ATOM   1300  H2    A    41      37.204  64.046  83.611  1.00  0.00           H  
ATOM   1301  N3    A    41      37.018  65.905  82.816  1.00  0.00           N  
ATOM   1302  C4    A    41      36.368  66.555  81.768  1.00  0.00           C  
ATOM   1303  C3'   A    41      38.555  70.252  80.646  1.00  0.00           C  
ATOM   1304  H3'   A    41      37.986  70.055  79.737  1.00  0.00           H  
ATOM   1305  C2'   A    41      38.654  69.030  81.536  1.00  0.00           C  
ATOM   1306  H2'   A    41      38.953  68.124  81.009  1.00  0.00           H  
ATOM   1307  O2'   A    41      39.613  69.313  82.544  1.00  0.00           O  
ATOM   1308 HO2'   A    41      40.455  68.886  82.370  1.00  0.00           H  
ATOM   1309  O3'   A    41      39.728  70.892  80.246  1.00  0.00           O  
ATOM   1310  P     G    42      40.719  70.361  79.129  1.00  0.00           P  
ATOM   1311  OP1   G    42      41.801  71.291  78.974  1.00  0.00           O  
ATOM   1312  OP2   G    42      39.911  69.953  78.011  1.00  0.00           O  
ATOM   1313  O5'   G    42      41.362  69.003  79.836  1.00  0.00           O  
ATOM   1314  C5'   G    42      42.307  69.051  80.864  1.00  0.00           C  
ATOM   1315  H5'   G    42      41.931  69.633  81.706  1.00  0.00           H  
ATOM   1316 H5''   G    42      43.187  69.573  80.489  1.00  0.00           H  
ATOM   1317  C4'   G    42      42.832  67.625  81.212  1.00  0.00           C  
ATOM   1318  H4'   G    42      43.614  67.779  81.956  1.00  0.00           H  
ATOM   1319  O4'   G    42      41.738  66.893  81.710  1.00  0.00           O  
ATOM   1320  C1'   G    42      41.856  65.556  81.236  1.00  0.00           C  
ATOM   1321  H1'   G    42      41.932  64.910  82.111  1.00  0.00           H  
ATOM   1322  N9    G    42      40.684  65.075  80.426  1.00  0.00           N  
ATOM   1323  C8    G    42      39.875  65.736  79.510  1.00  0.00           C  
ATOM   1324  H8    G    42      39.998  66.784  79.280  1.00  0.00           H  
ATOM   1325  N7    G    42      38.836  64.976  79.174  1.00  0.00           N  
ATOM   1326  C5    G    42      39.010  63.794  79.865  1.00  0.00           C  
ATOM   1327  C6    G    42      38.214  62.602  79.870  1.00  0.00           C  
ATOM   1328  O6    G    42      37.052  62.342  79.533  1.00  0.00           O  
ATOM   1329  N1    G    42      38.935  61.542  80.408  1.00  0.00           N  
ATOM   1330  H1    G    42      38.404  60.684  80.439  1.00  0.00           H  
ATOM   1331  C2    G    42      39.991  61.642  81.177  1.00  0.00           C  
ATOM   1332  N2    G    42      40.490  60.544  81.653  1.00  0.00           N  
ATOM   1333  H21   G    42      39.901  59.724  81.667  1.00  0.00           H  
ATOM   1334  H22   G    42      41.359  60.603  82.165  1.00  0.00           H  
ATOM   1335  N3    G    42      40.675  62.800  81.327  1.00  0.00           N  
ATOM   1336  C4    G    42      40.155  63.851  80.615  1.00  0.00           C  
ATOM   1337  C3'   G    42      43.413  66.817  80.034  1.00  0.00           C  
ATOM   1338  H3'   G    42      42.819  67.161  79.186  1.00  0.00           H  
ATOM   1339  C2'   G    42      43.135  65.380  80.417  1.00  0.00           C  
ATOM   1340  H2'   G    42      43.006  64.692  79.582  1.00  0.00           H  
ATOM   1341  O2'   G    42      44.065  64.791  81.287  1.00  0.00           O  
ATOM   1342 HO2'   G    42      44.929  64.808  80.868  1.00  0.00           H  
ATOM   1343  O3'   G    42      44.777  67.168  79.825  1.00  0.00           O  
ATOM   1344  P     G    43      45.373  66.870  78.386  1.00  0.00           P  
ATOM   1345  OP1   G    43      46.394  67.875  78.131  1.00  0.00           O  
ATOM   1346  OP2   G    43      44.353  66.418  77.391  1.00  0.00           O  
ATOM   1347  O5'   G    43      46.157  65.551  78.678  1.00  0.00           O  
ATOM   1348  C5'   G    43      47.054  65.437  79.771  1.00  0.00           C  
ATOM   1349  H5'   G    43      46.681  65.739  80.750  1.00  0.00           H  
ATOM   1350 H5''   G    43      47.935  66.030  79.526  1.00  0.00           H  
ATOM   1351  C4'   G    43      47.510  63.931  79.812  1.00  0.00           C  
ATOM   1352  H4'   G    43      48.221  63.827  80.632  1.00  0.00           H  
ATOM   1353  O4'   G    43      46.296  63.243  80.022  1.00  0.00           O  
ATOM   1354  C1'   G    43      46.108  62.185  79.183  1.00  0.00           C  
ATOM   1355  H1'   G    43      46.174  61.226  79.698  1.00  0.00           H  
ATOM   1356  N9    G    43      44.770  62.254  78.550  1.00  0.00           N  
ATOM   1357  C8    G    43      44.184  63.222  77.732  1.00  0.00           C  
ATOM   1358  H8    G    43      44.741  64.035  77.291  1.00  0.00           H  
ATOM   1359  N7    G    43      42.908  62.965  77.438  1.00  0.00           N  
ATOM   1360  C5    G    43      42.661  61.723  78.064  1.00  0.00           C  
ATOM   1361  C6    G    43      41.419  61.072  78.337  1.00  0.00           C  
ATOM   1362  O6    G    43      40.303  61.385  77.972  1.00  0.00           O  
ATOM   1363  N1    G    43      41.596  59.852  79.021  1.00  0.00           N  
ATOM   1364  H1    G    43      40.793  59.240  79.046  1.00  0.00           H  
ATOM   1365  C2    G    43      42.804  59.501  79.586  1.00  0.00           C  
ATOM   1366  N2    G    43      42.930  58.368  80.219  1.00  0.00           N  
ATOM   1367  H21   G    43      43.841  58.088  80.553  1.00  0.00           H  
ATOM   1368  H22   G    43      42.152  57.728  80.295  1.00  0.00           H  
ATOM   1369  N3    G    43      43.913  60.202  79.498  1.00  0.00           N  
ATOM   1370  C4    G    43      43.783  61.272  78.747  1.00  0.00           C  
ATOM   1371  C3'   G    43      48.170  63.349  78.602  1.00  0.00           C  
ATOM   1372  H3'   G    43      48.274  64.110  77.828  1.00  0.00           H  
ATOM   1373  C2'   G    43      47.272  62.147  78.189  1.00  0.00           C  
ATOM   1374  H2'   G    43      46.860  62.376  77.206  1.00  0.00           H  
ATOM   1375  O2'   G    43      47.956  60.852  78.239  1.00  0.00           O  
ATOM   1376 HO2'   G    43      48.446  60.876  79.065  1.00  0.00           H  
ATOM   1377  O3'   G    43      49.516  62.926  78.942  1.00  0.00           O  
ATOM   1378  P     C    44      50.732  63.910  78.711  1.00  0.00           P  
ATOM   1379  OP1   C    44      51.856  63.070  79.120  1.00  0.00           O  
ATOM   1380  OP2   C    44      50.404  65.183  79.413  1.00  0.00           O  
ATOM   1381  O5'   C    44      50.727  64.104  77.114  1.00  0.00           O  
ATOM   1382  C5'   C    44      51.370  63.080  76.300  1.00  0.00           C  
ATOM   1383  H5'   C    44      51.051  62.057  76.498  1.00  0.00           H  
ATOM   1384 H5''   C    44      52.448  63.221  76.378  1.00  0.00           H  
ATOM   1385  C4'   C    44      51.072  63.179  74.845  1.00  0.00           C  
ATOM   1386  H4'   C    44      51.803  62.547  74.341  1.00  0.00           H  
ATOM   1387  O4'   C    44      49.790  62.710  74.556  1.00  0.00           O  
ATOM   1388  C1'   C    44      49.269  63.482  73.521  1.00  0.00           C  
ATOM   1389  H1'   C    44      48.991  62.809  72.710  1.00  0.00           H  
ATOM   1390  N1    C    44      47.970  63.972  74.058  1.00  0.00           N  
ATOM   1391  C6    C    44      47.902  64.807  75.155  1.00  0.00           C  
ATOM   1392  H6    C    44      48.750  65.088  75.763  1.00  0.00           H  
ATOM   1393  C5    C    44      46.683  65.398  75.424  1.00  0.00           C  
ATOM   1394  H5    C    44      46.621  66.129  76.217  1.00  0.00           H  
ATOM   1395  C4    C    44      45.557  64.988  74.579  1.00  0.00           C  
ATOM   1396  N4    C    44      44.450  65.567  74.810  1.00  0.00           N  
ATOM   1397  H41   C    44      43.649  65.296  74.258  1.00  0.00           H  
ATOM   1398  H42   C    44      44.433  66.012  75.716  1.00  0.00           H  
ATOM   1399  N3    C    44      45.609  64.073  73.676  1.00  0.00           N  
ATOM   1400  C2    C    44      46.808  63.592  73.404  1.00  0.00           C  
ATOM   1401  O2    C    44      46.725  62.854  72.424  1.00  0.00           O  
ATOM   1402  C3'   C    44      51.236  64.594  74.197  1.00  0.00           C  
ATOM   1403  H3'   C    44      50.921  65.316  74.950  1.00  0.00           H  
ATOM   1404  C2'   C    44      50.253  64.496  73.032  1.00  0.00           C  
ATOM   1405  H2'   C    44      49.852  65.495  72.857  1.00  0.00           H  
ATOM   1406  O2'   C    44      50.841  64.085  71.844  1.00  0.00           O  
ATOM   1407 HO2'   C    44      50.231  64.254  71.123  1.00  0.00           H  
ATOM   1408  O3'   C    44      52.600  64.950  73.921  1.00  0.00           O  
ATOM   1409  P     A    45      52.826  66.521  73.610  1.00  0.00           P  
ATOM   1410  OP1   A    45      54.254  66.822  73.665  1.00  0.00           O  
ATOM   1411  OP2   A    45      51.968  67.316  74.491  1.00  0.00           O  
ATOM   1412  O5'   A    45      52.410  66.799  72.048  1.00  0.00           O  
ATOM   1413  C5'   A    45      52.203  68.174  71.589  1.00  0.00           C  
ATOM   1414  H5'   A    45      53.036  68.840  71.811  1.00  0.00           H  
ATOM   1415 H5''   A    45      51.305  68.557  72.074  1.00  0.00           H  
ATOM   1416  C4'   A    45      52.147  68.217  70.115  1.00  0.00           C  
ATOM   1417  H4'   A    45      52.420  69.247  69.884  1.00  0.00           H  
ATOM   1418  O4'   A    45      53.171  67.485  69.502  1.00  0.00           O  
ATOM   1419  C1'   A    45      52.701  66.728  68.386  1.00  0.00           C  
ATOM   1420  H1'   A    45      53.327  66.857  67.503  1.00  0.00           H  
ATOM   1421  N9    A    45      52.592  65.277  68.597  1.00  0.00           N  
ATOM   1422  C8    A    45      52.933  64.475  69.709  1.00  0.00           C  
ATOM   1423  H8    A    45      53.086  64.935  70.674  1.00  0.00           H  
ATOM   1424  N7    A    45      52.881  63.199  69.429  1.00  0.00           N  
ATOM   1425  C5    A    45      52.516  63.108  68.106  1.00  0.00           C  
ATOM   1426  C6    A    45      52.512  62.101  67.133  1.00  0.00           C  
ATOM   1427  N6    A    45      52.667  60.789  67.362  1.00  0.00           N  
ATOM   1428  H61   A    45      52.623  60.513  68.332  1.00  0.00           H  
ATOM   1429  H62   A    45      52.608  60.192  66.549  1.00  0.00           H  
ATOM   1430  N1    A    45      52.633  62.457  65.834  1.00  0.00           N  
ATOM   1431  C2    A    45      52.483  63.738  65.494  1.00  0.00           C  
ATOM   1432  H2    A    45      52.425  63.967  64.440  1.00  0.00           H  
ATOM   1433  N3    A    45      52.443  64.807  66.284  1.00  0.00           N  
ATOM   1434  C4    A    45      52.502  64.395  67.587  1.00  0.00           C  
ATOM   1435  C3'   A    45      50.863  67.715  69.480  1.00  0.00           C  
ATOM   1436  H3'   A    45      50.539  66.857  70.069  1.00  0.00           H  
ATOM   1437  C2'   A    45      51.311  67.349  68.088  1.00  0.00           C  
ATOM   1438  H2'   A    45      50.623  66.636  67.632  1.00  0.00           H  
ATOM   1439  O2'   A    45      51.619  68.458  67.189  1.00  0.00           O  
ATOM   1440 HO2'   A    45      51.496  68.129  66.296  1.00  0.00           H  
ATOM   1441  O3'   A    45      49.792  68.602  69.402  1.00  0.00           O  
ATOM   1442  P     C    46      48.253  68.222  68.989  1.00  0.00           P  
ATOM   1443  OP1   C    46      47.522  69.457  69.411  1.00  0.00           O  
ATOM   1444  OP2   C    46      47.855  66.866  69.490  1.00  0.00           O  
ATOM   1445  O5'   C    46      48.287  68.044  67.416  1.00  0.00           O  
ATOM   1446  C5'   C    46      48.348  69.083  66.494  1.00  0.00           C  
ATOM   1447  H5'   C    46      49.385  69.418  66.501  1.00  0.00           H  
ATOM   1448 H5''   C    46      47.624  69.836  66.804  1.00  0.00           H  
ATOM   1449  C4'   C    46      48.086  68.551  65.078  1.00  0.00           C  
ATOM   1450  H4'   C    46      48.200  69.391  64.392  1.00  0.00           H  
ATOM   1451  O4'   C    46      49.115  67.653  64.616  1.00  0.00           O  
ATOM   1452  C1'   C    46      48.548  66.635  63.743  1.00  0.00           C  
ATOM   1453  H1'   C    46      49.035  66.454  62.785  1.00  0.00           H  
ATOM   1454  N1    C    46      48.588  65.284  64.438  1.00  0.00           N  
ATOM   1455  C6    C    46      48.846  65.133  65.808  1.00  0.00           C  
ATOM   1456  H6    C    46      48.992  66.020  66.406  1.00  0.00           H  
ATOM   1457  C5    C    46      49.090  63.915  66.345  1.00  0.00           C  
ATOM   1458  H5    C    46      49.417  63.820  67.369  1.00  0.00           H  
ATOM   1459  C4    C    46      49.032  62.842  65.427  1.00  0.00           C  
ATOM   1460  N4    C    46      48.970  61.597  65.899  1.00  0.00           N  
ATOM   1461  H41   C    46      49.047  60.854  65.219  1.00  0.00           H  
ATOM   1462  H42   C    46      48.933  61.466  66.900  1.00  0.00           H  
ATOM   1463  N3    C    46      48.790  62.917  64.139  1.00  0.00           N  
ATOM   1464  C2    C    46      48.518  64.111  63.567  1.00  0.00           C  
ATOM   1465  O2    C    46      48.310  64.183  62.349  1.00  0.00           O  
ATOM   1466  C3'   C    46      46.782  67.775  64.835  1.00  0.00           C  
ATOM   1467  H3'   C    46      46.824  67.043  65.641  1.00  0.00           H  
ATOM   1468  C2'   C    46      47.087  67.020  63.624  1.00  0.00           C  
ATOM   1469  H2'   C    46      46.425  66.181  63.407  1.00  0.00           H  
ATOM   1470  O2'   C    46      47.001  67.826  62.452  1.00  0.00           O  
ATOM   1471 HO2'   C    46      47.023  68.751  62.708  1.00  0.00           H  
ATOM   1472  O3'   C    46      45.581  68.551  64.868  1.00  0.00           O  
ATOM   1473  P     U    47      44.125  67.858  64.805  1.00  0.00           P  
ATOM   1474  OP1   U    47      43.314  68.999  64.353  1.00  0.00           O  
ATOM   1475  OP2   U    47      43.834  67.288  66.173  1.00  0.00           O  
ATOM   1476  O5'   U    47      44.044  66.660  63.728  1.00  0.00           O  
ATOM   1477  C5'   U    47      43.730  66.882  62.300  1.00  0.00           C  
ATOM   1478  H5'   U    47      44.550  67.486  61.913  1.00  0.00           H  
ATOM   1479 H5''   U    47      42.830  67.472  62.126  1.00  0.00           H  
ATOM   1480  C4'   U    47      43.566  65.528  61.609  1.00  0.00           C  
ATOM   1481  H4'   U    47      43.516  65.752  60.543  1.00  0.00           H  
ATOM   1482  O4'   U    47      44.714  64.724  61.852  1.00  0.00           O  
ATOM   1483  C1'   U    47      44.334  63.352  61.969  1.00  0.00           C  
ATOM   1484  H1'   U    47      44.816  62.768  61.186  1.00  0.00           H  
ATOM   1485  N1    U    47      44.689  62.775  63.282  1.00  0.00           N  
ATOM   1486  C6    U    47      45.099  63.550  64.319  1.00  0.00           C  
ATOM   1487  H6    U    47      45.115  64.628  64.258  1.00  0.00           H  
ATOM   1488  C5    U    47      45.426  63.004  65.553  1.00  0.00           C  
ATOM   1489  H5    U    47      45.631  63.635  66.405  1.00  0.00           H  
ATOM   1490  C4    U    47      45.465  61.563  65.774  1.00  0.00           C  
ATOM   1491  O4    U    47      45.775  61.028  66.856  1.00  0.00           O  
ATOM   1492  N3    U    47      45.021  60.866  64.668  1.00  0.00           N  
ATOM   1493  H3    U    47      44.879  59.878  64.820  1.00  0.00           H  
ATOM   1494  C2    U    47      44.662  61.405  63.472  1.00  0.00           C  
ATOM   1495  O2    U    47      44.109  60.686  62.663  1.00  0.00           O  
ATOM   1496  C3'   U    47      42.373  64.732  62.121  1.00  0.00           C  
ATOM   1497  H3'   U    47      42.472  64.754  63.206  1.00  0.00           H  
ATOM   1498  C2'   U    47      42.796  63.356  61.670  1.00  0.00           C  
ATOM   1499  H2'   U    47      42.381  62.556  62.284  1.00  0.00           H  
ATOM   1500  O2'   U    47      42.574  63.047  60.254  1.00  0.00           O  
ATOM   1501 HO2'   U    47      41.794  62.488  60.224  1.00  0.00           H  
ATOM   1502  O3'   U    47      41.136  65.252  61.589  1.00  0.00           O  
ATOM   1503  P     A    48      39.841  65.394  62.483  1.00  0.00           P  
ATOM   1504  OP1   A    48      38.922  66.247  61.764  1.00  0.00           O  
ATOM   1505  OP2   A    48      40.378  65.803  63.806  1.00  0.00           O  
ATOM   1506  O5'   A    48      39.333  63.946  62.535  1.00  0.00           O  
ATOM   1507  C5'   A    48      38.929  63.191  61.416  1.00  0.00           C  
ATOM   1508  H5'   A    48      39.702  63.194  60.647  1.00  0.00           H  
ATOM   1509 H5''   A    48      38.049  63.711  61.037  1.00  0.00           H  
ATOM   1510  C4'   A    48      38.617  61.707  61.805  1.00  0.00           C  
ATOM   1511  H4'   A    48      38.389  61.124  60.913  1.00  0.00           H  
ATOM   1512  O4'   A    48      39.905  61.263  62.101  1.00  0.00           O  
ATOM   1513  C1'   A    48      39.751  60.130  62.920  1.00  0.00           C  
ATOM   1514  H1'   A    48      40.031  59.198  62.429  1.00  0.00           H  
ATOM   1515  N9    A    48      40.502  60.282  64.140  1.00  0.00           N  
ATOM   1516  C8    A    48      41.016  61.491  64.626  1.00  0.00           C  
ATOM   1517  H8    A    48      40.874  62.500  64.267  1.00  0.00           H  
ATOM   1518  N7    A    48      41.729  61.335  65.702  1.00  0.00           N  
ATOM   1519  C5    A    48      41.659  59.961  65.889  1.00  0.00           C  
ATOM   1520  C6    A    48      42.134  59.037  66.838  1.00  0.00           C  
ATOM   1521  N6    A    48      42.963  59.369  67.809  1.00  0.00           N  
ATOM   1522  H61   A    48      43.365  58.643  68.384  1.00  0.00           H  
ATOM   1523  H62   A    48      43.296  60.321  67.855  1.00  0.00           H  
ATOM   1524  N1    A    48      41.979  57.655  66.777  1.00  0.00           N  
ATOM   1525  C2    A    48      41.179  57.172  65.812  1.00  0.00           C  
ATOM   1526  H2    A    48      40.891  56.131  65.786  1.00  0.00           H  
ATOM   1527  N3    A    48      40.644  57.949  64.817  1.00  0.00           N  
ATOM   1528  C4    A    48      40.888  59.275  64.984  1.00  0.00           C  
ATOM   1529  C3'   A    48      37.696  61.382  62.927  1.00  0.00           C  
ATOM   1530  H3'   A    48      37.937  62.048  63.755  1.00  0.00           H  
ATOM   1531  C2'   A    48      38.258  59.985  63.207  1.00  0.00           C  
ATOM   1532  H2'   A    48      38.080  59.909  64.280  1.00  0.00           H  
ATOM   1533  O2'   A    48      37.721  58.947  62.371  1.00  0.00           O  
ATOM   1534 HO2'   A    48      38.067  58.120  62.715  1.00  0.00           H  
ATOM   1535  O3'   A    48      36.319  61.526  62.580  1.00  0.00           O  
ATOM   1536  P     G    49      35.271  61.596  63.684  1.00  0.00           P  
ATOM   1537  OP1   G    49      34.018  61.668  62.918  1.00  0.00           O  
ATOM   1538  OP2   G    49      35.656  62.740  64.583  1.00  0.00           O  
ATOM   1539  O5'   G    49      35.256  60.288  64.649  1.00  0.00           O  
ATOM   1540  C5'   G    49      34.861  58.980  64.164  1.00  0.00           C  
ATOM   1541  H5'   G    49      35.266  58.777  63.172  1.00  0.00           H  
ATOM   1542 H5''   G    49      33.779  58.908  64.049  1.00  0.00           H  
ATOM   1543  C4'   G    49      35.321  57.831  65.003  1.00  0.00           C  
ATOM   1544  H4'   G    49      35.002  56.906  64.521  1.00  0.00           H  
ATOM   1545  O4'   G    49      36.725  57.917  65.078  1.00  0.00           O  
ATOM   1546  C1'   G    49      37.085  57.202  66.278  1.00  0.00           C  
ATOM   1547  H1'   G    49      37.655  56.320  65.988  1.00  0.00           H  
ATOM   1548  N9    G    49      38.037  57.969  67.207  1.00  0.00           N  
ATOM   1549  C8    G    49      37.960  59.306  67.459  1.00  0.00           C  
ATOM   1550  H8    G    49      37.354  60.018  66.919  1.00  0.00           H  
ATOM   1551  N7    G    49      38.801  59.673  68.353  1.00  0.00           N  
ATOM   1552  C5    G    49      39.452  58.527  68.839  1.00  0.00           C  
ATOM   1553  C6    G    49      40.351  58.237  69.825  1.00  0.00           C  
ATOM   1554  O6    G    49      40.972  59.033  70.485  1.00  0.00           O  
ATOM   1555  N1    G    49      40.710  56.923  69.964  1.00  0.00           N  
ATOM   1556  H1    G    49      41.531  56.777  70.534  1.00  0.00           H  
ATOM   1557  C2    G    49      40.100  56.000  69.233  1.00  0.00           C  
ATOM   1558  N2    G    49      40.316  54.796  69.672  1.00  0.00           N  
ATOM   1559  H21   G    49      41.010  54.565  70.368  1.00  0.00           H  
ATOM   1560  H22   G    49      39.753  54.088  69.222  1.00  0.00           H  
ATOM   1561  N3    G    49      39.106  56.094  68.344  1.00  0.00           N  
ATOM   1562  C4    G    49      38.861  57.430  68.120  1.00  0.00           C  
ATOM   1563  C3'   G    49      34.842  57.748  66.476  1.00  0.00           C  
ATOM   1564  H3'   G    49      34.970  58.709  66.974  1.00  0.00           H  
ATOM   1565  C2'   G    49      35.873  56.836  67.127  1.00  0.00           C  
ATOM   1566  H2'   G    49      35.999  57.133  68.168  1.00  0.00           H  
ATOM   1567  O2'   G    49      35.503  55.440  67.095  1.00  0.00           O  
ATOM   1568 HO2'   G    49      35.215  55.289  67.998  1.00  0.00           H  
ATOM   1569  O3'   G    49      33.517  57.263  66.750  1.00  0.00           O  
ATOM   1570  P     U    50      32.758  57.435  68.117  1.00  0.00           P  
ATOM   1571  OP1   U    50      31.472  56.776  67.948  1.00  0.00           O  
ATOM   1572  OP2   U    50      32.666  58.836  68.505  1.00  0.00           O  
ATOM   1573  O5'   U    50      33.500  56.640  69.320  1.00  0.00           O  
ATOM   1574  C5'   U    50      33.340  55.230  69.408  1.00  0.00           C  
ATOM   1575  H5'   U    50      33.311  54.766  68.422  1.00  0.00           H  
ATOM   1576 H5''   U    50      32.468  55.000  70.021  1.00  0.00           H  
ATOM   1577  C4'   U    50      34.493  54.600  70.209  1.00  0.00           C  
ATOM   1578  H4'   U    50      34.454  53.518  70.082  1.00  0.00           H  
ATOM   1579  O4'   U    50      35.817  55.086  69.952  1.00  0.00           O  
ATOM   1580  C1'   U    50      36.620  54.986  71.107  1.00  0.00           C  
ATOM   1581  H1'   U    50      37.471  54.326  70.941  1.00  0.00           H  
ATOM   1582  N1    U    50      37.155  56.329  71.453  1.00  0.00           N  
ATOM   1583  C6    U    50      36.593  57.492  70.999  1.00  0.00           C  
ATOM   1584  H6    U    50      35.674  57.522  70.433  1.00  0.00           H  
ATOM   1585  C5    U    50      37.118  58.694  71.450  1.00  0.00           C  
ATOM   1586  H5    U    50      36.728  59.621  71.057  1.00  0.00           H  
ATOM   1587  C4    U    50      38.266  58.758  72.396  1.00  0.00           C  
ATOM   1588  O4    U    50      38.650  59.807  72.895  1.00  0.00           O  
ATOM   1589  N3    U    50      38.687  57.515  72.751  1.00  0.00           N  
ATOM   1590  H3    U    50      39.552  57.477  73.270  1.00  0.00           H  
ATOM   1591  C2    U    50      38.163  56.314  72.401  1.00  0.00           C  
ATOM   1592  O2    U    50      38.726  55.283  72.834  1.00  0.00           O  
ATOM   1593  C3'   U    50      34.334  54.856  71.656  1.00  0.00           C  
ATOM   1594  H3'   U    50      34.185  55.923  71.822  1.00  0.00           H  
ATOM   1595  C2'   U    50      35.660  54.472  72.253  1.00  0.00           C  
ATOM   1596  H2'   U    50      35.827  55.010  73.186  1.00  0.00           H  
ATOM   1597  O2'   U    50      35.855  53.091  72.389  1.00  0.00           O  
ATOM   1598 HO2'   U    50      35.860  52.744  73.284  1.00  0.00           H  
ATOM   1599  O3'   U    50      33.233  54.105  72.194  1.00  0.00           O  
ATOM   1600  P     A    51      32.446  54.477  73.436  1.00  0.00           P  
ATOM   1601  OP1   A    51      31.227  53.581  73.570  1.00  0.00           O  
ATOM   1602  OP2   A    51      32.252  55.923  73.511  1.00  0.00           O  
ATOM   1603  O5'   A    51      33.514  54.013  74.558  1.00  0.00           O  
ATOM   1604  C5'   A    51      33.772  52.634  74.937  1.00  0.00           C  
ATOM   1605  H5'   A    51      33.671  51.927  74.113  1.00  0.00           H  
ATOM   1606 H5''   A    51      33.036  52.322  75.677  1.00  0.00           H  
ATOM   1607  C4'   A    51      35.146  52.453  75.590  1.00  0.00           C  
ATOM   1608  H4'   A    51      35.395  51.394  75.661  1.00  0.00           H  
ATOM   1609  O4'   A    51      36.118  53.248  74.932  1.00  0.00           O  
ATOM   1610  C1'   A    51      36.987  53.803  75.875  1.00  0.00           C  
ATOM   1611  H1'   A    51      38.013  53.462  75.737  1.00  0.00           H  
ATOM   1612  N9    A    51      37.009  55.316  75.979  1.00  0.00           N  
ATOM   1613  C8    A    51      36.132  56.234  75.495  1.00  0.00           C  
ATOM   1614  H8    A    51      35.141  55.970  75.158  1.00  0.00           H  
ATOM   1615  N7    A    51      36.498  57.495  75.658  1.00  0.00           N  
ATOM   1616  C5    A    51      37.689  57.352  76.427  1.00  0.00           C  
ATOM   1617  C6    A    51      38.567  58.238  77.053  1.00  0.00           C  
ATOM   1618  N6    A    51      38.327  59.463  77.080  1.00  0.00           N  
ATOM   1619  H61   A    51      38.972  60.138  77.465  1.00  0.00           H  
ATOM   1620  H62   A    51      37.550  59.864  76.574  1.00  0.00           H  
ATOM   1621  N1    A    51      39.610  57.860  77.828  1.00  0.00           N  
ATOM   1622  C2    A    51      39.812  56.519  77.906  1.00  0.00           C  
ATOM   1623  H2    A    51      40.745  56.347  78.423  1.00  0.00           H  
ATOM   1624  N3    A    51      39.074  55.546  77.340  1.00  0.00           N  
ATOM   1625  C4    A    51      38.013  56.063  76.603  1.00  0.00           C  
ATOM   1626  C3'   A    51      35.178  52.823  77.135  1.00  0.00           C  
ATOM   1627  H3'   A    51      34.541  53.685  77.330  1.00  0.00           H  
ATOM   1628  C2'   A    51      36.669  53.130  77.210  1.00  0.00           C  
ATOM   1629  H2'   A    51      36.838  53.812  78.043  1.00  0.00           H  
ATOM   1630  O2'   A    51      37.316  51.908  77.385  1.00  0.00           O  
ATOM   1631 HO2'   A    51      36.662  51.384  77.854  1.00  0.00           H  
ATOM   1632  O3'   A    51      34.805  51.739  77.998  1.00  0.00           O  
ATOM   1633  P     C    52      34.420  52.096  79.508  1.00  0.00           P  
ATOM   1634  OP1   C    52      34.209  50.841  80.296  1.00  0.00           O  
ATOM   1635  OP2   C    52      33.353  53.108  79.552  1.00  0.00           O  
ATOM   1636  O5'   C    52      35.642  52.834  80.137  1.00  0.00           O  
ATOM   1637  C5'   C    52      36.819  52.182  80.585  1.00  0.00           C  
ATOM   1638  H5'   C    52      37.389  51.605  79.857  1.00  0.00           H  
ATOM   1639 H5''   C    52      36.593  51.556  81.448  1.00  0.00           H  
ATOM   1640  C4'   C    52      37.768  53.214  81.155  1.00  0.00           C  
ATOM   1641  H4'   C    52      38.724  52.705  81.271  1.00  0.00           H  
ATOM   1642  O4'   C    52      37.982  54.225  80.228  1.00  0.00           O  
ATOM   1643  C1'   C    52      38.292  55.439  80.909  1.00  0.00           C  
ATOM   1644  H1'   C    52      39.314  55.718  80.655  1.00  0.00           H  
ATOM   1645  N1    C    52      37.481  56.645  80.514  1.00  0.00           N  
ATOM   1646  C6    C    52      36.236  56.501  79.993  1.00  0.00           C  
ATOM   1647  H6    C    52      35.882  55.497  79.809  1.00  0.00           H  
ATOM   1648  C5    C    52      35.569  57.567  79.453  1.00  0.00           C  
ATOM   1649  H5    C    52      34.628  57.366  78.963  1.00  0.00           H  
ATOM   1650  C4    C    52      36.216  58.828  79.677  1.00  0.00           C  
ATOM   1651  N4    C    52      35.531  59.963  79.519  1.00  0.00           N  
ATOM   1652  H41   C    52      36.079  60.775  79.766  1.00  0.00           H  
ATOM   1653  H42   C    52      34.577  60.038  79.198  1.00  0.00           H  
ATOM   1654  N3    C    52      37.394  58.972  80.221  1.00  0.00           N  
ATOM   1655  C2    C    52      38.078  57.903  80.730  1.00  0.00           C  
ATOM   1656  O2    C    52      39.187  58.117  81.267  1.00  0.00           O  
ATOM   1657  C3'   C    52      37.263  53.942  82.368  1.00  0.00           C  
ATOM   1658  H3'   C    52      36.289  54.277  82.010  1.00  0.00           H  
ATOM   1659  C2'   C    52      38.196  55.203  82.402  1.00  0.00           C  
ATOM   1660  H2'   C    52      37.749  56.129  82.765  1.00  0.00           H  
ATOM   1661  O2'   C    52      39.565  54.964  82.846  1.00  0.00           O  
ATOM   1662 HO2'   C    52      39.455  54.239  83.466  1.00  0.00           H  
ATOM   1663  O3'   C    52      37.181  53.137  83.542  1.00  0.00           O  
ATOM   1664  P     U    53      36.209  53.559  84.709  1.00  0.00           P  
ATOM   1665  OP1   U    53      36.470  52.685  85.918  1.00  0.00           O  
ATOM   1666  OP2   U    53      34.879  53.457  84.091  1.00  0.00           O  
ATOM   1667  O5'   U    53      36.600  55.071  85.069  1.00  0.00           O  
ATOM   1668  C5'   U    53      37.785  55.303  85.810  1.00  0.00           C  
ATOM   1669  H5'   U    53      37.760  54.963  86.846  1.00  0.00           H  
ATOM   1670 H5''   U    53      38.568  54.750  85.292  1.00  0.00           H  
ATOM   1671  C4'   U    53      38.197  56.805  85.969  1.00  0.00           C  
ATOM   1672  H4'   U    53      39.156  56.856  86.483  1.00  0.00           H  
ATOM   1673  O4'   U    53      38.262  57.599  84.742  1.00  0.00           O  
ATOM   1674  C1'   U    53      37.808  58.941  84.942  1.00  0.00           C  
ATOM   1675  H1'   U    53      38.675  59.593  84.830  1.00  0.00           H  
ATOM   1676  N1    U    53      36.761  59.345  83.955  1.00  0.00           N  
ATOM   1677  C6    U    53      35.667  58.459  83.617  1.00  0.00           C  
ATOM   1678  H6    U    53      35.689  57.436  83.961  1.00  0.00           H  
ATOM   1679  C5    U    53      34.663  58.953  82.831  1.00  0.00           C  
ATOM   1680  H5    U    53      33.904  58.212  82.629  1.00  0.00           H  
ATOM   1681  C4    U    53      34.637  60.333  82.417  1.00  0.00           C  
ATOM   1682  O4    U    53      33.747  60.843  81.746  1.00  0.00           O  
ATOM   1683  N3    U    53      35.721  61.045  82.697  1.00  0.00           N  
ATOM   1684  H3    U    53      35.738  62.010  82.400  1.00  0.00           H  
ATOM   1685  C2    U    53      36.728  60.682  83.518  1.00  0.00           C  
ATOM   1686  O2    U    53      37.673  61.441  83.783  1.00  0.00           O  
ATOM   1687  C3'   U    53      37.098  57.592  86.810  1.00  0.00           C  
ATOM   1688  H3'   U    53      36.110  57.244  86.509  1.00  0.00           H  
ATOM   1689  C2'   U    53      37.248  59.024  86.327  1.00  0.00           C  
ATOM   1690  H2'   U    53      36.306  59.572  86.350  1.00  0.00           H  
ATOM   1691  O2'   U    53      38.260  59.744  86.993  1.00  0.00           O  
ATOM   1692 HO2'   U    53      37.893  59.903  87.865  1.00  0.00           H  
ATOM   1693  O3'   U    53      37.259  57.588  88.242  1.00  0.00           O  
ATOM   1694  P     G    54      36.141  58.284  89.129  1.00  0.00           P  
ATOM   1695  OP1   G    54      36.351  57.783  90.508  1.00  0.00           O  
ATOM   1696  OP2   G    54      34.830  58.092  88.419  1.00  0.00           O  
ATOM   1697  O5'   G    54      36.524  59.842  89.102  1.00  0.00           O  
ATOM   1698  C5'   G    54      37.454  60.429  90.030  1.00  0.00           C  
ATOM   1699  H5'   G    54      37.120  60.270  91.056  1.00  0.00           H  
ATOM   1700 H5''   G    54      38.403  59.922  89.852  1.00  0.00           H  
ATOM   1701  C4'   G    54      37.622  61.965  89.726  1.00  0.00           C  
ATOM   1702  H4'   G    54      38.553  62.154  90.261  1.00  0.00           H  
ATOM   1703  O4'   G    54      37.696  62.324  88.433  1.00  0.00           O  
ATOM   1704  C1'   G    54      37.103  63.550  88.215  1.00  0.00           C  
ATOM   1705  H1'   G    54      37.865  64.212  87.803  1.00  0.00           H  
ATOM   1706  N9    G    54      36.046  63.371  87.165  1.00  0.00           N  
ATOM   1707  C8    G    54      35.356  62.190  86.806  1.00  0.00           C  
ATOM   1708  H8    G    54      35.572  61.239  87.269  1.00  0.00           H  
ATOM   1709  N7    G    54      34.519  62.306  85.793  1.00  0.00           N  
ATOM   1710  C5    G    54      34.520  63.657  85.636  1.00  0.00           C  
ATOM   1711  C6    G    54      33.917  64.430  84.590  1.00  0.00           C  
ATOM   1712  O6    G    54      33.213  64.025  83.608  1.00  0.00           O  
ATOM   1713  N1    G    54      34.242  65.766  84.595  1.00  0.00           N  
ATOM   1714  H1    G    54      33.908  66.386  83.871  1.00  0.00           H  
ATOM   1715  C2    G    54      34.981  66.344  85.565  1.00  0.00           C  
ATOM   1716  N2    G    54      35.099  67.650  85.670  1.00  0.00           N  
ATOM   1717  H21   G    54      34.635  68.266  85.018  1.00  0.00           H  
ATOM   1718  H22   G    54      35.646  68.008  86.440  1.00  0.00           H  
ATOM   1719  N3    G    54      35.674  65.625  86.473  1.00  0.00           N  
ATOM   1720  C4    G    54      35.418  64.300  86.439  1.00  0.00           C  
ATOM   1721  C3'   G    54      36.472  62.793  90.226  1.00  0.00           C  
ATOM   1722  H3'   G    54      35.525  62.415  89.840  1.00  0.00           H  
ATOM   1723  C2'   G    54      36.599  64.135  89.535  1.00  0.00           C  
ATOM   1724  H2'   G    54      35.699  64.733  89.393  1.00  0.00           H  
ATOM   1725  O2'   G    54      37.573  64.976  90.064  1.00  0.00           O  
ATOM   1726 HO2'   G    54      37.713  64.746  90.986  1.00  0.00           H  
ATOM   1727  O3'   G    54      36.366  62.823  91.638  1.00  0.00           O  
ATOM   1728  P     A    55      35.068  63.251  92.310  1.00  0.00           P  
ATOM   1729  OP1   A    55      35.414  63.188  93.752  1.00  0.00           O  
ATOM   1730  OP2   A    55      34.070  62.292  91.806  1.00  0.00           O  
ATOM   1731  O5'   A    55      34.637  64.742  91.868  1.00  0.00           O  
ATOM   1732  C5'   A    55      35.149  65.940  92.398  1.00  0.00           C  
ATOM   1733  H5'   A    55      34.683  66.044  93.378  1.00  0.00           H  
ATOM   1734 H5''   A    55      36.238  65.914  92.356  1.00  0.00           H  
ATOM   1735  C4'   A    55      34.543  67.004  91.488  1.00  0.00           C  
ATOM   1736  H4'   A    55      35.024  67.953  91.728  1.00  0.00           H  
ATOM   1737  O4'   A    55      34.684  66.777  90.141  1.00  0.00           O  
ATOM   1738  C1'   A    55      33.480  67.129  89.431  1.00  0.00           C  
ATOM   1739  H1'   A    55      33.852  67.864  88.717  1.00  0.00           H  
ATOM   1740  N9    A    55      32.795  65.988  88.826  1.00  0.00           N  
ATOM   1741  C8    A    55      32.688  64.780  89.364  1.00  0.00           C  
ATOM   1742  H8    A    55      33.132  64.419  90.279  1.00  0.00           H  
ATOM   1743  N7    A    55      32.115  63.869  88.628  1.00  0.00           N  
ATOM   1744  C5    A    55      31.687  64.673  87.551  1.00  0.00           C  
ATOM   1745  C6    A    55      30.891  64.508  86.392  1.00  0.00           C  
ATOM   1746  N6    A    55      30.404  63.302  85.982  1.00  0.00           N  
ATOM   1747  H61   A    55      30.745  62.415  86.326  1.00  0.00           H  
ATOM   1748  H62   A    55      30.011  63.382  85.055  1.00  0.00           H  
ATOM   1749  N1    A    55      30.698  65.544  85.516  1.00  0.00           N  
ATOM   1750  C2    A    55      31.286  66.714  85.826  1.00  0.00           C  
ATOM   1751  H2    A    55      31.171  67.512  85.108  1.00  0.00           H  
ATOM   1752  N3    A    55      31.895  67.088  86.911  1.00  0.00           N  
ATOM   1753  C4    A    55      32.149  65.966  87.677  1.00  0.00           C  
ATOM   1754  C3'   A    55      33.071  67.253  91.717  1.00  0.00           C  
ATOM   1755  H3'   A    55      32.540  66.302  91.726  1.00  0.00           H  
ATOM   1756  C2'   A    55      32.611  67.895  90.404  1.00  0.00           C  
ATOM   1757  H2'   A    55      31.578  67.667  90.144  1.00  0.00           H  
ATOM   1758  O2'   A    55      32.947  69.282  90.424  1.00  0.00           O  
ATOM   1759 HO2'   A    55      32.157  69.827  90.387  1.00  0.00           H  
ATOM   1760  O3'   A    55      32.872  67.979  92.943  1.00  0.00           O  
ATOM   1761  P     U    56      31.436  68.004  93.564  1.00  0.00           P  
ATOM   1762  OP1   U    56      31.596  68.342  94.943  1.00  0.00           O  
ATOM   1763  OP2   U    56      30.788  66.714  93.263  1.00  0.00           O  
ATOM   1764  O5'   U    56      30.807  69.170  92.718  1.00  0.00           O  
ATOM   1765  C5'   U    56      31.195  70.526  92.873  1.00  0.00           C  
ATOM   1766  H5'   U    56      30.952  70.963  93.842  1.00  0.00           H  
ATOM   1767 H5''   U    56      32.279  70.569  92.774  1.00  0.00           H  
ATOM   1768  C4'   U    56      30.588  71.403  91.768  1.00  0.00           C  
ATOM   1769  H4'   U    56      30.875  72.455  91.799  1.00  0.00           H  
ATOM   1770  O4'   U    56      30.959  70.821  90.521  1.00  0.00           O  
ATOM   1771  C1'   U    56      29.807  70.771  89.638  1.00  0.00           C  
ATOM   1772  H1'   U    56      30.101  71.387  88.789  1.00  0.00           H  
ATOM   1773  N1    U    56      29.443  69.382  89.066  1.00  0.00           N  
ATOM   1774  C6    U    56      29.085  68.386  89.947  1.00  0.00           C  
ATOM   1775  H6    U    56      29.226  68.552  91.005  1.00  0.00           H  
ATOM   1776  C5    U    56      28.653  67.214  89.461  1.00  0.00           C  
ATOM   1777  H5    U    56      28.242  66.470  90.128  1.00  0.00           H  
ATOM   1778  C4    U    56      28.483  67.000  87.995  1.00  0.00           C  
ATOM   1779  O4    U    56      28.103  65.972  87.465  1.00  0.00           O  
ATOM   1780  N3    U    56      28.761  68.045  87.223  1.00  0.00           N  
ATOM   1781  H3    U    56      28.641  67.925  86.227  1.00  0.00           H  
ATOM   1782  C2    U    56      29.138  69.220  87.708  1.00  0.00           C  
ATOM   1783  O2    U    56      29.193  70.200  86.965  1.00  0.00           O  
ATOM   1784  C3'   U    56      29.097  71.252  91.774  1.00  0.00           C  
ATOM   1785  H3'   U    56      28.738  70.259  92.047  1.00  0.00           H  
ATOM   1786  C2'   U    56      28.717  71.492  90.365  1.00  0.00           C  
ATOM   1787  H2'   U    56      27.774  70.994  90.139  1.00  0.00           H  
ATOM   1788  O2'   U    56      28.706  72.878  90.018  1.00  0.00           O  
ATOM   1789 HO2'   U    56      28.275  73.309  90.760  1.00  0.00           H  
ATOM   1790  O3'   U    56      28.378  72.203  92.521  1.00  0.00           O  
ATOM   1791  P     G    57      26.905  71.978  92.889  1.00  0.00           P  
ATOM   1792  OP1   G    57      26.494  73.035  93.806  1.00  0.00           O  
ATOM   1793  OP2   G    57      26.724  70.575  93.299  1.00  0.00           O  
ATOM   1794  O5'   G    57      26.048  72.215  91.541  1.00  0.00           O  
ATOM   1795  C5'   G    57      25.816  73.562  90.887  1.00  0.00           C  
ATOM   1796  H5'   G    57      25.116  74.065  91.554  1.00  0.00           H  
ATOM   1797 H5''   G    57      26.660  74.246  90.968  1.00  0.00           H  
ATOM   1798  C4'   G    57      25.249  73.606  89.381  1.00  0.00           C  
ATOM   1799  H4'   G    57      25.500  74.585  88.973  1.00  0.00           H  
ATOM   1800  O4'   G    57      25.938  72.549  88.693  1.00  0.00           O  
ATOM   1801  C1'   G    57      25.127  72.082  87.592  1.00  0.00           C  
ATOM   1802  H1'   G    57      25.487  72.466  86.638  1.00  0.00           H  
ATOM   1803  N9    G    57      25.073  70.661  87.468  1.00  0.00           N  
ATOM   1804  C8    G    57      25.229  69.681  88.405  1.00  0.00           C  
ATOM   1805  H8    G    57      25.501  69.920  89.423  1.00  0.00           H  
ATOM   1806  N7    G    57      25.247  68.506  87.892  1.00  0.00           N  
ATOM   1807  C5    G    57      24.962  68.713  86.611  1.00  0.00           C  
ATOM   1808  C6    G    57      24.889  67.721  85.530  1.00  0.00           C  
ATOM   1809  O6    G    57      25.055  66.497  85.527  1.00  0.00           O  
ATOM   1810  N1    G    57      24.516  68.289  84.311  1.00  0.00           N  
ATOM   1811  H1    G    57      24.220  67.619  83.616  1.00  0.00           H  
ATOM   1812  C2    G    57      24.391  69.639  84.080  1.00  0.00           C  
ATOM   1813  N2    G    57      23.885  70.052  82.957  1.00  0.00           N  
ATOM   1814  H21   G    57      23.886  71.044  82.769  1.00  0.00           H  
ATOM   1815  H22   G    57      23.574  69.401  82.250  1.00  0.00           H  
ATOM   1816  N3    G    57      24.521  70.567  85.069  1.00  0.00           N  
ATOM   1817  C4    G    57      24.855  70.009  86.306  1.00  0.00           C  
ATOM   1818  C3'   G    57      23.766  73.289  89.196  1.00  0.00           C  
ATOM   1819  H3'   G    57      23.455  72.529  89.913  1.00  0.00           H  
ATOM   1820  C2'   G    57      23.767  72.763  87.734  1.00  0.00           C  
ATOM   1821  H2'   G    57      22.914  72.131  87.483  1.00  0.00           H  
ATOM   1822  O2'   G    57      23.659  73.876  86.796  1.00  0.00           O  
ATOM   1823 HO2'   G    57      22.986  74.396  87.242  1.00  0.00           H  
ATOM   1824  O3'   G    57      22.940  74.439  89.385  1.00  0.00           O  
ATOM   1825  P     U    58      21.383  74.226  89.624  1.00  0.00           P  
ATOM   1826  OP1   U    58      20.763  75.557  89.552  1.00  0.00           O  
ATOM   1827  OP2   U    58      21.196  73.307  90.771  1.00  0.00           O  
ATOM   1828  O5'   U    58      20.856  73.451  88.293  1.00  0.00           O  
ATOM   1829  C5'   U    58      20.572  74.107  87.067  1.00  0.00           C  
ATOM   1830  H5'   U    58      19.632  74.650  87.161  1.00  0.00           H  
ATOM   1831 H5''   U    58      21.287  74.787  86.607  1.00  0.00           H  
ATOM   1832  C4'   U    58      20.242  73.122  85.878  1.00  0.00           C  
ATOM   1833  H4'   U    58      19.810  73.796  85.139  1.00  0.00           H  
ATOM   1834  O4'   U    58      21.233  72.276  85.388  1.00  0.00           O  
ATOM   1835  C1'   U    58      20.711  71.089  84.857  1.00  0.00           C  
ATOM   1836  H1'   U    58      20.906  70.936  83.796  1.00  0.00           H  
ATOM   1837  N1    U    58      21.138  69.766  85.520  1.00  0.00           N  
ATOM   1838  C6    U    58      21.496  69.618  86.814  1.00  0.00           C  
ATOM   1839  H6    U    58      21.361  70.515  87.399  1.00  0.00           H  
ATOM   1840  C5    U    58      21.850  68.426  87.284  1.00  0.00           C  
ATOM   1841  H5    U    58      22.106  68.311  88.327  1.00  0.00           H  
ATOM   1842  C4    U    58      21.852  67.225  86.432  1.00  0.00           C  
ATOM   1843  O4    U    58      22.180  66.132  86.782  1.00  0.00           O  
ATOM   1844  N3    U    58      21.443  67.422  85.154  1.00  0.00           N  
ATOM   1845  H3    U    58      21.659  66.629  84.567  1.00  0.00           H  
ATOM   1846  C2    U    58      21.061  68.625  84.650  1.00  0.00           C  
ATOM   1847  O2    U    58      20.665  68.721  83.470  1.00  0.00           O  
ATOM   1848  C3'   U    58      19.172  72.131  86.235  1.00  0.00           C  
ATOM   1849  H3'   U    58      19.499  71.701  87.182  1.00  0.00           H  
ATOM   1850  C2'   U    58      19.220  71.168  85.034  1.00  0.00           C  
ATOM   1851  H2'   U    58      18.894  70.159  85.285  1.00  0.00           H  
ATOM   1852  O2'   U    58      18.569  71.661  83.848  1.00  0.00           O  
ATOM   1853 HO2'   U    58      17.620  71.764  83.951  1.00  0.00           H  
ATOM   1854  O3'   U    58      17.872  72.715  86.343  1.00  0.00           O  
ATOM   1855  P     C    59      16.576  71.972  86.944  1.00  0.00           P  
ATOM   1856  OP1   C    59      15.370  72.871  86.971  1.00  0.00           O  
ATOM   1857  OP2   C    59      16.963  71.354  88.249  1.00  0.00           O  
ATOM   1858  O5'   C    59      16.234  70.865  85.849  1.00  0.00           O  
ATOM   1859  C5'   C    59      15.449  71.095  84.706  1.00  0.00           C  
ATOM   1860  H5'   C    59      14.428  71.321  85.014  1.00  0.00           H  
ATOM   1861 H5''   C    59      15.829  71.935  84.125  1.00  0.00           H  
ATOM   1862  C4'   C    59      15.361  69.882  83.790  1.00  0.00           C  
ATOM   1863  H4'   C    59      15.026  70.189  82.799  1.00  0.00           H  
ATOM   1864  O4'   C    59      16.670  69.262  83.698  1.00  0.00           O  
ATOM   1865  C1'   C    59      16.396  67.893  83.387  1.00  0.00           C  
ATOM   1866  H1'   C    59      16.810  67.785  82.385  1.00  0.00           H  
ATOM   1867  N1    C    59      17.210  67.074  84.357  1.00  0.00           N  
ATOM   1868  C6    C    59      17.412  67.460  85.659  1.00  0.00           C  
ATOM   1869  H6    C    59      17.019  68.437  85.900  1.00  0.00           H  
ATOM   1870  C5    C    59      18.121  66.664  86.476  1.00  0.00           C  
ATOM   1871  H5    C    59      18.463  67.035  87.431  1.00  0.00           H  
ATOM   1872  C4    C    59      18.768  65.531  85.861  1.00  0.00           C  
ATOM   1873  N4    C    59      19.488  64.714  86.596  1.00  0.00           N  
ATOM   1874  H41   C    59      20.046  65.075  87.356  1.00  0.00           H  
ATOM   1875  H42   C    59      19.761  63.909  86.049  1.00  0.00           H  
ATOM   1876  N3    C    59      18.495  65.073  84.647  1.00  0.00           N  
ATOM   1877  C2    C    59      17.701  65.850  83.876  1.00  0.00           C  
ATOM   1878  O2    C    59      17.421  65.375  82.824  1.00  0.00           O  
ATOM   1879  C3'   C    59      14.462  68.793  84.390  1.00  0.00           C  
ATOM   1880  H3'   C    59      14.656  68.749  85.461  1.00  0.00           H  
ATOM   1881  C2'   C    59      14.860  67.620  83.508  1.00  0.00           C  
ATOM   1882  H2'   C    59      14.848  66.607  83.911  1.00  0.00           H  
ATOM   1883  O2'   C    59      14.401  67.584  82.119  1.00  0.00           O  
ATOM   1884 HO2'   C    59      13.442  67.555  82.111  1.00  0.00           H  
ATOM   1885  O3'   C    59      13.075  69.035  84.242  1.00  0.00           O  
ATOM   1886  P     G    60      11.971  68.030  84.944  1.00  0.00           P  
ATOM   1887  OP1   G    60      10.709  68.475  84.383  1.00  0.00           O  
ATOM   1888  OP2   G    60      12.126  68.004  86.403  1.00  0.00           O  
ATOM   1889  O5'   G    60      12.261  66.584  84.467  1.00  0.00           O  
ATOM   1890  C5'   G    60      11.701  66.122  83.217  1.00  0.00           C  
ATOM   1891  H5'   G    60      10.612  66.178  83.211  1.00  0.00           H  
ATOM   1892 H5''   G    60      11.946  66.671  82.307  1.00  0.00           H  
ATOM   1893  C4'   G    60      12.107  64.683  82.990  1.00  0.00           C  
ATOM   1894  H4'   G    60      11.768  64.325  82.018  1.00  0.00           H  
ATOM   1895  O4'   G    60      13.528  64.576  83.182  1.00  0.00           O  
ATOM   1896  C1'   G    60      13.854  63.251  83.543  1.00  0.00           C  
ATOM   1897  H1'   G    60      14.481  62.807  82.769  1.00  0.00           H  
ATOM   1898  N9    G    60      14.723  63.198  84.812  1.00  0.00           N  
ATOM   1899  C8    G    60      15.004  64.281  85.612  1.00  0.00           C  
ATOM   1900  H8    G    60      14.521  65.241  85.499  1.00  0.00           H  
ATOM   1901  N7    G    60      15.866  63.986  86.544  1.00  0.00           N  
ATOM   1902  C5    G    60      16.184  62.646  86.357  1.00  0.00           C  
ATOM   1903  C6    G    60      17.138  61.756  87.017  1.00  0.00           C  
ATOM   1904  O6    G    60      17.946  62.024  87.879  1.00  0.00           O  
ATOM   1905  N1    G    60      16.969  60.468  86.624  1.00  0.00           N  
ATOM   1906  H1    G    60      17.418  59.757  87.184  1.00  0.00           H  
ATOM   1907  C2    G    60      16.248  60.073  85.552  1.00  0.00           C  
ATOM   1908  N2    G    60      16.508  58.873  85.170  1.00  0.00           N  
ATOM   1909  H21   G    60      17.135  58.270  85.683  1.00  0.00           H  
ATOM   1910  H22   G    60      15.932  58.412  84.481  1.00  0.00           H  
ATOM   1911  N3    G    60      15.450  60.892  84.808  1.00  0.00           N  
ATOM   1912  C4    G    60      15.452  62.125  85.311  1.00  0.00           C  
ATOM   1913  C3'   G    60      11.585  63.762  84.046  1.00  0.00           C  
ATOM   1914  H3'   G    60      11.765  64.165  85.043  1.00  0.00           H  
ATOM   1915  C2'   G    60      12.514  62.514  83.885  1.00  0.00           C  
ATOM   1916  H2'   G    60      12.480  61.949  84.816  1.00  0.00           H  
ATOM   1917  O2'   G    60      12.230  61.615  82.835  1.00  0.00           O  
ATOM   1918 HO2'   G    60      12.886  60.916  82.784  1.00  0.00           H  
ATOM   1919  O3'   G    60      10.233  63.373  83.875  1.00  0.00           O  
ATOM   1920  P     U    61       9.357  62.544  84.932  1.00  0.00           P  
ATOM   1921  OP1   U    61       7.952  62.462  84.462  1.00  0.00           O  
ATOM   1922  OP2   U    61       9.605  63.152  86.267  1.00  0.00           O  
ATOM   1923  O5'   U    61       9.955  61.047  84.855  1.00  0.00           O  
ATOM   1924  C5'   U    61       9.560  59.994  83.983  1.00  0.00           C  
ATOM   1925  H5'   U    61       8.495  59.766  84.016  1.00  0.00           H  
ATOM   1926 H5''   U    61       9.634  60.337  82.951  1.00  0.00           H  
ATOM   1927  C4'   U    61      10.225  58.631  84.318  1.00  0.00           C  
ATOM   1928  H4'   U    61      10.069  57.927  83.500  1.00  0.00           H  
ATOM   1929  O4'   U    61      11.625  58.705  84.432  1.00  0.00           O  
ATOM   1930  C1'   U    61      11.984  57.899  85.500  1.00  0.00           C  
ATOM   1931  H1'   U    61      12.346  57.010  84.983  1.00  0.00           H  
ATOM   1932  N1    U    61      12.970  58.414  86.378  1.00  0.00           N  
ATOM   1933  C6    U    61      12.937  59.676  86.785  1.00  0.00           C  
ATOM   1934  H6    U    61      12.209  60.320  86.314  1.00  0.00           H  
ATOM   1935  C5    U    61      13.757  60.002  87.794  1.00  0.00           C  
ATOM   1936  H5    U    61      13.653  61.013  88.160  1.00  0.00           H  
ATOM   1937  C4    U    61      14.643  59.149  88.482  1.00  0.00           C  
ATOM   1938  O4    U    61      15.198  59.288  89.553  1.00  0.00           O  
ATOM   1939  N3    U    61      14.692  57.984  87.925  1.00  0.00           N  
ATOM   1940  H3    U    61      15.308  57.293  88.328  1.00  0.00           H  
ATOM   1941  C2    U    61      13.908  57.515  86.904  1.00  0.00           C  
ATOM   1942  O2    U    61      14.051  56.415  86.430  1.00  0.00           O  
ATOM   1943  C3'   U    61       9.586  58.079  85.588  1.00  0.00           C  
ATOM   1944  H3'   U    61       9.094  58.881  86.139  1.00  0.00           H  
ATOM   1945  C2'   U    61      10.760  57.519  86.363  1.00  0.00           C  
ATOM   1946  H2'   U    61      10.788  58.067  87.304  1.00  0.00           H  
ATOM   1947  O2'   U    61      10.660  56.165  86.662  1.00  0.00           O  
ATOM   1948 HO2'   U    61      10.213  55.794  85.898  1.00  0.00           H  
ATOM   1949  O3'   U    61       8.703  57.007  85.247  1.00  0.00           O  
ATOM   1950  P     A    62       7.143  57.214  85.379  1.00  0.00           P  
ATOM   1951  OP1   A    62       6.683  58.166  84.370  1.00  0.00           O  
ATOM   1952  OP2   A    62       6.920  57.594  86.829  1.00  0.00           O  
ATOM   1953  O5'   A    62       6.573  55.767  85.159  1.00  0.00           O  
ATOM   1954  C5'   A    62       6.437  55.236  83.842  1.00  0.00           C  
ATOM   1955  H5'   A    62       5.575  55.805  83.492  1.00  0.00           H  
ATOM   1956 H5''   A    62       7.318  55.546  83.279  1.00  0.00           H  
ATOM   1957  C4'   A    62       6.072  53.791  83.825  1.00  0.00           C  
ATOM   1958  H4'   A    62       5.958  53.584  82.761  1.00  0.00           H  
ATOM   1959  O4'   A    62       7.096  52.913  84.263  1.00  0.00           O  
ATOM   1960  C1'   A    62       6.526  51.754  84.958  1.00  0.00           C  
ATOM   1961  H1'   A    62       7.006  50.862  84.554  1.00  0.00           H  
ATOM   1962  N9    A    62       6.741  51.857  86.450  1.00  0.00           N  
ATOM   1963  C8    A    62       7.191  52.920  87.132  1.00  0.00           C  
ATOM   1964  H8    A    62       7.404  53.851  86.629  1.00  0.00           H  
ATOM   1965  N7    A    62       7.299  52.748  88.426  1.00  0.00           N  
ATOM   1966  C5    A    62       6.906  51.401  88.555  1.00  0.00           C  
ATOM   1967  C6    A    62       6.880  50.493  89.598  1.00  0.00           C  
ATOM   1968  N6    A    62       7.243  50.884  90.796  1.00  0.00           N  
ATOM   1969  H61   A    62       7.449  51.864  90.925  1.00  0.00           H  
ATOM   1970  H62   A    62       7.205  50.204  91.542  1.00  0.00           H  
ATOM   1971  N1    A    62       6.476  49.217  89.507  1.00  0.00           N  
ATOM   1972  C2    A    62       6.184  48.820  88.308  1.00  0.00           C  
ATOM   1973  H2    A    62       5.787  47.820  88.219  1.00  0.00           H  
ATOM   1974  N3    A    62       6.105  49.542  87.201  1.00  0.00           N  
ATOM   1975  C4    A    62       6.515  50.862  87.382  1.00  0.00           C  
ATOM   1976  C3'   A    62       4.832  53.354  84.550  1.00  0.00           C  
ATOM   1977  H3'   A    62       4.910  53.839  85.524  1.00  0.00           H  
ATOM   1978  C2'   A    62       4.987  51.785  84.690  1.00  0.00           C  
ATOM   1979  H2'   A    62       4.432  51.319  85.504  1.00  0.00           H  
ATOM   1980  O2'   A    62       4.759  51.103  83.469  1.00  0.00           O  
ATOM   1981 HO2'   A    62       4.180  51.627  82.910  1.00  0.00           H  
ATOM   1982  O3'   A    62       3.594  53.572  83.919  1.00  0.00           O  
ATOM   1983  P     U    63       2.516  54.681  84.413  1.00  0.00           P  
ATOM   1984  OP1   U    63       1.873  55.121  83.185  1.00  0.00           O  
ATOM   1985  OP2   U    63       3.167  55.752  85.246  1.00  0.00           O  
ATOM   1986  O5'   U    63       1.471  53.940  85.227  1.00  0.00           O  
ATOM   1987  C5'   U    63       1.639  53.459  86.477  1.00  0.00           C  
ATOM   1988  H5'   U    63       2.334  52.623  86.403  1.00  0.00           H  
ATOM   1989 H5''   U    63       2.007  54.206  87.179  1.00  0.00           H  
ATOM   1990  C4'   U    63       0.442  52.871  87.180  1.00  0.00           C  
ATOM   1991  H4'   U    63       0.824  52.391  88.081  1.00  0.00           H  
ATOM   1992  O4'   U    63      -0.496  53.894  87.699  1.00  0.00           O  
ATOM   1993  C1'   U    63      -1.836  53.316  87.605  1.00  0.00           C  
ATOM   1994  H1'   U    63      -2.311  53.422  88.580  1.00  0.00           H  
ATOM   1995  N1    U    63      -2.698  54.089  86.679  1.00  0.00           N  
ATOM   1996  C6    U    63      -2.090  54.737  85.631  1.00  0.00           C  
ATOM   1997  H6    U    63      -1.011  54.753  85.581  1.00  0.00           H  
ATOM   1998  C5    U    63      -2.790  55.546  84.796  1.00  0.00           C  
ATOM   1999  H5    U    63      -2.190  56.131  84.114  1.00  0.00           H  
ATOM   2000  C4    U    63      -4.156  55.809  85.054  1.00  0.00           C  
ATOM   2001  O4    U    63      -4.838  56.648  84.551  1.00  0.00           O  
ATOM   2002  N3    U    63      -4.689  54.947  85.966  1.00  0.00           N  
ATOM   2003  H3    U    63      -5.697  54.931  86.033  1.00  0.00           H  
ATOM   2004  C2    U    63      -4.038  54.174  86.902  1.00  0.00           C  
ATOM   2005  O2    U    63      -4.610  53.760  87.879  1.00  0.00           O  
ATOM   2006  C3'   U    63      -0.404  51.906  86.388  1.00  0.00           C  
ATOM   2007  H3'   U    63      -0.727  52.366  85.455  1.00  0.00           H  
ATOM   2008  C2'   U    63      -1.678  51.874  87.289  1.00  0.00           C  
ATOM   2009  H2'   U    63      -2.591  51.538  86.798  1.00  0.00           H  
ATOM   2010  O2'   U    63      -1.496  51.200  88.424  1.00  0.00           O  
ATOM   2011 HO2'   U    63      -1.353  50.262  88.279  1.00  0.00           H  
ATOM   2012  O3'   U    63       0.216  50.692  86.242  1.00  0.00           O  
ATOM   2013  P     A    64      -0.587  49.527  85.569  1.00  0.00           P  
ATOM   2014  OP1   A    64       0.425  48.637  84.963  1.00  0.00           O  
ATOM   2015  OP2   A    64      -1.800  49.959  84.921  1.00  0.00           O  
ATOM   2016  O5'   A    64      -1.067  48.773  86.816  1.00  0.00           O  
ATOM   2017  C5'   A    64      -0.198  48.018  87.681  1.00  0.00           C  
ATOM   2018  H5'   A    64       0.367  47.274  87.118  1.00  0.00           H  
ATOM   2019 H5''   A    64       0.474  48.641  88.271  1.00  0.00           H  
ATOM   2020  C4'   A    64      -0.951  47.124  88.733  1.00  0.00           C  
ATOM   2021  H4'   A    64      -0.303  46.551  89.397  1.00  0.00           H  
ATOM   2022  O4'   A    64      -1.709  48.078  89.581  1.00  0.00           O  
ATOM   2023  C1'   A    64      -2.983  47.487  89.885  1.00  0.00           C  
ATOM   2024  H1'   A    64      -3.108  47.426  90.966  1.00  0.00           H  
ATOM   2025  N9    A    64      -3.976  48.396  89.276  1.00  0.00           N  
ATOM   2026  C8    A    64      -4.033  48.952  88.007  1.00  0.00           C  
ATOM   2027  H8    A    64      -3.347  48.561  87.270  1.00  0.00           H  
ATOM   2028  N7    A    64      -4.977  49.860  87.851  1.00  0.00           N  
ATOM   2029  C5    A    64      -5.470  50.042  89.175  1.00  0.00           C  
ATOM   2030  C6    A    64      -6.375  50.882  89.868  1.00  0.00           C  
ATOM   2031  N6    A    64      -7.084  51.877  89.278  1.00  0.00           N  
ATOM   2032  H61   A    64      -7.141  51.862  88.269  1.00  0.00           H  
ATOM   2033  H62   A    64      -7.660  52.539  89.777  1.00  0.00           H  
ATOM   2034  N1    A    64      -6.603  50.750  91.184  1.00  0.00           N  
ATOM   2035  C2    A    64      -5.973  49.810  91.851  1.00  0.00           C  
ATOM   2036  H2    A    64      -6.288  49.771  92.884  1.00  0.00           H  
ATOM   2037  N3    A    64      -5.093  48.922  91.404  1.00  0.00           N  
ATOM   2038  C4    A    64      -4.912  49.088  90.031  1.00  0.00           C  
ATOM   2039  C3'   A    64      -1.958  46.268  88.037  1.00  0.00           C  
ATOM   2040  H3'   A    64      -2.578  46.921  87.422  1.00  0.00           H  
ATOM   2041  C2'   A    64      -2.942  46.080  89.210  1.00  0.00           C  
ATOM   2042  H2'   A    64      -3.960  45.763  88.984  1.00  0.00           H  
ATOM   2043  O2'   A    64      -2.476  45.236  90.230  1.00  0.00           O  
ATOM   2044 HO2'   A    64      -3.214  44.734  90.585  1.00  0.00           H  
ATOM   2045  O3'   A    64      -1.402  45.135  87.331  1.00  0.00           O  
ATOM   2046  P     C    65      -2.389  44.181  86.532  1.00  0.00           P  
ATOM   2047  OP1   C    65      -1.560  43.117  86.040  1.00  0.00           O  
ATOM   2048  OP2   C    65      -3.102  45.051  85.557  1.00  0.00           O  
ATOM   2049  O5'   C    65      -3.482  43.591  87.648  1.00  0.00           O  
ATOM   2050  C5'   C    65      -3.023  42.613  88.605  1.00  0.00           C  
ATOM   2051  H5'   C    65      -2.676  41.734  88.063  1.00  0.00           H  
ATOM   2052 H5''   C    65      -2.200  43.038  89.180  1.00  0.00           H  
ATOM   2053  C4'   C    65      -4.141  42.179  89.542  1.00  0.00           C  
ATOM   2054  H4'   C    65      -3.807  41.245  89.996  1.00  0.00           H  
ATOM   2055  O4'   C    65      -4.414  43.246  90.472  1.00  0.00           O  
ATOM   2056  C1'   C    65      -5.787  43.246  90.879  1.00  0.00           C  
ATOM   2057  H1'   C    65      -5.827  42.876  91.904  1.00  0.00           H  
ATOM   2058  N1    C    65      -6.449  44.545  90.632  1.00  0.00           N  
ATOM   2059  C6    C    65      -6.695  45.047  89.388  1.00  0.00           C  
ATOM   2060  H6    C    65      -6.416  44.465  88.523  1.00  0.00           H  
ATOM   2061  C5    C    65      -7.335  46.257  89.205  1.00  0.00           C  
ATOM   2062  H5    C    65      -7.524  46.677  88.227  1.00  0.00           H  
ATOM   2063  C4    C    65      -7.743  46.945  90.396  1.00  0.00           C  
ATOM   2064  N4    C    65      -8.419  48.085  90.325  1.00  0.00           N  
ATOM   2065  H41   C    65      -8.731  48.428  91.223  1.00  0.00           H  
ATOM   2066  H42   C    65      -8.931  48.371  89.503  1.00  0.00           H  
ATOM   2067  N3    C    65      -7.434  46.520  91.629  1.00  0.00           N  
ATOM   2068  C2    C    65      -6.812  45.327  91.760  1.00  0.00           C  
ATOM   2069  O2    C    65      -6.618  44.962  92.874  1.00  0.00           O  
ATOM   2070  C3'   C    65      -5.428  41.725  88.901  1.00  0.00           C  
ATOM   2071  H3'   C    65      -5.547  42.252  87.954  1.00  0.00           H  
ATOM   2072  C2'   C    65      -6.440  42.165  89.943  1.00  0.00           C  
ATOM   2073  H2'   C    65      -7.316  42.540  89.413  1.00  0.00           H  
ATOM   2074  O2'   C    65      -7.003  41.112  90.833  1.00  0.00           O  
ATOM   2075 HO2'   C    65      -6.750  40.337  90.326  1.00  0.00           H  
ATOM   2076  O3'   C    65      -5.629  40.294  88.776  1.00  0.00           O  
ATOM   2077  P     A    66      -4.751  39.258  87.861  1.00  0.00           P  
ATOM   2078  OP1   A    66      -4.393  39.865  86.579  1.00  0.00           O  
ATOM   2079  OP2   A    66      -5.561  38.020  87.832  1.00  0.00           O  
ATOM   2080  O5'   A    66      -3.506  39.090  88.796  1.00  0.00           O  
ATOM   2081  C5'   A    66      -3.612  38.635  90.095  1.00  0.00           C  
ATOM   2082  H5'   A    66      -4.361  39.230  90.617  1.00  0.00           H  
ATOM   2083 H5''   A    66      -3.939  37.595  90.103  1.00  0.00           H  
ATOM   2084  C4'   A    66      -2.229  38.708  90.693  1.00  0.00           C  
ATOM   2085  H4'   A    66      -1.420  38.318  90.075  1.00  0.00           H  
ATOM   2086  O4'   A    66      -1.829  40.018  91.119  1.00  0.00           O  
ATOM   2087  C1'   A    66      -0.962  39.895  92.209  1.00  0.00           C  
ATOM   2088  H1'   A    66       0.031  40.305  92.023  1.00  0.00           H  
ATOM   2089  N9    A    66      -1.563  40.743  93.239  1.00  0.00           N  
ATOM   2090  C8    A    66      -2.668  41.487  93.080  1.00  0.00           C  
ATOM   2091  H8    A    66      -3.181  41.610  92.137  1.00  0.00           H  
ATOM   2092  N7    A    66      -3.125  42.112  94.174  1.00  0.00           N  
ATOM   2093  C5    A    66      -2.133  41.718  95.130  1.00  0.00           C  
ATOM   2094  C6    A    66      -1.962  41.826  96.520  1.00  0.00           C  
ATOM   2095  N6    A    66      -2.717  42.487  97.384  1.00  0.00           N  
ATOM   2096  H61   A    66      -3.293  43.232  97.017  1.00  0.00           H  
ATOM   2097  H62   A    66      -2.357  42.426  98.325  1.00  0.00           H  
ATOM   2098  N1    A    66      -0.949  41.272  97.176  1.00  0.00           N  
ATOM   2099  C2    A    66      -0.009  40.661  96.406  1.00  0.00           C  
ATOM   2100  H2    A    66       0.885  40.316  96.904  1.00  0.00           H  
ATOM   2101  N3    A    66       0.048  40.496  95.054  1.00  0.00           N  
ATOM   2102  C4    A    66      -1.105  41.006  94.530  1.00  0.00           C  
ATOM   2103  C3'   A    66      -2.272  37.904  92.017  1.00  0.00           C  
ATOM   2104  H3'   A    66      -3.029  38.392  92.631  1.00  0.00           H  
ATOM   2105  C2'   A    66      -0.926  38.429  92.620  1.00  0.00           C  
ATOM   2106  H2'   A    66      -0.785  38.258  93.688  1.00  0.00           H  
ATOM   2107  O2'   A    66       0.235  37.875  92.011  1.00  0.00           O  
ATOM   2108 HO2'   A    66       0.992  37.876  92.601  1.00  0.00           H  
ATOM   2109  O3'   A    66      -2.410  36.508  91.923  1.00  0.00           O  
ATOM   2110  P     G    67      -3.604  35.815  92.670  1.00  0.00           P  
ATOM   2111  OP1   G    67      -3.648  34.370  92.361  1.00  0.00           O  
ATOM   2112  OP2   G    67      -4.854  36.576  92.525  1.00  0.00           O  
ATOM   2113  O5'   G    67      -3.185  35.951  94.196  1.00  0.00           O  
ATOM   2114  C5'   G    67      -1.920  35.505  94.590  1.00  0.00           C  
ATOM   2115  H5'   G    67      -1.799  34.423  94.526  1.00  0.00           H  
ATOM   2116 H5''   G    67      -1.097  36.020  94.095  1.00  0.00           H  
ATOM   2117  C4'   G    67      -1.756  35.857  96.074  1.00  0.00           C  
ATOM   2118  H4'   G    67      -0.885  35.293  96.408  1.00  0.00           H  
ATOM   2119  O4'   G    67      -1.515  37.257  96.214  1.00  0.00           O  
ATOM   2120  C1'   G    67      -2.065  37.645  97.476  1.00  0.00           C  
ATOM   2121  H1'   G    67      -1.333  38.125  98.126  1.00  0.00           H  
ATOM   2122  N9    G    67      -3.132  38.618  97.223  1.00  0.00           N  
ATOM   2123  C8    G    67      -3.573  38.998  95.977  1.00  0.00           C  
ATOM   2124  H8    G    67      -3.110  38.594  95.089  1.00  0.00           H  
ATOM   2125  N7    G    67      -4.644  39.696  96.003  1.00  0.00           N  
ATOM   2126  C5    G    67      -4.815  40.016  97.345  1.00  0.00           C  
ATOM   2127  C6    G    67      -5.749  40.889  97.936  1.00  0.00           C  
ATOM   2128  O6    G    67      -6.648  41.533  97.423  1.00  0.00           O  
ATOM   2129  N1    G    67      -5.418  41.131  99.277  1.00  0.00           N  
ATOM   2130  H1    G    67      -6.020  41.676  99.878  1.00  0.00           H  
ATOM   2131  C2    G    67      -4.519  40.385  99.991  1.00  0.00           C  
ATOM   2132  N2    G    67      -4.510  40.486 101.297  1.00  0.00           N  
ATOM   2133  H21   G    67      -5.189  41.092 101.735  1.00  0.00           H  
ATOM   2134  H22   G    67      -3.887  39.815 101.724  1.00  0.00           H  
ATOM   2135  N3    G    67      -3.690  39.475  99.445  1.00  0.00           N  
ATOM   2136  C4    G    67      -3.912  39.295  98.101  1.00  0.00           C  
ATOM   2137  C3'   G    67      -2.990  35.542  96.951  1.00  0.00           C  
ATOM   2138  H3'   G    67      -3.889  35.915  96.460  1.00  0.00           H  
ATOM   2139  C2'   G    67      -2.549  36.399  98.149  1.00  0.00           C  
ATOM   2140  H2'   G    67      -3.478  36.561  98.695  1.00  0.00           H  
ATOM   2141  O2'   G    67      -1.445  35.882  99.006  1.00  0.00           O  
ATOM   2142 HO2'   G    67      -1.747  35.058  99.396  1.00  0.00           H  
ATOM   2143  O3'   G    67      -3.234  34.184  97.370  1.00  0.00           O  
ATOM   2144  P     G    68      -4.736  33.575  97.434  1.00  0.00           P  
ATOM   2145  OP1   G    68      -4.517  32.214  97.788  1.00  0.00           O  
ATOM   2146  OP2   G    68      -5.481  33.916  96.195  1.00  0.00           O  
ATOM   2147  O5'   G    68      -5.390  34.316  98.685  1.00  0.00           O  
ATOM   2148  C5'   G    68      -5.007  33.842  99.945  1.00  0.00           C  
ATOM   2149  H5'   G    68      -5.183  32.791 100.176  1.00  0.00           H  
ATOM   2150 H5''   G    68      -3.917  33.816  99.941  1.00  0.00           H  
ATOM   2151  C4'   G    68      -5.296  34.754 101.152  1.00  0.00           C  
ATOM   2152  H4'   G    68      -4.715  34.242 101.919  1.00  0.00           H  
ATOM   2153  O4'   G    68      -4.868  36.117 100.977  1.00  0.00           O  
ATOM   2154  C1'   G    68      -5.823  37.058 101.531  1.00  0.00           C  
ATOM   2155  H1'   G    68      -5.305  37.822 102.111  1.00  0.00           H  
ATOM   2156  N9    G    68      -6.745  37.616 100.499  1.00  0.00           N  
ATOM   2157  C8    G    68      -6.836  37.292  99.190  1.00  0.00           C  
ATOM   2158  H8    G    68      -6.226  36.535  98.720  1.00  0.00           H  
ATOM   2159  N7    G    68      -7.640  38.107  98.506  1.00  0.00           N  
ATOM   2160  C5    G    68      -8.189  38.959  99.505  1.00  0.00           C  
ATOM   2161  C6    G    68      -9.107  40.046  99.440  1.00  0.00           C  
ATOM   2162  O6    G    68      -9.847  40.388  98.482  1.00  0.00           O  
ATOM   2163  N1    G    68      -9.347  40.701 100.641  1.00  0.00           N  
ATOM   2164  H1    G    68     -10.025  41.448 100.604  1.00  0.00           H  
ATOM   2165  C2    G    68      -8.786  40.274 101.806  1.00  0.00           C  
ATOM   2166  N2    G    68      -9.159  41.022 102.829  1.00  0.00           N  
ATOM   2167  H21   G    68      -9.848  41.743 102.670  1.00  0.00           H  
ATOM   2168  H22   G    68      -8.996  40.831 103.807  1.00  0.00           H  
ATOM   2169  N3    G    68      -7.996  39.239 101.929  1.00  0.00           N  
ATOM   2170  C4    G    68      -7.630  38.639 100.757  1.00  0.00           C  
ATOM   2171  C3'   G    68      -6.756  34.809 101.590  1.00  0.00           C  
ATOM   2172  H3'   G    68      -7.389  34.882 100.706  1.00  0.00           H  
ATOM   2173  C2'   G    68      -6.707  36.082 102.436  1.00  0.00           C  
ATOM   2174  H2'   G    68      -7.729  36.434 102.573  1.00  0.00           H  
ATOM   2175  O2'   G    68      -6.092  35.904 103.726  1.00  0.00           O  
ATOM   2176 HO2'   G    68      -6.184  34.955 103.845  1.00  0.00           H  
ATOM   2177  O3'   G    68      -7.079  33.679 102.478  1.00  0.00           O  
ATOM   2178  P     G    69      -8.621  33.057 102.628  1.00  0.00           P  
ATOM   2179  OP1   G    69      -8.515  31.849 103.442  1.00  0.00           O  
ATOM   2180  OP2   G    69      -9.251  32.911 101.316  1.00  0.00           O  
ATOM   2181  O5'   G    69      -9.428  34.165 103.490  1.00  0.00           O  
ATOM   2182  C5'   G    69      -9.154  34.363 104.866  1.00  0.00           C  
ATOM   2183  H5'   G    69      -9.472  33.515 105.474  1.00  0.00           H  
ATOM   2184 H5''   G    69      -8.082  34.536 104.966  1.00  0.00           H  
ATOM   2185  C4'   G    69      -9.868  35.649 105.354  1.00  0.00           C  
ATOM   2186  H4'   G    69      -9.472  35.681 106.369  1.00  0.00           H  
ATOM   2187  O4'   G    69      -9.527  36.864 104.651  1.00  0.00           O  
ATOM   2188  C1'   G    69     -10.780  37.482 104.279  1.00  0.00           C  
ATOM   2189  H1'   G    69     -10.862  38.525 104.585  1.00  0.00           H  
ATOM   2190  N9    G    69     -11.114  37.553 102.828  1.00  0.00           N  
ATOM   2191  C8    G    69     -10.536  36.861 101.856  1.00  0.00           C  
ATOM   2192  H8    G    69      -9.837  36.069 102.080  1.00  0.00           H  
ATOM   2193  N7    G    69     -11.050  37.115 100.639  1.00  0.00           N  
ATOM   2194  C5    G    69     -11.963  38.083 100.905  1.00  0.00           C  
ATOM   2195  C6    G    69     -12.842  38.795 100.025  1.00  0.00           C  
ATOM   2196  O6    G    69     -12.866  38.866  98.765  1.00  0.00           O  
ATOM   2197  N1    G    69     -13.600  39.759 100.692  1.00  0.00           N  
ATOM   2198  H1    G    69     -14.148  40.399 100.136  1.00  0.00           H  
ATOM   2199  C2    G    69     -13.554  39.960 102.052  1.00  0.00           C  
ATOM   2200  N2    G    69     -14.062  41.001 102.607  1.00  0.00           N  
ATOM   2201  H21   G    69     -13.834  40.992 103.591  1.00  0.00           H  
ATOM   2202  H22   G    69     -14.645  41.633 102.077  1.00  0.00           H  
ATOM   2203  N3    G    69     -12.735  39.341 102.821  1.00  0.00           N  
ATOM   2204  C4    G    69     -11.970  38.424 102.220  1.00  0.00           C  
ATOM   2205  C3'   G    69     -11.356  35.373 105.316  1.00  0.00           C  
ATOM   2206  H3'   G    69     -11.592  34.741 104.460  1.00  0.00           H  
ATOM   2207  C2'   G    69     -11.897  36.808 105.071  1.00  0.00           C  
ATOM   2208  H2'   G    69     -12.794  36.749 104.454  1.00  0.00           H  
ATOM   2209  O2'   G    69     -12.279  37.545 106.341  1.00  0.00           O  
ATOM   2210 HO2'   G    69     -12.836  37.012 106.912  1.00  0.00           H  
ATOM   2211  O3'   G    69     -11.734  34.737 106.542  1.00  0.00           O  
ATOM   2212  P     C    70     -12.789  33.624 106.514  1.00  0.00           P  
ATOM   2213  OP1   C    70     -12.761  32.939 107.820  1.00  0.00           O  
ATOM   2214  OP2   C    70     -12.571  32.792 105.352  1.00  0.00           O  
ATOM   2215  O5'   C    70     -14.241  34.340 106.374  1.00  0.00           O  
ATOM   2216  C5'   C    70     -14.766  34.993 107.523  1.00  0.00           C  
ATOM   2217  H5'   C    70     -15.134  34.185 108.156  1.00  0.00           H  
ATOM   2218 H5''   C    70     -13.958  35.566 107.977  1.00  0.00           H  
ATOM   2219  C4'   C    70     -15.872  35.899 107.064  1.00  0.00           C  
ATOM   2220  H4'   C    70     -16.264  36.414 107.941  1.00  0.00           H  
ATOM   2221  O4'   C    70     -15.283  36.788 106.089  1.00  0.00           O  
ATOM   2222  C1'   C    70     -16.234  37.168 105.097  1.00  0.00           C  
ATOM   2223  H1'   C    70     -16.369  38.249 105.145  1.00  0.00           H  
ATOM   2224  N1    C    70     -15.820  36.835 103.721  1.00  0.00           N  
ATOM   2225  C6    C    70     -15.147  35.712 103.393  1.00  0.00           C  
ATOM   2226  H6    C    70     -14.871  35.055 104.205  1.00  0.00           H  
ATOM   2227  C5    C    70     -14.867  35.461 102.103  1.00  0.00           C  
ATOM   2228  H5    C    70     -14.391  34.529 101.836  1.00  0.00           H  
ATOM   2229  C4    C    70     -15.163  36.481 101.123  1.00  0.00           C  
ATOM   2230  N4    C    70     -14.799  36.409  99.850  1.00  0.00           N  
ATOM   2231  H41   C    70     -14.389  35.520  99.603  1.00  0.00           H  
ATOM   2232  H42   C    70     -15.214  37.122  99.268  1.00  0.00           H  
ATOM   2233  N3    C    70     -15.733  37.628 101.452  1.00  0.00           N  
ATOM   2234  C2    C    70     -16.112  37.800 102.761  1.00  0.00           C  
ATOM   2235  O2    C    70     -16.768  38.809 103.046  1.00  0.00           O  
ATOM   2236  C3'   C    70     -17.048  35.297 106.313  1.00  0.00           C  
ATOM   2237  H3'   C    70     -16.643  34.548 105.633  1.00  0.00           H  
ATOM   2238  C2'   C    70     -17.593  36.456 105.465  1.00  0.00           C  
ATOM   2239  H2'   C    70     -18.128  36.270 104.534  1.00  0.00           H  
ATOM   2240  O2'   C    70     -18.273  37.392 106.370  1.00  0.00           O  
ATOM   2241 HO2'   C    70     -18.702  36.753 106.943  1.00  0.00           H  
ATOM   2242  O3'   C    70     -18.190  34.730 107.066  1.00  0.00           O  
ATOM   2243  P    U3    71     -18.164  33.290 107.728  1.00  0.00           P  
ATOM   2244  OP1  U3    71     -19.550  32.966 108.087  1.00  0.00           O  
ATOM   2245  OP2  U3    71     -17.139  33.095 108.759  1.00  0.00           O  
ATOM   2246  O5'  U3    71     -17.761  32.278 106.529  1.00  0.00           O  
ATOM   2247  C5'  U3    71     -18.070  30.922 106.473  1.00  0.00           C  
ATOM   2248  H5'  U3    71     -17.706  30.531 107.423  1.00  0.00           H  
ATOM   2249 H5''  U3    71     -19.140  30.829 106.289  1.00  0.00           H  
ATOM   2250  C4'  U3    71     -17.224  30.250 105.387  1.00  0.00           C  
ATOM   2251  H4'  U3    71     -17.354  29.174 105.504  1.00  0.00           H  
ATOM   2252  O4'  U3    71     -17.750  30.548 104.063  1.00  0.00           O  
ATOM   2253  C1'  U3    71     -16.784  31.247 103.300  1.00  0.00           C  
ATOM   2254  H1'  U3    71     -16.473  30.553 102.518  1.00  0.00           H  
ATOM   2255  N1   U3    71     -17.414  32.374 102.546  1.00  0.00           N  
ATOM   2256  C6   U3    71     -18.373  33.207 103.205  1.00  0.00           C  
ATOM   2257  H6   U3    71     -18.823  32.911 104.140  1.00  0.00           H  
ATOM   2258  C5   U3    71     -18.606  34.438 102.585  1.00  0.00           C  
ATOM   2259  H5   U3    71     -19.200  35.222 103.032  1.00  0.00           H  
ATOM   2260  C4   U3    71     -18.012  34.810 101.335  1.00  0.00           C  
ATOM   2261  O4   U3    71     -18.203  35.825 100.751  1.00  0.00           O  
ATOM   2262  N3   U3    71     -17.242  33.847 100.759  1.00  0.00           N  
ATOM   2263  H3   U3    71     -16.947  34.050  99.814  1.00  0.00           H  
ATOM   2264  C2   U3    71     -16.963  32.610 101.255  1.00  0.00           C  
ATOM   2265  O2   U3    71     -16.408  31.733 100.556  1.00  0.00           O  
ATOM   2266  C3'  U3    71     -15.714  30.618 105.309  1.00  0.00           C  
ATOM   2267  H3'  U3    71     -15.305  30.888 106.283  1.00  0.00           H  
ATOM   2268  C2'  U3    71     -15.661  31.690 104.229  1.00  0.00           C  
ATOM   2269  H2'  U3    71     -15.870  32.675 104.647  1.00  0.00           H  
ATOM   2270  O2'  U3    71     -14.365  31.704 103.477  1.00  0.00           O  
ATOM   2271 HO2'  U3    71     -13.727  32.038 104.113  1.00  0.00           H  
ATOM   2272  O3'  U3    71     -15.089  29.422 104.750  1.00  0.00           O  
ATOM   2273 HO3'  U3    71     -14.649  28.929 105.446  1.00  0.00           H  
TER    2274       U3    71 
ATOM   2274 HO5'  U5    72      75.480  44.738  47.377  1.00  0.00           H  
ATOM   2275  O5'  U5    72      74.893  44.927  48.114  1.00  0.00           O  
ATOM   2276  C5'  U5    72      73.702  45.330  47.649  1.00  0.00           C  
ATOM   2277  H5'  U5    72      73.746  45.093  46.586  1.00  0.00           H  
ATOM   2278 H5''  U5    72      72.988  44.661  48.129  1.00  0.00           H  
ATOM   2279  C4'  U5    72      73.475  46.824  47.890  1.00  0.00           C  
ATOM   2280  H4'  U5    72      72.454  47.055  47.587  1.00  0.00           H  
ATOM   2281  O4'  U5    72      73.530  47.158  49.260  1.00  0.00           O  
ATOM   2282  C1'  U5    72      74.077  48.453  49.523  1.00  0.00           C  
ATOM   2283  H1'  U5    72      73.367  49.150  49.969  1.00  0.00           H  
ATOM   2284  N1   U5    72      75.297  48.258  50.446  1.00  0.00           N  
ATOM   2285  C6   U5    72      76.353  47.505  50.063  1.00  0.00           C  
ATOM   2286  H6   U5    72      76.302  46.850  49.206  1.00  0.00           H  
ATOM   2287  C5   U5    72      77.499  47.593  50.747  1.00  0.00           C  
ATOM   2288  H5   U5    72      78.368  46.990  50.528  1.00  0.00           H  
ATOM   2289  C4   U5    72      77.678  48.508  51.806  1.00  0.00           C  
ATOM   2290  O4   U5    72      78.769  48.622  52.437  1.00  0.00           O  
ATOM   2291  N3   U5    72      76.591  49.288  52.141  1.00  0.00           N  
ATOM   2292  H3   U5    72      76.719  49.991  52.855  1.00  0.00           H  
ATOM   2293  C2   U5    72      75.352  49.157  51.561  1.00  0.00           C  
ATOM   2294  O2   U5    72      74.396  49.883  51.943  1.00  0.00           O  
ATOM   2295  C3'  U5    72      74.443  47.742  47.176  1.00  0.00           C  
ATOM   2296  H3'  U5    72      75.396  47.220  47.090  1.00  0.00           H  
ATOM   2297  C2'  U5    72      74.566  48.935  48.150  1.00  0.00           C  
ATOM   2298  H2'  U5    72      75.622  49.204  48.176  1.00  0.00           H  
ATOM   2299  O2'  U5    72      73.755  49.996  47.696  1.00  0.00           O  
ATOM   2300 HO2'  U5    72      73.147  49.726  47.004  1.00  0.00           H  
ATOM   2301  O3'  U5    72      73.998  48.084  45.882  1.00  0.00           O  
ATOM   2302  P     U    73      74.987  48.556  44.726  1.00  0.00           P  
ATOM   2303  OP1   U    73      74.550  47.983  43.480  1.00  0.00           O  
ATOM   2304  OP2   U    73      76.359  48.260  45.237  1.00  0.00           O  
ATOM   2305  O5'   U    73      74.824  50.192  44.771  1.00  0.00           O  
ATOM   2306  C5'   U    73      73.665  50.847  44.186  1.00  0.00           C  
ATOM   2307  H5'   U    73      73.573  50.602  43.128  1.00  0.00           H  
ATOM   2308 H5''   U    73      72.711  50.546  44.620  1.00  0.00           H  
ATOM   2309  C4'   U    73      73.812  52.360  44.373  1.00  0.00           C  
ATOM   2310  H4'   U    73      72.930  52.893  44.019  1.00  0.00           H  
ATOM   2311  O4'   U    73      73.810  52.543  45.776  1.00  0.00           O  
ATOM   2312  C1'   U    73      74.979  53.216  46.066  1.00  0.00           C  
ATOM   2313  H1'   U    73      74.796  54.290  46.110  1.00  0.00           H  
ATOM   2314  N1    U    73      75.593  52.869  47.407  1.00  0.00           N  
ATOM   2315  C6    U    73      76.536  51.877  47.553  1.00  0.00           C  
ATOM   2316  H6    U    73      76.855  51.255  46.730  1.00  0.00           H  
ATOM   2317  C5    U    73      76.961  51.496  48.760  1.00  0.00           C  
ATOM   2318  H5    U    73      77.597  50.656  48.998  1.00  0.00           H  
ATOM   2319  C4    U    73      76.627  52.257  49.959  1.00  0.00           C  
ATOM   2320  O4    U    73      77.042  52.088  51.111  1.00  0.00           O  
ATOM   2321  N3    U    73      75.725  53.300  49.748  1.00  0.00           N  
ATOM   2322  H3    U    73      75.488  53.836  50.571  1.00  0.00           H  
ATOM   2323  C2    U    73      75.142  53.633  48.522  1.00  0.00           C  
ATOM   2324  O2    U    73      74.411  54.598  48.415  1.00  0.00           O  
ATOM   2325  C3'   U    73      75.076  52.895  43.663  1.00  0.00           C  
ATOM   2326  H3'   U    73      75.353  52.055  43.026  1.00  0.00           H  
ATOM   2327  C2'   U    73      75.947  53.040  44.893  1.00  0.00           C  
ATOM   2328  H2'   U    73      76.505  52.106  44.959  1.00  0.00           H  
ATOM   2329  O2'   U    73      76.901  54.083  44.865  1.00  0.00           O  
ATOM   2330 HO2'   U    73      76.777  54.568  44.045  1.00  0.00           H  
ATOM   2331  O3'   U    73      74.864  54.136  43.079  1.00  0.00           O  
ATOM   2332  P     U    74      75.777  54.674  41.887  1.00  0.00           P  
ATOM   2333  OP1   U    74      76.001  53.557  40.859  1.00  0.00           O  
ATOM   2334  OP2   U    74      76.903  55.434  42.383  1.00  0.00           O  
ATOM   2335  O5'   U    74      74.755  55.780  41.286  1.00  0.00           O  
ATOM   2336  C5'   U    74      73.735  55.404  40.362  1.00  0.00           C  
ATOM   2337  H5'   U    74      73.991  55.742  39.358  1.00  0.00           H  
ATOM   2338 H5''   U    74      73.466  54.348  40.380  1.00  0.00           H  
ATOM   2339  C4'   U    74      72.400  55.908  40.824  1.00  0.00           C  
ATOM   2340  H4'   U    74      71.617  55.754  40.081  1.00  0.00           H  
ATOM   2341  O4'   U    74      72.056  55.234  42.035  1.00  0.00           O  
ATOM   2342  C1'   U    74      71.100  56.040  42.812  1.00  0.00           C  
ATOM   2343  H1'   U    74      70.122  55.591  42.637  1.00  0.00           H  
ATOM   2344  N1    U    74      71.256  56.071  44.264  1.00  0.00           N  
ATOM   2345  C6    U    74      72.511  56.249  44.840  1.00  0.00           C  
ATOM   2346  H6    U    74      73.342  56.503  44.198  1.00  0.00           H  
ATOM   2347  C5    U    74      72.715  56.192  46.207  1.00  0.00           C  
ATOM   2348  H5    U    74      73.710  56.454  46.538  1.00  0.00           H  
ATOM   2349  C4    U    74      71.612  56.122  47.075  1.00  0.00           C  
ATOM   2350  O4    U    74      71.550  56.413  48.321  1.00  0.00           O  
ATOM   2351  N3    U    74      70.406  55.860  46.455  1.00  0.00           N  
ATOM   2352  H3    U    74      69.553  55.748  46.985  1.00  0.00           H  
ATOM   2353  C2    U    74      70.134  55.916  45.142  1.00  0.00           C  
ATOM   2354  O2    U    74      69.015  55.654  44.757  1.00  0.00           O  
ATOM   2355  C3'   U    74      72.344  57.362  41.287  1.00  0.00           C  
ATOM   2356  H3'   U    74      73.162  57.607  41.965  1.00  0.00           H  
ATOM   2357  C2'   U    74      71.047  57.402  42.075  1.00  0.00           C  
ATOM   2358  H2'   U    74      71.132  58.203  42.808  1.00  0.00           H  
ATOM   2359  O2'   U    74      69.936  57.512  41.172  1.00  0.00           O  
ATOM   2360 HO2'   U    74      70.172  57.945  40.348  1.00  0.00           H  
ATOM   2361  O3'   U    74      72.421  58.332  40.194  1.00  0.00           O  
ATOM   2362  P     G    75      73.277  59.677  40.368  1.00  0.00           P  
ATOM   2363  OP1   G    75      73.121  60.371  39.023  1.00  0.00           O  
ATOM   2364  OP2   G    75      74.613  59.304  40.863  1.00  0.00           O  
ATOM   2365  O5'   G    75      72.471  60.492  41.463  1.00  0.00           O  
ATOM   2366  C5'   G    75      71.257  61.142  41.147  1.00  0.00           C  
ATOM   2367  H5'   G    75      71.302  61.432  40.097  1.00  0.00           H  
ATOM   2368 H5''   G    75      70.476  60.403  41.325  1.00  0.00           H  
ATOM   2369  C4'   G    75      70.928  62.416  41.962  1.00  0.00           C  
ATOM   2370  H4'   G    75      70.190  63.085  41.520  1.00  0.00           H  
ATOM   2371  O4'   G    75      70.591  62.097  43.295  1.00  0.00           O  
ATOM   2372  C1'   G    75      71.437  62.776  44.235  1.00  0.00           C  
ATOM   2373  H1'   G    75      70.737  63.189  44.962  1.00  0.00           H  
ATOM   2374  N9    G    75      72.407  61.764  44.832  1.00  0.00           N  
ATOM   2375  C8    G    75      72.631  60.455  44.463  1.00  0.00           C  
ATOM   2376  H8    G    75      71.977  59.959  43.761  1.00  0.00           H  
ATOM   2377  N7    G    75      73.610  59.801  45.080  1.00  0.00           N  
ATOM   2378  C5    G    75      74.089  60.893  45.862  1.00  0.00           C  
ATOM   2379  C6    G    75      75.156  61.015  46.723  1.00  0.00           C  
ATOM   2380  O6    G    75      75.997  60.117  47.048  1.00  0.00           O  
ATOM   2381  N1    G    75      75.382  62.231  47.267  1.00  0.00           N  
ATOM   2382  H1    G    75      76.169  62.344  47.889  1.00  0.00           H  
ATOM   2383  C2    G    75      74.739  63.340  46.920  1.00  0.00           C  
ATOM   2384  N2    G    75      75.021  64.490  47.448  1.00  0.00           N  
ATOM   2385  H21   G    75      74.595  65.327  47.078  1.00  0.00           H  
ATOM   2386  H22   G    75      75.667  64.682  48.200  1.00  0.00           H  
ATOM   2387  N3    G    75      73.704  63.285  46.071  1.00  0.00           N  
ATOM   2388  C4    G    75      73.461  62.052  45.561  1.00  0.00           C  
ATOM   2389  C3'   G    75      72.109  63.250  42.036  1.00  0.00           C  
ATOM   2390  H3'   G    75      73.015  62.652  41.941  1.00  0.00           H  
ATOM   2391  C2'   G    75      72.045  63.891  43.431  1.00  0.00           C  
ATOM   2392  H2'   G    75      73.045  64.127  43.797  1.00  0.00           H  
ATOM   2393  O2'   G    75      71.242  65.055  43.398  1.00  0.00           O  
ATOM   2394 HO2'   G    75      70.945  65.045  42.485  1.00  0.00           H  
ATOM   2395  O3'   G    75      71.962  64.198  40.964  1.00  0.00           O  
ATOM   2396  P     C    76      73.221  64.564  40.022  1.00  0.00           P  
ATOM   2397  OP1   C    76      72.839  65.517  38.974  1.00  0.00           O  
ATOM   2398  OP2   C    76      73.902  63.286  39.638  1.00  0.00           O  
ATOM   2399  O5'   C    76      74.240  65.247  40.991  1.00  0.00           O  
ATOM   2400  C5'   C    76      73.999  66.472  41.576  1.00  0.00           C  
ATOM   2401  H5'   C    76      73.978  67.252  40.815  1.00  0.00           H  
ATOM   2402 H5''   C    76      73.028  66.477  42.071  1.00  0.00           H  
ATOM   2403  C4'   C    76      75.066  66.773  42.662  1.00  0.00           C  
ATOM   2404  H4'   C    76      74.848  67.721  43.155  1.00  0.00           H  
ATOM   2405  O4'   C    76      74.965  65.787  43.732  1.00  0.00           O  
ATOM   2406  C1'   C    76      76.268  65.546  44.325  1.00  0.00           C  
ATOM   2407  H1'   C    76      76.293  66.051  45.291  1.00  0.00           H  
ATOM   2408  N1    C    76      76.713  64.134  44.396  1.00  0.00           N  
ATOM   2409  C6    C    76      76.160  63.164  43.617  1.00  0.00           C  
ATOM   2410  H6    C    76      75.381  63.455  42.927  1.00  0.00           H  
ATOM   2411  C5    C    76      76.653  61.938  43.701  1.00  0.00           C  
ATOM   2412  H5    C    76      76.195  61.151  43.120  1.00  0.00           H  
ATOM   2413  C4    C    76      77.831  61.739  44.443  1.00  0.00           C  
ATOM   2414  N4    C    76      78.344  60.561  44.501  1.00  0.00           N  
ATOM   2415  H41   C    76      79.246  60.450  44.942  1.00  0.00           H  
ATOM   2416  H42   C    76      78.008  59.871  43.845  1.00  0.00           H  
ATOM   2417  N3    C    76      78.435  62.648  45.146  1.00  0.00           N  
ATOM   2418  C2    C    76      77.818  63.885  45.199  1.00  0.00           C  
ATOM   2419  O2    C    76      78.235  64.745  45.954  1.00  0.00           O  
ATOM   2420  C3'   C    76      76.478  66.720  42.203  1.00  0.00           C  
ATOM   2421  H3'   C    76      76.426  65.815  41.597  1.00  0.00           H  
ATOM   2422  C2'   C    76      77.253  66.292  43.434  1.00  0.00           C  
ATOM   2423  H2'   C    76      78.085  65.627  43.203  1.00  0.00           H  
ATOM   2424  O2'   C    76      77.670  67.445  44.178  1.00  0.00           O  
ATOM   2425 HO2'   C    76      78.609  67.590  44.045  1.00  0.00           H  
ATOM   2426  O3'   C    76      76.894  67.883  41.549  1.00  0.00           O  
ATOM   2427  P     G    77      77.910  67.779  40.412  1.00  0.00           P  
ATOM   2428  OP1   G    77      78.020  69.141  39.770  1.00  0.00           O  
ATOM   2429  OP2   G    77      77.748  66.579  39.541  1.00  0.00           O  
ATOM   2430  O5'   G    77      79.279  67.473  41.176  1.00  0.00           O  
ATOM   2431  C5'   G    77      80.143  68.553  41.575  1.00  0.00           C  
ATOM   2432  H5'   G    77      80.573  69.117  40.747  1.00  0.00           H  
ATOM   2433 H5''   G    77      79.537  69.249  42.155  1.00  0.00           H  
ATOM   2434  C4'   G    77      81.406  68.168  42.413  1.00  0.00           C  
ATOM   2435  H4'   G    77      81.887  69.099  42.716  1.00  0.00           H  
ATOM   2436  O4'   G    77      81.098  67.303  43.493  1.00  0.00           O  
ATOM   2437  C1'   G    77      82.181  66.335  43.637  1.00  0.00           C  
ATOM   2438  H1'   G    77      82.569  66.338  44.655  1.00  0.00           H  
ATOM   2439  N9    G    77      81.804  64.937  43.307  1.00  0.00           N  
ATOM   2440  C8    G    77      80.807  64.366  42.548  1.00  0.00           C  
ATOM   2441  H8    G    77      80.148  64.980  41.953  1.00  0.00           H  
ATOM   2442  N7    G    77      80.876  63.057  42.498  1.00  0.00           N  
ATOM   2443  C5    G    77      81.940  62.750  43.243  1.00  0.00           C  
ATOM   2444  C6    G    77      82.556  61.495  43.491  1.00  0.00           C  
ATOM   2445  O6    G    77      82.330  60.326  43.151  1.00  0.00           O  
ATOM   2446  N1    G    77      83.593  61.523  44.339  1.00  0.00           N  
ATOM   2447  H1    G    77      84.088  60.674  44.571  1.00  0.00           H  
ATOM   2448  C2    G    77      84.121  62.672  44.897  1.00  0.00           C  
ATOM   2449  N2    G    77      85.177  62.381  45.586  1.00  0.00           N  
ATOM   2450  H21   G    77      85.488  61.423  45.664  1.00  0.00           H  
ATOM   2451  H22   G    77      85.876  63.106  45.656  1.00  0.00           H  
ATOM   2452  N3    G    77      83.761  63.901  44.454  1.00  0.00           N  
ATOM   2453  C4    G    77      82.565  63.871  43.766  1.00  0.00           C  
ATOM   2454  C3'   G    77      82.406  67.365  41.583  1.00  0.00           C  
ATOM   2455  H3'   G    77      81.844  66.538  41.148  1.00  0.00           H  
ATOM   2456  C2'   G    77      83.304  66.798  42.708  1.00  0.00           C  
ATOM   2457  H2'   G    77      83.898  65.928  42.429  1.00  0.00           H  
ATOM   2458  O2'   G    77      84.100  67.701  43.421  1.00  0.00           O  
ATOM   2459 HO2'   G    77      84.843  67.701  42.813  1.00  0.00           H  
ATOM   2460  O3'   G    77      83.200  68.094  40.647  1.00  0.00           O  
ATOM   2461  P     G    78      84.066  67.359  39.499  1.00  0.00           P  
ATOM   2462  OP1   G    78      84.582  68.295  38.560  1.00  0.00           O  
ATOM   2463  OP2   G    78      83.242  66.300  38.875  1.00  0.00           O  
ATOM   2464  O5'   G    78      85.326  66.643  40.193  1.00  0.00           O  
ATOM   2465  C5'   G    78      86.291  67.432  40.884  1.00  0.00           C  
ATOM   2466  H5'   G    78      86.798  68.096  40.184  1.00  0.00           H  
ATOM   2467 H5''   G    78      85.845  68.117  41.605  1.00  0.00           H  
ATOM   2468  C4'   G    78      87.279  66.468  41.481  1.00  0.00           C  
ATOM   2469  H4'   G    78      88.088  67.052  41.919  1.00  0.00           H  
ATOM   2470  O4'   G    78      86.549  65.523  42.282  1.00  0.00           O  
ATOM   2471  C1'   G    78      87.153  64.273  42.121  1.00  0.00           C  
ATOM   2472  H1'   G    78      87.544  63.958  43.089  1.00  0.00           H  
ATOM   2473  N9    G    78      86.255  63.256  41.584  1.00  0.00           N  
ATOM   2474  C8    G    78      84.963  63.370  41.133  1.00  0.00           C  
ATOM   2475  H8    G    78      84.529  64.345  40.970  1.00  0.00           H  
ATOM   2476  N7    G    78      84.307  62.275  40.995  1.00  0.00           N  
ATOM   2477  C5    G    78      85.207  61.310  41.423  1.00  0.00           C  
ATOM   2478  C6    G    78      85.100  59.905  41.400  1.00  0.00           C  
ATOM   2479  O6    G    78      84.265  59.109  40.989  1.00  0.00           O  
ATOM   2480  N1    G    78      86.358  59.317  41.710  1.00  0.00           N  
ATOM   2481  H1    G    78      86.384  58.309  41.648  1.00  0.00           H  
ATOM   2482  C2    G    78      87.404  59.933  42.240  1.00  0.00           C  
ATOM   2483  N2    G    78      88.518  59.172  42.371  1.00  0.00           N  
ATOM   2484  H21   G    78      89.424  59.573  42.568  1.00  0.00           H  
ATOM   2485  H22   G    78      88.347  58.183  42.256  1.00  0.00           H  
ATOM   2486  N3    G    78      87.535  61.253  42.277  1.00  0.00           N  
ATOM   2487  C4    G    78      86.382  61.886  41.836  1.00  0.00           C  
ATOM   2488  C3'   G    78      87.872  65.657  40.357  1.00  0.00           C  
ATOM   2489  H3'   G    78      87.187  65.318  39.580  1.00  0.00           H  
ATOM   2490  C2'   G    78      88.316  64.441  41.162  1.00  0.00           C  
ATOM   2491  H2'   G    78      88.525  63.581  40.525  1.00  0.00           H  
ATOM   2492  O2'   G    78      89.415  64.747  42.036  1.00  0.00           O  
ATOM   2493 HO2'   G    78      90.170  64.922  41.470  1.00  0.00           H  
ATOM   2494  O3'   G    78      89.071  66.181  39.742  1.00  0.00           O  
ATOM   2495  P     U    79      89.367  65.884  38.248  1.00  0.00           P  
ATOM   2496  OP1   U    79      90.620  66.520  37.833  1.00  0.00           O  
ATOM   2497  OP2   U    79      88.114  66.058  37.524  1.00  0.00           O  
ATOM   2498  O5'   U    79      89.789  64.338  38.171  1.00  0.00           O  
ATOM   2499  C5'   U    79      90.975  63.965  38.829  1.00  0.00           C  
ATOM   2500  H5'   U    79      91.817  64.376  38.271  1.00  0.00           H  
ATOM   2501 H5''   U    79      90.956  64.313  39.861  1.00  0.00           H  
ATOM   2502  C4'   U    79      91.234  62.481  38.834  1.00  0.00           C  
ATOM   2503  H4'   U    79      92.292  62.366  39.066  1.00  0.00           H  
ATOM   2504  O4'   U    79      90.465  61.705  39.815  1.00  0.00           O  
ATOM   2505  C1'   U    79      90.324  60.382  39.308  1.00  0.00           C  
ATOM   2506  H1'   U    79      90.679  59.668  40.051  1.00  0.00           H  
ATOM   2507  N1    U    79      88.879  60.023  39.003  1.00  0.00           N  
ATOM   2508  C6    U    79      88.005  61.005  38.565  1.00  0.00           C  
ATOM   2509  H6    U    79      88.261  62.054  38.572  1.00  0.00           H  
ATOM   2510  C5    U    79      86.747  60.723  38.260  1.00  0.00           C  
ATOM   2511  H5    U    79      86.013  61.487  38.051  1.00  0.00           H  
ATOM   2512  C4    U    79      86.264  59.328  38.209  1.00  0.00           C  
ATOM   2513  O4    U    79      85.096  58.986  38.027  1.00  0.00           O  
ATOM   2514  N3    U    79      87.256  58.362  38.610  1.00  0.00           N  
ATOM   2515  H3    U    79      86.940  57.416  38.774  1.00  0.00           H  
ATOM   2516  C2    U    79      88.533  58.643  39.003  1.00  0.00           C  
ATOM   2517  O2    U    79      89.283  57.700  39.384  1.00  0.00           O  
ATOM   2518  C3'   U    79      91.105  61.714  37.500  1.00  0.00           C  
ATOM   2519  H3'   U    79      90.098  61.967  37.167  1.00  0.00           H  
ATOM   2520  C2'   U    79      91.182  60.347  38.042  1.00  0.00           C  
ATOM   2521  H2'   U    79      90.903  59.572  37.328  1.00  0.00           H  
ATOM   2522  O2'   U    79      92.461  59.866  38.459  1.00  0.00           O  
ATOM   2523 HO2'   U    79      92.287  58.956  38.711  1.00  0.00           H  
ATOM   2524  O3'   U    79      92.080  61.960  36.525  1.00  0.00           O  
ATOM   2525  P     G    80      91.731  61.654  35.005  1.00  0.00           P  
ATOM   2526  OP1   G    80      92.903  62.063  34.286  1.00  0.00           O  
ATOM   2527  OP2   G    80      90.453  62.283  34.652  1.00  0.00           O  
ATOM   2528  O5'   G    80      91.589  60.083  35.036  1.00  0.00           O  
ATOM   2529  C5'   G    80      92.699  59.210  35.169  1.00  0.00           C  
ATOM   2530  H5'   G    80      93.448  59.350  34.390  1.00  0.00           H  
ATOM   2531 H5''   G    80      93.221  59.379  36.111  1.00  0.00           H  
ATOM   2532  C4'   G    80      92.300  57.786  34.954  1.00  0.00           C  
ATOM   2533  H4'   G    80      93.155  57.114  35.032  1.00  0.00           H  
ATOM   2534  O4'   G    80      91.396  57.399  35.981  1.00  0.00           O  
ATOM   2535  C1'   G    80      90.493  56.395  35.383  1.00  0.00           C  
ATOM   2536  H1'   G    80      90.452  55.439  35.905  1.00  0.00           H  
ATOM   2537  N9    G    80      89.117  56.944  35.379  1.00  0.00           N  
ATOM   2538  C8    G    80      88.686  58.244  35.378  1.00  0.00           C  
ATOM   2539  H8    G    80      89.256  59.147  35.537  1.00  0.00           H  
ATOM   2540  N7    G    80      87.393  58.369  35.201  1.00  0.00           N  
ATOM   2541  C5    G    80      86.917  57.074  35.224  1.00  0.00           C  
ATOM   2542  C6    G    80      85.611  56.460  35.089  1.00  0.00           C  
ATOM   2543  O6    G    80      84.555  57.081  35.006  1.00  0.00           O  
ATOM   2544  N1    G    80      85.591  55.049  35.065  1.00  0.00           N  
ATOM   2545  H1    G    80      84.714  54.560  35.176  1.00  0.00           H  
ATOM   2546  C2    G    80      86.744  54.340  35.197  1.00  0.00           C  
ATOM   2547  N2    G    80      86.577  53.051  35.242  1.00  0.00           N  
ATOM   2548  H21   G    80      85.655  52.712  35.008  1.00  0.00           H  
ATOM   2549  H22   G    80      87.457  52.554  35.260  1.00  0.00           H  
ATOM   2550  N3    G    80      87.948  54.839  35.451  1.00  0.00           N  
ATOM   2551  C4    G    80      87.964  56.216  35.390  1.00  0.00           C  
ATOM   2552  C3'   G    80      91.605  57.476  33.614  1.00  0.00           C  
ATOM   2553  H3'   G    80      90.855  58.250  33.455  1.00  0.00           H  
ATOM   2554  C2'   G    80      90.989  56.106  33.949  1.00  0.00           C  
ATOM   2555  H2'   G    80      90.101  55.943  33.338  1.00  0.00           H  
ATOM   2556  O2'   G    80      91.879  54.993  33.730  1.00  0.00           O  
ATOM   2557 HO2'   G    80      92.795  55.281  33.731  1.00  0.00           H  
ATOM   2558  O3'   G    80      92.640  57.406  32.556  1.00  0.00           O  
ATOM   2559  P     U    81      92.332  57.803  31.048  1.00  0.00           P  
ATOM   2560  OP1   U    81      93.561  57.559  30.323  1.00  0.00           O  
ATOM   2561  OP2   U    81      91.762  59.135  30.968  1.00  0.00           O  
ATOM   2562  O5'   U    81      91.152  56.770  30.492  1.00  0.00           O  
ATOM   2563  C5'   U    81      91.518  55.496  30.041  1.00  0.00           C  
ATOM   2564  H5'   U    81      91.806  55.580  28.993  1.00  0.00           H  
ATOM   2565 H5''   U    81      92.298  55.059  30.665  1.00  0.00           H  
ATOM   2566  C4'   U    81      90.277  54.602  30.086  1.00  0.00           C  
ATOM   2567  H4'   U    81      90.768  53.642  29.924  1.00  0.00           H  
ATOM   2568  O4'   U    81      89.437  54.527  31.286  1.00  0.00           O  
ATOM   2569  C1'   U    81      88.081  54.317  30.922  1.00  0.00           C  
ATOM   2570  H1'   U    81      87.672  53.424  31.395  1.00  0.00           H  
ATOM   2571  N1    U    81      87.232  55.456  31.243  1.00  0.00           N  
ATOM   2572  C6    U    81      87.742  56.742  31.496  1.00  0.00           C  
ATOM   2573  H6    U    81      88.811  56.870  31.418  1.00  0.00           H  
ATOM   2574  C5    U    81      86.890  57.667  31.938  1.00  0.00           C  
ATOM   2575  H5    U    81      87.263  58.633  32.245  1.00  0.00           H  
ATOM   2576  C4    U    81      85.438  57.464  31.997  1.00  0.00           C  
ATOM   2577  O4    U    81      84.521  58.263  32.196  1.00  0.00           O  
ATOM   2578  N3    U    81      85.022  56.193  31.688  1.00  0.00           N  
ATOM   2579  H3    U    81      84.040  55.964  31.756  1.00  0.00           H  
ATOM   2580  C2    U    81      85.837  55.198  31.282  1.00  0.00           C  
ATOM   2581  O2    U    81      85.414  54.089  31.070  1.00  0.00           O  
ATOM   2582  C3'   U    81      89.275  54.856  28.994  1.00  0.00           C  
ATOM   2583  H3'   U    81      89.026  55.911  29.112  1.00  0.00           H  
ATOM   2584  C2'   U    81      88.125  53.939  29.403  1.00  0.00           C  
ATOM   2585  H2'   U    81      87.202  54.227  28.901  1.00  0.00           H  
ATOM   2586  O2'   U    81      88.462  52.567  29.299  1.00  0.00           O  
ATOM   2587 HO2'   U    81      88.454  52.215  28.406  1.00  0.00           H  
ATOM   2588  O3'   U    81      89.827  54.616  27.675  1.00  0.00           O  
ATOM   2589  P     A    82      89.055  55.138  26.426  1.00  0.00           P  
ATOM   2590  OP1   A    82      89.870  54.899  25.194  1.00  0.00           O  
ATOM   2591  OP2   A    82      88.732  56.489  26.739  1.00  0.00           O  
ATOM   2592  O5'   A    82      87.660  54.294  26.318  1.00  0.00           O  
ATOM   2593  C5'   A    82      87.578  52.990  25.810  1.00  0.00           C  
ATOM   2594  H5'   A    82      87.714  52.876  24.734  1.00  0.00           H  
ATOM   2595 H5''   A    82      88.348  52.362  26.258  1.00  0.00           H  
ATOM   2596  C4'   A    82      86.206  52.439  26.118  1.00  0.00           C  
ATOM   2597  H4'   A    82      86.247  51.360  25.972  1.00  0.00           H  
ATOM   2598  O4'   A    82      85.701  52.649  27.465  1.00  0.00           O  
ATOM   2599  C1'   A    82      84.333  52.921  27.488  1.00  0.00           C  
ATOM   2600  H1'   A    82      83.900  52.139  28.112  1.00  0.00           H  
ATOM   2601  N9    A    82      84.142  54.286  28.016  1.00  0.00           N  
ATOM   2602  C8    A    82      85.001  55.355  27.883  1.00  0.00           C  
ATOM   2603  H8    A    82      85.982  55.203  27.456  1.00  0.00           H  
ATOM   2604  N7    A    82      84.508  56.427  28.399  1.00  0.00           N  
ATOM   2605  C5    A    82      83.151  56.189  28.814  1.00  0.00           C  
ATOM   2606  C6    A    82      82.105  56.927  29.409  1.00  0.00           C  
ATOM   2607  N6    A    82      82.115  58.183  29.824  1.00  0.00           N  
ATOM   2608  H61   A    82      82.872  58.834  29.672  1.00  0.00           H  
ATOM   2609  H62   A    82      81.286  58.546  30.272  1.00  0.00           H  
ATOM   2610  N1    A    82      80.892  56.312  29.586  1.00  0.00           N  
ATOM   2611  C2    A    82      80.804  55.008  29.232  1.00  0.00           C  
ATOM   2612  H2    A    82      79.807  54.609  29.353  1.00  0.00           H  
ATOM   2613  N3    A    82      81.733  54.210  28.787  1.00  0.00           N  
ATOM   2614  C4    A    82      82.933  54.847  28.538  1.00  0.00           C  
ATOM   2615  C3'   A    82      85.057  53.024  25.256  1.00  0.00           C  
ATOM   2616  H3'   A    82      85.191  54.098  25.127  1.00  0.00           H  
ATOM   2617  C2'   A    82      83.818  52.666  26.100  1.00  0.00           C  
ATOM   2618  H2'   A    82      82.992  53.341  25.874  1.00  0.00           H  
ATOM   2619  O2'   A    82      83.416  51.380  25.832  1.00  0.00           O  
ATOM   2620 HO2'   A    82      83.267  51.385  24.884  1.00  0.00           H  
ATOM   2621  O3'   A    82      84.919  52.654  23.884  1.00  0.00           O  
ATOM   2622  P     A    83      84.369  53.598  22.772  1.00  0.00           P  
ATOM   2623  OP1   A    83      84.576  52.906  21.483  1.00  0.00           O  
ATOM   2624  OP2   A    83      85.147  54.887  22.935  1.00  0.00           O  
ATOM   2625  O5'   A    83      82.770  53.699  23.146  1.00  0.00           O  
ATOM   2626  C5'   A    83      81.911  52.679  22.847  1.00  0.00           C  
ATOM   2627  H5'   A    83      81.946  52.467  21.778  1.00  0.00           H  
ATOM   2628 H5''   A    83      82.408  51.809  23.277  1.00  0.00           H  
ATOM   2629  C4'   A    83      80.554  52.867  23.445  1.00  0.00           C  
ATOM   2630  H4'   A    83      79.957  51.960  23.348  1.00  0.00           H  
ATOM   2631  O4'   A    83      80.555  53.184  24.841  1.00  0.00           O  
ATOM   2632  C1'   A    83      79.495  54.039  25.168  1.00  0.00           C  
ATOM   2633  H1'   A    83      78.949  53.619  26.012  1.00  0.00           H  
ATOM   2634  N9    A    83      80.061  55.339  25.563  1.00  0.00           N  
ATOM   2635  C8    A    83      81.151  56.038  25.149  1.00  0.00           C  
ATOM   2636  H8    A    83      81.919  55.523  24.590  1.00  0.00           H  
ATOM   2637  N7    A    83      81.384  57.203  25.679  1.00  0.00           N  
ATOM   2638  C5    A    83      80.194  57.441  26.426  1.00  0.00           C  
ATOM   2639  C6    A    83      79.582  58.533  27.131  1.00  0.00           C  
ATOM   2640  N6    A    83      80.198  59.709  27.236  1.00  0.00           N  
ATOM   2641  H61   A    83      81.054  60.013  26.793  1.00  0.00           H  
ATOM   2642  H62   A    83      79.570  60.405  27.613  1.00  0.00           H  
ATOM   2643  N1    A    83      78.356  58.425  27.657  1.00  0.00           N  
ATOM   2644  C2    A    83      77.647  57.359  27.386  1.00  0.00           C  
ATOM   2645  H2    A    83      76.663  57.408  27.827  1.00  0.00           H  
ATOM   2646  N3    A    83      78.085  56.298  26.707  1.00  0.00           N  
ATOM   2647  C4    A    83      79.357  56.364  26.253  1.00  0.00           C  
ATOM   2648  C3'   A    83      79.742  54.021  22.831  1.00  0.00           C  
ATOM   2649  H3'   A    83      80.271  54.972  22.767  1.00  0.00           H  
ATOM   2650  C2'   A    83      78.625  54.135  23.910  1.00  0.00           C  
ATOM   2651  H2'   A    83      78.134  55.108  23.892  1.00  0.00           H  
ATOM   2652  O2'   A    83      77.721  53.071  23.853  1.00  0.00           O  
ATOM   2653 HO2'   A    83      77.282  52.943  24.697  1.00  0.00           H  
ATOM   2654  O3'   A    83      79.155  53.646  21.601  1.00  0.00           O  
ATOM   2655  P     G    84      78.673  54.658  20.613  1.00  0.00           P  
ATOM   2656  OP1   G    84      78.133  53.766  19.525  1.00  0.00           O  
ATOM   2657  OP2   G    84      79.791  55.585  20.261  1.00  0.00           O  
ATOM   2658  O5'   G    84      77.470  55.639  21.083  1.00  0.00           O  
ATOM   2659  C5'   G    84      76.132  55.232  21.214  1.00  0.00           C  
ATOM   2660  H5'   G    84      75.581  55.166  20.276  1.00  0.00           H  
ATOM   2661 H5''   G    84      76.080  54.217  21.608  1.00  0.00           H  
ATOM   2662  C4'   G    84      75.201  56.115  22.069  1.00  0.00           C  
ATOM   2663  H4'   G    84      74.189  55.709  22.057  1.00  0.00           H  
ATOM   2664  O4'   G    84      75.611  56.296  23.449  1.00  0.00           O  
ATOM   2665  C1'   G    84      75.454  57.659  23.763  1.00  0.00           C  
ATOM   2666  H1'   G    84      74.888  57.785  24.687  1.00  0.00           H  
ATOM   2667  N9    G    84      76.700  58.468  23.928  1.00  0.00           N  
ATOM   2668  C8    G    84      77.919  58.249  23.325  1.00  0.00           C  
ATOM   2669  H8    G    84      78.166  57.410  22.691  1.00  0.00           H  
ATOM   2670  N7    G    84      78.765  59.284  23.449  1.00  0.00           N  
ATOM   2671  C5    G    84      78.128  60.208  24.269  1.00  0.00           C  
ATOM   2672  C6    G    84      78.454  61.474  24.931  1.00  0.00           C  
ATOM   2673  O6    G    84      79.415  62.226  24.801  1.00  0.00           O  
ATOM   2674  N1    G    84      77.504  61.936  25.846  1.00  0.00           N  
ATOM   2675  H1    G    84      77.660  62.804  26.338  1.00  0.00           H  
ATOM   2676  C2    G    84      76.350  61.337  26.083  1.00  0.00           C  
ATOM   2677  N2    G    84      75.546  61.899  26.933  1.00  0.00           N  
ATOM   2678  H21   G    84      74.691  61.368  27.010  1.00  0.00           H  
ATOM   2679  H22   G    84      75.594  62.848  27.276  1.00  0.00           H  
ATOM   2680  N3    G    84      75.919  60.274  25.485  1.00  0.00           N  
ATOM   2681  C4    G    84      76.860  59.676  24.647  1.00  0.00           C  
ATOM   2682  C3'   G    84      74.948  57.450  21.427  1.00  0.00           C  
ATOM   2683  H3'   G    84      75.889  57.821  21.021  1.00  0.00           H  
ATOM   2684  C2'   G    84      74.640  58.296  22.672  1.00  0.00           C  
ATOM   2685  H2'   G    84      74.901  59.342  22.512  1.00  0.00           H  
ATOM   2686  O2'   G    84      73.379  58.110  23.216  1.00  0.00           O  
ATOM   2687 HO2'   G    84      72.794  58.845  23.021  1.00  0.00           H  
ATOM   2688  O3'   G    84      73.906  57.513  20.479  1.00  0.00           O  
ATOM   2689  P     U    85      73.591  58.839  19.561  1.00  0.00           P  
ATOM   2690  OP1   U    85      72.750  58.431  18.427  1.00  0.00           O  
ATOM   2691  OP2   U    85      74.948  59.471  19.410  1.00  0.00           O  
ATOM   2692  O5'   U    85      72.676  59.809  20.530  1.00  0.00           O  
ATOM   2693  C5'   U    85      71.314  59.448  20.906  1.00  0.00           C  
ATOM   2694  H5'   U    85      70.626  59.592  20.073  1.00  0.00           H  
ATOM   2695 H5''   U    85      71.203  58.379  21.088  1.00  0.00           H  
ATOM   2696  C4'   U    85      70.789  60.234  22.062  1.00  0.00           C  
ATOM   2697  H4'   U    85      69.869  59.725  22.352  1.00  0.00           H  
ATOM   2698  O4'   U    85      71.736  60.205  23.194  1.00  0.00           O  
ATOM   2699  C1'   U    85      71.716  61.462  23.824  1.00  0.00           C  
ATOM   2700  H1'   U    85      71.473  61.253  24.866  1.00  0.00           H  
ATOM   2701  N1    U    85      73.031  62.102  23.810  1.00  0.00           N  
ATOM   2702  C6    U    85      73.906  61.998  22.744  1.00  0.00           C  
ATOM   2703  H6    U    85      73.771  61.275  21.953  1.00  0.00           H  
ATOM   2704  C5    U    85      75.070  62.658  22.826  1.00  0.00           C  
ATOM   2705  H5    U    85      75.771  62.442  22.033  1.00  0.00           H  
ATOM   2706  C4    U    85      75.437  63.649  23.828  1.00  0.00           C  
ATOM   2707  O4    U    85      76.498  64.232  23.939  1.00  0.00           O  
ATOM   2708  N3    U    85      74.445  63.806  24.692  1.00  0.00           N  
ATOM   2709  H3    U    85      74.614  64.606  25.285  1.00  0.00           H  
ATOM   2710  C2    U    85      73.243  63.186  24.667  1.00  0.00           C  
ATOM   2711  O2    U    85      72.408  63.532  25.494  1.00  0.00           O  
ATOM   2712  C3'   U    85      70.547  61.730  21.864  1.00  0.00           C  
ATOM   2713  H3'   U    85      71.428  62.088  21.331  1.00  0.00           H  
ATOM   2714  C2'   U    85      70.685  62.368  23.231  1.00  0.00           C  
ATOM   2715  H2'   U    85      70.904  63.431  23.130  1.00  0.00           H  
ATOM   2716  O2'   U    85      69.386  62.089  23.924  1.00  0.00           O  
ATOM   2717 HO2'   U    85      69.376  61.267  24.419  1.00  0.00           H  
ATOM   2718  O3'   U    85      69.312  62.017  21.210  1.00  0.00           O  
ATOM   2719  P     G    86      69.168  62.681  19.777  1.00  0.00           P  
ATOM   2720  OP1   G    86      67.768  62.751  19.418  1.00  0.00           O  
ATOM   2721  OP2   G    86      70.112  62.085  18.819  1.00  0.00           O  
ATOM   2722  O5'   G    86      69.723  64.187  20.068  1.00  0.00           O  
ATOM   2723  C5'   G    86      69.044  64.972  21.013  1.00  0.00           C  
ATOM   2724  H5'   G    86      68.126  65.334  20.551  1.00  0.00           H  
ATOM   2725 H5''   G    86      68.759  64.375  21.880  1.00  0.00           H  
ATOM   2726  C4'   G    86      69.860  66.187  21.440  1.00  0.00           C  
ATOM   2727  H4'   G    86      69.262  66.833  22.083  1.00  0.00           H  
ATOM   2728  O4'   G    86      70.990  65.874  22.204  1.00  0.00           O  
ATOM   2729  C1'   G    86      72.055  66.705  21.791  1.00  0.00           C  
ATOM   2730  H1'   G    86      72.434  67.311  22.614  1.00  0.00           H  
ATOM   2731  N9    G    86      73.174  65.850  21.353  1.00  0.00           N  
ATOM   2732  C8    G    86      73.097  64.651  20.700  1.00  0.00           C  
ATOM   2733  H8    G    86      72.230  64.049  20.470  1.00  0.00           H  
ATOM   2734  N7    G    86      74.234  64.196  20.387  1.00  0.00           N  
ATOM   2735  C5    G    86      75.153  65.125  20.849  1.00  0.00           C  
ATOM   2736  C6    G    86      76.595  65.294  20.753  1.00  0.00           C  
ATOM   2737  O6    G    86      77.483  64.548  20.311  1.00  0.00           O  
ATOM   2738  N1    G    86      77.066  66.441  21.307  1.00  0.00           N  
ATOM   2739  H1    G    86      78.063  66.590  21.377  1.00  0.00           H  
ATOM   2740  C2    G    86      76.279  67.389  21.800  1.00  0.00           C  
ATOM   2741  N2    G    86      76.896  68.474  22.173  1.00  0.00           N  
ATOM   2742  H21   G    86      76.401  69.342  22.319  1.00  0.00           H  
ATOM   2743  H22   G    86      77.900  68.522  22.072  1.00  0.00           H  
ATOM   2744  N3    G    86      74.948  67.476  21.752  1.00  0.00           N  
ATOM   2745  C4    G    86      74.483  66.239  21.367  1.00  0.00           C  
ATOM   2746  C3'   G    86      70.324  66.976  20.182  1.00  0.00           C  
ATOM   2747  H3'   G    86      70.575  66.300  19.364  1.00  0.00           H  
ATOM   2748  C2'   G    86      71.541  67.712  20.770  1.00  0.00           C  
ATOM   2749  H2'   G    86      72.211  67.854  19.922  1.00  0.00           H  
ATOM   2750  O2'   G    86      71.379  68.981  21.386  1.00  0.00           O  
ATOM   2751 HO2'   G    86      71.230  69.595  20.663  1.00  0.00           H  
ATOM   2752  O3'   G    86      69.271  67.796  19.673  1.00  0.00           O  
ATOM   2753  P     C    87      69.450  68.753  18.421  1.00  0.00           P  
ATOM   2754  OP1   C    87      68.179  69.394  18.041  1.00  0.00           O  
ATOM   2755  OP2   C    87      70.200  68.095  17.294  1.00  0.00           O  
ATOM   2756  O5'   C    87      70.364  69.873  18.993  1.00  0.00           O  
ATOM   2757  C5'   C    87      69.940  71.068  19.605  1.00  0.00           C  
ATOM   2758  H5'   C    87      68.927  71.334  19.300  1.00  0.00           H  
ATOM   2759 H5''   C    87      70.006  70.968  20.688  1.00  0.00           H  
ATOM   2760  C4'   C    87      70.885  72.248  19.245  1.00  0.00           C  
ATOM   2761  H4'   C    87      70.375  73.157  19.563  1.00  0.00           H  
ATOM   2762  O4'   C    87      71.990  72.131  20.088  1.00  0.00           O  
ATOM   2763  C1'   C    87      73.036  72.751  19.418  1.00  0.00           C  
ATOM   2764  H1'   C    87      73.323  73.645  19.972  1.00  0.00           H  
ATOM   2765  N1    C    87      74.177  71.793  19.262  1.00  0.00           N  
ATOM   2766  C6    C    87      73.984  70.493  19.104  1.00  0.00           C  
ATOM   2767  H6    C    87      72.976  70.106  19.084  1.00  0.00           H  
ATOM   2768  C5    C    87      75.056  69.626  19.120  1.00  0.00           C  
ATOM   2769  H5    C    87      74.758  68.588  19.101  1.00  0.00           H  
ATOM   2770  C4    C    87      76.361  70.182  19.203  1.00  0.00           C  
ATOM   2771  N4    C    87      77.409  69.511  18.952  1.00  0.00           N  
ATOM   2772  H41   C    87      77.350  68.506  19.030  1.00  0.00           H  
ATOM   2773  H42   C    87      78.283  70.018  18.918  1.00  0.00           H  
ATOM   2774  N3    C    87      76.535  71.459  19.183  1.00  0.00           N  
ATOM   2775  C2    C    87      75.499  72.263  19.345  1.00  0.00           C  
ATOM   2776  O2    C    87      75.629  73.482  19.515  1.00  0.00           O  
ATOM   2777  C3'   C    87      71.260  72.610  17.780  1.00  0.00           C  
ATOM   2778  H3'   C    87      71.477  71.750  17.146  1.00  0.00           H  
ATOM   2779  C2'   C    87      72.591  73.268  18.042  1.00  0.00           C  
ATOM   2780  H2'   C    87      73.203  72.864  17.235  1.00  0.00           H  
ATOM   2781  O2'   C    87      72.611  74.698  18.054  1.00  0.00           O  
ATOM   2782 HO2'   C    87      71.839  74.900  18.588  1.00  0.00           H  
ATOM   2783  O3'   C    87      70.321  73.471  17.141  1.00  0.00           O  
ATOM   2784  P     A    88      70.207  73.474  15.587  1.00  0.00           P  
ATOM   2785  OP1   A    88      69.516  74.705  15.170  1.00  0.00           O  
ATOM   2786  OP2   A    88      69.573  72.176  15.203  1.00  0.00           O  
ATOM   2787  O5'   A    88      71.637  73.473  14.981  1.00  0.00           O  
ATOM   2788  C5'   A    88      72.307  74.769  14.882  1.00  0.00           C  
ATOM   2789  H5'   A    88      71.777  75.273  14.073  1.00  0.00           H  
ATOM   2790 H5''   A    88      72.202  75.464  15.716  1.00  0.00           H  
ATOM   2791  C4'   A    88      73.820  74.669  14.541  1.00  0.00           C  
ATOM   2792  H4'   A    88      74.288  75.633  14.339  1.00  0.00           H  
ATOM   2793  O4'   A    88      74.560  74.090  15.603  1.00  0.00           O  
ATOM   2794  C1'   A    88      75.593  73.285  15.049  1.00  0.00           C  
ATOM   2795  H1'   A    88      76.577  73.512  15.458  1.00  0.00           H  
ATOM   2796  N9    A    88      75.228  71.890  15.432  1.00  0.00           N  
ATOM   2797  C8    A    88      74.041  71.253  15.539  1.00  0.00           C  
ATOM   2798  H8    A    88      73.041  71.658  15.571  1.00  0.00           H  
ATOM   2799  N7    A    88      74.132  69.983  15.776  1.00  0.00           N  
ATOM   2800  C5    A    88      75.524  69.768  15.742  1.00  0.00           C  
ATOM   2801  C6    A    88      76.271  68.568  15.832  1.00  0.00           C  
ATOM   2802  N6    A    88      75.881  67.398  16.135  1.00  0.00           N  
ATOM   2803  H61   A    88      74.929  67.389  16.474  1.00  0.00           H  
ATOM   2804  H62   A    88      76.515  66.620  16.252  1.00  0.00           H  
ATOM   2805  N1    A    88      77.601  68.609  15.624  1.00  0.00           N  
ATOM   2806  C2    A    88      78.167  69.828  15.431  1.00  0.00           C  
ATOM   2807  H2    A    88      79.209  69.753  15.157  1.00  0.00           H  
ATOM   2808  N3    A    88      77.597  71.042  15.328  1.00  0.00           N  
ATOM   2809  C4    A    88      76.246  70.908  15.491  1.00  0.00           C  
ATOM   2810  C3'   A    88      74.075  73.765  13.381  1.00  0.00           C  
ATOM   2811  H3'   A    88      73.435  72.901  13.559  1.00  0.00           H  
ATOM   2812  C2'   A    88      75.543  73.468  13.537  1.00  0.00           C  
ATOM   2813  H2'   A    88      75.902  72.580  13.017  1.00  0.00           H  
ATOM   2814  O2'   A    88      76.390  74.589  13.262  1.00  0.00           O  
ATOM   2815 HO2'   A    88      76.144  74.922  12.396  1.00  0.00           H  
ATOM   2816  O3'   A    88      73.924  74.363  12.139  1.00  0.00           O  
ATOM   2817  P     G    89      73.490  73.435  10.878  1.00  0.00           P  
ATOM   2818  OP1   G    89      72.906  74.266   9.805  1.00  0.00           O  
ATOM   2819  OP2   G    89      72.716  72.262  11.386  1.00  0.00           O  
ATOM   2820  O5'   G    89      74.858  72.875  10.375  1.00  0.00           O  
ATOM   2821  C5'   G    89      74.781  72.021   9.378  1.00  0.00           C  
ATOM   2822  H5'   G    89      74.338  71.116   9.794  1.00  0.00           H  
ATOM   2823 H5''   G    89      74.138  72.352   8.562  1.00  0.00           H  
ATOM   2824  C4'   G    89      76.127  71.494   8.805  1.00  0.00           C  
ATOM   2825  H4'   G    89      75.974  70.583   8.227  1.00  0.00           H  
ATOM   2826  O4'   G    89      76.771  72.511   7.971  1.00  0.00           O  
ATOM   2827  C1'   G    89      78.123  72.580   8.534  1.00  0.00           C  
ATOM   2828  H1'   G    89      78.777  72.734   7.675  1.00  0.00           H  
ATOM   2829  N9    G    89      78.333  73.773   9.354  1.00  0.00           N  
ATOM   2830  C8    G    89      77.427  74.793   9.751  1.00  0.00           C  
ATOM   2831  H8    G    89      76.369  74.826   9.536  1.00  0.00           H  
ATOM   2832  N7    G    89      78.070  75.751  10.353  1.00  0.00           N  
ATOM   2833  C5    G    89      79.439  75.430  10.343  1.00  0.00           C  
ATOM   2834  C6    G    89      80.569  76.143  10.897  1.00  0.00           C  
ATOM   2835  O6    G    89      80.652  77.296  11.378  1.00  0.00           O  
ATOM   2836  N1    G    89      81.769  75.518  10.585  1.00  0.00           N  
ATOM   2837  H1    G    89      82.645  75.937  10.861  1.00  0.00           H  
ATOM   2838  C2    G    89      81.884  74.281   9.964  1.00  0.00           C  
ATOM   2839  N2    G    89      83.096  73.716   9.879  1.00  0.00           N  
ATOM   2840  H21   G    89      83.193  73.004   9.170  1.00  0.00           H  
ATOM   2841  H22   G    89      83.921  74.250  10.112  1.00  0.00           H  
ATOM   2842  N3    G    89      80.826  73.643   9.404  1.00  0.00           N  
ATOM   2843  C4    G    89      79.627  74.290   9.638  1.00  0.00           C  
ATOM   2844  C3'   G    89      77.155  71.087   9.919  1.00  0.00           C  
ATOM   2845  H3'   G    89      77.159  71.686  10.830  1.00  0.00           H  
ATOM   2846  C2'   G    89      78.505  71.330   9.233  1.00  0.00           C  
ATOM   2847  H2'   G    89      79.362  71.579   9.860  1.00  0.00           H  
ATOM   2848  O2'   G    89      78.856  70.349   8.330  1.00  0.00           O  
ATOM   2849 HO2'   G    89      79.807  70.301   8.202  1.00  0.00           H  
ATOM   2850  O3'   G    89      76.900  69.703  10.131  1.00  0.00           O  
ATOM   2851  P     C    90      77.034  69.198  11.629  1.00  0.00           P  
ATOM   2852  OP1   C    90      76.742  67.765  11.611  1.00  0.00           O  
ATOM   2853  OP2   C    90      76.184  70.100  12.389  1.00  0.00           O  
ATOM   2854  O5'   C    90      78.580  69.353  11.999  1.00  0.00           O  
ATOM   2855  C5'   C    90      79.543  68.663  11.260  1.00  0.00           C  
ATOM   2856  H5'   C    90      79.747  67.690  11.708  1.00  0.00           H  
ATOM   2857 H5''   C    90      79.253  68.526  10.218  1.00  0.00           H  
ATOM   2858  C4'   C    90      80.864  69.271  11.432  1.00  0.00           C  
ATOM   2859  H4'   C    90      81.578  68.811  10.749  1.00  0.00           H  
ATOM   2860  O4'   C    90      80.914  70.693  11.230  1.00  0.00           O  
ATOM   2861  C1'   C    90      82.046  71.262  11.897  1.00  0.00           C  
ATOM   2862  H1'   C    90      82.800  71.579  11.177  1.00  0.00           H  
ATOM   2863  N1    C    90      81.648  72.430  12.748  1.00  0.00           N  
ATOM   2864  C6    C    90      80.344  72.877  12.832  1.00  0.00           C  
ATOM   2865  H6    C    90      79.554  72.228  12.486  1.00  0.00           H  
ATOM   2866  C5    C    90      80.031  73.993  13.480  1.00  0.00           C  
ATOM   2867  H5    C    90      79.006  74.313  13.592  1.00  0.00           H  
ATOM   2868  C4    C    90      81.054  74.768  14.016  1.00  0.00           C  
ATOM   2869  N4    C    90      80.802  75.796  14.689  1.00  0.00           N  
ATOM   2870  H41   C    90      79.831  76.068  14.639  1.00  0.00           H  
ATOM   2871  H42   C    90      81.567  76.322  15.086  1.00  0.00           H  
ATOM   2872  N3    C    90      82.353  74.416  13.861  1.00  0.00           N  
ATOM   2873  C2    C    90      82.651  73.271  13.226  1.00  0.00           C  
ATOM   2874  O2    C    90      83.811  73.034  13.052  1.00  0.00           O  
ATOM   2875  C3'   C    90      81.469  69.070  12.803  1.00  0.00           C  
ATOM   2876  H3'   C    90      80.698  69.273  13.547  1.00  0.00           H  
ATOM   2877  C2'   C    90      82.549  70.161  12.876  1.00  0.00           C  
ATOM   2878  H2'   C    90      82.688  70.430  13.923  1.00  0.00           H  
ATOM   2879  O2'   C    90      83.796  69.595  12.314  1.00  0.00           O  
ATOM   2880 HO2'   C    90      83.848  68.738  12.744  1.00  0.00           H  
ATOM   2881  O3'   C    90      82.098  67.807  12.978  1.00  0.00           O  
ATOM   2882  P     C    91      82.321  67.082  14.372  1.00  0.00           P  
ATOM   2883  OP1   C    91      82.560  65.714  14.039  1.00  0.00           O  
ATOM   2884  OP2   C    91      81.260  67.519  15.365  1.00  0.00           O  
ATOM   2885  O5'   C    91      83.734  67.686  14.818  1.00  0.00           O  
ATOM   2886  C5'   C    91      85.000  67.234  14.379  1.00  0.00           C  
ATOM   2887  H5'   C    91      85.003  66.172  14.624  1.00  0.00           H  
ATOM   2888 H5''   C    91      85.126  67.416  13.311  1.00  0.00           H  
ATOM   2889  C4'   C    91      86.046  68.101  15.153  1.00  0.00           C  
ATOM   2890  H4'   C    91      87.009  67.643  14.926  1.00  0.00           H  
ATOM   2891  O4'   C    91      86.269  69.472  14.792  1.00  0.00           O  
ATOM   2892  C1'   C    91      86.566  70.217  15.960  1.00  0.00           C  
ATOM   2893  H1'   C    91      87.510  70.741  15.811  1.00  0.00           H  
ATOM   2894  N1    C    91      85.463  71.196  16.343  1.00  0.00           N  
ATOM   2895  C6    C    91      84.126  71.019  16.007  1.00  0.00           C  
ATOM   2896  H6    C    91      83.721  70.100  15.609  1.00  0.00           H  
ATOM   2897  C5    C    91      83.201  71.955  16.376  1.00  0.00           C  
ATOM   2898  H5    C    91      82.214  71.709  16.011  1.00  0.00           H  
ATOM   2899  C4    C    91      83.642  73.107  17.011  1.00  0.00           C  
ATOM   2900  N4    C    91      82.730  73.943  17.370  1.00  0.00           N  
ATOM   2901  H41   C    91      83.089  74.856  17.613  1.00  0.00           H  
ATOM   2902  H42   C    91      81.761  73.736  17.173  1.00  0.00           H  
ATOM   2903  N3    C    91      84.906  73.362  17.265  1.00  0.00           N  
ATOM   2904  C2    C    91      85.807  72.453  16.906  1.00  0.00           C  
ATOM   2905  O2    C    91      86.953  72.757  17.091  1.00  0.00           O  
ATOM   2906  C3'   C    91      85.820  68.064  16.653  1.00  0.00           C  
ATOM   2907  H3'   C    91      84.769  68.250  16.876  1.00  0.00           H  
ATOM   2908  C2'   C    91      86.674  69.189  17.077  1.00  0.00           C  
ATOM   2909  H2'   C    91      86.282  69.585  18.014  1.00  0.00           H  
ATOM   2910  O2'   C    91      88.079  68.949  17.186  1.00  0.00           O  
ATOM   2911 HO2'   C    91      88.488  69.638  17.715  1.00  0.00           H  
ATOM   2912  O3'   C    91      86.200  66.854  17.251  1.00  0.00           O  
ATOM   2913  P     C    92      85.730  66.564  18.826  1.00  0.00           P  
ATOM   2914  OP1   C    92      86.307  65.225  19.126  1.00  0.00           O  
ATOM   2915  OP2   C    92      84.294  66.859  18.826  1.00  0.00           O  
ATOM   2916  O5'   C    92      86.477  67.633  19.631  1.00  0.00           O  
ATOM   2917  C5'   C    92      87.759  67.451  20.121  1.00  0.00           C  
ATOM   2918  H5'   C    92      87.813  66.586  20.783  1.00  0.00           H  
ATOM   2919 H5''   C    92      88.403  67.310  19.253  1.00  0.00           H  
ATOM   2920  C4'   C    92      88.130  68.721  20.923  1.00  0.00           C  
ATOM   2921  H4'   C    92      89.172  68.786  21.237  1.00  0.00           H  
ATOM   2922  O4'   C    92      87.798  69.956  20.243  1.00  0.00           O  
ATOM   2923  C1'   C    92      87.521  70.920  21.179  1.00  0.00           C  
ATOM   2924  H1'   C    92      88.221  71.744  21.318  1.00  0.00           H  
ATOM   2925  N1    C    92      86.182  71.511  20.994  1.00  0.00           N  
ATOM   2926  C6    C    92      85.170  70.870  20.285  1.00  0.00           C  
ATOM   2927  H6    C    92      85.394  69.892  19.885  1.00  0.00           H  
ATOM   2928  C5    C    92      83.955  71.443  20.083  1.00  0.00           C  
ATOM   2929  H5    C    92      83.303  70.877  19.433  1.00  0.00           H  
ATOM   2930  C4    C    92      83.730  72.624  20.758  1.00  0.00           C  
ATOM   2931  N4    C    92      82.511  73.064  20.742  1.00  0.00           N  
ATOM   2932  H41   C    92      82.319  73.851  21.346  1.00  0.00           H  
ATOM   2933  H42   C    92      81.842  72.686  20.087  1.00  0.00           H  
ATOM   2934  N3    C    92      84.632  73.199  21.534  1.00  0.00           N  
ATOM   2935  C2    C    92      85.841  72.667  21.667  1.00  0.00           C  
ATOM   2936  O2    C    92      86.635  73.306  22.314  1.00  0.00           O  
ATOM   2937  C3'   C    92      87.350  68.670  22.245  1.00  0.00           C  
ATOM   2938  H3'   C    92      86.295  68.445  22.089  1.00  0.00           H  
ATOM   2939  C2'   C    92      87.468  70.217  22.497  1.00  0.00           C  
ATOM   2940  H2'   C    92      86.575  70.424  23.086  1.00  0.00           H  
ATOM   2941  O2'   C    92      88.590  70.530  23.193  1.00  0.00           O  
ATOM   2942 HO2'   C    92      88.715  69.884  23.892  1.00  0.00           H  
ATOM   2943  O3'   C    92      87.873  67.930  23.352  1.00  0.00           O  
ATOM   2944  P     G    93      86.878  67.269  24.393  1.00  0.00           P  
ATOM   2945  OP1   G    93      87.666  66.426  25.363  1.00  0.00           O  
ATOM   2946  OP2   G    93      85.835  66.583  23.616  1.00  0.00           O  
ATOM   2947  O5'   G    93      86.188  68.485  25.257  1.00  0.00           O  
ATOM   2948  C5'   G    93      86.856  69.324  26.107  1.00  0.00           C  
ATOM   2949  H5'   G    93      87.140  68.831  27.036  1.00  0.00           H  
ATOM   2950 H5''   G    93      87.779  69.579  25.586  1.00  0.00           H  
ATOM   2951  C4'   G    93      85.989  70.549  26.346  1.00  0.00           C  
ATOM   2952  H4'   G    93      86.521  71.247  26.993  1.00  0.00           H  
ATOM   2953  O4'   G    93      85.698  71.221  25.068  1.00  0.00           O  
ATOM   2954  C1'   G    93      84.398  71.636  25.126  1.00  0.00           C  
ATOM   2955  H1'   G    93      84.295  72.646  24.728  1.00  0.00           H  
ATOM   2956  N9    G    93      83.567  70.886  24.203  1.00  0.00           N  
ATOM   2957  C8    G    93      83.779  69.679  23.631  1.00  0.00           C  
ATOM   2958  H8    G    93      84.686  69.105  23.753  1.00  0.00           H  
ATOM   2959  N7    G    93      82.831  69.237  22.911  1.00  0.00           N  
ATOM   2960  C5    G    93      81.900  70.247  23.057  1.00  0.00           C  
ATOM   2961  C6    G    93      80.566  70.311  22.537  1.00  0.00           C  
ATOM   2962  O6    G    93      79.997  69.515  21.760  1.00  0.00           O  
ATOM   2963  N1    G    93      79.853  71.430  22.981  1.00  0.00           N  
ATOM   2964  H1    G    93      78.922  71.457  22.592  1.00  0.00           H  
ATOM   2965  C2    G    93      80.349  72.340  23.765  1.00  0.00           C  
ATOM   2966  N2    G    93      79.484  73.082  24.238  1.00  0.00           N  
ATOM   2967  H21   G    93      79.715  73.895  24.790  1.00  0.00           H  
ATOM   2968  H22   G    93      78.576  73.097  23.795  1.00  0.00           H  
ATOM   2969  N3    G    93      81.576  72.396  24.247  1.00  0.00           N  
ATOM   2970  C4    G    93      82.310  71.299  23.824  1.00  0.00           C  
ATOM   2971  C3'   G    93      84.638  70.261  27.001  1.00  0.00           C  
ATOM   2972  H3'   G    93      84.176  69.349  26.622  1.00  0.00           H  
ATOM   2973  C2'   G    93      83.906  71.552  26.563  1.00  0.00           C  
ATOM   2974  H2'   G    93      82.838  71.335  26.592  1.00  0.00           H  
ATOM   2975  O2'   G    93      84.320  72.727  27.255  1.00  0.00           O  
ATOM   2976 HO2'   G    93      84.395  72.502  28.185  1.00  0.00           H  
ATOM   2977  O3'   G    93      84.863  70.154  28.388  1.00  0.00           O  
ATOM   2978  P     U    94      83.853  69.423  29.404  1.00  0.00           P  
ATOM   2979  OP1   U    94      84.371  69.694  30.763  1.00  0.00           O  
ATOM   2980  OP2   U    94      83.768  68.044  28.971  1.00  0.00           O  
ATOM   2981  O5'   U    94      82.427  70.078  29.331  1.00  0.00           O  
ATOM   2982  C5'   U    94      82.174  71.360  29.935  1.00  0.00           C  
ATOM   2983  H5'   U    94      82.189  71.319  31.024  1.00  0.00           H  
ATOM   2984 H5''   U    94      83.001  71.992  29.613  1.00  0.00           H  
ATOM   2985  C4'   U    94      80.828  71.975  29.465  1.00  0.00           C  
ATOM   2986  H4'   U    94      80.690  73.010  29.778  1.00  0.00           H  
ATOM   2987  O4'   U    94      80.810  71.980  28.089  1.00  0.00           O  
ATOM   2988  C1'   U    94      79.513  71.733  27.706  1.00  0.00           C  
ATOM   2989  H1'   U    94      79.251  72.637  27.157  1.00  0.00           H  
ATOM   2990  N1    U    94      79.359  70.572  26.832  1.00  0.00           N  
ATOM   2991  C6    U    94      80.357  69.630  26.760  1.00  0.00           C  
ATOM   2992  H6    U    94      81.111  69.548  27.530  1.00  0.00           H  
ATOM   2993  C5    U    94      80.259  68.617  25.893  1.00  0.00           C  
ATOM   2994  H5    U    94      81.044  67.880  25.810  1.00  0.00           H  
ATOM   2995  C4    U    94      79.183  68.498  24.937  1.00  0.00           C  
ATOM   2996  O4    U    94      79.117  67.590  24.131  1.00  0.00           O  
ATOM   2997  N3    U    94      78.243  69.534  25.009  1.00  0.00           N  
ATOM   2998  H3    U    94      77.353  69.450  24.541  1.00  0.00           H  
ATOM   2999  C2    U    94      78.287  70.514  25.970  1.00  0.00           C  
ATOM   3000  O2    U    94      77.431  71.395  25.813  1.00  0.00           O  
ATOM   3001  C3'   U    94      79.674  71.096  29.942  1.00  0.00           C  
ATOM   3002  H3'   U    94      80.002  70.063  29.820  1.00  0.00           H  
ATOM   3003  C2'   U    94      78.624  71.510  28.881  1.00  0.00           C  
ATOM   3004  H2'   U    94      77.997  70.646  28.660  1.00  0.00           H  
ATOM   3005  O2'   U    94      77.952  72.767  29.240  1.00  0.00           O  
ATOM   3006 HO2'   U    94      77.642  72.744  30.148  1.00  0.00           H  
ATOM   3007  O3'   U    94      79.144  71.432  31.262  1.00  0.00           O  
ATOM   3008  P     C    95      78.962  70.356  32.326  1.00  0.00           P  
ATOM   3009  OP1   C    95      78.330  70.978  33.489  1.00  0.00           O  
ATOM   3010  OP2   C    95      80.211  69.572  32.552  1.00  0.00           O  
ATOM   3011  O5'   C    95      77.951  69.434  31.616  1.00  0.00           O  
ATOM   3012  C5'   C    95      76.654  69.627  31.687  1.00  0.00           C  
ATOM   3013  H5'   C    95      76.392  69.527  32.740  1.00  0.00           H  
ATOM   3014 H5''   C    95      76.484  70.640  31.323  1.00  0.00           H  
ATOM   3015  C4'   C    95      75.884  68.635  30.823  1.00  0.00           C  
ATOM   3016  H4'   C    95      74.849  68.976  30.804  1.00  0.00           H  
ATOM   3017  O4'   C    95      76.458  68.508  29.590  1.00  0.00           O  
ATOM   3018  C1'   C    95      76.104  67.204  29.114  1.00  0.00           C  
ATOM   3019  H1'   C    95      75.416  67.301  28.274  1.00  0.00           H  
ATOM   3020  N1    C    95      77.275  66.411  28.509  1.00  0.00           N  
ATOM   3021  C6    C    95      78.574  66.683  28.810  1.00  0.00           C  
ATOM   3022  H6    C    95      78.803  67.567  29.385  1.00  0.00           H  
ATOM   3023  C5    C    95      79.589  66.115  28.110  1.00  0.00           C  
ATOM   3024  H5    C    95      80.622  66.407  28.232  1.00  0.00           H  
ATOM   3025  C4    C    95      79.293  65.069  27.193  1.00  0.00           C  
ATOM   3026  N4    C    95      80.300  64.512  26.542  1.00  0.00           N  
ATOM   3027  H41   C    95      81.209  64.950  26.601  1.00  0.00           H  
ATOM   3028  H42   C    95      80.102  63.704  25.969  1.00  0.00           H  
ATOM   3029  N3    C    95      78.086  64.621  27.093  1.00  0.00           N  
ATOM   3030  C2    C    95      77.040  65.298  27.657  1.00  0.00           C  
ATOM   3031  O2    C    95      75.851  64.920  27.402  1.00  0.00           O  
ATOM   3032  C3'   C    95      75.874  67.240  31.466  1.00  0.00           C  
ATOM   3033  H3'   C    95      76.897  66.912  31.650  1.00  0.00           H  
ATOM   3034  C2'   C    95      75.381  66.440  30.247  1.00  0.00           C  
ATOM   3035  H2'   C    95      75.675  65.390  30.246  1.00  0.00           H  
ATOM   3036  O2'   C    95      74.021  66.591  30.088  1.00  0.00           O  
ATOM   3037 HO2'   C    95      73.826  67.351  30.641  1.00  0.00           H  
ATOM   3038  O3'   C    95      75.057  67.252  32.599  1.00  0.00           O  
ATOM   3039  P     U    96      75.069  66.110  33.692  1.00  0.00           P  
ATOM   3040  OP1   U    96      74.173  66.546  34.760  1.00  0.00           O  
ATOM   3041  OP2   U    96      76.507  65.907  34.025  1.00  0.00           O  
ATOM   3042  O5'   U    96      74.462  64.876  32.952  1.00  0.00           O  
ATOM   3043  C5'   U    96      73.075  64.569  32.871  1.00  0.00           C  
ATOM   3044  H5'   U    96      72.533  64.754  33.798  1.00  0.00           H  
ATOM   3045 H5''   U    96      72.643  65.198  32.093  1.00  0.00           H  
ATOM   3046  C4'   U    96      72.849  63.128  32.372  1.00  0.00           C  
ATOM   3047  H4'   U    96      71.770  62.980  32.327  1.00  0.00           H  
ATOM   3048  O4'   U    96      73.468  63.129  31.087  1.00  0.00           O  
ATOM   3049  C1'   U    96      73.896  61.809  30.768  1.00  0.00           C  
ATOM   3050  H1'   U    96      73.571  61.517  29.770  1.00  0.00           H  
ATOM   3051  N1    U    96      75.367  61.733  30.640  1.00  0.00           N  
ATOM   3052  C6    U    96      76.186  62.820  30.966  1.00  0.00           C  
ATOM   3053  H6    U    96      75.818  63.586  31.632  1.00  0.00           H  
ATOM   3054  C5    U    96      77.441  62.823  30.506  1.00  0.00           C  
ATOM   3055  H5    U    96      78.175  63.562  30.791  1.00  0.00           H  
ATOM   3056  C4    U    96      77.926  61.859  29.544  1.00  0.00           C  
ATOM   3057  O4    U    96      78.961  61.897  28.881  1.00  0.00           O  
ATOM   3058  N3    U    96      77.115  60.785  29.395  1.00  0.00           N  
ATOM   3059  H3    U    96      77.481  60.142  28.708  1.00  0.00           H  
ATOM   3060  C2    U    96      75.850  60.667  29.910  1.00  0.00           C  
ATOM   3061  O2    U    96      75.215  59.635  29.718  1.00  0.00           O  
ATOM   3062  C3'   U    96      73.420  61.896  33.107  1.00  0.00           C  
ATOM   3063  H3'   U    96      74.414  62.144  33.478  1.00  0.00           H  
ATOM   3064  C2'   U    96      73.470  60.956  31.887  1.00  0.00           C  
ATOM   3065  H2'   U    96      74.195  60.165  32.079  1.00  0.00           H  
ATOM   3066  O2'   U    96      72.130  60.559  31.570  1.00  0.00           O  
ATOM   3067 HO2'   U    96      71.665  60.297  32.368  1.00  0.00           H  
ATOM   3068  O3'   U    96      72.602  61.459  34.215  1.00  0.00           O  
ATOM   3069  P     U    97      73.069  60.387  35.275  1.00  0.00           P  
ATOM   3070  OP1   U    97      71.900  60.031  36.094  1.00  0.00           O  
ATOM   3071  OP2   U    97      74.238  60.901  36.041  1.00  0.00           O  
ATOM   3072  O5'   U    97      73.409  59.142  34.379  1.00  0.00           O  
ATOM   3073  C5'   U    97      72.462  58.195  33.901  1.00  0.00           C  
ATOM   3074  H5'   U    97      71.946  57.744  34.749  1.00  0.00           H  
ATOM   3075 H5''   U    97      71.642  58.719  33.409  1.00  0.00           H  
ATOM   3076  C4'   U    97      73.068  57.171  32.891  1.00  0.00           C  
ATOM   3077  H4'   U    97      72.249  56.510  32.608  1.00  0.00           H  
ATOM   3078  O4'   U    97      73.841  57.670  31.852  1.00  0.00           O  
ATOM   3079  C1'   U    97      74.976  56.779  31.761  1.00  0.00           C  
ATOM   3080  H1'   U    97      74.949  56.396  30.740  1.00  0.00           H  
ATOM   3081  N1    U    97      76.316  57.390  31.862  1.00  0.00           N  
ATOM   3082  C6    U    97      76.491  58.520  32.574  1.00  0.00           C  
ATOM   3083  H6    U    97      75.713  58.862  33.240  1.00  0.00           H  
ATOM   3084  C5    U    97      77.753  59.210  32.494  1.00  0.00           C  
ATOM   3085  H5    U    97      77.910  60.120  33.053  1.00  0.00           H  
ATOM   3086  C4    U    97      78.842  58.713  31.637  1.00  0.00           C  
ATOM   3087  O4    U    97      79.968  59.228  31.586  1.00  0.00           O  
ATOM   3088  N3    U    97      78.498  57.607  30.838  1.00  0.00           N  
ATOM   3089  H3    U    97      79.190  57.205  30.222  1.00  0.00           H  
ATOM   3090  C2    U    97      77.353  56.867  30.999  1.00  0.00           C  
ATOM   3091  O2    U    97      77.160  55.793  30.351  1.00  0.00           O  
ATOM   3092  C3'   U    97      74.005  56.247  33.690  1.00  0.00           C  
ATOM   3093  H3'   U    97      74.619  56.735  34.447  1.00  0.00           H  
ATOM   3094  C2'   U    97      74.845  55.603  32.652  1.00  0.00           C  
ATOM   3095  H2'   U    97      75.761  55.259  33.133  1.00  0.00           H  
ATOM   3096  O2'   U    97      74.259  54.549  31.830  1.00  0.00           O  
ATOM   3097 HO2'   U    97      74.950  54.007  31.443  1.00  0.00           H  
ATOM   3098  O3'   U    97      73.338  55.224  34.433  1.00  0.00           O  
ATOM   3099  P     A    98      74.120  54.569  35.736  1.00  0.00           P  
ATOM   3100  OP1   A    98      73.220  53.891  36.663  1.00  0.00           O  
ATOM   3101  OP2   A    98      75.035  55.636  36.271  1.00  0.00           O  
ATOM   3102  O5'   A    98      75.162  53.484  35.164  1.00  0.00           O  
ATOM   3103  C5'   A    98      74.804  52.400  34.260  1.00  0.00           C  
ATOM   3104  H5'   A    98      74.130  51.786  34.857  1.00  0.00           H  
ATOM   3105 H5''   A    98      74.154  52.744  33.455  1.00  0.00           H  
ATOM   3106  C4'   A    98      76.025  51.639  33.810  1.00  0.00           C  
ATOM   3107  H4'   A    98      75.662  50.787  33.234  1.00  0.00           H  
ATOM   3108  O4'   A    98      76.861  52.419  32.987  1.00  0.00           O  
ATOM   3109  C1'   A    98      78.184  52.137  33.329  1.00  0.00           C  
ATOM   3110  H1'   A    98      78.676  51.657  32.483  1.00  0.00           H  
ATOM   3111  N9    A    98      78.949  53.365  33.692  1.00  0.00           N  
ATOM   3112  C8    A    98      78.464  54.463  34.295  1.00  0.00           C  
ATOM   3113  H8    A    98      77.524  54.522  34.823  1.00  0.00           H  
ATOM   3114  N7    A    98      79.256  55.534  34.153  1.00  0.00           N  
ATOM   3115  C5    A    98      80.372  55.033  33.491  1.00  0.00           C  
ATOM   3116  C6    A    98      81.666  55.524  33.070  1.00  0.00           C  
ATOM   3117  N6    A    98      82.008  56.795  33.318  1.00  0.00           N  
ATOM   3118  H61   A    98      81.227  57.378  33.582  1.00  0.00           H  
ATOM   3119  H62   A    98      82.960  57.132  33.335  1.00  0.00           H  
ATOM   3120  N1    A    98      82.531  54.695  32.448  1.00  0.00           N  
ATOM   3121  C2    A    98      82.232  53.474  32.274  1.00  0.00           C  
ATOM   3122  H2    A    98      83.044  52.948  31.794  1.00  0.00           H  
ATOM   3123  N3    A    98      81.089  52.830  32.654  1.00  0.00           N  
ATOM   3124  C4    A    98      80.228  53.705  33.265  1.00  0.00           C  
ATOM   3125  C3'   A    98      76.834  51.206  35.093  1.00  0.00           C  
ATOM   3126  H3'   A    98      76.779  51.885  35.944  1.00  0.00           H  
ATOM   3127  C2'   A    98      78.267  51.218  34.490  1.00  0.00           C  
ATOM   3128  H2'   A    98      78.904  51.506  35.326  1.00  0.00           H  
ATOM   3129  O2'   A    98      78.656  49.949  33.985  1.00  0.00           O  
ATOM   3130 HO2'   A    98      79.498  49.699  34.370  1.00  0.00           H  
ATOM   3131  O3'   A    98      76.611  49.893  35.499  1.00  0.00           O  
ATOM   3132  P     C    99      76.843  49.443  36.985  1.00  0.00           P  
ATOM   3133  OP1   C    99      76.275  48.104  37.056  1.00  0.00           O  
ATOM   3134  OP2   C    99      76.307  50.506  37.912  1.00  0.00           O  
ATOM   3135  O5'   C    99      78.394  49.340  37.201  1.00  0.00           O  
ATOM   3136  C5'   C    99      79.090  48.142  36.848  1.00  0.00           C  
ATOM   3137  H5'   C    99      78.750  47.250  37.374  1.00  0.00           H  
ATOM   3138 H5''   C    99      78.903  47.864  35.811  1.00  0.00           H  
ATOM   3139  C4'   C    99      80.563  48.386  36.844  1.00  0.00           C  
ATOM   3140  H4'   C    99      81.052  47.451  36.569  1.00  0.00           H  
ATOM   3141  O4'   C    99      80.881  49.407  35.841  1.00  0.00           O  
ATOM   3142  C1'   C    99      82.131  50.016  36.257  1.00  0.00           C  
ATOM   3143  H1'   C    99      82.819  49.711  35.469  1.00  0.00           H  
ATOM   3144  N1    C    99      81.984  51.506  36.191  1.00  0.00           N  
ATOM   3145  C6    C    99      80.923  52.126  36.838  1.00  0.00           C  
ATOM   3146  H6    C    99      80.287  51.513  37.460  1.00  0.00           H  
ATOM   3147  C5    C    99      80.799  53.516  36.857  1.00  0.00           C  
ATOM   3148  H5    C    99      79.931  53.951  37.328  1.00  0.00           H  
ATOM   3149  C4    C    99      81.917  54.204  36.193  1.00  0.00           C  
ATOM   3150  N4    C    99      82.024  55.521  36.196  1.00  0.00           N  
ATOM   3151  H41   C    99      81.366  56.134  36.655  1.00  0.00           H  
ATOM   3152  H42   C    99      82.769  55.854  35.601  1.00  0.00           H  
ATOM   3153  N3    C    99      83.010  53.605  35.646  1.00  0.00           N  
ATOM   3154  C2    C    99      82.984  52.291  35.553  1.00  0.00           C  
ATOM   3155  O2    C    99      83.811  51.754  34.866  1.00  0.00           O  
ATOM   3156  C3'   C    99      81.286  48.859  38.135  1.00  0.00           C  
ATOM   3157  H3'   C    99      80.709  49.574  38.722  1.00  0.00           H  
ATOM   3158  C2'   C    99      82.579  49.359  37.558  1.00  0.00           C  
ATOM   3159  H2'   C    99      82.875  50.152  38.245  1.00  0.00           H  
ATOM   3160  O2'   C    99      83.560  48.318  37.479  1.00  0.00           O  
ATOM   3161 HO2'   C    99      84.345  48.694  37.884  1.00  0.00           H  
ATOM   3162  O3'   C    99      81.413  47.749  39.041  1.00  0.00           O  
ATOM   3163  P     A   100      81.570  47.993  40.587  1.00  0.00           P  
ATOM   3164  OP1   A   100      81.529  46.759  41.326  1.00  0.00           O  
ATOM   3165  OP2   A   100      80.602  49.008  41.052  1.00  0.00           O  
ATOM   3166  O5'   A   100      82.990  48.614  40.818  1.00  0.00           O  
ATOM   3167  C5'   A   100      84.100  47.701  40.577  1.00  0.00           C  
ATOM   3168  H5'   A   100      84.245  47.032  41.426  1.00  0.00           H  
ATOM   3169 H5''   A   100      83.946  47.110  39.674  1.00  0.00           H  
ATOM   3170  C4'   A   100      85.426  48.493  40.410  1.00  0.00           C  
ATOM   3171  H4'   A   100      86.319  47.897  40.220  1.00  0.00           H  
ATOM   3172  O4'   A   100      85.299  49.436  39.387  1.00  0.00           O  
ATOM   3173  C1'   A   100      86.160  50.529  39.690  1.00  0.00           C  
ATOM   3174  H1'   A   100      87.028  50.594  39.034  1.00  0.00           H  
ATOM   3175  N9    A   100      85.306  51.837  39.526  1.00  0.00           N  
ATOM   3176  C8    A   100      83.963  52.100  39.805  1.00  0.00           C  
ATOM   3177  H8    A   100      83.333  51.294  40.152  1.00  0.00           H  
ATOM   3178  N7    A   100      83.553  53.255  39.439  1.00  0.00           N  
ATOM   3179  C5    A   100      84.753  53.856  38.964  1.00  0.00           C  
ATOM   3180  C6    A   100      85.078  55.147  38.449  1.00  0.00           C  
ATOM   3181  N6    A   100      84.242  56.214  38.175  1.00  0.00           N  
ATOM   3182  H61   A   100      83.261  56.023  38.316  1.00  0.00           H  
ATOM   3183  H62   A   100      84.608  57.065  37.771  1.00  0.00           H  
ATOM   3184  N1    A   100      86.359  55.433  38.215  1.00  0.00           N  
ATOM   3185  C2    A   100      87.325  54.607  38.580  1.00  0.00           C  
ATOM   3186  H2    A   100      88.337  54.973  38.498  1.00  0.00           H  
ATOM   3187  N3    A   100      87.126  53.363  39.094  1.00  0.00           N  
ATOM   3188  C4    A   100      85.818  53.046  39.117  1.00  0.00           C  
ATOM   3189  C3'   A   100      85.715  49.211  41.659  1.00  0.00           C  
ATOM   3190  H3'   A   100      84.778  49.640  42.015  1.00  0.00           H  
ATOM   3191  C2'   A   100      86.621  50.342  41.116  1.00  0.00           C  
ATOM   3192  H2'   A   100      86.332  51.189  41.738  1.00  0.00           H  
ATOM   3193  O2'   A   100      88.015  50.176  41.231  1.00  0.00           O  
ATOM   3194 HO2'   A   100      88.505  50.925  41.577  1.00  0.00           H  
ATOM   3195  O3'   A   100      86.377  48.532  42.754  1.00  0.00           O  
ATOM   3196  P     C   101      86.219  49.197  44.211  1.00  0.00           P  
ATOM   3197  OP1   C   101      86.682  48.281  45.240  1.00  0.00           O  
ATOM   3198  OP2   C   101      84.888  49.651  44.400  1.00  0.00           O  
ATOM   3199  O5'   C   101      87.149  50.531  44.037  1.00  0.00           O  
ATOM   3200  C5'   C   101      88.492  50.430  44.349  1.00  0.00           C  
ATOM   3201  H5'   C   101      88.728  50.211  45.390  1.00  0.00           H  
ATOM   3202 H5''   C   101      88.956  49.678  43.710  1.00  0.00           H  
ATOM   3203  C4'   C   101      89.089  51.793  44.092  1.00  0.00           C  
ATOM   3204  H4'   C   101      90.174  51.694  44.122  1.00  0.00           H  
ATOM   3205  O4'   C   101      88.880  52.350  42.795  1.00  0.00           O  
ATOM   3206  C1'   C   101      88.910  53.802  42.976  1.00  0.00           C  
ATOM   3207  H1'   C   101      89.730  54.148  42.348  1.00  0.00           H  
ATOM   3208  N1    C   101      87.590  54.384  42.550  1.00  0.00           N  
ATOM   3209  C6    C   101      86.412  53.669  42.638  1.00  0.00           C  
ATOM   3210  H6    C   101      86.470  52.677  43.061  1.00  0.00           H  
ATOM   3211  C5    C   101      85.180  54.177  42.344  1.00  0.00           C  
ATOM   3212  H5    C   101      84.296  53.595  42.556  1.00  0.00           H  
ATOM   3213  C4    C   101      85.303  55.454  41.697  1.00  0.00           C  
ATOM   3214  N4    C   101      84.170  56.064  41.377  1.00  0.00           N  
ATOM   3215  H41   C   101      83.346  55.484  41.429  1.00  0.00           H  
ATOM   3216  H42   C   101      84.216  56.971  40.935  1.00  0.00           H  
ATOM   3217  N3    C   101      86.391  56.184  41.646  1.00  0.00           N  
ATOM   3218  C2    C   101      87.578  55.686  42.103  1.00  0.00           C  
ATOM   3219  O2    C   101      88.561  56.413  42.068  1.00  0.00           O  
ATOM   3220  C3'   C   101      88.688  52.757  45.157  1.00  0.00           C  
ATOM   3221  H3'   C   101      87.605  52.824  45.258  1.00  0.00           H  
ATOM   3222  C2'   C   101      89.228  54.068  44.457  1.00  0.00           C  
ATOM   3223  H2'   C   101      88.649  54.888  44.883  1.00  0.00           H  
ATOM   3224  O2'   C   101      90.592  54.192  44.783  1.00  0.00           O  
ATOM   3225 HO2'   C   101      90.979  54.699  44.066  1.00  0.00           H  
ATOM   3226  O3'   C   101      89.107  52.437  46.536  1.00  0.00           O  
ATOM   3227  P     C   102      88.126  52.721  47.801  1.00  0.00           P  
ATOM   3228  OP1   C   102      88.725  52.139  48.962  1.00  0.00           O  
ATOM   3229  OP2   C   102      86.788  52.249  47.414  1.00  0.00           O  
ATOM   3230  O5'   C   102      87.994  54.293  48.006  1.00  0.00           O  
ATOM   3231  C5'   C   102      89.117  54.994  48.542  1.00  0.00           C  
ATOM   3232  H5'   C   102      89.163  54.807  49.615  1.00  0.00           H  
ATOM   3233 H5''   C   102      90.066  54.578  48.204  1.00  0.00           H  
ATOM   3234  C4'   C   102      89.068  56.527  48.312  1.00  0.00           C  
ATOM   3235  H4'   C   102      89.924  57.055  48.733  1.00  0.00           H  
ATOM   3236  O4'   C   102      89.046  57.002  46.934  1.00  0.00           O  
ATOM   3237  C1'   C   102      88.260  58.164  46.879  1.00  0.00           C  
ATOM   3238  H1'   C   102      88.910  58.936  46.467  1.00  0.00           H  
ATOM   3239  N1    C   102      87.172  57.984  45.848  1.00  0.00           N  
ATOM   3240  C6    C   102      86.504  56.814  45.723  1.00  0.00           C  
ATOM   3241  H6    C   102      86.989  55.926  46.100  1.00  0.00           H  
ATOM   3242  C5    C   102      85.250  56.752  45.117  1.00  0.00           C  
ATOM   3243  H5    C   102      84.592  55.897  45.065  1.00  0.00           H  
ATOM   3244  C4    C   102      84.734  57.963  44.612  1.00  0.00           C  
ATOM   3245  N4    C   102      83.539  57.890  44.134  1.00  0.00           N  
ATOM   3246  H41   C   102      83.223  58.645  43.542  1.00  0.00           H  
ATOM   3247  H42   C   102      83.065  56.999  44.104  1.00  0.00           H  
ATOM   3248  N3    C   102      85.383  59.136  44.662  1.00  0.00           N  
ATOM   3249  C2    C   102      86.596  59.113  45.235  1.00  0.00           C  
ATOM   3250  O2    C   102      87.170  60.216  45.285  1.00  0.00           O  
ATOM   3251  C3'   C   102      87.790  57.118  48.950  1.00  0.00           C  
ATOM   3252  H3'   C   102      86.985  56.465  48.613  1.00  0.00           H  
ATOM   3253  C2'   C   102      87.608  58.451  48.248  1.00  0.00           C  
ATOM   3254  H2'   C   102      86.549  58.690  48.338  1.00  0.00           H  
ATOM   3255  O2'   C   102      88.375  59.499  48.860  1.00  0.00           O  
ATOM   3256 HO2'   C   102      88.170  60.314  48.396  1.00  0.00           H  
ATOM   3257  O3'   C   102      87.954  57.193  50.362  1.00  0.00           O  
ATOM   3258  P     G   103      86.729  57.031  51.306  1.00  0.00           P  
ATOM   3259  OP1   G   103      87.205  56.762  52.674  1.00  0.00           O  
ATOM   3260  OP2   G   103      85.930  55.967  50.795  1.00  0.00           O  
ATOM   3261  O5'   G   103      85.996  58.535  51.197  1.00  0.00           O  
ATOM   3262  C5'   G   103      86.573  59.633  51.920  1.00  0.00           C  
ATOM   3263  H5'   G   103      86.282  59.708  52.968  1.00  0.00           H  
ATOM   3264 H5''   G   103      87.658  59.598  51.830  1.00  0.00           H  
ATOM   3265  C4'   G   103      86.059  60.951  51.447  1.00  0.00           C  
ATOM   3266  H4'   G   103      86.805  61.630  51.862  1.00  0.00           H  
ATOM   3267  O4'   G   103      86.057  61.144  50.054  1.00  0.00           O  
ATOM   3268  C1'   G   103      84.925  61.940  49.600  1.00  0.00           C  
ATOM   3269  H1'   G   103      85.260  62.787  49.002  1.00  0.00           H  
ATOM   3270  N9    G   103      83.999  61.004  48.839  1.00  0.00           N  
ATOM   3271  C8    G   103      84.046  59.627  48.647  1.00  0.00           C  
ATOM   3272  H8    G   103      84.758  58.949  49.096  1.00  0.00           H  
ATOM   3273  N7    G   103      83.161  59.150  47.845  1.00  0.00           N  
ATOM   3274  C5    G   103      82.427  60.322  47.502  1.00  0.00           C  
ATOM   3275  C6    G   103      81.273  60.543  46.665  1.00  0.00           C  
ATOM   3276  O6    G   103      80.611  59.688  46.040  1.00  0.00           O  
ATOM   3277  N1    G   103      80.906  61.887  46.472  1.00  0.00           N  
ATOM   3278  H1    G   103      80.000  61.969  46.031  1.00  0.00           H  
ATOM   3279  C2    G   103      81.449  62.873  47.176  1.00  0.00           C  
ATOM   3280  N2    G   103      80.753  63.989  47.138  1.00  0.00           N  
ATOM   3281  H21   G   103      79.942  64.094  46.545  1.00  0.00           H  
ATOM   3282  H22   G   103      81.079  64.796  47.650  1.00  0.00           H  
ATOM   3283  N3    G   103      82.518  62.711  47.977  1.00  0.00           N  
ATOM   3284  C4    G   103      82.990  61.428  48.017  1.00  0.00           C  
ATOM   3285  C3'   G   103      84.632  61.369  51.872  1.00  0.00           C  
ATOM   3286  H3'   G   103      83.911  60.566  51.723  1.00  0.00           H  
ATOM   3287  C2'   G   103      84.246  62.419  50.925  1.00  0.00           C  
ATOM   3288  H2'   G   103      83.171  62.572  50.835  1.00  0.00           H  
ATOM   3289  O2'   G   103      84.873  63.637  51.181  1.00  0.00           O  
ATOM   3290 HO2'   G   103      84.769  63.784  52.124  1.00  0.00           H  
ATOM   3291  O3'   G   103      84.577  61.885  53.173  1.00  0.00           O  
ATOM   3292  P     U   104      83.316  61.624  54.147  1.00  0.00           P  
ATOM   3293  OP1   U   104      83.522  62.531  55.262  1.00  0.00           O  
ATOM   3294  OP2   U   104      83.070  60.153  54.264  1.00  0.00           O  
ATOM   3295  O5'   U   104      82.153  62.270  53.249  1.00  0.00           O  
ATOM   3296  C5'   U   104      82.004  63.682  53.256  1.00  0.00           C  
ATOM   3297  H5'   U   104      81.845  64.101  54.250  1.00  0.00           H  
ATOM   3298 H5''   U   104      82.871  64.021  52.688  1.00  0.00           H  
ATOM   3299  C4'   U   104      80.891  64.314  52.464  1.00  0.00           C  
ATOM   3300  H4'   U   104      80.991  65.397  52.534  1.00  0.00           H  
ATOM   3301  O4'   U   104      80.956  63.969  51.074  1.00  0.00           O  
ATOM   3302  C1'   U   104      79.634  63.790  50.432  1.00  0.00           C  
ATOM   3303  H1'   U   104      79.403  64.397  49.557  1.00  0.00           H  
ATOM   3304  N1    U   104      79.497  62.343  50.010  1.00  0.00           N  
ATOM   3305  C6    U   104      80.450  61.354  50.239  1.00  0.00           C  
ATOM   3306  H6    U   104      81.192  61.621  50.976  1.00  0.00           H  
ATOM   3307  C5    U   104      80.276  60.075  49.816  1.00  0.00           C  
ATOM   3308  H5    U   104      80.997  59.350  50.163  1.00  0.00           H  
ATOM   3309  C4    U   104      79.216  59.660  48.954  1.00  0.00           C  
ATOM   3310  O4    U   104      78.917  58.495  48.630  1.00  0.00           O  
ATOM   3311  N3    U   104      78.381  60.719  48.630  1.00  0.00           N  
ATOM   3312  H3    U   104      77.579  60.505  48.056  1.00  0.00           H  
ATOM   3313  C2    U   104      78.423  62.016  49.156  1.00  0.00           C  
ATOM   3314  O2    U   104      77.531  62.781  48.855  1.00  0.00           O  
ATOM   3315  C3'   U   104      79.487  63.882  52.817  1.00  0.00           C  
ATOM   3316  H3'   U   104      79.460  62.792  52.840  1.00  0.00           H  
ATOM   3317  C2'   U   104      78.701  64.234  51.540  1.00  0.00           C  
ATOM   3318  H2'   U   104      77.770  63.674  51.449  1.00  0.00           H  
ATOM   3319  O2'   U   104      78.394  65.613  51.343  1.00  0.00           O  
ATOM   3320 HO2'   U   104      78.241  65.978  52.217  1.00  0.00           H  
ATOM   3321  O3'   U   104      78.893  64.403  53.985  1.00  0.00           O  
ATOM   3322  P     G   105      78.013  63.444  54.965  1.00  0.00           P  
ATOM   3323  OP1   G   105      77.802  64.125  56.242  1.00  0.00           O  
ATOM   3324  OP2   G   105      78.459  62.054  55.007  1.00  0.00           O  
ATOM   3325  O5'   G   105      76.584  63.424  54.189  1.00  0.00           O  
ATOM   3326  C5'   G   105      75.857  64.596  53.976  1.00  0.00           C  
ATOM   3327  H5'   G   105      75.374  64.929  54.895  1.00  0.00           H  
ATOM   3328 H5''   G   105      76.512  65.383  53.603  1.00  0.00           H  
ATOM   3329  C4'   G   105      74.798  64.270  52.930  1.00  0.00           C  
ATOM   3330  H4'   G   105      74.411  65.284  52.823  1.00  0.00           H  
ATOM   3331  O4'   G   105      75.286  63.881  51.625  1.00  0.00           O  
ATOM   3332  C1'   G   105      74.207  63.151  50.966  1.00  0.00           C  
ATOM   3333  H1'   G   105      73.731  63.617  50.102  1.00  0.00           H  
ATOM   3334  N9    G   105      74.649  61.701  50.605  1.00  0.00           N  
ATOM   3335  C8    G   105      75.670  61.040  51.034  1.00  0.00           C  
ATOM   3336  H8    G   105      76.467  61.383  51.677  1.00  0.00           H  
ATOM   3337  N7    G   105      75.645  59.745  50.740  1.00  0.00           N  
ATOM   3338  C5    G   105      74.512  59.664  49.945  1.00  0.00           C  
ATOM   3339  C6    G   105      73.920  58.542  49.173  1.00  0.00           C  
ATOM   3340  O6    G   105      74.276  57.402  49.132  1.00  0.00           O  
ATOM   3341  N1    G   105      72.871  58.986  48.462  1.00  0.00           N  
ATOM   3342  H1    G   105      72.453  58.253  47.906  1.00  0.00           H  
ATOM   3343  C2    G   105      72.395  60.242  48.311  1.00  0.00           C  
ATOM   3344  N2    G   105      71.355  60.435  47.572  1.00  0.00           N  
ATOM   3345  H21   G   105      70.840  61.302  47.634  1.00  0.00           H  
ATOM   3346  H22   G   105      71.084  59.790  46.844  1.00  0.00           H  
ATOM   3347  N3    G   105      72.914  61.267  49.003  1.00  0.00           N  
ATOM   3348  C4    G   105      73.986  60.914  49.766  1.00  0.00           C  
ATOM   3349  C3'   G   105      73.765  63.215  53.328  1.00  0.00           C  
ATOM   3350  H3'   G   105      74.297  62.374  53.773  1.00  0.00           H  
ATOM   3351  C2'   G   105      73.113  62.923  51.995  1.00  0.00           C  
ATOM   3352  H2'   G   105      72.602  61.966  51.890  1.00  0.00           H  
ATOM   3353  O2'   G   105      72.161  64.040  51.769  1.00  0.00           O  
ATOM   3354 HO2'   G   105      71.422  63.865  52.356  1.00  0.00           H  
ATOM   3355  O3'   G   105      72.933  63.770  54.349  1.00  0.00           O  
ATOM   3356  P     C   106      71.766  62.796  54.908  1.00  0.00           P  
ATOM   3357  OP1   C   106      71.310  63.327  56.231  1.00  0.00           O  
ATOM   3358  OP2   C   106      72.246  61.387  54.772  1.00  0.00           O  
ATOM   3359  O5'   C   106      70.668  63.117  53.765  1.00  0.00           O  
ATOM   3360  C5'   C   106      69.900  64.301  53.898  1.00  0.00           C  
ATOM   3361  H5'   C   106      69.464  64.349  54.895  1.00  0.00           H  
ATOM   3362 H5''   C   106      70.427  65.224  53.655  1.00  0.00           H  
ATOM   3363  C4'   C   106      68.636  64.166  52.875  1.00  0.00           C  
ATOM   3364  H4'   C   106      68.075  65.071  52.642  1.00  0.00           H  
ATOM   3365  O4'   C   106      69.156  63.788  51.598  1.00  0.00           O  
ATOM   3366  C1'   C   106      68.242  63.018  50.978  1.00  0.00           C  
ATOM   3367  H1'   C   106      67.992  63.625  50.108  1.00  0.00           H  
ATOM   3368  N1    C   106      68.703  61.637  50.429  1.00  0.00           N  
ATOM   3369  C6    C   106      69.790  61.028  50.875  1.00  0.00           C  
ATOM   3370  H6    C   106      70.440  61.587  51.532  1.00  0.00           H  
ATOM   3371  C5    C   106      69.998  59.707  50.516  1.00  0.00           C  
ATOM   3372  H5    C   106      70.898  59.163  50.761  1.00  0.00           H  
ATOM   3373  C4    C   106      69.085  59.100  49.667  1.00  0.00           C  
ATOM   3374  N4    C   106      69.386  57.945  49.179  1.00  0.00           N  
ATOM   3375  H41   C   106      70.324  57.584  49.283  1.00  0.00           H  
ATOM   3376  H42   C   106      68.732  57.432  48.605  1.00  0.00           H  
ATOM   3377  N3    C   106      67.997  59.714  49.216  1.00  0.00           N  
ATOM   3378  C2    C   106      67.795  60.981  49.550  1.00  0.00           C  
ATOM   3379  O2    C   106      66.736  61.451  49.143  1.00  0.00           O  
ATOM   3380  C3'   C   106      67.607  63.108  53.295  1.00  0.00           C  
ATOM   3381  H3'   C   106      68.121  62.215  53.650  1.00  0.00           H  
ATOM   3382  C2'   C   106      66.974  62.840  51.884  1.00  0.00           C  
ATOM   3383  H2'   C   106      66.597  61.827  51.743  1.00  0.00           H  
ATOM   3384  O2'   C   106      65.981  63.844  51.482  1.00  0.00           O  
ATOM   3385 HO2'   C   106      65.128  63.416  51.380  1.00  0.00           H  
ATOM   3386  O3'   C   106      66.705  63.611  54.200  1.00  0.00           O  
ATOM   3387  P     G   107      65.869  62.579  55.066  1.00  0.00           P  
ATOM   3388  OP1   G   107      65.153  63.384  56.108  1.00  0.00           O  
ATOM   3389  OP2   G   107      66.799  61.532  55.512  1.00  0.00           O  
ATOM   3390  O5'   G   107      64.702  61.910  54.149  1.00  0.00           O  
ATOM   3391  C5'   G   107      63.625  62.734  53.745  1.00  0.00           C  
ATOM   3392  H5'   G   107      62.898  62.825  54.551  1.00  0.00           H  
ATOM   3393 H5''   G   107      64.015  63.735  53.559  1.00  0.00           H  
ATOM   3394  C4'   G   107      62.932  62.168  52.484  1.00  0.00           C  
ATOM   3395  H4'   G   107      62.278  62.917  52.037  1.00  0.00           H  
ATOM   3396  O4'   G   107      63.924  61.748  51.511  1.00  0.00           O  
ATOM   3397  C1'   G   107      63.470  60.619  50.731  1.00  0.00           C  
ATOM   3398  H1'   G   107      63.397  60.881  49.676  1.00  0.00           H  
ATOM   3399  N9    G   107      64.349  59.484  50.913  1.00  0.00           N  
ATOM   3400  C8    G   107      65.343  59.301  51.835  1.00  0.00           C  
ATOM   3401  H8    G   107      65.390  59.978  52.675  1.00  0.00           H  
ATOM   3402  N7    G   107      65.994  58.119  51.841  1.00  0.00           N  
ATOM   3403  C5    G   107      65.367  57.494  50.779  1.00  0.00           C  
ATOM   3404  C6    G   107      65.577  56.167  50.266  1.00  0.00           C  
ATOM   3405  O6    G   107      66.334  55.284  50.638  1.00  0.00           O  
ATOM   3406  N1    G   107      64.609  55.836  49.284  1.00  0.00           N  
ATOM   3407  H1    G   107      64.728  55.002  48.728  1.00  0.00           H  
ATOM   3408  C2    G   107      63.675  56.753  48.779  1.00  0.00           C  
ATOM   3409  N2    G   107      62.938  56.436  47.702  1.00  0.00           N  
ATOM   3410  H21   G   107      62.236  57.136  47.508  1.00  0.00           H  
ATOM   3411  H22   G   107      62.707  55.482  47.466  1.00  0.00           H  
ATOM   3412  N3    G   107      63.518  57.986  49.211  1.00  0.00           N  
ATOM   3413  C4    G   107      64.371  58.307  50.219  1.00  0.00           C  
ATOM   3414  C3'   G   107      62.198  60.867  52.720  1.00  0.00           C  
ATOM   3415  H3'   G   107      62.770  60.206  53.372  1.00  0.00           H  
ATOM   3416  C2'   G   107      62.118  60.250  51.342  1.00  0.00           C  
ATOM   3417  H2'   G   107      62.073  59.162  51.298  1.00  0.00           H  
ATOM   3418  O2'   G   107      61.109  60.887  50.591  1.00  0.00           O  
ATOM   3419 HO2'   G   107      60.964  60.472  49.737  1.00  0.00           H  
ATOM   3420  O3'   G   107      60.949  61.164  53.351  1.00  0.00           O  
ATOM   3421  P     G   108      60.112  60.001  54.174  1.00  0.00           P  
ATOM   3422  OP1   G   108      58.967  60.698  54.825  1.00  0.00           O  
ATOM   3423  OP2   G   108      61.010  59.197  55.060  1.00  0.00           O  
ATOM   3424  O5'   G   108      59.588  58.936  53.064  1.00  0.00           O  
ATOM   3425  C5'   G   108      58.696  59.382  52.065  1.00  0.00           C  
ATOM   3426  H5'   G   108      57.700  59.619  52.438  1.00  0.00           H  
ATOM   3427 H5''   G   108      58.919  60.332  51.580  1.00  0.00           H  
ATOM   3428  C4'   G   108      58.507  58.358  50.917  1.00  0.00           C  
ATOM   3429  H4'   G   108      57.889  58.785  50.128  1.00  0.00           H  
ATOM   3430  O4'   G   108      59.748  58.049  50.321  1.00  0.00           O  
ATOM   3431  C1'   G   108      59.683  56.654  50.048  1.00  0.00           C  
ATOM   3432  H1'   G   108      59.918  56.602  48.985  1.00  0.00           H  
ATOM   3433  N9    G   108      60.782  55.932  50.753  1.00  0.00           N  
ATOM   3434  C8    G   108      61.623  56.418  51.733  1.00  0.00           C  
ATOM   3435  H8    G   108      61.435  57.392  52.159  1.00  0.00           H  
ATOM   3436  N7    G   108      62.563  55.581  52.097  1.00  0.00           N  
ATOM   3437  C5    G   108      62.374  54.452  51.199  1.00  0.00           C  
ATOM   3438  C6    G   108      63.034  53.157  51.117  1.00  0.00           C  
ATOM   3439  O6    G   108      63.948  52.651  51.827  1.00  0.00           O  
ATOM   3440  N1    G   108      62.409  52.325  50.192  1.00  0.00           N  
ATOM   3441  H1    G   108      62.606  51.336  50.138  1.00  0.00           H  
ATOM   3442  C2    G   108      61.442  52.728  49.324  1.00  0.00           C  
ATOM   3443  N2    G   108      60.854  51.807  48.668  1.00  0.00           N  
ATOM   3444  H21   G   108      59.971  52.153  48.322  1.00  0.00           H  
ATOM   3445  H22   G   108      61.134  50.837  48.692  1.00  0.00           H  
ATOM   3446  N3    G   108      60.861  53.902  49.391  1.00  0.00           N  
ATOM   3447  C4    G   108      61.238  54.661  50.435  1.00  0.00           C  
ATOM   3448  C3'   G   108      57.917  56.971  51.381  1.00  0.00           C  
ATOM   3449  H3'   G   108      58.336  56.600  52.316  1.00  0.00           H  
ATOM   3450  C2'   G   108      58.345  56.071  50.279  1.00  0.00           C  
ATOM   3451  H2'   G   108      58.350  55.042  50.638  1.00  0.00           H  
ATOM   3452  O2'   G   108      57.441  56.197  49.182  1.00  0.00           O  
ATOM   3453 HO2'   G   108      57.206  55.308  48.909  1.00  0.00           H  
ATOM   3454  O3'   G   108      56.474  57.039  51.559  1.00  0.00           O  
ATOM   3455  P     C   109      55.703  56.486  52.751  1.00  0.00           P  
ATOM   3456  OP1   C   109      54.364  56.988  52.664  1.00  0.00           O  
ATOM   3457  OP2   C   109      56.432  56.854  53.961  1.00  0.00           O  
ATOM   3458  O5'   C   109      55.749  54.923  52.532  1.00  0.00           O  
ATOM   3459  C5'   C   109      55.133  54.345  51.391  1.00  0.00           C  
ATOM   3460  H5'   C   109      54.045  54.402  51.384  1.00  0.00           H  
ATOM   3461 H5''   C   109      55.337  54.948  50.507  1.00  0.00           H  
ATOM   3462  C4'   C   109      55.631  52.970  51.047  1.00  0.00           C  
ATOM   3463  H4'   C   109      55.060  52.615  50.189  1.00  0.00           H  
ATOM   3464  O4'   C   109      57.080  52.842  50.668  1.00  0.00           O  
ATOM   3465  C1'   C   109      57.592  51.590  51.160  1.00  0.00           C  
ATOM   3466  H1'   C   109      57.856  51.006  50.279  1.00  0.00           H  
ATOM   3467  N1    C   109      58.889  51.799  51.882  1.00  0.00           N  
ATOM   3468  C6    C   109      59.084  52.905  52.681  1.00  0.00           C  
ATOM   3469  H6    C   109      58.245  53.522  52.966  1.00  0.00           H  
ATOM   3470  C5    C   109      60.189  53.125  53.351  1.00  0.00           C  
ATOM   3471  H5    C   109      60.193  54.026  53.948  1.00  0.00           H  
ATOM   3472  C4    C   109      61.191  52.103  53.489  1.00  0.00           C  
ATOM   3473  N4    C   109      62.212  52.220  54.308  1.00  0.00           N  
ATOM   3474  H41   C   109      62.302  53.072  54.843  1.00  0.00           H  
ATOM   3475  H42   C   109      62.858  51.463  54.137  1.00  0.00           H  
ATOM   3476  N3    C   109      61.066  51.017  52.668  1.00  0.00           N  
ATOM   3477  C2    C   109      59.941  50.799  51.917  1.00  0.00           C  
ATOM   3478  O2    C   109      59.772  49.895  51.184  1.00  0.00           O  
ATOM   3479  C3'   C   109      55.461  51.984  52.215  1.00  0.00           C  
ATOM   3480  H3'   C   109      55.721  52.493  53.143  1.00  0.00           H  
ATOM   3481  C2'   C   109      56.466  50.850  51.947  1.00  0.00           C  
ATOM   3482  H2'   C   109      56.816  50.331  52.839  1.00  0.00           H  
ATOM   3483  O2'   C   109      55.942  49.893  51.120  1.00  0.00           O  
ATOM   3484 HO2'   C   109      56.308  49.039  51.363  1.00  0.00           H  
ATOM   3485  O3'   C   109      54.120  51.566  52.388  1.00  0.00           O  
ATOM   3486  P     A   110      53.590  50.992  53.841  1.00  0.00           P  
ATOM   3487  OP1   A   110      52.219  50.473  53.715  1.00  0.00           O  
ATOM   3488  OP2   A   110      53.801  51.991  54.870  1.00  0.00           O  
ATOM   3489  O5'   A   110      54.553  49.784  54.130  1.00  0.00           O  
ATOM   3490  C5'   A   110      54.260  48.438  53.884  1.00  0.00           C  
ATOM   3491  H5'   A   110      53.415  48.176  54.521  1.00  0.00           H  
ATOM   3492 H5''   A   110      53.901  48.216  52.879  1.00  0.00           H  
ATOM   3493  C4'   A   110      55.315  47.456  54.187  1.00  0.00           C  
ATOM   3494  H4'   A   110      55.093  46.510  53.694  1.00  0.00           H  
ATOM   3495  O4'   A   110      56.562  47.988  53.681  1.00  0.00           O  
ATOM   3496  C1'   A   110      57.626  47.411  54.410  1.00  0.00           C  
ATOM   3497  H1'   A   110      58.339  46.716  53.966  1.00  0.00           H  
ATOM   3498  N9    A   110      58.465  48.483  55.022  1.00  0.00           N  
ATOM   3499  C8    A   110      58.308  49.901  55.113  1.00  0.00           C  
ATOM   3500  H8    A   110      57.399  50.376  54.776  1.00  0.00           H  
ATOM   3501  N7    A   110      59.388  50.476  55.594  1.00  0.00           N  
ATOM   3502  C5    A   110      60.314  49.425  55.795  1.00  0.00           C  
ATOM   3503  C6    A   110      61.657  49.268  56.301  1.00  0.00           C  
ATOM   3504  N6    A   110      62.541  50.247  56.606  1.00  0.00           N  
ATOM   3505  H61   A   110      63.392  50.128  57.137  1.00  0.00           H  
ATOM   3506  H62   A   110      62.335  51.225  56.457  1.00  0.00           H  
ATOM   3507  N1    A   110      62.197  48.139  56.546  1.00  0.00           N  
ATOM   3508  C2    A   110      61.494  47.030  56.252  1.00  0.00           C  
ATOM   3509  H2    A   110      61.951  46.071  56.445  1.00  0.00           H  
ATOM   3510  N3    A   110      60.218  47.000  55.787  1.00  0.00           N  
ATOM   3511  C4    A   110      59.721  48.223  55.599  1.00  0.00           C  
ATOM   3512  C3'   A   110      55.556  47.181  55.674  1.00  0.00           C  
ATOM   3513  H3'   A   110      55.624  48.123  56.218  1.00  0.00           H  
ATOM   3514  C2'   A   110      56.962  46.573  55.449  1.00  0.00           C  
ATOM   3515  H2'   A   110      57.467  46.657  56.411  1.00  0.00           H  
ATOM   3516  O2'   A   110      56.994  45.227  54.999  1.00  0.00           O  
ATOM   3517 HO2'   A   110      56.045  45.084  54.962  1.00  0.00           H  
ATOM   3518  O3'   A   110      54.687  46.181  56.177  1.00  0.00           O  
ATOM   3519  P     C   111      54.353  46.142  57.806  1.00  0.00           P  
ATOM   3520  OP1   C   111      53.325  45.068  57.941  1.00  0.00           O  
ATOM   3521  OP2   C   111      53.997  47.508  58.200  1.00  0.00           O  
ATOM   3522  O5'   C   111      55.736  45.913  58.504  1.00  0.00           O  
ATOM   3523  C5'   C   111      56.340  44.623  58.337  1.00  0.00           C  
ATOM   3524  H5'   C   111      55.948  43.767  58.886  1.00  0.00           H  
ATOM   3525 H5''   C   111      56.384  44.269  57.307  1.00  0.00           H  
ATOM   3526  C4'   C   111      57.793  44.630  58.909  1.00  0.00           C  
ATOM   3527  H4'   C   111      58.211  43.625  58.847  1.00  0.00           H  
ATOM   3528  O4'   C   111      58.618  45.444  58.146  1.00  0.00           O  
ATOM   3529  C1'   C   111      59.528  45.921  59.078  1.00  0.00           C  
ATOM   3530  H1'   C   111      60.531  45.643  58.754  1.00  0.00           H  
ATOM   3531  N1    C   111      59.552  47.427  59.163  1.00  0.00           N  
ATOM   3532  C6    C   111      58.571  48.181  58.622  1.00  0.00           C  
ATOM   3533  H6    C   111      57.655  47.700  58.313  1.00  0.00           H  
ATOM   3534  C5    C   111      58.731  49.572  58.549  1.00  0.00           C  
ATOM   3535  H5    C   111      57.935  50.162  58.119  1.00  0.00           H  
ATOM   3536  C4    C   111      59.975  50.075  59.082  1.00  0.00           C  
ATOM   3537  N4    C   111      60.013  51.418  59.127  1.00  0.00           N  
ATOM   3538  H41   C   111      59.301  51.953  58.651  1.00  0.00           H  
ATOM   3539  H42   C   111      60.840  51.804  59.559  1.00  0.00           H  
ATOM   3540  N3    C   111      60.930  49.350  59.608  1.00  0.00           N  
ATOM   3541  C2    C   111      60.754  48.013  59.645  1.00  0.00           C  
ATOM   3542  O2    C   111      61.659  47.320  60.143  1.00  0.00           O  
ATOM   3543  C3'   C   111      57.777  44.954  60.374  1.00  0.00           C  
ATOM   3544  H3'   C   111      57.243  45.890  60.543  1.00  0.00           H  
ATOM   3545  C2'   C   111      59.304  45.260  60.405  1.00  0.00           C  
ATOM   3546  H2'   C   111      59.527  45.956  61.213  1.00  0.00           H  
ATOM   3547  O2'   C   111      60.033  44.087  60.538  1.00  0.00           O  
ATOM   3548 HO2'   C   111      59.509  43.423  60.992  1.00  0.00           H  
ATOM   3549  O3'   C   111      57.384  43.872  61.228  1.00  0.00           O  
ATOM   3550  P     A   112      56.675  44.196  62.586  1.00  0.00           P  
ATOM   3551  OP1   A   112      56.342  42.895  63.131  1.00  0.00           O  
ATOM   3552  OP2   A   112      55.579  45.126  62.337  1.00  0.00           O  
ATOM   3553  O5'   A   112      57.868  44.906  63.520  1.00  0.00           O  
ATOM   3554  C5'   A   112      58.958  44.129  63.969  1.00  0.00           C  
ATOM   3555  H5'   A   112      58.650  43.220  64.485  1.00  0.00           H  
ATOM   3556 H5''   A   112      59.530  43.769  63.114  1.00  0.00           H  
ATOM   3557  C4'   A   112      59.872  44.966  64.917  1.00  0.00           C  
ATOM   3558  H4'   A   112      60.567  44.291  65.416  1.00  0.00           H  
ATOM   3559  O4'   A   112      60.540  46.015  64.183  1.00  0.00           O  
ATOM   3560  C1'   A   112      60.690  47.148  65.003  1.00  0.00           C  
ATOM   3561  H1'   A   112      61.733  47.455  65.077  1.00  0.00           H  
ATOM   3562  N9    A   112      60.031  48.286  64.375  1.00  0.00           N  
ATOM   3563  C8    A   112      59.062  48.281  63.311  1.00  0.00           C  
ATOM   3564  H8    A   112      58.514  47.389  63.047  1.00  0.00           H  
ATOM   3565  N7    A   112      59.012  49.432  62.681  1.00  0.00           N  
ATOM   3566  C5    A   112      59.949  50.245  63.318  1.00  0.00           C  
ATOM   3567  C6    A   112      60.309  51.601  63.168  1.00  0.00           C  
ATOM   3568  N6    A   112      59.786  52.364  62.226  1.00  0.00           N  
ATOM   3569  H61   A   112      59.020  51.981  61.690  1.00  0.00           H  
ATOM   3570  H62   A   112      60.116  53.306  62.072  1.00  0.00           H  
ATOM   3571  N1    A   112      61.186  52.106  64.033  1.00  0.00           N  
ATOM   3572  C2    A   112      61.663  51.343  65.043  1.00  0.00           C  
ATOM   3573  H2    A   112      62.361  51.806  65.724  1.00  0.00           H  
ATOM   3574  N3    A   112      61.398  50.081  65.263  1.00  0.00           N  
ATOM   3575  C4    A   112      60.553  49.587  64.343  1.00  0.00           C  
ATOM   3576  C3'   A   112      59.093  45.661  66.065  1.00  0.00           C  
ATOM   3577  H3'   A   112      58.111  45.972  65.708  1.00  0.00           H  
ATOM   3578  C2'   A   112      60.084  46.809  66.340  1.00  0.00           C  
ATOM   3579  H2'   A   112      59.609  47.698  66.753  1.00  0.00           H  
ATOM   3580  O2'   A   112      61.147  46.342  67.114  1.00  0.00           O  
ATOM   3581 HO2'   A   112      60.743  45.841  67.826  1.00  0.00           H  
ATOM   3582  O3'   A   112      58.897  44.661  67.080  1.00  0.00           O  
ATOM   3583  P     G   113      57.742  44.851  68.158  1.00  0.00           P  
ATOM   3584  OP1   G   113      58.131  43.921  69.237  1.00  0.00           O  
ATOM   3585  OP2   G   113      56.482  44.665  67.498  1.00  0.00           O  
ATOM   3586  O5'   G   113      57.941  46.366  68.709  1.00  0.00           O  
ATOM   3587  C5'   G   113      58.880  46.634  69.712  1.00  0.00           C  
ATOM   3588  H5'   G   113      58.480  46.159  70.607  1.00  0.00           H  
ATOM   3589 H5''   G   113      59.834  46.300  69.305  1.00  0.00           H  
ATOM   3590  C4'   G   113      59.011  48.096  69.946  1.00  0.00           C  
ATOM   3591  H4'   G   113      59.648  48.240  70.819  1.00  0.00           H  
ATOM   3592  O4'   G   113      59.575  48.885  68.910  1.00  0.00           O  
ATOM   3593  C1'   G   113      59.066  50.207  69.019  1.00  0.00           C  
ATOM   3594  H1'   G   113      59.874  50.865  69.339  1.00  0.00           H  
ATOM   3595  N9    G   113      58.604  50.603  67.657  1.00  0.00           N  
ATOM   3596  C8    G   113      57.687  49.977  66.875  1.00  0.00           C  
ATOM   3597  H8    G   113      57.295  49.022  67.192  1.00  0.00           H  
ATOM   3598  N7    G   113      57.355  50.664  65.780  1.00  0.00           N  
ATOM   3599  C5    G   113      58.163  51.863  65.909  1.00  0.00           C  
ATOM   3600  C6    G   113      58.188  53.131  65.204  1.00  0.00           C  
ATOM   3601  O6    G   113      57.546  53.477  64.235  1.00  0.00           O  
ATOM   3602  N1    G   113      58.998  54.051  65.741  1.00  0.00           N  
ATOM   3603  H1    G   113      58.944  54.974  65.333  1.00  0.00           H  
ATOM   3604  C2    G   113      59.804  53.788  66.870  1.00  0.00           C  
ATOM   3605  N2    G   113      60.488  54.778  67.463  1.00  0.00           N  
ATOM   3606  H21   G   113      61.095  54.466  68.207  1.00  0.00           H  
ATOM   3607  H22   G   113      60.443  55.734  67.139  1.00  0.00           H  
ATOM   3608  N3    G   113      59.720  52.719  67.638  1.00  0.00           N  
ATOM   3609  C4    G   113      58.876  51.825  67.087  1.00  0.00           C  
ATOM   3610  C3'   G   113      57.689  48.756  70.291  1.00  0.00           C  
ATOM   3611  H3'   G   113      56.984  48.326  69.579  1.00  0.00           H  
ATOM   3612  C2'   G   113      58.024  50.228  70.077  1.00  0.00           C  
ATOM   3613  H2'   G   113      57.167  50.721  69.619  1.00  0.00           H  
ATOM   3614  O2'   G   113      58.511  50.957  71.201  1.00  0.00           O  
ATOM   3615 HO2'   G   113      57.954  50.786  71.964  1.00  0.00           H  
ATOM   3616  O3'   G   113      57.343  48.289  71.592  1.00  0.00           O  
ATOM   3617  P     G   114      55.962  48.678  72.272  1.00  0.00           P  
ATOM   3618  OP1   G   114      55.842  47.754  73.420  1.00  0.00           O  
ATOM   3619  OP2   G   114      54.880  48.807  71.349  1.00  0.00           O  
ATOM   3620  O5'   G   114      56.249  50.122  72.865  1.00  0.00           O  
ATOM   3621  C5'   G   114      56.961  50.215  74.129  1.00  0.00           C  
ATOM   3622  H5'   G   114      56.341  49.687  74.853  1.00  0.00           H  
ATOM   3623 H5''   G   114      57.952  49.768  74.041  1.00  0.00           H  
ATOM   3624  C4'   G   114      57.068  51.666  74.624  1.00  0.00           C  
ATOM   3625  H4'   G   114      57.597  51.781  75.569  1.00  0.00           H  
ATOM   3626  O4'   G   114      57.784  52.578  73.776  1.00  0.00           O  
ATOM   3627  C1'   G   114      56.930  53.659  73.498  1.00  0.00           C  
ATOM   3628  H1'   G   114      57.581  54.524  73.621  1.00  0.00           H  
ATOM   3629  N9    G   114      56.511  53.719  72.069  1.00  0.00           N  
ATOM   3630  C8    G   114      55.619  52.931  71.367  1.00  0.00           C  
ATOM   3631  H8    G   114      54.899  52.286  71.849  1.00  0.00           H  
ATOM   3632  N7    G   114      55.750  53.113  70.066  1.00  0.00           N  
ATOM   3633  C5    G   114      56.666  54.140  69.928  1.00  0.00           C  
ATOM   3634  C6    G   114      57.147  54.738  68.745  1.00  0.00           C  
ATOM   3635  O6    G   114      56.627  54.653  67.631  1.00  0.00           O  
ATOM   3636  N1    G   114      58.163  55.675  68.943  1.00  0.00           N  
ATOM   3637  H1    G   114      58.462  56.289  68.200  1.00  0.00           H  
ATOM   3638  C2    G   114      58.723  55.887  70.149  1.00  0.00           C  
ATOM   3639  N2    G   114      59.728  56.730  70.097  1.00  0.00           N  
ATOM   3640  H21   G   114      60.211  56.825  70.979  1.00  0.00           H  
ATOM   3641  H22   G   114      60.141  57.034  69.227  1.00  0.00           H  
ATOM   3642  N3    G   114      58.352  55.262  71.293  1.00  0.00           N  
ATOM   3643  C4    G   114      57.265  54.410  71.142  1.00  0.00           C  
ATOM   3644  C3'   G   114      55.668  52.236  74.845  1.00  0.00           C  
ATOM   3645  H3'   G   114      54.966  51.773  74.151  1.00  0.00           H  
ATOM   3646  C2'   G   114      55.749  53.721  74.437  1.00  0.00           C  
ATOM   3647  H2'   G   114      54.839  54.083  73.958  1.00  0.00           H  
ATOM   3648  O2'   G   114      56.149  54.560  75.521  1.00  0.00           O  
ATOM   3649 HO2'   G   114      55.420  54.714  76.126  1.00  0.00           H  
ATOM   3650  O3'   G   114      55.180  52.014  76.108  1.00  0.00           O  
ATOM   3651  P     C   115      53.682  52.183  76.431  1.00  0.00           P  
ATOM   3652  OP1   C   115      53.440  51.516  77.733  1.00  0.00           O  
ATOM   3653  OP2   C   115      52.888  51.805  75.265  1.00  0.00           O  
ATOM   3654  O5'   C   115      53.571  53.780  76.613  1.00  0.00           O  
ATOM   3655  C5'   C   115      53.576  54.307  77.972  1.00  0.00           C  
ATOM   3656  H5'   C   115      52.737  53.853  78.500  1.00  0.00           H  
ATOM   3657 H5''   C   115      54.504  54.101  78.505  1.00  0.00           H  
ATOM   3658  C4'   C   115      53.310  55.857  77.860  1.00  0.00           C  
ATOM   3659  H4'   C   115      53.439  56.305  78.845  1.00  0.00           H  
ATOM   3660  O4'   C   115      54.096  56.407  76.880  1.00  0.00           O  
ATOM   3661  C1'   C   115      53.356  57.024  75.953  1.00  0.00           C  
ATOM   3662  H1'   C   115      53.205  58.047  76.297  1.00  0.00           H  
ATOM   3663  N1    C   115      54.043  57.104  74.633  1.00  0.00           N  
ATOM   3664  C6    C   115      53.579  56.357  73.521  1.00  0.00           C  
ATOM   3665  H6    C   115      52.662  55.788  73.567  1.00  0.00           H  
ATOM   3666  C5    C   115      54.170  56.514  72.312  1.00  0.00           C  
ATOM   3667  H5    C   115      53.725  56.032  71.454  1.00  0.00           H  
ATOM   3668  C4    C   115      55.330  57.279  72.239  1.00  0.00           C  
ATOM   3669  N4    C   115      55.973  57.410  71.142  1.00  0.00           N  
ATOM   3670  H41   C   115      55.724  56.916  70.297  1.00  0.00           H  
ATOM   3671  H42   C   115      56.692  58.102  70.986  1.00  0.00           H  
ATOM   3672  N3    C   115      55.751  57.995  73.231  1.00  0.00           N  
ATOM   3673  C2    C   115      55.127  57.970  74.415  1.00  0.00           C  
ATOM   3674  O2    C   115      55.582  58.705  75.335  1.00  0.00           O  
ATOM   3675  C3'   C   115      51.819  56.085  77.563  1.00  0.00           C  
ATOM   3676  H3'   C   115      51.123  55.274  77.775  1.00  0.00           H  
ATOM   3677  C2'   C   115      51.974  56.234  76.031  1.00  0.00           C  
ATOM   3678  H2'   C   115      52.023  55.189  75.723  1.00  0.00           H  
ATOM   3679  O2'   C   115      50.962  56.795  75.257  1.00  0.00           O  
ATOM   3680 HO2'   C   115      50.194  56.224  75.334  1.00  0.00           H  
ATOM   3681  O3'   C   115      51.291  57.139  78.274  1.00  0.00           O  
ATOM   3682  P     A   116      50.754  56.911  79.720  1.00  0.00           P  
ATOM   3683  OP1   A   116      50.562  58.189  80.340  1.00  0.00           O  
ATOM   3684  OP2   A   116      51.597  55.943  80.468  1.00  0.00           O  
ATOM   3685  O5'   A   116      49.310  56.347  79.382  1.00  0.00           O  
ATOM   3686  C5'   A   116      48.257  57.235  79.058  1.00  0.00           C  
ATOM   3687  H5'   A   116      48.608  57.876  78.249  1.00  0.00           H  
ATOM   3688 H5''   A   116      48.054  57.898  79.899  1.00  0.00           H  
ATOM   3689  C4'   A   116      46.993  56.473  78.772  1.00  0.00           C  
ATOM   3690  H4'   A   116      46.878  55.742  79.572  1.00  0.00           H  
ATOM   3691  O4'   A   116      45.963  57.377  78.643  1.00  0.00           O  
ATOM   3692  C1'   A   116      44.926  56.770  77.800  1.00  0.00           C  
ATOM   3693  H1'   A   116      44.118  56.304  78.363  1.00  0.00           H  
ATOM   3694  N9    A   116      44.350  57.780  76.946  1.00  0.00           N  
ATOM   3695  C8    A   116      44.671  59.126  76.741  1.00  0.00           C  
ATOM   3696  H8    A   116      45.542  59.634  77.126  1.00  0.00           H  
ATOM   3697  N7    A   116      43.805  59.734  75.901  1.00  0.00           N  
ATOM   3698  C5    A   116      42.790  58.824  75.664  1.00  0.00           C  
ATOM   3699  C6    A   116      41.645  58.847  74.812  1.00  0.00           C  
ATOM   3700  N6    A   116      41.151  59.932  74.214  1.00  0.00           N  
ATOM   3701  H61   A   116      40.398  59.788  73.557  1.00  0.00           H  
ATOM   3702  H62   A   116      41.737  60.752  74.279  1.00  0.00           H  
ATOM   3703  N1    A   116      40.898  57.719  74.722  1.00  0.00           N  
ATOM   3704  C2    A   116      41.334  56.558  75.353  1.00  0.00           C  
ATOM   3705  H2    A   116      40.648  55.737  75.205  1.00  0.00           H  
ATOM   3706  N3    A   116      42.417  56.478  76.157  1.00  0.00           N  
ATOM   3707  C4    A   116      43.144  57.595  76.231  1.00  0.00           C  
ATOM   3708  C3'   A   116      47.186  55.810  77.368  1.00  0.00           C  
ATOM   3709  H3'   A   116      47.824  56.425  76.732  1.00  0.00           H  
ATOM   3710  C2'   A   116      45.704  55.739  76.849  1.00  0.00           C  
ATOM   3711  H2'   A   116      45.576  56.023  75.805  1.00  0.00           H  
ATOM   3712  O2'   A   116      45.140  54.444  77.100  1.00  0.00           O  
ATOM   3713 HO2'   A   116      45.650  53.795  76.610  1.00  0.00           H  
ATOM   3714  O3'   A   116      47.692  54.499  77.430  1.00  0.00           O  
ATOM   3715  P     C   117      48.492  53.856  76.211  1.00  0.00           P  
ATOM   3716  OP1   C   117      49.250  52.671  76.633  1.00  0.00           O  
ATOM   3717  OP2   C   117      49.266  54.868  75.380  1.00  0.00           O  
ATOM   3718  O5'   C   117      47.325  53.338  75.375  1.00  0.00           O  
ATOM   3719  C5'   C   117      46.863  52.044  75.491  1.00  0.00           C  
ATOM   3720  H5'   C   117      46.574  51.797  76.512  1.00  0.00           H  
ATOM   3721 H5''   C   117      47.673  51.331  75.339  1.00  0.00           H  
ATOM   3722  C4'   C   117      45.858  51.747  74.396  1.00  0.00           C  
ATOM   3723  H4'   C   117      45.292  50.837  74.596  1.00  0.00           H  
ATOM   3724  O4'   C   117      44.884  52.806  74.376  1.00  0.00           O  
ATOM   3725  C1'   C   117      44.275  52.781  73.139  1.00  0.00           C  
ATOM   3726  H1'   C   117      43.310  52.282  73.232  1.00  0.00           H  
ATOM   3727  N1    C   117      44.150  54.214  72.663  1.00  0.00           N  
ATOM   3728  C6    C   117      44.988  55.154  73.101  1.00  0.00           C  
ATOM   3729  H6    C   117      45.835  54.786  73.661  1.00  0.00           H  
ATOM   3730  C5    C   117      44.625  56.488  73.055  1.00  0.00           C  
ATOM   3731  H5    C   117      45.350  57.148  73.508  1.00  0.00           H  
ATOM   3732  C4    C   117      43.401  56.803  72.380  1.00  0.00           C  
ATOM   3733  N4    C   117      43.107  57.995  71.987  1.00  0.00           N  
ATOM   3734  H41   C   117      43.761  58.763  72.048  1.00  0.00           H  
ATOM   3735  H42   C   117      42.251  58.077  71.458  1.00  0.00           H  
ATOM   3736  N3    C   117      42.711  55.895  71.749  1.00  0.00           N  
ATOM   3737  C2    C   117      43.029  54.608  71.897  1.00  0.00           C  
ATOM   3738  O2    C   117      42.322  53.808  71.280  1.00  0.00           O  
ATOM   3739  C3'   C   117      46.447  51.787  73.047  1.00  0.00           C  
ATOM   3740  H3'   C   117      47.069  52.676  72.941  1.00  0.00           H  
ATOM   3741  C2'   C   117      45.179  51.938  72.229  1.00  0.00           C  
ATOM   3742  H2'   C   117      45.420  52.463  71.304  1.00  0.00           H  
ATOM   3743  O2'   C   117      44.397  50.822  72.032  1.00  0.00           O  
ATOM   3744 HO2'   C   117      44.678  50.532  71.161  1.00  0.00           H  
ATOM   3745  O3'   C   117      47.190  50.564  72.797  1.00  0.00           O  
ATOM   3746  P     U   118      48.149  50.302  71.547  1.00  0.00           P  
ATOM   3747  OP1   U   118      48.667  48.866  71.536  1.00  0.00           O  
ATOM   3748  OP2   U   118      49.066  51.470  71.490  1.00  0.00           O  
ATOM   3749  O5'   U   118      47.293  50.598  70.256  1.00  0.00           O  
ATOM   3750  C5'   U   118      46.385  49.597  69.854  1.00  0.00           C  
ATOM   3751  H5'   U   118      45.994  49.083  70.732  1.00  0.00           H  
ATOM   3752 H5''   U   118      47.051  48.954  69.279  1.00  0.00           H  
ATOM   3753  C4'   U   118      45.343  50.181  68.886  1.00  0.00           C  
ATOM   3754  H4'   U   118      44.712  49.383  68.494  1.00  0.00           H  
ATOM   3755  O4'   U   118      44.533  51.210  69.396  1.00  0.00           O  
ATOM   3756  C1'   U   118      43.941  51.814  68.227  1.00  0.00           C  
ATOM   3757  H1'   U   118      42.892  51.642  67.988  1.00  0.00           H  
ATOM   3758  N1    U   118      44.042  53.270  68.501  1.00  0.00           N  
ATOM   3759  C6    U   118      45.060  53.733  69.196  1.00  0.00           C  
ATOM   3760  H6    U   118      45.876  53.084  69.477  1.00  0.00           H  
ATOM   3761  C5    U   118      45.170  55.059  69.520  1.00  0.00           C  
ATOM   3762  H5    U   118      46.010  55.309  70.151  1.00  0.00           H  
ATOM   3763  C4    U   118      44.195  56.002  69.028  1.00  0.00           C  
ATOM   3764  O4    U   118      44.233  57.200  69.216  1.00  0.00           O  
ATOM   3765  N3    U   118      43.283  55.450  68.160  1.00  0.00           N  
ATOM   3766  H3    U   118      42.610  56.150  67.884  1.00  0.00           H  
ATOM   3767  C2    U   118      43.078  54.150  67.871  1.00  0.00           C  
ATOM   3768  O2    U   118      42.116  53.704  67.300  1.00  0.00           O  
ATOM   3769  C3'   U   118      45.980  50.730  67.648  1.00  0.00           C  
ATOM   3770  H3'   U   118      46.784  51.418  67.909  1.00  0.00           H  
ATOM   3771  C2'   U   118      44.739  51.477  66.995  1.00  0.00           C  
ATOM   3772  H2'   U   118      45.084  52.188  66.244  1.00  0.00           H  
ATOM   3773  O2'   U   118      43.885  50.634  66.260  1.00  0.00           O  
ATOM   3774 HO2'   U   118      44.207  49.750  66.451  1.00  0.00           H  
ATOM   3775  O3'   U   118      46.687  49.704  66.923  1.00  0.00           O  
ATOM   3776  P     A   119      47.741  49.951  65.805  1.00  0.00           P  
ATOM   3777  OP1   A   119      48.147  48.630  65.249  1.00  0.00           O  
ATOM   3778  OP2   A   119      48.804  50.824  66.367  1.00  0.00           O  
ATOM   3779  O5'   A   119      47.073  50.646  64.681  1.00  0.00           O  
ATOM   3780  C5'   A   119      46.176  49.919  63.795  1.00  0.00           C  
ATOM   3781  H5'   A   119      45.437  49.432  64.432  1.00  0.00           H  
ATOM   3782 H5''   A   119      46.743  49.189  63.217  1.00  0.00           H  
ATOM   3783  C4'   A   119      45.444  50.809  62.856  1.00  0.00           C  
ATOM   3784  H4'   A   119      44.824  50.200  62.196  1.00  0.00           H  
ATOM   3785  O4'   A   119      44.672  51.729  63.582  1.00  0.00           O  
ATOM   3786  C1'   A   119      44.695  53.000  62.877  1.00  0.00           C  
ATOM   3787  H1'   A   119      43.725  53.359  62.531  1.00  0.00           H  
ATOM   3788  N9    A   119      45.292  54.070  63.787  1.00  0.00           N  
ATOM   3789  C8    A   119      46.350  53.891  64.699  1.00  0.00           C  
ATOM   3790  H8    A   119      46.823  52.936  64.876  1.00  0.00           H  
ATOM   3791  N7    A   119      46.524  54.946  65.495  1.00  0.00           N  
ATOM   3792  C5    A   119      45.758  55.948  64.952  1.00  0.00           C  
ATOM   3793  C6    A   119      45.475  57.273  65.267  1.00  0.00           C  
ATOM   3794  N6    A   119      46.068  58.011  66.217  1.00  0.00           N  
ATOM   3795  H61   A   119      46.890  57.601  66.636  1.00  0.00           H  
ATOM   3796  H62   A   119      45.632  58.883  66.483  1.00  0.00           H  
ATOM   3797  N1    A   119      44.593  57.999  64.632  1.00  0.00           N  
ATOM   3798  C2    A   119      44.029  57.478  63.585  1.00  0.00           C  
ATOM   3799  H2    A   119      43.222  58.016  63.109  1.00  0.00           H  
ATOM   3800  N3    A   119      44.233  56.273  63.099  1.00  0.00           N  
ATOM   3801  C4    A   119      45.060  55.453  63.907  1.00  0.00           C  
ATOM   3802  C3'   A   119      46.424  51.654  61.978  1.00  0.00           C  
ATOM   3803  H3'   A   119      47.273  51.921  62.607  1.00  0.00           H  
ATOM   3804  C2'   A   119      45.468  52.820  61.602  1.00  0.00           C  
ATOM   3805  H2'   A   119      45.991  53.755  61.404  1.00  0.00           H  
ATOM   3806  O2'   A   119      44.502  52.396  60.587  1.00  0.00           O  
ATOM   3807 HO2'   A   119      44.999  52.195  59.791  1.00  0.00           H  
ATOM   3808  O3'   A   119      46.780  50.995  60.738  1.00  0.00           O  
ATOM   3809  P     G   120      47.983  51.428  59.875  1.00  0.00           P  
ATOM   3810  OP1   G   120      48.055  50.456  58.727  1.00  0.00           O  
ATOM   3811  OP2   G   120      49.170  51.528  60.788  1.00  0.00           O  
ATOM   3812  O5'   G   120      47.549  52.816  59.258  1.00  0.00           O  
ATOM   3813  C5'   G   120      48.565  53.849  59.041  1.00  0.00           C  
ATOM   3814  H5'   G   120      49.244  53.466  58.279  1.00  0.00           H  
ATOM   3815 H5''   G   120      49.011  54.214  59.966  1.00  0.00           H  
ATOM   3816  C4'   G   120      47.863  55.077  58.391  1.00  0.00           C  
ATOM   3817  H4'   G   120      47.531  54.860  57.376  1.00  0.00           H  
ATOM   3818  O4'   G   120      46.685  55.604  59.053  1.00  0.00           O  
ATOM   3819  C1'   G   120      46.822  57.020  59.071  1.00  0.00           C  
ATOM   3820  H1'   G   120      45.925  57.574  58.792  1.00  0.00           H  
ATOM   3821  N9    G   120      47.237  57.291  60.460  1.00  0.00           N  
ATOM   3822  C8    G   120      47.534  56.379  61.409  1.00  0.00           C  
ATOM   3823  H8    G   120      47.560  55.322  61.190  1.00  0.00           H  
ATOM   3824  N7    G   120      47.869  56.882  62.544  1.00  0.00           N  
ATOM   3825  C5    G   120      47.809  58.245  62.301  1.00  0.00           C  
ATOM   3826  C6    G   120      48.018  59.374  63.199  1.00  0.00           C  
ATOM   3827  O6    G   120      48.436  59.241  64.362  1.00  0.00           O  
ATOM   3828  N1    G   120      47.649  60.623  62.696  1.00  0.00           N  
ATOM   3829  H1    G   120      47.833  61.420  63.290  1.00  0.00           H  
ATOM   3830  C2    G   120      47.150  60.789  61.427  1.00  0.00           C  
ATOM   3831  N2    G   120      46.912  62.022  61.016  1.00  0.00           N  
ATOM   3832  H21   G   120      47.204  62.800  61.590  1.00  0.00           H  
ATOM   3833  H22   G   120      46.715  62.099  60.029  1.00  0.00           H  
ATOM   3834  N3    G   120      47.040  59.762  60.568  1.00  0.00           N  
ATOM   3835  C4    G   120      47.337  58.517  61.091  1.00  0.00           C  
ATOM   3836  C3'   G   120      48.939  56.212  58.359  1.00  0.00           C  
ATOM   3837  H3'   G   120      49.524  56.311  59.273  1.00  0.00           H  
ATOM   3838  C2'   G   120      47.971  57.366  58.141  1.00  0.00           C  
ATOM   3839  H2'   G   120      48.419  58.300  58.481  1.00  0.00           H  
ATOM   3840  O2'   G   120      47.628  57.339  56.773  1.00  0.00           O  
ATOM   3841 HO2'   G   120      48.433  57.116  56.301  1.00  0.00           H  
ATOM   3842  O3'   G   120      49.856  56.184  57.298  1.00  0.00           O  
ATOM   3843  P     U   121      51.369  56.614  57.508  1.00  0.00           P  
ATOM   3844  OP1   U   121      52.061  56.368  56.208  1.00  0.00           O  
ATOM   3845  OP2   U   121      51.949  55.932  58.687  1.00  0.00           O  
ATOM   3846  O5'   U   121      51.404  58.196  57.929  1.00  0.00           O  
ATOM   3847  C5'   U   121      51.009  59.245  57.029  1.00  0.00           C  
ATOM   3848  H5'   U   121      49.962  59.096  56.765  1.00  0.00           H  
ATOM   3849 H5''   U   121      51.625  59.113  56.140  1.00  0.00           H  
ATOM   3850  C4'   U   121      51.105  60.545  57.735  1.00  0.00           C  
ATOM   3851  H4'   U   121      50.789  61.291  57.006  1.00  0.00           H  
ATOM   3852  O4'   U   121      50.218  60.597  58.873  1.00  0.00           O  
ATOM   3853  C1'   U   121      50.789  61.413  59.823  1.00  0.00           C  
ATOM   3854  H1'   U   121      50.064  62.197  60.042  1.00  0.00           H  
ATOM   3855  N1    U   121      51.165  60.771  61.131  1.00  0.00           N  
ATOM   3856  C6    U   121      51.299  59.374  61.300  1.00  0.00           C  
ATOM   3857  H6    U   121      51.132  58.695  60.477  1.00  0.00           H  
ATOM   3858  C5    U   121      51.516  58.915  62.532  1.00  0.00           C  
ATOM   3859  H5    U   121      51.656  57.875  62.786  1.00  0.00           H  
ATOM   3860  C4    U   121      51.712  59.704  63.679  1.00  0.00           C  
ATOM   3861  O4    U   121      51.889  59.263  64.816  1.00  0.00           O  
ATOM   3862  N3    U   121      51.703  61.026  63.443  1.00  0.00           N  
ATOM   3863  H3    U   121      51.929  61.705  64.155  1.00  0.00           H  
ATOM   3864  C2    U   121      51.414  61.610  62.248  1.00  0.00           C  
ATOM   3865  O2    U   121      51.368  62.862  62.123  1.00  0.00           O  
ATOM   3866  C3'   U   121      52.487  60.892  58.348  1.00  0.00           C  
ATOM   3867  H3'   U   121      52.769  60.005  58.915  1.00  0.00           H  
ATOM   3868  C2'   U   121      52.082  62.032  59.215  1.00  0.00           C  
ATOM   3869  H2'   U   121      52.804  62.146  60.024  1.00  0.00           H  
ATOM   3870  O2'   U   121      51.935  63.205  58.440  1.00  0.00           O  
ATOM   3871 HO2'   U   121      52.602  63.064  57.764  1.00  0.00           H  
ATOM   3872  O3'   U   121      53.411  61.354  57.390  1.00  0.00           O  
ATOM   3873  P     A   122      54.902  60.788  57.507  1.00  0.00           P  
ATOM   3874  OP1   A   122      55.716  61.584  56.661  1.00  0.00           O  
ATOM   3875  OP2   A   122      55.126  59.336  57.453  1.00  0.00           O  
ATOM   3876  O5'   A   122      55.359  61.198  58.927  1.00  0.00           O  
ATOM   3877  C5'   A   122      55.582  62.545  59.357  1.00  0.00           C  
ATOM   3878  H5'   A   122      54.718  63.125  59.033  1.00  0.00           H  
ATOM   3879 H5''   A   122      56.450  63.006  58.886  1.00  0.00           H  
ATOM   3880  C4'   A   122      55.497  62.777  60.856  1.00  0.00           C  
ATOM   3881  H4'   A   122      55.148  63.806  60.948  1.00  0.00           H  
ATOM   3882  O4'   A   122      54.527  61.963  61.528  1.00  0.00           O  
ATOM   3883  C1'   A   122      54.984  61.619  62.904  1.00  0.00           C  
ATOM   3884  H1'   A   122      54.265  62.103  63.565  1.00  0.00           H  
ATOM   3885  N9    A   122      55.064  60.144  63.149  1.00  0.00           N  
ATOM   3886  C8    A   122      54.736  59.133  62.297  1.00  0.00           C  
ATOM   3887  H8    A   122      54.403  59.253  61.276  1.00  0.00           H  
ATOM   3888  N7    A   122      54.976  57.885  62.800  1.00  0.00           N  
ATOM   3889  C5    A   122      55.539  58.192  64.049  1.00  0.00           C  
ATOM   3890  C6    A   122      55.934  57.442  65.154  1.00  0.00           C  
ATOM   3891  N6    A   122      55.944  56.121  65.324  1.00  0.00           N  
ATOM   3892  H61   A   122      55.497  55.562  64.612  1.00  0.00           H  
ATOM   3893  H62   A   122      56.085  55.754  66.254  1.00  0.00           H  
ATOM   3894  N1    A   122      56.349  58.006  66.274  1.00  0.00           N  
ATOM   3895  C2    A   122      56.283  59.316  66.337  1.00  0.00           C  
ATOM   3896  H2    A   122      56.559  59.841  67.240  1.00  0.00           H  
ATOM   3897  N3    A   122      55.919  60.151  65.398  1.00  0.00           N  
ATOM   3898  C4    A   122      55.498  59.551  64.293  1.00  0.00           C  
ATOM   3899  C3'   A   122      56.855  62.526  61.563  1.00  0.00           C  
ATOM   3900  H3'   A   122      57.379  61.736  61.026  1.00  0.00           H  
ATOM   3901  C2'   A   122      56.346  62.320  63.017  1.00  0.00           C  
ATOM   3902  H2'   A   122      57.078  61.667  63.491  1.00  0.00           H  
ATOM   3903  O2'   A   122      56.053  63.436  63.827  1.00  0.00           O  
ATOM   3904 HO2'   A   122      56.746  64.100  63.814  1.00  0.00           H  
ATOM   3905  O3'   A   122      57.643  63.762  61.570  1.00  0.00           O  
ATOM   3906  P     C   123      59.248  63.805  61.844  1.00  0.00           P  
ATOM   3907  OP1   C   123      59.543  65.219  62.149  1.00  0.00           O  
ATOM   3908  OP2   C   123      59.871  63.234  60.624  1.00  0.00           O  
ATOM   3909  O5'   C   123      59.716  62.905  63.040  1.00  0.00           O  
ATOM   3910  C5'   C   123      60.277  63.428  64.239  1.00  0.00           C  
ATOM   3911  H5'   C   123      61.164  63.998  63.960  1.00  0.00           H  
ATOM   3912 H5''   C   123      59.588  64.171  64.640  1.00  0.00           H  
ATOM   3913  C4'   C   123      60.660  62.357  65.285  1.00  0.00           C  
ATOM   3914  H4'   C   123      61.013  62.806  66.214  1.00  0.00           H  
ATOM   3915  O4'   C   123      59.578  61.480  65.591  1.00  0.00           O  
ATOM   3916  C1'   C   123      60.146  60.224  66.005  1.00  0.00           C  
ATOM   3917  H1'   C   123      59.878  59.930  67.021  1.00  0.00           H  
ATOM   3918  N1    C   123      59.615  59.135  65.230  1.00  0.00           N  
ATOM   3919  C6    C   123      59.207  59.422  63.937  1.00  0.00           C  
ATOM   3920  H6    C   123      59.262  60.439  63.578  1.00  0.00           H  
ATOM   3921  C5    C   123      58.881  58.465  63.100  1.00  0.00           C  
ATOM   3922  H5    C   123      58.632  58.815  62.109  1.00  0.00           H  
ATOM   3923  C4    C   123      58.921  57.131  63.567  1.00  0.00           C  
ATOM   3924  N4    C   123      58.479  56.171  62.763  1.00  0.00           N  
ATOM   3925  H41   C   123      58.171  56.342  61.817  1.00  0.00           H  
ATOM   3926  H42   C   123      58.619  55.249  63.151  1.00  0.00           H  
ATOM   3927  N3    C   123      59.315  56.823  64.806  1.00  0.00           N  
ATOM   3928  C2    C   123      59.682  57.814  65.677  1.00  0.00           C  
ATOM   3929  O2    C   123      60.024  57.512  66.782  1.00  0.00           O  
ATOM   3930  C3'   C   123      61.805  61.351  64.965  1.00  0.00           C  
ATOM   3931  H3'   C   123      61.660  60.927  63.971  1.00  0.00           H  
ATOM   3932  C2'   C   123      61.671  60.283  66.009  1.00  0.00           C  
ATOM   3933  H2'   C   123      62.124  59.322  65.764  1.00  0.00           H  
ATOM   3934  O2'   C   123      62.065  60.745  67.268  1.00  0.00           O  
ATOM   3935 HO2'   C   123      62.979  61.033  67.204  1.00  0.00           H  
ATOM   3936  O3'   C   123      63.088  61.913  65.042  1.00  0.00           O  
ATOM   3937  P     U   124      64.119  61.656  63.841  1.00  0.00           P  
ATOM   3938  OP1   U   124      65.118  62.766  64.033  1.00  0.00           O  
ATOM   3939  OP2   U   124      63.389  61.500  62.583  1.00  0.00           O  
ATOM   3940  O5'   U   124      64.794  60.251  64.177  1.00  0.00           O  
ATOM   3941  C5'   U   124      65.724  60.150  65.224  1.00  0.00           C  
ATOM   3942  H5'   U   124      66.734  60.448  64.942  1.00  0.00           H  
ATOM   3943 H5''   U   124      65.380  60.853  65.982  1.00  0.00           H  
ATOM   3944  C4'   U   124      65.724  58.769  65.881  1.00  0.00           C  
ATOM   3945  H4'   U   124      66.257  58.863  66.827  1.00  0.00           H  
ATOM   3946  O4'   U   124      64.409  58.179  66.043  1.00  0.00           O  
ATOM   3947  C1'   U   124      64.564  56.778  65.639  1.00  0.00           C  
ATOM   3948  H1'   U   124      64.400  56.255  66.582  1.00  0.00           H  
ATOM   3949  N1    U   124      63.621  56.304  64.626  1.00  0.00           N  
ATOM   3950  C6    U   124      63.463  57.043  63.470  1.00  0.00           C  
ATOM   3951  H6    U   124      63.911  58.018  63.342  1.00  0.00           H  
ATOM   3952  C5    U   124      62.640  56.699  62.539  1.00  0.00           C  
ATOM   3953  H5    U   124      62.457  57.347  61.694  1.00  0.00           H  
ATOM   3954  C4    U   124      61.892  55.437  62.605  1.00  0.00           C  
ATOM   3955  O4    U   124      61.173  55.005  61.735  1.00  0.00           O  
ATOM   3956  N3    U   124      62.103  54.784  63.746  1.00  0.00           N  
ATOM   3957  H3    U   124      61.692  53.868  63.852  1.00  0.00           H  
ATOM   3958  C2    U   124      63.039  55.029  64.711  1.00  0.00           C  
ATOM   3959  O2    U   124      63.455  54.161  65.469  1.00  0.00           O  
ATOM   3960  C3'   U   124      66.591  57.814  64.987  1.00  0.00           C  
ATOM   3961  H3'   U   124      66.201  58.036  63.994  1.00  0.00           H  
ATOM   3962  C2'   U   124      66.009  56.467  65.270  1.00  0.00           C  
ATOM   3963  H2'   U   124      66.109  55.982  64.298  1.00  0.00           H  
ATOM   3964  O2'   U   124      66.554  55.754  66.388  1.00  0.00           O  
ATOM   3965 HO2'   U   124      66.625  54.809  66.235  1.00  0.00           H  
ATOM   3966  O3'   U   124      68.022  57.754  65.084  1.00  0.00           O  
ATOM   3967  P     G   125      68.924  57.079  63.966  1.00  0.00           P  
ATOM   3968  OP1   G   125      70.344  57.386  64.355  1.00  0.00           O  
ATOM   3969  OP2   G   125      68.453  57.643  62.696  1.00  0.00           O  
ATOM   3970  O5'   G   125      68.621  55.565  63.901  1.00  0.00           O  
ATOM   3971  C5'   G   125      69.206  54.671  64.904  1.00  0.00           C  
ATOM   3972  H5'   G   125      70.261  54.529  64.673  1.00  0.00           H  
ATOM   3973 H5''   G   125      69.230  55.124  65.895  1.00  0.00           H  
ATOM   3974  C4'   G   125      68.601  53.242  64.917  1.00  0.00           C  
ATOM   3975  H4'   G   125      68.867  52.751  65.853  1.00  0.00           H  
ATOM   3976  O4'   G   125      67.156  53.342  64.883  1.00  0.00           O  
ATOM   3977  C1'   G   125      66.634  52.211  64.254  1.00  0.00           C  
ATOM   3978  H1'   G   125      66.059  51.630  64.975  1.00  0.00           H  
ATOM   3979  N9    G   125      65.652  52.640  63.256  1.00  0.00           N  
ATOM   3980  C8    G   125      65.714  53.814  62.475  1.00  0.00           C  
ATOM   3981  H8    G   125      66.343  54.671  62.665  1.00  0.00           H  
ATOM   3982  N7    G   125      64.743  53.910  61.617  1.00  0.00           N  
ATOM   3983  C5    G   125      64.145  52.598  61.674  1.00  0.00           C  
ATOM   3984  C6    G   125      63.115  51.945  60.919  1.00  0.00           C  
ATOM   3985  O6    G   125      62.463  52.393  60.017  1.00  0.00           O  
ATOM   3986  N1    G   125      62.815  50.689  61.292  1.00  0.00           N  
ATOM   3987  H1    G   125      62.039  50.301  60.775  1.00  0.00           H  
ATOM   3988  C2    G   125      63.479  50.064  62.278  1.00  0.00           C  
ATOM   3989  N2    G   125      63.262  48.823  62.223  1.00  0.00           N  
ATOM   3990  H21   G   125      62.565  48.397  61.628  1.00  0.00           H  
ATOM   3991  H22   G   125      63.946  48.177  62.588  1.00  0.00           H  
ATOM   3992  N3    G   125      64.442  50.538  63.027  1.00  0.00           N  
ATOM   3993  C4    G   125      64.725  51.839  62.678  1.00  0.00           C  
ATOM   3994  C3'   G   125      68.979  52.435  63.738  1.00  0.00           C  
ATOM   3995  H3'   G   125      68.934  53.040  62.832  1.00  0.00           H  
ATOM   3996  C2'   G   125      67.778  51.488  63.603  1.00  0.00           C  
ATOM   3997  H2'   G   125      67.591  51.234  62.560  1.00  0.00           H  
ATOM   3998  O2'   G   125      67.956  50.331  64.419  1.00  0.00           O  
ATOM   3999 HO2'   G   125      68.530  49.650  64.060  1.00  0.00           H  
ATOM   4000  O3'   G   125      70.258  51.766  63.815  1.00  0.00           O  
ATOM   4001  P     A   126      70.728  51.008  62.584  1.00  0.00           P  
ATOM   4002  OP1   A   126      72.160  51.015  62.565  1.00  0.00           O  
ATOM   4003  OP2   A   126      70.110  51.588  61.354  1.00  0.00           O  
ATOM   4004  O5'   A   126      70.234  49.512  62.750  1.00  0.00           O  
ATOM   4005  C5'   A   126      70.783  48.656  63.747  1.00  0.00           C  
ATOM   4006  H5'   A   126      71.870  48.618  63.672  1.00  0.00           H  
ATOM   4007 H5''   A   126      70.556  49.135  64.699  1.00  0.00           H  
ATOM   4008  C4'   A   126      70.311  47.239  63.709  1.00  0.00           C  
ATOM   4009  H4'   A   126      71.017  46.724  64.361  1.00  0.00           H  
ATOM   4010  O4'   A   126      69.053  47.075  64.278  1.00  0.00           O  
ATOM   4011  C1'   A   126      68.630  45.830  63.759  1.00  0.00           C  
ATOM   4012  H1'   A   126      68.536  45.146  64.602  1.00  0.00           H  
ATOM   4013  N9    A   126      67.304  46.003  63.091  1.00  0.00           N  
ATOM   4014  C8    A   126      66.611  47.176  62.889  1.00  0.00           C  
ATOM   4015  H8    A   126      66.981  48.180  63.036  1.00  0.00           H  
ATOM   4016  N7    A   126      65.518  47.004  62.178  1.00  0.00           N  
ATOM   4017  C5    A   126      65.426  45.651  62.031  1.00  0.00           C  
ATOM   4018  C6    A   126      64.423  44.767  61.605  1.00  0.00           C  
ATOM   4019  N6    A   126      63.176  45.068  61.170  1.00  0.00           N  
ATOM   4020  H61   A   126      62.853  46.023  61.110  1.00  0.00           H  
ATOM   4021  H62   A   126      62.690  44.360  60.639  1.00  0.00           H  
ATOM   4022  N1    A   126      64.595  43.378  61.499  1.00  0.00           N  
ATOM   4023  C2    A   126      65.720  43.025  62.026  1.00  0.00           C  
ATOM   4024  H2    A   126      65.947  41.969  62.040  1.00  0.00           H  
ATOM   4025  N3    A   126      66.762  43.688  62.505  1.00  0.00           N  
ATOM   4026  C4    A   126      66.489  45.017  62.546  1.00  0.00           C  
ATOM   4027  C3'   A   126      70.305  46.660  62.258  1.00  0.00           C  
ATOM   4028  H3'   A   126      69.638  47.251  61.631  1.00  0.00           H  
ATOM   4029  C2'   A   126      69.684  45.352  62.744  1.00  0.00           C  
ATOM   4030  H2'   A   126      69.189  44.842  61.918  1.00  0.00           H  
ATOM   4031  O2'   A   126      70.525  44.401  63.357  1.00  0.00           O  
ATOM   4032 HO2'   A   126      71.220  44.045  62.800  1.00  0.00           H  
ATOM   4033  O3'   A   126      71.543  46.578  61.639  1.00  0.00           O  
ATOM   4034  P     U   127      71.567  46.577  60.024  1.00  0.00           P  
ATOM   4035  OP1   U   127      72.715  45.750  59.581  1.00  0.00           O  
ATOM   4036  OP2   U   127      71.564  47.950  59.570  1.00  0.00           O  
ATOM   4037  O5'   U   127      70.295  45.863  59.456  1.00  0.00           O  
ATOM   4038  C5'   U   127      70.229  44.492  59.372  1.00  0.00           C  
ATOM   4039  H5'   U   127      71.005  44.068  58.735  1.00  0.00           H  
ATOM   4040 H5''   U   127      70.284  44.089  60.383  1.00  0.00           H  
ATOM   4041  C4'   U   127      68.854  44.015  58.821  1.00  0.00           C  
ATOM   4042  H4'   U   127      68.830  42.925  58.840  1.00  0.00           H  
ATOM   4043  O4'   U   127      67.866  44.601  59.630  1.00  0.00           O  
ATOM   4044  C1'   U   127      66.752  44.861  58.787  1.00  0.00           C  
ATOM   4045  H1'   U   127      65.998  44.129  59.074  1.00  0.00           H  
ATOM   4046  N1    U   127      66.191  46.265  58.784  1.00  0.00           N  
ATOM   4047  C6    U   127      67.079  47.277  59.163  1.00  0.00           C  
ATOM   4048  H6    U   127      68.092  47.032  59.445  1.00  0.00           H  
ATOM   4049  C5    U   127      66.569  48.589  59.263  1.00  0.00           C  
ATOM   4050  H5    U   127      67.185  49.401  59.619  1.00  0.00           H  
ATOM   4051  C4    U   127      65.249  48.932  58.700  1.00  0.00           C  
ATOM   4052  O4    U   127      64.786  50.047  58.710  1.00  0.00           O  
ATOM   4053  N3    U   127      64.512  47.813  58.233  1.00  0.00           N  
ATOM   4054  H3    U   127      63.580  47.970  57.878  1.00  0.00           H  
ATOM   4055  C2    U   127      65.011  46.520  58.141  1.00  0.00           C  
ATOM   4056  O2    U   127      64.399  45.628  57.594  1.00  0.00           O  
ATOM   4057  C3'   U   127      68.643  44.468  57.324  1.00  0.00           C  
ATOM   4058  H3'   U   127      68.867  45.515  57.120  1.00  0.00           H  
ATOM   4059  C2'   U   127      67.069  44.409  57.358  1.00  0.00           C  
ATOM   4060  H2'   U   127      66.585  45.053  56.624  1.00  0.00           H  
ATOM   4061  O2'   U   127      66.564  43.136  57.215  1.00  0.00           O  
ATOM   4062 HO2'   U   127      66.620  42.955  56.274  1.00  0.00           H  
ATOM   4063  O3'   U   127      69.379  43.499  56.469  1.00  0.00           O  
ATOM   4064  P     G   128      69.747  43.912  54.984  1.00  0.00           P  
ATOM   4065  OP1   G   128      70.607  42.926  54.351  1.00  0.00           O  
ATOM   4066  OP2   G   128      70.233  45.360  54.994  1.00  0.00           O  
ATOM   4067  O5'   G   128      68.388  43.865  54.123  1.00  0.00           O  
ATOM   4068  C5'   G   128      67.802  42.621  53.645  1.00  0.00           C  
ATOM   4069  H5'   G   128      68.269  42.399  52.686  1.00  0.00           H  
ATOM   4070 H5''   G   128      68.113  41.789  54.276  1.00  0.00           H  
ATOM   4071  C4'   G   128      66.309  42.670  53.330  1.00  0.00           C  
ATOM   4072  H4'   G   128      65.925  41.654  53.241  1.00  0.00           H  
ATOM   4073  O4'   G   128      65.683  43.326  54.437  1.00  0.00           O  
ATOM   4074  C1'   G   128      64.725  44.236  53.896  1.00  0.00           C  
ATOM   4075  H1'   G   128      63.767  44.081  54.393  1.00  0.00           H  
ATOM   4076  N9    G   128      65.042  45.644  54.058  1.00  0.00           N  
ATOM   4077  C8    G   128      66.190  46.288  54.323  1.00  0.00           C  
ATOM   4078  H8    G   128      67.118  45.753  54.456  1.00  0.00           H  
ATOM   4079  N7    G   128      66.041  47.597  54.287  1.00  0.00           N  
ATOM   4080  C5    G   128      64.690  47.780  53.936  1.00  0.00           C  
ATOM   4081  C6    G   128      63.797  48.922  53.761  1.00  0.00           C  
ATOM   4082  O6    G   128      64.096  50.156  53.749  1.00  0.00           O  
ATOM   4083  N1    G   128      62.538  48.580  53.319  1.00  0.00           N  
ATOM   4084  H1    G   128      62.015  49.371  52.973  1.00  0.00           H  
ATOM   4085  C2    G   128      62.056  47.329  53.142  1.00  0.00           C  
ATOM   4086  N2    G   128      61.065  47.100  52.327  1.00  0.00           N  
ATOM   4087  H21   G   128      60.623  46.213  52.131  1.00  0.00           H  
ATOM   4088  H22   G   128      60.622  47.857  51.827  1.00  0.00           H  
ATOM   4089  N3    G   128      62.767  46.264  53.462  1.00  0.00           N  
ATOM   4090  C4    G   128      64.047  46.549  53.881  1.00  0.00           C  
ATOM   4091  C3'   G   128      65.986  43.373  52.050  1.00  0.00           C  
ATOM   4092  H3'   G   128      66.617  44.255  51.944  1.00  0.00           H  
ATOM   4093  C2'   G   128      64.605  43.843  52.318  1.00  0.00           C  
ATOM   4094  H2'   G   128      64.403  44.680  51.650  1.00  0.00           H  
ATOM   4095  O2'   G   128      63.597  42.814  52.179  1.00  0.00           O  
ATOM   4096 HO2'   G   128      63.662  42.353  51.339  1.00  0.00           H  
ATOM   4097  O3'   G   128      65.974  42.467  50.919  1.00  0.00           O  
ATOM   4098  P     U   129      66.631  42.947  49.637  1.00  0.00           P  
ATOM   4099  OP1   U   129      66.656  41.842  48.687  1.00  0.00           O  
ATOM   4100  OP2   U   129      67.871  43.682  49.919  1.00  0.00           O  
ATOM   4101  O5'   U   129      65.556  43.948  49.167  1.00  0.00           O  
ATOM   4102  C5'   U   129      64.445  43.527  48.389  1.00  0.00           C  
ATOM   4103  H5'   U   129      64.697  43.099  47.418  1.00  0.00           H  
ATOM   4104 H5''   U   129      63.950  42.711  48.915  1.00  0.00           H  
ATOM   4105  C4'   U   129      63.573  44.768  48.208  1.00  0.00           C  
ATOM   4106  H4'   U   129      62.570  44.590  47.819  1.00  0.00           H  
ATOM   4107  O4'   U   129      63.390  45.469  49.429  1.00  0.00           O  
ATOM   4108  C1'   U   129      63.308  46.911  49.280  1.00  0.00           C  
ATOM   4109  H1'   U   129      62.286  47.235  49.477  1.00  0.00           H  
ATOM   4110  N1    U   129      64.373  47.651  50.047  1.00  0.00           N  
ATOM   4111  C6    U   129      65.523  47.035  50.519  1.00  0.00           C  
ATOM   4112  H6    U   129      65.696  45.978  50.381  1.00  0.00           H  
ATOM   4113  C5    U   129      66.451  47.698  51.134  1.00  0.00           C  
ATOM   4114  H5    U   129      67.323  47.209  51.541  1.00  0.00           H  
ATOM   4115  C4    U   129      66.372  49.103  51.344  1.00  0.00           C  
ATOM   4116  O4    U   129      67.126  49.734  52.014  1.00  0.00           O  
ATOM   4117  N3    U   129      65.173  49.700  50.919  1.00  0.00           N  
ATOM   4118  H3    U   129      65.057  50.679  51.141  1.00  0.00           H  
ATOM   4119  C2    U   129      64.111  48.988  50.379  1.00  0.00           C  
ATOM   4120  O2    U   129      63.027  49.559  50.094  1.00  0.00           O  
ATOM   4121  C3'   U   129      64.239  45.828  47.259  1.00  0.00           C  
ATOM   4122  H3'   U   129      65.264  45.879  47.625  1.00  0.00           H  
ATOM   4123  C2'   U   129      63.533  47.062  47.779  1.00  0.00           C  
ATOM   4124  H2'   U   129      64.221  47.904  47.701  1.00  0.00           H  
ATOM   4125  O2'   U   129      62.362  47.356  47.029  1.00  0.00           O  
ATOM   4126 HO2'   U   129      62.684  47.643  46.171  1.00  0.00           H  
ATOM   4127  O3'   U   129      64.079  45.698  45.875  1.00  0.00           O  
ATOM   4128  P     C   130      64.900  46.637  44.832  1.00  0.00           P  
ATOM   4129  OP1   C   130      64.765  46.038  43.496  1.00  0.00           O  
ATOM   4130  OP2   C   130      66.248  46.989  45.428  1.00  0.00           O  
ATOM   4131  O5'   C   130      64.037  47.958  44.838  1.00  0.00           O  
ATOM   4132  C5'   C   130      62.801  48.143  44.173  1.00  0.00           C  
ATOM   4133  H5'   C   130      62.965  47.974  43.109  1.00  0.00           H  
ATOM   4134 H5''   C   130      62.043  47.433  44.505  1.00  0.00           H  
ATOM   4135  C4'   C   130      62.381  49.586  44.310  1.00  0.00           C  
ATOM   4136  H4'   C   130      61.364  49.765  43.960  1.00  0.00           H  
ATOM   4137  O4'   C   130      62.312  49.871  45.705  1.00  0.00           O  
ATOM   4138  C1'   C   130      62.589  51.296  45.933  1.00  0.00           C  
ATOM   4139  H1'   C   130      61.727  51.795  46.375  1.00  0.00           H  
ATOM   4140  N1    C   130      63.737  51.662  46.745  1.00  0.00           N  
ATOM   4141  C6    C   130      64.725  50.709  47.017  1.00  0.00           C  
ATOM   4142  H6    C   130      64.645  49.745  46.538  1.00  0.00           H  
ATOM   4143  C5    C   130      65.696  50.957  47.901  1.00  0.00           C  
ATOM   4144  H5    C   130      66.494  50.241  48.026  1.00  0.00           H  
ATOM   4145  C4    C   130      65.723  52.186  48.559  1.00  0.00           C  
ATOM   4146  N4    C   130      66.699  52.444  49.376  1.00  0.00           N  
ATOM   4147  H41   C   130      67.453  51.777  49.454  1.00  0.00           H  
ATOM   4148  H42   C   130      66.649  53.363  49.792  1.00  0.00           H  
ATOM   4149  N3    C   130      64.868  53.118  48.338  1.00  0.00           N  
ATOM   4150  C2    C   130      63.876  52.847  47.421  1.00  0.00           C  
ATOM   4151  O2    C   130      63.008  53.643  47.156  1.00  0.00           O  
ATOM   4152  C3'   C   130      63.295  50.640  43.723  1.00  0.00           C  
ATOM   4153  H3'   C   130      64.317  50.277  43.831  1.00  0.00           H  
ATOM   4154  C2'   C   130      62.777  51.875  44.532  1.00  0.00           C  
ATOM   4155  H2'   C   130      63.524  52.667  44.491  1.00  0.00           H  
ATOM   4156  O2'   C   130      61.487  52.322  44.187  1.00  0.00           O  
ATOM   4157 HO2'   C   130      61.307  51.981  43.308  1.00  0.00           H  
ATOM   4158  O3'   C   130      63.093  50.799  42.335  1.00  0.00           O  
ATOM   4159  P     G   131      63.997  51.827  41.495  1.00  0.00           P  
ATOM   4160  OP1   G   131      63.674  51.693  40.036  1.00  0.00           O  
ATOM   4161  OP2   G   131      65.434  51.703  41.952  1.00  0.00           O  
ATOM   4162  O5'   G   131      63.535  53.314  42.034  1.00  0.00           O  
ATOM   4163  C5'   G   131      62.493  54.072  41.496  1.00  0.00           C  
ATOM   4164  H5'   G   131      62.701  54.022  40.427  1.00  0.00           H  
ATOM   4165 H5''   G   131      61.601  53.515  41.782  1.00  0.00           H  
ATOM   4166  C4'   G   131      62.480  55.503  41.941  1.00  0.00           C  
ATOM   4167  H4'   G   131      61.648  56.022  41.466  1.00  0.00           H  
ATOM   4168  O4'   G   131      62.308  55.710  43.326  1.00  0.00           O  
ATOM   4169  C1'   G   131      63.230  56.711  43.784  1.00  0.00           C  
ATOM   4170  H1'   G   131      62.644  57.406  44.385  1.00  0.00           H  
ATOM   4171  N9    G   131      64.373  56.185  44.564  1.00  0.00           N  
ATOM   4172  C8    G   131      65.072  55.018  44.595  1.00  0.00           C  
ATOM   4173  H8    G   131      64.764  54.148  44.034  1.00  0.00           H  
ATOM   4174  N7    G   131      66.152  54.976  45.353  1.00  0.00           N  
ATOM   4175  C5    G   131      65.994  56.217  45.952  1.00  0.00           C  
ATOM   4176  C6    G   131      66.845  56.812  46.963  1.00  0.00           C  
ATOM   4177  O6    G   131      67.836  56.251  47.532  1.00  0.00           O  
ATOM   4178  N1    G   131      66.485  58.092  47.312  1.00  0.00           N  
ATOM   4179  H1    G   131      67.051  58.584  47.988  1.00  0.00           H  
ATOM   4180  C2    G   131      65.442  58.804  46.838  1.00  0.00           C  
ATOM   4181  N2    G   131      65.308  60.109  47.149  1.00  0.00           N  
ATOM   4182  H21   G   131      65.921  60.513  47.843  1.00  0.00           H  
ATOM   4183  H22   G   131      64.616  60.691  46.699  1.00  0.00           H  
ATOM   4184  N3    G   131      64.680  58.330  45.867  1.00  0.00           N  
ATOM   4185  C4    G   131      65.024  57.044  45.412  1.00  0.00           C  
ATOM   4186  C3'   G   131      63.763  56.216  41.432  1.00  0.00           C  
ATOM   4187  H3'   G   131      64.638  55.570  41.496  1.00  0.00           H  
ATOM   4188  C2'   G   131      63.696  57.386  42.500  1.00  0.00           C  
ATOM   4189  H2'   G   131      64.680  57.821  42.670  1.00  0.00           H  
ATOM   4190  O2'   G   131      62.737  58.375  42.227  1.00  0.00           O  
ATOM   4191 HO2'   G   131      62.410  58.462  41.328  1.00  0.00           H  
ATOM   4192  O3'   G   131      63.619  56.673  40.082  1.00  0.00           O  
ATOM   4193  P     U   132      64.891  57.107  39.354  1.00  0.00           P  
ATOM   4194  OP1   U   132      64.582  57.293  37.923  1.00  0.00           O  
ATOM   4195  OP2   U   132      65.984  56.133  39.660  1.00  0.00           O  
ATOM   4196  O5'   U   132      65.372  58.484  40.000  1.00  0.00           O  
ATOM   4197  C5'   U   132      64.683  59.678  39.777  1.00  0.00           C  
ATOM   4198  H5'   U   132      64.616  59.992  38.736  1.00  0.00           H  
ATOM   4199 H5''   U   132      63.630  59.549  40.027  1.00  0.00           H  
ATOM   4200  C4'   U   132      65.301  60.938  40.479  1.00  0.00           C  
ATOM   4201  H4'   U   132      64.945  61.929  40.196  1.00  0.00           H  
ATOM   4202  O4'   U   132      65.224  60.863  41.882  1.00  0.00           O  
ATOM   4203  C1'   U   132      66.340  61.545  42.475  1.00  0.00           C  
ATOM   4204  H1'   U   132      65.982  62.436  42.991  1.00  0.00           H  
ATOM   4205  N1    U   132      67.061  60.745  43.487  1.00  0.00           N  
ATOM   4206  C6    U   132      67.395  59.377  43.260  1.00  0.00           C  
ATOM   4207  H6    U   132      66.895  58.913  42.423  1.00  0.00           H  
ATOM   4208  C5    U   132      68.269  58.703  44.016  1.00  0.00           C  
ATOM   4209  H5    U   132      68.482  57.657  43.851  1.00  0.00           H  
ATOM   4210  C4    U   132      69.010  59.407  45.039  1.00  0.00           C  
ATOM   4211  O4    U   132      69.924  58.942  45.657  1.00  0.00           O  
ATOM   4212  N3    U   132      68.579  60.693  45.320  1.00  0.00           N  
ATOM   4213  H3    U   132      68.911  61.166  46.148  1.00  0.00           H  
ATOM   4214  C2    U   132      67.611  61.388  44.628  1.00  0.00           C  
ATOM   4215  O2    U   132      67.151  62.396  45.067  1.00  0.00           O  
ATOM   4216  C3'   U   132      66.774  61.158  40.173  1.00  0.00           C  
ATOM   4217  H3'   U   132      67.278  60.219  39.945  1.00  0.00           H  
ATOM   4218  C2'   U   132      67.326  62.003  41.384  1.00  0.00           C  
ATOM   4219  H2'   U   132      68.355  61.728  41.617  1.00  0.00           H  
ATOM   4220  O2'   U   132      67.239  63.452  41.246  1.00  0.00           O  
ATOM   4221 HO2'   U   132      67.677  63.735  40.440  1.00  0.00           H  
ATOM   4222  O3'   U   132      66.869  61.939  39.064  1.00  0.00           O  
ATOM   4223  P     A   133      68.200  62.120  38.202  1.00  0.00           P  
ATOM   4224  OP1   A   133      68.483  60.862  37.588  1.00  0.00           O  
ATOM   4225  OP2   A   133      69.228  62.725  39.049  1.00  0.00           O  
ATOM   4226  O5'   A   133      67.764  63.192  37.098  1.00  0.00           O  
ATOM   4227  C5'   A   133      66.962  62.992  35.958  1.00  0.00           C  
ATOM   4228  H5'   A   133      66.626  61.957  35.896  1.00  0.00           H  
ATOM   4229 H5''   A   133      66.059  63.602  35.952  1.00  0.00           H  
ATOM   4230  C4'   A   133      67.828  63.317  34.681  1.00  0.00           C  
ATOM   4231  H4'   A   133      68.802  62.893  34.923  1.00  0.00           H  
ATOM   4232  O4'   A   133      67.314  62.685  33.528  1.00  0.00           O  
ATOM   4233  C1'   A   133      67.603  63.549  32.479  1.00  0.00           C  
ATOM   4234  H1'   A   133      68.337  63.143  31.782  1.00  0.00           H  
ATOM   4235  N9    A   133      66.437  63.868  31.646  1.00  0.00           N  
ATOM   4236  C8    A   133      65.269  64.462  32.009  1.00  0.00           C  
ATOM   4237  H8    A   133      64.978  64.839  32.979  1.00  0.00           H  
ATOM   4238  N7    A   133      64.390  64.525  31.047  1.00  0.00           N  
ATOM   4239  C5    A   133      65.161  64.024  29.933  1.00  0.00           C  
ATOM   4240  C6    A   133      64.805  63.914  28.564  1.00  0.00           C  
ATOM   4241  N6    A   133      63.657  64.313  28.048  1.00  0.00           N  
ATOM   4242  H61   A   133      62.932  64.688  28.642  1.00  0.00           H  
ATOM   4243  H62   A   133      63.476  64.242  27.057  1.00  0.00           H  
ATOM   4244  N1    A   133      65.773  63.469  27.760  1.00  0.00           N  
ATOM   4245  C2    A   133      66.952  63.220  28.210  1.00  0.00           C  
ATOM   4246  H2    A   133      67.756  62.876  27.575  1.00  0.00           H  
ATOM   4247  N3    A   133      67.336  63.321  29.468  1.00  0.00           N  
ATOM   4248  C4    A   133      66.380  63.697  30.292  1.00  0.00           C  
ATOM   4249  C3'   A   133      67.831  64.864  34.501  1.00  0.00           C  
ATOM   4250  H3'   A   133      66.775  65.118  34.598  1.00  0.00           H  
ATOM   4251  C2'   A   133      68.268  64.810  32.991  1.00  0.00           C  
ATOM   4252  H2'   A   133      67.803  65.710  32.589  1.00  0.00           H  
ATOM   4253  O2'   A   133      69.687  64.657  32.819  1.00  0.00           O  
ATOM   4254 HO2'   A   133      69.990  65.555  32.972  1.00  0.00           H  
ATOM   4255  O3'   A   133      68.722  65.578  35.364  1.00  0.00           O  
ATOM   4256  P     U   134      68.738  67.144  35.472  1.00  0.00           P  
ATOM   4257  OP1   U   134      69.608  67.504  36.619  1.00  0.00           O  
ATOM   4258  OP2   U   134      67.382  67.745  35.361  1.00  0.00           O  
ATOM   4259  O5'   U   134      69.510  67.480  34.059  1.00  0.00           O  
ATOM   4260  C5'   U   134      70.915  67.830  33.944  1.00  0.00           C  
ATOM   4261  H5'   U   134      71.283  68.706  34.478  1.00  0.00           H  
ATOM   4262 H5''   U   134      71.541  67.003  34.279  1.00  0.00           H  
ATOM   4263  C4'   U   134      71.257  68.051  32.476  1.00  0.00           C  
ATOM   4264  H4'   U   134      72.339  67.945  32.397  1.00  0.00           H  
ATOM   4265  O4'   U   134      70.749  67.054  31.585  1.00  0.00           O  
ATOM   4266  C1'   U   134      70.810  67.539  30.270  1.00  0.00           C  
ATOM   4267  H1'   U   134      71.593  67.041  29.700  1.00  0.00           H  
ATOM   4268  N1    U   134      69.388  67.394  29.723  1.00  0.00           N  
ATOM   4269  C6    U   134      68.218  67.688  30.427  1.00  0.00           C  
ATOM   4270  H6    U   134      68.341  68.136  31.402  1.00  0.00           H  
ATOM   4271  C5    U   134      67.013  67.505  29.867  1.00  0.00           C  
ATOM   4272  H5    U   134      66.100  67.717  30.403  1.00  0.00           H  
ATOM   4273  C4    U   134      66.889  67.131  28.480  1.00  0.00           C  
ATOM   4274  O4    U   134      65.907  67.127  27.748  1.00  0.00           O  
ATOM   4275  N3    U   134      68.045  66.769  27.900  1.00  0.00           N  
ATOM   4276  H3    U   134      68.077  66.398  26.961  1.00  0.00           H  
ATOM   4277  C2    U   134      69.263  66.927  28.407  1.00  0.00           C  
ATOM   4278  O2    U   134      70.245  66.425  27.806  1.00  0.00           O  
ATOM   4279  C3'   U   134      70.833  69.280  31.788  1.00  0.00           C  
ATOM   4280  H3'   U   134      69.788  69.540  31.958  1.00  0.00           H  
ATOM   4281  C2'   U   134      71.205  68.987  30.301  1.00  0.00           C  
ATOM   4282  H2'   U   134      70.554  69.569  29.649  1.00  0.00           H  
ATOM   4283  O2'   U   134      72.597  69.137  30.051  1.00  0.00           O  
ATOM   4284 HO2'   U   134      72.870  69.978  30.425  1.00  0.00           H  
ATOM   4285  O3'   U   134      71.586  70.272  32.382  1.00  0.00           O  
ATOM   4286  P     A   135      71.380  71.830  31.926  1.00  0.00           P  
ATOM   4287  OP1   A   135      71.856  72.731  32.991  1.00  0.00           O  
ATOM   4288  OP2   A   135      70.075  71.982  31.385  1.00  0.00           O  
ATOM   4289  O5'   A   135      72.239  72.216  30.671  1.00  0.00           O  
ATOM   4290  C5'   A   135      73.660  72.434  30.798  1.00  0.00           C  
ATOM   4291  H5'   A   135      73.772  73.340  31.392  1.00  0.00           H  
ATOM   4292 H5''   A   135      74.102  71.609  31.358  1.00  0.00           H  
ATOM   4293  C4'   A   135      74.460  72.566  29.536  1.00  0.00           C  
ATOM   4294  H4'   A   135      75.430  72.989  29.799  1.00  0.00           H  
ATOM   4295  O4'   A   135      74.730  71.285  29.078  1.00  0.00           O  
ATOM   4296  C1'   A   135      74.766  71.193  27.640  1.00  0.00           C  
ATOM   4297  H1'   A   135      75.697  70.683  27.393  1.00  0.00           H  
ATOM   4298  N9    A   135      73.744  70.268  27.137  1.00  0.00           N  
ATOM   4299  C8    A   135      72.364  70.405  27.160  1.00  0.00           C  
ATOM   4300  H8    A   135      71.924  71.267  27.640  1.00  0.00           H  
ATOM   4301  N7    A   135      71.742  69.338  26.709  1.00  0.00           N  
ATOM   4302  C5    A   135      72.752  68.417  26.384  1.00  0.00           C  
ATOM   4303  C6    A   135      72.866  67.125  25.747  1.00  0.00           C  
ATOM   4304  N6    A   135      71.848  66.374  25.349  1.00  0.00           N  
ATOM   4305  H61   A   135      70.888  66.643  25.508  1.00  0.00           H  
ATOM   4306  H62   A   135      72.034  65.448  24.991  1.00  0.00           H  
ATOM   4307  N1    A   135      74.061  66.538  25.516  1.00  0.00           N  
ATOM   4308  C2    A   135      75.164  67.213  25.778  1.00  0.00           C  
ATOM   4309  H2    A   135      76.110  66.706  25.654  1.00  0.00           H  
ATOM   4310  N3    A   135      75.163  68.457  26.343  1.00  0.00           N  
ATOM   4311  C4    A   135      73.986  68.988  26.597  1.00  0.00           C  
ATOM   4312  C3'   A   135      73.819  73.221  28.286  1.00  0.00           C  
ATOM   4313  H3'   A   135      72.770  72.947  28.407  1.00  0.00           H  
ATOM   4314  C2'   A   135      74.510  72.611  27.108  1.00  0.00           C  
ATOM   4315  H2'   A   135      73.866  72.616  26.229  1.00  0.00           H  
ATOM   4316  O2'   A   135      75.792  73.201  26.878  1.00  0.00           O  
ATOM   4317 HO2'   A   135      76.289  72.616  26.302  1.00  0.00           H  
ATOM   4318  O3'   A   135      73.988  74.613  28.339  1.00  0.00           O  
ATOM   4319  P     C   136      73.188  75.649  27.480  1.00  0.00           P  
ATOM   4320  OP1   C   136      73.275  77.041  28.024  1.00  0.00           O  
ATOM   4321  OP2   C   136      71.799  75.196  27.356  1.00  0.00           O  
ATOM   4322  O5'   C   136      73.707  75.656  26.053  1.00  0.00           O  
ATOM   4323  C5'   C   136      74.758  76.548  25.749  1.00  0.00           C  
ATOM   4324  H5'   C   136      74.465  77.586  25.905  1.00  0.00           H  
ATOM   4325 H5''   C   136      75.678  76.465  26.327  1.00  0.00           H  
ATOM   4326  C4'   C   136      75.207  76.460  24.284  1.00  0.00           C  
ATOM   4327  H4'   C   136      75.941  77.263  24.211  1.00  0.00           H  
ATOM   4328  O4'   C   136      75.889  75.191  24.130  1.00  0.00           O  
ATOM   4329  C1'   C   136      75.533  74.706  22.857  1.00  0.00           C  
ATOM   4330  H1'   C   136      76.509  74.591  22.385  1.00  0.00           H  
ATOM   4331  N1    C   136      74.999  73.265  23.002  1.00  0.00           N  
ATOM   4332  C6    C   136      73.749  73.081  23.433  1.00  0.00           C  
ATOM   4333  H6    C   136      73.170  73.917  23.798  1.00  0.00           H  
ATOM   4334  C5    C   136      73.241  71.842  23.489  1.00  0.00           C  
ATOM   4335  H5    C   136      72.218  71.703  23.806  1.00  0.00           H  
ATOM   4336  C4    C   136      74.162  70.755  23.172  1.00  0.00           C  
ATOM   4337  N4    C   136      73.662  69.590  23.203  1.00  0.00           N  
ATOM   4338  H41   C   136      74.255  68.841  22.877  1.00  0.00           H  
ATOM   4339  H42   C   136      72.721  69.413  23.525  1.00  0.00           H  
ATOM   4340  N3    C   136      75.477  70.929  22.983  1.00  0.00           N  
ATOM   4341  C2    C   136      75.886  72.194  22.921  1.00  0.00           C  
ATOM   4342  O2    C   136      77.100  72.395  22.760  1.00  0.00           O  
ATOM   4343  C3'   C   136      74.232  76.740  23.168  1.00  0.00           C  
ATOM   4344  H3'   C   136      73.207  76.555  23.488  1.00  0.00           H  
ATOM   4345  C2'   C   136      74.683  75.776  22.122  1.00  0.00           C  
ATOM   4346  H2'   C   136      73.800  75.280  21.720  1.00  0.00           H  
ATOM   4347  O2'   C   136      75.524  76.519  21.207  1.00  0.00           O  
ATOM   4348 HO2'   C   136      75.039  77.344  21.286  1.00  0.00           H  
ATOM   4349  O3'   C   136      74.283  78.117  22.653  1.00  0.00           O  
ATOM   4350  P     A   137      73.803  79.415  23.518  1.00  0.00           P  
ATOM   4351  OP1   A   137      72.500  79.112  24.158  1.00  0.00           O  
ATOM   4352  OP2   A   137      73.828  80.510  22.510  1.00  0.00           O  
ATOM   4353  O5'   A   137      74.846  79.722  24.689  1.00  0.00           O  
ATOM   4354  C5'   A   137      76.218  80.071  24.335  1.00  0.00           C  
ATOM   4355  H5'   A   137      76.583  79.290  23.669  1.00  0.00           H  
ATOM   4356 H5''   A   137      76.236  81.044  23.844  1.00  0.00           H  
ATOM   4357  C4'   A   137      77.007  80.130  25.604  1.00  0.00           C  
ATOM   4358  H4'   A   137      76.586  80.859  26.295  1.00  0.00           H  
ATOM   4359  O4'   A   137      77.202  78.929  26.301  1.00  0.00           O  
ATOM   4360  C1'   A   137      78.420  78.972  26.975  1.00  0.00           C  
ATOM   4361  H1'   A   137      78.241  78.952  28.050  1.00  0.00           H  
ATOM   4362  N9    A   137      79.147  77.790  26.470  1.00  0.00           N  
ATOM   4363  C8    A   137      78.708  76.817  25.653  1.00  0.00           C  
ATOM   4364  H8    A   137      77.681  76.800  25.319  1.00  0.00           H  
ATOM   4365  N7    A   137      79.543  75.824  25.430  1.00  0.00           N  
ATOM   4366  C5    A   137      80.594  76.197  26.258  1.00  0.00           C  
ATOM   4367  C6    A   137      81.822  75.619  26.675  1.00  0.00           C  
ATOM   4368  N6    A   137      82.379  74.531  26.138  1.00  0.00           N  
ATOM   4369  H61   A   137      81.860  74.010  25.446  1.00  0.00           H  
ATOM   4370  H62   A   137      83.278  74.152  26.397  1.00  0.00           H  
ATOM   4371  N1    A   137      82.630  76.206  27.535  1.00  0.00           N  
ATOM   4372  C2    A   137      82.222  77.358  27.982  1.00  0.00           C  
ATOM   4373  H2    A   137      82.985  77.887  28.533  1.00  0.00           H  
ATOM   4374  N3    A   137      81.167  78.079  27.740  1.00  0.00           N  
ATOM   4375  C4    A   137      80.384  77.445  26.845  1.00  0.00           C  
ATOM   4376  C3'   A   137      78.401  80.705  25.346  1.00  0.00           C  
ATOM   4377  H3'   A   137      78.859  80.190  24.502  1.00  0.00           H  
ATOM   4378  C2'   A   137      79.079  80.294  26.688  1.00  0.00           C  
ATOM   4379  H2'   A   137      80.149  80.199  26.506  1.00  0.00           H  
ATOM   4380  O2'   A   137      78.848  81.129  27.832  1.00  0.00           O  
ATOM   4381 HO2'   A   137      79.025  82.027  27.543  1.00  0.00           H  
ATOM   4382  O3'   A   137      78.465  82.061  25.276  1.00  0.00           O  
ATOM   4383  P     G   138      79.549  82.834  24.441  1.00  0.00           P  
ATOM   4384  OP1   G   138      79.521  84.255  24.642  1.00  0.00           O  
ATOM   4385  OP2   G   138      79.426  82.278  23.069  1.00  0.00           O  
ATOM   4386  O5'   G   138      80.981  82.354  24.896  1.00  0.00           O  
ATOM   4387  C5'   G   138      81.653  82.946  26.098  1.00  0.00           C  
ATOM   4388  H5'   G   138      81.923  83.977  25.871  1.00  0.00           H  
ATOM   4389 H5''   G   138      81.043  83.078  26.991  1.00  0.00           H  
ATOM   4390  C4'   G   138      82.881  82.055  26.332  1.00  0.00           C  
ATOM   4391  H4'   G   138      83.378  82.511  27.187  1.00  0.00           H  
ATOM   4392  O4'   G   138      82.622  80.696  26.518  1.00  0.00           O  
ATOM   4393  C1'   G   138      83.604  79.863  25.797  1.00  0.00           C  
ATOM   4394  H1'   G   138      84.106  79.169  26.471  1.00  0.00           H  
ATOM   4395  N9    G   138      82.878  79.015  24.801  1.00  0.00           N  
ATOM   4396  C8    G   138      81.604  79.201  24.280  1.00  0.00           C  
ATOM   4397  H8    G   138      81.056  80.107  24.497  1.00  0.00           H  
ATOM   4398  N7    G   138      81.278  78.379  23.317  1.00  0.00           N  
ATOM   4399  C5    G   138      82.367  77.483  23.285  1.00  0.00           C  
ATOM   4400  C6    G   138      82.596  76.311  22.521  1.00  0.00           C  
ATOM   4401  O6    G   138      81.857  75.671  21.831  1.00  0.00           O  
ATOM   4402  N1    G   138      83.887  75.800  22.772  1.00  0.00           N  
ATOM   4403  H1    G   138      84.165  75.003  22.216  1.00  0.00           H  
ATOM   4404  C2    G   138      84.789  76.306  23.650  1.00  0.00           C  
ATOM   4405  N2    G   138      86.008  75.831  23.582  1.00  0.00           N  
ATOM   4406  H21   G   138      86.226  75.082  22.941  1.00  0.00           H  
ATOM   4407  H22   G   138      86.690  76.483  23.943  1.00  0.00           H  
ATOM   4408  N3    G   138      84.594  77.344  24.455  1.00  0.00           N  
ATOM   4409  C4    G   138      83.341  77.894  24.165  1.00  0.00           C  
ATOM   4410  C3'   G   138      83.750  82.087  25.070  1.00  0.00           C  
ATOM   4411  H3'   G   138      83.110  81.877  24.212  1.00  0.00           H  
ATOM   4412  C2'   G   138      84.640  80.818  25.334  1.00  0.00           C  
ATOM   4413  H2'   G   138      84.998  80.491  24.358  1.00  0.00           H  
ATOM   4414  O2'   G   138      85.670  81.045  26.349  1.00  0.00           O  
ATOM   4415 HO2'   G   138      86.504  81.454  26.105  1.00  0.00           H  
ATOM   4416  O3'   G   138      84.570  83.204  24.784  1.00  0.00           O  
ATOM   4417  P     G   139      84.757  83.604  23.297  1.00  0.00           P  
ATOM   4418  OP1   G   139      85.457  84.914  23.246  1.00  0.00           O  
ATOM   4419  OP2   G   139      83.506  83.362  22.516  1.00  0.00           O  
ATOM   4420  O5'   G   139      85.732  82.482  22.751  1.00  0.00           O  
ATOM   4421  C5'   G   139      87.174  82.503  23.144  1.00  0.00           C  
ATOM   4422  H5'   G   139      87.505  83.460  22.742  1.00  0.00           H  
ATOM   4423 H5''   G   139      87.394  82.691  24.195  1.00  0.00           H  
ATOM   4424  C4'   G   139      88.057  81.421  22.587  1.00  0.00           C  
ATOM   4425  H4'   G   139      89.096  81.524  22.898  1.00  0.00           H  
ATOM   4426  O4'   G   139      87.580  80.191  23.095  1.00  0.00           O  
ATOM   4427  C1'   G   139      87.694  79.196  22.088  1.00  0.00           C  
ATOM   4428  H1'   G   139      88.348  78.390  22.423  1.00  0.00           H  
ATOM   4429  N9    G   139      86.446  78.592  21.546  1.00  0.00           N  
ATOM   4430  C8    G   139      85.235  79.259  21.476  1.00  0.00           C  
ATOM   4431  H8    G   139      84.966  80.191  21.950  1.00  0.00           H  
ATOM   4432  N7    G   139      84.338  78.575  20.831  1.00  0.00           N  
ATOM   4433  C5    G   139      85.008  77.498  20.354  1.00  0.00           C  
ATOM   4434  C6    G   139      84.598  76.485  19.441  1.00  0.00           C  
ATOM   4435  O6    G   139      83.473  76.329  18.990  1.00  0.00           O  
ATOM   4436  N1    G   139      85.515  75.549  19.129  1.00  0.00           N  
ATOM   4437  H1    G   139      85.209  74.679  18.717  1.00  0.00           H  
ATOM   4438  C2    G   139      86.788  75.573  19.631  1.00  0.00           C  
ATOM   4439  N2    G   139      87.581  74.596  19.380  1.00  0.00           N  
ATOM   4440  H21   G   139      87.328  73.920  18.674  1.00  0.00           H  
ATOM   4441  H22   G   139      88.476  74.523  19.843  1.00  0.00           H  
ATOM   4442  N3    G   139      87.305  76.550  20.423  1.00  0.00           N  
ATOM   4443  C4    G   139      86.346  77.427  20.731  1.00  0.00           C  
ATOM   4444  C3'   G   139      88.000  81.258  21.075  1.00  0.00           C  
ATOM   4445  H3'   G   139      86.960  81.328  20.756  1.00  0.00           H  
ATOM   4446  C2'   G   139      88.510  79.818  20.951  1.00  0.00           C  
ATOM   4447  H2'   G   139      88.169  79.307  20.051  1.00  0.00           H  
ATOM   4448  O2'   G   139      89.926  79.778  21.130  1.00  0.00           O  
ATOM   4449 HO2'   G   139      90.085  78.926  20.716  1.00  0.00           H  
ATOM   4450  O3'   G   139      88.863  82.212  20.494  1.00  0.00           O  
ATOM   4451  P     G   140      88.688  82.801  19.025  1.00  0.00           P  
ATOM   4452  OP1   G   140      89.743  83.732  18.634  1.00  0.00           O  
ATOM   4453  OP2   G   140      87.299  83.332  18.909  1.00  0.00           O  
ATOM   4454  O5'   G   140      88.819  81.496  18.079  1.00  0.00           O  
ATOM   4455  C5'   G   140      90.072  80.868  17.981  1.00  0.00           C  
ATOM   4456  H5'   G   140      90.746  81.452  17.353  1.00  0.00           H  
ATOM   4457 H5''   G   140      90.496  80.815  18.984  1.00  0.00           H  
ATOM   4458  C4'   G   140      90.186  79.468  17.425  1.00  0.00           C  
ATOM   4459  H4'   G   140      91.215  79.226  17.693  1.00  0.00           H  
ATOM   4460  O4'   G   140      89.344  78.483  18.065  1.00  0.00           O  
ATOM   4461  C1'   G   140      88.851  77.538  17.164  1.00  0.00           C  
ATOM   4462  H1'   G   140      89.050  76.628  17.730  1.00  0.00           H  
ATOM   4463  N9    G   140      87.412  77.823  16.952  1.00  0.00           N  
ATOM   4464  C8    G   140      86.667  78.882  17.396  1.00  0.00           C  
ATOM   4465  H8    G   140      87.014  79.771  17.901  1.00  0.00           H  
ATOM   4466  N7    G   140      85.386  78.747  17.132  1.00  0.00           N  
ATOM   4467  C5    G   140      85.332  77.562  16.400  1.00  0.00           C  
ATOM   4468  C6    G   140      84.225  76.925  15.729  1.00  0.00           C  
ATOM   4469  O6    G   140      83.063  77.273  15.655  1.00  0.00           O  
ATOM   4470  N1    G   140      84.588  75.820  15.030  1.00  0.00           N  
ATOM   4471  H1    G   140      83.857  75.290  14.576  1.00  0.00           H  
ATOM   4472  C2    G   140      85.829  75.366  14.914  1.00  0.00           C  
ATOM   4473  N2    G   140      85.979  74.274  14.245  1.00  0.00           N  
ATOM   4474  H21   G   140      86.885  73.880  14.035  1.00  0.00           H  
ATOM   4475  H22   G   140      85.196  73.797  13.822  1.00  0.00           H  
ATOM   4476  N3    G   140      86.921  75.993  15.405  1.00  0.00           N  
ATOM   4477  C4    G   140      86.592  77.066  16.184  1.00  0.00           C  
ATOM   4478  C3'   G   140      89.830  79.227  15.945  1.00  0.00           C  
ATOM   4479  H3'   G   140      88.848  79.627  15.693  1.00  0.00           H  
ATOM   4480  C2'   G   140      89.632  77.755  15.866  1.00  0.00           C  
ATOM   4481  H2'   G   140      89.154  77.488  14.923  1.00  0.00           H  
ATOM   4482  O2'   G   140      90.787  77.026  16.132  1.00  0.00           O  
ATOM   4483 HO2'   G   140      91.245  76.855  15.306  1.00  0.00           H  
ATOM   4484  O3'   G   140      90.851  79.653  15.052  1.00  0.00           O  
ATOM   4485  P     C   141      90.470  80.124  13.639  1.00  0.00           P  
ATOM   4486  OP1   C   141      91.741  80.524  12.961  1.00  0.00           O  
ATOM   4487  OP2   C   141      89.392  81.074  13.833  1.00  0.00           O  
ATOM   4488  O5'   C   141      89.961  78.824  12.888  1.00  0.00           O  
ATOM   4489  C5'   C   141      90.764  77.816  12.356  1.00  0.00           C  
ATOM   4490  H5'   C   141      91.321  78.214  11.509  1.00  0.00           H  
ATOM   4491 H5''   C   141      91.500  77.412  13.051  1.00  0.00           H  
ATOM   4492  C4'   C   141      90.016  76.711  11.685  1.00  0.00           C  
ATOM   4493  H4'   C   141      90.663  75.845  11.553  1.00  0.00           H  
ATOM   4494  O4'   C   141      88.834  76.323  12.366  1.00  0.00           O  
ATOM   4495  C1'   C   141      87.735  76.210  11.507  1.00  0.00           C  
ATOM   4496  H1'   C   141      87.422  75.167  11.554  1.00  0.00           H  
ATOM   4497  N1    C   141      86.491  76.934  11.857  1.00  0.00           N  
ATOM   4498  C6    C   141      86.476  77.988  12.719  1.00  0.00           C  
ATOM   4499  H6    C   141      87.381  78.456  13.077  1.00  0.00           H  
ATOM   4500  C5    C   141      85.272  78.394  13.115  1.00  0.00           C  
ATOM   4501  H5    C   141      85.152  79.200  13.824  1.00  0.00           H  
ATOM   4502  C4    C   141      84.114  77.833  12.527  1.00  0.00           C  
ATOM   4503  N4    C   141      82.947  78.201  12.938  1.00  0.00           N  
ATOM   4504  H41   C   141      82.909  78.737  13.792  1.00  0.00           H  
ATOM   4505  H42   C   141      82.155  77.684  12.584  1.00  0.00           H  
ATOM   4506  N3    C   141      84.160  76.835  11.654  1.00  0.00           N  
ATOM   4507  C2    C   141      85.344  76.316  11.326  1.00  0.00           C  
ATOM   4508  O2    C   141      85.288  75.292  10.656  1.00  0.00           O  
ATOM   4509  C3'   C   141      89.527  77.308  10.366  1.00  0.00           C  
ATOM   4510  H3'   C   141      89.284  78.358  10.533  1.00  0.00           H  
ATOM   4511  C2'   C   141      88.235  76.588  10.086  1.00  0.00           C  
ATOM   4512  H2'   C   141      87.570  77.303   9.601  1.00  0.00           H  
ATOM   4513  O2'   C   141      88.355  75.378   9.318  1.00  0.00           O  
ATOM   4514 HO2'   C   141      88.036  75.537   8.427  1.00  0.00           H  
ATOM   4515  O3'   C   141      90.358  77.228   9.221  1.00  0.00           O  
ATOM   4516  P    U3   142      90.193  78.408   8.099  1.00  0.00           P  
ATOM   4517  OP1  U3   142      91.035  78.072   6.918  1.00  0.00           O  
ATOM   4518  OP2  U3   142      90.408  79.649   8.845  1.00  0.00           O  
ATOM   4519  O5'  U3   142      88.654  78.357   7.507  1.00  0.00           O  
ATOM   4520  C5'  U3   142      88.365  77.484   6.458  1.00  0.00           C  
ATOM   4521  H5'  U3   142      88.795  77.902   5.548  1.00  0.00           H  
ATOM   4522 H5''  U3   142      88.802  76.496   6.600  1.00  0.00           H  
ATOM   4523  C4'  U3   142      86.901  77.298   6.306  1.00  0.00           C  
ATOM   4524  H4'  U3   142      86.779  76.560   5.514  1.00  0.00           H  
ATOM   4525  O4'  U3   142      86.204  76.885   7.484  1.00  0.00           O  
ATOM   4526  C1'  U3   142      84.906  77.453   7.510  1.00  0.00           C  
ATOM   4527  H1'  U3   142      84.077  76.748   7.571  1.00  0.00           H  
ATOM   4528  N1   U3   142      84.666  78.383   8.598  1.00  0.00           N  
ATOM   4529  C6   U3   142      85.561  79.258   9.067  1.00  0.00           C  
ATOM   4530  H6   U3   142      86.560  79.241   8.657  1.00  0.00           H  
ATOM   4531  C5   U3   142      85.255  80.197   9.977  1.00  0.00           C  
ATOM   4532  H5   U3   142      86.042  80.856  10.314  1.00  0.00           H  
ATOM   4533  C4   U3   142      83.888  80.386  10.423  1.00  0.00           C  
ATOM   4534  O4   U3   142      83.476  81.263  11.117  1.00  0.00           O  
ATOM   4535  N3   U3   142      83.004  79.479   9.898  1.00  0.00           N  
ATOM   4536  H3   U3   142      82.023  79.630  10.085  1.00  0.00           H  
ATOM   4537  C2   U3   142      83.337  78.494   9.001  1.00  0.00           C  
ATOM   4538  O2   U3   142      82.377  77.872   8.497  1.00  0.00           O  
ATOM   4539  C3'  U3   142      86.111  78.571   5.996  1.00  0.00           C  
ATOM   4540  H3'  U3   142      86.488  79.443   6.530  1.00  0.00           H  
ATOM   4541  C2'  U3   142      84.609  78.188   6.162  1.00  0.00           C  
ATOM   4542  H2'  U3   142      83.986  79.081   6.206  1.00  0.00           H  
ATOM   4543  O2'  U3   142      84.169  77.211   5.235  1.00  0.00           O  
ATOM   4544 HO2'  U3   142      83.214  77.108   5.249  1.00  0.00           H  
ATOM   4545  O3'  U3   142      86.312  78.919   4.640  1.00  0.00           O  
ATOM   4546 HO3'  U3   142      85.504  78.530   4.300  1.00  0.00           H  
TER    4547       U3   142 
END   
